# Supplementary material for: Identification and validation of biomarkers associated with lactic acid metabolism in diabetic nephropathy
Source: PeerJ. 2026 Mar 3;14:e20761. doi: 10.7717/peerj.20761 (PMC12965171; doi:10.7717/peerj.20761)
Supplement: Supplemental Information 1 [file peerj-14-20761-s001.xls]

## Sheet: Sheet1
ITEM TO CHECK	IMPORTANCE	CHECKLIST
EXPERIMENTAL DESIGN
Definition of experimental and control groups	E	217
Number within each group	E	217
Assay carried out by core lab or investigator's lab?	D
Acknowledgement of authors' contributions	D
SAMPLE
Description	E	217-231
Volume/mass of sample processed	D	221
Microdissection or macrodissection	E	220
Processing procedure	E	221
If frozen - how and how quickly?	E	221
If fixed - with what, how quickly?	E	231
Sample storage conditions and duration (especially for FFPE samples)	E	231
NUCLEIC ACID EXTRACTION
Procedure and/or instrumentation	E	231-236
Name of kit and details of any modifications	E	232
Source of additional reagents used	D	232
Details of DNase or RNAse treatment	E	232-236
Contamination assessment (DNA or RNA)	E	232-236
Nucleic acid quantification	E	232-236
Instrument and method	E	232-236
Purity (A260/A280)	D
Yield	D
RNA integrity method/instrument	E	232-236
RIN/RQI or Cq of 3' and 5' transcripts	E	232-236
Electrophoresis traces	D
Inhibition testing (Cq dilutions, spike or other)	E	232-236
REVERSE TRANSCRIPTION
Complete reaction conditions	E	232-236
Amount of RNA and reaction volume	E	232-236
Priming oligonucleotide (if using GSP) and concentration	E	232-236
Reverse transcriptase and concentration	E	232-236
Temperature and time	E	234
Manufacturer of reagents and catalogue numbers	D	232-236
Cqs with and without RT	D*	232-236
Storage conditions of cDNA	D	234
qPCR TARGET INFORMATION
If multiplex, efficiency and LOD of each assay.	E	236-248
Sequence accession number	E	236-248
Location of amplicon	D
Amplicon length	E	236-248
In silico specificity screen (BLAST, etc)	E	236-248
Pseudogenes, retropseudogenes or other homologs?	D
Sequence alignment	D
Secondary structure analysis of amplicon	D
Location of each primer by exon or intron (if applicable)	E	236-248
What splice variants are targeted?	E	236-248
qPCR OLIGONUCLEOTIDES
Primer sequences	E	237
RTPrimerDB Identification Number	D
Probe sequences	D**	236-248
Location and identity of any modifications	E	236-248
Manufacturer of oligonucleotides	D
Purification method	D
qPCR PROTOCOL
Complete reaction conditions	E	236-248
Reaction volume and amount of cDNA/DNA	E	236-248
Primer, (probe), Mg++ and dNTP concentrations	E	236-248
Polymerase identity and concentration	E	236-248
Buffer/kit identity and manufacturer	E	236-248
Exact chemical constitution of the buffer	D
Additives (SYBR Green I, DMSO, etc.)	E	236-248
Manufacturer of plates/tubes and catalog number	D
Complete thermocycling parameters	E	236-248
Reaction setup (manual/robotic)	D
Manufacturer of qPCR instrument	E	236-248
qPCR VALIDATION
Evidence of optimisation (from gradients)	D
Specificity (gel, sequence, melt, or digest)	E	243-246
For SYBR Green I, Cq of the NTC	E	243-246
Standard curves with slope and y-intercept	E	236-248
PCR efficiency calculated from slope	E	236-248
Confidence interval for PCR efficiency or standard error	D
r2 of standard curve	E	236-248
Linear dynamic range	E	236-248
Cq variation at lower limit	E	236-248
Confidence intervals throughout range	D
Evidence for limit of detection	E	236-248
If multiplex, efficiency and LOD of each assay.	E	236-248
DATA ANALYSIS
qPCR analysis program (source, version)	E	243-248
Cq method determination	E	243-248
Outlier identification and disposition	E	243-248
Results of NTCs	E	243-248
Justification of number and choice of reference genes	E	243-248
Description of normalisation method	E	243-248
Number and concordance of biological replicates	D
Number and stage (RT or qPCR) of technical replicates	E	243-248
Repeatability (intra-assay variation)	E	243-248
Reproducibility (inter-assay variation, %CV)	D
Power analysis	D
Statistical methods for result significance	E	243-248
Software (source, version)	E	243-248
Cq or raw data submission using RDML	D
Table 1. MIQE checklist for authors, reviewers and editors. All essential information (E) must be submitted with the manuscript. Desirable
information (D) should be submitted if available. If using primers obtained from RTPrimerDB, information on qPCR target, oligonucleotides,
protocols and validation is available from that source.
*: Assessing the absence of DNA using a no RT assay is essential when first extracting RNA. Once the sample has been validated as
RDNA-free, inclusion of a no-RT control is desirable, but no longer essential.
**: Disclosure of the probe sequence is highly desirable and strongly encouraged. However, since not all commercial pre-designed assay
vendors provide this information, it cannot be an essential requirement. Use of such assays is advised against.
