# Supplementary material for: Identification and validation of biomarkers associated with lactic acid metabolism in diabetic nephropathy
Source: PeerJ. 2026 Mar 3;14:e20761. doi: 10.7717/peerj.20761 (PMC12965171; doi:10.7717/peerj.20761)
Supplement: Supplemental Information 2 [file peerj-14-20761-s002.xvg]

# This file was created Fri May 23 18:56:26 2025
# Created by:
#                       :-) GROMACS - gmx rmsf, 2024.4 (-:
# 
# Executable:   /data-nvme/yangyudong/software/gromacs-2024.4/gmx2024/bin/gmx
# Data prefix:  /data-nvme/yangyudong/software/gromacs-2024.4/gmx2024
# Working dir:  /data/yangyudong/project/m/45_NJZK-20403-7/NFE2L2_LAGASCATRIOL
# Command line:
#   gmx rmsf -s md_0_1.tpr -f md_nopbc.xtc -o rmsf.xvg -res
# gmx rmsf is part of G R O M A C S:
#
# Grunge ROck MAChoS
#
@    title "RMS fluctuation"
@    xaxis  label "Residue"
@    yaxis  label "(nm)"
@TYPE xy
  438   0.7097
  439   0.6013
  440   0.5381
  441   0.3748
  442   0.4103
  443   0.5129
  444   0.4671
  445   0.3881
  446   0.2933
  447   0.3448
  448   0.3887
  449   0.4026
  450   0.2818
  451   0.3535
  452   0.2987
  453   0.2799
  454   0.2183
  455   0.2411
  456   0.3440
  457   0.2144
  458   0.1954
  459   0.2234
  460   0.2693
  461   0.1525
  462   0.2340
  463   0.2322
  464   0.2046
  465   0.3048
  466   0.1770
  467   0.2547
  468   0.2331
  469   0.2156
  470   0.1908
  471   0.3123
  472   0.2819
  473   0.2072
  474   0.3032
  475   0.3680
  476   0.3525
  477   0.4268
  478   0.4058
  479   0.4741
  480   0.4494
  481   0.3067
  482   0.3831
  483   0.4582
  484   0.3377
  485   0.3069
  486   0.4132
  487   0.4611
  488   0.3637
  489   0.3945
  490   0.2485
  491   0.2469
  492   0.2634
  493   0.1816
  494   0.1733
  495   0.1626
  496   0.1339
  497   0.1311
  498   0.1294
  499   0.1994
  500   0.1828
  501   0.1691
  502   0.2739
  503   0.2911
  504   0.2671
  505   0.3019
  506   0.4077
  507   0.4113
  508   0.4185
  509   0.3556
  510   0.2849
  511   0.4450
  512   0.5970
  513   0.3663
  514   0.5023
  515   0.5454
  516   0.4152
  517   0.6688
  518   0.8283
  519   0.6023
  520   0.5850
  521   0.7732
  522   0.9887
  523   1.1299
