# Supplementary material for: Identification and validation of biomarkers associated with lactic acid metabolism in diabetic nephropathy
Source: PeerJ. 2026 Mar 3;14:e20761. doi: 10.7717/peerj.20761 (PMC12965171; doi:10.7717/peerj.20761)
Supplement: Supplemental Information 3 — RMSD serves to quantify the deviation of a structure relative to its reference conformation, and its convergence can be used to assess the stability of the simulation. [file peerj-14-20761-s003.xvg]

# This file was created Fri May 23 18:56:16 2025
# Created by:
#                       :-) GROMACS - gmx rms, 2024.4 (-:
# 
# Executable:   /data-nvme/yangyudong/software/gromacs-2024.4/gmx2024/bin/gmx
# Data prefix:  /data-nvme/yangyudong/software/gromacs-2024.4/gmx2024
# Working dir:  /data/yangyudong/project/m/45_NJZK-20403-7/NFE2L2_LAGASCATRIOL
# Command line:
#   gmx rms -s md_0_1.tpr -f md_nopbc.xtc -o rmsd.xvg -tu ns
# gmx rms is part of G R O M A C S:
#
# Grunge ROck MAChoS
#
@    title "RMSD"
@    xaxis  label "Time (ns)"
@    yaxis  label "RMSD (nm)"
@TYPE xy
@ subtitle "MOL after lsq fit to Protein"
   0.0000000    0.0005419
   0.0300000    0.6810637
   0.0600000    0.7649103
   0.0900000    0.9011172
   0.1200000    0.9574251
   0.1500000    1.5759013
   0.1800000    1.7175151
   0.2100000    1.3941016
   0.2400000    1.9962982
   0.2700000    1.5550573
   0.3000000    1.7306933
   0.3300000    2.1409516
   0.3600000    2.4690359
   0.3900000    1.9491935
   0.4200000    1.9846518
   0.4500000    2.5111043
   0.4800000    3.0696507
   0.5100001    3.2070873
   0.5400000    4.1228442
   0.5700001    3.5603230
   0.6000000    3.1218097
   0.6300001    2.9006741
   0.6600000    2.5902874
   0.6900001    2.4332483
   0.7200000    2.8742712
   0.7500001    3.5729949
   0.7800000    3.5102704
   0.8100001    3.2555702
   0.8400000    2.8903801
   0.8700001    2.9710763
   0.9000000    3.2082601
   0.9300001    3.3561516
   0.9600000    3.4868376
   0.9900001    4.2972159
   1.0200001    4.4883528
   1.0500001    4.8223701
   1.0800000    4.3790903
   1.1100000    4.9316306
   1.1400001    5.0447817
   1.1700001    5.0805378
   1.2000000    5.5913081
   1.2300000    5.6133208
   1.2600001    5.5343614
   1.2900001    4.8882523
   1.3200001    3.7092707
   1.3500000    3.8513126
   1.3800001    4.1647587
   1.4100001    3.9417861
   1.4400001    3.7319746
   1.4700000    4.0986514
   1.5000001    4.0483761
   1.5300001    4.7488956
   1.5600001    4.5145173
   1.5900000    4.4541717
   1.6200001    4.6250687
   1.6500001    4.6597958
   1.6800001    4.5211072
   1.7100000    4.5928798
   1.7400001    4.7808909
   1.7700001    5.1106343
   1.8000001    5.0826025
   1.8300000    5.3557620
   1.8600001    5.6712580
   1.8900001    5.8858919
   1.9200001    5.4177957
   1.9500000    5.7338629
   1.9800001    5.6051874
   2.0100000    4.6213617
   2.0400002    5.3074646
   2.0700002    5.0433822
   2.1000001    4.5624576
   2.1300001    4.8836632
   2.1600001    5.3686256
   2.1900001    4.9549470
   2.2200000    5.8787737
   2.2500000    5.9141207
   2.2800002    6.0961318
   2.3100002    6.3466520
   2.3400002    6.1543837
   2.3700001    6.2330704
   2.4000001    6.4336624
   2.4300001    5.9359097
   2.4600000    6.0462465
   2.4900000    6.2481160
   2.5200002    5.6313968
   2.5500002    6.0897379
   2.5800002    6.5674481
   2.6100001    6.7478642
   2.6400001    7.1111255
   2.6700001    6.6667233
   2.7000000    6.7892818
   2.7300000    6.8353510
   2.7600002    6.5262399
   2.7900002    6.7836866
   2.8200002    6.8696942
   2.8500001    6.5554118
   2.8800001    5.9731908
   2.9100001    5.4800777
   2.9400001    5.0439558
   2.9700000    5.7053542
   3.0000002    5.5895519
   3.0300002    6.1929517
   3.0600002    5.9365840
   3.0900002    5.8631229
   3.1200001    5.8338695
   3.1500001    5.5746174
   3.1800001    5.2308764
   3.2100000    4.9796143
   3.2400002    5.1395011
   3.2700002    4.6638083
   3.3000002    4.7363114
   3.3300002    4.2301149
   3.3600001    4.5191751
   3.3900001    4.1837878
   3.4200001    4.6484590
   3.4500000    4.6918631
   3.4800003    4.5593853
   3.5100002    3.9767165
   3.5400002    3.6847463
   3.5700002    4.2525878
   3.6000001    4.4995928
   3.6300001    4.1859789
   3.6600001    4.4023914
   3.6900001    4.1160083
   3.7200003    3.8632722
   3.7500002    4.1719885
   3.7800002    3.9832528
   3.8100002    3.3664422
   3.8400002    3.1301723
   3.8700001    3.6433384
   3.9000001    3.5258133
   3.9300003    3.4515283
   3.9600003    2.7854674
   3.9900002    2.7999456
   4.0200000    2.7174587
   4.0500002    3.1743073
   4.0800004    3.9839768
   4.1100001    3.7138991
   4.1400003    3.4193726
   4.1700001    3.7731032
   4.2000003    3.7756627
   4.2300000    3.7077155
   4.2600002    3.9863799
   4.2900004    4.2134314
   4.3200002    4.7208638
   4.3500004    5.1613846
   4.3800001    4.7611070
   4.4100003    4.6751080
   4.4400001    5.7889085
   4.4700003    5.8205671
   4.5000000    5.6986160
   4.5300002    5.0768380
   4.5600004    5.6824012
   4.5900002    6.0405011
   4.6200004    5.4688616
   4.6500001    4.7735796
   4.6800003    3.7314749
   4.7100000    3.8048496
   4.7400002    4.3161922
   4.7700005    3.9938676
   4.8000002    3.8384290
   4.8300004    3.5951083
   4.8600001    4.4829245
   4.8900003    4.3070703
   4.9200001    4.6541996
   4.9500003    5.0848527
   4.9800000    4.4218836
   5.0100002    3.7876306
   5.0400004    3.4019039
   5.0700002    3.4517689
   5.1000004    3.1161683
   5.1300001    3.6058705
   5.1600003    3.0308540
   5.1900001    2.8117414
   5.2200003    2.8914430
   5.2500005    2.6549246
   5.2800002    2.7705548
   5.3100004    2.9068918
   5.3400002    2.5632946
   5.3700004    3.0360103
   5.4000001    3.1843410
   5.4300003    3.1350355
   5.4600000    3.4448345
   5.4900002    3.2510285
   5.5200005    3.6083467
   5.5500002    4.0155039
   5.5800004    4.2882400
   5.6100001    4.2647080
   5.6400003    3.4755530
   5.6700001    3.6789889
   5.7000003    3.6947603
   5.7300005    3.7156055
   5.7600002    4.0773396
   5.7900004    4.1661105
   5.8200002    4.6743493
   5.8500004    4.4012966
   5.8800001    4.3831625
   5.9100003    4.3999300
   5.9400001    4.4607153
   5.9700003    4.4776940
   6.0000005    4.9243498
   6.0300002    4.8753266
   6.0600004    4.6529622
   6.0900002    4.9210467
   6.1200004    5.2124252
   6.1500001    5.1816707
   6.1800003    5.6095457
   6.2100005    6.6378245
   6.2400002    6.9597960
   6.2700005    6.4847803
   6.3000002    6.8003087
   6.3300004    6.9501367
   6.3600001    6.9046440
   6.3900003    7.1988039
   6.4200001    6.6740222
   6.4500003    5.9993486
   6.4800005    5.9358692
   6.5100002    6.4670477
   6.5400004    6.3544860
   6.5700002    6.4422812
   6.6000004    6.9687958
   6.6300001    7.0362668
   6.6600003    7.4026809
   6.6900005    7.2032161
   6.7200003    7.8654742
   6.7500005    7.9889550
   6.7800002    7.8950434
   6.8100004    7.3307729
   6.8400002    8.0953712
   6.8700004    8.0209379
   6.9000001    8.1085777
   6.9300003    7.6885505
   6.9600005    7.4570646
   6.9900002    8.2253466
   7.0200005    8.0862885
   7.0500002    7.8210363
   7.0800004    7.6539941
   7.1100001    7.2991548
   7.1400003    7.2571406
   7.1700006    7.2955971
   7.2000003    7.1168838
   7.2300005    7.1137342
   7.2600002    6.6719480
   7.2900004    6.5013232
   7.3200002    6.2367625
   7.3500004    6.0432167
   7.3800001    6.1252718
   7.4100003    6.5915360
   7.4400005    6.9279695
   7.4700003    6.9357705
   7.5000005    6.6393619
   7.5300002    6.4000068
   7.5600004    7.1955538
   7.5900002    6.9660282
   7.6200004    6.8937674
   7.6500006    7.1841459
   7.6800003    7.3335695
   7.7100005    7.8850946
   7.7400002    8.2555056
   7.7700005    8.1781273
   7.8000002    8.3322821
   7.8300004    8.5224533
   7.8600006    7.8878164
   7.8900003    7.0353913
   7.9200006    8.0799522
   7.9500003    8.3919687
   7.9800005    8.3208055
   8.0100002    8.7635593
   8.0400000    8.5628214
   8.0700006    8.6328230
   8.1000004    9.1296377
   8.1300001    9.7267065
   8.1600008    9.6539450
   8.1900005    9.6923275
   8.2200003    9.4828215
   8.2500000   10.3446159
   8.2800007   10.3626595
   8.3100004   10.9948645
   8.3400002   11.2401476
   8.3700008   11.0653820
   8.4000006   11.2017870
   8.4300003   11.9889832
   8.4600000   11.9464674
   8.4900007   11.1645460
   8.5200005   10.7987480
   8.5500002   11.2743940
   8.5800009   11.3144741
   8.6100006   11.5953798
   8.6400003   11.3962116
   8.6700001   11.7625818
   8.7000008   11.1940517
   8.7300005   10.2129297
   8.7600002   10.6464434
   8.7900000   10.1409197
   8.8200006   10.5350752
   8.8500004   11.0002604
   8.8800001   10.6466913
   8.9100008   10.6412230
   8.9400005   11.0463915
   8.9700003   11.3969288
   9.0000000   12.1798077
   9.0300007   12.0928087
   9.0600004   13.2698708
   9.0900002   13.8595018
   9.1200008   12.9870863
   9.1500006   12.3909130
   9.1800003   12.6701069
   9.2100000   12.6579952
   9.2400007   12.8569059
   9.2700005   13.7148085
   9.3000002   13.5106754
   9.3300009   13.6640015
   9.3600006   13.6734295
   9.3900003   13.1909428
   9.4200001   13.1013317
   9.4500008   13.1741076
   9.4800005   13.1368313
   9.5100002   13.5468912
   9.5400009   13.7388544
   9.5700006   13.2564726
   9.6000004   13.3493395
   9.6300001   13.8218336
   9.6600008   14.1758642
   9.6900005   13.9168291
   9.7200003   13.7361755
   9.7500000   14.0978394
   9.7800007   14.4712467
   9.8100004   14.1868353
   9.8400002   14.0400772
   9.8700008   13.8809519
   9.9000006   13.9086275
   9.9300003   13.6884661
   9.9600000   13.8017550
   9.9900007   14.0128679
  10.0200005   14.0682688
  10.0500002   13.3739700
  10.0800009   13.2920914
  10.1100006   12.8274012
  10.1400003   12.9475031
  10.1700001   13.0106268
  10.2000008   12.8454580
  10.2300005   12.6868353
  10.2600002   12.0691223
  10.2900009   11.6815729
  10.3200006   11.8186369
  10.3500004   12.0636959
  10.3800001   12.7236023
  10.4100008   12.9418583
  10.4400005   13.2143984
  10.4700003   12.9245100
  10.5000010   13.1379995
  10.5300007   13.3495321
  10.5600004   13.0511055
  10.5900002   12.5739126
  10.6200008   12.1635962
  10.6500006   12.1922007
  10.6800003   11.5166168
  10.7100000   11.0550947
  10.7400007   11.0594835
  10.7700005   11.1726799
  10.8000002   11.7426386
  10.8300009   11.6753139
  10.8600006   11.5680599
  10.8900003   11.0083170
  10.9200001   11.2229042
  10.9500008   11.2166653
  10.9800005   11.3811722
  11.0100002   11.3038549
  11.0400009   11.7010984
  11.0700006   11.9532881
  11.1000004   12.1040373
  11.1300001   11.3099146
  11.1600008   11.4693508
  11.1900005   11.6956415
  11.2200003   12.1712074
  11.2500010   12.0006676
  11.2800007   12.1085243
  11.3100004   12.0846128
  11.3400002   11.3464127
  11.3700008   11.4077082
  11.4000006   11.2901945
  11.4300003   11.2500162
  11.4600010   10.8897820
  11.4900007   10.9845705
  11.5200005   11.1111383
  11.5500002   10.6715355
  11.5800009   10.2970877
  11.6100006   10.3948002
  11.6400003   10.1933813
  11.6700010    9.5287313
  11.7000008    9.6990900
  11.7300005    9.6853876
  11.7600002    9.1692629
  11.7900009    9.2151451
  11.8200006    9.1193676
  11.8500004    9.7216539
  11.8800001    9.7178555
  11.9100008    9.4541140
  11.9400005    8.8583422
  11.9700003    9.2384481
  12.0000010    9.3716888
  12.0300007    9.7956839
  12.0600004    9.4127960
  12.0900002    9.8034735
  12.1200008   10.1440897
  12.1500006   10.0715036
  12.1800003   10.4981318
  12.2100010   10.2487364
  12.2400007   10.4664783
  12.2700005    9.7392988
  12.3000002    9.3412170
  12.3300009    9.7292042
  12.3600006   10.0691385
  12.3900003   10.3421030
  12.4200010   10.2175970
  12.4500008    9.9424353
  12.4800005   10.3312559
  12.5100002   10.5105524
  12.5400009   10.4160538
  12.5700006   10.5159111
  12.6000004   10.6105738
  12.6300011   10.6584044
  12.6600008   10.9578362
  12.6900005   11.2960072
  12.7200003   10.9740467
  12.7500010   11.2219915
  12.7800007   11.4809227
  12.8100004   11.3303061
  12.8400002   11.2340517
  12.8700008   11.5644302
  12.9000006   11.3943748
  12.9300003   11.5573416
  12.9600010   11.4020777
  12.9900007   11.5005741
  13.0200005   11.9225054
  13.0500002   11.8283434
  13.0800009   12.2792330
  13.1100006   12.9137869
  13.1400003   13.0408459
  13.1700010   13.7300158
  13.2000008   13.9034395
  13.2300005   13.6482849
  13.2600002   13.5932245
  13.2900009   14.0214777
  13.3200006   13.7105083
  13.3500004   14.3006306
  13.3800011   14.6584091
  13.4100008   14.9122610
  13.4400005   14.9625559
  13.4700003   14.7158041
  13.5000010   14.6195850
  13.5300007   14.7191544
  13.5600004   15.3311872
  13.5900011   15.0426760
  13.6200008   15.6352911
  13.6500006   16.1368923
  13.6800003   16.1767769
  13.7100010   16.4718781
  13.7400007   16.4563370
  13.7700005   17.0188580
  13.8000002   17.0043926
  13.8300009   17.6974545
  13.8600006   17.5531597
  13.8900003   17.8755932
  13.9200010   17.9061527
  13.9500008   18.0853462
  13.9800005   18.8794193
  14.0100002   18.9360142
  14.0400009   19.2979355
  14.0700006   19.1557732
  14.1000004   19.5667686
  14.1300011   19.5342178
  14.1600008   19.8724308
  14.1900005   20.0034618
  14.2200003   20.0146599
  14.2500010   19.9073448
  14.2800007   19.2526474
  14.3100004   19.9260159
  14.3400011   19.8159275
  14.3700008   20.1385365
  14.4000006   20.1350117
  14.4300003   19.7650490
  14.4600010   19.7261124
  14.4900007   20.7858791
  14.5200005   21.1639290
  14.5500011   21.4875526
  14.5800009   20.8499641
  14.6100006   20.1687603
  14.6400003   20.4476471
  14.6700010   21.0752068
  14.7000008   21.5729771
  14.7300005   21.4897480
  14.7600002   20.9568558
  14.7900009   20.6681557
  14.8200006   20.3197041
  14.8500004   20.0882339
  14.8800011   20.7430935
  14.9100008   20.5781174
  14.9400005   20.5018921
  14.9700003   20.9223003
  15.0000010   20.9563122
  15.0300007   20.1915436
  15.0600004   20.8222637
  15.0900011   20.3766975
  15.1200008   20.0615425
  15.1500006   20.4617043
  15.1800003   20.6147709
  15.2100010   20.2692547
  15.2400007   20.3406982
  15.2700005   20.8211689
  15.3000011   21.3430138
  15.3300009   21.3899956
  15.3600006   21.3556194
  15.3900003   21.6109753
  15.4200010   21.7617321
  15.4500008   21.5695553
  15.4800005   20.8272324
  15.5100012   21.2861862
  15.5400009   21.7127247
  15.5700006   21.3364410
  15.6000004   21.5741272
  15.6300011   22.0282764
  15.6600008   22.0655251
  15.6900005   22.0336304
  15.7200012   22.6880188
  15.7500010   22.6458435
  15.7800007   22.5691242
  15.8100004   22.4279366
  15.8400011   22.6939526
  15.8700008   22.8309879
  15.9000006   22.9294167
  15.9300003   22.5143471
  15.9600010   22.0550632
  15.9900007   21.6169701
  16.0200005   21.9956455
  16.0500011   21.9355621
  16.0799999   22.4191208
  16.1100006   22.1742725
  16.1400013   22.3190422
  16.1700001   21.8411713
  16.2000008   21.5914764
  16.2300014   21.4301224
  16.2600002   20.9089603
  16.2900009   20.9315128
  16.3200016   21.1513615
  16.3500004   21.6089649
  16.3800011   21.7199879
  16.4099998   21.5646458
  16.4400005   21.5326900
  16.4700012   21.3882885
  16.5000000   20.9828205
  16.5300007   20.9170227
  16.5600014   20.8155708
  16.5900002   20.7521458
  16.6200008   20.4722176
  16.6500015   20.7442627
  16.6800003   20.9295197
  16.7100010   20.3937149
  16.7400017   20.2773228
  16.7700005   19.7022209
  16.8000011   20.1892223
  16.8299999   20.5929165
  16.8600006   20.6513786
  16.8900013   20.5044994
  16.9200001   20.8666077
  16.9500008   20.9684639
  16.9800014   21.3834209
  17.0100002   21.6073036
  17.0400009   21.2719402
  17.0700016   20.9322777
  17.1000004   21.3400898
  17.1300011   21.9071732
  17.1600018   22.5018463
  17.1900005   22.0695744
  17.2200012   21.6758900
  17.2500000   21.8442574
  17.2800007   21.6647224
  17.3100014   21.4553585
  17.3400002   21.5916023
  17.3700008   21.5701256
  17.4000015   21.8609447
  17.4300003   21.2467995
  17.4600010   21.1743355
  17.4900017   21.5347004
  17.5200005   21.3436909
  17.5500011   21.9417667
  17.5799999   21.8569565
  17.6100006   21.4010506
  17.6400013   21.6535568
  17.6700001   21.8195095
  17.7000008   21.3790035
  17.7300014   21.1728725
  17.7600002   20.9614601
  17.7900009   20.6130142
  17.8200016   21.0810661
  17.8500004   21.4624882
  17.8800011   21.3338833
  17.9100018   21.9066639
  17.9400005   21.8463478
  17.9700012   21.9640808
  18.0000000   21.8020267
  18.0300007   21.5943108
  18.0600014   22.0469742
  18.0900002   22.6039295
  18.1200008   22.5990601
  18.1500015   21.9950523
  18.1800003   22.1216068
  18.2100010   22.0634327
  18.2400017   22.3216133
  18.2700005   22.2388878
  18.3000011   22.9540539
  18.3299999   22.5945187
  18.3600006   22.3726635
  18.3900013   22.0430603
  18.4200001   22.4265690
  18.4500008   22.5845222
  18.4800014   22.3900089
  18.5100002   22.0868225
  18.5400009   22.6490097
  18.5700016   22.4650974
  18.6000004   22.2171898
  18.6300011   22.1700706
  18.6600018   22.6785889
  18.6900005   22.7180519
  18.7200012   23.3411827
  18.7500000   24.2492161
  18.7800007   24.1336555
  18.8100014   24.3519382
  18.8400002   23.9981232
  18.8700008   23.8394432
  18.9000015   23.6262798
  18.9300003   23.9431362
  18.9600010   23.9315453
  18.9900017   24.5321999
  19.0200005   25.0459118
  19.0500011   25.7483025
  19.0800018   24.7348328
  19.1100006   24.5372715
  19.1400013   24.2193718
  19.1700001   24.4896832
  19.2000008   24.7280998
  19.2300014   25.2327938
  19.2600002   25.5354424
  19.2900009   25.2878532
  19.3200016   25.4862537
  19.3500004   25.5810585
  19.3800011   25.7638302
  19.4100018   25.2054634
  19.4400005   24.9236164
  19.4700012   24.8438416
  19.5000000   25.3544979
  19.5300007   25.1876297
  19.5600014   24.9972572
  19.5900002   24.4895477
  19.6200008   24.4384880
  19.6500015   24.5950756
  19.6800003   24.3751297
  19.7100010   24.8282948
  19.7400017   24.5197277
  19.7700005   24.6286182
  19.8000011   24.6611042
  19.8300018   24.3299923
  19.8600006   24.9115295
  19.8900013   25.2883072
  19.9200001   25.4831905
  19.9500008   25.2085495
  19.9800014   24.8662319
  20.0100002   24.8654995
  20.0400009   25.4994640
  20.0700016   25.2720585
  20.1000004   24.9533081
  20.1300011   25.3423462
  20.1600018   25.6879597
  20.1900005   25.3935280
  20.2200012   25.1187820
  20.2500019   25.0219326
  20.2800007   24.7764797
  20.3100014   24.9639301
  20.3400002   25.1775875
  20.3700008   24.8971729
  20.4000015   25.0802097
  20.4300003   24.6341610
  20.4600010   25.0252514
  20.4900017   24.9126816
  20.5200005   25.2196693
  20.5500011   25.1380424
  20.5800018   24.7622967
  20.6100006   25.1243038
  20.6400013   25.4421215
  20.6700001   26.0140934
  20.7000008   26.9065075
  20.7300014   26.5025463
  20.7600002   26.8118057
  20.7900009   26.7018204
  20.8200016   26.6754074
  20.8500004   25.9471760
  20.8800011   26.0716782
  20.9100018   26.3561573
  20.9400005   26.1888657
  20.9700012   25.5781612
  21.0000019   25.6930981
  21.0300007   25.7902336
  21.0600014   25.5035515
  21.0900002   24.6870384
  21.1200008   24.4956341
  21.1500015   24.4749584
  21.1800003   25.2644730
  21.2100010   25.6669998
  21.2400017   25.1359844
  21.2700005   24.6229076
  21.3000011   25.2504234
  21.3300018   25.5905037
  21.3600006   25.3756599
  21.3900013   25.5112743
  21.4200001   25.3130283
  21.4500008   25.2683277
  21.4800014   25.3972530
  21.5100002   24.8496494
  21.5400009   24.4843082
  21.5700016   24.6698112
  21.6000004   23.7430649
  21.6300011   23.3029537
  21.6600018   23.5069218
  21.6900005   23.6207409
  21.7200012   23.4272652
  21.7500019   23.4057503
  21.7800007   23.9329147
  21.8100014   24.2713470
  21.8400002   23.5697346
  21.8700008   23.8740063
  21.9000015   23.6761723
  21.9300003   24.1103153
  21.9600010   24.3539505
  21.9900017   24.3994884
  22.0200005   24.6539459
  22.0500011   24.6987915
  22.0800018   25.0928860
  22.1100006   25.2694683
  22.1400013   25.9933090
  22.1700020   26.0141602
  22.2000008   25.3481693
  22.2300014   25.5153179
  22.2600002   26.0482922
  22.2900009   25.4804859
  22.3200016   26.2018471
  22.3500004   25.5885143
  22.3800011   25.5290909
  22.4100018   26.6328430
  22.4400005   27.1790409
  22.4700012   26.6523151
  22.5000019   25.6771183
  22.5300007   26.3392601
  22.5600014   26.2628117
  22.5900002   26.1579056
  22.6200008   26.6354351
  22.6500015   26.4718094
  22.6800003   26.5640354
  22.7100010   26.4071350
  22.7400017   26.0966263
  22.7700005   26.0521488
  22.8000011   27.0467319
  22.8300018   27.4420662
  22.8600006   27.6287518
  22.8900013   27.9977436
  22.9200020   28.0515881
  22.9500008   27.3310947
  22.9800014   27.5722084
  23.0100002   27.3083439
  23.0400009   27.5750771
  23.0700016   27.7741070
  23.1000004   28.1316338
  23.1300011   28.8249550
  23.1600018   29.5961761
  23.1900005   29.3185844
  23.2200012   28.2063560
  23.2500019   27.6567726
  23.2800007   28.0074081
  23.3100014   27.9600010
  23.3400021   27.9120865
  23.3700008   27.9014549
  23.4000015   27.7292957
  23.4300003   28.6963196
  23.4600010   28.7963257
  23.4900017   28.6111774
  23.5200005   28.7651711
  23.5500011   28.3770924
  23.5800018   27.6342258
  23.6100006   27.4223194
  23.6400013   27.5399666
  23.6700020   27.3382988
  23.7000008   27.4787273
  23.7300014   27.8519497
  23.7600002   27.7137890
  23.7900009   28.2664680
  23.8200016   28.5572777
  23.8500004   28.0254135
  23.8800011   27.8624668
  23.9100018   27.8416004
  23.9400005   27.5649872
  23.9700012   26.7178574
  24.0000019   26.6240368
  24.0300007   26.2109604
  24.0600014   25.9986362
  24.0900021   25.9901333
  24.1200008   25.9150352
  24.1500015   25.7740612
  24.1800003   25.2757912
  24.2100010   25.2400932
  24.2400017   25.5592117
  24.2700005   25.7448559
  24.3000011   25.8798580
  24.3300018   25.7293339
  24.3600006   26.0393238
  24.3900013   26.3492355
  24.4200020   26.9796295
  24.4500008   27.0431633
  24.4800014   27.4533348
  24.5100002   27.8522072
  24.5400009   27.9877472
  24.5700016   28.1410103
  24.6000004   28.2323837
  24.6300011   28.1628075
  24.6600018   27.6789513
  24.6900005   28.1683960
  24.7200012   28.1699810
  24.7500019   28.8811665
  24.7800007   28.5623817
  24.8100014   28.8932114
  24.8400021   28.3097572
  24.8700008   28.8901768
  24.9000015   29.2995129
  24.9300003   29.5029030
  24.9600010   28.8236084
  24.9900017   28.8260021
  25.0200005   28.5744743
  25.0500011   27.7288475
  25.0800018   27.5207977
  25.1100006   27.2102528
  25.1400013   27.1929722
  25.1700020   27.9374561
  25.2000008   27.8223515
  25.2300014   27.9915810
  25.2600021   28.0832138
  25.2900009   27.6164093
  25.3200016   27.4913559
  25.3500004   27.8232136
  25.3800011   28.1752777
  25.4100018   28.1676712
  25.4400005   28.2192364
  25.4700012   27.8040657
  25.5000019   27.4975300
  25.5300007   26.9904900
  25.5600014   27.5529976
  25.5900021   27.3902721
  25.6200008   27.5008526
  25.6500015   27.3167191
  25.6800003   27.3982067
  25.7100010   27.2978649
  25.7400017   27.6419449
  25.7700005   27.2474480
  25.8000011   27.4086285
  25.8300018   27.5032825
  25.8600006   27.5500870
  25.8900013   27.5353661
  25.9200020   27.6429157
  25.9500008   28.0184517
  25.9800014   27.9467945
  26.0100021   28.3897324
  26.0400009   28.2815800
  26.0700016   28.6891155
  26.1000004   28.4161224
  26.1300011   28.0977879
  26.1600018   28.0562305
  26.1900005   27.8241386
  26.2200012   28.1834335
  26.2500019   29.0055943
  26.2800007   28.9304905
  26.3100014   28.8746262
  26.3400021   29.1657257
  26.3700008   28.9286804
  26.4000015   29.5109291
  26.4300003   29.7599297
  26.4600010   29.9370594
  26.4900017   30.0262413
  26.5200005   29.5475731
  26.5500011   29.5934296
  26.5800018   29.6422825
  26.6100006   29.5470238
  26.6400013   29.4872341
  26.6700020   29.6761723
  26.7000008   30.6246910
  26.7300014   30.2292366
  26.7600021   29.9635143
  26.7900009   29.8314209
  26.8200016   29.5124302
  26.8500004   29.7840824
  26.8800011   29.3599644
  26.9100018   29.2213421
  26.9400005   29.1525307
  26.9700012   29.5029545
  27.0000019   29.8485546
  27.0300007   29.1463928
  27.0600014   29.0646343
  27.0900021   29.3110027
  27.1200008   28.9512444
  27.1500015   28.9482937
  27.1800022   28.9392223
  27.2100010   29.3292465
  27.2400017   29.5474968
  27.2700005   30.2555599
  27.3000011   30.3290119
  27.3300018   30.3527527
  27.3600006   29.6854668
  27.3900013   29.3674240
  27.4200020   29.8468838
  27.4500008   29.7648144
  27.4800014   29.9466763
  27.5100021   30.1046734
  27.5400009   29.9529724
  27.5700016   30.0138435
  27.6000004   30.5018539
  27.6300011   29.5360413
  27.6600018   29.3162231
  27.6900005   28.9332027
  27.7200012   28.9932251
  27.7500019   28.5708122
  27.7800007   28.7420998
  27.8100014   29.5045185
  27.8400021   29.0576401
  27.8700008   28.8769951
  27.9000015   28.1859417
  27.9300022   28.2339172
  27.9600010   28.4026871
  27.9900017   28.3480301
  28.0200005   28.2567329
  28.0500011   27.6372185
  28.0800018   28.1739025
  28.1100006   28.1351700
  28.1400013   27.9906311
  28.1700020   28.1666775
  28.2000008   28.6169853
  28.2300014   28.5812931
  28.2600021   29.1221638
  28.2900009   28.3061619
  28.3200016   28.4613400
  28.3500023   28.4292412
  28.3800011   28.7900257
  28.4100018   28.9949303
  28.4400005   29.1947708
  28.4700012   29.4198170
  28.5000019   29.2278004
  28.5300007   28.9583702
  28.5600014   28.9177551
  28.5900021   29.1900978
  28.6200008   29.0739880
  28.6500015   28.9241295
  28.6800022   29.3919487
  28.7100010   29.2029610
  28.7400017   29.6409016
  28.7700005   29.3975410
  28.8000011   29.4172325
  28.8300018   29.5356026
  28.8600006   29.8773365
  28.8900013   30.1513805
  28.9200020   30.8459816
  28.9500008   30.4409657
  28.9800014   30.3926163
  29.0100021   30.3100395
  29.0400009   29.9510307
  29.0700016   29.6857605
  29.1000023   29.7992210
  29.1300011   29.3455448
  29.1600018   29.1881256
  29.1900005   30.0372963
  29.2200012   30.1674309
  29.2500019   29.3982277
  29.2800007   29.2679482
  29.3100014   29.6348267
  29.3400021   29.9095516
  29.3700008   29.9193211
  29.4000015   29.9147091
  29.4300022   30.3776093
  29.4600010   30.1224213
  29.4900017   30.0699234
  29.5200005   29.9157467
  29.5500011   29.6046467
  29.5800018   29.3870468
  29.6100006   28.7285862
  29.6400013   28.8813038
  29.6700020   29.3253307
  29.7000008   29.3279648
  29.7300014   29.0612297
  29.7600021   28.8915806
  29.7900009   28.4037399
  29.8200016   28.1572437
  29.8500023   28.9944172
  29.8800011   28.4872913
  29.9100018   28.4498596
  29.9400005   28.3309422
  29.9700012   28.5054264
  30.0000019   28.3880348
  30.0300007   28.2538872
  30.0600014   28.3665295
  30.0900021   27.7975292
  30.1200008   27.6020164
  30.1500015   27.8721752
  30.1800022   27.4038086
  30.2100010   27.5684891
  30.2400017   27.7470551
  30.2700024   28.3433590
  30.3000011   28.3269653
  30.3300018   28.7491131
  30.3600006   28.8813629
  30.3900013   28.2100906
  30.4200020   28.1355095
  30.4500008   28.2410355
  30.4800014   28.0906239
  30.5100021   28.2432213
  30.5400009   28.0900707
  30.5700016   28.6702042
  30.6000023   29.2513962
  30.6300011   29.7394943
  30.6600018   29.9234295
  30.6900005   30.6128197
  30.7200012   31.0956459
  30.7500019   30.8284111
  30.7800007   30.7002735
  30.8100014   30.0381851
  30.8400021   30.1646996
  30.8700008   30.2785969
  30.9000015   30.1149921
  30.9300022   29.9869843
  30.9600010   29.5388775
  30.9900017   29.8495331
  31.0200024   29.8663158
  31.0500011   30.1904182
  31.0800018   30.0445766
  31.1100006   30.0967026
  31.1400013   29.6814518
  31.1700020   29.6483402
  31.2000008   29.2638569
  31.2300014   28.8187943
  31.2600021   28.2674618
  31.2900009   28.2504768
  31.3200016   28.7483463
  31.3500023   28.7138462
  31.3800011   29.0240898
  31.4100018   28.8687344
  31.4400024   28.8797169
  31.4700012   28.8489227
  31.5000019   29.0804176
  31.5300007   29.7086201
  31.5600014   29.9207973
  31.5900021   29.8889923
  31.6200008   30.2392254
  31.6500015   30.1937828
  31.6800022   30.3913498
  31.7100010   30.6721230
  31.7400017   30.9876308
  31.7700024   31.2943096
  31.8000011   31.8208714
  31.8300018   31.4817524
  31.8600006   31.7574673
  31.8900013   31.9993992
  31.9200020   32.0846710
  31.9500008   31.4165039
  31.9800014   31.7182178
  32.0100021   31.9181805
  32.0400009   31.3436146
  32.0699997   31.3727531
  32.1000023   31.9160328
  32.1300011   33.1608658
  32.1599998   33.4210129
  32.1900024   32.8856926
  32.2200012   33.1421700
  32.2500000   32.8382339
  32.2800026   32.7796936
  32.3100014   33.2233505
  32.3400002   33.3636742
  32.3700027   33.7419052
  32.4000015   33.4028320
  32.4300003   33.6038513
  32.4600029   34.1122742
  32.4900017   33.5112152
  32.5200005   33.0015259
  32.5500031   32.7179337
  32.5800018   32.6626816
  32.6100006   32.0646019
  32.6400032   32.4155159
  32.6700020   32.2935677
  32.7000008   32.2060089
  32.7300034   32.3746071
  32.7600021   32.3445091
  32.7900009   32.8095665
  32.8199997   32.8745384
  32.8500023   32.5792046
  32.8800011   32.4033470
  32.9099998   32.2725945
  32.9400024   32.9518929
  32.9700012   32.9351997
  33.0000000   32.5580292
  33.0300026   33.0912514
  33.0600014   33.3160362
  33.0900002   34.5729980
  33.1200027   34.4064178
  33.1500015   34.1590157
  33.1800003   34.9787674
  33.2100029   34.5371017
  33.2400017   33.7610855
  33.2700005   33.9633408
  33.3000031   34.3434258
  33.3300018   34.1228371
  33.3600006   34.0183868
  33.3900032   34.0675125
  33.4200020   34.0604630
  33.4500008   34.8004723
  33.4800034   33.6493721
  33.5100021   34.2293167
  33.5400009   34.5578728
  33.5699997   34.2947159
  33.6000023   34.3071404
  33.6300011   34.2023163
  33.6599998   34.5099945
  33.6900024   34.7903519
  33.7200012   34.5096893
  33.7500000   34.6781616
  33.7800026   35.1511536
  33.8100014   34.5229378
  33.8400002   34.5115776
  33.8700027   34.1703453
  33.9000015   34.2991753
  33.9300003   34.6892662
  33.9600029   34.8140907
  33.9900017   35.0874519
  34.0200005   35.2438660
  34.0500031   35.0533104
  34.0800018   34.4599876
  34.1100006   34.4514351
  34.1400032   34.2540245
  34.1700020   34.0396919
  34.2000008   33.8975983
  34.2300034   34.4100647
  34.2600021   34.5967407
  34.2900009   34.9637184
  34.3200035   34.2902565
  34.3500023   34.1687660
  34.3800011   34.0628548
  34.4099998   33.7324753
  34.4400024   34.1622047
  34.4700012   34.5274582
  34.5000000   34.9503784
  34.5300026   34.4970856
  34.5600014   35.0834618
  34.5900002   35.3696823
  34.6200027   35.4462967
  34.6500015   35.3436432
  34.6800003   35.2366257
  34.7100029   35.1373672
  34.7400017   35.3609962
  34.7700005   35.3865700
  34.8000031   35.4427490
  34.8300018   35.0626793
  34.8600006   35.2329102
  34.8900032   34.6140137
  34.9200020   34.0798492
  34.9500008   33.9482727
  34.9800034   33.8620834
  35.0100021   33.6552505
  35.0400009   33.9829254
  35.0700035   33.8994331
  35.1000023   34.1929932
  35.1300011   33.7452583
  35.1599998   34.0110626
  35.1900024   33.8354874
  35.2200012   33.3582535
  35.2500000   33.5646553
  35.2800026   33.6135483
  35.3100014   33.1297684
  35.3400002   32.6031761
  35.3700027   32.9065666
  35.4000015   33.0365219
  35.4300003   33.5216370
  35.4600029   33.8467216
  35.4900017   33.8687859
  35.5200005   33.3634911
  35.5500031   32.8485260
  35.5800018   32.7220192
  35.6100006   33.1770821
  35.6400032   33.5605659
  35.6700020   33.0096588
  35.7000008   33.0114098
  35.7300034   32.0540085
  35.7600021   31.1554203
  35.7900009   31.6902771
  35.8200035   31.5323582
  35.8500023   31.1367283
  35.8800011   31.5413990
  35.9099998   30.6099873
  35.9400024   30.3809624
  35.9700012   31.1296349
  36.0000000   30.6111984
  36.0300026   31.0747890
  36.0600014   31.1713085
  36.0900002   31.7173748
  36.1200027   31.8016090
  36.1500015   31.5489712
  36.1800003   31.5156803
  36.2100029   31.4082317
  36.2400017   31.4264526
  36.2700005   31.7235146
  36.3000031   32.3309860
  36.3300018   32.3672867
  36.3600006   33.0577431
  36.3900032   32.5762291
  36.4200020   32.9652214
  36.4500008   32.2891655
  36.4800034   32.2251854
  36.5100021   32.5121498
  36.5400009   32.5925560
  36.5700035   33.0309219
  36.6000023   33.5558586
  36.6300011   33.4696159
  36.6599998   33.4931679
  36.6900024   33.4741631
  36.7200012   33.9617691
  36.7500000   33.8593636
  36.7800026   34.2637482
  36.8100014   34.7390175
  36.8400002   35.3543930
  36.8700027   35.4949493
  36.9000015   35.1615181
  36.9300003   35.0525703
  36.9600029   34.7240105
  36.9900017   34.7626457
  37.0200005   34.4112778
  37.0500031   34.5828094
  37.0800018   34.2604866
  37.1100006   33.8248367
  37.1400032   34.1916428
  37.1700020   34.3233833
  37.2000008   34.5849915
  37.2300034   34.5476456
  37.2600021   34.9301338
  37.2900009   35.2367973
  37.3200035   34.9720764
  37.3500023   34.7522812
  37.3800011   34.1302948
  37.4100037   34.0096474
  37.4400024   34.2882423
  37.4700012   33.8393135
  37.5000000   33.8314362
  37.5300026   33.2312851
  37.5600014   32.7394905
  37.5900002   33.1406364
  37.6200027   33.3016701
  37.6500015   33.2575150
  37.6800003   33.3720474
  37.7100029   33.3896523
  37.7400017   33.1802063
  37.7700005   33.4121742
  37.8000031   33.4137383
  37.8300018   33.4573097
  37.8600006   32.9175797
  37.8900032   33.4090919
  37.9200020   32.9409447
  37.9500008   32.4395714
  37.9800034   31.7014694
  38.0100021   31.8473721
  38.0400009   31.8121281
  38.0700035   32.0701332
  38.1000023   31.5946331
  38.1300011   31.6014366
  38.1600037   31.1130428
  38.1900024   29.9152470
  38.2200012   29.7439671
  38.2500000   30.1633854
  38.2800026   30.4414024
  38.3100014   30.8107491
  38.3400002   30.4058075
  38.3700027   30.2178822
  38.4000015   30.6844463
  38.4300003   30.2586918
  38.4600029   29.9920387
  38.4900017   29.9550552
  38.5200005   29.4373569
  38.5500031   29.5012436
  38.5800018   29.3244324
  38.6100006   29.4906654
  38.6400032   29.8080807
  38.6700020   30.3244762
  38.7000008   30.2923412
  38.7300034   30.1049747
  38.7600021   30.0042229
  38.7900009   30.0139732
  38.8200035   30.0232010
  38.8500023   29.8165302
  38.8800011   29.7476711
  38.9100037   29.6270027
  38.9400024   30.2031918
  38.9700012   30.7659168
  39.0000000   31.1185284
  39.0300026   30.9806919
  39.0600014   30.9978523
  39.0900002   31.1548977
  39.1200027   31.6614857
  39.1500015   31.7684364
  39.1800003   31.4231014
  39.2100029   32.1163521
  39.2400017   32.1909637
  39.2700005   32.2817154
  39.3000031   32.3540382
  39.3300018   32.4191475
  39.3600006   32.3856010
  39.3900032   32.2147369
  39.4200020   31.7611561
  39.4500008   32.3673820
  39.4800034   32.6922112
  39.5100021   32.5686073
  39.5400009   32.0794525
  39.5700035   32.6175423
  39.6000023   32.8273087
  39.6300011   32.7188454
  39.6600037   32.5357132
  39.6900024   32.5592003
  39.7200012   32.6589928
  39.7500000   32.1428032
  39.7800026   32.4806023
  39.8100014   31.9210987
  39.8400002   31.9843235
  39.8700027   32.0723686
  39.9000015   31.7409821
  39.9300003   31.7179546
  39.9600029   31.7300262
  39.9900017   32.5104790
  40.0200005   32.5214729
  40.0500031   32.4841614
  40.0800018   32.0720139
  40.1100006   32.1484299
  40.1400032   32.1463165
  40.1700020   32.8393707
  40.2000008   32.4912987
  40.2300034   32.6110878
  40.2600021   32.4738274
  40.2900009   31.6582279
  40.3200035   31.0898018
  40.3500023   30.7849674
  40.3800011   31.2921104
  40.4100037   31.7022781
  40.4400024   32.0781784
  40.4700012   32.1964378
  40.5000038   31.7659435
  40.5300026   31.0959835
  40.5600014   31.3504868
  40.5900002   30.9424458
  40.6200027   31.1325932
  40.6500015   31.6148643
  40.6800003   30.6939850
  40.7100029   30.5219975
  40.7400017   30.2691860
  40.7700005   29.6222343
  40.8000031   29.2386227
  40.8300018   29.8713226
  40.8600006   29.6412621
  40.8900032   29.8502007
  40.9200020   30.0268631
  40.9500008   29.7920055
  40.9800034   28.8514690
  41.0100021   28.9879684
  41.0400009   28.9801807
  41.0700035   29.1611729
  41.1000023   30.2697773
  41.1300011   30.4608841
  41.1600037   30.2779732
  41.1900024   30.1716976
  41.2200012   31.0351124
  41.2500038   31.6538906
  41.2800026   30.7260857
  41.3100014   30.6220703
  41.3400002   30.4406719
  41.3700027   30.8958607
  41.4000015   31.3204308
  41.4300003   31.3902378
  41.4600029   31.4240055
  41.4900017   30.7624664
  41.5200005   30.7486305
  41.5500031   31.1612854
  41.5800018   31.2007999
  41.6100006   31.4924641
  41.6400032   31.6467857
  41.6700020   31.8634377
  41.7000008   32.5615463
  41.7300034   32.7577324
  41.7600021   32.3693390
  41.7900009   32.1777763
  41.8200035   32.1073647
  41.8500023   32.1755180
  41.8800011   32.0641441
  41.9100037   32.1699944
  41.9400024   32.3232536
  41.9700012   31.9017792
  42.0000038   31.6956444
  42.0300026   31.5416107
  42.0600014   31.2513046
  42.0900002   30.4857960
  42.1200027   29.7753868
  42.1500015   30.5177155
  42.1800003   30.6308765
  42.2100029   31.1351261
  42.2400017   31.5954247
  42.2700005   31.3353825
  42.3000031   31.0697670
  42.3300018   31.0486526
  42.3600006   31.4619751
  42.3900032   31.5556774
  42.4200020   31.2399502
  42.4500008   31.2736645
  42.4800034   31.2134113
  42.5100021   30.5475407
  42.5400009   30.1326408
  42.5700035   29.9067993
  42.6000023   29.3819733
  42.6300011   29.0935421
  42.6600037   28.6867733
  42.6900024   28.5591202
  42.7200012   28.9091930
  42.7500038   28.5930138
  42.7800026   28.9813175
  42.8100014   29.0062714
  42.8400002   28.6525593
  42.8700027   28.3273544
  42.9000015   28.1549072
  42.9300003   28.0959187
  42.9600029   28.2787189
  42.9900017   28.6383553
  43.0200005   28.7425003
  43.0500031   28.2095337
  43.0800018   28.7823372
  43.1100006   28.8112621
  43.1400032   29.2089958
  43.1700020   29.7388420
  43.2000008   29.8371620
  43.2300034   29.5089130
  43.2600021   28.6336193
  43.2900009   28.1574135
  43.3200035   28.3857288
  43.3500023   27.7753086
  43.3800011   28.2190208
  43.4100037   28.3845425
  43.4400024   28.3014908
  43.4700012   27.9153099
  43.5000038   28.0117397
  43.5300026   28.3799438
  43.5600014   28.9010410
  43.5900040   29.1228199
  43.6200027   28.9599724
  43.6500015   28.3746433
  43.6800003   27.6487389
  43.7100029   28.3592510
  43.7400017   28.1224556
  43.7700005   28.0250320
  43.8000031   28.3036022
  43.8300018   28.1913834
  43.8600006   27.8086510
  43.8900032   28.3891296
  43.9200020   28.7171440
  43.9500008   28.2759018
  43.9800034   28.1973629
  44.0100021   27.7757034
  44.0400009   28.3321533
  44.0700035   28.8846035
  44.1000023   28.2670479
  44.1300011   28.6133785
  44.1600037   28.8083611
  44.1900024   29.5564575
  44.2200012   29.8103275
  44.2500038   29.6978207
  44.2800026   30.1497459
  44.3100014   30.4368019
  44.3400040   30.7669296
  44.3700027   30.7132912
  44.4000015   30.8570499
  44.4300003   30.4039268
  44.4600029   31.0316505
  44.4900017   31.0596886
  44.5200005   30.9398403
  44.5500031   30.6859798
  44.5800018   30.4184437
  44.6100006   30.7037868
  44.6400032   30.9185734
  44.6700020   30.7108498
  44.7000008   30.8361073
  44.7300034   30.9259911
  44.7600021   31.0873146
  44.7900009   31.2051830
  44.8200035   31.0919056
  44.8500023   31.6645432
  44.8800011   31.4915485
  44.9100037   31.3839798
  44.9400024   31.4629765
  44.9700012   31.0413685
  45.0000038   30.9567261
  45.0300026   30.4618626
  45.0600014   30.3476315
  45.0900040   30.2539043
  45.1200027   30.6812286
  45.1500015   30.5919685
  45.1800003   30.5381546
  45.2100029   30.5255432
  45.2400017   30.4334869
  45.2700005   29.8099613
  45.3000031   30.2390747
  45.3300018   30.4891796
  45.3600006   30.6411858
  45.3900032   30.4420338
  45.4200020   30.6596413
  45.4500008   30.4527302
  45.4800034   30.3649864
  45.5100021   30.7736340
  45.5400009   31.6844139
  45.5700035   31.8511829
  45.6000023   31.9256840
  45.6300011   32.0006638
  45.6600037   31.8880405
  45.6900024   32.0930328
  45.7200012   31.6989746
  45.7500038   31.5453358
  45.7800026   31.6383190
  45.8100014   31.7504826
  45.8400040   31.9520741
  45.8700027   31.5115185
  45.9000015   31.4489079
  45.9300003   31.7519493
  45.9600029   31.7392921
  45.9900017   31.8263931
  46.0200005   32.0742073
  46.0500031   32.4532814
  46.0800018   32.6753578
  46.1100006   32.6460342
  46.1400032   32.5365219
  46.1700020   32.6599960
  46.2000008   32.1653099
  46.2300034   31.9638233
  46.2600021   31.6702290
  46.2900009   31.5343552
  46.3200035   32.0903358
  46.3500023   32.1205864
  46.3800011   31.3466358
  46.4100037   31.4584084
  46.4400024   31.2530022
  46.4700012   31.3181305
  46.5000038   31.9111805
  46.5300026   32.2679291
  46.5600014   32.2142830
  46.5900040   32.0304527
  46.6200027   32.0620117
  46.6500015   32.0544777
  46.6800041   31.8718853
  46.7100029   31.9447098
  46.7400017   32.1126900
  46.7700005   32.6178284
  46.8000031   32.4189262
  46.8300018   32.3766441
  46.8600006   32.4195900
  46.8900032   31.7819881
  46.9200020   31.4144726
  46.9500008   31.7103348
  46.9800034   31.7624550
  47.0100021   31.7482624
  47.0400009   31.7957706
  47.0700035   32.2050552
  47.1000023   32.4821777
  47.1300011   32.6374092
  47.1600037   32.9174767
  47.1900024   32.5710106
  47.2200012   32.9248352
  47.2500038   32.8328629
  47.2800026   33.0728226
  47.3100014   33.1221542
  47.3400040   33.4564133
  47.3700027   33.5635262
  47.4000015   33.4477768
  47.4300041   32.7925301
  47.4600029   32.5324478
  47.4900017   32.3430252
  47.5200005   31.9293270
  47.5500031   31.9891090
  47.5800018   33.0861778
  47.6100006   33.0777969
  47.6400032   33.1563187
  47.6700020   33.5697479
  47.7000008   33.2830429
  47.7300034   33.4311943
  47.7600021   33.5102234
  47.7900009   33.7314873
  47.8200035   33.8233795
  47.8500023   33.4383850
  47.8800011   33.1184044
  47.9100037   33.5080338
  47.9400024   33.9313126
  47.9700012   33.8235931
  48.0000038   34.0174828
  48.0300026   34.1561089
  48.0600014   34.4911270
  48.0900040   33.7903976
  48.1200027   33.9766884
  48.1500015   34.3386765
  48.1800041   34.3278809
  48.2100029   34.1661034
  48.2400017   33.5813866
  48.2700005   32.8353577
  48.3000031   33.1465759
  48.3300018   33.5574303
  48.3600006   33.3791237
  48.3900032   32.8875122
  48.4200020   33.3231583
  48.4500008   33.3401642
  48.4800034   33.3119431
  48.5100021   33.7415924
  48.5400009   33.3340836
  48.5700035   33.0010986
  48.6000023   32.7033386
  48.6300011   32.7018013
  48.6600037   32.5431824
  48.6900024   32.7048721
  48.7200012   32.4909363
  48.7500038   32.8071289
  48.7800026   32.7706680
  48.8100014   32.6732216
  48.8400040   32.4755096
  48.8700027   32.2336998
  48.9000015   31.8779316
  48.9300041   31.9407196
  48.9600029   32.4497795
  48.9900017   33.1253700
  49.0200005   33.0984497
  49.0500031   32.8069420
  49.0800018   33.0065460
  49.1100006   32.8629990
  49.1400032   32.9966812
  49.1700020   33.0828552
  49.2000008   32.7642365
  49.2300034   32.3177490
  49.2600021   32.1182976
  49.2900009   32.4270554
  49.3200035   32.5734444
  49.3500023   32.5215836
  49.3800011   32.2144966
  49.4100037   32.1016312
  49.4400024   32.3856621
  49.4700012   32.0242958
  49.5000038   32.1510544
  49.5300026   31.8997955
  49.5600014   32.2233658
  49.5900040   32.6175461
  49.6200027   32.7660179
  49.6500015   32.4827538
  49.6800041   32.4310455
  49.7100029   32.4280739
  49.7400017   32.0994835
  49.7700005   32.1478043
  49.8000031   32.1643600
  49.8300018   31.8056011
  49.8600006   31.7274303
  49.8900032   31.6355686
  49.9200020   31.9298687
  49.9500008   31.9625969
  49.9800034   32.3918419
  50.0100021   32.2923927
  50.0400009   32.3102837
  50.0700035   32.0197334
  50.1000023   31.7755413
  50.1300011   31.4581833
  50.1600037   32.1306076
  50.1900024   32.0686073
  50.2200012   31.9851227
  50.2500038   31.9912167
  50.2800026   32.1971397
  50.3100014   32.2081757
  50.3400040   32.0990410
  50.3700027   31.7179489
  50.4000015   31.6054077
  50.4300041   31.6598110
  50.4600029   31.2972221
  50.4900017   31.0259819
  50.5200043   31.3711681
  50.5500031   31.0003033
  50.5800018   31.3187370
  50.6100006   31.1749191
  50.6400032   31.5250244
  50.6700020   31.9503403
  50.7000008   32.0451813
  50.7300034   32.5359993
  50.7600021   33.1959381
  50.7900009   33.3853951
  50.8200035   32.9244614
  50.8500023   32.7309151
  50.8800011   32.6664352
  50.9100037   32.5323792
  50.9400024   33.1161613
  50.9700012   33.5369072
  51.0000038   33.1052132
  51.0300026   33.1449547
  51.0600014   33.2578545
  51.0900040   33.0634422
  51.1200027   33.0092125
  51.1500015   33.0068703
  51.1800041   33.2372971
  51.2100029   33.2506943
  51.2400017   33.3299828
  51.2700043   33.0507469
  51.3000031   32.7209129
  51.3300018   32.8829803
  51.3600006   32.1718025
  51.3900032   32.1570702
  51.4200020   31.3454418
  51.4500008   30.8581276
  51.4800034   30.6825466
  51.5100021   30.7194080
  51.5400009   30.6919174
  51.5700035   30.4230976
  51.6000023   29.8426819
  51.6300011   30.3269005
  51.6600037   30.8904552
  51.6900024   31.0201321
  51.7200012   31.5906487
  51.7500038   31.5629692
  51.7800026   32.0163498
  51.8100014   32.1807671
  51.8400040   32.0426979
  51.8700027   31.5069408
  51.9000015   31.3136787
  51.9300041   31.0596752
  51.9600029   31.0225697
  51.9900017   31.4664917
  52.0200043   30.9510841
  52.0500031   31.0109043
  52.0800018   31.4557724
  52.1100006   31.7178764
  52.1400032   31.6930084
  52.1700020   32.1774254
  52.2000008   32.6499786
  52.2300034   32.2753067
  52.2600021   32.8364334
  52.2900009   32.4762726
  52.3200035   32.4383736
  52.3500023   32.8366776
  52.3800011   33.0887299
  52.4100037   32.5851517
  52.4400024   32.3055801
  52.4700012   32.7145119
  52.5000038   32.3008766
  52.5300026   32.5010033
  52.5600014   32.4507904
  52.5900040   32.5653877
  52.6200027   32.7806511
  52.6500015   32.6669159
  52.6800041   32.3980255
  52.7100029   31.7661819
  52.7400017   31.6599045
  52.7700043   31.6567249
  52.8000031   31.4375572
  52.8300018   31.9984474
  52.8600006   31.8051510
  52.8900032   32.0747795
  52.9200020   31.9656334
  52.9500008   31.9195042
  52.9800034   32.0766258
  53.0100021   31.8655300
  53.0400009   31.6909027
  53.0700035   31.3909492
  53.1000023   31.5588112
  53.1300011   31.4392166
  53.1600037   31.0665646
  53.1900024   31.4547176
  53.2200012   31.7539940
  53.2500038   31.8882790
  53.2800026   31.7478390
  53.3100014   31.4561405
  53.3400040   31.5104160
  53.3700027   31.4170094
  53.4000015   31.8478909
  53.4300041   31.8635426
  53.4600029   32.6285667
  53.4900017   32.8426247
  53.5200043   32.4044342
  53.5500031   32.2600517
  53.5800018   32.3360023
  53.6100044   31.8418789
  53.6400032   31.7960453
  53.6700020   31.4113159
  53.7000008   31.8466816
  53.7300034   31.6766815
  53.7600021   31.6370945
  53.7900009   31.2311058
  53.8200035   31.2849369
  53.8500023   31.3063030
  53.8800011   30.7333202
  53.9100037   30.1012840
  53.9400024   29.8375912
  53.9700012   29.6792030
  54.0000038   29.4753952
  54.0300026   29.9135284
  54.0600014   30.1110344
  54.0900040   30.2289085
  54.1200027   30.3111382
  54.1500015   30.2554741
  54.1800041   30.2301273
  54.2100029   30.3587265
  54.2400017   30.7432461
  54.2700043   30.3064175
  54.3000031   31.0565491
  54.3300018   30.6663628
  54.3600044   31.3846989
  54.3900032   31.6139755
  54.4200020   30.8290520
  54.4500008   30.8802872
  54.4800034   31.3683414
  54.5100021   30.9683800
  54.5400009   30.7483768
  54.5700035   30.7508354
  54.6000023   30.2697277
  54.6300011   30.4386349
  54.6600037   30.1291504
  54.6900024   29.9744587
  54.7200012   30.4688015
  54.7500038   30.0302200
  54.7800026   30.0592861
  54.8100014   30.7018795
  54.8400040   30.8141994
  54.8700027   31.2807465
  54.9000015   31.4476604
  54.9300041   31.4335556
  54.9600029   31.1748466
  54.9900017   30.8521614
  55.0200043   30.8877201
  55.0500031   31.5266705
  55.0800018   31.2628536
  55.1100044   31.1265068
  55.1400032   30.5247345
  55.1700020   30.7639637
  55.2000008   31.2564240
  55.2300034   31.3049679
  55.2600021   31.5941963
  55.2900009   31.7980766
  55.3200035   32.3469391
  55.3500023   33.1068687
  55.3800011   33.5965767
  55.4100037   33.4127312
  55.4400024   32.9827499
  55.4700012   32.5310097
  55.5000038   32.4238091
  55.5300026   32.6467628
  55.5600014   32.7240524
  55.5900040   32.7645226
  55.6200027   32.6362724
  55.6500015   32.8369484
  55.6800041   32.7657814
  55.7100029   32.8931732
  55.7400017   33.1326027
  55.7700043   32.7464752
  55.8000031   32.5044861
  55.8300018   32.7925377
  55.8600044   32.9713173
  55.8900032   32.7185516
  55.9200020   32.5975838
  55.9500008   32.5631065
  55.9800034   33.3049278
  56.0100021   33.2989349
  56.0400009   33.0591507
  56.0700035   34.2848854
  56.1000023   34.1522980
  56.1300011   34.0360641
  56.1600037   34.3371964
  56.1900024   34.5917969
  56.2200012   34.3461456
  56.2500038   34.8865738
  56.2800026   33.8648376
  56.3100014   33.9084892
  56.3400040   34.8866959
  56.3700027   34.5643578
  56.4000015   34.0083847
  56.4300041   34.5837097
  56.4600029   34.9970322
  56.4900017   35.6409721
  56.5200043   35.2511215
  56.5500031   35.4849892
  56.5800018   34.8413773
  56.6100044   35.0072365
  56.6400032   35.5044250
  56.6700020   35.3575325
  56.7000046   34.7991905
  56.7300034   34.0532494
  56.7600021   34.1648369
  56.7900009   34.4060478
  56.8200035   34.0635300
  56.8500023   33.3764992
  56.8800011   33.3715324
  56.9100037   33.4467850
  56.9400024   33.4482155
  56.9700012   33.4020042
  57.0000038   33.2173920
  57.0300026   32.9792175
  57.0600014   32.5008469
  57.0900040   32.1420441
  57.1200027   32.2743073
  57.1500015   31.9695301
  57.1800041   31.8575592
  57.2100029   31.8591919
  57.2400017   32.6559868
  57.2700043   32.6815529
  57.3000031   32.4647331
  57.3300018   31.7972698
  57.3600044   31.8669605
  57.3900032   31.5126858
  57.4200020   31.1801739
  57.4500046   30.6489620
  57.4800034   30.7976055
  57.5100021   31.0003605
  57.5400009   31.0139294
  57.5700035   31.3409004
  57.6000023   31.6930542
  57.6300011   31.5261459
  57.6600037   32.0265694
  57.6900024   32.3501015
  57.7200012   31.8947372
  57.7500038   31.8569317
  57.7800026   31.2895203
  57.8100014   32.0827751
  57.8400040   32.3951225
  57.8700027   32.6763725
  57.9000015   32.4925537
  57.9300041   31.8801041
  57.9600029   32.6102600
  57.9900017   32.6773033
  58.0200043   32.4039192
  58.0500031   32.4027557
  58.0800018   32.4151459
  58.1100044   32.5564957
  58.1400032   33.2446060
  58.1700020   33.7883224
  58.2000046   33.9093285
  58.2300034   34.3610687
  58.2600021   34.7158051
  58.2900009   34.8857269
  58.3200035   34.8164902
  58.3500023   34.6565933
  58.3800011   34.3141365
  58.4100037   34.9742088
  58.4400024   34.9779587
  58.4700012   35.3387985
  58.5000038   35.2796707
  58.5300026   35.7573433
  58.5600014   35.4862251
  58.5900040   35.5640450
  58.6200027   35.2135468
  58.6500015   35.3484306
  58.6800041   35.1123924
  58.7100029   34.6891327
  58.7400017   35.0945549
  58.7700043   35.5032005
  58.8000031   35.9782562
  58.8300018   35.4321632
  58.8600044   35.2693405
  58.8900032   35.8223228
  58.9200020   36.0770302
  58.9500046   35.7210274
  58.9800034   36.8942413
  59.0100021   37.0172310
  59.0400009   37.1799889
  59.0700035   37.3181839
  59.1000023   36.4444809
  59.1300011   36.1074257
  59.1600037   36.5038948
  59.1900024   36.8294945
  59.2200012   37.0179749
  59.2500038   36.8770294
  59.2800026   37.3133202
  59.3100014   37.2171211
  59.3400040   37.3001595
  59.3700027   36.9296150
  59.4000015   36.4067497
  59.4300041   36.3707886
  59.4600029   37.1230965
  59.4900017   36.8042717
  59.5200043   36.9498291
  59.5500031   37.2587433
  59.5800018   36.7404480
  59.6100044   36.9568100
  59.6400032   36.5883904
  59.6700020   36.4801445
  59.7000046   36.5560799
  59.7300034   36.2160187
  59.7600021   36.1573219
  59.7900047   36.2041130
  59.8200035   35.8942680
  59.8500023   36.0644722
  59.8800011   36.3074150
  59.9100037   35.8797455
  59.9400024   36.3358154
  59.9700012   36.6220436
  60.0000038   36.8160019
  60.0300026   36.4081268
  60.0600014   36.3134117
  60.0900040   36.1838226
  60.1200027   36.1797333
  60.1500015   36.2369804
  60.1800041   35.9445801
  60.2100029   36.2805939
  60.2400017   36.6022339
  60.2700043   36.3170547
  60.3000031   36.0915489
  60.3300018   36.0616226
  60.3600044   35.8329163
  60.3900032   34.7833176
  60.4200020   34.4029884
  60.4500046   34.5393524
  60.4800034   34.4762802
  60.5100021   34.5192604
  60.5400047   34.6797066
  60.5700035   35.2834816
  60.6000023   35.3701668
  60.6300011   35.0182495
  60.6600037   34.9999428
  60.6900024   35.1282921
  60.7200012   35.3918457
  60.7500038   35.0459404
  60.7800026   34.6363831
  60.8100014   34.7451935
  60.8400040   34.5725708
  60.8700027   35.3070183
  60.9000015   34.9017296
  60.9300041   34.7821426
  60.9600029   34.1138763
  60.9900017   33.0719261
  61.0200043   33.4833260
  61.0500031   33.4584084
  61.0800018   33.2047043
  61.1100044   33.1392708
  61.1400032   32.9805565
  61.1700020   32.7508087
  61.2000046   32.1025352
  61.2300034   32.1770592
  61.2600021   32.2075462
  61.2900047   31.9915600
  61.3200035   32.0876389
  61.3500023   31.7779903
  61.3800011   31.4060612
  61.4100037   30.7793694
  61.4400024   30.9012356
  61.4700012   30.8787346
  61.5000038   31.0470638
  61.5300026   30.7032318
  61.5600014   30.4671078
  61.5900040   30.5015106
  61.6200027   30.5113773
  61.6500015   30.7888794
  61.6800041   30.3847065
  61.7100029   30.6650295
  61.7400017   30.4513054
  61.7700043   30.0155315
  61.8000031   30.5744457
  61.8300018   30.2084770
  61.8600044   30.1127739
  61.8900032   29.9872627
  61.9200020   29.7385635
  61.9500046   30.2035351
  61.9800034   30.0309296
  62.0100021   30.4747658
  62.0400047   29.6750011
  62.0700035   29.2023373
  62.1000023   29.5660152
  62.1300011   29.9484062
  62.1600037   30.1008472
  62.1900024   30.3373775
  62.2200012   29.7441063
  62.2500038   29.5308456
  62.2800026   29.5886059
  62.3100014   29.5877380
  62.3400040   29.4324017
  62.3700027   29.3126736
  62.4000015   29.3112526
  62.4300041   29.4026527
  62.4600029   28.8032742
  62.4900017   30.0339680
  62.5200043   29.9779930
  62.5500031   29.7595520
  62.5800018   29.8297215
  62.6100044   29.8165150
  62.6400032   29.3431091
  62.6700020   29.5265636
  62.7000046   30.1057835
  62.7300034   30.3233280
  62.7600021   30.0894279
  62.7900047   30.4606476
  62.8200035   30.7144012
  62.8500023   30.6881657
  62.8800049   30.8389149
  62.9100037   31.5556984
  62.9400024   31.4082394
  62.9700012   31.3538742
  63.0000038   31.1658230
  63.0300026   31.2639141
  63.0600014   31.0277462
  63.0900040   30.5664024
  63.1200027   30.4908466
  63.1500015   31.3668785
  63.1800041   31.7185955
  63.2100029   31.8663540
  63.2400017   32.2121811
  63.2700043   32.3834534
  63.3000031   32.6725502
  63.3300018   32.4906349
  63.3600044   32.6187706
  63.3900032   32.9821739
  63.4200020   32.5569077
  63.4500046   31.9542904
  63.4800034   32.1023636
  63.5100021   32.1455421
  63.5400047   31.8137493
  63.5700035   31.4225616
  63.6000023   31.6142788
  63.6300049   31.4812660
  63.6600037   31.9577408
  63.6900024   32.0100899
  63.7200012   32.5072975
  63.7500038   32.6546783
  63.7800026   33.0580864
  63.8100014   32.8130798
  63.8400040   32.8616295
  63.8700027   32.8483124
  63.9000015   32.5977249
  63.9300041   32.3645554
  63.9600029   32.1494751
  63.9900017   31.4130039
  64.0200043   31.2108803
  64.0500031   30.9869499
  64.0800018   30.8644238
  64.1100006   30.7488937
  64.1399994   30.3293819
  64.1700058   30.9246731
  64.2000046   31.1207962
  64.2300034   30.2814331
  64.2600021   30.0171890
  64.2900009   30.1937752
  64.3199997   30.3933163
  64.3500061   30.5096073
  64.3800049   30.5862808
  64.4100037   30.5249119
  64.4400024   30.7507191
  64.4700012   30.6221581
  64.5000000   30.4260864
  64.5300064   30.5059376
  64.5600052   31.0254593
  64.5900040   31.3697548
  64.6200027   30.9417953
  64.6500015   30.5545921
  64.6800003   30.6425152
  64.7100067   30.9222088
  64.7400055   30.5578728
  64.7700043   29.9896450
  64.8000031   29.2087231
  64.8300018   29.6094837
  64.8600006   29.6497898
  64.8899994   29.9076023
  64.9200058   29.3724537
  64.9500046   29.4323616
  64.9800034   29.3520126
  65.0100021   28.6160088
  65.0400009   28.6770000
  65.0699997   28.2078133
  65.1000061   28.4228420
  65.1300049   28.7254391
  65.1600037   28.5532551
  65.1900024   28.7839012
  65.2200012   28.7748489
  65.2500000   28.9046021
  65.2800064   29.0072632
  65.3100052   28.7285576
  65.3400040   28.8311291
  65.3700027   28.4344673
  65.4000015   28.4047699
  65.4300003   28.8251648
  65.4600067   29.2197399
  65.4900055   29.3907871
  65.5200043   29.4401836
  65.5500031   29.2547665
  65.5800018   29.7310829
  65.6100006   29.7557678
  65.6399994   29.8197327
  65.6700058   30.6233692
  65.7000046   30.9633904
  65.7300034   31.1497898
  65.7600021   30.3393421
  65.7900009   30.2551804
  65.8199997   30.3395844
  65.8500061   31.1625690
  65.8800049   31.3528805
  65.9100037   31.5118446
  65.9400024   31.4863567
  65.9700012   32.3181915
  66.0000000   31.9479389
  66.0300064   31.1413517
  66.0600052   31.5792046
  66.0900040   31.5781746
  66.1200027   31.3117752
  66.1500015   31.0147800
  66.1800003   30.7815742
  66.2100067   30.4958954
  66.2400055   30.6656418
  66.2700043   30.5290680
  66.3000031   30.3495350
  66.3300018   31.5525227
  66.3600006   31.0774422
  66.3899994   31.6425533
  66.4200058   32.0756073
  66.4500046   32.0477867
  66.4800034   32.3463707
  66.5100021   32.7363663
  66.5400009   32.6974640
  66.5699997   33.2587585
  66.6000061   33.4061089
  66.6300049   33.8106346
  66.6600037   33.7562943
  66.6900024   33.4521027
  66.7200012   33.2652054
  66.7500000   33.6392593
  66.7800064   33.9719963
  66.8100052   33.6483040
  66.8400040   34.0697289
  66.8700027   35.2119484
  66.9000015   34.9685249
  66.9300003   35.2573547
  66.9600067   35.0202026
  66.9900055   35.2364311
  67.0200043   35.5093536
  67.0500031   35.0856400
  67.0800018   35.2014236
  67.1100006   35.1133194
  67.1399994   34.9475594
  67.1700058   34.9985619
  67.2000046   34.6208992
  67.2300034   34.7788658
  67.2600021   34.8003235
  67.2900009   35.3199921
  67.3199997   35.2857132
  67.3500061   35.0281906
  67.3800049   35.4921913
  67.4100037   35.8626480
  67.4400024   35.7005844
  67.4700012   36.0182533
  67.5000000   36.7737617
  67.5300064   36.1526413
  67.5600052   35.6219025
  67.5900040   35.9455948
  67.6200027   36.0805206
  67.6500015   36.0253868
  67.6800003   35.6632767
  67.7100067   34.8711128
  67.7400055   34.9632378
  67.7700043   34.8857422
  67.8000031   35.1490707
  67.8300018   34.3298035
  67.8600006   34.2699394
  67.8900070   34.7355499
  67.9200058   34.8504562
  67.9500046   35.2240181
  67.9800034   35.2856979
  68.0100021   35.1113167
  68.0400009   35.3664360
  68.0699997   35.6683960
  68.1000061   35.9314156
  68.1300049   36.7374153
  68.1600037   37.3822250
  68.1900024   37.5724754
  68.2200012   37.2982750
  68.2500000   36.7111855
  68.2800064   36.9001961
  68.3100052   36.4236336
  68.3400040   36.7292099
  68.3700027   37.0369263
  68.4000015   36.7305031
  68.4300003   36.8092766
  68.4600067   36.5622787
  68.4900055   36.3829384
  68.5200043   35.8852081
  68.5500031   36.3594589
  68.5800018   36.9279099
  68.6100006   37.0812454
  68.6400070   37.1281776
  68.6700058   37.0336227
  68.7000046   36.5608025
  68.7300034   37.0449524
  68.7600021   37.1150131
  68.7900009   36.9779243
  68.8199997   37.1997604
  68.8500061   37.2769966
  68.8800049   37.3066559
  68.9100037   37.7900848
  68.9400024   38.3506470
  68.9700012   37.7953453
  69.0000000   36.6318932
  69.0300064   36.1022835
  69.0600052   36.3344383
  69.0900040   36.0977631
  69.1200027   36.0384979
  69.1500015   36.3565826
  69.1800003   36.5873909
  69.2100067   36.6359138
  69.2400055   36.8425865
  69.2700043   37.1738091
  69.3000031   37.0460777
  69.3300018   37.0509796
  69.3600006   37.0020485
  69.3900070   37.0301704
  69.4200058   37.3250618
  69.4500046   37.9261589
  69.4800034   37.8285942
  69.5100021   38.2363129
  69.5400009   38.5288086
  69.5699997   38.6391907
  69.6000061   38.6203880
  69.6300049   38.8969193
  69.6600037   38.8360939
  69.6900024   38.8654060
  69.7200012   40.1106071
  69.7500000   39.6464653
  69.7800064   39.3010902
  69.8100052   39.2357826
  69.8400040   38.8986740
  69.8700027   38.5562515
  69.9000015   38.2752953
  69.9300003   38.6492119
  69.9600067   39.1125641
  69.9900055   39.9380074
  70.0200043   40.0658607
  70.0500031   39.9871941
  70.0800018   39.9612236
  70.1100006   39.4881973
  70.1400070   39.7287750
  70.1700058   40.0474129
  70.2000046   40.2765045
  70.2300034   40.2564049
  70.2600021   39.9542732
  70.2900009   40.1598892
  70.3199997   40.4774780
  70.3500061   40.1611977
  70.3800049   39.9849510
  70.4100037   40.1584549
  70.4400024   39.5245476
  70.4700012   39.5246582
  70.5000000   38.8604622
  70.5300064   39.1355133
  70.5600052   38.7684021
  70.5900040   38.0448952
  70.6200027   38.4313927
  70.6500015   38.7906494
  70.6800003   38.7461281
  70.7100067   38.1003647
  70.7400055   38.0465736
  70.7700043   37.6960793
  70.8000031   37.9669991
  70.8300018   38.3656120
  70.8600006   37.1362419
  70.8900070   37.8867264
  70.9200058   37.4777679
  70.9500046   37.6374664
  70.9800034   37.9385796
  71.0100021   37.5706062
  71.0400009   36.9916801
  71.0699997   37.1412086
  71.1000061   36.6671829
  71.1300049   37.0683708
  71.1600037   36.8029289
  71.1900024   36.7111549
  71.2200012   36.7771111
  71.2500000   36.7810211
  71.2800064   36.8634186
  71.3100052   36.7058563
  71.3400040   36.7249718
  71.3700027   37.2317886
  71.4000015   37.5534668
  71.4300003   38.0786972
  71.4600067   37.8341408
  71.4900055   38.2785492
  71.5200043   37.8619499
  71.5500031   37.6161499
  71.5800018   38.6352425
  71.6100006   38.2612877
  71.6400070   37.9341660
  71.6700058   37.5715027
  71.7000046   37.5276375
  71.7300034   38.6251335
  71.7600021   38.7408257
  71.7900009   39.1213455
  71.8199997   39.7205887
  71.8500061   39.2965050
  71.8800049   39.5286484
  71.9100037   39.8690186
  71.9400024   39.6827736
  71.9700012   39.5029068
  72.0000000   39.0920753
  72.0300064   38.4555359
  72.0600052   38.1901436
  72.0900040   38.2250061
  72.1200027   39.1169739
  72.1500015   38.8650894
  72.1800003   38.6834602
  72.2100067   39.2271729
  72.2400055   39.0503654
  72.2700043   38.5211945
  72.3000031   38.0963898
  72.3300018   39.6503983
  72.3600006   38.8188057
  72.3900070   38.5045700
  72.4200058   38.0045319
  72.4500046   38.3937950
  72.4800034   38.9155655
  72.5100021   39.5816193
  72.5400009   39.2980652
  72.5699997   39.7144165
  72.6000061   39.8279572
  72.6300049   39.6549759
  72.6600037   39.8092880
  72.6900024   40.0276794
  72.7200012   40.2810860
  72.7500000   40.4826469
  72.7800064   41.1147614
  72.8100052   41.3833237
  72.8400040   41.9195061
  72.8700027   41.6688080
  72.9000015   41.0145874
  72.9300003   39.9792976
  72.9600067   40.7784042
  72.9900055   41.5359383
  73.0200043   41.8558044
  73.0500031   42.1754990
  73.0800018   42.4533310
  73.1100006   42.1960182
  73.1400070   41.9659348
  73.1700058   42.0531502
  73.2000046   42.3073921
  73.2300034   41.4566765
  73.2600021   40.5242653
  73.2900009   40.8163834
  73.3199997   40.8895187
  73.3500061   40.5269394
  73.3800049   40.1278229
  73.4100037   39.9420776
  73.4400024   40.8489075
  73.4700012   40.4883919
  73.5000000   40.4836617
  73.5300064   40.6846886
  73.5600052   40.2556229
  73.5900040   40.1748810
  73.6200027   40.2953224
  73.6500015   40.2942581
  73.6800003   40.5553246
  73.7100067   40.2266273
  73.7400055   39.6244316
  73.7700043   39.4079514
  73.8000031   39.5435600
  73.8300018   39.2955780
  73.8600006   39.1373520
  73.8900070   38.2816696
  73.9200058   38.3023109
  73.9500046   37.5855064
  73.9800034   37.4967651
  74.0100021   37.7351685
  74.0400009   38.6340675
  74.0700073   38.2361488
  74.1000061   38.5771980
  74.1300049   39.2817459
  74.1600037   39.6471634
  74.1900024   39.5702286
  74.2200012   40.1158714
  74.2500000   40.2075920
  74.2800064   40.0754967
  74.3100052   40.1131210
  74.3400040   39.6009789
  74.3700027   39.3290596
  74.4000015   39.6772079
  74.4300003   39.8848343
  74.4600067   39.9782677
  74.4900055   39.9874840
  74.5200043   39.9878769
  74.5500031   39.8960876
  74.5800018   39.4559250
  74.6100006   39.6460648
  74.6400070   39.1959610
  74.6700058   39.5147667
  74.7000046   39.5369759
  74.7300034   39.5082550
  74.7600021   39.2292175
  74.7900009   39.1550446
  74.8200073   39.2189598
  74.8500061   38.9226151
  74.8800049   39.0620804
  74.9100037   38.9722214
  74.9400024   38.5285683
  74.9700012   39.0673218
  75.0000000   38.7272987
  75.0300064   39.4018745
  75.0600052   39.2681885
  75.0900040   39.3385277
  75.1200027   39.5462914
  75.1500015   39.4186134
  75.1800003   39.0562744
  75.2100067   39.3950691
  75.2400055   39.6746254
  75.2700043   39.7714195
  75.3000031   39.8610878
  75.3300018   39.3054008
  75.3600006   39.6748161
  75.3900070   39.7092323
  75.4200058   38.7792015
  75.4500046   38.3978119
  75.4800034   38.4630318
  75.5100021   37.8759384
  75.5400009   38.3133125
  75.5700073   38.3423271
  75.6000061   37.7346497
  75.6300049   38.0663071
  75.6600037   37.7647209
  75.6900024   37.8899536
  75.7200012   37.9341583
  75.7500000   37.9732513
  75.7800064   37.9581757
  75.8100052   38.4334030
  75.8400040   38.6655426
  75.8700027   38.7473030
  75.9000015   39.4460220
  75.9300003   40.1034393
  75.9600067   39.1958580
  75.9900055   39.1710205
  76.0200043   39.1279564
  76.0500031   38.6258278
  76.0800018   38.3484497
  76.1100006   38.1394081
  76.1400070   38.0331650
  76.1700058   39.0868187
  76.2000046   39.0131645
  76.2300034   38.7720375
  76.2600021   38.7256584
  76.2900009   39.2796822
  76.3200073   39.4111099
  76.3500061   38.8032761
  76.3800049   39.1796684
  76.4100037   39.0075340
  76.4400024   39.0220337
  76.4700012   39.1179924
  76.5000000   38.4316177
  76.5300064   38.4445000
  76.5600052   38.9428787
  76.5900040   38.4570351
  76.6200027   38.2737045
  76.6500015   38.2029381
  76.6800003   37.8476410
  76.7100067   38.0427361
  76.7400055   38.0558815
  76.7700043   38.3701324
  76.8000031   38.5110741
  76.8300018   38.9903488
  76.8600006   39.0847244
  76.8900070   39.3159485
  76.9200058   39.2801857
  76.9500046   39.3154182
  76.9800034   38.7237816
  77.0100021   38.3624840
  77.0400009   38.0508919
  77.0700073   38.3184166
  77.1000061   38.0588379
  77.1300049   37.5611725
  77.1600037   38.0057030
  77.1900024   37.6941490
  77.2200012   37.7296867
  77.2500000   37.9793930
  77.2800064   38.0131798
  77.3100052   37.3346901
  77.3400040   37.8162537
  77.3700027   37.9218559
  77.4000015   38.2942276
  77.4300003   38.2278442
  77.4600067   38.1652641
  77.4900055   38.2282486
  77.5200043   37.5241966
  77.5500031   37.6926231
  77.5800018   37.7017288
  77.6100006   37.9979401
  77.6400070   38.3691788
  77.6700058   38.4915123
  77.7000046   39.2228127
  77.7300034   38.5720978
  77.7600021   38.4027481
  77.7900009   38.2969246
  77.8200073   38.4877625
  77.8500061   39.0059395
  77.8800049   38.0924988
  77.9100037   38.0650063
  77.9400024   37.8206100
  77.9700012   37.8752441
  78.0000000   37.9625854
  78.0300064   37.8734856
  78.0600052   38.5961380
  78.0900040   38.3451653
  78.1200027   37.7305260
  78.1500015   38.4657936
  78.1800003   39.2272758
  78.2100067   39.6735992
  78.2400055   39.4697533
  78.2700043   39.5537529
  78.3000031   40.0858803
  78.3300018   40.1171684
  78.3600006   40.0649414
  78.3900070   40.3363571
  78.4200058   41.3313026
  78.4500046   41.7636604
  78.4800034   41.8896408
  78.5100021   41.2985992
  78.5400009   41.8040047
  78.5700073   41.9240532
  78.6000061   41.8539810
  78.6300049   42.3745918
  78.6600037   42.6874046
  78.6900024   43.3784981
  78.7200012   43.2442284
  78.7500000   43.4954643
  78.7800064   44.2661476
  78.8100052   44.1651154
  78.8400040   44.4835052
  78.8700027   44.8023682
  78.9000015   44.9272308
  78.9300003   44.9757385
  78.9600067   45.0462227
  78.9900055   45.0110435
  79.0200043   45.2430038
  79.0500031   44.6108475
  79.0800018   44.9364738
  79.1100006   44.8595085
  79.1400070   44.8997917
  79.1700058   44.9232826
  79.2000046   44.9262924
  79.2300034   45.4026794
  79.2600021   45.3194160
  79.2900009   45.2297935
  79.3200073   45.3468552
  79.3500061   45.5580292
  79.3800049   45.3822670
  79.4100037   45.5153542
  79.4400024   45.7056046
  79.4700012   45.8335609
  79.5000000   45.9474525
  79.5300064   46.0695686
  79.5600052   45.9395790
  79.5900040   45.6607780
  79.6200027   45.4857674
  79.6500015   45.8169136
  79.6800003   45.7719269
  79.7100067   45.4414635
  79.7400055   45.3865814
  79.7700043   45.2075806
  79.8000031   45.3250351
  79.8300018   44.8584938
  79.8600006   44.5138245
  79.8900070   44.1930656
  79.9200058   44.6564255
  79.9500046   45.0109673
  79.9800034   45.1470909
  80.0100021   45.2925949
  80.0400009   45.3132629
  80.0700073   45.6354027
  80.1000061   45.5026283
  80.1300049   45.6053886
  80.1600037   45.6528969
  80.1900024   45.5708504
  80.2200012   45.5604744
  80.2500000   45.5619621
  80.2800064   45.6941299
  80.3100052   45.7544632
  80.3400040   45.7413712
  80.3700027   45.5697899
  80.4000015   45.4483109
  80.4300003   45.8344383
  80.4600067   46.0018272
  80.4900055   45.7785721
  80.5200043   45.6405945
  80.5500031   45.6726036
  80.5800018   45.6616898
  80.6100006   45.6389465
  80.6400070   45.2542496
  80.6700058   45.3789711
  80.7000046   45.2885590
  80.7300034   45.5328369
  80.7600021   45.5333786
  80.7900009   45.5741158
  80.8200073   45.5293427
  80.8500061   45.5039520
  80.8800049   45.7886581
  80.9100037   45.4643631
  80.9400024   45.7450829
  80.9700012   45.0869217
  81.0000076   45.1121864
  81.0300064   45.4874649
  81.0600052   45.6848717
  81.0900040   45.6017342
  81.1200027   45.6958427
  81.1500015   45.6526337
  81.1800003   45.8740311
  81.2100067   45.7675056
  81.2400055   45.8229332
  81.2700043   45.9656677
  81.3000031   46.2505455
  81.3300018   46.1457710
  81.3600006   46.4681168
  81.3900070   46.8226891
  81.4200058   47.1031036
  81.4500046   47.0260887
  81.4800034   46.7352486
  81.5100021   46.7662315
  81.5400009   47.2547264
  81.5700073   47.3357124
  81.6000061   48.1565666
  81.6300049   47.9554482
  81.6600037   47.7672005
  81.6900024   47.5240593
  81.7200012   48.3589287
  81.7500076   48.3860359
  81.7800064   48.8502083
  81.8100052   48.8882446
  81.8400040   48.1545105
  81.8700027   47.8145332
  81.9000015   47.8161621
  81.9300003   47.1664543
  81.9600067   47.3681984
  81.9900055   46.5825844
  82.0200043   46.6579208
  82.0500031   45.8385811
  82.0800018   46.2494507
  82.1100006   46.7561111
  82.1400070   46.4455528
  82.1700058   46.8889008
  82.2000046   47.3105354
  82.2300034   47.5617371
  82.2600021   47.3222771
  82.2900009   47.2230492
  82.3200073   46.6957130
  82.3500061   46.8484917
  82.3800049   46.3783989
  82.4100037   46.5378380
  82.4400024   46.1320267
  82.4700012   46.4527397
  82.5000076   46.3741493
  82.5300064   46.0742683
  82.5600052   45.8431892
  82.5900040   46.1141930
  82.6200027   46.0824623
  82.6500015   45.6351204
  82.6800003   45.9407539
  82.7100067   46.6040382
  82.7400055   46.3705101
  82.7700043   46.0897026
  82.8000031   46.3368492
  82.8300018   46.6892776
  82.8600006   46.8814049
  82.8900070   46.4757729
  82.9200058   46.5238533
  82.9500046   47.0079765
  82.9800034   46.8146477
  83.0100021   46.5969582
  83.0400009   46.2717018
  83.0700073   46.2003670
  83.1000061   46.2910728
  83.1300049   45.8897667
  83.1600037   46.1548653
  83.1900024   46.1564751
  83.2200012   46.6455879
  83.2500076   47.1550674
  83.2800064   47.4540482
  83.3100052   47.2678986
  83.3400040   47.4078636
  83.3700027   48.0132561
  83.4000015   47.8871193
  83.4300003   47.7622719
  83.4600067   47.3327560
  83.4900055   47.8675003
  83.5200043   47.4457855
  83.5500031   47.7111130
  83.5800018   48.1763916
  83.6100006   48.4879532
  83.6400070   48.3902588
  83.6700058   48.4009209
  83.7000046   47.8048706
  83.7300034   47.5915833
  83.7600021   47.9573593
  83.7900009   48.2875557
  83.8200073   48.0795097
  83.8500061   48.2623291
  83.8800049   48.3606453
  83.9100037   47.9069672
  83.9400024   48.1075211
  83.9700012   48.7341461
  84.0000076   48.4213600
  84.0300064   48.0750542
  84.0600052   47.8926048
  84.0900040   47.3886757
  84.1200027   47.6767578
  84.1500015   47.3822975
  84.1800003   47.7129593
  84.2100067   47.6698074
  84.2400055   48.6140976
  84.2700043   48.5588341
  84.3000031   48.3301620
  84.3300018   48.2755699
  84.3600006   47.7676277
  84.3900070   47.4290237
  84.4200058   47.4059219
  84.4500046   47.9447212
  84.4800034   47.9028397
  84.5100021   48.3468781
  84.5400009   48.5180550
  84.5700073   48.7441177
  84.6000061   49.2076797
  84.6300049   49.2250175
  84.6600037   49.2186623
  84.6900024   49.1199646
  84.7200012   49.1922646
  84.7500076   48.1735153
  84.7800064   48.0506821
  84.8100052   48.3081284
  84.8400040   48.6932945
  84.8700027   47.8480606
  84.9000015   48.1760292
  84.9300003   47.5534210
  84.9600067   47.3560600
  84.9900055   47.3071251
  85.0200043   47.3580971
  85.0500031   47.2954140
  85.0800018   47.0719185
  85.1100006   46.3871078
  85.1400070   45.8838005
  85.1700058   45.8093414
  85.2000046   46.1887283
  85.2300034   46.3906746
  85.2600021   46.6600990
  85.2900009   46.5010109
  85.3200073   47.0108681
  85.3500061   46.9745140
  85.3800049   46.6685982
  85.4100037   46.9770966
  85.4400024   47.4388733
  85.4700012   46.6899872
  85.5000076   45.5222435
  85.5300064   45.7151489
  85.5600052   45.4507141
  85.5900040   45.5293350
  85.6200027   45.2842255
  85.6500015   46.1274033
  85.6800003   46.1064720
  85.7100067   46.3901443
  85.7400055   45.7892609
  85.7700043   45.5925865
  85.8000031   44.7392731
  85.8300018   45.1501999
  85.8600006   45.6338615
  85.8900070   45.1768303
  85.9200058   44.6306839
  85.9500046   44.1642876
  85.9800034   44.2351189
  86.0100021   44.7714767
  86.0400009   45.1387939
  86.0700073   45.8081551
  86.1000061   45.9690437
  86.1300049   46.4652367
  86.1600037   45.3799171
  86.1900024   45.7759972
  86.2200012   46.3097610
  86.2500076   46.4326286
  86.2800064   47.2143822
  86.3100052   47.7951546
  86.3400040   47.4955368
  86.3700027   46.6943626
  86.4000015   46.4505959
  86.4300003   46.4290123
  86.4600067   45.3201027
  86.4900055   45.7228279
  86.5200043   46.0194130
  86.5500031   46.0126343
  86.5800018   45.3662109
  86.6100006   46.0228958
  86.6400070   45.2612572
  86.6700058   45.9197006
  86.7000046   46.3743935
  86.7300034   46.5575600
  86.7600021   46.6903038
  86.7900009   46.7280693
  86.8200073   46.5602150
  86.8500061   46.9884605
  86.8800049   47.2544632
  86.9100037   46.9444733
  86.9400024   46.4443016
  86.9700012   46.3468170
  87.0000076   46.4885178
  87.0300064   46.4000664
  87.0600052   46.7895355
  87.0900040   47.0729485
  87.1200027   46.9396744
  87.1500015   47.0531387
  87.1800079   47.4374886
  87.2100067   47.6200523
  87.2400055   47.6717300
  87.2700043   48.0529442
  87.3000031   47.9610100
  87.3300018   47.7563286
  87.3600006   48.1450386
  87.3900070   47.9592361
  87.4200058   48.5946426
  87.4500046   48.5221558
  87.4800034   48.8367805
  87.5100021   49.2059746
  87.5400009   49.3445091
  87.5700073   49.1086006
  87.6000061   48.9872017
  87.6300049   48.7985954
  87.6600037   49.0394058
  87.6900024   49.8075676
  87.7200012   49.3374939
  87.7500076   50.2558136
  87.7800064   49.9683952
  87.8100052   49.7810898
  87.8400040   50.2179375
  87.8700027   50.2527542
  87.9000015   50.4472122
  87.9300079   50.9286690
  87.9600067   51.4424973
  87.9900055   50.9900360
  88.0200043   51.0758896
  88.0500031   50.9955711
  88.0800018   50.9026413
  88.1100006   51.2353172
  88.1400070   51.3518791
  88.1700058   50.9889832
  88.2000046   50.6987305
  88.2300034   51.0373535
  88.2600021   51.3622398
  88.2900009   52.0264740
  88.3200073   52.1249390
  88.3500061   51.5007553
  88.3800049   50.7511253
  88.4100037   51.2712936
  88.4400024   51.0009918
  88.4700012   51.5585976
  88.5000076   51.8844604
  88.5300064   51.7015724
  88.5600052   51.0953484
  88.5900040   50.8319473
  88.6200027   50.0043640
  88.6500015   50.1915627
  88.6800079   50.1755676
  88.7100067   50.3752556
  88.7400055   50.3416939
  88.7700043   50.2779961
  88.8000031   50.4556160
  88.8300018   50.3449821
  88.8600006   49.9196701
  88.8900070   50.3069038
  88.9200058   50.6674118
  88.9500046   50.5887680
  88.9800034   50.8315773
  89.0100021   50.8961983
  89.0400009   50.8375816
  89.0700073   50.8549385
  89.1000061   50.6023827
  89.1300049   50.8409119
  89.1600037   50.5363579
  89.1900024   50.2416840
  89.2200012   50.2190132
  89.2500076   50.4012108
  89.2800064   50.5764084
  89.3100052   51.1625214
  89.3400040   50.9806099
  89.3700027   51.0814934
  89.4000015   51.2377586
  89.4300079   51.7808151
  89.4600067   51.8498878
  89.4900055   52.0359344
  89.5200043   52.0848770
  89.5500031   52.0490150
  89.5800018   53.0018234
  89.6100006   53.0290337
  89.6400070   53.1893196
  89.6700058   52.6887550
  89.7000046   52.8756676
  89.7300034   52.9579506
  89.7600021   52.5961723
  89.7900009   52.5135765
  89.8200073   52.1778526
  89.8500061   52.5036125
  89.8800049   51.9447021
  89.9100037   52.0476303
  89.9400024   52.5810013
  89.9700012   53.0639915
  90.0000076   52.0163879
  90.0300064   52.3599243
  90.0600052   52.7079048
  90.0900040   52.3364487
  90.1200027   52.5408249
  90.1500015   52.7701149
  90.1800079   53.7750969
  90.2100067   53.8287964
  90.2400055   54.1052742
  90.2700043   53.9776421
  90.3000031   53.8001480
  90.3300018   54.6416473
  90.3600006   54.9064713
  90.3900070   54.6272507
  90.4200058   54.0405464
  90.4500046   54.1523666
  90.4800034   53.8816490
  90.5100021   54.1207390
  90.5400009   54.1399155
  90.5700073   53.8321648
  90.6000061   53.7432098
  90.6300049   54.3574944
  90.6600037   54.2104454
  90.6900024   54.5017815
  90.7200012   53.8706512
  90.7500076   54.0017624
  90.7800064   53.8350487
  90.8100052   53.9811630
  90.8400040   53.8493004
  90.8700027   53.9459419
  90.9000015   54.4978409
  90.9300079   53.9983253
  90.9600067   54.2218781
  90.9900055   54.2793121
  91.0200043   53.7926025
  91.0500031   53.3150673
  91.0800018   53.5137253
  91.1100006   52.7558098
  91.1400070   52.2748146
  91.1700058   53.0251465
  91.2000046   52.9874039
  91.2300034   54.2482567
  91.2600021   54.3327255
  91.2900009   55.0000572
  91.3200073   54.7431107
  91.3500061   54.0581322
  91.3800049   54.2378235
  91.4100037   54.0767784
  91.4400024   53.6142464
  91.4700012   53.4655190
  91.5000076   52.9027290
  91.5300064   52.3946800
  91.5600052   52.2002335
  91.5900040   51.9443207
  91.6200027   51.4259529
  91.6500015   52.1837463
  91.6800079   52.3140526
  91.7100067   52.0363693
  91.7400055   52.1085052
  91.7700043   52.1239433
  91.8000031   52.7806740
  91.8300018   52.6938667
  91.8600006   52.1940117
  91.8900070   51.4806290
  91.9200058   51.2418480
  91.9500046   51.2417259
  91.9800034   50.7124138
  92.0100021   51.3081474
  92.0400009   51.7722092
  92.0700073   51.1410561
  92.1000061   51.5267601
  92.1300049   52.6128349
  92.1600037   52.1817169
  92.1900024   52.3910217
  92.2200012   53.2907066
  92.2500076   52.5852852
  92.2800064   53.0849571
  92.3100052   52.7957153
  92.3400040   51.9215851
  92.3700027   52.1109581
  92.4000015   52.5917473
  92.4300079   52.7655602
  92.4600067   52.4873352
  92.4900055   52.1334953
  92.5200043   52.7596245
  92.5500031   52.3979073
  92.5800018   53.0247269
  92.6100006   53.1831322
  92.6400070   53.1775436
  92.6700058   53.5511131
  92.7000046   53.3049850
  92.7300034   53.0981674
  92.7600021   52.4376335
  92.7900009   51.9898376
  92.8200073   52.4259262
  92.8500061   52.1195488
  92.8800049   52.0806274
  92.9100037   52.0930901
  92.9400024   51.6081085
  92.9700012   51.6438828
  93.0000076   51.5726395
  93.0300064   51.2116699
  93.0600052   51.4089775
  93.0900040   50.9331398
  93.1200027   50.5223312
  93.1500015   50.5222549
  93.1800079   50.7620621
  93.2100067   51.2385712
  93.2400055   50.7988205
  93.2700043   50.3315849
  93.3000031   49.6038742
  93.3300018   49.8871765
  93.3600082   50.4801216
  93.3900070   50.7866211
  93.4200058   51.0760422
  93.4500046   50.9870720
  93.4800034   50.4584579
  93.5100021   50.0304070
  93.5400009   50.3059006
  93.5700073   50.0167847
  93.6000061   49.6008759
  93.6300049   50.2102814
  93.6600037   49.8841438
  93.6900024   50.2792702
  93.7200012   50.3583755
  93.7500076   50.5373840
  93.7800064   50.6479225
  93.8100052   50.0501480
  93.8400040   49.6122971
  93.8700027   49.5858994
  93.9000015   49.4673767
  93.9300079   49.0961876
  93.9600067   49.2495003
  93.9900055   49.6212616
  94.0200043   48.9885521
  94.0500031   49.1699562
  94.0800018   49.1254921
  94.1100082   49.7561455
  94.1400070   49.3314972
  94.1700058   48.5121994
  94.2000046   48.6976280
  94.2300034   48.5172691
  94.2600021   48.7379799
  94.2900009   49.3998337
  94.3200073   49.7486343
  94.3500061   49.8874931
  94.3800049   49.5159302
  94.4100037   50.0928574
  94.4400024   49.9847031
  94.4700012   50.6099243
  94.5000076   51.4853172
  94.5300064   50.9891434
  94.5600052   51.5302048
  94.5900040   51.1435165
  94.6200027   50.9371223
  94.6500015   50.9039726
  94.6800079   50.4564476
  94.7100067   50.3317719
  94.7400055   50.5635490
  94.7700043   50.6546974
  94.8000031   50.6677132
  94.8300018   50.6458740
  94.8600082   50.2351379
  94.8900070   50.7299271
  94.9200058   50.5801773
  94.9500046   50.8150597
  94.9800034   50.7367668
  95.0100021   50.1184235
  95.0400009   50.4137802
  95.0700073   50.4101524
  95.1000061   49.9896545
  95.1300049   50.5300140
  95.1600037   50.0359459
  95.1900024   50.3860893
  95.2200012   50.7211990
  95.2500076   50.6505013
  95.2800064   50.3769417
  95.3100052   49.7728348
  95.3400040   49.4421349
  95.3700027   49.1722450
  95.4000015   49.6360016
  95.4300079   49.7368622
  95.4600067   49.2463341
  95.4900055   48.7124443
  95.5200043   48.6379051
  95.5500031   48.5540276
  95.5800018   47.9622917
  95.6100082   48.4004669
  95.6400070   48.3646507
  95.6700058   48.5501823
  95.7000046   48.8207474
  95.7300034   48.4543037
  95.7600021   48.1920013
  95.7900009   48.5396271
  95.8200073   48.3863792
  95.8500061   48.3033409
  95.8800049   48.9143066
  95.9100037   48.6745872
  95.9400024   48.9337807
  95.9700012   48.8344231
  96.0000076   48.7782097
  96.0300064   48.8815765
  96.0600052   48.6860771
  96.0900040   48.1910706
  96.1200027   48.0747375
  96.1500015   47.8032646
  96.1800079   47.8798218
  96.2100067   47.7953186
  96.2400055   48.0576859
  96.2700043   48.6618156
  96.3000031   47.8225555
  96.3300018   48.6109161
  96.3600082   48.4693909
  96.3900070   49.5380859
  96.4200058   49.2639122
  96.4500046   49.4179344
  96.4800034   49.7538834
  96.5100021   50.2774887
  96.5400009   50.7659760
  96.5700073   50.9266281
  96.6000061   51.1453514
  96.6300049   51.9027901
  96.6600037   51.2758598
  96.6900024   51.2579613
  96.7200012   50.9990463
  96.7500076   51.3412094
  96.7800064   51.4127274
  96.8100052   51.7103539
  96.8400040   52.4049072
  96.8700027   52.0821571
  96.9000015   52.1026039
  96.9300079   52.0043335
  96.9600067   51.6018028
  96.9900055   51.5775909
  97.0200043   51.5745850
  97.0500031   51.1757431
  97.0800018   50.8755264
  97.1100082   51.0371552
  97.1400070   51.1274910
  97.1700058   50.8664589
  97.2000046   51.3093109
  97.2300034   51.6576576
  97.2600021   51.8042221
  97.2900009   51.7193375
  97.3200073   52.2594757
  97.3500061   51.7494659
  97.3800049   51.8946609
  97.4100037   52.1088715
  97.4400024   53.0113792
  97.4700012   52.9195671
  97.5000076   53.2050858
  97.5300064   53.0284958
  97.5600052   52.9375954
  97.5900040   52.0581589
  97.6200027   51.4452820
  97.6500015   51.1966858
  97.6800079   51.8155098
  97.7100067   52.0776634
  97.7400055   52.2321701
  97.7700043   52.3751755
  97.8000031   52.4111862
  97.8300018   52.0927620
  97.8600082   52.0004425
  97.8900070   51.7583771
  97.9200058   51.2291641
  97.9500046   51.0293732
  97.9800034   50.1539726
  98.0100021   50.4307938
  98.0400009   51.2174301
  98.0700073   50.9349174
  98.1000061   50.1311569
  98.1300049   50.4638748
  98.1600037   50.8313484
  98.1900024   51.6527367
  98.2200012   51.7029190
  98.2500076   51.5627327
  98.2800064   51.9657326
  98.3100052   52.0811615
  98.3400040   51.8044128
  98.3700027   51.9901237
  98.4000015   52.0236206
  98.4300079   52.2033195
  98.4600067   51.7111816
  98.4900055   51.0831146
  98.5200043   50.8685875
  98.5500031   51.2467461
  98.5800018   51.7600403
  98.6100082   51.7812843
  98.6400070   51.9940224
  98.6700058   51.6996536
  98.7000046   51.9744606
  98.7300034   52.2350883
  98.7600021   52.6201591
  98.7900009   52.8181534
  98.8200073   52.8471603
  98.8500061   53.4168320
  98.8800049   53.5336456
  98.9100037   53.7184639
  98.9400024   53.9284210
  98.9700012   53.9492340
  99.0000076   54.1030006
  99.0300064   53.6961250
  99.0600052   53.2796402
  99.0900040   52.8032722
  99.1200027   52.9627113
  99.1500015   52.9719887
  99.1800079   53.2549667
  99.2100067   53.1836052
  99.2400055   53.2436943
  99.2700043   53.8111877
  99.3000031   53.9486618
  99.3300018   53.5722198
  99.3600082   53.7117844
  99.3900070   53.7846451
  99.4200058   53.7413750
  99.4500046   53.8307953
  99.4800034   53.6865959
  99.5100021   53.6358795
  99.5400009   53.6837158
  99.5700073   54.0236130
  99.6000061   53.2167892
  99.6300049   53.1180801
  99.6600037   53.4275169
  99.6900024   54.1892204
  99.7200012   54.1434937
  99.7500076   53.5871773
  99.7800064   53.9244995
  99.8100052   54.2893715
  99.8400040   53.7962608
  99.8700027   53.6537209
  99.9000015   53.4399071
  99.9300079   53.2885475
  99.9600067   53.2947922
  99.9900055   53.1047554
