# Supplementary material for: Identification and validation of biomarkers associated with lactic acid metabolism in diabetic nephropathy
Source: PeerJ. 2026 Mar 3;14:e20761. doi: 10.7717/peerj.20761 (PMC12965171; doi:10.7717/peerj.20761)
Supplement: Supplemental Information 4 — The hydrogen bond count serves as a key indicator for evaluating intermolecular bonding strength and the structural stability of the system. [file peerj-14-20761-s004.xvg]

# This file was created Fri May 23 18:56:30 2025
# Created by:
#                      :-) GROMACS - gmx hbond, 2024.4 (-:
# 
# Executable:   /data-nvme/yangyudong/software/gromacs-2024.4/gmx2024/bin/gmx
# Data prefix:  /data-nvme/yangyudong/software/gromacs-2024.4/gmx2024
# Working dir:  /data/yangyudong/project/m/45_NJZK-20403-7/NFE2L2_LAGASCATRIOL
# Command line:
#   gmx hbond -s md_0_1.tpr -f md_nopbc.xtc -num hbond_num.xvg
# gmx hbond is part of G R O M A C S:
#
# Great Red Oystrich Makes All Chemists Sane
#
@    title "Number of hydrogen bonds"
@    xaxis  label "Time (ps)"
@    yaxis  label "Hbonds"
@TYPE xy
@ view 0.15, 0.15, 0.75, 0.85
@ legend on
@ legend box on
@ legend loctype view
@ legend 0.78, 0.8
@ legend length 2
@ s0 legend "Hydrogen bonds"
      0.000          0
     30.000          0
     60.000          0
     90.000          0
    120.000          0
    150.000          0
    180.000          0
    210.000          0
    240.000          0
    270.000          0
    300.000          0
    330.000          0
    360.000          0
    390.000          0
    420.000          0
    450.000          0
    480.000          0
    510.000          0
    540.000          0
    570.000          0
    600.000          0
    630.000          0
    660.000          0
    690.000          0
    720.000          0
    750.000          0
    780.000          0
    810.000          0
    840.000          0
    870.000          0
    900.000          0
    930.000          0
    960.000          0
    990.000          0
   1020.000          0
   1050.000          0
   1080.000          0
   1110.000          0
   1140.000          0
   1170.000          0
   1200.000          0
   1230.000          0
   1260.000          0
   1290.000          0
   1320.000          0
   1350.000          0
   1380.000          0
   1410.000          0
   1440.000          0
   1470.000          0
   1500.000          0
   1530.000          0
   1560.000          0
   1590.000          0
   1620.000          0
   1650.000          0
   1680.000          0
   1710.000          0
   1740.000          0
   1770.000          0
   1800.000          0
   1830.000          0
   1860.000          0
   1890.000          0
   1920.000          0
   1950.000          0
   1980.000          0
   2010.000          0
   2040.000          0
   2070.000          0
   2100.000          0
   2130.000          0
   2160.000          0
   2190.000          0
   2220.000          0
   2250.000          0
   2280.000          0
   2310.000          0
   2340.000          0
   2370.000          0
   2400.000          0
   2430.000          0
   2460.000          0
   2490.000          0
   2520.000          0
   2550.000          0
   2580.000          0
   2610.000          0
   2640.000          0
   2670.000          0
   2700.000          0
   2730.000          0
   2760.000          0
   2790.000          0
   2820.000          0
   2850.000          0
   2880.000          0
   2910.000          0
   2940.000          0
   2970.000          0
   3000.000          0
   3030.000          0
   3060.000          0
   3090.000          0
   3120.000          0
   3150.000          0
   3180.000          0
   3210.000          0
   3240.000          0
   3270.000          0
   3300.000          0
   3330.000          0
   3360.000          0
   3390.000          0
   3420.000          0
   3450.000          0
   3480.000          0
   3510.000          0
   3540.000          0
   3570.000          0
   3600.000          0
   3630.000          0
   3660.000          0
   3690.000          0
   3720.000          0
   3750.000          0
   3780.000          0
   3810.000          0
   3840.000          0
   3870.000          0
   3900.000          0
   3930.000          0
   3960.000          0
   3990.000          0
   4020.000          0
   4050.000          0
   4080.000          0
   4110.000          0
   4140.000          0
   4170.000          0
   4200.000          0
   4230.000          0
   4260.000          0
   4290.000          0
   4320.000          0
   4350.000          0
   4380.000          0
   4410.000          0
   4440.000          0
   4470.000          0
   4500.000          0
   4530.000          0
   4560.000          0
   4590.000          0
   4620.000          0
   4650.000          0
   4680.000          0
   4710.000          0
   4740.000          0
   4770.000          0
   4800.000          0
   4830.000          0
   4860.000          0
   4890.000          0
   4920.000          0
   4950.000          0
   4980.000          0
   5010.000          0
   5040.000          0
   5070.000          0
   5100.000          0
   5130.000          0
   5160.000          0
   5190.000          0
   5220.000          0
   5250.000          0
   5280.000          0
   5310.000          0
   5340.000          0
   5370.000          0
   5400.000          0
   5430.000          0
   5460.000          0
   5490.000          0
   5520.000          0
   5550.000          0
   5580.000          0
   5610.000          0
   5640.000          0
   5670.000          0
   5700.000          0
   5730.000          0
   5760.000          0
   5790.000          0
   5820.000          0
   5850.000          0
   5880.000          0
   5910.000          0
   5940.000          0
   5970.000          0
   6000.000          0
   6030.000          0
   6060.000          0
   6090.000          0
   6120.000          0
   6150.000          0
   6180.000          0
   6210.000          0
   6240.000          0
   6270.000          0
   6300.000          0
   6330.000          0
   6360.000          0
   6390.000          0
   6420.000          0
   6450.000          0
   6480.000          0
   6510.000          0
   6540.000          0
   6570.000          0
   6600.000          0
   6630.000          0
   6660.000          0
   6690.000          0
   6720.000          0
   6750.000          0
   6780.000          0
   6810.000          0
   6840.000          0
   6870.000          0
   6900.000          0
   6930.000          0
   6960.000          0
   6990.000          0
   7020.000          0
   7050.000          0
   7080.000          0
   7110.000          0
   7140.000          0
   7170.000          0
   7200.000          0
   7230.000          0
   7260.000          0
   7290.000          0
   7320.000          0
   7350.000          0
   7380.000          0
   7410.000          0
   7440.000          0
   7470.000          0
   7500.000          0
   7530.000          0
   7560.000          0
   7590.000          0
   7620.000          0
   7650.000          0
   7680.000          0
   7710.000          0
   7740.000          0
   7770.000          0
   7800.000          0
   7830.000          0
   7860.000          0
   7890.000          0
   7920.000          0
   7950.000          0
   7980.000          0
   8010.000          0
   8040.000          0
   8070.000          0
   8100.000          0
   8130.000          0
   8160.000          0
   8190.000          0
   8220.000          0
   8250.000          0
   8280.000          0
   8310.000          0
   8340.000          0
   8370.000          0
   8400.000          0
   8430.000          0
   8460.000          0
   8490.000          0
   8520.000          0
   8550.000          0
   8580.000          0
   8610.000          0
   8640.000          0
   8670.000          0
   8700.000          0
   8730.000          0
   8760.000          0
   8790.000          0
   8820.000          0
   8850.000          0
   8880.000          0
   8910.000          0
   8940.000          0
   8970.000          0
   9000.000          0
   9030.000          0
   9060.000          0
   9090.000          0
   9120.000          0
   9150.000          0
   9180.000          0
   9210.000          0
   9240.000          0
   9270.000          0
   9300.000          0
   9330.000          0
   9360.000          0
   9390.000          0
   9420.000          0
   9450.000          0
   9480.000          0
   9510.000          0
   9540.000          0
   9570.000          0
   9600.000          0
   9630.000          0
   9660.000          0
   9690.000          0
   9720.000          0
   9750.000          0
   9780.000          0
   9810.000          0
   9840.000          0
   9870.000          0
   9900.000          0
   9930.000          0
   9960.000          0
   9990.000          0
  10020.000          0
  10050.000          0
  10080.000          0
  10110.000          0
  10140.000          0
  10170.000          0
  10200.000          0
  10230.000          0
  10260.000          0
  10290.000          0
  10320.000          0
  10350.000          0
  10380.000          0
  10410.000          0
  10440.000          0
  10470.000          0
  10500.000          0
  10530.000          0
  10560.000          0
  10590.000          0
  10620.000          0
  10650.000          0
  10680.000          0
  10710.000          0
  10740.000          0
  10770.000          0
  10800.000          0
  10830.000          0
  10860.000          0
  10890.000          0
  10920.000          0
  10950.000          0
  10980.000          0
  11010.000          0
  11040.000          0
  11070.000          0
  11100.000          0
  11130.000          0
  11160.000          0
  11190.000          0
  11220.000          0
  11250.000          0
  11280.000          0
  11310.000          0
  11340.000          0
  11370.000          0
  11400.000          0
  11430.000          0
  11460.000          0
  11490.000          0
  11520.000          0
  11550.000          0
  11580.000          0
  11610.000          0
  11640.000          0
  11670.000          0
  11700.000          0
  11730.000          0
  11760.000          0
  11790.000          0
  11820.000          0
  11850.000          0
  11880.000          0
  11910.000          0
  11940.000          0
  11970.000          0
  12000.000          0
  12030.000          0
  12060.000          0
  12090.000          0
  12120.000          0
  12150.000          0
  12180.000          0
  12210.000          0
  12240.000          0
  12270.000          0
  12300.000          0
  12330.000          0
  12360.000          0
  12390.000          0
  12420.000          0
  12450.000          0
  12480.000          0
  12510.000          0
  12540.000          0
  12570.000          0
  12600.000          0
  12630.000          0
  12660.000          0
  12690.000          0
  12720.000          0
  12750.000          0
  12780.000          0
  12810.000          0
  12840.000          0
  12870.000          0
  12900.000          0
  12930.000          0
  12960.000          0
  12990.000          0
  13020.000          0
  13050.000          0
  13080.000          0
  13110.000          0
  13140.000          0
  13170.000          0
  13200.000          0
  13230.000          0
  13260.000          0
  13290.000          0
  13320.000          0
  13350.000          0
  13380.000          0
  13410.000          0
  13440.000          0
  13470.000          0
  13500.000          0
  13530.000          0
  13560.000          0
  13590.000          0
  13620.000          0
  13650.000          0
  13680.000          0
  13710.000          0
  13740.000          0
  13770.000          0
  13800.000          0
  13830.000          0
  13860.000          0
  13890.000          0
  13920.000          0
  13950.000          0
  13980.000          0
  14010.000          0
  14040.000          0
  14070.000          0
  14100.000          0
  14130.000          0
  14160.000          0
  14190.000          0
  14220.000          0
  14250.000          0
  14280.000          0
  14310.000          0
  14340.000          0
  14370.000          0
  14400.000          0
  14430.000          0
  14460.000          0
  14490.000          0
  14520.000          0
  14550.000          0
  14580.000          0
  14610.000          0
  14640.000          0
  14670.000          0
  14700.000          0
  14730.000          0
  14760.000          0
  14790.000          0
  14820.000          0
  14850.000          0
  14880.000          0
  14910.000          0
  14940.000          0
  14970.000          0
  15000.000          0
  15030.000          0
  15060.000          0
  15090.000          0
  15120.000          0
  15150.000          0
  15180.000          0
  15210.000          0
  15240.000          0
  15270.000          0
  15300.000          0
  15330.000          0
  15360.000          0
  15390.000          0
  15420.000          0
  15450.000          0
  15480.000          0
  15510.000          0
  15540.000          0
  15570.000          0
  15600.000          0
  15630.000          0
  15660.000          0
  15690.000          0
  15720.000          0
  15750.000          0
  15780.000          0
  15810.000          0
  15840.000          0
  15870.000          0
  15900.000          0
  15930.000          0
  15960.000          0
  15990.000          0
  16020.000          0
  16050.000          0
  16080.000          0
  16110.000          0
  16140.000          0
  16170.000          0
  16200.000          0
  16230.000          0
  16260.000          0
  16290.000          0
  16320.000          0
  16350.000          0
  16380.000          0
  16410.000          0
  16440.000          0
  16470.000          0
  16500.000          0
  16530.000          0
  16560.000          0
  16590.000          0
  16620.000          0
  16650.000          0
  16680.000          0
  16710.000          0
  16740.000          0
  16770.000          0
  16800.000          0
  16830.000          0
  16860.000          0
  16890.000          0
  16920.000          0
  16950.000          0
  16980.000          0
  17010.000          0
  17040.000          0
  17070.000          0
  17100.000          0
  17130.000          0
  17160.000          0
  17190.000          0
  17220.000          0
  17250.000          0
  17280.000          0
  17310.000          0
  17340.000          0
  17370.000          0
  17400.000          0
  17430.000          0
  17460.000          0
  17490.000          0
  17520.000          0
  17550.000          0
  17580.000          0
  17610.000          0
  17640.000          0
  17670.000          0
  17700.000          0
  17730.000          0
  17760.000          0
  17790.000          0
  17820.000          0
  17850.000          0
  17880.000          0
  17910.000          0
  17940.000          0
  17970.000          0
  18000.000          0
  18030.000          0
  18060.000          0
  18090.000          0
  18120.000          0
  18150.000          0
  18180.000          0
  18210.000          0
  18240.000          0
  18270.000          0
  18300.000          0
  18330.000          0
  18360.000          0
  18390.000          0
  18420.000          0
  18450.000          0
  18480.000          0
  18510.000          0
  18540.000          0
  18570.000          0
  18600.000          0
  18630.000          0
  18660.000          0
  18690.000          0
  18720.000          0
  18750.000          0
  18780.000          0
  18810.000          0
  18840.000          0
  18870.000          0
  18900.000          0
  18930.000          0
  18960.000          0
  18990.000          0
  19020.000          0
  19050.000          0
  19080.000          0
  19110.000          0
  19140.000          0
  19170.000          0
  19200.000          0
  19230.000          0
  19260.000          0
  19290.000          0
  19320.000          0
  19350.000          0
  19380.000          0
  19410.000          0
  19440.000          0
  19470.000          0
  19500.000          0
  19530.000          0
  19560.000          0
  19590.000          0
  19620.000          0
  19650.000          0
  19680.000          0
  19710.000          0
  19740.000          0
  19770.000          0
  19800.000          0
  19830.000          0
  19860.000          0
  19890.000          0
  19920.000          0
  19950.000          0
  19980.000          0
  20010.000          0
  20040.000          0
  20070.000          0
  20100.000          0
  20130.000          0
  20160.000          0
  20190.000          0
  20220.000          0
  20250.000          0
  20280.000          0
  20310.000          0
  20340.000          0
  20370.000          0
  20400.000          0
  20430.000          0
  20460.000          0
  20490.000          0
  20520.000          0
  20550.000          0
  20580.000          0
  20610.000          0
  20640.000          0
  20670.000          0
  20700.000          0
  20730.000          0
  20760.000          0
  20790.000          0
  20820.000          0
  20850.000          0
  20880.000          0
  20910.000          0
  20940.000          0
  20970.000          0
  21000.000          0
  21030.000          0
  21060.000          0
  21090.000          0
  21120.000          0
  21150.000          0
  21180.000          0
  21210.000          0
  21240.000          0
  21270.000          0
  21300.000          0
  21330.000          0
  21360.000          0
  21390.000          0
  21420.000          0
  21450.000          0
  21480.000          0
  21510.000          0
  21540.000          0
  21570.000          0
  21600.000          0
  21630.000          0
  21660.000          0
  21690.000          0
  21720.000          0
  21750.000          0
  21780.000          0
  21810.000          0
  21840.000          0
  21870.000          0
  21900.000          0
  21930.000          0
  21960.000          0
  21990.000          0
  22020.000          0
  22050.000          0
  22080.000          0
  22110.000          0
  22140.000          0
  22170.000          0
  22200.000          0
  22230.000          0
  22260.000          0
  22290.000          0
  22320.000          0
  22350.000          0
  22380.000          0
  22410.000          0
  22440.000          0
  22470.000          0
  22500.000          0
  22530.000          0
  22560.000          0
  22590.000          0
  22620.000          0
  22650.000          0
  22680.000          0
  22710.000          0
  22740.000          0
  22770.000          0
  22800.000          0
  22830.000          0
  22860.000          0
  22890.000          0
  22920.000          0
  22950.000          0
  22980.000          0
  23010.000          0
  23040.000          0
  23070.000          0
  23100.000          0
  23130.000          0
  23160.000          0
  23190.000          0
  23220.000          0
  23250.000          0
  23280.000          0
  23310.000          0
  23340.000          0
  23370.000          0
  23400.000          0
  23430.000          0
  23460.000          0
  23490.000          0
  23520.000          0
  23550.000          0
  23580.000          0
  23610.000          0
  23640.000          0
  23670.000          0
  23700.000          0
  23730.000          0
  23760.000          0
  23790.000          0
  23820.000          0
  23850.000          0
  23880.000          0
  23910.000          0
  23940.000          0
  23970.000          0
  24000.000          0
  24030.000          0
  24060.000          0
  24090.000          0
  24120.000          0
  24150.000          0
  24180.000          0
  24210.000          0
  24240.000          0
  24270.000          0
  24300.000          0
  24330.000          0
  24360.000          0
  24390.000          0
  24420.000          0
  24450.000          0
  24480.000          0
  24510.000          0
  24540.000          0
  24570.000          0
  24600.000          0
  24630.000          0
  24660.000          0
  24690.000          0
  24720.000          0
  24750.000          0
  24780.000          0
  24810.000          0
  24840.000          0
  24870.000          0
  24900.000          0
  24930.000          0
  24960.000          0
  24990.000          0
  25020.000          0
  25050.000          0
  25080.000          0
  25110.000          0
  25140.000          0
  25170.000          0
  25200.000          0
  25230.000          0
  25260.000          0
  25290.000          0
  25320.000          0
  25350.000          0
  25380.000          0
  25410.000          0
  25440.000          0
  25470.000          0
  25500.000          0
  25530.000          0
  25560.000          0
  25590.000          0
  25620.000          0
  25650.000          0
  25680.000          0
  25710.000          0
  25740.000          0
  25770.000          0
  25800.000          0
  25830.000          0
  25860.000          0
  25890.000          0
  25920.000          0
  25950.000          0
  25980.000          0
  26010.000          0
  26040.000          0
  26070.000          0
  26100.000          0
  26130.000          0
  26160.000          0
  26190.000          0
  26220.000          0
  26250.000          0
  26280.000          0
  26310.000          0
  26340.000          0
  26370.000          0
  26400.000          0
  26430.000          0
  26460.000          0
  26490.000          0
  26520.000          0
  26550.000          0
  26580.000          0
  26610.000          0
  26640.000          0
  26670.000          0
  26700.000          0
  26730.000          0
  26760.000          0
  26790.000          0
  26820.000          0
  26850.000          0
  26880.000          0
  26910.000          0
  26940.000          0
  26970.000          0
  27000.000          0
  27030.000          0
  27060.000          0
  27090.000          0
  27120.000          0
  27150.000          0
  27180.000          0
  27210.000          0
  27240.000          0
  27270.000          0
  27300.000          0
  27330.000          0
  27360.000          0
  27390.000          0
  27420.000          0
  27450.000          0
  27480.000          0
  27510.000          0
  27540.000          0
  27570.000          0
  27600.000          0
  27630.000          0
  27660.000          0
  27690.000          0
  27720.000          0
  27750.000          0
  27780.000          0
  27810.000          0
  27840.000          0
  27870.000          0
  27900.000          0
  27930.000          0
  27960.000          0
  27990.000          0
  28020.000          0
  28050.000          0
  28080.000          0
  28110.000          0
  28140.000          0
  28170.000          0
  28200.000          0
  28230.000          0
  28260.000          0
  28290.000          0
  28320.000          0
  28350.000          0
  28380.000          0
  28410.000          0
  28440.000          0
  28470.000          0
  28500.000          0
  28530.000          0
  28560.000          0
  28590.000          0
  28620.000          0
  28650.000          0
  28680.000          0
  28710.000          0
  28740.000          0
  28770.000          0
  28800.000          0
  28830.000          0
  28860.000          0
  28890.000          0
  28920.000          0
  28950.000          0
  28980.000          0
  29010.000          0
  29040.000          0
  29070.000          0
  29100.000          0
  29130.000          0
  29160.000          0
  29190.000          0
  29220.000          0
  29250.000          0
  29280.000          0
  29310.000          0
  29340.000          0
  29370.000          0
  29400.000          0
  29430.000          0
  29460.000          0
  29490.000          0
  29520.000          0
  29550.000          0
  29580.000          0
  29610.000          0
  29640.000          0
  29670.000          0
  29700.000          0
  29730.000          0
  29760.000          0
  29790.000          0
  29820.000          0
  29850.000          0
  29880.000          0
  29910.000          0
  29940.000          0
  29970.000          0
  30000.000          0
  30030.000          0
  30060.000          0
  30090.000          0
  30120.000          0
  30150.000          0
  30180.000          0
  30210.000          0
  30240.000          0
  30270.000          0
  30300.000          0
  30330.000          0
  30360.000          0
  30390.000          0
  30420.000          0
  30450.000          0
  30480.000          0
  30510.000          0
  30540.000          0
  30570.000          0
  30600.000          0
  30630.000          0
  30660.000          0
  30690.000          0
  30720.000          0
  30750.000          0
  30780.000          0
  30810.000          0
  30840.000          0
  30870.000          0
  30900.000          0
  30930.000          0
  30960.000          0
  30990.000          0
  31020.000          0
  31050.000          0
  31080.000          0
  31110.000          0
  31140.000          0
  31170.000          0
  31200.000          0
  31230.000          0
  31260.000          0
  31290.000          0
  31320.000          0
  31350.000          0
  31380.000          0
  31410.000          0
  31440.000          0
  31470.000          0
  31500.000          0
  31530.000          0
  31560.000          0
  31590.000          0
  31620.000          0
  31650.000          0
  31680.000          0
  31710.000          0
  31740.000          0
  31770.000          0
  31800.000          0
  31830.000          0
  31860.000          0
  31890.000          0
  31920.000          0
  31950.000          0
  31980.000          0
  32010.000          0
  32040.000          0
  32070.000          0
  32100.000          0
  32130.000          0
  32160.000          0
  32190.000          0
  32220.000          0
  32250.000          0
  32280.000          0
  32310.000          0
  32340.000          0
  32370.000          0
  32400.000          0
  32430.000          0
  32460.000          0
  32490.000          0
  32520.000          0
  32550.000          0
  32580.000          0
  32610.000          0
  32640.000          0
  32670.000          0
  32700.000          0
  32730.000          0
  32760.000          0
  32790.000          0
  32820.000          0
  32850.000          0
  32880.000          0
  32910.000          0
  32940.000          0
  32970.000          0
  33000.000          0
  33030.000          0
  33060.000          0
  33090.000          0
  33120.000          0
  33150.000          0
  33180.000          0
  33210.000          0
  33240.000          0
  33270.000          0
  33300.000          0
  33330.000          0
  33360.000          0
  33390.000          0
  33420.000          0
  33450.000          0
  33480.000          0
  33510.000          0
  33540.000          0
  33570.000          0
  33600.000          0
  33630.000          0
  33660.000          0
  33690.000          0
  33720.000          0
  33750.000          0
  33780.000          0
  33810.000          0
  33840.000          0
  33870.000          0
  33900.000          0
  33930.000          0
  33960.000          0
  33990.000          0
  34020.000          0
  34050.000          0
  34080.000          0
  34110.000          0
  34140.000          0
  34170.000          0
  34200.000          0
  34230.000          0
  34260.000          0
  34290.000          0
  34320.000          0
  34350.000          0
  34380.000          0
  34410.000          0
  34440.000          0
  34470.000          0
  34500.000          0
  34530.000          0
  34560.000          0
  34590.000          0
  34620.000          0
  34650.000          0
  34680.000          0
  34710.000          0
  34740.000          0
  34770.000          0
  34800.000          0
  34830.000          0
  34860.000          0
  34890.000          0
  34920.000          0
  34950.000          0
  34980.000          0
  35010.000          0
  35040.000          0
  35070.000          0
  35100.000          0
  35130.000          0
  35160.000          0
  35190.000          0
  35220.000          0
  35250.000          0
  35280.000          0
  35310.000          0
  35340.000          0
  35370.000          0
  35400.000          0
  35430.000          0
  35460.000          0
  35490.000          0
  35520.000          0
  35550.000          0
  35580.000          0
  35610.000          0
  35640.000          0
  35670.000          0
  35700.000          0
  35730.000          0
  35760.000          0
  35790.000          0
  35820.000          0
  35850.000          0
  35880.000          0
  35910.000          0
  35940.000          0
  35970.000          0
  36000.000          0
  36030.000          0
  36060.000          0
  36090.000          0
  36120.000          0
  36150.000          0
  36180.000          0
  36210.000          0
  36240.000          0
  36270.000          0
  36300.000          0
  36330.000          0
  36360.000          0
  36390.000          0
  36420.000          0
  36450.000          0
  36480.000          0
  36510.000          0
  36540.000          0
  36570.000          0
  36600.000          0
  36630.000          0
  36660.000          0
  36690.000          0
  36720.000          0
  36750.000          0
  36780.000          0
  36810.000          0
  36840.000          0
  36870.000          0
  36900.000          0
  36930.000          0
  36960.000          0
  36990.000          0
  37020.000          0
  37050.000          0
  37080.000          0
  37110.000          0
  37140.000          0
  37170.000          0
  37200.000          0
  37230.000          0
  37260.000          0
  37290.000          0
  37320.000          0
  37350.000          0
  37380.000          0
  37410.000          0
  37440.000          0
  37470.000          0
  37500.000          0
  37530.000          0
  37560.000          0
  37590.000          0
  37620.000          0
  37650.000          0
  37680.000          0
  37710.000          0
  37740.000          0
  37770.000          0
  37800.000          0
  37830.000          0
  37860.000          0
  37890.000          0
  37920.000          0
  37950.000          0
  37980.000          0
  38010.000          0
  38040.000          0
  38070.000          0
  38100.000          0
  38130.000          0
  38160.000          0
  38190.000          0
  38220.000          0
  38250.000          0
  38280.000          0
  38310.000          0
  38340.000          0
  38370.000          0
  38400.000          0
  38430.000          0
  38460.000          0
  38490.000          0
  38520.000          0
  38550.000          0
  38580.000          0
  38610.000          0
  38640.000          0
  38670.000          0
  38700.000          0
  38730.000          0
  38760.000          0
  38790.000          0
  38820.000          0
  38850.000          0
  38880.000          0
  38910.000          0
  38940.000          0
  38970.000          0
  39000.000          0
  39030.000          0
  39060.000          0
  39090.000          0
  39120.000          0
  39150.000          0
  39180.000          0
  39210.000          0
  39240.000          0
  39270.000          0
  39300.000          0
  39330.000          0
  39360.000          0
  39390.000          0
  39420.000          0
  39450.000          0
  39480.000          0
  39510.000          0
  39540.000          0
  39570.000          0
  39600.000          0
  39630.000          0
  39660.000          0
  39690.000          0
  39720.000          0
  39750.000          0
  39780.000          0
  39810.000          0
  39840.000          0
  39870.000          0
  39900.000          0
  39930.000          0
  39960.000          0
  39990.000          0
  40020.000          0
  40050.000          0
  40080.000          0
  40110.000          0
  40140.000          0
  40170.000          0
  40200.000          0
  40230.000          0
  40260.000          0
  40290.000          0
  40320.000          0
  40350.000          0
  40380.000          0
  40410.000          0
  40440.000          0
  40470.000          0
  40500.000          0
  40530.000          0
  40560.000          0
  40590.000          0
  40620.000          0
  40650.000          0
  40680.000          0
  40710.000          0
  40740.000          0
  40770.000          0
  40800.000          0
  40830.000          0
  40860.000          0
  40890.000          0
  40920.000          0
  40950.000          0
  40980.000          0
  41010.000          0
  41040.000          0
  41070.000          0
  41100.000          0
  41130.000          0
  41160.000          0
  41190.000          0
  41220.000          0
  41250.000          0
  41280.000          0
  41310.000          0
  41340.000          0
  41370.000          0
  41400.000          0
  41430.000          0
  41460.000          0
  41490.000          0
  41520.000          0
  41550.000          0
  41580.000          0
  41610.000          0
  41640.000          0
  41670.000          0
  41700.000          0
  41730.000          0
  41760.000          0
  41790.000          0
  41820.000          0
  41850.000          0
  41880.000          0
  41910.000          0
  41940.000          0
  41970.000          0
  42000.000          0
  42030.000          0
  42060.000          0
  42090.000          0
  42120.000          0
  42150.000          0
  42180.000          0
  42210.000          0
  42240.000          0
  42270.000          0
  42300.000          0
  42330.000          0
  42360.000          0
  42390.000          0
  42420.000          0
  42450.000          0
  42480.000          0
  42510.000          0
  42540.000          0
  42570.000          0
  42600.000          0
  42630.000          0
  42660.000          0
  42690.000          0
  42720.000          0
  42750.000          0
  42780.000          0
  42810.000          0
  42840.000          0
  42870.000          0
  42900.000          0
  42930.000          0
  42960.000          0
  42990.000          0
  43020.000          0
  43050.000          0
  43080.000          0
  43110.000          0
  43140.000          0
  43170.000          0
  43200.000          0
  43230.000          0
  43260.000          0
  43290.000          0
  43320.000          0
  43350.000          0
  43380.000          0
  43410.000          0
  43440.000          0
  43470.000          0
  43500.000          0
  43530.000          0
  43560.000          0
  43590.000          0
  43620.000          0
  43650.000          0
  43680.000          0
  43710.000          0
  43740.000          0
  43770.000          0
  43800.000          0
  43830.000          0
  43860.000          0
  43890.000          0
  43920.000          0
  43950.000          0
  43980.000          0
  44010.000          0
  44040.000          0
  44070.000          0
  44100.000          0
  44130.000          0
  44160.000          0
  44190.000          0
  44220.000          0
  44250.000          0
  44280.000          0
  44310.000          0
  44340.000          0
  44370.000          0
  44400.000          0
  44430.000          0
  44460.000          0
  44490.000          0
  44520.000          0
  44550.000          0
  44580.000          0
  44610.000          0
  44640.000          0
  44670.000          0
  44700.000          0
  44730.000          0
  44760.000          0
  44790.000          0
  44820.000          0
  44850.000          0
  44880.000          0
  44910.000          0
  44940.000          0
  44970.000          0
  45000.000          0
  45030.000          0
  45060.000          0
  45090.000          0
  45120.000          0
  45150.000          0
  45180.000          0
  45210.000          0
  45240.000          0
  45270.000          0
  45300.000          0
  45330.000          0
  45360.000          0
  45390.000          0
  45420.000          0
  45450.000          0
  45480.000          0
  45510.000          0
  45540.000          0
  45570.000          0
  45600.000          0
  45630.000          0
  45660.000          0
  45690.000          0
  45720.000          0
  45750.000          0
  45780.000          0
  45810.000          0
  45840.000          0
  45870.000          0
  45900.000          0
  45930.000          0
  45960.000          0
  45990.000          0
  46020.000          0
  46050.000          0
  46080.000          0
  46110.000          0
  46140.000          0
  46170.000          0
  46200.000          0
  46230.000          0
  46260.000          0
  46290.000          0
  46320.000          0
  46350.000          0
  46380.000          0
  46410.000          0
  46440.000          0
  46470.000          0
  46500.000          0
  46530.000          0
  46560.000          0
  46590.000          0
  46620.000          0
  46650.000          0
  46680.000          0
  46710.000          0
  46740.000          0
  46770.000          0
  46800.000          0
  46830.000          0
  46860.000          0
  46890.000          0
  46920.000          0
  46950.000          0
  46980.000          0
  47010.000          0
  47040.000          0
  47070.000          0
  47100.000          0
  47130.000          0
  47160.000          0
  47190.000          0
  47220.000          0
  47250.000          0
  47280.000          0
  47310.000          0
  47340.000          0
  47370.000          0
  47400.000          0
  47430.000          0
  47460.000          0
  47490.000          0
  47520.000          0
  47550.000          0
  47580.000          0
  47610.000          0
  47640.000          0
  47670.000          0
  47700.000          0
  47730.000          0
  47760.000          0
  47790.000          0
  47820.000          0
  47850.000          0
  47880.000          0
  47910.000          0
  47940.000          0
  47970.000          0
  48000.000          0
  48030.000          0
  48060.000          0
  48090.000          0
  48120.000          0
  48150.000          0
  48180.000          0
  48210.000          0
  48240.000          0
  48270.000          0
  48300.000          0
  48330.000          0
  48360.000          0
  48390.000          0
  48420.000          0
  48450.000          0
  48480.000          0
  48510.000          0
  48540.000          0
  48570.000          0
  48600.000          0
  48630.000          0
  48660.000          0
  48690.000          0
  48720.000          0
  48750.000          0
  48780.000          0
  48810.000          0
  48840.000          0
  48870.000          0
  48900.000          0
  48930.000          0
  48960.000          0
  48990.000          0
  49020.000          0
  49050.000          0
  49080.000          0
  49110.000          0
  49140.000          0
  49170.000          0
  49200.000          0
  49230.000          0
  49260.000          0
  49290.000          0
  49320.000          0
  49350.000          0
  49380.000          0
  49410.000          0
  49440.000          0
  49470.000          0
  49500.000          0
  49530.000          0
  49560.000          0
  49590.000          0
  49620.000          0
  49650.000          0
  49680.000          0
  49710.000          0
  49740.000          0
  49770.000          0
  49800.000          0
  49830.000          0
  49860.000          0
  49890.000          0
  49920.000          0
  49950.000          0
  49980.000          0
  50010.000          0
  50040.000          0
  50070.000          0
  50100.000          0
  50130.000          0
  50160.000          0
  50190.000          0
  50220.000          0
  50250.000          0
  50280.000          0
  50310.000          0
  50340.000          0
  50370.000          0
  50400.000          0
  50430.000          0
  50460.000          0
  50490.000          0
  50520.000          0
  50550.000          0
  50580.000          0
  50610.000          0
  50640.000          0
  50670.000          0
  50700.000          0
  50730.000          0
  50760.000          0
  50790.000          0
  50820.000          0
  50850.000          0
  50880.000          0
  50910.000          0
  50940.000          0
  50970.000          0
  51000.000          0
  51030.000          0
  51060.000          0
  51090.000          0
  51120.000          0
  51150.000          0
  51180.000          0
  51210.000          0
  51240.000          0
  51270.000          0
  51300.000          0
  51330.000          0
  51360.000          0
  51390.000          0
  51420.000          0
  51450.000          0
  51480.000          0
  51510.000          0
  51540.000          0
  51570.000          0
  51600.000          0
  51630.000          0
  51660.000          0
  51690.000          0
  51720.000          0
  51750.000          0
  51780.000          0
  51810.000          0
  51840.000          0
  51870.000          0
  51900.000          0
  51930.000          0
  51960.000          0
  51990.000          0
  52020.000          0
  52050.000          0
  52080.000          0
  52110.000          0
  52140.000          0
  52170.000          0
  52200.000          0
  52230.000          0
  52260.000          0
  52290.000          0
  52320.000          0
  52350.000          0
  52380.000          0
  52410.000          0
  52440.000          0
  52470.000          0
  52500.000          0
  52530.000          0
  52560.000          0
  52590.000          0
  52620.000          0
  52650.000          0
  52680.000          0
  52710.000          0
  52740.000          0
  52770.000          0
  52800.000          0
  52830.000          0
  52860.000          0
  52890.000          0
  52920.000          0
  52950.000          0
  52980.000          0
  53010.000          0
  53040.000          0
  53070.000          0
  53100.000          0
  53130.000          0
  53160.000          0
  53190.000          0
  53220.000          0
  53250.000          0
  53280.000          0
  53310.000          0
  53340.000          0
  53370.000          0
  53400.000          0
  53430.000          0
  53460.000          0
  53490.000          0
  53520.000          0
  53550.000          0
  53580.000          0
  53610.000          0
  53640.000          0
  53670.000          0
  53700.000          0
  53730.000          0
  53760.000          0
  53790.000          0
  53820.000          0
  53850.000          0
  53880.000          0
  53910.000          0
  53940.000          0
  53970.000          0
  54000.000          0
  54030.000          0
  54060.000          0
  54090.000          0
  54120.000          0
  54150.000          0
  54180.000          0
  54210.000          0
  54240.000          0
  54270.000          0
  54300.000          0
  54330.000          0
  54360.000          0
  54390.000          0
  54420.000          0
  54450.000          0
  54480.000          0
  54510.000          0
  54540.000          0
  54570.000          0
  54600.000          0
  54630.000          0
  54660.000          0
  54690.000          0
  54720.000          0
  54750.000          0
  54780.000          0
  54810.000          0
  54840.000          0
  54870.000          0
  54900.000          0
  54930.000          0
  54960.000          0
  54990.000          0
  55020.000          0
  55050.000          0
  55080.000          0
  55110.000          0
  55140.000          0
  55170.000          0
  55200.000          0
  55230.000          0
  55260.000          0
  55290.000          0
  55320.000          0
  55350.000          0
  55380.000          0
  55410.000          0
  55440.000          0
  55470.000          0
  55500.000          0
  55530.000          0
  55560.000          0
  55590.000          0
  55620.000          0
  55650.000          0
  55680.000          0
  55710.000          0
  55740.000          0
  55770.000          0
  55800.000          0
  55830.000          0
  55860.000          0
  55890.000          0
  55920.000          0
  55950.000          0
  55980.000          0
  56010.000          0
  56040.000          0
  56070.000          0
  56100.000          0
  56130.000          0
  56160.000          0
  56190.000          0
  56220.000          0
  56250.000          0
  56280.000          0
  56310.000          0
  56340.000          0
  56370.000          0
  56400.000          0
  56430.000          0
  56460.000          0
  56490.000          0
  56520.000          0
  56550.000          0
  56580.000          0
  56610.000          0
  56640.000          0
  56670.000          0
  56700.000          0
  56730.000          0
  56760.000          0
  56790.000          0
  56820.000          0
  56850.000          0
  56880.000          0
  56910.000          0
  56940.000          0
  56970.000          0
  57000.000          0
  57030.000          0
  57060.000          0
  57090.000          0
  57120.000          0
  57150.000          0
  57180.000          0
  57210.000          0
  57240.000          0
  57270.000          0
  57300.000          0
  57330.000          0
  57360.000          0
  57390.000          0
  57420.000          0
  57450.000          0
  57480.000          0
  57510.000          0
  57540.000          0
  57570.000          0
  57600.000          0
  57630.000          0
  57660.000          0
  57690.000          0
  57720.000          0
  57750.000          0
  57780.000          0
  57810.000          0
  57840.000          0
  57870.000          0
  57900.000          0
  57930.000          0
  57960.000          0
  57990.000          0
  58020.000          0
  58050.000          0
  58080.000          0
  58110.000          0
  58140.000          0
  58170.000          0
  58200.000          0
  58230.000          0
  58260.000          0
  58290.000          0
  58320.000          0
  58350.000          0
  58380.000          0
  58410.000          0
  58440.000          0
  58470.000          0
  58500.000          0
  58530.000          0
  58560.000          0
  58590.000          0
  58620.000          0
  58650.000          0
  58680.000          0
  58710.000          0
  58740.000          0
  58770.000          0
  58800.000          0
  58830.000          0
  58860.000          0
  58890.000          0
  58920.000          0
  58950.000          0
  58980.000          0
  59010.000          0
  59040.000          0
  59070.000          0
  59100.000          0
  59130.000          0
  59160.000          0
  59190.000          0
  59220.000          0
  59250.000          0
  59280.000          0
  59310.000          0
  59340.000          0
  59370.000          0
  59400.000          0
  59430.000          0
  59460.000          0
  59490.000          0
  59520.000          0
  59550.000          0
  59580.000          0
  59610.000          0
  59640.000          0
  59670.000          0
  59700.000          0
  59730.000          0
  59760.000          0
  59790.000          0
  59820.000          0
  59850.000          0
  59880.000          0
  59910.000          0
  59940.000          0
  59970.000          0
  60000.000          0
  60030.000          0
  60060.000          0
  60090.000          1
  60120.000          0
  60150.000          0
  60180.000          0
  60210.000          0
  60240.000          0
  60270.000          0
  60300.000          0
  60330.000          0
  60360.000          0
  60390.000          0
  60420.000          0
  60450.000          0
  60480.000          0
  60510.000          0
  60540.000          0
  60570.000          0
  60600.000          0
  60630.000          0
  60660.000          0
  60690.000          0
  60720.000          0
  60750.000          0
  60780.000          0
  60810.000          0
  60840.000          0
  60870.000          0
  60900.000          0
  60930.000          0
  60960.000          0
  60990.000          0
  61020.000          0
  61050.000          0
  61080.000          0
  61110.000          0
  61140.000          0
  61170.000          0
  61200.000          0
  61230.000          0
  61260.000          0
  61290.000          0
  61320.000          0
  61350.000          0
  61380.000          0
  61410.000          0
  61440.000          0
  61470.000          0
  61500.000          0
  61530.000          0
  61560.000          0
  61590.000          0
  61620.000          0
  61650.000          0
  61680.000          0
  61710.000          0
  61740.000          0
  61770.000          0
  61800.000          0
  61830.000          0
  61860.000          0
  61890.000          0
  61920.000          0
  61950.000          0
  61980.000          0
  62010.000          0
  62040.000          0
  62070.000          0
  62100.000          0
  62130.000          0
  62160.000          0
  62190.000          0
  62220.000          0
  62250.000          0
  62280.000          0
  62310.000          0
  62340.000          0
  62370.000          0
  62400.000          0
  62430.000          0
  62460.000          0
  62490.000          0
  62520.000          0
  62550.000          0
  62580.000          0
  62610.000          0
  62640.000          0
  62670.000          0
  62700.000          0
  62730.000          0
  62760.000          0
  62790.000          0
  62820.000          0
  62850.000          0
  62880.000          0
  62910.000          0
  62940.000          0
  62970.000          0
  63000.000          0
  63030.000          0
  63060.000          0
  63090.000          0
  63120.000          0
  63150.000          0
  63180.000          0
  63210.000          0
  63240.000          0
  63270.000          0
  63300.000          0
  63330.000          0
  63360.000          0
  63390.000          0
  63420.000          0
  63450.000          0
  63480.000          0
  63510.000          0
  63540.000          0
  63570.000          0
  63600.000          0
  63630.000          0
  63660.000          0
  63690.000          0
  63720.000          0
  63750.000          0
  63780.000          0
  63810.000          0
  63840.000          0
  63870.000          0
  63900.000          0
  63930.000          0
  63960.000          0
  63990.000          0
  64020.000          0
  64050.000          0
  64080.000          0
  64110.000          0
  64140.000          0
  64170.000          0
  64200.000          0
  64230.000          0
  64260.000          0
  64290.000          0
  64320.000          0
  64350.000          0
  64380.000          0
  64410.000          0
  64440.000          0
  64470.000          0
  64500.000          0
  64530.000          0
  64560.000          0
  64590.000          0
  64620.000          0
  64650.000          0
  64680.000          0
  64710.000          0
  64740.000          0
  64770.000          0
  64800.000          0
  64830.000          0
  64860.000          0
  64890.000          0
  64920.000          0
  64950.000          0
  64980.000          0
  65010.000          0
  65040.000          0
  65070.000          0
  65100.000          0
  65130.000          0
  65160.000          0
  65190.000          0
  65220.000          0
  65250.000          0
  65280.000          0
  65310.000          0
  65340.000          0
  65370.000          0
  65400.000          0
  65430.000          0
  65460.000          0
  65490.000          0
  65520.000          0
  65550.000          0
  65580.000          0
  65610.000          0
  65640.000          0
  65670.000          0
  65700.000          0
  65730.000          0
  65760.000          0
  65790.000          0
  65820.000          0
  65850.000          0
  65880.000          0
  65910.000          0
  65940.000          0
  65970.000          0
  66000.000          0
  66030.000          0
  66060.000          0
  66090.000          0
  66120.000          0
  66150.000          0
  66180.000          0
  66210.000          0
  66240.000          0
  66270.000          0
  66300.000          0
  66330.000          0
  66360.000          0
  66390.000          0
  66420.000          0
  66450.000          0
  66480.000          0
  66510.000          0
  66540.000          0
  66570.000          0
  66600.000          0
  66630.000          0
  66660.000          0
  66690.000          0
  66720.000          0
  66750.000          0
  66780.000          0
  66810.000          0
  66840.000          0
  66870.000          0
  66900.000          0
  66930.000          0
  66960.000          0
  66990.000          0
  67020.000          0
  67050.000          0
  67080.000          0
  67110.000          0
  67140.000          0
  67170.000          0
  67200.000          0
  67230.000          0
  67260.000          0
  67290.000          0
  67320.000          0
  67350.000          0
  67380.000          0
  67410.000          0
  67440.000          0
  67470.000          0
  67500.000          0
  67530.000          0
  67560.000          0
  67590.000          0
  67620.000          0
  67650.000          0
  67680.000          0
  67710.000          0
  67740.000          0
  67770.000          0
  67800.000          0
  67830.000          0
  67860.000          0
  67890.000          0
  67920.000          0
  67950.000          0
  67980.000          0
  68010.000          0
  68040.000          0
  68070.000          0
  68100.000          0
  68130.000          0
  68160.000          0
  68190.000          0
  68220.000          0
  68250.000          0
  68280.000          0
  68310.000          0
  68340.000          0
  68370.000          0
  68400.000          0
  68430.000          0
  68460.000          0
  68490.000          0
  68520.000          0
  68550.000          0
  68580.000          0
  68610.000          0
  68640.000          0
  68670.000          0
  68700.000          0
  68730.000          0
  68760.000          0
  68790.000          0
  68820.000          0
  68850.000          0
  68880.000          0
  68910.000          0
  68940.000          0
  68970.000          0
  69000.000          0
  69030.000          0
  69060.000          0
  69090.000          0
  69120.000          0
  69150.000          0
  69180.000          0
  69210.000          0
  69240.000          0
  69270.000          0
  69300.000          0
  69330.000          0
  69360.000          0
  69390.000          0
  69420.000          0
  69450.000          0
  69480.000          0
  69510.000          0
  69540.000          0
  69570.000          0
  69600.000          0
  69630.000          0
  69660.000          0
  69690.000          0
  69720.000          0
  69750.000          0
  69780.000          0
  69810.000          0
  69840.000          0
  69870.000          0
  69900.000          0
  69930.000          0
  69960.000          0
  69990.000          0
  70020.000          0
  70050.000          0
  70080.000          0
  70110.000          0
  70140.000          0
  70170.000          0
  70200.000          0
  70230.000          0
  70260.000          0
  70290.000          0
  70320.000          0
  70350.000          0
  70380.000          0
  70410.000          0
  70440.000          0
  70470.000          0
  70500.000          0
  70530.000          0
  70560.000          0
  70590.000          0
  70620.000          0
  70650.000          0
  70680.000          0
  70710.000          0
  70740.000          0
  70770.000          0
  70800.000          0
  70830.000          0
  70860.000          0
  70890.000          0
  70920.000          0
  70950.000          0
  70980.000          0
  71010.000          0
  71040.000          0
  71070.000          0
  71100.000          0
  71130.000          0
  71160.000          0
  71190.000          0
  71220.000          0
  71250.000          0
  71280.000          0
  71310.000          0
  71340.000          0
  71370.000          0
  71400.000          0
  71430.000          0
  71460.000          0
  71490.000          0
  71520.000          0
  71550.000          0
  71580.000          0
  71610.000          0
  71640.000          0
  71670.000          0
  71700.000          0
  71730.000          0
  71760.000          0
  71790.000          0
  71820.000          0
  71850.000          0
  71880.000          0
  71910.000          0
  71940.000          0
  71970.000          0
  72000.000          0
  72030.000          0
  72060.000          0
  72090.000          0
  72120.000          0
  72150.000          0
  72180.000          0
  72210.000          0
  72240.000          0
  72270.000          0
  72300.000          0
  72330.000          0
  72360.000          0
  72390.000          0
  72420.000          0
  72450.000          0
  72480.000          0
  72510.000          0
  72540.000          0
  72570.000          0
  72600.000          0
  72630.000          0
  72660.000          0
  72690.000          0
  72720.000          0
  72750.000          0
  72780.000          0
  72810.000          0
  72840.000          0
  72870.000          0
  72900.000          0
  72930.000          0
  72960.000          0
  72990.000          0
  73020.000          0
  73050.000          0
  73080.000          0
  73110.000          0
  73140.000          0
  73170.000          0
  73200.000          0
  73230.000          0
  73260.000          0
  73290.000          0
  73320.000          0
  73350.000          0
  73380.000          0
  73410.000          0
  73440.000          0
  73470.000          0
  73500.000          0
  73530.000          0
  73560.000          0
  73590.000          0
  73620.000          0
  73650.000          0
  73680.000          0
  73710.000          0
  73740.000          0
  73770.000          0
  73800.000          0
  73830.000          0
  73860.000          0
  73890.000          0
  73920.000          0
  73950.000          0
  73980.000          0
  74010.000          0
  74040.000          0
  74070.000          0
  74100.000          0
  74130.000          0
  74160.000          0
  74190.000          0
  74220.000          0
  74250.000          0
  74280.000          0
  74310.000          0
  74340.000          0
  74370.000          0
  74400.000          0
  74430.000          0
  74460.000          0
  74490.000          0
  74520.000          0
  74550.000          0
  74580.000          0
  74610.000          0
  74640.000          0
  74670.000          0
  74700.000          0
  74730.000          0
  74760.000          0
  74790.000          0
  74820.000          0
  74850.000          0
  74880.000          0
  74910.000          0
  74940.000          0
  74970.000          0
  75000.000          0
  75030.000          0
  75060.000          0
  75090.000          0
  75120.000          0
  75150.000          0
  75180.000          0
  75210.000          0
  75240.000          0
  75270.000          0
  75300.000          0
  75330.000          0
  75360.000          0
  75390.000          0
  75420.000          0
  75450.000          0
  75480.000          0
  75510.000          0
  75540.000          0
  75570.000          0
  75600.000          0
  75630.000          0
  75660.000          0
  75690.000          0
  75720.000          0
  75750.000          0
  75780.000          0
  75810.000          0
  75840.000          0
  75870.000          0
  75900.000          0
  75930.000          0
  75960.000          0
  75990.000          0
  76020.000          0
  76050.000          0
  76080.000          0
  76110.000          0
  76140.000          0
  76170.000          0
  76200.000          0
  76230.000          0
  76260.000          0
  76290.000          0
  76320.000          0
  76350.000          0
  76380.000          0
  76410.000          0
  76440.000          0
  76470.000          0
  76500.000          0
  76530.000          0
  76560.000          0
  76590.000          0
  76620.000          0
  76650.000          0
  76680.000          0
  76710.000          0
  76740.000          0
  76770.000          0
  76800.000          0
  76830.000          0
  76860.000          0
  76890.000          0
  76920.000          0
  76950.000          0
  76980.000          0
  77010.000          0
  77040.000          0
  77070.000          0
  77100.000          0
  77130.000          0
  77160.000          0
  77190.000          0
  77220.000          0
  77250.000          0
  77280.000          0
  77310.000          0
  77340.000          0
  77370.000          0
  77400.000          0
  77430.000          0
  77460.000          0
  77490.000          0
  77520.000          0
  77550.000          0
  77580.000          0
  77610.000          0
  77640.000          0
  77670.000          0
  77700.000          0
  77730.000          0
  77760.000          0
  77790.000          0
  77820.000          0
  77850.000          0
  77880.000          0
  77910.000          0
  77940.000          0
  77970.000          0
  78000.000          0
  78030.000          0
  78060.000          0
  78090.000          0
  78120.000          0
  78150.000          0
  78180.000          0
  78210.000          0
  78240.000          0
  78270.000          0
  78300.000          0
  78330.000          0
  78360.000          0
  78390.000          0
  78420.000          0
  78450.000          0
  78480.000          0
  78510.000          0
  78540.000          0
  78570.000          0
  78600.000          0
  78630.000          0
  78660.000          0
  78690.000          0
  78720.000          0
  78750.000          0
  78780.000          0
  78810.000          0
  78840.000          0
  78870.000          0
  78900.000          0
  78930.000          0
  78960.000          0
  78990.000          0
  79020.000          0
  79050.000          0
  79080.000          0
  79110.000          0
  79140.000          0
  79170.000          0
  79200.000          0
  79230.000          0
  79260.000          0
  79290.000          0
  79320.000          0
  79350.000          0
  79380.000          0
  79410.000          0
  79440.000          0
  79470.000          0
  79500.000          0
  79530.000          0
  79560.000          0
  79590.000          0
  79620.000          0
  79650.000          0
  79680.000          0
  79710.000          0
  79740.000          1
  79770.000          1
  79800.000          0
  79830.000          0
  79860.000          0
  79890.000          0
  79920.000          0
  79950.000          0
  79980.000          0
  80010.000          1
  80040.000          1
  80070.000          1
  80100.000          0
  80130.000          0
  80160.000          0
  80190.000          0
  80220.000          0
  80250.000          0
  80280.000          0
  80310.000          0
  80340.000          0
  80370.000          0
  80400.000          0
  80430.000          0
  80460.000          0
  80490.000          0
  80520.000          0
  80550.000          0
  80580.000          0
  80610.000          0
  80640.000          0
  80670.000          0
  80700.000          1
  80730.000          1
  80760.000          0
  80790.000          0
  80820.000          0
  80850.000          0
  80880.000          0
  80910.000          0
  80940.000          0
  80970.000          0
  81000.000          0
  81030.000          0
  81060.000          0
  81090.000          0
  81120.000          0
  81150.000          0
  81180.000          0
  81210.000          0
  81240.000          0
  81270.000          0
  81300.000          0
  81330.000          0
  81360.000          0
  81390.000          0
  81420.000          0
  81450.000          0
  81480.000          0
  81510.000          0
  81540.000          0
  81570.000          0
  81600.000          0
  81630.000          0
  81660.000          0
  81690.000          0
  81720.000          0
  81750.000          0
  81780.000          0
  81810.000          0
  81840.000          0
  81870.000          0
  81900.000          0
  81930.000          0
  81960.000          0
  81990.000          0
  82020.000          0
  82050.000          0
  82080.000          0
  82110.000          0
  82140.000          0
  82170.000          0
  82200.000          0
  82230.000          0
  82260.000          0
  82290.000          0
  82320.000          0
  82350.000          0
  82380.000          0
  82410.000          0
  82440.000          0
  82470.000          0
  82500.000          0
  82530.000          0
  82560.000          0
  82590.000          0
  82620.000          0
  82650.000          0
  82680.000          0
  82710.000          0
  82740.000          0
  82770.000          0
  82800.000          0
  82830.000          0
  82860.000          0
  82890.000          0
  82920.000          0
  82950.000          0
  82980.000          0
  83010.000          0
  83040.000          0
  83070.000          0
  83100.000          0
  83130.000          0
  83160.000          0
  83190.000          0
  83220.000          0
  83250.000          0
  83280.000          0
  83310.000          0
  83340.000          0
  83370.000          0
  83400.000          0
  83430.000          0
  83460.000          0
  83490.000          0
  83520.000          0
  83550.000          0
  83580.000          0
  83610.000          0
  83640.000          0
  83670.000          0
  83700.000          0
  83730.000          0
  83760.000          0
  83790.000          0
  83820.000          0
  83850.000          0
  83880.000          0
  83910.000          0
  83940.000          0
  83970.000          0
  84000.000          0
  84030.000          0
  84060.000          0
  84090.000          0
  84120.000          0
  84150.000          0
  84180.000          0
  84210.000          0
  84240.000          0
  84270.000          0
  84300.000          0
  84330.000          0
  84360.000          0
  84390.000          0
  84420.000          0
  84450.000          0
  84480.000          0
  84510.000          0
  84540.000          0
  84570.000          0
  84600.000          0
  84630.000          0
  84660.000          0
  84690.000          0
  84720.000          0
  84750.000          0
  84780.000          0
  84810.000          0
  84840.000          0
  84870.000          0
  84900.000          0
  84930.000          0
  84960.000          0
  84990.000          0
  85020.000          0
  85050.000          0
  85080.000          0
  85110.000          0
  85140.000          0
  85170.000          0
  85200.000          0
  85230.000          0
  85260.000          0
  85290.000          0
  85320.000          0
  85350.000          0
  85380.000          0
  85410.000          0
  85440.000          0
  85470.000          0
  85500.000          0
  85530.000          0
  85560.000          0
  85590.000          0
  85620.000          0
  85650.000          0
  85680.000          0
  85710.000          0
  85740.000          0
  85770.000          0
  85800.000          0
  85830.000          0
  85860.000          0
  85890.000          0
  85920.000          0
  85950.000          0
  85980.000          0
  86010.000          0
  86040.000          0
  86070.000          0
  86100.000          0
  86130.000          0
  86160.000          0
  86190.000          0
  86220.000          0
  86250.000          0
  86280.000          0
  86310.000          0
  86340.000          0
  86370.000          0
  86400.000          0
  86430.000          0
  86460.000          0
  86490.000          0
  86520.000          0
  86550.000          0
  86580.000          0
  86610.000          0
  86640.000          0
  86670.000          0
  86700.000          0
  86730.000          0
  86760.000          0
  86790.000          0
  86820.000          0
  86850.000          0
  86880.000          0
  86910.000          0
  86940.000          0
  86970.000          0
  87000.000          0
  87030.000          0
  87060.000          0
  87090.000          0
  87120.000          0
  87150.000          0
  87180.000          0
  87210.000          0
  87240.000          0
  87270.000          0
  87300.000          0
  87330.000          0
  87360.000          0
  87390.000          0
  87420.000          0
  87450.000          0
  87480.000          0
  87510.000          0
  87540.000          0
  87570.000          0
  87600.000          0
  87630.000          0
  87660.000          0
  87690.000          0
  87720.000          0
  87750.000          0
  87780.000          0
  87810.000          0
  87840.000          0
  87870.000          0
  87900.000          0
  87930.000          0
  87960.000          0
  87990.000          0
  88020.000          0
  88050.000          0
  88080.000          0
  88110.000          0
  88140.000          0
  88170.000          0
  88200.000          0
  88230.000          0
  88260.000          0
  88290.000          0
  88320.000          0
  88350.000          0
  88380.000          0
  88410.000          0
  88440.000          0
  88470.000          0
  88500.000          0
  88530.000          0
  88560.000          0
  88590.000          0
  88620.000          0
  88650.000          0
  88680.000          0
  88710.000          0
  88740.000          0
  88770.000          0
  88800.000          0
  88830.000          0
  88860.000          0
  88890.000          0
  88920.000          0
  88950.000          0
  88980.000          0
  89010.000          0
  89040.000          0
  89070.000          0
  89100.000          0
  89130.000          0
  89160.000          0
  89190.000          0
  89220.000          0
  89250.000          0
  89280.000          0
  89310.000          0
  89340.000          0
  89370.000          0
  89400.000          0
  89430.000          0
  89460.000          0
  89490.000          0
  89520.000          0
  89550.000          0
  89580.000          0
  89610.000          0
  89640.000          0
  89670.000          0
  89700.000          0
  89730.000          0
  89760.000          0
  89790.000          0
  89820.000          0
  89850.000          0
  89880.000          0
  89910.000          0
  89940.000          0
  89970.000          0
  90000.000          0
  90030.000          0
  90060.000          0
  90090.000          0
  90120.000          0
  90150.000          0
  90180.000          0
  90210.000          0
  90240.000          0
  90270.000          0
  90300.000          0
  90330.000          0
  90360.000          0
  90390.000          0
  90420.000          0
  90450.000          0
  90480.000          0
  90510.000          0
  90540.000          0
  90570.000          0
  90600.000          0
  90630.000          0
  90660.000          0
  90690.000          0
  90720.000          0
  90750.000          0
  90780.000          0
  90810.000          0
  90840.000          0
  90870.000          0
  90900.000          0
  90930.000          0
  90960.000          0
  90990.000          0
  91020.000          0
  91050.000          0
  91080.000          0
  91110.000          0
  91140.000          0
  91170.000          0
  91200.000          0
  91230.000          0
  91260.000          1
  91290.000          0
  91320.000          0
  91350.000          0
  91380.000          0
  91410.000          0
  91440.000          0
  91470.000          0
  91500.000          0
  91530.000          0
  91560.000          0
  91590.000          0
  91620.000          0
  91650.000          0
  91680.000          0
  91710.000          0
  91740.000          0
  91770.000          0
  91800.000          0
  91830.000          0
  91860.000          0
  91890.000          0
  91920.000          0
  91950.000          0
  91980.000          0
  92010.000          0
  92040.000          0
  92070.000          0
  92100.000          0
  92130.000          1
  92160.000          0
  92190.000          0
  92220.000          0
  92250.000          0
  92280.000          0
  92310.000          0
  92340.000          0
  92370.000          0
  92400.000          0
  92430.000          0
  92460.000          0
  92490.000          0
  92520.000          0
  92550.000          0
  92580.000          0
  92610.000          0
  92640.000          1
  92670.000          0
  92700.000          0
  92730.000          0
  92760.000          0
  92790.000          0
  92820.000          0
  92850.000          0
  92880.000          0
  92910.000          0
  92940.000          0
  92970.000          0
  93000.000          0
  93030.000          0
  93060.000          0
  93090.000          0
  93120.000          0
  93150.000          0
  93180.000          0
  93210.000          0
  93240.000          0
  93270.000          0
  93300.000          0
  93330.000          0
  93360.000          0
  93390.000          0
  93420.000          0
  93450.000          0
  93480.000          0
  93510.000          0
  93540.000          0
  93570.000          0
  93600.000          0
  93630.000          0
  93660.000          0
  93690.000          0
  93720.000          0
  93750.000          0
  93780.000          0
  93810.000          0
  93840.000          0
  93870.000          0
  93900.000          0
  93930.000          0
  93960.000          0
  93990.000          0
  94020.000          0
  94050.000          0
  94080.000          0
  94110.000          0
  94140.000          0
  94170.000          0
  94200.000          0
  94230.000          0
  94260.000          0
  94290.000          0
  94320.000          0
  94350.000          0
  94380.000          0
  94410.000          0
  94440.000          0
  94470.000          0
  94500.000          1
  94530.000          0
  94560.000          0
  94590.000          0
  94620.000          0
  94650.000          0
  94680.000          0
  94710.000          0
  94740.000          0
  94770.000          0
  94800.000          0
  94830.000          0
  94860.000          0
  94890.000          0
  94920.000          0
  94950.000          0
  94980.000          0
  95010.000          0
  95040.000          0
  95070.000          0
  95100.000          0
  95130.000          0
  95160.000          0
  95190.000          0
  95220.000          0
  95250.000          0
  95280.000          0
  95310.000          0
  95340.000          0
  95370.000          0
  95400.000          0
  95430.000          0
  95460.000          0
  95490.000          0
  95520.000          0
  95550.000          0
  95580.000          0
  95610.000          0
  95640.000          0
  95670.000          0
  95700.000          0
  95730.000          0
  95760.000          0
  95790.000          0
  95820.000          0
  95850.000          0
  95880.000          0
  95910.000          0
  95940.000          0
  95970.000          0
  96000.000          0
  96030.000          0
  96060.000          0
  96090.000          0
  96120.000          0
  96150.000          0
  96180.000          0
  96210.000          0
  96240.000          0
  96270.000          0
  96300.000          0
  96330.000          0
  96360.000          0
  96390.000          1
  96420.000          0
  96450.000          0
  96480.000          0
  96510.000          0
  96540.000          0
  96570.000          0
  96600.000          0
  96630.000          0
  96660.000          0
  96690.000          0
  96720.000          0
  96750.000          0
  96780.000          0
  96810.000          0
  96840.000          0
  96870.000          0
  96900.000          0
  96930.000          0
  96960.000          0
  96990.000          0
  97020.000          0
  97050.000          0
  97080.000          0
  97110.000          0
  97140.000          0
  97170.000          0
  97200.000          0
  97230.000          0
  97260.000          0
  97290.000          0
  97320.000          0
  97350.000          0
  97380.000          0
  97410.000          0
  97440.000          0
  97470.000          0
  97500.000          0
  97530.000          0
  97560.000          0
  97590.000          1
  97620.000          0
  97650.000          0
  97680.000          0
  97710.000          0
  97740.000          0
  97770.000          0
  97800.000          0
  97830.000          0
  97860.000          0
  97890.000          0
  97920.000          0
  97950.000          0
  97980.000          0
  98010.000          0
  98040.000          0
  98070.000          0
  98100.000          0
  98130.000          0
  98160.000          0
  98190.000          0
  98220.000          0
  98250.000          0
  98280.000          0
  98310.000          0
  98340.000          0
  98370.000          0
  98400.000          0
  98430.000          1
  98460.000          0
  98490.000          0
  98520.000          0
  98550.000          0
  98580.000          0
  98610.000          0
  98640.000          0
  98670.000          0
  98700.000          0
  98730.000          0
  98760.000          0
  98790.000          0
  98820.000          0
  98850.000          0
  98880.000          0
  98910.000          0
  98940.000          0
  98970.000          0
  99000.000          0
  99030.000          0
  99060.000          1
  99090.000          0
  99120.000          0
  99150.000          0
  99180.000          0
  99210.000          0
  99240.000          0
  99270.000          0
  99300.000          0
  99330.000          1
  99360.000          0
  99390.000          0
  99420.000          0
  99450.000          0
  99480.000          0
  99510.000          0
  99540.000          0
  99570.000          0
  99600.000          0
  99630.000          0
  99660.000          0
  99690.000          0
  99720.000          0
  99750.000          0
  99780.000          0
  99810.000          1
  99840.000          0
  99870.000          0
  99900.000          1
  99930.000          0
  99960.000          0
  99990.000          0
