# Supplementary material for: Identification and validation of biomarkers associated with lactic acid metabolism in diabetic nephropathy
Source: PeerJ. 2026 Mar 3;14:e20761. doi: 10.7717/peerj.20761 (PMC12965171; doi:10.7717/peerj.20761)
Supplement: Supplemental Information 5 — This distance information may be utilised to analyse the site’s specific interactions and their spatial conformation relationships. [file peerj-14-20761-s005.xvg]

# This file was created Wed Jun  4 19:15:21 2025
# Created by:
#                     :-) GROMACS - gmx distance, 2024.4 (-:
# 
# Executable:   /data-nvme/yangyudong/software/gromacs-2024.4/gmx2024/bin/gmx
# Data prefix:  /data-nvme/yangyudong/software/gromacs-2024.4/gmx2024
# Working dir:  /data/yangyudong/project/m/45_NJZK-20403-7/NFE2L2_LAGASCATRIOL/1
# Command line:
#   gmx distance -s md_0_1.tpr -f md_0_1.xtc -select 'com of group "MOL" plus com of resid 554' -oall site_dist.xvg
# gmx distance is part of G R O M A C S:
#
# Gnomes, ROck Monsters And Chili Sauce
#
@    title "Distance"
@    xaxis  label "Time (ps)"
@    yaxis  label "Distance (nm)"
@TYPE xy
      0.000    3.703
     30.000    4.113
     60.000    5.044
     90.000    4.750
    120.000    4.327
    150.000    4.116
    180.000    5.246
    210.000    5.075
    240.000    5.115
    270.000    5.652
    300.000    5.294
    330.000    5.210
    360.000    5.274
    390.000    5.016
    420.000    5.723
    450.000    4.922
    480.000    4.617
    510.000    5.346
    540.000    4.278
    570.000    4.094
    600.000    4.246
    630.000    3.922
    660.000    3.990
    690.000    4.897
    720.000    5.348
    750.000    5.377
    780.000    4.804
    810.000    4.953
    840.000    5.378
    870.000    5.306
    900.000    4.435
    930.000    4.060
    960.000    4.482
    990.000    3.814
   1020.000    4.669
   1050.000    4.367
   1080.000    4.702
   1110.000    3.493
   1140.000    2.750
   1170.000    3.399
   1200.000    3.739
   1230.000    3.332
   1260.000    4.714
   1290.000    4.684
   1320.000    4.899
   1350.000    4.568
   1380.000    5.197
   1410.000    4.885
   1440.000    4.215
   1470.000    4.267
   1500.000    4.081
   1530.000    4.326
   1560.000    5.626
   1590.000    5.022
   1620.000    4.618
   1650.000    3.559
   1680.000    3.133
   1710.000    3.726
   1740.000    4.962
   1770.000    5.284
   1800.000    6.548
   1830.000    6.090
   1860.000    5.966
   1890.000    5.901
   1920.000    5.238
   1950.000    5.569
   1980.000    5.996
   2010.000    5.699
   2040.000    5.807
   2070.000    5.144
   2100.000    3.728
   2130.000    4.322
   2160.000    4.717
   2190.000    5.361
   2220.000    4.399
   2250.000    2.693
   2280.000    2.680
   2310.000    2.808
   2340.000    1.716
   2370.000    1.651
   2400.000    2.731
   2430.000    3.537
   2460.000    3.352
   2490.000    3.225
   2520.000    3.486
   2550.000    3.310
   2580.000    4.827
   2610.000    4.461
   2640.000    4.169
   2670.000    4.993
   2700.000    4.800
   2730.000    5.258
   2760.000    5.534
   2790.000    5.567
   2820.000    4.600
   2850.000    4.680
   2880.000    4.347
   2910.000    4.765
   2940.000    3.977
   2970.000    3.920
   3000.000    3.528
   3030.000    3.675
   3060.000    4.226
   3090.000    4.703
   3120.000    5.217
   3150.000    4.283
   3180.000    3.327
   3210.000    2.589
   3240.000    2.653
   3270.000    4.023
   3300.000    3.529
   3330.000    4.514
   3360.000    4.491
   3390.000    4.890
   3420.000    4.374
   3450.000    4.661
   3480.000    4.102
   3510.000    4.055
   3540.000    3.923
   3570.000    3.402
   3600.000    4.025
   3630.000    3.720
   3660.000    4.388
   3690.000    4.974
   3720.000    4.524
   3750.000    4.463
   3780.000    4.349
   3810.000    5.177
   3840.000    5.486
   3870.000    5.735
   3900.000    5.870
   3930.000    5.976
   3960.000    5.571
   3990.000    4.581
   4020.000    5.048
   4050.000    4.308
   4080.000    4.472
   4110.000    4.703
   4140.000    4.189
   4170.000    4.118
   4200.000    3.423
   4230.000    3.524
   4260.000    3.170
   4290.000    3.471
   4320.000    4.565
   4350.000    5.162
   4380.000    4.908
   4410.000    4.459
   4440.000    4.899
   4470.000    5.834
   4500.000    5.449
   4530.000    5.965
   4560.000    4.886
   4590.000    5.500
   4620.000    6.158
   4650.000    6.103
   4680.000    5.742
   4710.000    5.712
   4740.000    5.851
   4770.000    5.666
   4800.000    5.730
   4830.000    5.863
   4860.000    6.182
   4890.000    6.184
   4920.000    6.650
   4950.000    6.295
   4980.000    6.230
   5010.000    5.216
   5040.000    4.444
   5070.000    4.658
   5100.000    4.974
   5130.000    5.314
   5160.000    4.339
   5190.000    3.738
   5220.000    3.643
   5250.000    3.681
   5280.000    4.907
   5310.000    4.332
   5340.000    4.123
   5370.000    4.119
   5400.000    4.610
   5430.000    5.141
   5460.000    4.943
   5490.000    4.656
   5520.000    3.940
   5550.000    3.981
   5580.000    5.157
   5610.000    4.153
   5640.000    4.633
   5670.000    3.733
   5700.000    3.422
   5730.000    3.630
   5760.000    3.820
   5790.000    4.094
   5820.000    3.401
   5850.000    3.262
   5880.000    3.437
   5910.000    3.175
   5940.000    3.356
   5970.000    4.198
   6000.000    4.204
   6030.000    4.971
   6060.000    4.875
   6090.000    5.175
   6120.000    5.110
   6150.000    4.727
   6180.000    4.394
   6210.000    6.671
   6240.000    6.254
   6270.000    5.515
   6300.000    3.876
   6330.000    3.443
   6360.000    3.358
   6390.000    2.622
   6420.000    2.508
   6450.000    2.550
   6480.000    3.076
   6510.000    2.751
   6540.000    2.828
   6570.000    2.426
   6600.000    2.957
   6630.000    2.776
   6660.000    2.102
   6690.000    2.887
   6720.000    1.884
   6750.000    1.646
   6780.000    2.906
   6810.000    3.147
   6840.000    2.739
   6870.000    1.867
   6900.000    1.884
   6930.000    1.358
   6960.000    1.369
   6990.000    1.862
   7020.000    2.464
   7050.000    2.474
   7080.000    3.915
   7110.000    5.215
   7140.000    4.362
   7170.000    3.235
   7200.000    3.568
   7230.000    3.197
   7260.000    2.197
   7290.000    2.683
   7320.000    3.727
   7350.000    3.589
   7380.000    2.984
   7410.000    2.794
   7440.000    3.356
   7470.000    4.016
   7500.000    2.523
   7530.000    3.009
   7560.000    2.520
   7590.000    3.201
   7620.000    3.022
   7650.000    3.478
   7680.000    4.110
   7710.000    3.072
   7740.000    3.422
   7770.000    3.689
   7800.000    3.896
   7830.000    3.688
   7860.000    4.227
   7890.000    4.084
   7920.000    3.447
   7950.000    3.655
   7980.000    3.655
   8010.000    2.684
   8040.000    3.823
   8070.000    3.421
   8100.000    4.755
   8130.000    5.447
   8160.000    5.551
   8190.000    4.625
   8220.000    3.645
   8250.000    3.327
   8280.000    4.442
   8310.000    5.455
   8340.000    5.069
   8370.000    5.116
   8400.000    5.574
   8430.000    6.177
   8460.000    5.426
   8490.000    5.108
   8520.000    5.301
   8550.000    4.989
   8580.000    5.144
   8610.000    5.451
   8640.000    5.390
   8670.000    5.711
   8700.000    5.584
   8730.000    5.636
   8760.000    5.073
   8790.000    5.225
   8820.000    5.201
   8850.000    4.531
   8880.000    4.314
   8910.000    3.562
   8940.000    4.268
   8970.000    4.573
   9000.000    4.969
   9030.000    5.019
   9060.000    5.878
   9090.000    5.542
   9120.000    4.384
   9150.000    3.917
   9180.000    4.116
   9210.000    4.271
   9240.000    4.531
   9270.000    4.440
   9300.000    3.491
   9330.000    4.608
   9360.000    4.661
   9390.000    4.221
   9420.000    3.757
   9450.000    4.172
   9480.000    4.106
   9510.000    4.117
   9540.000    4.543
   9570.000    4.149
   9600.000    4.308
   9630.000    3.973
   9660.000    4.449
   9690.000    3.734
   9720.000    4.550
   9750.000    4.954
   9780.000    6.317
   9810.000    5.967
   9840.000    5.102
   9870.000    4.461
   9900.000    4.262
   9930.000    4.844
   9960.000    4.602
   9990.000    5.163
  10020.000    4.488
  10050.000    3.223
  10080.000    2.498
  10110.000    1.579
  10140.000    0.603
  10170.000    2.089
  10200.000    1.870
  10230.000    2.835
  10260.000    3.212
  10290.000    2.954
  10320.000    3.243
  10350.000    2.765
  10380.000    2.823
  10410.000    2.962
  10440.000    4.524
  10470.000    3.570
  10500.000    3.698
  10530.000    5.241
  10560.000    5.637
  10590.000    4.790
  10620.000    4.814
  10650.000    4.581
  10680.000    4.964
  10710.000    4.591
  10740.000    4.467
  10770.000    4.173
  10800.000    3.632
  10830.000    3.541
  10860.000    3.863
  10890.000    3.477
  10920.000    3.764
  10950.000    3.831
  10980.000    3.481
  11010.000    4.127
  11040.000    3.860
  11070.000    4.715
  11100.000    4.490
  11130.000    3.020
  11160.000    2.350
  11190.000    4.208
  11220.000    4.546
  11250.000    4.311
  11280.000    3.530
  11310.000    4.279
  11340.000    4.590
  11370.000    5.156
  11400.000    4.553
  11430.000    5.460
  11460.000    5.905
  11490.000    5.617
  11520.000    5.385
  11550.000    6.262
  11580.000    6.451
  11610.000    5.609
  11640.000    6.533
  11670.000    7.036
  11700.000    6.863
  11730.000    6.665
  11760.000    5.854
  11790.000    5.193
  11820.000    3.833
  11850.000    4.145
  11880.000    4.926
  11910.000    4.858
  11940.000    5.672
  11970.000    5.931
  12000.000    5.241
  12030.000    5.153
  12060.000    5.778
  12090.000    5.846
  12120.000    5.807
  12150.000    5.054
  12180.000    4.331
  12210.000    4.877
  12240.000    4.518
  12270.000    4.099
  12300.000    3.380
  12330.000    2.646
  12360.000    2.494
  12390.000    3.160
  12420.000    2.857
  12450.000    2.889
  12480.000    2.651
  12510.000    2.567
  12540.000    2.871
  12570.000    4.504
  12600.000    4.970
  12630.000    5.076
  12660.000    4.828
  12690.000    5.478
  12720.000    5.944
  12750.000    4.385
  12780.000    3.963
  12810.000    4.298
  12840.000    3.680
  12870.000    3.079
  12900.000    3.022
  12930.000    2.578
  12960.000    1.993
  12990.000    2.299
  13020.000    1.611
  13050.000    0.523
  13080.000    1.548
  13110.000    1.462
  13140.000    1.008
  13170.000    1.975
  13200.000    2.578
  13230.000    1.868
  13260.000    1.682
  13290.000    2.304
  13320.000    2.460
  13350.000    1.898
  13380.000    2.574
  13410.000    2.257
  13440.000    2.983
  13470.000    3.171
  13500.000    3.426
  13530.000    2.457
  13560.000    4.277
  13590.000    4.034
  13620.000    5.049
  13650.000    5.104
  13680.000    4.486
  13710.000    4.060
  13740.000    3.568
  13770.000    4.970
  13800.000    4.719
  13830.000    5.402
  13860.000    4.017
  13890.000    4.366
  13920.000    4.969
  13950.000    3.938
  13980.000    4.312
  14010.000    4.207
  14040.000    3.611
  14070.000    3.536
  14100.000    3.873
  14130.000    4.378
  14160.000    4.648
  14190.000    4.342
  14220.000    4.647
  14250.000    4.411
  14280.000    4.166
  14310.000    4.485
  14340.000    3.494
  14370.000    4.367
  14400.000    4.011
  14430.000    3.412
  14460.000    3.203
  14490.000    3.622
  14520.000    3.998
  14550.000    3.589
  14580.000    4.114
  14610.000    5.098
  14640.000    4.203
  14670.000    4.076
  14700.000    4.577
  14730.000    3.271
  14760.000    4.022
  14790.000    4.665
  14820.000    4.293
  14850.000    4.041
  14880.000    3.520
  14910.000    4.557
  14940.000    4.335
  14970.000    3.722
  15000.000    3.368
  15030.000    3.465
  15060.000    3.236
  15090.000    3.282
  15120.000    2.570
  15150.000    2.162
  15180.000    1.155
  15210.000    0.760
  15240.000    1.376
  15270.000    1.451
  15300.000    2.028
  15330.000    1.534
  15360.000    1.678
  15390.000    1.363
  15420.000    1.776
  15450.000    1.517
  15480.000    1.340
  15510.000    1.755
  15540.000    1.892
  15570.000    1.191
  15600.000    2.222
  15630.000    2.180
  15660.000    2.530
  15690.000    2.447
  15720.000    2.491
  15750.000    3.251
  15780.000    2.964
  15810.000    2.441
  15840.000    1.982
  15870.000    1.702
  15900.000    1.558
  15930.000    2.037
  15960.000    2.241
  15990.000    2.235
  16020.000    1.091
  16050.000    2.168
  16080.000    2.240
  16110.000    3.614
  16140.000    3.324
  16170.000    4.288
  16200.000    3.828
  16230.000    4.445
  16260.000    5.203
  16290.000    5.046
  16320.000    5.253
  16350.000    5.901
  16380.000    5.140
  16410.000    4.135
  16440.000    3.856
  16470.000    3.731
  16500.000    4.363
  16530.000    5.048
  16560.000    5.338
  16590.000    5.250
  16620.000    4.368
  16650.000    4.657
  16680.000    4.812
  16710.000    4.198
  16740.000    4.034
  16770.000    2.841
  16800.000    2.447
  16830.000    2.383
  16860.000    3.210
  16890.000    3.536
  16920.000    2.944
  16950.000    3.167
  16980.000    2.526
  17010.000    3.537
  17040.000    2.593
  17070.000    1.664
  17100.000    1.674
  17130.000    1.893
  17160.000    2.403
  17190.000    1.341
  17220.000    1.321
  17250.000    2.902
  17280.000    2.416
  17310.000    2.445
  17340.000    1.843
  17370.000    2.737
  17400.000    2.585
  17430.000    1.446
  17460.000    1.043
  17490.000    0.948
  17520.000    1.289
  17550.000    2.977
  17580.000    2.692
  17610.000    2.701
  17640.000    3.498
  17670.000    3.857
  17700.000    3.562
  17730.000    2.922
  17760.000    3.246
  17790.000    4.529
  17820.000    3.528
  17850.000    4.844
  17880.000    4.563
  17910.000    5.174
  17940.000    4.529
  17970.000    4.595
  18000.000    4.183
  18030.000    3.956
  18060.000    4.810
  18090.000    5.305
  18120.000    4.903
  18150.000    4.513
  18180.000    4.572
  18210.000    5.196
  18240.000    5.218
  18270.000    6.006
  18300.000    6.142
  18330.000    5.972
  18360.000    5.790
  18390.000    4.691
  18420.000    4.511
  18450.000    5.015
  18480.000    4.663
  18510.000    3.270
  18540.000    3.583
  18570.000    3.397
  18600.000    3.739
  18630.000    3.641
  18660.000    4.263
  18690.000    5.266
  18720.000    5.668
  18750.000    5.792
  18780.000    4.903
  18810.000    5.857
  18840.000    4.762
  18870.000    4.707
  18900.000    4.919
  18930.000    5.074
  18960.000    4.483
  18990.000    5.232
  19020.000    5.368
  19050.000    5.611
  19080.000    5.223
  19110.000    4.816
  19140.000    4.708
  19170.000    4.251
  19200.000    4.917
  19230.000    6.129
  19260.000    5.819
  19290.000    6.267
  19320.000    5.362
  19350.000    6.387
  19380.000    6.155
  19410.000    6.511
  19440.000    5.226
  19470.000    5.745
  19500.000    5.306
  19530.000    5.705
  19560.000    5.761
  19590.000    5.473
  19620.000    5.893
  19650.000    5.304
  19680.000    6.038
  19710.000    5.288
  19740.000    5.102
  19770.000    5.785
  19800.000    5.430
  19830.000    5.732
  19860.000    6.177
  19890.000    6.185
  19920.000    6.769
  19950.000    5.736
  19980.000    5.925
  20010.000    5.481
  20040.000    5.561
  20070.000    5.548
  20100.000    5.551
  20130.000    5.799
  20160.000    5.695
  20190.000    5.720
  20220.000    5.285
  20250.000    5.197
  20280.000    4.732
  20310.000    4.472
  20340.000    3.680
  20370.000    3.341
  20400.000    3.771
  20430.000    3.883
  20460.000    4.248
  20490.000    4.800
  20520.000    5.201
  20550.000    4.602
  20580.000    4.937
  20610.000    4.768
  20640.000    5.881
  20670.000    5.656
  20700.000    5.448
  20730.000    5.027
  20760.000    4.805
  20790.000    5.091
  20820.000    4.598
  20850.000    4.514
  20880.000    3.959
  20910.000    3.924
  20940.000    4.320
  20970.000    4.148
  21000.000    4.222
  21030.000    4.378
  21060.000    5.158
  21090.000    4.609
  21120.000    4.000
  21150.000    3.110
  21180.000    4.598
  21210.000    4.742
  21240.000    4.829
  21270.000    5.164
  21300.000    4.916
  21330.000    5.187
  21360.000    4.659
  21390.000    4.258
  21420.000    4.967
  21450.000    3.939
  21480.000    3.939
  21510.000    4.660
  21540.000    4.117
  21570.000    4.124
  21600.000    4.606
  21630.000    4.554
  21660.000    4.230
  21690.000    4.256
  21720.000    4.571
  21750.000    3.941
  21780.000    3.449
  21810.000    2.843
  21840.000    3.591
  21870.000    2.996
  21900.000    3.364
  21930.000    3.140
  21960.000    2.977
  21990.000    2.807
  22020.000    2.837
  22050.000    2.638
  22080.000    3.284
  22110.000    4.498
  22140.000    4.394
  22170.000    3.833
  22200.000    4.658
  22230.000    4.597
  22260.000    4.075
  22290.000    3.888
  22320.000    4.264
  22350.000    2.835
  22380.000    3.579
  22410.000    4.125
  22440.000    4.689
  22470.000    4.048
  22500.000    3.783
  22530.000    3.451
  22560.000    3.016
  22590.000    2.428
  22620.000    2.739
  22650.000    2.770
  22680.000    2.822
  22710.000    2.754
  22740.000    2.897
  22770.000    2.855
  22800.000    3.127
  22830.000    3.762
  22860.000    3.908
  22890.000    4.319
  22920.000    3.695
  22950.000    2.740
  22980.000    3.003
  23010.000    3.215
  23040.000    3.037
  23070.000    2.624
  23100.000    2.640
  23130.000    3.136
  23160.000    3.036
  23190.000    2.847
  23220.000    3.611
  23250.000    3.975
  23280.000    3.462
  23310.000    3.648
  23340.000    3.817
  23370.000    3.714
  23400.000    3.560
  23430.000    3.275
  23460.000    3.551
  23490.000    3.249
  23520.000    2.451
  23550.000    2.709
  23580.000    1.658
  23610.000    0.820
  23640.000    0.867
  23670.000    1.723
  23700.000    0.908
  23730.000    0.681
  23760.000    0.814
  23790.000    1.148
  23820.000    0.987
  23850.000    0.867
  23880.000    0.853
  23910.000    1.362
  23940.000    1.520
  23970.000    1.860
  24000.000    2.379
  24030.000    3.726
  24060.000    4.694
  24090.000    5.608
  24120.000    5.134
  24150.000    5.493
  24180.000    5.014
  24210.000    4.005
  24240.000    4.083
  24270.000    4.664
  24300.000    4.234
  24330.000    5.010
  24360.000    4.821
  24390.000    5.067
  24420.000    5.140
  24450.000    5.658
  24480.000    5.620
  24510.000    4.681
  24540.000    3.834
  24570.000    4.933
  24600.000    5.746
  24630.000    5.823
  24660.000    5.853
  24690.000    5.389
  24720.000    4.387
  24750.000    4.413
  24780.000    4.842
  24810.000    4.867
  24840.000    5.378
  24870.000    4.708
  24900.000    4.466
  24930.000    3.384
  24960.000    4.922
  24990.000    4.920
  25020.000    5.409
  25050.000    5.154
  25080.000    4.560
  25110.000    5.084
  25140.000    5.084
  25170.000    4.921
  25200.000    5.080
  25230.000    5.448
  25260.000    5.271
  25290.000    4.155
  25320.000    4.606
  25350.000    4.847
  25380.000    4.809
  25410.000    4.320
  25440.000    4.441
  25470.000    5.054
  25500.000    4.091
  25530.000    3.936
  25560.000    4.737
  25590.000    5.019
  25620.000    4.657
  25650.000    4.701
  25680.000    4.868
  25710.000    4.659
  25740.000    4.895
  25770.000    4.559
  25800.000    4.628
  25830.000    4.152
  25860.000    4.312
  25890.000    4.590
  25920.000    4.682
  25950.000    4.646
  25980.000    5.488
  26010.000    5.265
  26040.000    5.276
  26070.000    5.222
  26100.000    4.897
  26130.000    5.172
  26160.000    5.152
  26190.000    4.992
  26220.000    5.337
  26250.000    5.281
  26280.000    5.069
  26310.000    4.815
  26340.000    5.105
  26370.000    4.777
  26400.000    5.226
  26430.000    4.187
  26460.000    4.822
  26490.000    4.992
  26520.000    3.912
  26550.000    4.000
  26580.000    3.876
  26610.000    4.567
  26640.000    5.911
  26670.000    5.302
  26700.000    5.271
  26730.000    4.888
  26760.000    4.732
  26790.000    5.058
  26820.000    3.738
  26850.000    4.127
  26880.000    4.364
  26910.000    4.433
  26940.000    4.000
  26970.000    3.084
  27000.000    3.954
  27030.000    2.576
  27060.000    2.242
  27090.000    3.269
  27120.000    3.879
  27150.000    4.748
  27180.000    4.370
  27210.000    6.012
  27240.000    5.664
  27270.000    5.560
  27300.000    4.421
  27330.000    4.331
  27360.000    3.646
  27390.000    3.191
  27420.000    3.294
  27450.000    4.236
  27480.000    3.718
  27510.000    3.835
  27540.000    2.518
  27570.000    2.986
  27600.000    2.884
  27630.000    1.757
  27660.000    2.439
  27690.000    1.928
  27720.000    3.056
  27750.000    3.705
  27780.000    2.835
  27810.000    3.032
  27840.000    2.897
  27870.000    2.550
  27900.000    1.643
  27930.000    2.191
  27960.000    2.573
  27990.000    2.336
  28020.000    3.056
  28050.000    3.706
  28080.000    2.506
  28110.000    3.274
  28140.000    2.974
  28170.000    2.856
  28200.000    3.125
  28230.000    2.934
  28260.000    3.672
  28290.000    4.792
  28320.000    4.802
  28350.000    3.909
  28380.000    4.599
  28410.000    4.371
  28440.000    4.588
  28470.000    4.002
  28500.000    4.007
  28530.000    4.392
  28560.000    4.995
  28590.000    5.467
  28620.000    5.052
  28650.000    5.316
  28680.000    4.749
  28710.000    4.361
  28740.000    4.912
  28770.000    5.335
  28800.000    5.672
  28830.000    5.046
  28860.000    4.899
  28890.000    4.333
  28920.000    4.732
  28950.000    4.683
  28980.000    4.349
  29010.000    4.844
  29040.000    4.962
  29070.000    4.329
  29100.000    4.828
  29130.000    4.880
  29160.000    5.723
  29190.000    4.189
  29220.000    4.464
  29250.000    4.930
  29280.000    4.499
  29310.000    4.419
  29340.000    3.083
  29370.000    4.393
  29400.000    3.651
  29430.000    3.002
  29460.000    4.069
  29490.000    4.241
  29520.000    4.763
  29550.000    4.481
  29580.000    3.794
  29610.000    3.817
  29640.000    4.292
  29670.000    3.431
  29700.000    3.574
  29730.000    4.303
  29760.000    4.447
  29790.000    4.118
  29820.000    4.980
  29850.000    6.063
  29880.000    6.362
  29910.000    6.958
  29940.000    6.950
  29970.000    6.037
  30000.000    5.819
  30030.000    6.362
  30060.000    5.888
  30090.000    6.176
  30120.000    6.328
  30150.000    5.374
  30180.000    6.525
  30210.000    6.634
  30240.000    6.535
  30270.000    6.583
  30300.000    6.037
  30330.000    5.551
  30360.000    6.003
  30390.000    4.909
  30420.000    4.496
  30450.000    4.726
  30480.000    4.006
  30510.000    4.684
  30540.000    4.218
  30570.000    4.041
  30600.000    3.224
  30630.000    3.540
  30660.000    3.593
  30690.000    4.094
  30720.000    4.719
  30750.000    5.096
  30780.000    5.118
  30810.000    5.535
  30840.000    4.688
  30870.000    4.423
  30900.000    4.648
  30930.000    5.956
  30960.000    5.028
  30990.000    5.502
  31020.000    5.433
  31050.000    5.352
  31080.000    4.755
  31110.000    4.012
  31140.000    4.203
  31170.000    3.014
  31200.000    3.870
  31230.000    4.292
  31260.000    4.707
  31290.000    4.628
  31320.000    4.465
  31350.000    4.666
  31380.000    4.923
  31410.000    4.736
  31440.000    4.230
  31470.000    4.682
  31500.000    5.011
  31530.000    5.254
  31560.000    4.902
  31590.000    5.121
  31620.000    5.346
  31650.000    6.784
  31680.000    5.940
  31710.000    5.159
  31740.000    6.355
  31770.000    5.954
  31800.000    5.822
  31830.000    6.024
  31860.000    5.726
  31890.000    5.043
  31920.000    5.155
  31950.000    4.589
  31980.000    4.798
  32010.000    5.217
  32040.000    4.090
  32070.000    4.052
  32100.000    3.873
  32130.000    4.380
  32160.000    5.237
  32190.000    4.429
  32220.000    4.560
  32250.000    4.397
  32280.000    5.027
  32310.000    5.073
  32340.000    5.038
  32370.000    4.731
  32400.000    5.354
  32430.000    4.979
  32460.000    5.644
  32490.000    5.864
  32520.000    4.911
  32550.000    4.625
  32580.000    4.566
  32610.000    4.634
  32640.000    4.738
  32670.000    4.200
  32700.000    4.025
  32730.000    2.818
  32760.000    3.518
  32790.000    4.071
  32820.000    2.505
  32850.000    2.464
  32880.000    3.810
  32910.000    2.933
  32940.000    3.003
  32970.000    2.294
  33000.000    1.914
  33030.000    1.299
  33060.000    1.646
  33090.000    1.242
  33120.000    1.074
  33150.000    1.635
  33180.000    1.666
  33210.000    1.679
  33240.000    2.588
  33270.000    1.575
  33300.000    2.384
  33330.000    2.258
  33360.000    2.710
  33390.000    2.510
  33420.000    2.540
  33450.000    3.292
  33480.000    2.219
  33510.000    1.813
  33540.000    1.867
  33570.000    2.233
  33600.000    2.770
  33630.000    2.412
  33660.000    2.865
  33690.000    3.029
  33720.000    3.009
  33750.000    2.997
  33780.000    2.975
  33810.000    1.885
  33840.000    2.017
  33870.000    2.039
  33900.000    1.777
  33930.000    1.068
  33960.000    1.586
  33990.000    3.101
  34020.000    2.770
  34050.000    3.725
  34080.000    4.080
  34110.000    3.574
  34140.000    3.155
  34170.000    3.729
  34200.000    5.003
  34230.000    5.831
  34260.000    5.860
  34290.000    5.929
  34320.000    4.386
  34350.000    4.318
  34380.000    3.819
  34410.000    3.759
  34440.000    3.999
  34470.000    4.492
  34500.000    4.302
  34530.000    3.442
  34560.000    4.847
  34590.000    4.980
  34620.000    4.367
  34650.000    4.864
  34680.000    4.606
  34710.000    4.478
  34740.000    4.664
  34770.000    4.307
  34800.000    4.037
  34830.000    3.088
  34860.000    2.649
  34890.000    2.485
  34920.000    3.355
  34950.000    3.096
  34980.000    2.704
  35010.000    2.095
  35040.000    1.702
  35070.000    3.025
  35100.000    3.564
  35130.000    2.973
  35160.000    2.585
  35190.000    2.844
  35220.000    3.881
  35250.000    2.936
  35280.000    3.476
  35310.000    3.248
  35340.000    3.002
  35370.000    3.745
  35400.000    3.164
  35430.000    3.224
  35460.000    3.675
  35490.000    3.564
  35520.000    3.462
  35550.000    3.744
  35580.000    3.416
  35610.000    4.688
  35640.000    4.458
  35670.000    5.778
  35700.000    5.689
  35730.000    4.836
  35760.000    5.723
  35790.000    5.927
  35820.000    6.288
  35850.000    6.632
  35880.000    5.293
  35910.000    5.962
  35940.000    5.674
  35970.000    5.302
  36000.000    5.223
  36030.000    4.670
  36060.000    3.717
  36090.000    4.445
  36120.000    3.940
  36150.000    3.236
  36180.000    4.282
  36210.000    4.734
  36240.000    4.607
  36270.000    3.892
  36300.000    3.610
  36330.000    3.389
  36360.000    3.001
  36390.000    2.039
  36420.000    1.963
  36450.000    1.837
  36480.000    1.559
  36510.000    2.314
  36540.000    2.280
  36570.000    2.464
  36600.000    2.723
  36630.000    3.679
  36660.000    3.401
  36690.000    2.600
  36720.000    2.603
  36750.000    2.333
  36780.000    1.914
  36810.000    1.566
  36840.000    2.185
  36870.000    2.855
  36900.000    2.917
  36930.000    3.055
  36960.000    3.250
  36990.000    3.143
  37020.000    3.299
  37050.000    3.953
  37080.000    4.886
  37110.000    5.678
  37140.000    6.206
  37170.000    6.248
  37200.000    6.426
  37230.000    6.365
  37260.000    5.630
  37290.000    5.100
  37320.000    5.012
  37350.000    3.285
  37380.000    4.003
  37410.000    3.967
  37440.000    4.392
  37470.000    4.843
  37500.000    4.596
  37530.000    4.277
  37560.000    4.498
  37590.000    4.103
  37620.000    3.508
  37650.000    3.375
  37680.000    4.157
  37710.000    4.629
  37740.000    3.499
  37770.000    3.066
  37800.000    2.755
  37830.000    3.457
  37860.000    4.085
  37890.000    3.163
  37920.000    3.725
  37950.000    4.574
  37980.000    4.495
  38010.000    5.699
  38040.000    5.473
  38070.000    5.254
  38100.000    5.274
  38130.000    5.385
  38160.000    5.444
  38190.000    5.668
  38220.000    5.168
  38250.000    5.018
  38280.000    4.956
  38310.000    5.274
  38340.000    5.612
  38370.000    4.988
  38400.000    5.654
  38430.000    5.463
  38460.000    5.884
  38490.000    5.005
  38520.000    4.729
  38550.000    4.547
  38580.000    4.313
  38610.000    4.288
  38640.000    4.099
  38670.000    4.452
  38700.000    3.333
  38730.000    3.388
  38760.000    4.788
  38790.000    4.474
  38820.000    3.540
  38850.000    3.331
  38880.000    3.748
  38910.000    2.967
  38940.000    2.939
  38970.000    1.815
  39000.000    1.672
  39030.000    1.933
  39060.000    1.512
  39090.000    2.514
  39120.000    2.243
  39150.000    1.376
  39180.000    2.663
  39210.000    2.253
  39240.000    3.030
  39270.000    2.786
  39300.000    1.469
  39330.000    2.639
  39360.000    2.938
  39390.000    2.611
  39420.000    2.613
  39450.000    2.795
  39480.000    2.889
  39510.000    2.942
  39540.000    3.522
  39570.000    3.386
  39600.000    3.193
  39630.000    2.514
  39660.000    1.932
  39690.000    2.419
  39720.000    2.542
  39750.000    2.829
  39780.000    2.463
  39810.000    2.167
  39840.000    2.328
  39870.000    1.326
  39900.000    2.000
  39930.000    1.693
  39960.000    1.386
  39990.000    1.329
  40020.000    1.387
  40050.000    2.471
  40080.000    2.950
  40110.000    3.684
  40140.000    3.789
  40170.000    2.931
  40200.000    2.395
  40230.000    2.373
  40260.000    3.330
  40290.000    2.492
  40320.000    3.006
  40350.000    4.644
  40380.000    4.310
  40410.000    4.034
  40440.000    4.353
  40470.000    4.842
  40500.000    5.167
  40530.000    4.242
  40560.000    4.512
  40590.000    4.284
  40620.000    4.531
  40650.000    3.470
  40680.000    4.543
  40710.000    4.412
  40740.000    4.289
  40770.000    4.159
  40800.000    3.374
  40830.000    2.600
  40860.000    2.422
  40890.000    3.405
  40920.000    3.200
  40950.000    2.624
  40980.000    2.968
  41010.000    2.547
  41040.000    3.104
  41070.000    2.908
  41100.000    2.432
  41130.000    1.941
  41160.000    2.053
  41190.000    2.335
  41220.000    2.541
  41250.000    3.893
  41280.000    4.129
  41310.000    4.748
  41340.000    5.539
  41370.000    4.908
  41400.000    3.894
  41430.000    3.425
  41460.000    3.911
  41490.000    4.585
  41520.000    5.346
  41550.000    5.542
  41580.000    5.034
  41610.000    4.616
  41640.000    4.482
  41670.000    4.909
  41700.000    4.965
  41730.000    3.557
  41760.000    3.468
  41790.000    3.465
  41820.000    4.151
  41850.000    4.611
  41880.000    4.017
  41910.000    3.924
  41940.000    3.806
  41970.000    3.187
  42000.000    3.126
  42030.000    4.158
  42060.000    3.646
  42090.000    3.501
  42120.000    2.398
  42150.000    3.075
  42180.000    2.485
  42210.000    2.426
  42240.000    1.890
  42270.000    3.217
  42300.000    3.085
  42330.000    3.726
  42360.000    3.654
  42390.000    3.797
  42420.000    4.081
  42450.000    2.465
  42480.000    2.323
  42510.000    3.675
  42540.000    3.338
  42570.000    3.533
  42600.000    3.575
  42630.000    4.559
  42660.000    3.525
  42690.000    3.361
  42720.000    4.020
  42750.000    4.209
  42780.000    3.900
  42810.000    4.795
  42840.000    4.393
  42870.000    4.239
  42900.000    4.836
  42930.000    6.084
  42960.000    5.251
  42990.000    5.376
  43020.000    5.002
  43050.000    5.366
  43080.000    5.834
  43110.000    5.272
  43140.000    5.277
  43170.000    4.894
  43200.000    4.607
  43230.000    5.211
  43260.000    6.112
  43290.000    6.121
  43320.000    6.434
  43350.000    6.429
  43380.000    6.044
  43410.000    5.562
  43440.000    5.692
  43470.000    5.442
  43500.000    5.987
  43530.000    5.241
  43560.000    4.838
  43590.000    4.788
  43620.000    4.302
  43650.000    4.898
  43680.000    5.305
  43710.000    5.499
  43740.000    5.246
  43770.000    5.076
  43800.000    4.829
  43830.000    5.002
  43860.000    5.200
  43890.000    4.745
  43920.000    4.955
  43950.000    5.306
  43980.000    4.993
  44010.000    5.021
  44040.000    4.316
  44070.000    4.386
  44100.000    5.586
  44130.000    5.805
  44160.000    5.974
  44190.000    4.668
  44220.000    4.418
  44250.000    5.074
  44280.000    4.898
  44310.000    3.571
  44340.000    3.561
  44370.000    4.263
  44400.000    3.037
  44430.000    3.287
  44460.000    3.296
  44490.000    4.237
  44520.000    4.612
  44550.000    5.518
  44580.000    5.742
  44610.000    4.526
  44640.000    5.081
  44670.000    5.322
  44700.000    5.711
  44730.000    5.131
  44760.000    5.497
  44790.000    6.418
  44820.000    6.839
  44850.000    5.988
  44880.000    6.856
  44910.000    6.901
  44940.000    6.553
  44970.000    5.415
  45000.000    5.008
  45030.000    5.627
  45060.000    5.105
  45090.000    5.771
  45120.000    5.934
  45150.000    6.119
  45180.000    6.675
  45210.000    6.210
  45240.000    6.412
  45270.000    5.411
  45300.000    5.901
  45330.000    6.050
  45360.000    6.575
  45390.000    6.371
  45420.000    6.316
  45450.000    4.761
  45480.000    4.698
  45510.000    4.257
  45540.000    4.204
  45570.000    3.455
  45600.000    3.763
  45630.000    3.390
  45660.000    3.435
  45690.000    1.873
  45720.000    2.677
  45750.000    2.827
  45780.000    2.591
  45810.000    2.548
  45840.000    2.370
  45870.000    3.907
  45900.000    3.466
  45930.000    3.444
  45960.000    3.642
  45990.000    2.888
  46020.000    3.281
  46050.000    2.764
  46080.000    2.866
  46110.000    3.762
  46140.000    4.515
  46170.000    4.956
  46200.000    4.628
  46230.000    4.548
  46260.000    4.459
  46290.000    4.721
  46320.000    4.897
  46350.000    4.473
  46380.000    4.910
  46410.000    5.643
  46440.000    5.577
  46470.000    5.345
  46500.000    5.810
  46530.000    5.679
  46560.000    5.629
  46590.000    4.692
  46620.000    4.520
  46650.000    3.836
  46680.000    4.558
  46710.000    4.592
  46740.000    4.357
  46770.000    5.031
  46800.000    5.568
  46830.000    5.610
  46860.000    5.722
  46890.000    4.516
  46920.000    4.672
  46950.000    4.890
  46980.000    4.045
  47010.000    4.208
  47040.000    3.440
  47070.000    3.646
  47100.000    3.835
  47130.000    2.370
  47160.000    1.864
  47190.000    2.290
  47220.000    3.126
  47250.000    3.597
  47280.000    4.805
  47310.000    4.724
  47340.000    4.828
  47370.000    4.592
  47400.000    4.192
  47430.000    4.646
  47460.000    5.311
  47490.000    4.844
  47520.000    5.615
  47550.000    5.642
  47580.000    5.002
  47610.000    5.501
  47640.000    5.432
  47670.000    4.900
  47700.000    4.921
  47730.000    4.725
  47760.000    3.987
  47790.000    3.465
  47820.000    2.927
  47850.000    2.813
  47880.000    2.554
  47910.000    3.760
  47940.000    4.762
  47970.000    3.875
  48000.000    4.344
  48030.000    4.029
  48060.000    4.439
  48090.000    4.089
  48120.000    2.722
  48150.000    2.102
  48180.000    2.312
  48210.000    2.508
  48240.000    1.954
  48270.000    2.926
  48300.000    2.695
  48330.000    3.737
  48360.000    2.957
  48390.000    2.512
  48420.000    2.652
  48450.000    3.912
  48480.000    3.665
  48510.000    3.833
  48540.000    3.216
  48570.000    2.777
  48600.000    3.202
  48630.000    4.053
  48660.000    4.774
  48690.000    5.866
  48720.000    6.063
  48750.000    6.902
  48780.000    6.993
  48810.000    6.893
  48840.000    6.783
  48870.000    6.480
  48900.000    6.625
  48930.000    6.847
  48960.000    6.959
  48990.000    7.076
  49020.000    7.865
  49050.000    7.153
  49080.000    7.202
  49110.000    7.109
  49140.000    6.795
  49170.000    6.087
  49200.000    6.512
  49230.000    5.709
  49260.000    5.269
  49290.000    5.217
  49320.000    4.296
  49350.000    4.825
  49380.000    4.951
  49410.000    5.439
  49440.000    4.761
  49470.000    5.782
  49500.000    5.168
  49530.000    5.127
  49560.000    5.858
  49590.000    5.515
  49620.000    4.943
  49650.000    4.591
  49680.000    4.203
  49710.000    4.070
  49740.000    4.188
  49770.000    4.402
  49800.000    4.051
  49830.000    4.426
  49860.000    4.707
  49890.000    4.289
  49920.000    4.899
  49950.000    4.252
  49980.000    4.662
  50010.000    5.082
  50040.000    4.244
  50070.000    3.932
  50100.000    4.125
  50130.000    4.199
  50160.000    4.727
  50190.000    4.634
  50220.000    3.944
  50250.000    3.432
  50280.000    3.548
  50310.000    4.088
  50340.000    3.777
  50370.000    4.283
  50400.000    3.335
  50430.000    2.409
  50460.000    1.738
  50490.000    1.616
  50520.000    2.630
  50550.000    3.532
  50580.000    2.813
  50610.000    1.773
  50640.000    1.813
  50670.000    1.928
  50700.000    1.430
  50730.000    2.687
  50760.000    3.464
  50790.000    4.642
  50820.000    4.893
  50850.000    4.991
  50880.000    5.507
  50910.000    4.742
  50940.000    5.268
  50970.000    5.819
  51000.000    5.884
  51030.000    5.015
  51060.000    5.528
  51090.000    5.451
  51120.000    5.496
  51150.000    5.121
  51180.000    5.746
  51210.000    5.005
  51240.000    5.096
  51270.000    4.726
  51300.000    5.408
  51330.000    5.893
  51360.000    6.178
  51390.000    6.894
  51420.000    6.278
  51450.000    5.761
  51480.000    5.421
  51510.000    4.659
  51540.000    3.957
  51570.000    4.706
  51600.000    4.816
  51630.000    4.749
  51660.000    4.768
  51690.000    4.722
  51720.000    3.867
  51750.000    3.366
  51780.000    3.978
  51810.000    4.736
  51840.000    4.878
  51870.000    4.858
  51900.000    5.066
  51930.000    4.934
  51960.000    5.020
  51990.000    4.828
  52020.000    5.057
  52050.000    4.408
  52080.000    3.583
  52110.000    4.018
  52140.000    4.302
  52170.000    4.275
  52200.000    4.533
  52230.000    3.869
  52260.000    2.794
  52290.000    3.347
  52320.000    2.761
  52350.000    3.283
  52380.000    4.856
  52410.000    4.623
  52440.000    5.092
  52470.000    5.380
  52500.000    4.782
  52530.000    5.009
  52560.000    4.752
  52590.000    4.204
  52620.000    4.298
  52650.000    4.239
  52680.000    4.692
  52710.000    5.015
  52740.000    4.630
  52770.000    4.103
  52800.000    3.798
  52830.000    3.181
  52860.000    3.687
  52890.000    4.123
  52920.000    4.495
  52950.000    4.112
  52980.000    3.097
  53010.000    2.724
  53040.000    2.201
  53070.000    1.984
  53100.000    3.016
  53130.000    2.331
  53160.000    2.905
  53190.000    3.758
  53220.000    3.130
  53250.000    2.503
  53280.000    2.738
  53310.000    2.010
  53340.000    2.741
  53370.000    3.302
  53400.000    3.632
  53430.000    3.368
  53460.000    3.570
  53490.000    4.580
  53520.000    4.655
  53550.000    4.384
  53580.000    4.484
  53610.000    5.116
  53640.000    5.150
  53670.000    5.861
  53700.000    5.522
  53730.000    6.513
  53760.000    6.169
  53790.000    6.003
  53820.000    6.150
  53850.000    6.081
  53880.000    6.062
  53910.000    6.890
  53940.000    6.519
  53970.000    6.429
  54000.000    6.473
  54030.000    6.813
  54060.000    6.499
  54090.000    5.951
  54120.000    5.631
  54150.000    5.637
  54180.000    6.592
  54210.000    6.586
  54240.000    5.936
  54270.000    5.488
  54300.000    5.497
  54330.000    5.614
  54360.000    5.331
  54390.000    5.389
  54420.000    6.040
  54450.000    6.288
  54480.000    5.677
  54510.000    5.561
  54540.000    4.600
  54570.000    4.466
  54600.000    4.442
  54630.000    4.868
  54660.000    4.844
  54690.000    5.013
  54720.000    3.402
  54750.000    3.964
  54780.000    3.769
  54810.000    3.084
  54840.000    2.678
  54870.000    4.017
  54900.000    4.540
  54930.000    4.229
  54960.000    3.837
  54990.000    2.731
  55020.000    2.693
  55050.000    2.116
  55080.000    3.131
  55110.000    3.828
  55140.000    4.345
  55170.000    5.118
  55200.000    5.145
  55230.000    4.397
  55260.000    4.662
  55290.000    5.923
  55320.000    5.209
  55350.000    5.252
  55380.000    4.027
  55410.000    4.404
  55440.000    3.493
  55470.000    2.595
  55500.000    2.924
  55530.000    3.768
  55560.000    3.570
  55590.000    4.246
  55620.000    4.774
  55650.000    4.207
  55680.000    4.450
  55710.000    4.251
  55740.000    5.035
  55770.000    4.048
  55800.000    3.508
  55830.000    2.897
  55860.000    2.801
  55890.000    2.920
  55920.000    3.121
  55950.000    2.988
  55980.000    3.136
  56010.000    3.695
  56040.000    2.695
  56070.000    2.113
  56100.000    1.975
  56130.000    2.038
  56160.000    2.991
  56190.000    2.429
  56220.000    3.328
  56250.000    2.749
  56280.000    2.439
  56310.000    2.972
  56340.000    2.692
  56370.000    2.169
  56400.000    2.021
  56430.000    1.193
  56460.000    1.486
  56490.000    1.994
  56520.000    3.754
  56550.000    5.092
  56580.000    5.245
  56610.000    5.588
  56640.000    6.152
  56670.000    5.380
  56700.000    5.805
  56730.000    5.746
  56760.000    5.630
  56790.000    4.703
  56820.000    4.889
  56850.000    5.033
  56880.000    4.556
  56910.000    5.040
  56940.000    4.367
  56970.000    4.433
  57000.000    4.040
  57030.000    3.696
  57060.000    5.099
  57090.000    5.504
  57120.000    5.593
  57150.000    6.369
  57180.000    6.482
  57210.000    6.318
  57240.000    6.672
  57270.000    6.450
  57300.000    6.653
  57330.000    6.474
  57360.000    6.311
  57390.000    5.396
  57420.000    5.252
  57450.000    3.634
  57480.000    3.086
  57510.000    2.846
  57540.000    2.385
  57570.000    2.593
  57600.000    3.018
  57630.000    3.590
  57660.000    2.905
  57690.000    3.244
  57720.000    3.242
  57750.000    3.091
  57780.000    3.403
  57810.000    4.335
  57840.000    4.185
  57870.000    4.385
  57900.000    5.439
  57930.000    5.211
  57960.000    5.287
  57990.000    4.810
  58020.000    5.406
  58050.000    5.183
  58080.000    5.680
  58110.000    5.964
  58140.000    6.869
  58170.000    6.260
  58200.000    6.147
  58230.000    6.622
  58260.000    5.726
  58290.000    6.061
  58320.000    7.009
  58350.000    7.459
  58380.000    7.089
  58410.000    6.531
  58440.000    6.331
  58470.000    5.632
  58500.000    5.679
  58530.000    5.886
  58560.000    5.990
  58590.000    5.316
  58620.000    6.106
  58650.000    5.555
  58680.000    6.131
  58710.000    6.519
  58740.000    6.063
  58770.000    6.772
  58800.000    6.299
  58830.000    6.308
  58860.000    6.479
  58890.000    5.860
  58920.000    5.790
  58950.000    5.872
  58980.000    5.866
  59010.000    5.084
  59040.000    4.085
  59070.000    4.102
  59100.000    4.631
  59130.000    4.313
  59160.000    4.432
  59190.000    4.145
  59220.000    4.990
  59250.000    3.660
  59280.000    3.572
  59310.000    3.623
  59340.000    3.413
  59370.000    4.136
  59400.000    4.959
  59430.000    5.046
  59460.000    3.720
  59490.000    3.760
  59520.000    2.789
  59550.000    3.400
  59580.000    4.018
  59610.000    3.737
  59640.000    4.295
  59670.000    3.692
  59700.000    4.169
  59730.000    4.639
  59760.000    5.642
  59790.000    5.038
  59820.000    5.476
  59850.000    5.263
  59880.000    5.610
  59910.000    4.285
  59940.000    5.538
  59970.000    4.980
  60000.000    5.432
  60030.000    5.300
  60060.000    5.062
  60090.000    4.405
  60120.000    4.611
  60150.000    4.569
  60180.000    4.088
  60210.000    4.605
  60240.000    5.536
  60270.000    4.352
  60300.000    4.622
  60330.000    4.623
  60360.000    5.425
  60390.000    3.961
  60420.000    3.757
  60450.000    3.660
  60480.000    3.990
  60510.000    5.069
  60540.000    4.623
  60570.000    5.402
  60600.000    4.971
  60630.000    6.096
  60660.000    6.270
  60690.000    5.722
  60720.000    5.993
  60750.000    5.954
  60780.000    6.050
  60810.000    5.305
  60840.000    5.373
  60870.000    5.517
  60900.000    4.603
  60930.000    3.764
  60960.000    3.667
  60990.000    2.275
  61020.000    1.941
  61050.000    1.802
  61080.000    1.684
  61110.000    2.508
  61140.000    2.276
  61170.000    1.622
  61200.000    2.043
  61230.000    1.759
  61260.000    2.436
  61290.000    2.774
  61320.000    2.931
  61350.000    3.214
  61380.000    2.373
  61410.000    2.422
  61440.000    2.452
  61470.000    3.130
  61500.000    2.491
  61530.000    2.362
  61560.000    3.457
  61590.000    4.356
  61620.000    4.045
  61650.000    4.128
  61680.000    4.206
  61710.000    4.202
  61740.000    4.520
  61770.000    4.062
  61800.000    2.900
  61830.000    2.846
  61860.000    2.651
  61890.000    2.892
  61920.000    3.796
  61950.000    4.086
  61980.000    3.886
  62010.000    4.349
  62040.000    5.156
  62070.000    5.272
  62100.000    6.000
  62130.000    5.298
  62160.000    5.614
  62190.000    5.516
  62220.000    4.797
  62250.000    5.871
  62280.000    6.396
  62310.000    6.286
  62340.000    5.854
  62370.000    5.756
  62400.000    5.946
  62430.000    5.354
  62460.000    4.762
  62490.000    4.700
  62520.000    5.019
  62550.000    4.824
  62580.000    5.094
  62610.000    5.059
  62640.000    4.880
  62670.000    5.088
  62700.000    4.566
  62730.000    4.215
  62760.000    4.408
  62790.000    4.258
  62820.000    4.120
  62850.000    3.627
  62880.000    4.328
  62910.000    4.008
  62940.000    3.091
  62970.000    3.342
  63000.000    3.334
  63030.000    3.137
  63060.000    4.286
  63090.000    4.522
  63120.000    4.086
  63150.000    4.121
  63180.000    4.400
  63210.000    4.187
  63240.000    4.053
  63270.000    5.017
  63300.000    4.920
  63330.000    4.909
  63360.000    5.062
  63390.000    5.258
  63420.000    4.997
  63450.000    6.280
  63480.000    4.957
  63510.000    5.978
  63540.000    6.181
  63570.000    5.664
  63600.000    5.340
  63630.000    5.179
  63660.000    4.960
  63690.000    4.836
  63720.000    6.190
  63750.000    7.012
  63780.000    6.572
  63810.000    6.776
  63840.000    6.389
  63870.000    5.589
  63900.000    5.079
  63930.000    4.807
  63960.000    3.809
  63990.000    3.031
  64020.000    2.472
  64050.000    4.531
  64080.000    4.556
  64110.000    3.936
  64140.000    3.484
  64170.000    4.228
  64200.000    3.107
  64230.000    2.828
  64260.000    3.287
  64290.000    2.996
  64320.000    3.303
  64350.000    3.629
  64380.000    4.648
  64410.000    5.204
  64440.000    5.102
  64470.000    4.836
  64500.000    4.473
  64530.000    3.884
  64560.000    3.943
  64590.000    5.063
  64620.000    5.452
  64650.000    5.589
  64680.000    6.151
  64710.000    5.425
  64740.000    4.144
  64770.000    4.597
  64800.000    5.203
  64830.000    5.843
  64860.000    5.735
  64890.000    5.392
  64920.000    5.162
  64950.000    5.860
  64980.000    6.048
  65010.000    5.769
  65040.000    5.062
  65070.000    5.387
  65100.000    5.791
  65130.000    5.080
  65160.000    5.355
  65190.000    4.490
  65220.000    3.566
  65250.000    4.831
  65280.000    4.723
  65310.000    4.083
  65340.000    4.502
  65370.000    4.724
  65400.000    3.890
  65430.000    4.391
  65460.000    5.001
  65490.000    3.806
  65520.000    3.728
  65550.000    3.895
  65580.000    3.862
  65610.000    4.523
  65640.000    5.249
  65670.000    5.143
  65700.000    4.699
  65730.000    4.757
  65760.000    5.555
  65790.000    6.061
  65820.000    6.874
  65850.000    7.406
  65880.000    6.748
  65910.000    6.745
  65940.000    6.570
  65970.000    5.808
  66000.000    6.153
  66030.000    5.783
  66060.000    4.441
  66090.000    5.786
  66120.000    5.489
  66150.000    5.565
  66180.000    5.929
  66210.000    5.875
  66240.000    6.379
  66270.000    5.976
  66300.000    6.271
  66330.000    6.428
  66360.000    6.302
  66390.000    4.984
  66420.000    6.110
  66450.000    6.233
  66480.000    6.492
  66510.000    5.941
  66540.000    5.573
  66570.000    5.722
  66600.000    5.728
  66630.000    5.216
  66660.000    4.979
  66690.000    5.890
  66720.000    5.736
  66750.000    5.555
  66780.000    5.669
  66810.000    5.149
  66840.000    5.767
  66870.000    5.531
  66900.000    4.120
  66930.000    4.801
  66960.000    3.361
  66990.000    3.431
  67020.000    3.177
  67050.000    2.467
  67080.000    3.166
  67110.000    3.486
  67140.000    4.333
  67170.000    4.146
  67200.000    4.298
  67230.000    4.944
  67260.000    5.015
  67290.000    5.494
  67320.000    5.702
  67350.000    5.787
  67380.000    5.706
  67410.000    4.500
  67440.000    4.290
  67470.000    4.860
  67500.000    4.492
  67530.000    5.418
  67560.000    4.956
  67590.000    5.261
  67620.000    5.261
  67650.000    4.645
  67680.000    4.911
  67710.000    4.569
  67740.000    4.448
  67770.000    3.959
  67800.000    2.861
  67830.000    1.427
  67860.000    2.273
  67890.000    2.652
  67920.000    2.407
  67950.000    3.402
  67980.000    2.845
  68010.000    3.584
  68040.000    2.776
  68070.000    2.579
  68100.000    2.896
  68130.000    3.222
  68160.000    3.541
  68190.000    4.052
  68220.000    3.514
  68250.000    3.963
  68280.000    4.117
  68310.000    4.073
  68340.000    4.614
  68370.000    4.553
  68400.000    3.221
  68430.000    3.919
  68460.000    4.697
  68490.000    3.856
  68520.000    3.764
  68550.000    3.618
  68580.000    2.630
  68610.000    2.895
  68640.000    3.553
  68670.000    4.128
  68700.000    3.373
  68730.000    3.498
  68760.000    3.670
  68790.000    3.383
  68820.000    3.096
  68850.000    2.286
  68880.000    2.254
  68910.000    1.675
  68940.000    2.499
  68970.000    3.447
  69000.000    4.288
  69030.000    3.628
  69060.000    4.339
  69090.000    5.215
  69120.000    5.414
  69150.000    5.529
  69180.000    5.905
  69210.000    6.339
  69240.000    5.275
  69270.000    5.930
  69300.000    5.870
  69330.000    5.873
  69360.000    5.845
  69390.000    5.395
  69420.000    6.000
  69450.000    5.587
  69480.000    5.282
  69510.000    4.376
  69540.000    4.867
  69570.000    4.220
  69600.000    3.706
  69630.000    3.896
  69660.000    3.680
  69690.000    3.810
  69720.000    3.480
  69750.000    4.447
  69780.000    3.827
  69810.000    4.584
  69840.000    5.468
  69870.000    6.296
  69900.000    6.031
  69930.000    5.193
  69960.000    4.438
  69990.000    4.707
  70020.000    4.941
  70050.000    5.260
  70080.000    4.955
  70110.000    5.919
  70140.000    6.031
  70170.000    6.094
  70200.000    5.662
  70230.000    5.774
  70260.000    4.851
  70290.000    6.445
  70320.000    6.244
  70350.000    5.183
  70380.000    4.324
  70410.000    4.318
  70440.000    4.228
  70470.000    3.197
  70500.000    2.606
  70530.000    2.447
  70560.000    2.219
  70590.000    2.230
  70620.000    3.132
  70650.000    2.031
  70680.000    2.958
  70710.000    2.327
  70740.000    1.713
  70770.000    2.150
  70800.000    2.144
  70830.000    3.119
  70860.000    3.166
  70890.000    2.698
  70920.000    3.115
  70950.000    4.054
  70980.000    3.183
  71010.000    3.740
  71040.000    3.437
  71070.000    3.885
  71100.000    5.386
  71130.000    4.590
  71160.000    4.450
  71190.000    5.016
  71220.000    4.642
  71250.000    3.588
  71280.000    5.266
  71310.000    5.105
  71340.000    5.285
  71370.000    4.906
  71400.000    5.285
  71430.000    5.596
  71460.000    5.763
  71490.000    5.483
  71520.000    5.747
  71550.000    5.242
  71580.000    5.547
  71610.000    5.946
  71640.000    6.654
  71670.000    5.276
  71700.000    5.671
  71730.000    5.457
  71760.000    5.078
  71790.000    5.369
  71820.000    6.156
  71850.000    6.270
  71880.000    6.214
  71910.000    6.379
  71940.000    6.341
  71970.000    6.348
  72000.000    5.626
  72030.000    5.362
  72060.000    5.223
  72090.000    5.138
  72120.000    5.086
  72150.000    5.550
  72180.000    5.838
  72210.000    5.809
  72240.000    6.102
  72270.000    5.120
  72300.000    5.373
  72330.000    5.736
  72360.000    5.316
  72390.000    5.187
  72420.000    5.922
  72450.000    5.932
  72480.000    6.257
  72510.000    6.292
  72540.000    6.267
  72570.000    6.365
  72600.000    5.323
  72630.000    4.416
  72660.000    4.307
  72690.000    4.766
  72720.000    4.644
  72750.000    5.491
  72780.000    4.892
  72810.000    5.207
  72840.000    4.976
  72870.000    4.437
  72900.000    5.060
  72930.000    4.853
  72960.000    4.259
  72990.000    3.525
  73020.000    3.198
  73050.000    4.102
  73080.000    4.597
  73110.000    4.535
  73140.000    5.108
  73170.000    4.749
  73200.000    4.944
  73230.000    5.424
  73260.000    5.294
  73290.000    6.390
  73320.000    5.932
  73350.000    6.872
  73380.000    7.231
  73410.000    6.671
  73440.000    5.835
  73470.000    6.356
  73500.000    6.617
  73530.000    6.312
  73560.000    6.265
  73590.000    5.644
  73620.000    6.213
  73650.000    5.845
  73680.000    5.676
  73710.000    5.594
  73740.000    5.655
  73770.000    5.351
  73800.000    5.572
  73830.000    5.456
  73860.000    4.779
  73890.000    4.588
  73920.000    4.790
  73950.000    4.736
  73980.000    4.790
  74010.000    5.429
  74040.000    5.342
  74070.000    5.877
  74100.000    5.409
  74130.000    5.013
  74160.000    4.828
  74190.000    3.961
  74220.000    4.504
  74250.000    5.343
  74280.000    5.996
  74310.000    5.487
  74340.000    6.152
  74370.000    6.493
  74400.000    4.953
  74430.000    6.331
  74460.000    6.226
  74490.000    6.229
  74520.000    5.394
  74550.000    4.876
  74580.000    5.752
  74610.000    5.645
  74640.000    5.110
  74670.000    4.946
  74700.000    4.699
  74730.000    4.312
  74760.000    3.227
  74790.000    2.751
  74820.000    2.788
  74850.000    1.849
  74880.000    2.273
  74910.000    2.477
  74940.000    2.976
  74970.000    3.386
  75000.000    4.481
  75030.000    4.857
  75060.000    5.647
  75090.000    4.933
  75120.000    4.858
  75150.000    3.522
  75180.000    3.944
  75210.000    3.937
  75240.000    3.436
  75270.000    3.122
  75300.000    2.802
  75330.000    2.671
  75360.000    3.170
  75390.000    2.857
  75420.000    2.331
  75450.000    1.899
  75480.000    1.864
  75510.000    2.501
  75540.000    3.889
  75570.000    2.911
  75600.000    1.667
  75630.000    2.941
  75660.000    3.125
  75690.000    3.805
  75720.000    3.352
  75750.000    4.165
  75780.000    3.991
  75810.000    3.660
  75840.000    2.700
  75870.000    2.057
  75900.000    1.819
  75930.000    1.862
  75960.000    0.914
  75990.000    0.752
  76020.000    1.363
  76050.000    1.879
  76080.000    1.857
  76110.000    1.964
  76140.000    2.120
  76170.000    2.976
  76200.000    2.961
  76230.000    3.476
  76260.000    3.699
  76290.000    4.184
  76320.000    5.501
  76350.000    5.936
  76380.000    5.698
  76410.000    5.797
  76440.000    5.731
  76470.000    5.723
  76500.000    6.085
  76530.000    6.413
  76560.000    5.888
  76590.000    5.664
  76620.000    5.502
  76650.000    5.288
  76680.000    4.451
  76710.000    4.507
  76740.000    4.417
  76770.000    3.377
  76800.000    4.799
  76830.000    5.372
  76860.000    4.588
  76890.000    4.540
  76920.000    4.708
  76950.000    4.599
  76980.000    5.257
  77010.000    4.926
  77040.000    5.206
  77070.000    5.634
  77100.000    5.390
  77130.000    4.713
  77160.000    4.677
  77190.000    4.881
  77220.000    4.874
  77250.000    4.253
  77280.000    3.839
  77310.000    4.632
  77340.000    3.787
  77370.000    3.756
  77400.000    4.393
  77430.000    4.753
  77460.000    4.974
  77490.000    4.971
  77520.000    5.364
  77550.000    5.352
  77580.000    4.899
  77610.000    5.045
  77640.000    5.249
  77670.000    5.382
  77700.000    4.987
  77730.000    5.261
  77760.000    5.859
  77790.000    6.073
  77820.000    5.917
  77850.000    5.435
  77880.000    5.708
  77910.000    5.056
  77940.000    4.551
  77970.000    4.217
  78000.000    4.004
  78030.000    4.943
  78060.000    5.074
  78090.000    5.055
  78120.000    4.530
  78150.000    3.657
  78180.000    2.856
  78210.000    3.574
  78240.000    3.803
  78270.000    4.310
  78300.000    4.635
  78330.000    5.527
  78360.000    4.861
  78390.000    4.465
  78420.000    4.574
  78450.000    4.201
  78480.000    4.772
  78510.000    5.167
  78540.000    4.674
  78570.000    4.570
  78600.000    5.280
  78630.000    6.282
  78660.000    5.637
  78690.000    5.196
  78720.000    5.161
  78750.000    4.721
  78780.000    3.895
  78810.000    4.395
  78840.000    4.256
  78870.000    3.787
  78900.000    4.784
  78930.000    4.285
  78960.000    3.831
  78990.000    3.500
  79020.000    3.784
  79050.000    4.383
  79080.000    4.333
  79110.000    4.061
  79140.000    5.037
  79170.000    4.756
  79200.000    4.278
  79230.000    4.133
  79260.000    4.197
  79290.000    4.074
  79320.000    3.800
  79350.000    4.068
  79380.000    4.633
  79410.000    3.053
  79440.000    3.091
  79470.000    2.557
  79500.000    2.238
  79530.000    2.255
  79560.000    2.347
  79590.000    1.866
  79620.000    2.298
  79650.000    2.237
  79680.000    2.304
  79710.000    3.316
  79740.000    3.164
  79770.000    3.232
  79800.000    4.778
  79830.000    4.477
  79860.000    4.392
  79890.000    4.280
  79920.000    4.430
  79950.000    3.910
  79980.000    4.923
  80010.000    5.176
  80040.000    3.957
  80070.000    4.524
  80100.000    4.905
  80130.000    5.294
  80160.000    5.238
  80190.000    5.145
  80220.000    5.607
  80250.000    5.375
  80280.000    4.866
  80310.000    5.662
  80340.000    5.364
  80370.000    4.869
  80400.000    4.576
  80430.000    5.059
  80460.000    4.690
  80490.000    4.266
  80520.000    4.849
  80550.000    5.006
  80580.000    4.148
  80610.000    4.139
  80640.000    3.354
  80670.000    3.230
  80700.000    2.859
  80730.000    2.831
  80760.000    3.683
  80790.000    3.586
  80820.000    3.534
  80850.000    3.834
  80880.000    3.160
  80910.000    3.286
  80940.000    2.952
  80970.000    3.572
  81000.000    3.963
  81030.000    4.651
  81060.000    4.872
  81090.000    4.652
  81120.000    4.271
  81150.000    3.855
  81180.000    3.958
  81210.000    3.829
  81240.000    4.944
  81270.000    4.507
  81300.000    4.893
  81330.000    4.213
  81360.000    4.182
  81390.000    4.583
  81420.000    5.194
  81450.000    5.344
  81480.000    4.732
  81510.000    4.860
  81540.000    5.089
  81570.000    5.466
  81600.000    5.577
  81630.000    5.254
  81660.000    5.699
  81690.000    5.953
  81720.000    6.013
  81750.000    5.783
  81780.000    5.846
  81810.000    5.456
  81840.000    5.032
  81870.000    3.854
  81900.000    3.849
  81930.000    3.684
  81960.000    3.565
  81990.000    3.702
  82020.000    5.007
  82050.000    4.544
  82080.000    4.315
  82110.000    4.357
  82140.000    5.087
  82170.000    4.901
  82200.000    5.163
  82230.000    6.354
  82260.000    5.531
  82290.000    6.441
  82320.000    6.111
  82350.000    5.472
  82380.000    4.848
  82410.000    4.358
  82440.000    4.509
  82470.000    3.615
  82500.000    4.038
  82530.000    4.169
  82560.000    4.620
  82590.000    3.850
  82620.000    3.773
  82650.000    3.902
  82680.000    4.446
  82710.000    3.893
  82740.000    4.210
  82770.000    4.569
  82800.000    3.720
  82830.000    3.182
  82860.000    2.488
  82890.000    3.374
  82920.000    3.021
  82950.000    2.584
  82980.000    2.822
  83010.000    2.640
  83040.000    1.871
  83070.000    1.573
  83100.000    1.660
  83130.000    1.828
  83160.000    1.235
  83190.000    2.305
  83220.000    2.256
  83250.000    2.446
  83280.000    2.198
  83310.000    2.352
  83340.000    3.994
  83370.000    3.942
  83400.000    4.115
  83430.000    5.026
  83460.000    4.835
  83490.000    5.248
  83520.000    4.789
  83550.000    4.911
  83580.000    4.999
  83610.000    4.820
  83640.000    4.931
  83670.000    4.048
  83700.000    5.617
  83730.000    5.977
  83760.000    4.867
  83790.000    5.160
  83820.000    4.756
  83850.000    4.946
  83880.000    4.895
  83910.000    4.486
  83940.000    4.767
  83970.000    4.343
  84000.000    4.480
  84030.000    4.760
  84060.000    5.173
  84090.000    4.661
  84120.000    4.444
  84150.000    4.876
  84180.000    4.693
  84210.000    4.733
  84240.000    5.365
  84270.000    5.106
  84300.000    5.415
  84330.000    6.715
  84360.000    7.196
  84390.000    5.999
  84420.000    6.277
  84450.000    6.441
  84480.000    6.365
  84510.000    6.807
  84540.000    6.958
  84570.000    6.832
  84600.000    6.903
  84630.000    6.324
  84660.000    7.512
  84690.000    7.444
  84720.000    7.266
  84750.000    7.744
  84780.000    7.006
  84810.000    6.274
  84840.000    5.752
  84870.000    4.980
  84900.000    3.544
  84930.000    4.705
  84960.000    5.802
  84990.000    5.317
  85020.000    6.620
  85050.000    6.586
  85080.000    6.484
  85110.000    5.195
  85140.000    5.473
  85170.000    5.749
  85200.000    4.988
  85230.000    5.335
  85260.000    5.929
  85290.000    5.819
  85320.000    4.744
  85350.000    4.563
  85380.000    5.259
  85410.000    5.070
  85440.000    5.359
  85470.000    4.973
  85500.000    5.342
  85530.000    5.225
  85560.000    5.963
  85590.000    6.365
  85620.000    6.539
  85650.000    6.545
  85680.000    6.445
  85710.000    5.644
  85740.000    5.534
  85770.000    5.772
  85800.000    5.364
  85830.000    4.805
  85860.000    4.537
  85890.000    4.730
  85920.000    5.176
  85950.000    5.344
  85980.000    4.236
  86010.000    4.320
  86040.000    4.355
  86070.000    3.773
  86100.000    4.421
  86130.000    4.243
  86160.000    3.700
  86190.000    4.293
  86220.000    3.816
  86250.000    3.846
  86280.000    4.717
  86310.000    5.289
  86340.000    4.015
  86370.000    3.930
  86400.000    4.248
  86430.000    4.222
  86460.000    4.355
  86490.000    4.029
  86520.000    3.629
  86550.000    4.307
  86580.000    4.018
  86610.000    3.109
  86640.000    3.917
  86670.000    3.849
  86700.000    2.120
  86730.000    3.303
  86760.000    3.416
  86790.000    4.414
  86820.000    4.665
  86850.000    4.356
  86880.000    4.774
  86910.000    4.646
  86940.000    4.708
  86970.000    5.344
  87000.000    4.497
  87030.000    5.263
  87060.000    5.098
  87090.000    4.842
  87120.000    4.850
  87150.000    4.441
  87180.000    3.120
  87210.000    3.809
  87240.000    2.562
  87270.000    2.531
  87300.000    1.424
  87330.000    1.705
  87360.000    2.128
  87390.000    3.252
  87420.000    4.592
  87450.000    4.679
  87480.000    5.218
  87510.000    5.377
  87540.000    5.498
  87570.000    5.585
  87600.000    5.371
  87630.000    5.026
  87660.000    4.795
  87690.000    4.591
  87720.000    5.189
  87750.000    4.936
  87780.000    4.366
  87810.000    4.497
  87840.000    4.828
  87870.000    5.055
  87900.000    4.821
  87930.000    4.731
  87960.000    4.820
  87990.000    4.894
  88020.000    5.153
  88050.000    5.454
  88080.000    4.751
  88110.000    4.142
  88140.000    4.655
  88170.000    4.876
  88200.000    5.390
  88230.000    5.245
  88260.000    5.308
  88290.000    5.329
  88320.000    5.519
  88350.000    6.670
  88380.000    6.695
  88410.000    6.154
  88440.000    5.524
  88470.000    5.536
  88500.000    4.397
  88530.000    4.757
  88560.000    5.679
  88590.000    5.783
  88620.000    6.147
  88650.000    5.532
  88680.000    5.136
  88710.000    5.661
  88740.000    5.038
  88770.000    4.984
  88800.000    5.309
  88830.000    4.515
  88860.000    4.981
  88890.000    5.479
  88920.000    5.133
  88950.000    4.943
  88980.000    4.424
  89010.000    5.648
  89040.000    4.427
  89070.000    4.005
  89100.000    4.772
  89130.000    5.935
  89160.000    4.312
  89190.000    4.299
  89220.000    3.981
  89250.000    4.520
  89280.000    5.317
  89310.000    4.066
  89340.000    4.265
  89370.000    5.422
  89400.000    5.034
  89430.000    2.722
  89460.000    1.373
  89490.000    2.325
  89520.000    2.823
  89550.000    2.346
  89580.000    2.149
  89610.000    1.639
  89640.000    1.857
  89670.000    1.392
  89700.000    1.705
  89730.000    2.676
  89760.000    2.993
  89790.000    3.116
  89820.000    3.777
  89850.000    4.655
  89880.000    4.278
  89910.000    4.838
  89940.000    3.627
  89970.000    3.975
  90000.000    4.201
  90030.000    4.670
  90060.000    4.361
  90090.000    4.437
  90120.000    4.705
  90150.000    4.994
  90180.000    5.362
  90210.000    4.300
  90240.000    4.386
  90270.000    4.342
  90300.000    4.704
  90330.000    4.872
  90360.000    5.470
  90390.000    4.562
  90420.000    4.985
  90450.000    4.939
  90480.000    5.113
  90510.000    5.097
  90540.000    5.518
  90570.000    5.523
  90600.000    4.378
  90630.000    4.660
  90660.000    5.135
  90690.000    4.692
  90720.000    4.613
  90750.000    4.590
  90780.000    4.299
  90810.000    4.656
  90840.000    5.271
  90870.000    5.232
  90900.000    5.207
  90930.000    4.965
  90960.000    4.711
  90990.000    4.530
  91020.000    5.948
  91050.000    6.357
  91080.000    5.945
  91110.000    5.916
  91140.000    5.955
  91170.000    5.195
  91200.000    4.460
  91230.000    4.654
  91260.000    4.524
  91290.000    4.644
  91320.000    4.722
  91350.000    4.415
  91380.000    3.630
  91410.000    3.559
  91440.000    4.174
  91470.000    4.425
  91500.000    4.112
  91530.000    4.635
  91560.000    4.682
  91590.000    5.946
  91620.000    6.187
  91650.000    5.602
  91680.000    7.168
  91710.000    6.902
  91740.000    7.061
  91770.000    6.755
  91800.000    7.016
  91830.000    6.825
  91860.000    5.655
  91890.000    6.072
  91920.000    6.247
  91950.000    6.421
  91980.000    6.044
  92010.000    6.319
  92040.000    6.448
  92070.000    6.209
  92100.000    6.301
  92130.000    6.204
  92160.000    5.190
  92190.000    5.037
  92220.000    4.912
  92250.000    5.440
  92280.000    6.230
  92310.000    5.720
  92340.000    5.024
  92370.000    5.782
  92400.000    5.704
  92430.000    6.189
  92460.000    5.820
  92490.000    5.641
  92520.000    5.299
  92550.000    5.293
  92580.000    4.900
  92610.000    6.019
  92640.000    5.596
  92670.000    5.830
  92700.000    5.653
  92730.000    5.488
  92760.000    4.135
  92790.000    4.061
  92820.000    5.033
  92850.000    4.576
  92880.000    5.132
  92910.000    4.673
  92940.000    4.815
  92970.000    5.075
  93000.000    5.669
  93030.000    4.381
  93060.000    4.269
  93090.000    4.596
  93120.000    4.546
  93150.000    4.534
  93180.000    4.832
  93210.000    5.283
  93240.000    5.026
  93270.000    5.212
  93300.000    3.060
  93330.000    2.917
  93360.000    3.848
  93390.000    3.810
  93420.000    2.916
  93450.000    3.436
  93480.000    3.427
  93510.000    2.471
  93540.000    2.968
  93570.000    2.703
  93600.000    3.837
  93630.000    4.155
  93660.000    3.445
  93690.000    4.034
  93720.000    4.856
  93750.000    4.651
  93780.000    3.965
  93810.000    4.344
  93840.000    3.855
  93870.000    3.599
  93900.000    4.629
  93930.000    5.140
  93960.000    5.420
  93990.000    5.635
  94020.000    4.974
  94050.000    4.872
  94080.000    5.504
  94110.000    5.586
  94140.000    5.712
  94170.000    5.774
  94200.000    6.013
  94230.000    5.423
  94260.000    5.727
  94290.000    5.283
  94320.000    5.214
  94350.000    3.875
  94380.000    3.483
  94410.000    2.984
  94440.000    3.197
  94470.000    3.710
  94500.000    4.181
  94530.000    3.585
  94560.000    2.980
  94590.000    3.283
  94620.000    3.227
  94650.000    3.658
  94680.000    3.660
  94710.000    4.476
  94740.000    5.678
  94770.000    5.113
  94800.000    5.633
  94830.000    6.132
  94860.000    6.256
  94890.000    6.100
  94920.000    5.768
  94950.000    5.604
  94980.000    5.136
  95010.000    4.919
  95040.000    6.284
  95070.000    5.904
  95100.000    5.315
  95130.000    4.912
  95160.000    5.234
  95190.000    4.893
  95220.000    4.958
  95250.000    4.265
  95280.000    3.939
  95310.000    3.660
  95340.000    4.742
  95370.000    5.055
  95400.000    5.448
  95430.000    4.590
  95460.000    4.840
  95490.000    5.499
  95520.000    5.659
  95550.000    5.975
  95580.000    5.317
  95610.000    4.671
  95640.000    4.917
  95670.000    4.834
  95700.000    4.679
  95730.000    3.895
  95760.000    4.331
  95790.000    3.677
  95820.000    3.247
  95850.000    3.135
  95880.000    3.392
  95910.000    3.472
  95940.000    3.857
  95970.000    4.839
  96000.000    4.862
  96030.000    4.289
  96060.000    4.511
  96090.000    4.902
  96120.000    4.217
  96150.000    4.174
  96180.000    3.888
  96210.000    4.881
  96240.000    4.916
  96270.000    5.059
  96300.000    4.833
  96330.000    5.750
  96360.000    4.880
  96390.000    4.235
  96420.000    3.882
  96450.000    4.476
  96480.000    4.545
  96510.000    4.697
  96540.000    4.565
  96570.000    4.324
  96600.000    4.487
  96630.000    4.284
  96660.000    5.009
  96690.000    4.569
  96720.000    5.210
  96750.000    5.189
  96780.000    5.764
  96810.000    6.027
  96840.000    6.338
  96870.000    5.958
  96900.000    6.340
  96930.000    6.229
  96960.000    5.060
  96990.000    4.868
  97020.000    5.632
  97050.000    5.734
  97080.000    5.610
  97110.000    6.078
  97140.000    6.032
  97170.000    5.897
  97200.000    5.926
  97230.000    5.491
  97260.000    5.827
  97290.000    5.532
  97320.000    5.538
  97350.000    5.296
  97380.000    5.071
  97410.000    5.911
  97440.000    6.025
  97470.000    5.555
  97500.000    4.128
  97530.000    5.043
  97560.000    4.827
  97590.000    4.440
  97620.000    4.297
  97650.000    3.715
  97680.000    3.679
  97710.000    4.479
  97740.000    3.809
  97770.000    3.550
  97800.000    2.875
  97830.000    3.135
  97860.000    3.994
  97890.000    4.592
  97920.000    4.925
  97950.000    4.726
  97980.000    5.300
  98010.000    5.198
  98040.000    5.768
  98070.000    5.527
  98100.000    6.008
  98130.000    5.094
  98160.000    4.689
  98190.000    3.464
  98220.000    3.081
  98250.000    3.653
  98280.000    3.324
  98310.000    3.906
  98340.000    2.622
  98370.000    4.048
  98400.000    4.914
  98430.000    4.504
  98460.000    3.993
  98490.000    2.640
  98520.000    3.242
  98550.000    3.862
  98580.000    4.038
  98610.000    4.690
  98640.000    5.411
  98670.000    4.660
  98700.000    5.273
  98730.000    6.303
  98760.000    5.690
  98790.000    5.744
  98820.000    5.401
  98850.000    5.263
  98880.000    5.431
  98910.000    5.477
  98940.000    5.316
  98970.000    5.271
  99000.000    5.051
  99030.000    4.985
  99060.000    4.819
  99090.000    5.349
  99120.000    5.574
  99150.000    5.068
  99180.000    5.189
  99210.000    4.950
  99240.000    5.567
  99270.000    6.091
  99300.000    5.200
  99330.000    5.444
  99360.000    5.205
  99390.000    4.251
  99420.000    5.290
  99450.000    5.609
  99480.000    4.701
  99510.000    3.959
  99540.000    3.706
  99570.000    4.241
  99600.000    4.162
  99630.000    3.468
  99660.000    3.878
  99690.000    2.968
  99720.000    3.274
  99750.000    2.991
  99780.000    3.657
  99810.000    4.670
  99840.000    4.712
  99870.000    4.384
  99900.000    3.856
  99930.000    4.301
  99960.000    3.870
  99990.000    3.314
