# Supplementary material for: Identification and validation of biomarkers associated with lactic acid metabolism in diabetic nephropathy
Source: PeerJ. 2026 Mar 3;14:e20761. doi: 10.7717/peerj.20761 (PMC12965171; doi:10.7717/peerj.20761)
Supplement: Supplemental Information 6 — Total energy encompasses both kinetic and potential energy. By observing changes in total energy, one can assess whether the simulation has reached a state of equilibrium and evaluate the system’s energy stability. [file peerj-14-20761-s006.xvg]

# This file was created Fri May 23 18:56:28 2025
# Created by:
#                      :-) GROMACS - gmx energy, 2024.4 (-:
# 
# Executable:   /data-nvme/yangyudong/software/gromacs-2024.4/gmx2024/bin/gmx
# Data prefix:  /data-nvme/yangyudong/software/gromacs-2024.4/gmx2024
# Working dir:  /data/yangyudong/project/m/45_NJZK-20403-7/NFE2L2_LAGASCATRIOL
# Command line:
#   gmx energy -f md_0_1.edr -o energy_total.xvg
# gmx energy is part of G R O M A C S:
#
# GROningen MAchine for Chemical Simulation
#
@    title "GROMACS Energies"
@    xaxis  label "Time (ps)"
@    yaxis  label "(kJ/mol), (K)"
@TYPE xy
@ view 0.15, 0.15, 0.75, 0.85
@ legend on
@ legend box on
@ legend loctype view
@ legend 0.78, 0.8
@ legend length 2
@ s0 legend "Potential"
@ s1 legend "Total Energy"
@ s2 legend "Temperature"
    0.000000  -1036470.000000  -842862.812500  297.501526
   30.000000  -1035854.937500  -839247.687500  302.111481
   60.000000  -1037706.375000  -842734.125000  299.599182
   90.000000  -1037058.562500  -841035.625000  301.213684
  120.000000  -1036455.312500  -840282.000000  301.444733
  150.000000  -1036835.875000  -842538.000000  298.562866
  180.000000  -1035645.312500  -841304.875000  298.628235
  210.000000  -1035181.062500  -840738.750000  298.784821
  240.000000  -1036491.500000  -841326.875000  299.894714
  270.000000  -1035496.375000  -839786.625000  300.732422
  300.000000  -1036771.875000  -840745.687500  301.218628
  330.000000  -1036160.687500  -841862.000000  298.564117
  360.000000  -1036341.750000  -840873.250000  300.361633
  390.000000  -1035224.312500  -840222.625000  299.644348
  420.000000  -1035284.062500  -839996.312500  300.083862
  450.000000  -1036481.062500  -840634.562500  300.942505
  480.000000  -1036948.687500  -841341.375000  300.574921
  510.000000  -1036606.187500  -840877.750000  300.761108
  540.000000  -1036559.500000  -842348.812500  298.428894
  570.000000  -1036843.687500  -841840.000000  299.647400
  600.000000  -1036229.875000  -842170.250000  298.196777
  630.000000  -1035159.375000  -840430.375000  299.225372
  660.000000  -1035719.187500  -839231.437500  301.927826
  690.000000  -1035114.000000  -838471.562500  302.165558
  720.000000  -1036369.937500  -840860.000000  300.425385
  750.000000  -1036109.250000  -840906.312500  299.953583
  780.000000  -1037664.125000  -839933.875000  303.837067
  810.000000  -1038548.937500  -843549.312500  299.641174
  840.000000  -1036225.250000  -841161.125000  299.740326
  870.000000  -1036325.437500  -840254.000000  301.288177
  900.000000  -1035589.312500  -841446.937500  298.323883
  930.000000  -1035395.562500  -840197.125000  299.946747
  960.000000  -1036208.312500  -840480.937500  300.759430
  990.000000  -1038327.562500  -843324.625000  299.646271
 1020.000000  -1036724.625000  -840939.000000  300.849030
 1050.000000  -1036375.437500  -840188.125000  301.466187
 1080.000000  -1036099.187500  -840548.250000  300.488281
 1110.000000  -1036959.937500  -842216.437500  299.247589
 1140.000000  -1035695.625000  -839483.500000  301.504333
 1170.000000  -1035688.687500  -839793.500000  301.017303
 1200.000000  -1035266.812500  -841541.250000  297.683441
 1230.000000  -1036306.187500  -842325.562500  298.075378
 1260.000000  -1037320.187500  -842025.937500  300.093903
 1290.000000  -1035206.812500  -839581.500000  300.602631
 1320.000000  -1036004.625000  -841558.000000  298.791382
 1350.000000  -1036131.625000  -840580.062500  300.489288
 1380.000000  -1036070.062500  -841699.375000  298.674744
 1410.000000  -1037056.562500  -841936.750000  299.825775
 1440.000000  -1037260.187500  -841724.125000  300.465515
 1470.000000  -1036731.250000  -841283.500000  300.329773
 1500.000000  -1034777.500000  -839051.312500  300.757599
 1530.000000  -1036060.000000  -841233.687500  299.374878
 1560.000000  -1035835.750000  -840789.875000  299.712189
 1590.000000  -1036965.937500  -841138.937500  300.912567
 1620.000000  -1035276.312500  -839926.937500  300.178619
 1650.000000  -1036475.562500  -841980.937500  298.865204
 1680.000000  -1036399.562500  -840069.000000  301.686279
 1710.000000  -1037484.750000  -841269.562500  301.508972
 1740.000000  -1035494.000000  -839200.750000  301.629028
 1770.000000  -1034950.125000  -838692.687500  301.573944
 1800.000000  -1036502.312500  -840596.375000  301.033813
 1830.000000  -1037749.625000  -843026.187500  299.216766
 1860.000000  -1034482.250000  -838274.062500  301.498260
 1890.000000  -1036391.125000  -841811.625000  298.995575
 1920.000000  -1036701.687500  -840850.312500  300.950043
 1950.000000  -1036377.437500  -841284.875000  299.783997
 1980.000000  -1036207.937500  -840422.125000  300.849274
 2010.000000  -1036934.062500  -841741.250000  299.938049
 2040.000000  -1037683.250000  -841946.812500  300.773407
 2070.000000  -1037400.187500  -842669.750000  299.227570
 2100.000000  -1035889.687500  -840996.625000  299.477356
 2130.000000  -1035824.937500  -839739.625000  301.309448
 2160.000000  -1037949.500000  -844410.687500  297.396454
 2190.000000  -1035681.750000  -839125.000000  302.033936
 2220.000000  -1036726.125000  -841060.750000  300.664093
 2250.000000  -1036802.312500  -841119.125000  300.691467
 2280.000000  -1035289.312500  -840388.250000  299.489716
 2310.000000  -1035483.312500  -840555.000000  299.531555
 2340.000000  -1036320.687500  -839995.625000  301.677795
 2370.000000  -1036207.500000  -841395.500000  299.352875
 2400.000000  -1037016.687500  -842205.312500  299.351929
 2430.000000  -1036099.625000  -840475.562500  300.600708
 2460.000000  -1037531.375000  -843126.375000  298.727478
 2490.000000  -1034652.750000  -838701.500000  301.103485
 2520.000000  -1036134.875000  -840887.875000  300.021301
 2550.000000  -1035434.750000  -840512.562500  299.522156
 2580.000000  -1038393.375000  -843381.062500  299.660675
 2610.000000  -1036739.500000  -841861.750000  299.453918
 2640.000000  -1035547.062500  -839793.312500  300.799957
 2670.000000  -1036019.250000  -840225.500000  300.861450
 2700.000000  -1035728.000000  -840427.000000  300.104218
 2730.000000  -1036042.562500  -840248.750000  300.861511
 2760.000000  -1035511.562500  -839688.187500  300.906952
 2790.000000  -1035810.687500  -840833.187500  299.607117
 2820.000000  -1037509.437500  -842165.375000  300.170471
 2850.000000  -1036784.812500  -840982.875000  300.873962
 2880.000000  -1034939.562500  -839672.062500  300.052795
 2910.000000  -1037013.562500  -841385.312500  300.607086
 2940.000000  -1037120.687500  -842125.625000  299.634155
 2970.000000  -1036854.312500  -841264.562500  300.547974
 3000.000000  -1035621.187500  -840318.125000  300.107422
 3030.000000  -1035814.875000  -841328.000000  298.853241
 3060.000000  -1035614.312500  -839328.500000  301.617493
 3090.000000  -1035522.937500  -841203.375000  298.596191
 3120.000000  -1036292.437500  -841378.750000  299.509125
 3150.000000  -1039400.500000  -844275.375000  299.833984
 3180.000000  -1036820.000000  -840900.125000  301.055237
 3210.000000  -1036062.937500  -840694.000000  300.208649
 3240.000000  -1034450.312500  -838927.750000  300.444702
 3270.000000  -1037148.250000  -841875.125000  300.061432
 3300.000000  -1036160.625000  -840566.875000  300.554077
 3330.000000  -1037057.062500  -842772.062500  298.543091
 3360.000000  -1036487.375000  -841689.750000  299.330841
 3390.000000  -1037138.312500  -842403.125000  299.234833
 3420.000000  -1035700.250000  -841292.750000  298.731323
 3450.000000  -1035811.250000  -840410.875000  300.257019
 3480.000000  -1037161.812500  -843011.250000  298.336517
 3510.000000  -1034826.187500  -839988.000000  299.393066
 3540.000000  -1036496.375000  -841121.437500  300.217896
 3570.000000  -1037879.125000  -842802.125000  299.760071
 3600.000000  -1036667.187500  -842242.500000  298.757660
 3630.000000  -1035431.437500  -840237.687500  299.939453
 3660.000000  -1035297.812500  -839942.250000  300.188141
 3690.000000  -1036206.812500  -841956.125000  298.490387
 3720.000000  -1036553.125000  -842105.875000  298.792450
 3750.000000  -1036064.937500  -840351.312500  300.738312
 3780.000000  -1036145.500000  -839505.375000  302.162079
 3810.000000  -1036952.750000  -842343.437500  299.041412
 3840.000000  -1037668.250000  -842112.312500  300.496002
 3870.000000  -1036076.500000  -841359.312500  299.207153
 3900.000000  -1035840.125000  -841700.250000  298.320068
 3930.000000  -1037658.812500  -842184.625000  300.370422
 3960.000000  -1036762.062500  -840358.250000  301.798859
 3990.000000  -1036774.812500  -841352.875000  300.290039
 4020.000000  -1035765.375000  -840759.000000  299.651550
 4050.000000  -1035983.562500  -839919.500000  301.276855
 4080.000000  -1035273.562500  -840148.437500  299.833984
 4110.000000  -1036375.500000  -842328.000000  298.178162
 4140.000000  -1034826.812500  -839729.500000  299.791351
 4170.000000  -1035027.812500  -840112.000000  299.512329
 4200.000000  -1036045.562500  -840925.187500  299.826752
 4230.000000  -1037785.500000  -841768.750000  301.204041
 4260.000000  -1035204.312500  -838496.750000  302.265625
 4290.000000  -1036728.000000  -841977.875000  299.257721
 4320.000000  -1036002.062500  -843232.062500  296.215088
 4350.000000  -1036395.750000  -840424.500000  301.134186
 4380.000000  -1036312.312500  -840530.062500  300.843781
 4410.000000  -1035905.687500  -839534.625000  301.748596
 4440.000000  -1037504.750000  -840923.937500  302.070831
 4470.000000  -1035739.437500  -840064.375000  300.679016
 4500.000000  -1035766.812500  -840710.687500  299.727997
 4530.000000  -1037266.125000  -840886.062500  301.762390
 4560.000000  -1036611.812500  -840945.500000  300.665558
 4590.000000  -1037822.937500  -842152.250000  300.672302
 4620.000000  -1035241.875000  -838726.000000  301.971100
 4650.000000  -1036931.437500  -842057.375000  299.448273
 4680.000000  -1035694.250000  -839380.937500  301.659821
 4710.000000  -1036496.875000  -841966.500000  298.920105
 4740.000000  -1037179.312500  -843109.500000  298.212341
 4770.000000  -1037378.000000  -842912.437500  298.820496
 4800.000000  -1036428.625000  -840468.562500  301.117035
 4830.000000  -1036631.000000  -841390.375000  300.011444
 4860.000000  -1036118.062500  -840751.000000  300.205811
 4890.000000  -1036739.687500  -842084.375000  299.112122
 4920.000000  -1038209.812500  -842670.500000  300.470520
 4950.000000  -1034851.437500  -839001.250000  300.948212
 4980.000000  -1037472.187500  -842206.375000  300.050232
 5010.000000  -1037852.187500  -842303.687500  300.484558
 5040.000000  -1036676.687500  -841381.000000  300.096100
 5070.000000  -1036519.687500  -840964.562500  300.494812
 5100.000000  -1036751.187500  -840677.437500  301.291687
 5130.000000  -1034198.812500  -839097.375000  299.797638
 5160.000000  -1036210.562500  -840285.500000  301.063263
 5190.000000  -1034775.812500  -839913.750000  299.429779
 5220.000000  -1036545.875000  -841651.625000  299.479187
 5250.000000  -1036756.500000  -841934.000000  299.369049
 5280.000000  -1034577.625000  -840225.250000  298.646576
 5310.000000  -1037004.625000  -842105.625000  299.486542
 5340.000000  -1035764.062500  -839908.000000  300.957245
 5370.000000  -1037281.312500  -841688.125000  300.553284
 5400.000000  -1036749.687500  -842532.062500  298.439545
 5430.000000  -1036129.437500  -841303.500000  299.374298
 5460.000000  -1035362.750000  -839689.187500  300.676727
 5490.000000  -1034842.437500  -839231.125000  300.581116
 5520.000000  -1035697.125000  -841015.750000  299.152161
 5550.000000  -1035656.875000  -840355.500000  300.104797
 5580.000000  -1035361.937500  -840452.500000  299.502563
 5610.000000  -1036835.000000  -841760.750000  299.755829
 5640.000000  -1038334.875000  -843615.250000  299.210876
 5670.000000  -1035596.937500  -839968.375000  300.607544
 5700.000000  -1036032.187500  -839778.562500  301.568115
 5730.000000  -1035927.062500  -840601.875000  300.141479
 5760.000000  -1035971.562500  -841921.500000  298.182068
 5790.000000  -1036381.812500  -842273.750000  298.271149
 5820.000000  -1036074.187500  -840848.625000  299.988403
 5850.000000  -1036776.625000  -840840.687500  301.079926
 5880.000000  -1036797.125000  -841782.250000  299.664612
 5910.000000  -1036696.000000  -840764.500000  301.073151
 5940.000000  -1035072.250000  -839842.250000  299.995178
 5970.000000  -1036756.625000  -842369.062500  298.700623
 6000.000000  -1036196.437500  -839147.125000  302.790741
 6030.000000  -1037590.500000  -842057.312500  300.461029
 6060.000000  -1036035.187500  -840165.062500  300.978851
 6090.000000  -1037006.625000  -841962.812500  299.709045
 6120.000000  -1035259.437500  -841645.187500  297.512360
 6150.000000  -1035634.250000  -840886.375000  299.254333
 6180.000000  -1034939.375000  -840465.437500  298.833374
 6210.000000  -1036151.187500  -839646.750000  301.953583
 6240.000000  -1035895.187500  -842122.625000  297.755646
 6270.000000  -1035314.125000  -838980.750000  301.690674
 6300.000000  -1034484.500000  -838891.062500  300.553589
 6330.000000  -1035989.125000  -841250.000000  299.240814
 6360.000000  -1037439.062500  -842560.125000  299.455719
 6390.000000  -1035483.437500  -839851.375000  300.613007
 6420.000000  -1036792.625000  -841290.000000  300.414093
 6450.000000  -1036113.625000  -840588.375000  300.448822
 6480.000000  -1036521.500000  -840926.625000  300.555817
 6510.000000  -1037453.812500  -841257.687500  301.479767
 6540.000000  -1036388.937500  -841070.375000  300.131226
 6570.000000  -1038329.812500  -842538.812500  300.857178
 6600.000000  -1036075.000000  -841791.125000  298.541351
 6630.000000  -1037510.812500  -841196.250000  301.661713
 6660.000000  -1035964.687500  -840917.375000  299.714447
 6690.000000  -1037671.875000  -841940.000000  300.766296
 6720.000000  -1034196.500000  -839384.687500  299.352570
 6750.000000  -1037015.750000  -842580.750000  298.773590
 6780.000000  -1035824.062500  -840876.375000  299.561401
 6810.000000  -1035346.812500  -840129.812500  299.975128
 6840.000000  -1035991.312500  -841040.375000  299.566345
 6870.000000  -1037117.000000  -841456.250000  300.657074
 6900.000000  -1037073.312500  -841410.062500  300.660889
 6930.000000  -1037826.500000  -843439.875000  298.699249
 6960.000000  -1036646.875000  -840504.750000  301.396759
 6990.000000  -1036600.187500  -841189.312500  300.273041
 7020.000000  -1037069.625000  -843215.625000  297.880798
 7050.000000  -1036659.000000  -841554.625000  299.802094
 7080.000000  -1036289.000000  -841080.312500  299.962402
 7110.000000  -1035253.250000  -839431.375000  300.904694
 7140.000000  -1036832.812500  -840881.000000  301.104309
 7170.000000  -1037217.062500  -842913.312500  298.571930
 7200.000000  -1036136.937500  -840047.250000  301.316193
 7230.000000  -1035583.562500  -841765.937500  297.824860
 7260.000000  -1037557.687500  -840130.250000  303.371857
 7290.000000  -1038312.875000  -843042.500000  300.057281
 7320.000000  -1036673.750000  -841076.375000  300.559631
 7350.000000  -1037337.875000  -841941.812500  300.250336
 7380.000000  -1035785.312500  -840236.375000  300.485291
 7410.000000  -1037531.437500  -842343.375000  299.930786
 7440.000000  -1037250.437500  -842212.625000  299.699890
 7470.000000  -1035360.625000  -840082.437500  300.069183
 7500.000000  -1036636.875000  -839984.562500  302.180695
 7530.000000  -1038328.312500  -843580.125000  299.254761
 7560.000000  -1035844.500000  -840849.437500  299.634155
 7590.000000  -1036985.187500  -842753.875000  298.460602
 7620.000000  -1036548.687500  -841297.625000  300.027527
 7650.000000  -1035477.125000  -838489.062500  302.696625
 7680.000000  -1037518.625000  -842537.000000  299.613556
 7710.000000  -1035043.187500  -840317.875000  299.219666
 7740.000000  -1035705.812500  -841937.750000  297.748779
 7770.000000  -1034331.062500  -838099.437500  301.534332
 7800.000000  -1036589.000000  -841767.000000  299.368164
 7830.000000  -1038909.437500  -843356.750000  300.490967
 7860.000000  -1038488.125000  -844013.375000  298.834595
 7890.000000  -1036111.312500  -840219.125000  301.012695
 7920.000000  -1036166.812500  -840869.875000  300.097961
 7950.000000  -1035988.187500  -840835.937500  299.875702
 7980.000000  -1038112.437500  -842377.812500  300.770630
 8010.000000  -1034168.125000  -837384.812500  302.382019
 8040.000000  -1036029.062500  -840543.375000  300.388062
 8070.000000  -1036040.375000  -840435.625000  300.570984
 8100.000000  -1037218.750000  -841693.000000  300.449615
 8130.000000  -1036586.812500  -842574.937500  298.123352
 8160.000000  -1037258.625000  -840983.125000  301.601715
 8190.000000  -1036945.312500  -842657.187500  298.547821
 8220.000000  -1037451.625000  -843566.312500  297.928894
 8250.000000  -1037853.687500  -842929.250000  299.525635
 8280.000000  -1039524.375000  -845569.125000  298.036377
 8310.000000  -1035277.687500  -839538.937500  300.776886
 8340.000000  -1036937.250000  -840691.437500  301.556152
 8370.000000  -1037033.187500  -840441.375000  302.087738
 8400.000000  -1036665.187500  -842386.125000  298.533875
 8430.000000  -1037430.187500  -841883.750000  300.481445
 8460.000000  -1037262.812500  -842083.500000  299.917297
 8490.000000  -1037544.125000  -842557.625000  299.621002
 8520.000000  -1035839.375000  -841669.562500  298.366089
 8550.000000  -1034794.750000  -838991.875000  300.875488
 8580.000000  -1038660.500000  -843259.375000  300.258118
 8610.000000  -1036241.000000  -841275.437500  299.588837
 8640.000000  -1035765.812500  -839683.000000  301.305573
 8670.000000  -1036060.687500  -839888.125000  301.443451
 8700.000000  -1036461.312500  -840519.125000  301.089539
 8730.000000  -1036503.875000  -840899.812500  300.569977
 8760.000000  -1038073.187500  -842925.875000  299.868073
 8790.000000  -1036413.500000  -839784.375000  302.145111
 8820.000000  -1035083.187500  -839745.250000  300.161072
 8850.000000  -1037896.687500  -843372.375000  298.910797
 8880.000000  -1037728.437500  -843535.125000  298.402222
 8910.000000  -1036782.562500  -840963.000000  300.901093
 8940.000000  -1035222.875000  -841018.875000  298.418549
 8970.000000  -1035245.375000  -839900.562500  300.171600
 9000.000000  -1035915.812500  -839806.250000  301.346680
 9030.000000  -1035592.812500  -840574.875000  299.669250
 9060.000000  -1037433.562500  -842179.500000  300.032104
 9090.000000  -1037642.500000  -842206.937500  300.311035
 9120.000000  -1038397.562500  -843309.125000  299.777618
 9150.000000  -1037839.250000  -842092.375000  300.789398
 9180.000000  -1037892.125000  -842868.375000  299.678223
 9210.000000  -1035793.375000  -840478.500000  300.125580
 9240.000000  -1036534.812500  -840671.000000  300.969086
 9270.000000  -1037950.812500  -843318.250000  299.077118
 9300.000000  -1036920.875000  -841517.875000  300.261017
 9330.000000  -1038873.750000  -843564.062500  300.117615
 9360.000000  -1035359.937500  -839915.125000  300.325287
 9390.000000  -1038350.937500  -842704.250000  300.635498
 9420.000000  -1035870.500000  -841036.625000  299.386444
 9450.000000  -1035616.187500  -838624.500000  302.702209
 9480.000000  -1035502.187500  -839579.000000  301.060303
 9510.000000  -1035822.125000  -838950.625000  302.517578
 9540.000000  -1037065.125000  -842816.187500  298.487640
 9570.000000  -1038137.937500  -842385.750000  300.797577
 9600.000000  -1036374.562500  -841916.000000  298.809692
 9630.000000  -1034732.750000  -839294.125000  300.315765
 9660.000000  -1036186.000000  -841630.500000  298.958679
 9690.000000  -1035284.437500  -838834.062500  301.870422
 9720.000000  -1036594.812500  -841947.250000  299.100189
 9750.000000  -1035408.437500  -839336.750000  301.288483
 9780.000000  -1037048.937500  -841480.937500  300.514557
 9810.000000  -1039056.562500  -845457.875000  297.488464
 9840.000000  -1037719.937500  -842560.750000  299.886353
 9870.000000  -1035879.625000  -841025.812500  299.417084
 9900.000000  -1036792.375000  -841361.500000  300.303833
 9930.000000  -1035704.312500  -840368.437500  300.157806
 9960.000000  -1037839.187500  -843219.500000  299.057373
 9990.000000  -1036775.625000  -841900.250000  299.450226
10020.000000  -1037083.187500  -843578.125000  297.344543
10050.000000  -1036995.812500  -843257.937500  297.702362
10080.000000  -1036219.562500  -840496.500000  300.752838
10110.000000  -1037132.125000  -843365.750000  297.746124
10140.000000  -1037094.875000  -842100.250000  299.633484
10170.000000  -1036795.937500  -841458.250000  300.160583
10200.000000  -1033564.125000  -838943.500000  299.058746
10230.000000  -1038880.125000  -844500.812500  298.688019
10260.000000  -1035780.250000  -839476.812500  301.644623
10290.000000  -1036833.250000  -841160.687500  300.675171
10320.000000  -1035833.062500  -841357.125000  298.836456
10350.000000  -1035964.312500  -839341.062500  302.136078
10380.000000  -1035330.000000  -839951.125000  300.223907
10410.000000  -1036766.750000  -841758.250000  299.654846
10440.000000  -1035556.687500  -841047.000000  298.888367
10470.000000  -1035910.750000  -840422.875000  300.391418
10500.000000  -1034519.125000  -840974.187500  297.405884
10530.000000  -1037642.312500  -842684.812500  299.576477
10560.000000  -1037020.937500  -841886.562500  299.848206
10590.000000  -1037515.437500  -841755.625000  300.809326
10620.000000  -1036881.125000  -841973.062500  299.500488
10650.000000  -1036898.062500  -842793.250000  298.266144
10680.000000  -1036615.500000  -839505.750000  302.883606
10710.000000  -1036283.312500  -840589.062500  300.708557
10740.000000  -1036914.625000  -841343.812500  300.518890
10770.000000  -1036017.125000  -840893.750000  299.831299
10800.000000  -1035750.562500  -841041.125000  299.195221
10830.000000  -1036521.375000  -841258.000000  300.046448
10860.000000  -1035565.437500  -839810.500000  300.801788
10890.000000  -1036792.937500  -841302.625000  300.395172
10920.000000  -1038218.562500  -841930.562500  301.620880
10950.000000  -1036766.812500  -841387.125000  300.225220
10980.000000  -1036390.187500  -842341.937500  298.179230
11010.000000  -1037033.812500  -842065.062500  299.593750
11040.000000  -1037527.312500  -841227.312500  301.639404
11070.000000  -1038280.250000  -843523.875000  299.267426
11100.000000  -1036811.562500  -841427.250000  300.232269
11130.000000  -1035284.312500  -838459.250000  302.446167
11160.000000  -1036441.937500  -840708.750000  300.768433
11190.000000  -1035400.625000  -840934.625000  298.821228
11220.000000  -1034272.312500  -838217.250000  301.262939
11250.000000  -1037816.125000  -843473.062500  298.632263
11280.000000  -1036730.312500  -841292.687500  300.314209
11310.000000  -1037486.437500  -842160.437500  300.142670
11340.000000  -1039630.250000  -844205.500000  300.294403
11370.000000  -1033971.312500  -837900.375000  301.287384
11400.000000  -1036759.625000  -841060.937500  300.715363
11430.000000  -1036408.750000  -841485.375000  299.524048
11460.000000  -1037013.687500  -842336.375000  299.145905
11490.000000  -1035924.875000  -840130.000000  300.863251
11520.000000  -1036900.875000  -840936.812500  301.123169
11550.000000  -1035023.062500  -839129.750000  301.014404
11580.000000  -1035880.000000  -841102.625000  299.299622
11610.000000  -1036152.500000  -841994.312500  298.348175
11640.000000  -1036272.375000  -841161.812500  299.811676
11670.000000  -1036532.875000  -841733.125000  299.333984
11700.000000  -1035699.312500  -840950.750000  299.255371
11730.000000  -1037057.562500  -840442.625000  302.123291
11760.000000  -1036640.187500  -842160.562500  298.842102
11790.000000  -1036974.562500  -841952.437500  299.675751
11820.000000  -1035697.500000  -840312.375000  300.233582
11850.000000  -1034854.500000  -838046.875000  302.419342
11880.000000  -1037732.625000  -842031.312500  300.719391
11910.000000  -1036437.062500  -840372.000000  301.278412
11940.000000  -1032924.375000  -836858.500000  301.279633
11970.000000  -1036998.812500  -842188.875000  299.349731
12000.000000  -1034153.812500  -840299.437500  297.881348
12030.000000  -1036445.125000  -840645.750000  300.870026
12060.000000  -1036779.875000  -840429.375000  301.716980
12090.000000  -1036054.812500  -841344.687500  299.196350
12120.000000  -1035527.500000  -840139.937500  300.237305
12150.000000  -1036666.875000  -840408.500000  301.575439
12180.000000  -1037650.625000  -843887.750000  297.740723
12210.000000  -1038104.562500  -843116.000000  299.624176
12240.000000  -1036898.625000  -841786.875000  299.813507
12270.000000  -1034624.750000  -839722.062500  299.492188
12300.000000  -1034630.937500  -839805.000000  299.374268
12330.000000  -1036946.312500  -842454.812500  298.860352
12360.000000  -1037681.000000  -841683.312500  301.174835
12390.000000  -1035499.812500  -839374.375000  301.371155
12420.000000  -1037317.812500  -842055.125000  300.045349
12450.000000  -1037859.437500  -842163.125000  300.711700
12480.000000  -1036407.625000  -841928.312500  298.841644
12510.000000  -1037180.187500  -843309.875000  297.905884
12540.000000  -1036564.937500  -841763.375000  299.336823
12570.000000  -1036279.750000  -839544.250000  302.308624
12600.000000  -1037062.250000  -841494.250000  300.514557
12630.000000  -1036941.062500  -842187.750000  299.262634
12660.000000  -1035963.687500  -840768.375000  299.941864
12690.000000  -1036318.250000  -840437.875000  300.994537
12720.000000  -1037359.375000  -842270.562500  299.778198
12750.000000  -1037276.937500  -841409.125000  300.975220
12780.000000  -1034650.125000  -839361.250000  300.085663
12810.000000  -1036759.250000  -840791.375000  301.128998
12840.000000  -1036633.437500  -840960.625000  300.675568
12870.000000  -1038605.625000  -843447.937500  299.884064
12900.000000  -1035216.125000  -840507.875000  299.193359
12930.000000  -1036230.187500  -841068.500000  299.890228
12960.000000  -1035729.187500  -840536.250000  299.938263
12990.000000  -1037022.562500  -841892.375000  299.841766
13020.000000  -1037919.875000  -842170.000000  300.793945
13050.000000  -1035381.625000  -840079.937500  300.105347
13080.000000  -1036784.750000  -841537.000000  300.022369
13110.000000  -1036289.000000  -841225.125000  299.739929
13140.000000  -1036039.687500  -841959.875000  298.227722
13170.000000  -1036390.312500  -840281.625000  301.345367
13200.000000  -1036460.562500  -842600.250000  297.890442
13230.000000  -1036633.250000  -842142.000000  298.860046
13260.000000  -1036432.625000  -840340.750000  301.319580
13290.000000  -1036502.375000  -841741.875000  299.273743
13320.000000  -1035274.125000  -840066.875000  299.960175
13350.000000  -1034339.312500  -838466.750000  300.982483
13380.000000  -1036174.500000  -840104.312500  301.286255
13410.000000  -1035446.500000  -840350.750000  299.788879
13440.000000  -1037529.500000  -841198.500000  301.687073
13470.000000  -1037121.000000  -842270.937500  299.411407
13500.000000  -1036843.125000  -842988.625000  297.881500
13530.000000  -1035642.375000  -841156.562500  298.851624
13560.000000  -1036419.437500  -839910.312500  301.960693
13590.000000  -1036115.562500  -840130.312500  301.155731
13620.000000  -1035601.375000  -840145.687500  300.341949
13650.000000  -1037785.562500  -842549.062500  300.005157
13680.000000  -1035193.937500  -839120.875000  301.290588
13710.000000  -1034192.625000  -839474.000000  299.209351
13740.000000  -1036312.875000  -841556.187500  299.267914
13770.000000  -1035809.875000  -840573.875000  300.004364
13800.000000  -1036034.875000  -840633.562500  300.258423
13830.000000  -1035102.437500  -840543.750000  298.963593
13860.000000  -1036646.437500  -841232.000000  300.278595
13890.000000  -1036577.875000  -840759.625000  300.899139
13920.000000  -1036728.125000  -842113.250000  299.049957
13950.000000  -1036176.000000  -840466.312500  300.732269
13980.000000  -1035216.937500  -839755.375000  300.350922
14010.000000  -1038667.312500  -842488.437500  301.453247
14040.000000  -1037557.437500  -843026.125000  298.921478
14070.000000  -1035588.312500  -840265.062500  300.138428
14100.000000  -1037545.312500  -843435.500000  298.273834
14130.000000  -1036697.687500  -840676.500000  301.210876
14160.000000  -1034338.062500  -838116.125000  301.519440
14190.000000  -1036855.812500  -840467.875000  301.774536
14220.000000  -1033963.375000  -839545.500000  298.747314
14250.000000  -1036012.812500  -840312.062500  300.718567
14280.000000  -1035213.500000  -839201.000000  301.197571
14310.000000  -1035939.562500  -839358.250000  302.071594
14340.000000  -1036586.625000  -842654.500000  298.000885
14370.000000  -1037808.562500  -842729.250000  299.763550
14400.000000  -1036086.062500  -841158.062500  299.531128
14430.000000  -1036009.687500  -840896.125000  299.816284
14460.000000  -1035886.750000  -840597.687500  300.085876
14490.000000  -1035842.875000  -840326.687500  300.434967
14520.000000  -1036435.375000  -841759.312500  299.143982
14550.000000  -1036661.625000  -842477.875000  298.387512
14580.000000  -1037378.937500  -843069.812500  298.580139
14610.000000  -1038063.812500  -841596.750000  301.896118
14640.000000  -1036927.312500  -841068.125000  300.962036
14670.000000  -1036845.937500  -842055.562500  299.319580
14700.000000  -1037132.250000  -842816.937500  298.589600
14730.000000  -1036752.562500  -841170.750000  300.535767
14760.000000  -1035868.500000  -840338.250000  300.456482
14790.000000  -1037052.875000  -841141.937500  301.041473
14820.000000  -1035223.875000  -839529.812500  300.708221
14850.000000  -1035860.875000  -840293.875000  300.513000
14880.000000  -1036089.562500  -841916.750000  298.370667
14910.000000  -1035590.375000  -839764.125000  300.911346
14940.000000  -1036294.750000  -841613.125000  299.152466
14970.000000  -1035856.125000  -841274.250000  298.999329
15000.000000  -1035478.812500  -839843.125000  300.618561
15030.000000  -1035739.062500  -840433.187500  300.111755
15060.000000  -1035903.000000  -841052.750000  299.411621
15090.000000  -1036555.187500  -840694.937500  300.963623
15120.000000  -1036862.125000  -842241.187500  299.059265
15150.000000  -1036181.500000  -840683.125000  300.407562
15180.000000  -1036001.562500  -841183.375000  299.362427
15210.000000  -1034792.125000  -840548.625000  298.479248
15240.000000  -1036685.062500  -840340.000000  301.708679
15270.000000  -1036485.312500  -842380.687500  298.265839
15300.000000  -1035674.437500  -841745.250000  297.996277
15330.000000  -1036045.312500  -840947.937500  299.791382
15360.000000  -1037342.500000  -842131.375000  299.966125
15390.000000  -1036130.500000  -840968.812500  299.890198
15420.000000  -1035588.187500  -840029.250000  300.500610
15450.000000  -1035998.062500  -841241.875000  299.267151
15480.000000  -1036224.562500  -841356.062500  299.439667
15510.000000  -1036965.187500  -841779.687500  299.926788
15540.000000  -1038533.500000  -844197.125000  298.622040
15570.000000  -1035457.312500  -842649.812500  296.272705
15600.000000  -1035161.312500  -839798.375000  300.199432
15630.000000  -1036143.875000  -840991.187500  299.876373
15660.000000  -1036845.875000  -841122.375000  300.753510
15690.000000  -1035036.750000  -839809.250000  299.991302
15720.000000  -1036082.875000  -839779.375000  301.644775
15750.000000  -1035047.812500  -840298.500000  299.256470
15780.000000  -1034977.937500  -839688.750000  300.086121
15810.000000  -1036368.500000  -841873.125000  298.866302
15840.000000  -1035006.812500  -839556.625000  300.333527
15870.000000  -1037104.562500  -842613.437500  298.859833
15900.000000  -1037845.062500  -842068.375000  300.835266
15930.000000  -1036682.437500  -841907.250000  299.296234
15960.000000  -1038522.750000  -843856.500000  299.128967
15990.000000  -1037223.875000  -843533.000000  297.630127
16020.000000  -1034881.125000  -840938.750000  298.016602
16050.000000  -1037290.312500  -841670.375000  300.594299
16080.000000  -1037694.437500  -841912.500000  300.843262
16110.000000  -1035762.125000  -840706.125000  299.727844
16140.000000  -1037546.750000  -843021.000000  298.912994
16170.000000  -1036730.062500  -841165.750000  300.508881
16200.000000  -1037414.937500  -841599.000000  300.895569
16230.000000  -1038308.500000  -842645.750000  300.660187
16260.000000  -1037847.437500  -841978.750000  300.976624
16290.000000  -1036541.312500  -841188.875000  300.183350
16320.000000  -1035045.250000  -840971.250000  298.218872
16350.000000  -1034522.312500  -841154.750000  297.133270
16380.000000  -1034018.000000  -838501.562500  300.435333
16410.000000  -1037858.687500  -842333.750000  300.448456
16440.000000  -1036883.250000  -841097.625000  300.848969
16470.000000  -1038661.625000  -843358.375000  300.107727
16500.000000  -1035311.062500  -840885.125000  298.759613
16530.000000  -1037300.125000  -842289.250000  299.658508
16560.000000  -1035038.187500  -840558.062500  298.842896
16590.000000  -1036650.437500  -840940.062500  300.733307
16620.000000  -1035675.500000  -840679.062500  299.636292
16650.000000  -1036999.000000  -840140.375000  302.497742
16680.000000  -1034917.312500  -839510.750000  300.266510
16710.000000  -1036323.187500  -840247.000000  301.295471
16740.000000  -1036149.312500  -841046.312500  299.800018
16770.000000  -1035709.437500  -840091.250000  300.591705
16800.000000  -1035882.437500  -840424.750000  300.345093
16830.000000  -1035209.750000  -841242.250000  298.055145
16860.000000  -1034756.375000  -839339.687500  300.281982
16890.000000  -1036242.500000  -840439.187500  300.876160
16920.000000  -1035132.937500  -839636.500000  300.404633
16950.000000  -1036889.875000  -841590.562500  300.101685
16980.000000  -1036614.437500  -841748.562500  299.435638
17010.000000  -1035830.687500  -839338.437500  301.934814
17040.000000  -1037800.250000  -844104.187500  297.638092
17070.000000  -1038693.312500  -844383.000000  298.581970
17100.000000  -1036179.687500  -839974.375000  301.493805
17130.000000  -1035324.312500  -840101.750000  299.983734
17160.000000  -1036160.937500  -842103.125000  298.193970
17190.000000  -1035773.812500  -840181.562500  300.551819
17220.000000  -1038259.312500  -843054.312500  299.956726
17250.000000  -1036482.687500  -841292.625000  299.933777
17280.000000  -1036251.937500  -841077.375000  299.909912
17310.000000  -1037879.125000  -842097.375000  300.842987
17340.000000  -1036636.250000  -841499.937500  299.851227
17370.000000  -1035399.687500  -839790.750000  300.577423
17400.000000  -1037116.312500  -841971.812500  299.863770
17430.000000  -1036243.687500  -840536.062500  300.729126
17460.000000  -1035437.000000  -840858.500000  298.994110
17490.000000  -1034551.937500  -840941.000000  297.507263
17520.000000  -1036533.750000  -841957.625000  298.990417
17550.000000  -1036525.250000  -841402.625000  299.830139
17580.000000  -1037523.250000  -840975.000000  302.020782
17610.000000  -1037118.375000  -841103.500000  301.201294
17640.000000  -1036243.125000  -840722.250000  300.442139
17670.000000  -1038079.250000  -842905.375000  299.908905
17700.000000  -1036216.250000  -840986.875000  299.994263
17730.000000  -1036147.500000  -840406.687500  300.780121
17760.000000  -1038700.937500  -845225.312500  297.299377
17790.000000  -1035992.250000  -840098.125000  301.015747
17820.000000  -1036791.437500  -842150.125000  299.090576
17850.000000  -1035489.000000  -840939.375000  298.949707
17880.000000  -1035980.000000  -840403.125000  300.528137
17910.000000  -1036877.625000  -841500.437500  300.221313
17940.000000  -1036505.687500  -841969.375000  298.929291
17970.000000  -1037588.437500  -842617.000000  299.597870
18000.000000  -1036978.000000  -841628.000000  300.179535
18030.000000  -1037464.062500  -842062.000000  300.259552
18060.000000  -1036087.687500  -840101.437500  301.157257
18090.000000  -1036615.500000  -840698.125000  301.051392
18120.000000  -1036077.125000  -842165.250000  297.969635
18150.000000  -1036605.812500  -840839.625000  300.819000
18180.000000  -1036511.000000  -841083.312500  300.298920
18210.000000  -1035750.250000  -838677.625000  302.826569
18240.000000  -1034534.250000  -837946.500000  302.081482
18270.000000  -1036153.062500  -838985.875000  302.971832
18300.000000  -1035154.750000  -838991.875000  301.428650
18330.000000  -1035152.875000  -841073.000000  298.227814
18360.000000  -1036574.437500  -839550.312500  302.752045
18390.000000  -1036527.750000  -841596.125000  299.536652
18420.000000  -1035077.437500  -840028.250000  299.717377
18450.000000  -1034842.000000  -839593.687500  300.023315
18480.000000  -1035174.750000  -840138.812500  299.696960
18510.000000  -1036854.312500  -842116.375000  299.238983
18540.000000  -1037088.312500  -842023.062500  299.742004
18570.000000  -1036726.000000  -841337.625000  300.238586
18600.000000  -1038022.062500  -843876.937500  298.328156
18630.000000  -1034891.500000  -838085.750000  302.416534
18660.000000  -1036451.562500  -841533.125000  299.516357
18690.000000  -1036849.500000  -841651.312500  299.946350
18720.000000  -1035664.375000  -841317.375000  298.638397
18750.000000  -1035094.500000  -840300.750000  299.324890
18780.000000  -1035911.875000  -840799.000000  299.815125
18810.000000  -1037183.812500  -841735.750000  300.330231
18840.000000  -1037318.750000  -843194.000000  298.296844
18870.000000  -1037076.812500  -841712.750000  300.201172
18900.000000  -1035646.750000  -840708.000000  299.547638
18930.000000  -1037488.250000  -841214.875000  301.598419
18960.000000  -1037946.125000  -842085.187500  300.964691
18990.000000  -1037870.750000  -842881.875000  299.624634
19020.000000  -1037669.750000  -841742.250000  301.067017
19050.000000  -1036282.125000  -841846.625000  298.774292
19080.000000  -1036434.937500  -841844.125000  299.012939
19110.000000  -1037548.125000  -842180.750000  300.206177
19140.000000  -1035687.187500  -840466.375000  299.981079
19170.000000  -1037298.000000  -841400.562500  301.020782
19200.000000  -1035154.062500  -840405.750000  299.255005
19230.000000  -1037454.375000  -841524.437500  301.070709
19260.000000  -1037938.312500  -843377.937500  298.966187
19290.000000  -1037099.875000  -842450.812500  299.102417
19320.000000  -1038140.562500  -844685.125000  297.268372
19350.000000  -1038096.125000  -842928.625000  299.899078
19380.000000  -1036695.375000  -839907.625000  302.388885
19410.000000  -1034782.687500  -838803.062500  301.147064
19440.000000  -1036515.375000  -840745.500000  300.824768
19470.000000  -1036095.187500  -841109.125000  299.620331
19500.000000  -1036175.687500  -841895.187500  298.536133
19530.000000  -1038457.812500  -844364.812500  298.247986
19560.000000  -1035049.062500  -840788.625000  298.505371
19590.000000  -1035284.562500  -840168.250000  299.820465
19620.000000  -1035034.687500  -838328.625000  302.263336
19650.000000  -1035205.250000  -839357.312500  300.944672
19680.000000  -1036644.375000  -841141.250000  300.414886
19710.000000  -1036464.312500  -840906.750000  300.498444
19740.000000  -1037332.625000  -841691.062500  300.627563
19770.000000  -1036513.250000  -842061.562500  298.799194
19800.000000  -1037087.250000  -842839.812500  298.485352
19830.000000  -1036807.500000  -841598.062500  299.963623
19860.000000  -1036598.000000  -841312.500000  300.080475
19890.000000  -1035419.875000  -839631.000000  300.853943
19920.000000  -1036475.625000  -841074.375000  300.258362
19950.000000  -1035617.312500  -840816.625000  299.335510
19980.000000  -1036839.187500  -841343.812500  300.402985
20010.000000  -1035327.000000  -839270.875000  301.264618
20040.000000  -1036297.187500  -841335.625000  299.582733
20070.000000  -1036551.625000  -841552.000000  299.641174
20100.000000  -1037678.750000  -842334.750000  300.170349
20130.000000  -1036486.875000  -840935.125000  300.489594
20160.000000  -1035933.812500  -841094.562500  299.394684
20190.000000  -1036337.750000  -840826.500000  300.427368
20220.000000  -1035895.375000  -841024.500000  299.443359
20250.000000  -1035983.375000  -841493.125000  298.858521
20280.000000  -1036399.437500  -841012.125000  300.236877
20310.000000  -1036019.562500  -841803.875000  298.436554
20340.000000  -1036936.125000  -842568.937500  298.669312
20370.000000  -1036858.312500  -842659.750000  298.410248
20400.000000  -1036456.687500  -841322.625000  299.847778
20430.000000  -1036633.250000  -841600.250000  299.692444
20460.000000  -1036497.000000  -841671.187500  299.374084
20490.000000  -1035787.000000  -839760.125000  301.219666
20520.000000  -1035852.062500  -840588.000000  300.047516
20550.000000  -1034615.250000  -840784.187500  297.845490
20580.000000  -1036918.875000  -841146.375000  300.828796
20610.000000  -1035905.187500  -841250.687500  299.110840
20640.000000  -1035409.625000  -840335.750000  299.755219
20670.000000  -1036798.062500  -841826.250000  299.598358
20700.000000  -1036812.937500  -841355.562500  300.344543
20730.000000  -1036481.312500  -842331.375000  298.335510
20760.000000  -1036025.625000  -841056.937500  299.593658
20790.000000  -1037572.250000  -843199.937500  298.677277
20820.000000  -1036047.812500  -840443.000000  300.571045
20850.000000  -1034442.250000  -838527.437500  301.047485
20880.000000  -1035607.562500  -841360.500000  298.484833
20910.000000  -1037466.562500  -842820.625000  299.097717
20940.000000  -1037985.500000  -843294.875000  299.166321
20970.000000  -1035723.875000  -839693.875000  301.224518
21000.000000  -1038243.187500  -840969.562500  303.135437
21030.000000  -1037982.125000  -843322.125000  299.119324
21060.000000  -1035365.750000  -839386.750000  301.146027
21090.000000  -1037161.437500  -842301.125000  299.427063
21120.000000  -1036077.687500  -842821.625000  296.961884
21150.000000  -1037922.625000  -842308.250000  300.585815
21180.000000  -1038047.000000  -843544.500000  298.877228
21210.000000  -1037170.125000  -841523.000000  300.636139
21240.000000  -1034734.500000  -840145.687500  299.009918
21270.000000  -1034019.687500  -838400.000000  300.594025
21300.000000  -1035335.375000  -840491.062500  299.402496
21330.000000  -1036720.500000  -840987.312500  300.768341
21360.000000  -1034958.437500  -839934.312500  299.678833
21390.000000  -1036478.312500  -841575.437500  299.492493
21420.000000  -1036714.937500  -840621.875000  301.321320
21450.000000  -1036311.437500  -842032.062500  298.534424
21480.000000  -1036267.687500  -841074.437500  299.938660
21510.000000  -1034481.125000  -838491.062500  301.163086
21540.000000  -1036321.250000  -841169.000000  299.875702
21570.000000  -1037134.437500  -841217.000000  301.051483
21600.000000  -1037028.375000  -842021.500000  299.652313
21630.000000  -1035081.812500  -840592.375000  298.857239
21660.000000  -1035658.312500  -841263.375000  298.711975
21690.000000  -1034934.187500  -839723.500000  299.965515
21720.000000  -1038145.312500  -843720.250000  298.758270
21750.000000  -1034796.937500  -840186.437500  299.043213
21780.000000  -1036785.687500  -842059.750000  299.220612
21810.000000  -1036179.062500  -840777.375000  300.258911
21840.000000  -1037117.187500  -841692.937500  300.293610
21870.000000  -1036241.562500  -840827.750000  300.277618
21900.000000  -1037048.937500  -842908.187500  298.321381
21930.000000  -1035389.750000  -840119.250000  300.057404
21960.000000  -1035717.687500  -839846.687500  300.980133
21990.000000  -1035639.375000  -839961.125000  300.683929
22020.000000  -1037167.812500  -842088.000000  299.764343
22050.000000  -1035767.375000  -839884.187500  300.998871
22080.000000  -1035286.625000  -840500.687500  299.312805
22110.000000  -1035413.000000  -839255.375000  301.420624
22140.000000  -1036636.625000  -840574.937500  301.273163
22170.000000  -1035943.312500  -840152.937500  300.856232
22200.000000  -1036844.625000  -840845.500000  301.177032
22230.000000  -1037404.750000  -842824.000000  298.997467
22260.000000  -1036436.875000  -841881.375000  298.958771
22290.000000  -1037261.875000  -842636.500000  299.066132
22320.000000  -1035285.250000  -839886.437500  300.254578
22350.000000  -1037094.875000  -841607.875000  300.390106
22380.000000  -1035775.437500  -840818.187500  299.576019
22410.000000  -1037036.875000  -841005.500000  301.226654
22440.000000  -1035996.437500  -840951.812500  299.710327
22470.000000  -1036713.812500  -840531.437500  301.458649
22500.000000  -1037474.375000  -841212.312500  301.581085
22530.000000  -1034803.437500  -838714.687500  301.314789
22560.000000  -1036927.500000  -840568.375000  301.730225
22590.000000  -1035485.312500  -839694.000000  300.857666
22620.000000  -1036393.625000  -841265.625000  299.838470
22650.000000  -1034181.125000  -838055.000000  301.372253
22680.000000  -1038005.312500  -842245.687500  300.808990
22710.000000  -1035818.500000  -841837.750000  298.075531
22740.000000  -1036339.375000  -841319.125000  299.672791
22770.000000  -1038060.750000  -842654.812500  300.265533
22800.000000  -1035811.812500  -841098.937500  299.200562
22830.000000  -1036096.437500  -839954.625000  301.396210
22860.000000  -1035666.625000  -839432.000000  301.538910
22890.000000  -1036299.937500  -840970.125000  300.148499
22920.000000  -1034616.625000  -837516.125000  302.869324
22950.000000  -1036831.500000  -841647.125000  299.925110
22980.000000  -1034522.375000  -838362.375000  301.424255
23010.000000  -1036640.437500  -840428.562500  301.503876
23040.000000  -1035257.062500  -839767.250000  300.394348
23070.000000  -1036914.187500  -841924.687500  299.625580
23100.000000  -1037080.937500  -842158.125000  299.523102
23130.000000  -1037235.812500  -842533.625000  299.184174
23160.000000  -1034839.312500  -840399.000000  298.781677
23190.000000  -1035529.250000  -839679.062500  300.948181
23220.000000  -1037410.000000  -842207.125000  299.953522
23250.000000  -1034249.062500  -840463.687500  297.775360
23280.000000  -1036168.937500  -839837.937500  301.686981
23310.000000  -1036163.687500  -840655.687500  300.422333
23340.000000  -1036351.437500  -840358.750000  301.167175
23370.000000  -1035326.062500  -840512.062500  299.355988
23400.000000  -1037321.375000  -841800.875000  300.441650
23430.000000  -1037779.750000  -842072.375000  300.728699
23460.000000  -1036114.312500  -840303.625000  300.887543
23490.000000  -1037397.000000  -841757.937500  300.623718
23520.000000  -1036074.875000  -841232.375000  299.399719
23550.000000  -1035450.187500  -840302.625000  299.868469
23580.000000  -1035170.750000  -839574.500000  300.557953
23610.000000  -1035742.312500  -840952.625000  299.318542
23640.000000  -1035678.625000  -840515.437500  299.892487
23670.000000  -1036363.187500  -840486.500000  300.988892
23700.000000  -1035977.187500  -840737.125000  300.010590
23730.000000  -1036933.500000  -841258.937500  300.678284
23760.000000  -1033833.812500  -838484.375000  300.178680
23790.000000  -1037930.062500  -842310.812500  300.593292
23820.000000  -1036014.750000  -840982.250000  299.691711
23850.000000  -1035745.312500  -839931.875000  300.891724
23880.000000  -1035403.187500  -840028.250000  300.217896
23910.000000  -1037099.687500  -842247.437500  299.414734
23940.000000  -1037297.125000  -841125.375000  301.442230
23970.000000  -1037241.875000  -842615.500000  299.067596
24000.000000  -1036414.937500  -840899.125000  300.434418
24030.000000  -1039047.562500  -843782.500000  300.049011
24060.000000  -1035944.125000  -839826.125000  301.359711
24090.000000  -1036699.812500  -842062.375000  299.084625
24120.000000  -1036957.437500  -840663.937500  301.629364
24150.000000  -1036751.187500  -841308.812500  300.321472
24180.000000  -1036450.250000  -840247.625000  301.489746
24210.000000  -1036139.375000  -840723.062500  300.281464
24240.000000  -1037359.687500  -842264.062500  299.788696
24270.000000  -1036750.625000  -841872.375000  299.454620
24300.000000  -1036416.625000  -840978.312500  300.315247
24330.000000  -1036298.625000  -840409.375000  301.008179
24360.000000  -1035500.687500  -839534.375000  301.126648
24390.000000  -1037917.375000  -842789.125000  299.838776
24420.000000  -1036566.250000  -841010.062500  300.496399
24450.000000  -1035489.312500  -839797.375000  300.704956
24480.000000  -1037034.062500  -842432.312500  299.029816
24510.000000  -1035633.625000  -840832.625000  299.335907
24540.000000  -1037600.687500  -840521.500000  302.836639
24570.000000  -1037842.812500  -842408.750000  300.308777
24600.000000  -1035941.750000  -840958.500000  299.616058
24630.000000  -1036876.500000  -841149.562500  300.758759
24660.000000  -1035790.437500  -841267.375000  298.908905
24690.000000  -1036096.062500  -841111.937500  299.617310
24720.000000  -1036664.250000  -841992.937500  299.136688
24750.000000  -1037463.125000  -842574.000000  299.471405
24780.000000  -1036260.000000  -841524.875000  299.234772
24810.000000  -1035637.125000  -840647.625000  299.625610
24840.000000  -1037601.625000  -842471.375000  299.841827
24870.000000  -1037095.812500  -841883.250000  299.968323
24900.000000  -1036328.437500  -840508.375000  300.901917
24930.000000  -1034953.312500  -840143.812500  299.349030
24960.000000  -1036079.062500  -841299.000000  299.303802
24990.000000  -1037513.312500  -841916.812500  300.558319
25020.000000  -1036343.937500  -841772.062500  298.983917
25050.000000  -1038774.125000  -844458.812500  298.589600
25080.000000  -1036797.375000  -841883.437500  299.509552
25110.000000  -1038753.437500  -844064.437500  299.163849
25140.000000  -1036365.187500  -841997.750000  298.669769
25170.000000  -1036549.187500  -841320.625000  299.992889
25200.000000  -1035275.687500  -840185.250000  299.780670
25230.000000  -1036014.750000  -840319.750000  300.709778
25260.000000  -1038129.875000  -843048.687500  299.766479
25290.000000  -1036474.500000  -842450.000000  298.142731
25320.000000  -1036709.687500  -839594.000000  302.892792
25350.000000  -1035856.250000  -840556.875000  300.101807
25380.000000  -1036956.312500  -842929.312500  298.146637
25410.000000  -1036895.625000  -842328.125000  298.977203
25440.000000  -1037246.937500  -841404.750000  300.935944
25470.000000  -1037548.312500  -841600.125000  301.098755
25500.000000  -1035932.125000  -840842.500000  299.779419
25530.000000  -1035520.625000  -841877.625000  297.556610
25560.000000  -1037629.187500  -841896.562500  300.767456
25590.000000  -1035987.750000  -839968.500000  301.207977
25620.000000  -1038271.187500  -842474.437500  300.865997
25650.000000  -1036264.062500  -840068.875000  301.478333
25680.000000  -1037676.250000  -843222.125000  298.802887
25710.000000  -1035495.437500  -839950.812500  300.478607
25740.000000  -1037417.187500  -842243.312500  299.908905
25770.000000  -1038830.250000  -842979.687500  300.948730
25800.000000  -1037817.312500  -842351.750000  300.357178
25830.000000  -1037660.125000  -842166.812500  300.399811
25860.000000  -1037103.062500  -841513.812500  300.547241
25890.000000  -1036908.812500  -841469.000000  300.317535
25920.000000  -1036472.500000  -840698.250000  300.831512
25950.000000  -1037690.625000  -842082.062500  300.576904
25980.000000  -1037697.187500  -842157.500000  300.471008
26010.000000  -1036615.375000  -841570.625000  299.710480
26040.000000  -1036796.562500  -843190.187500  297.500244
26070.000000  -1037364.187500  -842568.750000  299.327362
26100.000000  -1038466.562500  -840584.750000  304.069946
26130.000000  -1036768.625000  -841286.187500  300.383057
26160.000000  -1036646.187500  -842195.250000  298.798004
26190.000000  -1036380.312500  -841366.812500  299.662415
26220.000000  -1035621.687500  -840514.687500  299.806122
26250.000000  -1037181.875000  -841990.812500  299.935303
26280.000000  -1036346.000000  -839927.625000  301.821259
26310.000000  -1037078.750000  -841494.375000  300.539703
26340.000000  -1036266.375000  -840645.937500  300.595093
26370.000000  -1037645.187500  -842063.312500  300.535889
26400.000000  -1037007.437500  -841707.250000  300.102997
26430.000000  -1037170.187500  -842935.125000  298.466278
26460.000000  -1037298.937500  -842402.375000  299.482819
26490.000000  -1034533.687500  -840544.312500  298.088806
26520.000000  -1036724.937500  -840662.500000  301.274384
26550.000000  -1037051.125000  -841663.875000  300.236755
26580.000000  -1037723.687500  -842669.250000  299.725403
26610.000000  -1035606.187500  -840310.312500  300.096405
26640.000000  -1035545.187500  -839682.125000  300.967926
26670.000000  -1036679.500000  -840805.750000  300.984314
26700.000000  -1036545.437500  -841895.250000  299.104218
26730.000000  -1036561.250000  -841841.000000  299.211884
26760.000000  -1036548.000000  -842098.125000  298.796417
26790.000000  -1036032.625000  -841111.875000  299.519958
26820.000000  -1037284.812500  -841093.000000  301.473083
26850.000000  -1038292.312500  -843651.812500  299.089294
26880.000000  -1035150.187500  -839202.125000  301.098602
26910.000000  -1038067.062500  -842410.687500  300.650330
26940.000000  -1036974.750000  -841713.562500  300.043091
26970.000000  -1037594.750000  -842428.375000  299.897369
27000.000000  -1035804.625000  -840108.562500  300.711304
27030.000000  -1037431.562500  -843297.375000  298.311279
27060.000000  -1036023.062500  -840412.500000  300.580017
27090.000000  -1037928.062500  -843085.312500  299.400146
27120.000000  -1035720.437500  -840836.000000  299.464203
27150.000000  -1035635.687500  -841637.812500  298.101898
27180.000000  -1035850.187500  -840934.437500  299.512268
27210.000000  -1035616.312500  -838789.250000  302.449249
27240.000000  -1036620.562500  -840452.250000  301.437012
27270.000000  -1035768.375000  -840200.000000  300.515137
27300.000000  -1037118.062500  -841911.875000  299.958618
27330.000000  -1036817.312500  -842867.250000  298.028381
27360.000000  -1036487.625000  -840759.375000  300.760712
27390.000000  -1034869.250000  -838766.875000  301.335693
27420.000000  -1036119.500000  -839527.687500  302.087799
27450.000000  -1037888.875000  -841713.875000  301.447296
27480.000000  -1035892.687500  -839509.000000  301.768005
27510.000000  -1037020.187500  -841453.500000  300.512512
27540.000000  -1035459.875000  -839621.375000  300.930206
27570.000000  -1036058.750000  -840139.250000  301.054749
27600.000000  -1035974.750000  -840759.375000  299.972748
27630.000000  -1037399.250000  -841672.125000  300.759033
27660.000000  -1036430.562500  -841405.187500  299.680756
27690.000000  -1035023.437500  -840646.562500  298.684204
27720.000000  -1037183.812500  -842180.437500  299.646942
27750.000000  -1035352.000000  -840754.125000  299.023834
27780.000000  -1037475.500000  -842805.375000  299.134918
27810.000000  -1035873.500000  -841621.875000  298.491730
27840.000000  -1037068.250000  -842192.312500  299.451141
27870.000000  -1036417.687500  -840437.375000  301.148132
27900.000000  -1036486.937500  -840981.000000  300.419189
27930.000000  -1034890.625000  -840169.375000  299.213440
27960.000000  -1037162.750000  -841982.125000  299.919250
27990.000000  -1036266.062500  -839590.375000  302.216614
28020.000000  -1036862.625000  -841958.000000  299.495209
28050.000000  -1035106.250000  -839775.812500  300.149536
28080.000000  -1035757.812500  -841200.750000  298.961060
28110.000000  -1036840.500000  -841654.000000  299.928314
28140.000000  -1035692.312500  -840094.937500  300.559662
28170.000000  -1036560.062500  -842030.500000  298.918915
28200.000000  -1036268.437500  -840487.625000  300.841522
28230.000000  -1037660.875000  -842555.000000  299.804504
28260.000000  -1035593.187500  -839838.687500  300.801147
28290.000000  -1035766.500000  -840404.562500  300.197876
28320.000000  -1037509.625000  -842933.125000  298.990936
28350.000000  -1037302.625000  -842015.500000  300.082916
28380.000000  -1034562.125000  -840718.562500  297.864777
28410.000000  -1035408.000000  -841134.437500  298.525513
28440.000000  -1037797.500000  -841450.625000  301.711395
28470.000000  -1036251.625000  -841913.375000  298.624847
28500.000000  -1034959.500000  -839763.125000  299.943542
28530.000000  -1036484.125000  -841796.687500  299.161407
28560.000000  -1035541.000000  -840618.250000  299.523102
28590.000000  -1037359.187500  -842397.500000  299.582855
28620.000000  -1036185.000000  -840930.125000  300.033386
28650.000000  -1034836.687500  -839488.375000  300.176971
28680.000000  -1036365.437500  -839976.062500  301.776672
28710.000000  -1034846.687500  -839129.375000  300.744049
28740.000000  -1037058.750000  -841346.750000  300.735748
28770.000000  -1036148.375000  -840811.500000  300.159454
28800.000000  -1034947.062500  -839637.937500  300.116730
28830.000000  -1036331.375000  -840784.375000  300.482361
28860.000000  -1037283.500000  -842243.500000  299.703247
28890.000000  -1036991.625000  -842163.062500  299.378296
28920.000000  -1036216.500000  -840067.687500  301.407043
28950.000000  -1036345.062500  -841162.875000  299.921661
28980.000000  -1035873.000000  -841230.750000  299.092102
29010.000000  -1036695.062500  -842112.687500  299.000000
29040.000000  -1036021.250000  -841517.312500  298.879486
29070.000000  -1037210.062500  -841837.750000  300.213837
29100.000000  -1035769.937500  -839903.750000  300.972717
29130.000000  -1037674.875000  -842586.625000  299.777313
29160.000000  -1034259.375000  -838095.687500  301.429901
29190.000000  -1037263.500000  -842293.250000  299.596100
29220.000000  -1037080.375000  -840872.750000  301.497437
29250.000000  -1037210.437500  -841527.500000  300.691223
29280.000000  -1035261.562500  -841295.125000  298.053589
29310.000000  -1037098.062500  -841827.125000  300.058044
29340.000000  -1037678.062500  -841223.687500  301.876587
29370.000000  -1035426.562500  -840082.875000  300.169861
29400.000000  -1035980.937500  -841030.687500  299.565247
29430.000000  -1037305.000000  -842725.250000  298.996002
29460.000000  -1037651.187500  -841857.875000  300.860779
29490.000000  -1036263.687500  -841121.125000  299.860779
29520.000000  -1036036.312500  -839498.125000  302.005432
29550.000000  -1036192.375000  -841304.500000  299.469482
29580.000000  -1037295.125000  -841862.187500  300.307007
29610.000000  -1038182.312500  -842361.875000  300.902496
29640.000000  -1036043.187500  -839728.562500  301.661835
29670.000000  -1036813.375000  -840447.562500  301.740479
29700.000000  -1035285.437500  -840450.250000  299.388519
29730.000000  -1036403.875000  -841800.625000  299.032104
29760.000000  -1037663.750000  -842129.750000  300.462280
29790.000000  -1036135.375000  -841615.750000  298.903687
29820.000000  -1035398.062500  -838903.062500  301.938965
29850.000000  -1036441.750000  -841099.812500  300.167175
29880.000000  -1035471.187500  -839317.312500  301.414825
29910.000000  -1034986.500000  -840098.187500  299.470123
29940.000000  -1036800.125000  -841695.625000  299.802338
29970.000000  -1035456.437500  -840909.125000  298.946167
30000.000000  -1036688.312500  -841763.750000  299.525909
30030.000000  -1035762.250000  -840620.437500  299.859680
30060.000000  -1038807.937500  -843772.375000  299.696350
30090.000000  -1036707.625000  -840807.125000  301.025452
30120.000000  -1036515.437500  -841859.500000  299.113007
30150.000000  -1037895.750000  -842629.750000  300.050507
30180.000000  -1036539.875000  -839942.125000  302.096893
30210.000000  -1037018.000000  -841944.125000  299.755249
30240.000000  -1034753.687500  -838360.125000  301.783173
30270.000000  -1036398.187500  -840066.000000  301.688843
30300.000000  -1036707.375000  -840016.000000  302.240784
30330.000000  -1035848.937500  -840603.062500  300.019562
30360.000000  -1035577.500000  -840828.875000  299.255463
30390.000000  -1037598.875000  -842354.437500  300.017365
30420.000000  -1033693.062500  -838178.937500  300.431763
30450.000000  -1035746.750000  -840287.500000  300.347443
30480.000000  -1036820.187500  -842659.875000  298.351410
30510.000000  -1036028.812500  -840689.937500  300.162476
30540.000000  -1036111.437500  -841188.875000  299.522705
30570.000000  -1035213.187500  -838976.250000  301.542511
30600.000000  -1037545.750000  -842106.250000  300.317047
30630.000000  -1036026.375000  -840417.125000  300.577942
30660.000000  -1035094.875000  -839100.937500  301.169037
30690.000000  -1038086.937500  -844708.000000  297.150818
30720.000000  -1036760.125000  -841293.937500  300.358154
30750.000000  -1035477.562500  -840221.250000  300.035645
30780.000000  -1036528.250000  -840686.312500  300.935486
30810.000000  -1037500.000000  -843220.750000  298.534241
30840.000000  -1037074.937500  -842707.937500  298.669067
30870.000000  -1034610.375000  -838817.437500  300.860229
30900.000000  -1038826.500000  -843543.750000  300.076263
30930.000000  -1036988.437500  -842959.875000  298.148926
30960.000000  -1037439.250000  -842653.125000  299.313080
30990.000000  -1037557.625000  -841533.500000  301.215393
31020.000000  -1035348.187500  -839615.875000  300.766998
31050.000000  -1036334.687500  -840862.125000  300.367889
31080.000000  -1035548.750000  -839789.187500  300.808899
31110.000000  -1035976.687500  -839840.187500  301.388123
31140.000000  -1036234.625000  -842815.875000  297.212006
31170.000000  -1036224.312500  -840874.125000  300.179810
31200.000000  -1035228.500000  -840114.187500  299.817413
31230.000000  -1035284.062500  -839240.250000  301.245667
31260.000000  -1035663.625000  -839079.062500  302.076660
31290.000000  -1036531.812500  -839967.187500  302.045959
31320.000000  -1038369.375000  -843384.750000  299.618134
31350.000000  -1036994.187500  -842230.875000  299.278107
31380.000000  -1035919.500000  -840741.625000  299.915100
31410.000000  -1037059.750000  -842042.812500  299.667786
31440.000000  -1037586.937500  -841824.187500  300.813812
31470.000000  -1038710.312500  -843489.562500  299.980957
31500.000000  -1034682.687500  -840422.125000  298.505554
31530.000000  -1038253.312500  -842977.375000  300.065735
31560.000000  -1034488.062500  -838696.000000  300.858917
31590.000000  -1036030.250000  -841563.625000  298.822083
31620.000000  -1036089.750000  -841361.500000  299.224121
31650.000000  -1036150.937500  -839596.250000  302.030731
31680.000000  -1037324.500000  -842363.187500  299.582275
31710.000000  -1036433.250000  -839758.875000  302.214569
31740.000000  -1036245.125000  -840408.500000  300.927277
31770.000000  -1037403.312500  -840901.000000  301.950195
31800.000000  -1036518.312500  -842274.625000  298.479523
31830.000000  -1035068.000000  -839481.437500  300.543030
31860.000000  -1035406.687500  -839461.250000  301.094452
31890.000000  -1036601.687500  -841006.812500  300.555847
31920.000000  -1035906.750000  -841129.500000  299.299500
31950.000000  -1035079.750000  -841035.937500  298.172394
31980.000000  -1035823.437500  -839288.000000  302.001160
32010.000000  -1035016.687500  -839727.250000  300.086487
32040.000000  -1036024.750000  -840831.812500  299.938202
32070.000000  -1035297.687500  -840413.750000  299.463348
32100.000000  -1034980.562500  -840340.500000  299.088654
32130.000000  -1035603.187500  -839327.625000  301.601837
32160.000000  -1038264.812500  -842800.562500  300.355103
32190.000000  -1036576.750000  -840619.062500  301.113373
32220.000000  -1035033.000000  -839689.500000  300.169525
32250.000000  -1036315.375000  -840978.750000  300.159027
32280.000000  -1036901.875000  -841111.875000  300.855682
32310.000000  -1036663.750000  -841070.562500  300.553253
32340.000000  -1036957.937500  -842421.500000  298.929443
32370.000000  -1035338.000000  -838956.875000  301.763947
32400.000000  -1035609.687500  -840785.625000  299.371399
32430.000000  -1036331.437500  -841355.375000  299.604919
32460.000000  -1036470.000000  -841891.000000  298.994812
32490.000000  -1033226.750000  -836399.250000  302.449921
32520.000000  -1036216.812500  -839952.125000  301.585052
32550.000000  -1036985.000000  -840594.812500  301.777924
32580.000000  -1035330.062500  -839767.750000  300.505859
32610.000000  -1036746.125000  -842374.750000  298.675812
32640.000000  -1037089.500000  -842187.875000  299.490540
32670.000000  -1035752.125000  -840259.000000  300.399445
32700.000000  -1037772.375000  -841309.062500  301.890320
32730.000000  -1035514.062500  -839830.000000  300.692871
32760.000000  -1037821.437500  -841999.125000  300.905304
32790.000000  -1036180.437500  -839524.750000  302.185883
32820.000000  -1037938.937500  -842050.375000  301.007172
32850.000000  -1035894.312500  -840744.750000  299.871582
32880.000000  -1034899.125000  -839987.875000  299.505371
32910.000000  -1036592.187500  -840668.000000  301.061920
32940.000000  -1035497.062500  -840380.312500  299.821198
32970.000000  -1035060.562500  -840097.125000  299.585541
33000.000000  -1038011.375000  -843416.625000  299.019043
33030.000000  -1037195.187500  -842395.250000  299.334259
33060.000000  -1034617.562500  -839997.687500  299.057648
33090.000000  -1038039.062500  -842421.500000  300.590729
33120.000000  -1034626.750000  -839688.187500  299.547363
33150.000000  -1038887.937500  -844490.000000  298.716583
33180.000000  -1034787.437500  -839336.625000  300.334503
33210.000000  -1037421.062500  -840045.250000  303.292542
33240.000000  -1035970.375000  -840517.250000  300.338043
33270.000000  -1035927.812500  -839856.562500  301.287842
33300.000000  -1034385.875000  -838974.000000  300.274597
33330.000000  -1035668.187500  -840434.750000  300.000397
33360.000000  -1034567.375000  -838808.687500  300.807587
33390.000000  -1037129.812500  -841293.375000  300.927032
33420.000000  -1038190.562500  -842502.875000  300.698486
33450.000000  -1034660.625000  -839964.000000  299.175537
33480.000000  -1035810.875000  -840488.625000  300.136902
33510.000000  -1037180.500000  -841653.500000  300.451538
33540.000000  -1035670.562500  -840089.187500  300.535126
33570.000000  -1034964.750000  -838849.375000  301.355621
33600.000000  -1036392.312500  -840634.500000  300.806152
33630.000000  -1037938.000000  -842053.562500  301.000824
33660.000000  -1037039.062500  -842441.125000  299.023865
33690.000000  -1036577.687500  -841198.062500  300.225128
33720.000000  -1037792.562500  -843317.375000  298.835297
33750.000000  -1036249.250000  -840300.750000  301.099274
33780.000000  -1036559.437500  -841078.062500  300.381439
33810.000000  -1034930.062500  -839239.125000  300.703430
33840.000000  -1035427.312500  -839928.125000  300.408752
33870.000000  -1036356.500000  -841772.812500  299.002014
33900.000000  -1037322.500000  -842075.375000  300.021515
33930.000000  -1037380.375000  -842193.500000  299.928864
33960.000000  -1036644.187500  -840804.750000  300.931580
33990.000000  -1034825.500000  -839664.875000  299.888641
34020.000000  -1035627.875000  -839434.000000  301.476257
34050.000000  -1036710.562500  -841279.562500  300.304016
34080.000000  -1037793.375000  -842738.000000  299.726807
34110.000000  -1036485.062500  -840962.875000  300.444183
34140.000000  -1035447.750000  -839615.062500  300.921295
34170.000000  -1035255.000000  -838924.062500  301.686890
34200.000000  -1035538.312500  -840297.500000  300.011780
34230.000000  -1038255.375000  -843586.625000  299.132721
34260.000000  -1037790.250000  -843238.500000  298.952942
34290.000000  -1035929.187500  -840733.875000  299.941803
34320.000000  -1034127.250000  -836929.750000  303.018494
34350.000000  -1036195.937500  -840835.750000  300.195221
34380.000000  -1035919.312500  -840554.375000  300.202576
34410.000000  -1037039.562500  -841405.562500  300.615936
34440.000000  -1034981.687500  -839703.625000  300.069031
34470.000000  -1036945.437500  -841241.000000  300.724243
34500.000000  -1037142.750000  -841662.000000  300.380493
34530.000000  -1035177.250000  -839274.500000  301.028992
34560.000000  -1038033.125000  -842545.812500  300.390533
34590.000000  -1035054.187500  -840875.562500  298.379608
34620.000000  -1038550.750000  -842743.625000  300.881989
34650.000000  -1037572.125000  -842854.125000  299.208374
34680.000000  -1038286.562500  -842906.000000  300.226532
34710.000000  -1038374.750000  -842897.562500  300.374969
34740.000000  -1036558.562500  -841841.125000  299.207520
34770.000000  -1035468.937500  -839353.187500  301.356232
34800.000000  -1037683.312500  -843576.125000  298.269806
34830.000000  -1037615.250000  -841916.375000  300.715668
34860.000000  -1036414.125000  -840933.437500  300.380341
34890.000000  -1035949.375000  -840397.937500  300.489105
34920.000000  -1036497.375000  -840086.125000  301.810303
34950.000000  -1036276.312500  -841706.375000  298.980865
34980.000000  -1036147.250000  -842485.312500  297.585693
35010.000000  -1035709.375000  -840585.250000  299.832520
35040.000000  -1037814.187500  -842050.125000  300.815887
35070.000000  -1037307.562500  -841802.000000  300.418579
35100.000000  -1036804.562500  -840954.125000  300.948486
35130.000000  -1036622.687500  -842377.000000  298.482666
35160.000000  -1036312.062500  -840857.625000  300.340057
35190.000000  -1036462.375000  -841343.000000  299.825134
35220.000000  -1035161.125000  -838758.625000  301.796814
35250.000000  -1038694.312500  -843444.750000  300.025208
35280.000000  -1036744.375000  -841300.062500  300.324463
35310.000000  -1036206.937500  -841047.875000  299.886169
35340.000000  -1036103.687500  -841239.687500  299.432770
35370.000000  -1035571.875000  -841250.375000  298.599182
35400.000000  -1035522.625000  -840620.250000  299.491699
35430.000000  -1035696.250000  -839445.687500  301.563385
35460.000000  -1039799.437500  -844219.437500  300.533020
35490.000000  -1035052.687500  -839367.187500  300.695099
35520.000000  -1036752.562500  -841903.437500  299.409943
35550.000000  -1035138.062500  -840191.375000  299.559845
35580.000000  -1033784.562500  -838485.250000  300.101685
35610.000000  -1037110.562500  -842273.875000  299.390778
35640.000000  -1035288.250000  -839224.875000  301.275726
35670.000000  -1036103.000000  -840218.375000  301.001099
35700.000000  -1035044.937500  -839104.500000  301.086884
35730.000000  -1036215.312500  -840297.125000  301.052643
35760.000000  -1036327.312500  -840853.625000  300.369598
35790.000000  -1035934.250000  -840166.375000  300.821686
35820.000000  -1035110.187500  -838490.250000  302.130920
35850.000000  -1037199.062500  -842935.250000  298.510468
35880.000000  -1036666.312500  -840066.687500  302.099792
35910.000000  -1038400.500000  -843920.812500  298.842285
35940.000000  -1037883.187500  -842884.937500  299.639038
35970.000000  -1035216.000000  -839827.500000  300.238708
36000.000000  -1036418.500000  -843009.625000  297.196777
36030.000000  -1034932.062500  -838973.250000  301.115143
36060.000000  -1034209.062500  -839061.125000  299.869110
36090.000000  -1037279.312500  -842696.375000  299.000885
36120.000000  -1037355.812500  -843037.875000  298.593689
36150.000000  -1037350.187500  -841390.937500  301.115753
36180.000000  -1036029.937500  -840018.500000  301.195953
36210.000000  -1037307.187500  -842951.187500  298.652191
36240.000000  -1037338.687500  -842306.375000  299.691345
36270.000000  -1035843.187500  -841323.812500  298.903168
36300.000000  -1035671.750000  -840670.375000  299.643829
36330.000000  -1035120.687500  -840287.625000  299.385223
36360.000000  -1037579.500000  -843482.812500  298.253662
36390.000000  -1037572.250000  -842849.750000  299.215271
36420.000000  -1037491.312500  -841489.750000  301.180786
36450.000000  -1036822.375000  -841045.875000  300.834900
36480.000000  -1036737.625000  -840732.812500  301.185822
36510.000000  -1034558.562500  -838362.375000  301.479858
36540.000000  -1037803.687500  -842536.000000  300.053040
36570.000000  -1035066.625000  -841157.312500  297.965759
36600.000000  -1037496.625000  -843040.875000  298.805450
36630.000000  -1036135.000000  -840305.812500  300.915863
36660.000000  -1035749.375000  -841327.250000  298.753815
36690.000000  -1035634.187500  -840406.812500  299.991119
36720.000000  -1037369.562500  -842419.000000  299.565826
36750.000000  -1036013.750000  -839111.000000  302.565552
36780.000000  -1036817.687500  -842093.312500  299.218231
36810.000000  -1036213.125000  -840815.125000  300.253357
36840.000000  -1038111.937500  -842694.875000  300.282562
36870.000000  -1035822.625000  -839518.875000  301.645111
36900.000000  -1034708.437500  -838965.250000  300.783783
36930.000000  -1036550.250000  -841047.500000  300.414276
36960.000000  -1036260.000000  -839979.437500  301.609467
36990.000000  -1035943.375000  -840568.250000  300.218140
37020.000000  -1035351.750000  -839892.500000  300.347443
37050.000000  -1035848.187500  -838875.750000  302.672607
37080.000000  -1035790.937500  -841529.625000  298.506683
37110.000000  -1037221.812500  -842037.375000  299.925171
37140.000000  -1037307.000000  -840861.125000  301.863464
37170.000000  -1036104.750000  -841787.125000  298.593170
37200.000000  -1036689.875000  -841596.437500  299.785339
37230.000000  -1036860.062500  -841207.062500  300.645142
37260.000000  -1039169.687500  -843560.312500  300.578094
37290.000000  -1035985.562500  -840056.187500  301.069855
37320.000000  -1036918.875000  -841510.312500  300.269592
37350.000000  -1036611.125000  -841845.375000  299.281830
37380.000000  -1035343.000000  -839715.625000  300.605713
37410.000000  -1037098.250000  -840873.937500  301.523041
37440.000000  -1034259.187500  -838187.312500  301.288849
37470.000000  -1035650.937500  -840856.437500  299.325958
37500.000000  -1035917.312500  -839492.187500  301.831604
37530.000000  -1036355.625000  -842273.437500  298.231445
37560.000000  -1036001.000000  -841549.250000  298.799255
37590.000000  -1036579.437500  -841659.750000  299.518311
37620.000000  -1036444.375000  -841107.812500  300.158936
37650.000000  -1037601.125000  -842396.687500  299.955902
37680.000000  -1036904.750000  -840705.750000  301.484192
37710.000000  -1036480.312500  -841342.250000  299.853821
37740.000000  -1033156.812500  -838006.312500  299.873016
37770.000000  -1036657.687500  -841068.250000  300.547546
37800.000000  -1036658.500000  -842610.125000  298.179504
37830.000000  -1035817.625000  -841129.687500  299.162201
37860.000000  -1036319.500000  -842443.437500  297.914703
37890.000000  -1036271.312500  -841030.812500  300.011261
37920.000000  -1037761.500000  -841187.750000  302.060089
37950.000000  -1038028.812500  -841821.437500  301.497070
37980.000000  -1037312.187500  -842915.625000  298.714478
38010.000000  -1036845.000000  -840985.687500  300.962189
38040.000000  -1036916.437500  -843761.062500  296.807281
38070.000000  -1035466.875000  -840911.437500  298.958618
38100.000000  -1035979.375000  -840461.000000  300.438263
38130.000000  -1037907.687500  -842195.250000  300.736481
38160.000000  -1036791.812500  -841580.125000  299.966949
38190.000000  -1035184.875000  -838565.562500  302.130035
38220.000000  -1036769.500000  -841314.375000  300.341187
38250.000000  -1035999.812500  -840148.000000  300.950714
38280.000000  -1037160.125000  -841134.000000  301.218536
38310.000000  -1036151.500000  -840551.000000  300.564453
38340.000000  -1036296.687500  -841233.312500  299.739075
38370.000000  -1038244.750000  -843804.187500  298.782074
38400.000000  -1036111.062500  -840774.875000  300.158386
38430.000000  -1036198.562500  -840796.375000  300.259827
38460.000000  -1035248.500000  -839642.687500  300.572601
38490.000000  -1036147.250000  -840823.125000  300.139801
38520.000000  -1035571.375000  -840684.375000  299.468170
38550.000000  -1036578.437500  -841087.812500  300.395630
38580.000000  -1036764.250000  -840828.312500  301.079956
38610.000000  -1036333.937500  -840898.500000  300.310913
38640.000000  -1034344.312500  -838588.375000  300.803406
38670.000000  -1036501.312500  -841151.250000  300.179688
38700.000000  -1038066.187500  -843667.812500  298.717255
38730.000000  -1037046.812500  -842070.375000  299.605591
38760.000000  -1035520.250000  -840439.625000  299.765656
38790.000000  -1037711.187500  -842696.000000  299.665039
38820.000000  -1036406.562500  -842615.812500  297.783569
38850.000000  -1035540.062500  -839277.125000  301.582367
38880.000000  -1036187.312500  -839793.875000  301.782928
38910.000000  -1037163.937500  -840298.625000  302.508057
38940.000000  -1036702.625000  -841615.250000  299.776001
38970.000000  -1036860.125000  -841310.437500  300.486389
39000.000000  -1037363.812500  -841415.250000  301.099335
39030.000000  -1036878.937500  -841326.187500  300.491119
39060.000000  -1036959.250000  -840616.750000  301.704620
39090.000000  -1036358.812500  -840436.000000  301.059753
39120.000000  -1036799.062500  -842302.937500  298.867493
39150.000000  -1037512.500000  -843310.875000  298.414948
39180.000000  -1037046.562500  -841644.625000  300.259369
39210.000000  -1033931.500000  -839138.750000  299.323303
39240.000000  -1036827.125000  -841757.562500  299.748657
39270.000000  -1037751.625000  -842537.625000  299.970581
39300.000000  -1037008.312500  -842172.437500  299.389557
39330.000000  -1036729.687500  -841420.625000  300.116730
39360.000000  -1037030.312500  -842132.562500  299.484619
39390.000000  -1035882.875000  -839757.625000  301.370819
39420.000000  -1037466.750000  -843098.750000  298.670593
39450.000000  -1035308.125000  -838224.125000  302.844025
39480.000000  -1037813.187500  -842864.875000  299.562256
39510.000000  -1037031.562500  -841384.750000  300.635651
39540.000000  -1036198.562500  -842443.562500  297.728668
39570.000000  -1035451.125000  -839648.250000  300.875488
39600.000000  -1036325.562500  -840758.875000  300.512512
39630.000000  -1036268.250000  -840162.625000  301.340668
39660.000000  -1037026.250000  -840330.500000  302.247498
39690.000000  -1036898.687500  -842131.437500  299.284119
39720.000000  -1034471.312500  -838972.437500  300.408325
39750.000000  -1038536.500000  -842511.000000  301.217621
39780.000000  -1035124.062500  -839154.500000  301.131622
39810.000000  -1036733.125000  -842499.312500  298.464417
39840.000000  -1036725.187500  -842456.000000  298.518738
39870.000000  -1037314.937500  -842866.500000  298.794159
39900.000000  -1036367.750000  -841446.625000  299.520538
39930.000000  -1037352.562500  -841230.500000  301.365875
39960.000000  -1037011.562500  -841199.187500  300.890045
39990.000000  -1038571.187500  -843162.687500  300.269440
40020.000000  -1038175.000000  -843748.125000  298.761108
40050.000000  -1035823.875000  -841189.437500  299.079987
40080.000000  -1036340.062500  -842722.812500  297.516968
40110.000000  -1036051.875000  -840520.062500  300.458954
40140.000000  -1036371.312500  -841574.125000  299.330048
40170.000000  -1035558.062500  -840420.250000  299.853516
40200.000000  -1036225.937500  -841268.062500  299.576965
40230.000000  -1035737.062500  -839803.062500  301.076996
40260.000000  -1035362.375000  -839515.562500  300.942963
40290.000000  -1037864.875000  -843274.375000  299.012421
40320.000000  -1037762.500000  -843370.375000  298.707672
40350.000000  -1036079.937500  -840416.250000  300.661560
40380.000000  -1036053.312500  -841117.750000  299.542694
40410.000000  -1037981.187500  -842841.062500  299.857025
40440.000000  -1036832.812500  -842192.062500  299.089722
40470.000000  -1036153.500000  -842427.375000  297.684235
40500.000000  -1035697.625000  -841987.812500  297.659210
40530.000000  -1034715.000000  -840743.125000  298.061920
40560.000000  -1037709.125000  -842748.375000  299.581421
40590.000000  -1037099.187500  -841911.625000  299.929901
40620.000000  -1037007.062500  -842456.375000  298.951294
40650.000000  -1038442.250000  -844092.000000  298.643311
40680.000000  -1036540.062500  -842285.250000  298.496704
40710.000000  -1037020.625000  -841649.687500  300.211761
40740.000000  -1036678.375000  -843192.375000  297.315247
40770.000000  -1034391.187500  -837798.875000  302.088593
40800.000000  -1035825.187500  -839109.625000  302.277954
40830.000000  -1038613.687500  -842306.437500  301.650513
40860.000000  -1036623.250000  -842265.375000  298.655029
40890.000000  -1034492.375000  -839399.875000  299.783844
40920.000000  -1037875.687500  -842884.500000  299.628204
40950.000000  -1037829.062500  -841248.875000  302.069946
40980.000000  -1035640.375000  -842471.312500  296.828247
41010.000000  -1034729.375000  -838309.562500  301.823456
41040.000000  -1036330.562500  -840521.437500  300.885040
41070.000000  -1037653.500000  -842823.062500  299.381195
41100.000000  -1036935.062500  -841643.937500  300.089081
41130.000000  -1035361.375000  -840633.625000  299.223358
41160.000000  -1038144.812500  -843995.937500  298.333862
41190.000000  -1036601.625000  -841744.437500  299.422302
41220.000000  -1037070.750000  -842804.125000  298.514771
41250.000000  -1034965.562500  -839414.812500  300.488068
41280.000000  -1036558.312500  -841482.250000  299.758636
41310.000000  -1036372.000000  -842017.812500  298.649384
41340.000000  -1036534.875000  -840783.562500  300.796173
41370.000000  -1036159.625000  -839467.750000  302.241425
41400.000000  -1036776.000000  -841722.562500  299.723846
41430.000000  -1037123.187500  -841705.625000  300.283325
41460.000000  -1035954.125000  -842233.062500  297.676514
41490.000000  -1036061.187500  -839934.500000  301.373047
41520.000000  -1036340.312500  -842153.500000  298.392120
41550.000000  -1034863.125000  -839795.000000  299.746490
41580.000000  -1035569.750000  -840607.750000  299.583405
41610.000000  -1037180.312500  -843599.625000  297.460724
41640.000000  -1037910.000000  -842682.812500  299.990875
41670.000000  -1037173.812500  -840941.875000  301.534821
41700.000000  -1036864.187500  -841421.250000  300.322357
41730.000000  -1036844.500000  -842771.312500  298.217590
41760.000000  -1035550.250000  -839751.187500  300.869629
41790.000000  -1036259.437500  -839613.437500  302.171021
41820.000000  -1038719.750000  -843885.562500  299.386932
41850.000000  -1035174.562500  -838679.750000  301.938629
41880.000000  -1035137.500000  -839429.750000  300.729370
41910.000000  -1037244.250000  -842862.562500  298.691620
41940.000000  -1037319.750000  -842516.000000  299.340240
41970.000000  -1035986.187500  -840634.687500  300.181854
42000.000000  -1034579.625000  -839912.500000  299.130188
42030.000000  -1034798.125000  -840077.687500  299.212189
42060.000000  -1034225.375000  -839395.812500  299.379852
42090.000000  -1036727.062500  -842002.625000  299.218262
42120.000000  -1037271.312500  -842150.250000  299.827698
42150.000000  -1036315.562500  -841179.562500  299.850708
42180.000000  -1035555.000000  -841004.250000  298.951447
42210.000000  -1036012.000000  -841244.062500  299.285156
42240.000000  -1035733.187500  -839231.312500  301.949585
42270.000000  -1037027.250000  -840572.250000  301.877594
42300.000000  -1037734.312500  -842672.187500  299.737213
42330.000000  -1035995.062500  -840797.687500  299.945038
42360.000000  -1036992.625000  -842606.750000  298.697998
42390.000000  -1036455.562500  -841562.250000  299.477783
42420.000000  -1037985.312500  -843213.312500  299.291382
42450.000000  -1036503.500000  -841047.375000  300.342621
42480.000000  -1036606.312500  -841620.812500  299.619446
42510.000000  -1035418.312500  -838740.500000  302.219910
42540.000000  -1036476.812500  -840167.625000  301.653473
42570.000000  -1037027.750000  -843635.937500  297.170593
42600.000000  -1036326.125000  -841998.437500  298.608643
42630.000000  -1036402.375000  -841873.187500  298.918243
42660.000000  -1036544.937500  -841459.375000  299.773254
42690.000000  -1037600.937500  -841973.562500  300.605804
42720.000000  -1036749.437500  -840316.812500  301.843109
42750.000000  -1036126.750000  -838924.625000  303.025513
42780.000000  -1034542.375000  -838751.000000  300.857788
42810.000000  -1038214.500000  -844766.187500  297.257385
42840.000000  -1035463.187500  -840564.937500  299.485413
42870.000000  -1037150.437500  -841305.687500  300.939819
42900.000000  -1036495.250000  -841920.437500  298.988434
42930.000000  -1035612.250000  -839153.375000  301.883453
42960.000000  -1037552.250000  -841806.812500  300.787170
42990.000000  -1036889.062500  -840905.187500  301.153595
43020.000000  -1035723.250000  -839860.937500  300.966766
43050.000000  -1037546.812500  -842532.250000  299.664185
43080.000000  -1036252.625000  -841897.687500  298.650543
43110.000000  -1033986.812500  -839500.687500  298.852173
43140.000000  -1035223.250000  -838959.812500  301.583191
43170.000000  -1035766.125000  -840726.000000  299.703400
43200.000000  -1037501.500000  -841557.687500  301.092072
43230.000000  -1036445.687500  -841204.250000  300.012756
43260.000000  -1036637.375000  -840570.062500  301.281799
43290.000000  -1036822.437500  -841657.312500  299.895508
43320.000000  -1035153.937500  -839823.937500  300.148804
43350.000000  -1035128.312500  -839661.250000  300.359406
43380.000000  -1038645.687500  -844088.937500  298.960663
43410.000000  -1036365.375000  -840170.062500  301.478485
43440.000000  -1036046.250000  -840590.125000  300.342651
43470.000000  -1037422.750000  -842618.250000  299.341370
43500.000000  -1037197.875000  -841095.562500  301.335602
43530.000000  -1036486.000000  -840732.062500  300.800262
43560.000000  -1035961.125000  -840881.375000  299.764313
43590.000000  -1035433.312500  -840921.562500  298.891449
43620.000000  -1036264.312500  -840795.125000  300.362671
43650.000000  -1037214.625000  -840628.187500  302.079498
43680.000000  -1036970.562500  -842222.687500  299.254333
43710.000000  -1036851.000000  -842369.250000  298.845367
43740.000000  -1036940.875000  -842373.375000  298.977173
43770.000000  -1037299.375000  -842134.375000  299.895294
43800.000000  -1034872.625000  -839375.000000  300.406372
43830.000000  -1036216.062500  -840786.250000  300.302246
43860.000000  -1035046.937500  -840458.187500  299.009796
43890.000000  -1037602.500000  -841977.812500  300.601654
43920.000000  -1037254.187500  -843288.937500  298.051697
43950.000000  -1037123.187500  -842278.250000  299.403564
43980.000000  -1034772.250000  -839629.562500  299.861053
44010.000000  -1037717.062500  -842701.687500  299.665344
44040.000000  -1037973.312500  -842887.687500  299.773346
44070.000000  -1035900.812500  -839690.812500  301.501038
44100.000000  -1036747.687500  -842442.250000  298.574371
44130.000000  -1035198.937500  -838844.687500  301.722717
44160.000000  -1035459.000000  -841331.375000  298.301239
44190.000000  -1035907.500000  -839212.250000  302.246735
44220.000000  -1036539.312500  -841217.750000  300.135895
44250.000000  -1036477.187500  -840562.937500  301.046600
44280.000000  -1036601.812500  -842054.000000  298.946899
44310.000000  -1037153.312500  -843432.000000  297.676910
44340.000000  -1036889.500000  -840724.000000  301.432648
44370.000000  -1034997.750000  -839609.500000  300.238312
44400.000000  -1038314.437500  -843001.375000  300.122803
44430.000000  -1035191.750000  -839618.625000  300.522430
44460.000000  -1036093.125000  -841365.000000  299.223999
44490.000000  -1036869.500000  -840951.500000  301.052399
44520.000000  -1037511.437500  -842233.375000  300.069031
44550.000000  -1037681.062500  -843589.125000  298.246399
44580.000000  -1036403.000000  -841378.125000  299.679962
44610.000000  -1035183.687500  -840194.500000  299.625092
44640.000000  -1036654.875000  -840515.875000  301.391968
44670.000000  -1036114.750000  -840689.875000  300.294678
44700.000000  -1038668.375000  -842763.500000  301.032227
44730.000000  -1036326.875000  -840143.812500  301.459686
44760.000000  -1035788.312500  -840566.062500  299.983276
44790.000000  -1036508.687500  -840377.062500  301.380615
44820.000000  -1037345.625000  -841540.437500  300.879028
44850.000000  -1034911.187500  -841214.687500  297.638763
44880.000000  -1037251.437500  -842759.000000  298.861816
44910.000000  -1036877.187500  -842064.187500  299.354401
44940.000000  -1037229.687500  -841446.875000  300.844635
44970.000000  -1036387.000000  -842938.562500  297.257568
45000.000000  -1038167.812500  -843310.375000  299.422638
45030.000000  -1034140.125000  -839294.937500  299.403839
45060.000000  -1035873.125000  -839735.062500  301.390503
45090.000000  -1037016.000000  -842120.562500  299.481049
45120.000000  -1035668.687500  -839042.125000  302.141205
45150.000000  -1038126.062500  -842740.125000  300.234711
45180.000000  -1036542.187500  -841351.750000  299.934326
45210.000000  -1036160.062500  -842401.125000  297.734741
45240.000000  -1036918.812500  -841923.125000  299.635101
45270.000000  -1037470.187500  -842294.375000  299.911835
45300.000000  -1034730.437500  -839204.500000  300.449951
45330.000000  -1034131.312500  -838295.187500  300.926514
45360.000000  -1035666.187500  -840687.375000  299.609161
45390.000000  -1038010.187500  -842195.562500  300.893524
45420.000000  -1035518.312500  -839229.375000  301.622375
45450.000000  -1038045.687500  -843262.500000  299.308563
45480.000000  -1038848.875000  -843592.250000  300.036163
45510.000000  -1037054.750000  -842371.000000  299.155762
45540.000000  -1037645.062500  -843279.500000  298.666809
45570.000000  -1034543.625000  -839532.125000  299.659393
45600.000000  -1036498.437500  -842660.437500  297.856171
45630.000000  -1036636.937500  -840999.250000  300.621674
45660.000000  -1037002.375000  -842673.687500  298.610168
45690.000000  -1036448.187500  -842251.250000  298.407715
45720.000000  -1035762.250000  -840942.500000  299.364807
45750.000000  -1036614.062500  -841705.437500  299.501373
45780.000000  -1036273.375000  -840523.125000  300.794586
45810.000000  -1035345.062500  -839689.625000  300.648956
45840.000000  -1035936.875000  -839208.750000  302.297241
45870.000000  -1033649.437500  -839020.187500  299.072052
45900.000000  -1035325.750000  -841326.500000  298.104004
45930.000000  -1037942.562500  -841836.687500  301.341034
45960.000000  -1036001.375000  -842286.000000  297.667755
45990.000000  -1037136.625000  -842037.875000  299.793488
46020.000000  -1037676.875000  -842620.625000  299.728210
46050.000000  -1036109.625000  -839610.687500  301.945068
46080.000000  -1036119.312500  -840519.500000  300.563416
46110.000000  -1034839.625000  -840945.312500  297.942719
46140.000000  -1037369.875000  -842024.812500  300.171967
46170.000000  -1035387.437500  -841780.250000  297.501495
46200.000000  -1036980.562500  -842146.750000  299.386383
46230.000000  -1035941.687500  -840508.812500  300.306915
46260.000000  -1036277.375000  -840911.250000  300.204315
46290.000000  -1035915.125000  -839332.375000  302.073822
46320.000000  -1035228.437500  -839639.750000  300.546356
46350.000000  -1037082.562500  -841614.750000  300.360657
46380.000000  -1037424.312500  -842093.125000  300.150574
46410.000000  -1035970.562500  -840588.000000  300.229645
46440.000000  -1037424.062500  -842227.812500  299.943329
46470.000000  -1037166.000000  -841599.437500  300.512390
46500.000000  -1034111.937500  -838637.000000  300.371552
46530.000000  -1035894.875000  -840859.437500  299.696228
46560.000000  -1036265.562500  -840960.062500  300.111176
46590.000000  -1036836.812500  -841507.125000  300.148346
46620.000000  -1036096.750000  -839530.937500  302.047821
46650.000000  -1034850.500000  -839927.750000  299.523071
46680.000000  -1036008.250000  -840904.000000  299.801910
46710.000000  -1036122.187500  -840851.937500  300.057007
46740.000000  -1035307.687500  -840034.500000  300.061523
46770.000000  -1036078.625000  -841264.250000  299.356537
46800.000000  -1036924.625000  -842344.562500  298.996490
46830.000000  -1036960.875000  -842212.437500  299.255188
46860.000000  -1036164.687500  -841101.937500  299.738159
46890.000000  -1036020.000000  -840521.625000  300.407593
46920.000000  -1037253.187500  -844012.187500  296.938782
46950.000000  -1035517.937500  -840681.875000  299.389801
46980.000000  -1036639.250000  -842862.937500  297.761383
47010.000000  -1036205.750000  -841990.937500  298.435181
47040.000000  -1038018.312500  -843124.250000  299.478973
47070.000000  -1036892.750000  -841651.500000  300.012451
47100.000000  -1037267.875000  -842106.500000  299.889679
47130.000000  -1036388.812500  -840594.625000  300.862152
47160.000000  -1035040.750000  -840461.875000  298.994690
47190.000000  -1035993.875000  -841522.312500  298.829712
47220.000000  -1035360.625000  -839773.250000  300.544373
47250.000000  -1037943.000000  -843903.937500  298.165192
47280.000000  -1036915.125000  -840840.000000  301.293823
47310.000000  -1038104.312500  -843844.625000  298.504150
47340.000000  -1037399.437500  -843767.250000  297.539948
47370.000000  -1036526.250000  -841005.437500  300.442047
47400.000000  -1034982.312500  -839464.062500  300.438080
47430.000000  -1035063.750000  -839161.500000  301.028168
47460.000000  -1037035.062500  -841996.250000  299.701355
47490.000000  -1037252.062500  -843826.625000  297.222198
47520.000000  -1036376.812500  -841192.687500  299.924683
47550.000000  -1036219.812500  -840929.375000  300.088013
47580.000000  -1035566.000000  -840331.937500  300.001404
47610.000000  -1035012.937500  -840116.062500  299.483307
47640.000000  -1035117.625000  -838354.437500  302.351135
47670.000000  -1036570.000000  -841780.062500  299.318939
47700.000000  -1037084.750000  -841875.312500  299.963531
47730.000000  -1036650.125000  -842512.625000  298.316437
47760.000000  -1036019.562500  -840162.375000  300.958862
47790.000000  -1036906.062500  -841073.500000  300.921082
47820.000000  -1036576.562500  -840748.750000  300.913818
47850.000000  -1037339.937500  -841607.812500  300.766785
47880.000000  -1037704.750000  -842450.937500  300.031769
47910.000000  -1037209.125000  -842836.500000  298.677643
47940.000000  -1036718.812500  -842176.000000  298.939240
47970.000000  -1036366.875000  -840726.562500  300.625671
48000.000000  -1035360.750000  -839861.625000  300.408691
48030.000000  -1037622.625000  -843448.062500  298.373383
48060.000000  -1036280.312500  -840698.125000  300.536377
48090.000000  -1036623.000000  -841636.062500  299.621643
48120.000000  -1035841.750000  -840124.875000  300.743286
48150.000000  -1036862.875000  -842276.250000  299.006592
48180.000000  -1037731.000000  -841480.562500  301.563202
48210.000000  -1037234.062500  -842682.937500  298.951965
48240.000000  -1036224.875000  -841025.312500  299.948425
48270.000000  -1036700.500000  -841312.687500  300.237671
48300.000000  -1036425.312500  -842515.375000  297.966705
48330.000000  -1039264.250000  -843568.125000  300.711487
48360.000000  -1038166.125000  -842197.937500  301.129456
48390.000000  -1035429.375000  -840397.875000  299.690155
48420.000000  -1034855.687500  -839051.250000  300.877838
48450.000000  -1035214.812500  -841315.000000  297.951111
48480.000000  -1037140.437500  -842443.250000  299.176453
48510.000000  -1037237.250000  -842836.312500  298.721222
48540.000000  -1036963.500000  -842073.625000  299.472504
48570.000000  -1036221.375000  -839644.187500  302.065338
48600.000000  -1036357.375000  -841552.250000  299.342316
48630.000000  -1034724.750000  -838971.000000  300.800018
48660.000000  -1037275.812500  -841546.375000  300.762573
48690.000000  -1034930.375000  -838290.937500  302.160889
48720.000000  -1037647.250000  -842985.687500  299.121674
48750.000000  -1037595.187500  -843078.625000  298.898926
48780.000000  -1036541.437500  -841007.125000  300.462830
48810.000000  -1036211.375000  -839933.062500  301.606049
48840.000000  -1036965.000000  -841115.750000  300.946747
48870.000000  -1036875.312500  -841538.062500  300.159973
48900.000000  -1038203.937500  -843860.375000  298.633087
48930.000000  -1036828.125000  -841901.062500  299.529663
48960.000000  -1036232.750000  -840693.750000  300.469940
48990.000000  -1035462.062500  -839355.437500  301.342255
49020.000000  -1034968.750000  -839578.812500  300.240967
49050.000000  -1036799.500000  -842102.687500  299.175842
49080.000000  -1038311.125000  -843114.000000  299.944641
49110.000000  -1037445.000000  -842470.500000  299.602509
49140.000000  -1038016.000000  -842793.375000  299.983765
49170.000000  -1035336.375000  -841109.625000  298.453583
49200.000000  -1036675.500000  -841922.875000  299.261597
49230.000000  -1036782.812500  -840710.562500  301.289398
49260.000000  -1037828.000000  -842098.812500  300.762268
49290.000000  -1036672.687500  -839898.625000  302.367798
49320.000000  -1037895.812500  -842696.062500  299.948730
49350.000000  -1035575.500000  -840525.187500  299.719055
49380.000000  -1034852.687500  -839171.687500  300.688171
49410.000000  -1035064.750000  -840237.000000  299.377075
49440.000000  -1036964.125000  -842437.937500  298.913635
49470.000000  -1036139.250000  -841898.937500  298.474426
49500.000000  -1037741.312500  -843347.437500  298.710358
49530.000000  -1036505.687500  -841098.500000  300.267395
49560.000000  -1037382.437500  -842245.062500  299.852875
49590.000000  -1035800.375000  -840890.437500  299.503357
49620.000000  -1036464.812500  -840923.812500  300.473022
49650.000000  -1036066.625000  -842248.500000  297.825684
49680.000000  -1037560.312500  -844173.125000  297.163513
49710.000000  -1034318.000000  -838441.750000  300.988220
49740.000000  -1037628.375000  -840902.312500  302.294037
49770.000000  -1037135.000000  -843371.000000  297.742523
49800.000000  -1036245.312500  -841866.875000  298.686646
49830.000000  -1035005.437500  -840425.187500  298.996765
49860.000000  -1037573.062500  -842653.312500  299.518402
49890.000000  -1034923.125000  -839943.000000  299.611206
49920.000000  -1037746.250000  -843406.125000  298.627777
49950.000000  -1034893.000000  -838893.625000  301.177490
49980.000000  -1036405.625000  -840677.562500  300.760498
50010.000000  -1037187.187500  -841679.062500  300.422546
50040.000000  -1035821.187500  -839707.875000  301.352570
50070.000000  -1036001.187500  -841171.125000  299.380585
50100.000000  -1035294.312500  -840228.625000  299.742645
50130.000000  -1038349.750000  -843154.187500  299.942230
50160.000000  -1036129.000000  -840814.062500  300.125732
50190.000000  -1036652.750000  -842038.750000  299.048584
50220.000000  -1037600.437500  -842982.437500  299.054749
50250.000000  -1038271.937500  -842995.500000  300.066559
50280.000000  -1035605.312500  -841476.875000  298.302429
50310.000000  -1036801.562500  -841367.687500  300.308441
50340.000000  -1037684.500000  -843510.625000  298.372375
50370.000000  -1038963.875000  -843383.062500  300.534241
50400.000000  -1038714.125000  -843537.312500  299.913422
50430.000000  -1035659.250000  -840444.437500  299.971802
50460.000000  -1036595.500000  -840954.750000  300.626343
50490.000000  -1037251.750000  -841334.000000  301.052002
50520.000000  -1036507.562500  -840732.937500  300.832031
50550.000000  -1037465.187500  -843594.375000  297.906708
50580.000000  -1035079.375000  -839920.875000  299.885284
50610.000000  -1037197.375000  -841144.062500  301.260315
50640.000000  -1036367.125000  -841238.562500  299.839294
50670.000000  -1036247.500000  -841403.375000  299.402283
50700.000000  -1036144.312500  -841172.750000  299.597992
50730.000000  -1036461.937500  -839853.000000  302.114014
50760.000000  -1036325.062500  -841161.500000  299.893127
50790.000000  -1036032.125000  -841097.437500  299.541412
50820.000000  -1036612.562500  -842134.375000  298.839905
50850.000000  -1037633.375000  -841922.875000  300.733459
50880.000000  -1036291.437500  -840773.000000  300.438385
50910.000000  -1035170.250000  -840421.437500  299.255798
50940.000000  -1034526.375000  -838399.875000  301.372772
50970.000000  -1036595.625000  -841533.125000  299.737732
51000.000000  -1036419.250000  -840065.375000  301.722046
51030.000000  -1038043.750000  -842742.750000  300.104279
51060.000000  -1036560.312500  -841807.312500  299.262177
51090.000000  -1036631.687500  -841943.750000  299.162201
51120.000000  -1036920.937500  -842203.500000  299.207520
51150.000000  -1035961.937500  -840939.125000  299.676758
51180.000000  -1036779.375000  -840225.875000  302.028870
51210.000000  -1035835.687500  -841027.937500  299.346313
51240.000000  -1036324.000000  -840186.250000  301.390045
51270.000000  -1036948.687500  -841304.750000  300.631256
51300.000000  -1036546.062500  -841227.187500  300.131744
51330.000000  -1036061.125000  -840246.750000  300.893097
51360.000000  -1036559.812500  -841400.125000  299.887085
51390.000000  -1035908.312500  -839792.125000  301.356964
51420.000000  -1035177.000000  -840152.812500  299.678894
51450.000000  -1035939.562500  -839715.250000  301.523041
51480.000000  -1036159.437500  -841165.125000  299.632996
51510.000000  -1037264.375000  -842065.250000  299.947723
51540.000000  -1036342.875000  -841088.062500  300.033325
51570.000000  -1035273.000000  -840177.125000  299.789062
51600.000000  -1036103.187500  -841243.187500  299.426605
51630.000000  -1035674.625000  -839979.125000  300.710480
51660.000000  -1035394.250000  -840705.000000  299.164185
51690.000000  -1036596.937500  -840586.625000  301.194153
51720.000000  -1034578.000000  -839375.187500  299.953430
51750.000000  -1038009.437500  -843362.250000  299.099548
51780.000000  -1035150.562500  -839312.125000  300.930054
51810.000000  -1036693.312500  -840706.562500  301.158020
51840.000000  -1036262.187500  -841681.500000  298.997406
51870.000000  -1037377.312500  -843108.625000  298.517975
51900.000000  -1036886.250000  -841388.250000  300.406921
51930.000000  -1038141.812500  -843935.187500  298.422638
51960.000000  -1036328.687500  -841004.750000  300.139557
51990.000000  -1037498.062500  -843097.000000  298.721344
52020.000000  -1036456.375000  -841524.687500  299.536774
52050.000000  -1035431.937500  -838787.437500  302.168732
52080.000000  -1034975.250000  -839621.375000  300.185547
52110.000000  -1034587.750000  -838925.500000  300.659332
52140.000000  -1034691.062500  -839751.375000  299.549042
52170.000000  -1035535.125000  -839479.250000  301.264191
52200.000000  -1036937.125000  -841974.375000  299.584442
52230.000000  -1038222.625000  -843196.750000  299.681488
52260.000000  -1036548.000000  -841041.125000  300.420654
52290.000000  -1036980.000000  -841766.875000  299.969269
52320.000000  -1039151.250000  -842618.312500  301.997345
52350.000000  -1036551.375000  -841419.500000  299.844360
52380.000000  -1036533.875000  -842579.500000  298.034973
52410.000000  -1035961.062500  -840043.562500  301.051575
52440.000000  -1036066.125000  -841611.000000  298.804504
52470.000000  -1036914.500000  -841784.875000  299.840973
52500.000000  -1036041.125000  -841323.187500  299.208374
52530.000000  -1036972.187500  -841471.562500  300.410980
52560.000000  -1037414.562500  -841826.625000  300.545135
52590.000000  -1035299.500000  -839717.000000  300.536896
52620.000000  -1035775.500000  -841274.250000  298.875427
52650.000000  -1036030.062500  -840425.312500  300.570984
52680.000000  -1037551.125000  -842610.750000  299.550079
52710.000000  -1035222.187500  -839574.500000  300.636963
52740.000000  -1035961.125000  -840772.000000  299.932281
52770.000000  -1035132.562500  -838842.687500  301.623779
52800.000000  -1038581.000000  -842522.750000  301.267944
52830.000000  -1034576.500000  -838945.625000  300.611115
52860.000000  -1036813.062500  -842401.375000  298.737732
52890.000000  -1036841.062500  -841037.062500  300.877167
52920.000000  -1036128.000000  -841078.625000  299.717590
52950.000000  -1034737.875000  -838869.375000  300.976227
52980.000000  -1036678.375000  -842470.375000  298.424774
53010.000000  -1035512.187500  -840623.875000  299.470184
53040.000000  -1036932.937500  -840257.250000  302.216644
53070.000000  -1034698.250000  -838921.250000  300.835632
53100.000000  -1035174.250000  -837986.437500  303.003571
53130.000000  -1035476.750000  -840879.750000  299.022430
53160.000000  -1034718.250000  -837491.812500  303.062958
53190.000000  -1036455.375000  -841220.125000  300.003204
53220.000000  -1037521.875000  -843776.812500  297.713379
53250.000000  -1037788.437500  -842288.500000  300.409943
53280.000000  -1035681.875000  -838994.687500  302.234314
53310.000000  -1034624.750000  -840023.875000  299.028442
53340.000000  -1038641.250000  -844791.750000  297.873901
53370.000000  -1037583.750000  -841854.125000  300.762848
53400.000000  -1036472.375000  -841537.250000  299.542084
53430.000000  -1035339.937500  -840128.125000  299.967255
53460.000000  -1036061.000000  -841245.625000  299.358032
53490.000000  -1036228.187500  -840949.125000  300.070557
53520.000000  -1036448.125000  -842692.312500  297.729919
53550.000000  -1035721.312500  -840465.000000  300.035553
53580.000000  -1038295.937500  -842255.937500  301.239868
53610.000000  -1034264.187500  -838669.000000  300.556274
53640.000000  -1036425.812500  -842058.437500  298.669647
53670.000000  -1035818.312500  -839365.875000  301.873566
53700.000000  -1035552.187500  -840887.875000  299.126007
53730.000000  -1037507.750000  -842484.062500  299.678131
53760.000000  -1036792.750000  -842432.500000  298.658630
53790.000000  -1036762.562500  -841701.000000  299.736328
53820.000000  -1036792.812500  -841280.812500  300.428528
53850.000000  -1034463.125000  -839231.875000  299.997070
53880.000000  -1037005.000000  -842210.750000  299.325592
53910.000000  -1037618.562500  -842676.625000  299.552460
53940.000000  -1037199.937500  -843264.437500  298.005981
53970.000000  -1036373.437500  -841607.312500  299.282349
54000.000000  -1038602.375000  -843233.625000  300.208344
54030.000000  -1037256.875000  -842782.187500  298.834503
54060.000000  -1037226.625000  -841716.437500  300.425720
54090.000000  -1036979.937500  -841233.187500  300.789246
54120.000000  -1036930.062500  -841537.250000  300.245392
54150.000000  -1035796.000000  -840993.250000  299.338715
54180.000000  -1037427.625000  -842704.000000  299.217072
54210.000000  -1036795.375000  -841146.125000  300.639313
54240.000000  -1035913.062500  -840412.312500  300.411224
54270.000000  -1037080.750000  -842495.625000  299.004181
54300.000000  -1037760.875000  -843585.437500  298.374725
54330.000000  -1038216.875000  -843049.812500  299.898468
54360.000000  -1035309.500000  -839833.687500  300.372894
54390.000000  -1035202.125000  -840453.750000  299.255127
54420.000000  -1037693.562500  -843017.500000  299.143951
54450.000000  -1035683.312500  -841010.875000  299.138397
54480.000000  -1035313.750000  -839376.500000  301.082001
54510.000000  -1038417.312500  -842279.687500  301.389832
54540.000000  -1037963.437500  -841830.250000  301.382996
54570.000000  -1035878.062500  -841709.125000  298.364685
54600.000000  -1035238.812500  -839546.375000  300.705780
54630.000000  -1036565.562500  -841638.937500  299.529022
54660.000000  -1036134.062500  -840057.562500  301.295929
54690.000000  -1035592.187500  -840923.000000  299.133331
54720.000000  -1035361.312500  -840021.625000  300.163727
54750.000000  -1036386.437500  -840713.062500  300.676483
54780.000000  -1034245.812500  -839642.500000  299.032135
54810.000000  -1037397.500000  -841965.187500  300.306030
54840.000000  -1035336.562500  -838965.375000  301.748718
54870.000000  -1037612.375000  -841738.937500  300.983917
54900.000000  -1037865.062500  -842241.250000  300.600342
54930.000000  -1035249.750000  -839953.250000  300.097321
54960.000000  -1035830.375000  -838923.000000  302.572754
54990.000000  -1034928.687500  -839896.250000  299.691620
55020.000000  -1035899.812500  -841367.125000  298.923706
55050.000000  -1036573.062500  -840841.125000  300.766510
55080.000000  -1036648.437500  -841946.000000  299.184448
55110.000000  -1036590.250000  -841696.625000  299.478271
55140.000000  -1037448.000000  -842276.250000  299.905701
55170.000000  -1035986.750000  -840666.750000  300.133484
55200.000000  -1036772.625000  -841876.250000  299.482483
55230.000000  -1036121.500000  -841108.500000  299.661652
55260.000000  -1037032.375000  -843278.125000  297.727448
55290.000000  -1035420.187500  -839199.625000  301.517334
55320.000000  -1037073.062500  -841549.937500  300.445587
55350.000000  -1035523.312500  -839314.875000  301.498749
55380.000000  -1037394.187500  -843272.875000  298.291504
55410.000000  -1034873.312500  -839061.500000  300.889252
55440.000000  -1036129.875000  -841840.562500  298.549713
55470.000000  -1037469.937500  -841677.312500  300.859680
55500.000000  -1035195.812500  -840668.625000  298.915192
55530.000000  -1036095.625000  -840519.125000  300.527618
55560.000000  -1038302.375000  -842920.875000  300.227966
55590.000000  -1036752.875000  -842533.812500  298.441742
55620.000000  -1035540.687500  -839206.062500  301.692535
55650.000000  -1035917.937500  -840826.625000  299.782074
55680.000000  -1035181.250000  -839706.750000  300.370880
55710.000000  -1038161.937500  -844091.187500  298.213806
55740.000000  -1035947.812500  -841548.250000  298.719116
55770.000000  -1036076.812500  -840152.625000  301.061859
55800.000000  -1036247.625000  -840905.250000  300.167816
55830.000000  -1037525.062500  -843135.500000  298.703766
55860.000000  -1035911.187500  -839364.687500  302.018158
55890.000000  -1036934.562500  -841631.250000  300.107819
55920.000000  -1035323.437500  -838737.687500  302.078400
55950.000000  -1037668.750000  -841618.687500  301.255310
55980.000000  -1036552.437500  -841221.062500  300.150970
56010.000000  -1036555.187500  -840546.875000  301.191132
56040.000000  -1036738.437500  -841494.000000  300.017365
56070.000000  -1037411.062500  -842156.312500  300.033203
56100.000000  -1034631.937500  -838921.375000  300.733673
56130.000000  -1035804.937500  -839478.062500  301.680695
56160.000000  -1036527.937500  -839383.562500  302.936829
56190.000000  -1035924.750000  -840758.437500  299.897308
56220.000000  -1035638.187500  -840752.500000  299.466095
56250.000000  -1035982.000000  -841506.375000  298.835999
56280.000000  -1036364.750000  -840133.625000  301.533478
56310.000000  -1036022.187500  -840578.000000  300.324249
56340.000000  -1035527.250000  -839908.562500  300.592468
56370.000000  -1035672.687500  -839883.687500  300.854126
56400.000000  -1036118.812500  -840981.875000  299.852203
56430.000000  -1036114.625000  -841173.375000  299.551514
56460.000000  -1036359.312500  -840049.812500  301.653900
56490.000000  -1035550.625000  -840748.062500  299.338379
56520.000000  -1036442.750000  -841702.875000  299.241974
56550.000000  -1034864.812500  -839644.750000  299.979828
56580.000000  -1037033.812500  -841910.750000  299.830780
56610.000000  -1035601.437500  -838759.562500  302.472046
56640.000000  -1037883.687500  -843538.562500  298.635437
56670.000000  -1035328.250000  -840151.250000  299.913757
56700.000000  -1036010.187500  -840355.562500  300.647675
56730.000000  -1037140.812500  -842924.125000  298.438080
56760.000000  -1035987.250000  -840605.062500  300.229034
56790.000000  -1036324.375000  -840988.625000  300.157684
56820.000000  -1037160.062500  -842009.437500  299.873169
56850.000000  -1037255.250000  -844550.000000  296.115601
56880.000000  -1036312.125000  -841870.437500  298.783844
56910.000000  -1035778.937500  -840247.125000  300.458893
56940.000000  -1035570.812500  -840869.375000  299.182953
56970.000000  -1035094.875000  -837976.687500  302.896606
57000.000000  -1036917.125000  -841050.937500  300.972748
57030.000000  -1035976.750000  -839482.750000  301.937500
57060.000000  -1036689.062500  -840792.875000  301.018890
57090.000000  -1036354.312500  -840418.937500  301.079102
57120.000000  -1037243.500000  -841923.750000  300.133118
57150.000000  -1037551.687500  -843011.250000  298.935608
57180.000000  -1035744.875000  -840486.625000  300.038574
57210.000000  -1036539.812500  -842555.625000  298.080841
57240.000000  -1035780.250000  -839669.250000  301.348907
57270.000000  -1036940.750000  -842437.375000  298.878662
57300.000000  -1037572.375000  -841644.750000  301.067230
57330.000000  -1036934.562500  -841653.750000  300.073273
57360.000000  -1035618.750000  -841006.875000  299.045288
57390.000000  -1036333.750000  -840986.687500  300.175049
57420.000000  -1034557.187500  -839018.562500  300.469391
57450.000000  -1036966.937500  -841192.250000  300.832214
57480.000000  -1035667.562500  -839792.937500  300.985687
57510.000000  -1037882.875000  -843134.187500  299.255585
57540.000000  -1036909.000000  -841282.500000  300.604401
57570.000000  -1037499.812500  -843266.750000  298.463287
57600.000000  -1036004.812500  -841194.500000  299.350281
57630.000000  -1035152.187500  -840249.875000  299.491669
57660.000000  -1036539.312500  -841831.500000  299.192780
57690.000000  -1034312.437500  -839398.062500  299.510162
57720.000000  -1037802.562500  -842949.375000  299.416138
57750.000000  -1033943.937500  -838112.187500  300.919830
57780.000000  -1037156.250000  -841854.187500  300.105927
57810.000000  -1036090.812500  -840744.562500  300.173798
57840.000000  -1035932.187500  -840510.250000  300.290131
57870.000000  -1036734.062500  -841430.875000  300.107666
57900.000000  -1037640.437500  -842469.187500  299.904877
57930.000000  -1036338.812500  -840117.312500  301.518738
57960.000000  -1035583.312500  -841148.750000  298.772858
57990.000000  -1035808.125000  -840380.437500  300.298950
58020.000000  -1036231.875000  -840581.312500  300.641418
58050.000000  -1036896.625000  -842605.000000  298.553284
58080.000000  -1036967.687500  -843707.687500  296.968048
58110.000000  -1039006.750000  -844159.875000  299.406372
58140.000000  -1034826.312500  -838748.312500  301.298248
58170.000000  -1036615.312500  -841925.000000  299.165802
58200.000000  -1035295.312500  -840405.625000  299.472198
58230.000000  -1035394.312500  -839918.062500  300.373566
58260.000000  -1039200.562500  -843799.250000  300.258423
58290.000000  -1036450.250000  -841009.375000  300.319183
58320.000000  -1033633.562500  -839491.187500  298.323883
58350.000000  -1035861.937500  -840662.875000  299.947632
58380.000000  -1036609.875000  -841780.812500  299.379059
58410.000000  -1037615.000000  -842871.375000  299.247772
58440.000000  -1036181.625000  -841237.750000  299.555542
58470.000000  -1035843.750000  -840991.125000  299.415253
58500.000000  -1037440.375000  -842281.562500  299.885742
58530.000000  -1035245.125000  -839035.000000  301.501282
58560.000000  -1035880.687500  -840752.312500  299.839020
58590.000000  -1037024.750000  -841129.562500  301.017334
58620.000000  -1036594.250000  -841616.000000  299.608398
58650.000000  -1035655.000000  -839645.312500  301.193268
58680.000000  -1034785.312500  -839253.750000  300.458557
58710.000000  -1036607.562500  -841703.125000  299.494934
58740.000000  -1036102.562500  -841359.812500  299.246460
58770.000000  -1036495.500000  -841206.875000  300.085205
58800.000000  -1036049.875000  -840787.250000  300.045349
58830.000000  -1037487.562500  -843094.625000  298.708923
58860.000000  -1037793.875000  -842348.812500  300.325623
58890.000000  -1036261.437500  -841485.312500  299.297729
58920.000000  -1035064.187500  -840243.250000  299.366669
58950.000000  -1035845.250000  -840803.875000  299.705383
58980.000000  -1036940.187500  -840845.875000  301.323242
59010.000000  -1036185.187500  -839770.062500  301.816284
59040.000000  -1034860.500000  -838807.875000  301.259308
59070.000000  -1037102.812500  -840348.500000  302.337494
59100.000000  -1035753.062500  -840359.812500  300.246033
59130.000000  -1034583.875000  -840489.687500  298.249817
59160.000000  -1034864.875000  -839885.750000  299.609650
59190.000000  -1035828.062500  -839894.187500  301.076782
59220.000000  -1036996.812500  -842673.625000  298.601776
59250.000000  -1038497.250000  -843773.875000  299.216705
59280.000000  -1036139.187500  -840590.625000  300.484741
59310.000000  -1036756.375000  -842217.500000  298.933228
59340.000000  -1036073.062500  -841312.562500  299.273743
59370.000000  -1035394.500000  -841174.625000  298.442932
59400.000000  -1035967.937500  -840926.187500  299.705902
59430.000000  -1036434.250000  -843176.625000  296.964325
59460.000000  -1037512.187500  -843723.500000  297.780518
59490.000000  -1036678.125000  -842339.125000  298.626007
59520.000000  -1034882.687500  -838840.437500  301.243317
59550.000000  -1035967.437500  -840301.125000  300.665588
59580.000000  -1036742.125000  -840471.812500  301.593750
59610.000000  -1035062.562500  -839029.000000  301.229950
59640.000000  -1036530.687500  -842985.125000  297.406769
59670.000000  -1037412.437500  -842358.125000  299.725220
59700.000000  -1036575.687500  -841059.250000  300.435364
59730.000000  -1036873.000000  -841226.937500  300.634491
59760.000000  -1035651.500000  -839512.500000  301.391998
59790.000000  -1037490.500000  -841999.062500  300.396912
59820.000000  -1036567.312500  -840228.937500  301.698303
59850.000000  -1037121.687500  -842561.875000  298.965302
59880.000000  -1036135.437500  -840412.187500  300.753113
59910.000000  -1035419.312500  -841313.875000  298.267181
59940.000000  -1036141.125000  -840686.125000  300.340851
59970.000000  -1035002.312500  -838800.250000  301.488831
60000.000000  -1035268.687500  -838682.250000  302.079559
60030.000000  -1036526.500000  -840916.000000  300.579865
60060.000000  -1034717.562500  -837909.000000  302.420776
60090.000000  -1038610.062500  -843068.500000  300.473907
60120.000000  -1036684.437500  -840394.875000  301.623260
60150.000000  -1036634.437500  -840813.187500  300.903687
60180.000000  -1039028.812500  -843384.625000  300.631653
60210.000000  -1038279.250000  -844123.750000  298.344025
60240.000000  -1036087.750000  -839073.562500  302.736816
60270.000000  -1036768.187500  -841479.687500  300.085022
60300.000000  -1036757.187500  -842665.562500  298.245941
60330.000000  -1036005.312500  -841152.375000  299.415741
60360.000000  -1036373.812500  -841364.875000  299.655396
60390.000000  -1037136.125000  -841347.437500  300.853668
60420.000000  -1036977.000000  -841271.937500  300.725189
60450.000000  -1037403.562500  -841103.812500  301.639008
60480.000000  -1037036.187500  -841591.562500  300.324951
60510.000000  -1037283.937500  -842746.000000  298.931763
60540.000000  -1037001.562500  -841194.187500  300.882385
60570.000000  -1035641.812500  -840474.875000  299.898285
60600.000000  -1037793.062500  -841702.500000  301.317474
60630.000000  -1036545.500000  -840605.375000  301.086334
60660.000000  -1036688.312500  -840851.000000  300.928375
60690.000000  -1036091.937500  -841157.375000  299.541168
60720.000000  -1036114.375000  -840016.250000  301.329071
60750.000000  -1037578.437500  -842882.750000  299.174133
60780.000000  -1036319.125000  -840604.812500  300.739319
60810.000000  -1035656.187500  -840738.062500  299.515961
60840.000000  -1037283.937500  -842235.375000  299.716309
60870.000000  -1037766.750000  -841327.937500  301.852692
60900.000000  -1037315.375000  -843097.250000  298.440308
60930.000000  -1036610.687500  -841840.125000  299.289124
60960.000000  -1037487.937500  -841878.062500  300.578949
60990.000000  -1036687.312500  -842258.187500  298.764526
61020.000000  -1036436.687500  -842360.687500  298.221893
61050.000000  -1037643.500000  -841588.062500  301.263550
61080.000000  -1036570.375000  -840765.250000  300.878937
61110.000000  -1035029.250000  -841550.187500  297.304626
61140.000000  -1037728.437500  -842810.437500  299.515747
61170.000000  -1037666.812500  -841319.375000  301.712280
61200.000000  -1036653.125000  -842101.437500  298.952850
61230.000000  -1037896.250000  -843263.250000  299.077759
61260.000000  -1036491.375000  -841219.250000  300.059967
61290.000000  -1035572.625000  -840718.125000  299.418182
61320.000000  -1036545.812500  -841265.125000  300.073090
61350.000000  -1036334.000000  -840022.687500  301.656799
61380.000000  -1035941.187500  -840223.000000  300.745300
61410.000000  -1035217.312500  -838504.625000  302.273468
61440.000000  -1035277.437500  -839797.187500  300.379669
61470.000000  -1038489.500000  -843698.187500  299.321075
61500.000000  -1038736.062500  -843280.625000  300.341614
61530.000000  -1035103.375000  -839951.625000  299.874939
61560.000000  -1037690.062500  -841859.375000  300.918243
61590.000000  -1035936.875000  -840512.500000  300.293823
61620.000000  -1035554.000000  -838906.375000  302.173492
61650.000000  -1036607.312500  -842180.625000  298.760773
61680.000000  -1037107.375000  -842152.000000  299.573151
61710.000000  -1036049.500000  -839937.375000  301.350677
61740.000000  -1036819.375000  -841155.500000  300.661926
61770.000000  -1037158.875000  -841490.125000  300.669373
61800.000000  -1036737.875000  -842440.500000  298.562103
61830.000000  -1037358.562500  -842370.250000  299.623840
61860.000000  -1036422.937500  -840528.375000  301.016388
61890.000000  -1036831.500000  -840521.375000  301.654968
61920.000000  -1038044.937500  -842497.250000  300.483307
61950.000000  -1035664.250000  -840437.062500  299.990845
61980.000000  -1035376.875000  -840204.312500  299.906921
62010.000000  -1037185.187500  -842646.625000  298.932739
62040.000000  -1035562.750000  -841116.875000  298.790283
62070.000000  -1036221.750000  -841509.125000  299.200134
62100.000000  -1036831.000000  -841749.312500  299.767242
62130.000000  -1035512.062500  -839726.000000  300.849670
62160.000000  -1037055.937500  -841435.375000  300.595306
62190.000000  -1037846.250000  -842742.875000  299.800598
62220.000000  -1036216.062500  -841000.500000  299.972931
62250.000000  -1036649.500000  -842144.937500  298.880432
62280.000000  -1035933.437500  -841607.750000  298.605591
62310.000000  -1037304.812500  -841484.625000  300.902069
62340.000000  -1035853.125000  -840963.187500  299.472656
62370.000000  -1037425.625000  -843496.187500  297.996643
62400.000000  -1036216.062500  -840618.125000  300.560547
62430.000000  -1038181.937500  -844211.000000  298.060455
62460.000000  -1037355.500000  -842899.312500  298.806091
62490.000000  -1034828.250000  -841128.125000  297.644257
62520.000000  -1036625.437500  -840996.562500  300.608093
62550.000000  -1036084.000000  -840347.250000  300.773804
62580.000000  -1034777.562500  -839492.500000  300.079834
62610.000000  -1034901.437500  -838956.375000  301.093964
62640.000000  -1036150.437500  -841050.125000  299.795868
62670.000000  -1036373.687500  -841805.062500  298.978912
62700.000000  -1034846.687500  -840062.875000  299.309509
62730.000000  -1034158.562500  -838850.812500  300.114685
62760.000000  -1035656.625000  -840569.687500  299.775330
62790.000000  -1034963.250000  -840704.375000  298.502899
62820.000000  -1037478.937500  -841396.562500  301.304993
62850.000000  -1036911.937500  -841936.937500  299.603302
62880.000000  -1036781.562500  -840412.812500  301.744995
62910.000000  -1035833.375000  -840195.750000  300.621582
62940.000000  -1035005.500000  -840014.187500  299.628418
62970.000000  -1036099.562500  -840204.812500  301.016632
63000.000000  -1037973.187500  -844290.750000  297.617096
63030.000000  -1036803.437500  -840871.000000  301.074524
63060.000000  -1037274.625000  -841901.125000  300.215637
63090.000000  -1037379.187500  -842444.500000  299.541443
63120.000000  -1035924.187500  -840659.875000  300.047882
63150.000000  -1037560.437500  -841943.875000  300.589111
63180.000000  -1037030.187500  -841569.437500  300.349731
63210.000000  -1037364.375000  -841371.437500  301.167542
63240.000000  -1035577.812500  -840150.187500  300.298859
63270.000000  -1035023.437500  -840480.437500  298.939545
63300.000000  -1038784.812500  -843231.250000  300.492371
63330.000000  -1035716.250000  -840310.625000  300.265015
63360.000000  -1036732.250000  -841949.750000  299.307465
63390.000000  -1037801.937500  -843496.125000  298.575043
63420.000000  -1037398.937500  -842026.875000  300.213501
63450.000000  -1035300.750000  -840704.187500  299.021820
63480.000000  -1038174.562500  -843000.750000  299.908844
63510.000000  -1033816.187500  -838542.937500  300.061676
63540.000000  -1033837.000000  -837777.625000  301.269562
63570.000000  -1036331.500000  -839312.000000  302.744904
63600.000000  -1037640.625000  -844050.250000  297.475647
63630.000000  -1037403.312500  -842491.437500  299.506317
63660.000000  -1035572.562500  -840826.687500  299.251251
63690.000000  -1038802.250000  -843419.250000  300.230255
63720.000000  -1037668.187500  -842136.500000  300.458710
63750.000000  -1035719.312500  -841232.687500  298.852875
63780.000000  -1038566.187500  -843714.500000  299.413818
63810.000000  -1034920.375000  -839761.750000  299.885559
63840.000000  -1036702.375000  -841809.562500  299.477051
63870.000000  -1036643.937500  -842149.500000  298.864899
63900.000000  -1036805.000000  -843156.500000  297.565033
63930.000000  -1036526.562500  -841319.750000  299.959442
63960.000000  -1036555.625000  -842599.000000  298.038483
63990.000000  -1036049.312500  -840813.500000  300.004089
64020.000000  -1036843.250000  -841338.625000  300.417206
64050.000000  -1037446.937500  -841363.250000  301.306976
64080.000000  -1036921.125000  -840664.000000  301.573456
64110.000000  -1035831.750000  -840026.062500  300.879791
64140.000000  -1035312.750000  -840854.625000  298.809021
64170.000000  -1036629.750000  -841202.000000  300.299011
64200.000000  -1035769.937500  -841088.500000  299.152252
64230.000000  -1036117.875000  -841100.312500  299.668762
64260.000000  -1036120.687500  -840941.750000  299.916687
64290.000000  -1035456.625000  -839708.875000  300.790771
64320.000000  -1034600.625000  -840926.750000  297.603943
64350.000000  -1036114.562500  -839678.687500  301.848145
64380.000000  -1036999.187500  -841675.250000  300.139557
64410.000000  -1036809.062500  -842054.375000  299.264740
64440.000000  -1035737.937500  -839528.625000  301.500061
64470.000000  -1035287.500000  -840790.687500  298.868530
64500.000000  -1035735.625000  -841005.375000  299.227203
64530.000000  -1036436.937500  -841262.687500  299.909546
64560.000000  -1036202.687500  -841199.312500  299.646881
64590.000000  -1035482.687500  -839990.125000  300.398682
64620.000000  -1035420.500000  -840037.687500  300.229980
64650.000000  -1036845.687500  -842280.375000  298.973785
64680.000000  -1036984.562500  -840298.937500  302.231964
64710.000000  -1037373.937500  -842045.562500  300.146301
64740.000000  -1037527.625000  -842814.625000  299.200745
64770.000000  -1035634.437500  -839482.875000  301.411346
64800.000000  -1036088.187500  -841185.250000  299.492615
64830.000000  -1036077.687500  -839999.250000  301.298920
64860.000000  -1037265.437500  -841399.062500  300.973053
64890.000000  -1036769.187500  -840214.500000  302.030762
64920.000000  -1035938.437500  -841911.125000  298.147156
64950.000000  -1038515.000000  -844165.125000  298.642792
64980.000000  -1036066.625000  -840563.625000  300.414642
65010.000000  -1037582.250000  -843251.875000  298.612823
65040.000000  -1036579.187500  -840223.750000  301.724487
65070.000000  -1035449.125000  -840044.812500  300.263031
65100.000000  -1037798.687500  -842370.125000  300.300262
65130.000000  -1036930.875000  -841620.812500  300.118195
65160.000000  -1037322.500000  -842160.750000  299.890320
65190.000000  -1036370.687500  -842658.062500  297.663544
65220.000000  -1038098.687500  -843562.375000  298.929291
65250.000000  -1035586.312500  -840151.125000  300.310486
65280.000000  -1037202.125000  -843559.750000  297.555511
65310.000000  -1036012.125000  -840202.562500  300.885742
65340.000000  -1036790.687500  -841120.187500  300.672028
65370.000000  -1037009.375000  -843498.625000  297.353363
65400.000000  -1033965.562500  -837623.625000  301.703766
65430.000000  -1035923.437500  -841433.875000  298.857330
65460.000000  -1037193.687500  -842441.312500  299.261292
65490.000000  -1035955.250000  -840620.125000  300.156647
65520.000000  -1035355.187500  -840065.250000  300.087250
65550.000000  -1036909.562500  -842337.375000  298.984314
65580.000000  -1036463.000000  -842032.250000  298.767059
65610.000000  -1035163.312500  -840294.750000  299.439819
65640.000000  -1037454.875000  -842763.500000  299.167542
65670.000000  -1035253.375000  -841041.000000  298.431458
65700.000000  -1036038.062500  -841301.312500  299.237274
65730.000000  -1035993.500000  -840043.937500  301.100861
65760.000000  -1036510.250000  -841001.000000  300.424225
65790.000000  -1034746.125000  -839446.250000  300.102539
65820.000000  -1034281.625000  -839754.437500  298.915222
65850.000000  -1037133.687500  -842582.625000  298.951904
65880.000000  -1037525.687500  -841863.312500  300.659546
65910.000000  -1036844.125000  -841310.437500  300.461823
65940.000000  -1036784.250000  -842258.437500  298.913086
65970.000000  -1037218.500000  -842222.250000  299.635956
66000.000000  -1037088.500000  -841968.812500  299.825684
66030.000000  -1036387.812500  -841867.250000  298.905029
66060.000000  -1038000.125000  -843889.875000  298.274597
66090.000000  -1036287.000000  -839731.875000  302.031403
66120.000000  -1035646.625000  -840470.875000  299.911804
66150.000000  -1036609.187500  -842514.687500  298.250336
66180.000000  -1037656.250000  -841717.000000  301.084991
66210.000000  -1036197.375000  -840499.875000  300.713562
66240.000000  -1036745.062500  -841715.062500  299.687836
66270.000000  -1035531.125000  -840364.375000  299.898010
66300.000000  -1035428.375000  -839323.875000  301.338928
66330.000000  -1037973.750000  -842359.687500  300.585297
66360.000000  -1036626.250000  -841281.375000  300.171692
66390.000000  -1035440.500000  -840763.687500  299.145142
66420.000000  -1036032.250000  -840707.375000  300.140991
66450.000000  -1035552.125000  -840177.812500  300.216888
66480.000000  -1035815.125000  -841293.125000  298.907257
66510.000000  -1036488.812500  -840098.812500  301.777679
66540.000000  -1035433.187500  -840189.187500  300.016663
66570.000000  -1035942.375000  -839989.125000  301.106476
66600.000000  -1037164.812500  -840853.250000  301.657166
66630.000000  -1035721.687500  -840396.312500  300.141663
66660.000000  -1036071.687500  -839408.250000  302.197784
66690.000000  -1036106.312500  -841600.375000  298.882507
66720.000000  -1037346.312500  -842560.375000  299.312836
66750.000000  -1035405.812500  -838306.875000  302.867035
66780.000000  -1036661.250000  -841666.125000  299.634186
66810.000000  -1035510.062500  -839967.187500  300.475952
66840.000000  -1037328.875000  -842189.812500  299.855408
66870.000000  -1036524.812500  -840606.375000  301.052979
66900.000000  -1037440.000000  -842466.000000  299.601807
66930.000000  -1034127.812500  -838780.375000  300.175659
66960.000000  -1036965.875000  -840627.500000  301.698303
66990.000000  -1035114.187500  -840605.187500  298.887268
67020.000000  -1037679.812500  -843080.625000  299.025848
67050.000000  -1035781.625000  -841079.812500  299.183563
67080.000000  -1034628.562500  -840231.875000  298.714630
67110.000000  -1035921.750000  -840852.125000  299.748688
67140.000000  -1036067.312500  -841032.500000  299.695312
67170.000000  -1036175.312500  -840468.250000  300.728180
67200.000000  -1035246.750000  -840237.250000  299.656281
67230.000000  -1038015.812500  -842441.312500  300.524536
67260.000000  -1034776.000000  -840735.000000  298.168152
67290.000000  -1035100.250000  -840216.500000  299.463104
67320.000000  -1036198.875000  -842520.500000  297.610870
67350.000000  -1038176.750000  -842397.312500  300.839478
67380.000000  -1037054.937500  -841720.875000  300.155029
67410.000000  -1035266.875000  -839180.750000  301.310760
67440.000000  -1037076.937500  -842347.750000  299.225647
67470.000000  -1034148.375000  -838932.250000  299.973907
67500.000000  -1036222.437500  -841161.875000  299.734802
67530.000000  -1037530.062500  -843854.937500  297.605927
67560.000000  -1035700.187500  -840282.937500  300.282898
67590.000000  -1034133.375000  -839455.625000  299.146545
67620.000000  -1035890.812500  -839784.625000  301.341522
67650.000000  -1035864.500000  -840969.437500  299.480499
67680.000000  -1036238.500000  -840856.812500  300.228271
67710.000000  -1036638.750000  -841882.000000  299.268036
67740.000000  -1037752.312500  -842749.500000  299.646088
67770.000000  -1035875.687500  -841747.625000  298.301971
67800.000000  -1034795.562500  -839113.750000  300.689423
67830.000000  -1036074.875000  -840160.812500  301.046356
67860.000000  -1035913.312500  -840908.625000  299.648895
67890.000000  -1036892.125000  -841908.000000  299.617401
67920.000000  -1035756.375000  -840097.500000  300.654205
67950.000000  -1036857.750000  -842118.125000  299.241577
67980.000000  -1037728.875000  -842199.437500  300.455322
68010.000000  -1035450.250000  -839318.562500  301.380707
68040.000000  -1037374.312500  -841032.875000  301.703064
68070.000000  -1037101.625000  -842250.250000  299.413330
68100.000000  -1036636.875000  -843287.187500  297.105835
68130.000000  -1038483.312500  -843622.250000  299.428192
68160.000000  -1036882.500000  -842002.687500  299.457062
68190.000000  -1037139.937500  -841398.312500  300.781311
68220.000000  -1036283.250000  -839994.937500  301.621338
68250.000000  -1036063.437500  -840987.562500  299.758331
68280.000000  -1037096.500000  -842522.500000  298.987152
68310.000000  -1036041.500000  -840301.062500  300.779541
68340.000000  -1035813.937500  -841511.937500  298.569183
68370.000000  -1036681.562500  -841838.375000  299.400787
68400.000000  -1038431.500000  -843490.500000  299.551056
68430.000000  -1036626.562500  -841781.625000  299.403473
68460.000000  -1035730.437500  -840452.812500  300.068329
68490.000000  -1037721.312500  -842863.000000  299.424072
68520.000000  -1034157.937500  -838376.562500  300.842407
68550.000000  -1036220.562500  -840360.187500  300.963776
68580.000000  -1037227.312500  -841303.750000  301.060913
68610.000000  -1038537.500000  -844850.250000  297.624512
68640.000000  -1037627.375000  -841972.000000  300.648865
68670.000000  -1035529.125000  -839412.687500  301.357269
68700.000000  -1036867.687500  -842110.875000  299.268036
68730.000000  -1036744.687500  -841224.937500  300.440430
68760.000000  -1035339.187500  -841418.625000  297.983093
68790.000000  -1035753.000000  -840162.750000  300.548798
68820.000000  -1036439.437500  -842488.125000  298.030243
68850.000000  -1035620.000000  -842090.812500  297.381653
68880.000000  -1036130.937500  -840267.625000  300.968292
68910.000000  -1036050.625000  -841279.750000  299.289703
68940.000000  -1037027.000000  -842078.312500  299.562927
68970.000000  -1035831.500000  -840855.062500  299.605560
69000.000000  -1035097.375000  -839661.000000  300.312317
69030.000000  -1035057.687500  -841616.750000  297.246155
69060.000000  -1035543.187500  -840137.062500  300.265808
69090.000000  -1035652.250000  -839035.687500  302.125793
69120.000000  -1037085.562500  -841379.562500  300.726593
69150.000000  -1036889.437500  -840349.437500  302.008179
69180.000000  -1037956.000000  -842685.750000  300.056976
69210.000000  -1036052.000000  -839267.625000  302.383667
69240.000000  -1037052.000000  -842590.812500  298.813782
69270.000000  -1036442.187500  -841523.437500  299.516876
69300.000000  -1035781.562500  -841081.625000  299.180603
69330.000000  -1036330.875000  -839807.625000  301.982452
69360.000000  -1035030.125000  -840222.312500  299.346436
69390.000000  -1037352.250000  -841151.687500  301.486511
69420.000000  -1035253.062500  -838818.937500  301.845459
69450.000000  -1036262.750000  -840622.125000  300.626190
69480.000000  -1036318.812500  -842307.437500  298.122650
69510.000000  -1034035.750000  -838106.500000  301.069611
69540.000000  -1035412.187500  -839566.750000  300.940796
69570.000000  -1039388.187500  -844928.125000  298.812073
69600.000000  -1036525.437500  -840433.375000  301.319794
69630.000000  -1034980.562500  -839310.625000  300.671143
69660.000000  -1034680.312500  -839564.375000  299.819855
69690.000000  -1035509.812500  -838556.500000  302.643280
69720.000000  -1035531.875000  -839056.500000  301.908905
69750.000000  -1036043.250000  -840454.625000  300.546234
69780.000000  -1035532.937500  -841127.250000  298.728577
69810.000000  -1035684.500000  -841617.625000  298.207886
69840.000000  -1037795.375000  -840913.812500  302.532990
69870.000000  -1036805.812500  -842794.625000  298.122345
69900.000000  -1037454.437500  -841962.500000  300.397614
69930.000000  -1036646.750000  -841586.625000  299.734070
69960.000000  -1036707.375000  -840817.187500  301.009613
69990.000000  -1036164.687500  -840134.375000  301.224976
70020.000000  -1034812.437500  -838827.875000  301.154572
70050.000000  -1036110.187500  -840015.375000  301.324036
70080.000000  -1036870.937500  -842514.625000  298.652710
70110.000000  -1037016.750000  -840234.000000  302.381195
70140.000000  -1037887.750000  -843377.812500  298.888702
70170.000000  -1036081.750000  -840355.125000  300.758331
70200.000000  -1035911.562500  -839773.750000  301.390106
70230.000000  -1036871.375000  -842676.812500  298.404083
70260.000000  -1036460.187500  -840698.500000  300.812164
70290.000000  -1036266.375000  -840221.250000  301.247650
70320.000000  -1036004.875000  -842046.000000  298.041992
70350.000000  -1036291.000000  -841179.625000  299.812866
70380.000000  -1035622.000000  -841540.625000  298.230164
70410.000000  -1035947.312500  -839968.937500  301.145111
70440.000000  -1035660.875000  -840111.687500  300.485596
70470.000000  -1038198.687500  -842018.062500  301.455933
70500.000000  -1037920.500000  -842170.687500  300.793915
70530.000000  -1035932.437500  -841216.750000  299.204834
70560.000000  -1036436.125000  -841615.875000  299.365479
70590.000000  -1037274.500000  -842254.062500  299.673157
70620.000000  -1037734.125000  -843227.562500  298.883514
70650.000000  -1036102.250000  -840532.500000  300.517242
70680.000000  -1035756.312500  -840647.312500  299.809265
70710.000000  -1035193.687500  -840548.562500  299.096436
70740.000000  -1037406.750000  -842257.437500  299.871124
70770.000000  -1036508.437500  -842951.312500  297.424591
70800.000000  -1036244.375000  -840388.250000  300.957275
70830.000000  -1036038.875000  -840452.000000  300.543518
70860.000000  -1035992.500000  -840540.375000  300.336487
70890.000000  -1035279.750000  -840026.937500  300.030243
70920.000000  -1036561.937500  -841501.125000  299.735260
70950.000000  -1035061.687500  -839261.312500  300.871582
70980.000000  -1034889.062500  -840325.875000  298.970428
71010.000000  -1037427.937500  -842950.750000  298.838409
71040.000000  -1036824.562500  -843151.000000  297.603485
71070.000000  -1036325.375000  -841864.687500  298.813019
71100.000000  -1035691.750000  -839479.062500  301.505219
71130.000000  -1037539.187500  -841274.562500  301.584991
71160.000000  -1035234.500000  -840361.375000  299.446716
71190.000000  -1037005.562500  -841594.187500  300.273865
71220.000000  -1036663.437500  -842543.750000  298.289062
71250.000000  -1037429.687500  -841851.687500  300.529877
71280.000000  -1035814.125000  -840333.500000  300.380280
71310.000000  -1035230.625000  -839364.937500  300.971985
71340.000000  -1036869.250000  -841875.500000  299.632172
71370.000000  -1036316.125000  -841440.750000  299.450317
71400.000000  -1036170.812500  -841825.625000  298.635559
71430.000000  -1036275.187500  -842150.687500  298.296509
71460.000000  -1035043.875000  -839507.062500  300.466614
71490.000000  -1037271.687500  -841602.812500  300.669525
71520.000000  -1037244.187500  -841603.062500  300.626892
71550.000000  -1037226.062500  -842528.812500  299.176544
71580.000000  -1036011.812500  -839948.812500  301.275208
71610.000000  -1037128.062500  -843393.500000  297.697266
71640.000000  -1037957.437500  -842968.562500  299.624634
71670.000000  -1036573.500000  -842405.000000  298.364044
71700.000000  -1037853.000000  -841648.875000  301.492035
71730.000000  -1034687.187500  -838328.812500  301.729065
71760.000000  -1037070.625000  -842014.125000  299.728577
71790.000000  -1037019.937500  -842246.875000  299.292999
71820.000000  -1035887.000000  -840850.250000  299.698212
71850.000000  -1034939.312500  -840150.312500  299.317535
71880.000000  -1037200.750000  -842062.812500  299.853668
71910.000000  -1036486.750000  -841623.625000  299.431396
71940.000000  -1038202.187500  -843429.750000  299.291992
71970.000000  -1034837.500000  -839985.250000  299.414703
72000.000000  -1036665.062500  -841957.812500  299.191895
72030.000000  -1037068.312500  -841723.562500  300.171478
72060.000000  -1036668.562500  -842102.500000  298.974976
72090.000000  -1037097.187500  -841927.687500  299.902222
72120.000000  -1036337.562500  -841350.750000  299.621429
72150.000000  -1037943.500000  -843861.375000  298.231354
72180.000000  -1037109.687500  -841797.500000  300.121429
72210.000000  -1036478.875000  -842258.375000  298.443878
72240.000000  -1036875.625000  -841192.125000  300.692017
72270.000000  -1036963.875000  -841920.250000  299.708740
72300.000000  -1037172.562500  -841966.000000  299.959137
72330.000000  -1036903.750000  -839671.750000  303.071442
72360.000000  -1035386.875000  -839935.562500  300.335266
72390.000000  -1036141.875000  -840728.437500  300.277039
72420.000000  -1035665.062500  -838802.875000  302.503204
72450.000000  -1036724.750000  -841917.687500  299.345306
72480.000000  -1037281.125000  -840257.312500  302.751556
72510.000000  -1036347.000000  -840274.625000  301.289642
72540.000000  -1036541.312500  -841721.875000  299.364319
72570.000000  -1035563.125000  -840673.687500  299.471863
72600.000000  -1037071.937500  -842361.375000  299.196991
72630.000000  -1037032.312500  -841400.125000  300.613220
72660.000000  -1037979.687500  -842230.187500  300.793427
72690.000000  -1036692.937500  -841819.125000  299.447876
72720.000000  -1036859.437500  -841863.125000  299.636017
72750.000000  -1036381.187500  -841111.187500  300.056610
72780.000000  -1036089.062500  -841157.562500  299.536438
72810.000000  -1036878.250000  -841522.000000  300.189148
72840.000000  -1035547.875000  -840191.937500  300.188690
72870.000000  -1035644.625000  -839819.625000  300.909424
72900.000000  -1034280.000000  -838750.875000  300.454742
72930.000000  -1037118.937500  -843383.250000  297.698914
72960.000000  -1036310.500000  -841024.750000  300.080811
72990.000000  -1036278.062500  -839753.375000  301.984619
73020.000000  -1037869.562500  -843348.125000  298.906342
73050.000000  -1035910.625000  -840439.562500  300.365601
73080.000000  -1036194.000000  -840395.375000  300.868896
73110.000000  -1035955.250000  -840138.500000  300.896729
73140.000000  -1038065.437500  -843846.687500  298.441254
73170.000000  -1035484.875000  -842180.750000  297.035736
73200.000000  -1034636.812500  -839573.062500  299.739716
73230.000000  -1037063.562500  -841519.312500  300.478058
73260.000000  -1035184.312500  -840856.875000  298.608276
73290.000000  -1035676.250000  -840471.125000  299.956879
73320.000000  -1035928.625000  -841914.312500  298.127106
73350.000000  -1036209.437500  -841348.687500  299.427734
73380.000000  -1036520.562500  -842014.875000  298.882202
73410.000000  -1037183.250000  -842088.000000  299.788055
73440.000000  -1036173.937500  -841244.750000  299.532928
73470.000000  -1034669.250000  -840758.750000  297.967621
73500.000000  -1036260.312500  -840316.062500  301.092712
73530.000000  -1032826.937500  -836917.875000  301.038544
73560.000000  -1037113.750000  -841771.437500  300.167725
73590.000000  -1037385.312500  -842136.062500  300.024750
73620.000000  -1036619.187500  -841204.312500  300.279266
73650.000000  -1035940.187500  -841486.125000  298.802887
73680.000000  -1035362.750000  -840256.875000  299.804413
73710.000000  -1037135.687500  -841936.375000  299.948029
73740.000000  -1035438.687500  -840860.187500  298.994080
73770.000000  -1036853.312500  -840498.750000  301.723267
73800.000000  -1034561.125000  -838870.000000  300.703796
73830.000000  -1035535.500000  -840885.000000  299.104645
73860.000000  -1036399.875000  -842434.312500  298.052185
73890.000000  -1037730.187500  -842539.000000  299.935547
73920.000000  -1037990.625000  -841316.750000  302.213898
73950.000000  -1035369.187500  -839768.375000  300.564941
73980.000000  -1037640.437500  -841687.125000  301.106659
74010.000000  -1035817.875000  -838794.625000  302.750793
74040.000000  -1037724.937500  -842939.437500  299.312164
74070.000000  -1036153.062500  -839933.500000  301.515747
74100.000000  -1038308.625000  -842937.125000  300.212555
74130.000000  -1037400.625000  -841548.375000  300.951324
74160.000000  -1035418.687500  -839687.000000  300.766083
74190.000000  -1038128.312500  -843266.750000  299.429016
74220.000000  -1033889.687500  -838527.625000  300.198120
74250.000000  -1035792.125000  -841207.000000  299.004242
74280.000000  -1037234.875000  -841764.937500  300.363800
74310.000000  -1037581.437500  -841336.125000  301.555298
74340.000000  -1035963.187500  -841114.812500  299.408722
74370.000000  -1036424.562500  -841665.812500  299.271027
74400.000000  -1037044.812500  -841335.500000  300.731689
74430.000000  -1035689.812500  -841001.625000  299.162628
74460.000000  -1036506.375000  -841398.750000  299.807159
74490.000000  -1036321.687500  -841152.500000  299.901764
74520.000000  -1035737.437500  -841474.937500  298.508484
74550.000000  -1035776.000000  -839800.000000  301.141510
74580.000000  -1035733.562500  -841173.312500  298.966003
74610.000000  -1036488.562500  -840913.312500  300.525726
74640.000000  -1038217.812500  -843159.250000  299.731720
74670.000000  -1038899.187500  -844818.875000  298.228607
74700.000000  -1036160.875000  -840768.562500  300.244568
74730.000000  -1034607.562500  -839808.875000  299.332367
74760.000000  -1036650.437500  -841676.500000  299.601654
74790.000000  -1035696.062500  -839812.562500  300.999390
74820.000000  -1036748.562500  -840917.375000  300.918945
74850.000000  -1037012.937500  -842351.437500  299.121643
74880.000000  -1036418.312500  -841376.500000  299.706055
74910.000000  -1035631.687500  -840984.187500  299.100128
74940.000000  -1036907.062500  -841977.937500  299.532806
74970.000000  -1036190.687500  -841236.437500  299.571442
75000.000000  -1035399.312500  -839744.812500  300.647461
75030.000000  -1035844.937500  -841189.250000  299.112640
75060.000000  -1035856.812500  -840387.750000  300.362518
75090.000000  -1036178.875000  -841420.625000  299.270264
75120.000000  -1036812.062500  -842716.187500  298.252502
75150.000000  -1036317.562500  -841174.750000  299.861206
75180.000000  -1034760.625000  -839027.625000  300.768005
75210.000000  -1035292.437500  -840154.125000  299.854309
75240.000000  -1035976.687500  -840370.250000  300.573639
75270.000000  -1035742.375000  -840679.750000  299.738007
75300.000000  -1035872.625000  -841859.687500  298.125000
75330.000000  -1037488.875000  -843670.687500  297.825745
75360.000000  -1036755.375000  -842164.812500  299.012604
75390.000000  -1035790.875000  -840645.500000  299.865173
75420.000000  -1036823.500000  -841894.125000  299.533173
75450.000000  -1036290.062500  -841340.625000  299.563995
75480.000000  -1036863.625000  -841501.812500  300.197693
75510.000000  -1037745.625000  -842512.250000  300.000397
75540.000000  -1038078.562500  -842733.062500  300.172668
75570.000000  -1036387.250000  -840986.875000  300.257019
75600.000000  -1035830.625000  -839252.125000  302.067230
75630.000000  -1036160.937500  -841312.375000  299.409088
75660.000000  -1035936.500000  -839852.000000  301.308289
75690.000000  -1035318.625000  -838796.312500  301.980988
75720.000000  -1035882.875000  -839570.250000  301.658783
75750.000000  -1035522.500000  -840299.187500  299.984924
75780.000000  -1035655.437500  -840452.750000  299.953125
75810.000000  -1036211.562500  -841284.875000  299.529144
75840.000000  -1037157.375000  -841788.687500  300.208282
75870.000000  -1034736.000000  -839123.625000  300.582672
75900.000000  -1038027.625000  -841670.187500  301.727661
75930.000000  -1036563.812500  -842487.312500  298.222626
75960.000000  -1035414.562500  -839678.625000  300.772644
75990.000000  -1039619.687500  -843770.250000  300.947083
76020.000000  -1036664.375000  -840509.437500  301.416443
76050.000000  -1036403.312500  -841135.500000  300.053192
76080.000000  -1035927.937500  -840378.125000  300.486633
76110.000000  -1036830.000000  -843178.750000  297.569214
76140.000000  -1038070.562500  -843314.750000  299.266571
76170.000000  -1037003.125000  -842774.875000  298.455811
76200.000000  -1037044.375000  -842614.750000  298.765289
76230.000000  -1036162.812500  -841622.125000  298.936005
76260.000000  -1036962.937500  -841801.500000  299.889801
76290.000000  -1036469.812500  -840709.937500  300.809357
76320.000000  -1037157.312500  -842040.125000  299.821777
76350.000000  -1035278.562500  -839693.687500  300.540497
76380.000000  -1037117.750000  -839954.125000  302.966431
76410.000000  -1037683.375000  -842549.687500  299.847198
76440.000000  -1037828.062500  -843686.375000  298.322784
76470.000000  -1037461.500000  -841903.000000  300.499969
76500.000000  -1037740.562500  -843091.437500  299.102600
76530.000000  -1035845.937500  -841282.875000  298.970367
76560.000000  -1037047.000000  -841433.937500  300.583801
76590.000000  -1036279.750000  -841757.500000  298.907623
76620.000000  -1037429.937500  -842075.750000  300.185944
76650.000000  -1037993.875000  -842288.312500  300.725922
76680.000000  -1035904.750000  -840277.437500  300.605713
76710.000000  -1036916.625000  -840399.562500  301.972870
76740.000000  -1037019.312500  -841162.125000  300.958923
76770.000000  -1037775.125000  -843226.875000  298.947510
76800.000000  -1035328.125000  -840100.125000  299.992065
76830.000000  -1038287.687500  -844504.312500  297.772247
76860.000000  -1037015.500000  -842895.375000  298.289703
76890.000000  -1037116.937500  -842265.625000  299.413208
76920.000000  -1037193.750000  -842050.125000  299.862427
76950.000000  -1036235.125000  -841781.625000  298.801941
76980.000000  -1035716.812500  -840513.125000  299.954712
77010.000000  -1036776.437500  -840677.437500  301.330475
77040.000000  -1037587.562500  -843111.562500  298.836578
77070.000000  -1036862.437500  -843134.125000  297.687622
77100.000000  -1034883.250000  -840135.312500  299.254456
77130.000000  -1036243.125000  -842143.062500  298.258911
77160.000000  -1035178.562500  -839882.062500  300.097321
77190.000000  -1037057.875000  -842483.625000  298.987488
77220.000000  -1036055.312500  -840694.250000  300.196564
77250.000000  -1036219.250000  -838878.937500  303.237915
77280.000000  -1036180.937500  -841305.875000  299.449829
77310.000000  -1036453.562500  -841074.187500  300.224701
77340.000000  -1036096.875000  -841419.687500  299.145691
77370.000000  -1036789.812500  -840690.625000  301.330750
77400.000000  -1035950.812500  -840428.125000  300.444885
77430.000000  -1034612.875000  -839110.625000  300.413544
77460.000000  -1032981.937500  -838096.500000  299.465668
77490.000000  -1036877.375000  -841137.750000  300.778229
77520.000000  -1035997.500000  -841547.250000  298.797028
77550.000000  -1036051.500000  -840840.937500  299.965302
77580.000000  -1037115.687500  -842304.125000  299.352173
77610.000000  -1039550.000000  -844190.937500  300.193451
77640.000000  -1035491.625000  -839287.750000  301.491638
77670.000000  -1036777.312500  -840960.937500  300.896149
77700.000000  -1036443.625000  -840789.125000  300.647491
77730.000000  -1037942.312500  -842023.562500  301.053528
77760.000000  -1037778.125000  -842306.687500  300.366150
77790.000000  -1036410.937500  -841286.750000  299.832642
77820.000000  -1035216.750000  -840655.000000  298.968353
77850.000000  -1035995.125000  -840688.500000  300.112854
77880.000000  -1037434.187500  -841502.625000  301.073273
77910.000000  -1035019.750000  -840520.125000  298.872772
77940.000000  -1035753.250000  -841413.062500  298.627899
77970.000000  -1037753.000000  -842472.937500  300.072113
78000.000000  -1037585.437500  -842563.687500  299.675110
78030.000000  -1037483.687500  -843394.375000  298.242401
78060.000000  -1035145.312500  -840732.062500  298.740112
78090.000000  -1035581.687500  -841694.375000  297.931885
78120.000000  -1035716.875000  -842501.000000  296.900177
78150.000000  -1036133.562500  -841436.437500  299.176331
78180.000000  -1036876.687500  -841846.125000  299.688660
78210.000000  -1037964.812500  -843087.125000  299.453857
78240.000000  -1038127.375000  -842542.687500  300.540192
78270.000000  -1037254.187500  -842710.375000  298.940765
78300.000000  -1037711.062500  -842790.000000  299.520447
78330.000000  -1034040.375000  -838368.625000  300.673889
78360.000000  -1035836.125000  -840716.875000  299.825012
78390.000000  -1034988.937500  -839819.625000  299.901886
78420.000000  -1036463.375000  -841225.750000  300.006836
78450.000000  -1036422.750000  -841350.500000  299.752716
78480.000000  -1036763.687500  -841556.500000  299.960083
78510.000000  -1035805.312500  -839987.562500  300.898315
78540.000000  -1037286.562500  -842317.687500  299.593933
78570.000000  -1037050.875000  -840513.000000  302.004852
78600.000000  -1035486.312500  -841946.750000  297.397644
78630.000000  -1035238.437500  -838988.250000  301.562836
78660.000000  -1035890.187500  -842201.187500  297.627258
78690.000000  -1036413.687500  -841664.562500  299.256256
78720.000000  -1036173.062500  -840666.000000  300.420959
78750.000000  -1037312.937500  -843024.125000  298.548889
78780.000000  -1038844.562500  -843996.500000  299.408325
78810.000000  -1035997.250000  -841680.750000  298.591461
78840.000000  -1038381.437500  -843003.375000  300.222717
78870.000000  -1038176.875000  -842583.250000  300.553986
78900.000000  -1035866.937500  -840857.375000  299.656433
78930.000000  -1035638.937500  -840266.500000  300.213989
78960.000000  -1035283.625000  -840212.437500  299.751129
78990.000000  -1036700.687500  -841399.500000  300.104553
79020.000000  -1037194.812500  -841144.937500  301.254944
79050.000000  -1036807.062500  -841792.000000  299.664948
79080.000000  -1036591.500000  -841387.250000  299.955627
79110.000000  -1036817.250000  -840820.812500  301.172882
79140.000000  -1034663.375000  -837707.062500  302.647858
79170.000000  -1037042.875000  -841373.875000  300.669769
79200.000000  -1036599.250000  -840653.687500  301.094727
79230.000000  -1035664.000000  -840540.375000  299.831726
79260.000000  -1037631.187500  -842754.750000  299.451904
79290.000000  -1038581.875000  -844033.750000  298.947357
79320.000000  -1035943.312500  -842109.937500  297.849060
79350.000000  -1035602.375000  -840669.562500  299.538513
79380.000000  -1037320.187500  -842568.812500  299.259705
79410.000000  -1038138.812500  -843448.875000  299.165344
79440.000000  -1037524.437500  -843388.500000  298.314026
79470.000000  -1036767.312500  -841636.625000  299.842499
79500.000000  -1037275.687500  -841884.000000  300.243561
79530.000000  -1036511.937500  -841416.812500  299.787903
79560.000000  -1036551.750000  -842990.875000  297.430298
79590.000000  -1035291.875000  -840365.375000  299.528778
79620.000000  -1035885.562500  -841107.125000  299.301270
79650.000000  -1040118.937500  -846623.687500  297.329529
79680.000000  -1035904.875000  -840661.625000  300.015503
79710.000000  -1036506.250000  -841951.875000  298.957031
79740.000000  -1036950.062500  -841622.937500  300.144409
79770.000000  -1038284.187500  -842375.562500  301.037964
79800.000000  -1036397.875000  -840969.625000  300.299774
79830.000000  -1038301.312500  -842977.062500  300.140015
79860.000000  -1036554.625000  -841290.500000  300.047668
79890.000000  -1035895.687500  -840944.625000  299.566498
79920.000000  -1037180.062500  -841012.000000  301.436646
79950.000000  -1036581.687500  -842703.937500  297.917297
79980.000000  -1037246.625000  -841658.812500  300.545013
80010.000000  -1037959.125000  -842456.875000  300.413452
80040.000000  -1037058.375000  -841764.500000  300.093353
80070.000000  -1035027.812500  -839182.125000  300.941284
80100.000000  -1036350.437500  -841588.187500  299.276398
80130.000000  -1036639.750000  -841435.187500  299.956055
80160.000000  -1037932.312500  -843929.500000  298.109406
80190.000000  -1037434.812500  -841949.312500  300.387756
80220.000000  -1036961.687500  -841709.937500  300.028564
80250.000000  -1034922.625000  -839538.750000  300.231689
80280.000000  -1037196.000000  -841155.812500  301.240143
80310.000000  -1035678.250000  -841986.125000  297.631989
80340.000000  -1036430.500000  -841715.250000  299.204254
80370.000000  -1035027.750000  -839708.875000  300.131714
80400.000000  -1036304.250000  -840034.937500  301.592163
80430.000000  -1035911.250000  -841537.500000  298.679443
80460.000000  -1035550.812500  -839731.500000  300.900787
80490.000000  -1034682.437500  -837911.875000  302.362457
80520.000000  -1037877.375000  -841951.875000  301.063843
80550.000000  -1036667.875000  -841531.812500  299.850861
80580.000000  -1035599.375000  -841173.625000  298.759369
80610.000000  -1036357.625000  -840480.000000  300.990265
80640.000000  -1036647.937500  -840896.000000  300.797180
80670.000000  -1037064.937500  -841962.250000  299.799500
80700.000000  -1035209.562500  -839536.062500  300.676666
80730.000000  -1035156.625000  -840781.437500  298.681641
80760.000000  -1033673.000000  -838583.312500  299.779572
80790.000000  -1035052.812500  -838976.875000  301.295105
80820.000000  -1034568.937500  -838234.875000  301.691711
80850.000000  -1036770.812500  -841153.375000  300.590515
80880.000000  -1036638.125000  -842081.875000  298.959808
80910.000000  -1036811.250000  -840662.875000  301.406342
80940.000000  -1035648.500000  -841196.375000  298.799866
80970.000000  -1037474.312500  -841697.812500  300.834930
81000.000000  -1037540.125000  -843274.875000  298.512695
81030.000000  -1035483.500000  -840102.625000  300.227081
81060.000000  -1036786.375000  -840710.250000  301.295288
81090.000000  -1035907.000000  -840787.875000  299.824799
81120.000000  -1035975.000000  -840408.375000  300.512390
81150.000000  -1035965.750000  -841339.000000  299.068268
81180.000000  -1035163.562500  -839658.625000  300.417603
81210.000000  -1037476.625000  -842745.125000  299.229126
81240.000000  -1037220.937500  -841406.812500  300.892731
81270.000000  -1038781.625000  -843602.625000  299.916779
81300.000000  -1036651.375000  -841377.312500  300.062897
81330.000000  -1035463.750000  -840765.937500  299.177368
81360.000000  -1035589.562500  -841127.375000  298.815338
81390.000000  -1036070.937500  -840573.750000  300.405701
81420.000000  -1036349.562500  -842589.625000  297.736237
81450.000000  -1037006.312500  -841243.000000  300.814728
81480.000000  -1036042.312500  -840484.250000  300.499329
81510.000000  -1036010.687500  -839951.625000  301.269043
81540.000000  -1039140.625000  -844519.375000  299.059784
81570.000000  -1035880.937500  -840584.750000  300.096924
81600.000000  -1036486.250000  -840932.750000  300.492218
81630.000000  -1035743.875000  -840886.125000  299.423218
81660.000000  -1037670.312500  -842466.875000  299.954376
81690.000000  -1036914.937500  -842114.312500  299.335388
81720.000000  -1036559.312500  -842509.562500  298.181549
81750.000000  -1038363.812500  -843116.375000  300.021942
81780.000000  -1035412.125000  -839440.812500  301.134308
81810.000000  -1036230.062500  -840687.625000  300.475220
81840.000000  -1037356.062500  -841458.125000  301.021545
81870.000000  -1035848.625000  -840738.000000  299.811707
81900.000000  -1036961.437500  -840924.875000  301.234589
81930.000000  -1035408.500000  -841326.000000  298.231842
81960.000000  -1034928.062500  -840220.062500  299.193054
81990.000000  -1035829.937500  -841087.250000  299.246307
82020.000000  -1037370.437500  -842985.687500  298.696320
82050.000000  -1036461.375000  -840168.250000  301.628815
82080.000000  -1035433.125000  -839898.875000  300.462646
82110.000000  -1037246.562500  -841686.312500  300.502655
82140.000000  -1036550.250000  -840942.125000  300.576202
82170.000000  -1037230.125000  -842204.625000  299.680969
82200.000000  -1036200.000000  -840175.500000  301.216064
82230.000000  -1033730.937500  -836939.500000  302.394531
82260.000000  -1038018.500000  -843452.437500  298.974915
82290.000000  -1035974.812500  -839880.437500  301.323364
82320.000000  -1035272.812500  -840214.625000  299.731201
82350.000000  -1037107.250000  -841334.500000  300.829163
82380.000000  -1036211.750000  -839962.125000  301.561981
82410.000000  -1035186.875000  -839997.375000  299.932983
82440.000000  -1035919.750000  -841279.937500  299.088257
82470.000000  -1036122.312500  -840437.312500  300.694366
82500.000000  -1038125.687500  -842248.625000  300.989441
82530.000000  -1037908.937500  -842588.125000  300.134735
82560.000000  -1036148.500000  -840855.125000  300.092529
82590.000000  -1034161.562500  -839579.750000  298.999084
82620.000000  -1036927.750000  -841844.937500  299.769012
82650.000000  -1038259.750000  -841972.250000  301.620087
82680.000000  -1036198.375000  -841445.625000  299.261871
82710.000000  -1034179.000000  -839575.187500  299.032928
82740.000000  -1036103.812500  -841081.250000  299.676422
82770.000000  -1035428.500000  -840909.687500  298.902374
82800.000000  -1036277.750000  -840436.125000  300.935089
82830.000000  -1034010.625000  -839453.125000  298.961761
82860.000000  -1034819.562500  -838415.687500  301.798981
82890.000000  -1036648.187500  -842241.750000  298.729645
82920.000000  -1036745.250000  -840782.125000  301.121704
82950.000000  -1036269.187500  -840585.062500  300.692963
82980.000000  -1036479.875000  -841430.500000  299.717651
83010.000000  -1037338.875000  -843135.625000  298.417389
83040.000000  -1036733.812500  -841153.750000  300.533081
83070.000000  -1036567.750000  -841206.437500  300.196899
83100.000000  -1036470.500000  -841784.375000  299.159424
83130.000000  -1035349.812500  -839808.437500  300.473602
83160.000000  -1033652.687500  -837562.500000  301.316986
83190.000000  -1035911.437500  -839866.000000  301.248169
83220.000000  -1036752.625000  -841896.500000  299.420654
83250.000000  -1038330.562500  -842963.000000  300.206512
83280.000000  -1036116.875000  -840780.750000  300.158203
83310.000000  -1036931.062500  -842257.687500  299.139832
83340.000000  -1036335.875000  -841655.250000  299.150970
83370.000000  -1035636.062500  -840130.437500  300.418671
83400.000000  -1035297.000000  -841239.375000  298.193665
83430.000000  -1036597.125000  -840282.937500  301.661194
83460.000000  -1035080.500000  -839599.875000  300.380310
83490.000000  -1035557.062500  -840785.750000  299.290314
83520.000000  -1036011.312500  -841316.312500  299.173035
83550.000000  -1034445.687500  -839708.375000  299.238068
83580.000000  -1037485.500000  -842150.687500  300.156219
83610.000000  -1036168.250000  -841598.500000  298.980652
83640.000000  -1037990.312500  -843850.125000  298.320526
83670.000000  -1035410.812500  -839987.687500  300.291962
83700.000000  -1036590.250000  -840766.125000  300.908081
83730.000000  -1035109.437500  -841099.437500  298.120453
83760.000000  -1036942.250000  -841817.750000  299.833130
83790.000000  -1036699.687500  -841471.875000  299.991760
83820.000000  -1036375.937500  -841628.500000  299.253601
83850.000000  -1036686.875000  -841515.625000  299.904907
83880.000000  -1037616.437500  -841360.250000  301.572021
83910.000000  -1036230.062500  -839893.687500  301.695221
83940.000000  -1036408.687500  -841881.937500  298.914551
83970.000000  -1036051.000000  -842135.750000  297.974915
84000.000000  -1035609.250000  -840700.125000  299.502075
84030.000000  -1036594.687500  -839758.500000  302.463287
84060.000000  -1037881.000000  -842266.125000  300.586517
84090.000000  -1037858.937500  -843520.000000  298.625977
84120.000000  -1035563.375000  -838948.312500  302.123505
84150.000000  -1034454.937500  -838972.437500  300.383148
84180.000000  -1036252.625000  -841385.250000  299.437866
84210.000000  -1036469.875000  -841898.250000  298.983459
84240.000000  -1037650.125000  -844107.625000  297.402069
84270.000000  -1035002.812500  -838645.375000  301.727661
84300.000000  -1036946.062500  -840988.250000  301.113464
84330.000000  -1036858.250000  -842091.375000  299.283508
84360.000000  -1036724.562500  -842209.000000  298.897400
84390.000000  -1035731.250000  -840897.250000  299.386658
84420.000000  -1037949.187500  -840856.750000  302.856995
84450.000000  -1033966.375000  -839103.500000  299.431061
84480.000000  -1036537.875000  -842712.625000  297.836609
84510.000000  -1037345.687500  -841275.625000  301.286041
84540.000000  -1037460.937500  -841601.187500  300.962891
84570.000000  -1036659.500000  -842544.875000  298.281158
84600.000000  -1037573.937500  -841426.125000  301.405487
84630.000000  -1037046.312500  -841207.375000  300.930908
84660.000000  -1035580.937500  -841240.625000  298.628052
84690.000000  -1035802.812500  -840879.875000  299.523285
84720.000000  -1037921.250000  -841259.625000  302.195099
84750.000000  -1035259.875000  -840883.687500  298.683197
84780.000000  -1036074.187500  -840392.750000  300.688782
84810.000000  -1036478.375000  -841652.875000  299.373596
84840.000000  -1036182.437500  -841485.750000  299.175598
84870.000000  -1036386.875000  -840685.937500  300.718811
84900.000000  -1037522.000000  -841459.187500  301.274872
84930.000000  -1035638.437500  -842186.500000  297.263031
84960.000000  -1034981.812500  -840333.000000  299.102173
84990.000000  -1038189.437500  -844323.000000  297.899872
85020.000000  -1037769.312500  -843017.937500  299.259705
85050.000000  -1036444.500000  -841665.750000  299.301727
85080.000000  -1037051.750000  -841483.625000  300.514771
85110.000000  -1036248.437500  -840596.875000  300.642914
85140.000000  -1036280.187500  -841188.187500  299.783112
85170.000000  -1037162.875000  -842503.875000  299.117706
85200.000000  -1036915.062500  -840869.375000  301.248535
85230.000000  -1035495.625000  -839963.875000  300.458832
85260.000000  -1035471.375000  -840314.875000  299.882263
85290.000000  -1036431.000000  -841212.312500  299.977783
85320.000000  -1037260.937500  -842432.375000  299.378296
85350.000000  -1035381.187500  -839117.437500  301.583649
85380.000000  -1036996.312500  -841952.000000  299.709839
85410.000000  -1035395.875000  -841168.625000  298.454315
85440.000000  -1035831.062500  -840014.750000  300.896179
85470.000000  -1037001.937500  -841949.375000  299.722534
85500.000000  -1033856.437500  -837613.625000  301.551544
85530.000000  -1035787.062500  -839504.500000  301.612640
85560.000000  -1037827.937500  -841769.375000  301.268372
85590.000000  -1035070.562500  -840339.000000  299.229218
85620.000000  -1035983.750000  -840773.437500  299.964905
85650.000000  -1037197.750000  -841515.812500  300.689667
85680.000000  -1035690.500000  -839840.625000  300.947632
85710.000000  -1037291.000000  -842353.437500  299.545776
85740.000000  -1035074.062500  -839035.437500  301.237762
85770.000000  -1038154.312500  -842413.437500  300.780212
85800.000000  -1036302.875000  -841259.750000  299.708038
85830.000000  -1036812.625000  -840852.375000  301.117371
85860.000000  -1037881.062500  -842031.687500  300.946960
85890.000000  -1035299.750000  -840670.625000  299.071808
85920.000000  -1036539.625000  -841337.562500  299.952209
85950.000000  -1036717.187500  -840225.000000  301.934753
85980.000000  -1036995.750000  -842542.375000  298.801788
86010.000000  -1038101.750000  -842857.312500  300.017365
86040.000000  -1036945.187500  -841638.437500  300.113098
86070.000000  -1035078.625000  -840632.500000  298.790619
86100.000000  -1036665.000000  -841219.812500  300.325836
86130.000000  -1034361.312500  -839080.125000  300.073761
86160.000000  -1037219.125000  -842714.250000  298.880981
86190.000000  -1035760.125000  -840969.750000  299.319641
86220.000000  -1037284.312500  -841032.062500  301.565979
86250.000000  -1036512.500000  -842428.437500  298.234314
86280.000000  -1035870.812500  -840666.125000  299.956299
86310.000000  -1037077.750000  -840669.687500  301.805389
86340.000000  -1036230.687500  -841576.625000  299.110199
86370.000000  -1034483.312500  -840816.000000  297.593933
86400.000000  -1037753.437500  -843048.062500  299.189056
86430.000000  -1037379.562500  -841925.750000  300.339142
86460.000000  -1036281.125000  -840771.750000  300.424438
86490.000000  -1039258.562500  -844682.625000  298.990082
86520.000000  -1035098.312500  -839187.875000  301.040771
86550.000000  -1035382.500000  -839255.500000  301.373474
86580.000000  -1036965.187500  -841991.875000  299.600800
86610.000000  -1035887.437500  -840655.937500  299.997406
86640.000000  -1035531.125000  -839522.125000  301.192169
86670.000000  -1036135.000000  -841060.875000  299.755676
86700.000000  -1035678.250000  -838740.062500  302.619965
86730.000000  -1036444.812500  -840427.437500  301.205048
86760.000000  -1036446.937500  -840361.500000  301.309631
86790.000000  -1037662.687500  -842004.000000  300.653900
86820.000000  -1036632.562500  -841784.875000  299.407776
86850.000000  -1037815.312500  -842705.500000  299.810516
86880.000000  -1036371.687500  -840811.437500  300.502655
86910.000000  -1036506.375000  -840592.625000  301.045898
86940.000000  -1036152.437500  -840061.750000  301.317749
86970.000000  -1036246.250000  -840027.937500  301.513885
87000.000000  -1035177.875000  -840148.625000  299.686615
87030.000000  -1038900.750000  -842987.437500  301.045166
87060.000000  -1036102.625000  -840735.875000  300.205353
87090.000000  -1038316.375000  -842892.625000  300.292816
87120.000000  -1035856.562500  -840264.687500  300.551300
87150.000000  -1036342.562500  -840411.000000  301.073242
87180.000000  -1038325.437500  -842655.625000  300.670990
87210.000000  -1037340.687500  -841380.812500  301.116730
87240.000000  -1035207.812500  -839208.312500  301.177612
87270.000000  -1035767.500000  -840809.687500  299.576904
87300.000000  -1036957.500000  -843168.000000  297.781647
87330.000000  -1035100.500000  -840040.250000  299.734283
87360.000000  -1036617.812500  -841176.187500  300.320343
87390.000000  -1037296.875000  -842240.812500  299.727905
87420.000000  -1037913.625000  -842753.875000  299.887299
87450.000000  -1037084.562500  -841931.875000  299.876343
87480.000000  -1035296.687500  -841160.500000  298.314392
87510.000000  -1036074.875000  -840697.750000  300.221222
87540.000000  -1035883.187500  -840903.562500  299.610443
87570.000000  -1036062.687500  -840809.562500  300.030701
87600.000000  -1036713.687500  -840991.375000  300.751648
87630.000000  -1036443.375000  -841601.250000  299.399200
87660.000000  -1036396.875000  -841854.187500  298.939026
87690.000000  -1037594.000000  -841744.500000  300.947144
87720.000000  -1036880.812500  -843287.000000  297.480927
87750.000000  -1036050.375000  -841331.437500  299.209900
87780.000000  -1035860.000000  -840889.125000  299.596954
87810.000000  -1036121.437500  -840210.875000  301.041016
87840.000000  -1036703.937500  -841720.062500  299.616943
87870.000000  -1037740.187500  -842845.812500  299.479462
87900.000000  -1037863.187500  -842512.750000  300.180237
87930.000000  -1037172.375000  -843130.375000  298.169708
87960.000000  -1036764.687500  -841774.000000  299.627441
87990.000000  -1038559.437500  -843541.687500  299.669006
88020.000000  -1037219.500000  -842761.250000  298.809204
88050.000000  -1035633.312500  -839664.562500  301.130341
88080.000000  -1034435.687500  -837392.937500  302.780701
88110.000000  -1036702.750000  -841162.125000  300.472412
88140.000000  -1037869.187500  -844111.062500  297.733490
88170.000000  -1035575.937500  -839092.687500  301.920959
88200.000000  -1036104.375000  -841376.250000  299.223999
88230.000000  -1037172.625000  -842352.437500  299.365417
88260.000000  -1036122.312500  -841123.250000  299.640320
88290.000000  -1035902.750000  -840827.500000  299.757385
88320.000000  -1036178.875000  -840858.250000  300.134430
88350.000000  -1038115.750000  -842296.125000  300.901184
88380.000000  -1035582.375000  -839704.687500  300.990448
88410.000000  -1037642.250000  -843395.187500  298.484772
88440.000000  -1038309.062500  -843687.750000  299.059784
88470.000000  -1036393.812500  -841721.000000  299.139008
88500.000000  -1036899.125000  -841887.312500  299.659912
88530.000000  -1035398.437500  -840642.875000  299.266113
88560.000000  -1035785.812500  -840244.437500  300.473633
88590.000000  -1036464.062500  -841273.125000  299.935150
88620.000000  -1035457.000000  -840392.187500  299.741364
88650.000000  -1035033.875000  -839246.250000  300.852081
88680.000000  -1036530.625000  -841012.937500  300.437256
88710.000000  -1036719.750000  -842207.500000  298.892273
88740.000000  -1038325.437500  -843024.562500  300.104034
88770.000000  -1036638.250000  -841450.625000  299.930023
88800.000000  -1035997.000000  -841081.625000  299.511658
88830.000000  -1037549.062500  -843186.062500  298.662903
88860.000000  -1036388.000000  -840757.500000  300.610565
88890.000000  -1036977.687500  -841827.250000  299.872894
88920.000000  -1034716.062500  -837787.062500  302.605927
88950.000000  -1037242.875000  -842148.062500  299.787445
88980.000000  -1038223.250000  -843201.875000  299.674622
89010.000000  -1036939.625000  -842261.375000  299.147400
89040.000000  -1035898.937500  -840864.625000  299.694458
89070.000000  -1036161.625000  -839770.312500  301.779663
89100.000000  -1035851.312500  -840363.187500  300.391815
89130.000000  -1036376.187500  -840017.625000  301.729401
89160.000000  -1035970.187500  -838744.062500  303.062469
89190.000000  -1037095.187500  -841803.000000  300.090759
89220.000000  -1036679.375000  -841534.000000  299.865082
89250.000000  -1036079.250000  -841056.187500  299.677216
89280.000000  -1036781.437500  -843025.500000  297.730072
89310.000000  -1037764.250000  -842788.125000  299.605103
89340.000000  -1036154.812500  -840875.812500  300.070465
89370.000000  -1035730.562500  -840344.875000  300.234406
89400.000000  -1035436.937500  -839702.250000  300.770691
89430.000000  -1035689.687500  -840393.875000  300.096252
89460.000000  -1036511.187500  -842036.062500  298.835205
89490.000000  -1035958.562500  -840820.375000  299.854004
89520.000000  -1037714.625000  -842742.437500  299.598999
89550.000000  -1035748.125000  -840986.750000  299.275024
89580.000000  -1036386.000000  -841446.687500  299.548492
89610.000000  -1037454.500000  -840960.125000  301.938080
89640.000000  -1036925.437500  -841502.875000  300.291107
89670.000000  -1037863.625000  -842143.687500  300.748016
89700.000000  -1037549.687500  -843439.000000  298.275269
89730.000000  -1034452.687500  -840162.437500  298.551117
89760.000000  -1037918.562500  -844202.375000  297.668945
89790.000000  -1037355.625000  -842320.250000  299.696075
89820.000000  -1035133.375000  -838270.250000  302.504669
89850.000000  -1037016.812500  -841766.687500  300.026062
89880.000000  -1036654.437500  -842031.875000  299.061737
89910.000000  -1035906.375000  -840039.062500  300.974487
89940.000000  -1037003.750000  -841857.437500  299.866547
89970.000000  -1036893.375000  -841093.812500  300.870392
90000.000000  -1037048.187500  -841304.875000  300.783905
90030.000000  -1036788.437500  -840354.875000  301.844543
90060.000000  -1035448.187500  -838461.625000  302.694427
90090.000000  -1036289.375000  -841312.937500  299.605499
90120.000000  -1036374.187500  -842525.625000  297.872375
90150.000000  -1034836.812500  -839553.937500  300.076385
90180.000000  -1037564.375000  -842720.875000  299.401276
90210.000000  -1036220.187500  -840787.312500  300.306946
90240.000000  -1035989.000000  -840583.375000  300.265106
90270.000000  -1034823.375000  -839167.250000  300.649933
90300.000000  -1036846.812500  -841003.187500  300.938080
90330.000000  -1035665.812500  -841343.000000  298.601166
90360.000000  -1035106.562500  -839064.125000  301.243622
90390.000000  -1035273.250000  -838930.000000  301.705811
90420.000000  -1038003.812500  -842771.625000  299.998566
90450.000000  -1037441.125000  -843764.562500  297.608093
90480.000000  -1035917.750000  -841257.375000  299.119934
90510.000000  -1037203.687500  -841555.687500  300.637512
90540.000000  -1035656.187500  -841132.000000  298.910614
90570.000000  -1036425.875000  -841671.125000  299.264923
90600.000000  -1036440.562500  -841757.687500  299.154480
90630.000000  -1036656.812500  -841229.562500  300.298309
90660.000000  -1036511.500000  -840325.750000  301.463837
90690.000000  -1035960.750000  -841170.187500  299.319885
90720.000000  -1036607.187500  -842095.750000  298.890961
90750.000000  -1035142.812500  -839273.250000  300.977936
90780.000000  -1038058.187500  -844519.562500  297.396149
90810.000000  -1035229.500000  -840916.750000  298.585754
90840.000000  -1037690.000000  -843117.687500  298.984558
90870.000000  -1036302.250000  -840248.875000  301.260468
90900.000000  -1036869.375000  -840971.500000  301.021393
90930.000000  -1036554.375000  -841139.562500  300.279175
90960.000000  -1037877.125000  -842385.687500  300.396912
90990.000000  -1035900.625000  -840315.187500  300.541351
91020.000000  -1037193.000000  -842297.312500  299.481476
91050.000000  -1037170.500000  -841959.750000  299.965515
91080.000000  -1036010.937500  -840190.875000  300.901855
91110.000000  -1036562.125000  -840753.875000  300.883667
91140.000000  -1034745.187500  -839119.500000  300.603210
91170.000000  -1039519.250000  -844619.062500  299.488403
91200.000000  -1035797.937500  -841372.687500  298.758575
91230.000000  -1035571.375000  -840932.187500  299.087280
91260.000000  -1036172.125000  -839959.375000  301.505310
91290.000000  -1036456.875000  -840653.562500  300.876129
91320.000000  -1037282.812500  -841808.250000  300.370911
91350.000000  -1034409.562500  -839087.062500  300.137299
91380.000000  -1035850.562500  -840937.750000  299.507751
91410.000000  -1037512.062500  -842959.875000  298.953613
91440.000000  -1037378.375000  -840340.375000  302.773376
91470.000000  -1036800.375000  -841182.750000  300.590759
91500.000000  -1036222.312500  -840267.375000  301.109070
91530.000000  -1036733.562500  -840457.500000  301.602509
91560.000000  -1035620.437500  -840791.875000  299.378296
91590.000000  -1036597.125000  -841287.875000  300.117004
91620.000000  -1036214.562500  -840231.500000  301.152313
91650.000000  -1036097.375000  -840439.187500  300.653107
91680.000000  -1035797.875000  -840598.062500  299.948792
91710.000000  -1036917.562500  -841300.500000  300.589966
91740.000000  -1038045.062500  -843266.687500  299.301178
91770.000000  -1036512.250000  -842197.187500  298.589264
91800.000000  -1036752.250000  -840899.625000  300.951935
91830.000000  -1037345.125000  -841621.125000  300.754211
91860.000000  -1035758.062500  -840843.812500  299.509949
91890.000000  -1037629.062500  -842338.062500  300.088898
91920.000000  -1036313.687500  -840697.875000  300.588013
91950.000000  -1038364.187500  -843374.625000  299.625732
91980.000000  -1037584.750000  -841698.250000  301.003967
92010.000000  -1036263.437500  -841461.375000  299.337616
92040.000000  -1035467.375000  -840287.187500  299.918671
92070.000000  -1037360.000000  -842288.625000  299.751465
92100.000000  -1035511.062500  -839364.937500  301.402924
92130.000000  -1036127.000000  -841657.500000  298.826538
92160.000000  -1037488.625000  -841073.562500  301.816162
92190.000000  -1036862.437500  -840752.062500  301.347992
92220.000000  -1035377.250000  -839327.125000  301.255402
92250.000000  -1038058.000000  -842067.375000  301.163879
92280.000000  -1037920.125000  -842373.562500  300.481598
92310.000000  -1036613.000000  -840499.250000  301.353180
92340.000000  -1037314.062500  -842470.875000  299.400757
92370.000000  -1035690.125000  -839454.125000  301.540955
92400.000000  -1038823.562500  -844001.687500  299.368042
92430.000000  -1033988.312500  -839405.625000  299.000549
92460.000000  -1035855.437500  -840499.750000  300.188354
92490.000000  -1036503.062500  -840650.562500  300.951721
92520.000000  -1036923.750000  -840162.437500  302.348175
92550.000000  -1034736.875000  -840455.500000  298.537476
92580.000000  -1037348.562500  -841780.625000  300.514404
92610.000000  -1035943.437500  -840773.875000  299.902252
92640.000000  -1037432.250000  -843495.500000  298.007904
92670.000000  -1034569.187500  -839278.437500  300.088531
92700.000000  -1036759.562500  -840785.812500  301.138000
92730.000000  -1035849.750000  -839934.250000  301.048584
92760.000000  -1037771.375000  -842666.875000  299.802277
92790.000000  -1037558.437500  -841589.500000  301.130585
92820.000000  -1036232.812500  -842005.125000  298.455017
92850.000000  -1036652.125000  -842715.937500  298.007080
92880.000000  -1035484.000000  -840779.062500  299.188324
92910.000000  -1036705.250000  -841033.625000  300.673798
92940.000000  -1035660.812500  -840579.437500  299.766815
92970.000000  -1036161.937500  -840451.187500  300.733917
93000.000000  -1037444.375000  -842664.937500  299.302795
93030.000000  -1035397.812500  -840784.187500  299.048004
93060.000000  -1036623.687500  -841429.937500  299.939453
93090.000000  -1037820.000000  -842992.250000  299.377014
93120.000000  -1036312.937500  -839418.250000  302.553192
93150.000000  -1037687.187500  -843631.000000  298.191528
93180.000000  -1035580.312500  -840428.312500  299.875336
93210.000000  -1035708.687500  -839241.375000  301.896393
93240.000000  -1036723.562500  -841516.562500  299.959869
93270.000000  -1035761.937500  -839995.937500  300.818787
93300.000000  -1034145.750000  -839790.500000  298.651031
93330.000000  -1036198.562500  -840246.937500  301.104034
93360.000000  -1035859.687500  -840134.812500  300.755615
93390.000000  -1035770.687500  -841474.562500  298.560150
93420.000000  -1035862.937500  -840198.187500  300.663239
93450.000000  -1035722.312500  -841184.250000  298.931946
93480.000000  -1037729.125000  -842319.312500  300.271454
93510.000000  -1036618.125000  -842120.500000  298.869781
93540.000000  -1035527.625000  -839945.375000  300.536469
93570.000000  -1034463.000000  -838826.125000  300.620422
93600.000000  -1037967.937500  -843717.500000  298.489960
93630.000000  -1035912.500000  -841202.000000  299.196899
93660.000000  -1037460.812500  -841996.312500  300.355499
93690.000000  -1036995.125000  -841560.812500  300.309174
93720.000000  -1035145.500000  -840162.250000  299.615967
93750.000000  -1034820.875000  -838546.812500  301.599518
93780.000000  -1038697.437500  -843993.125000  299.187347
93810.000000  -1037935.500000  -842281.187500  300.647156
93840.000000  -1034851.125000  -839021.375000  300.916809
93870.000000  -1033804.937500  -837465.750000  301.699585
93900.000000  -1038412.062500  -843185.125000  299.990509
93930.000000  -1036832.625000  -841056.062500  300.835052
93960.000000  -1036333.937500  -841557.750000  299.297821
93990.000000  -1035078.937500  -839797.250000  300.074615
94020.000000  -1036287.500000  -841432.312500  299.419250
94050.000000  -1035174.000000  -839913.875000  300.041412
94080.000000  -1035951.437500  -841127.562500  299.371094
94110.000000  -1036683.875000  -839999.562500  302.229919
94140.000000  -1036379.812500  -841614.500000  299.281158
94170.000000  -1036803.437500  -841461.250000  300.167572
94200.000000  -1037127.500000  -841848.375000  300.070709
94230.000000  -1036587.062500  -841814.250000  299.292694
94260.000000  -1036250.437500  -840697.250000  300.491821
94290.000000  -1036721.375000  -842279.625000  298.783905
94320.000000  -1038770.500000  -843382.875000  300.237396
94350.000000  -1037102.500000  -841659.375000  300.322662
94380.000000  -1036442.000000  -841440.625000  299.643860
94410.000000  -1034258.562500  -839532.625000  299.220642
94440.000000  -1038069.125000  -842753.000000  300.127502
94470.000000  -1036160.187500  -841327.187500  299.385071
94500.000000  -1037065.500000  -841608.187500  300.344482
94530.000000  -1037534.937500  -842985.125000  298.949951
94560.000000  -1036198.937500  -840826.125000  300.214569
94590.000000  -1038065.000000  -842718.875000  300.173553
94620.000000  -1037936.875000  -842224.625000  300.736145
94650.000000  -1036189.562500  -840682.750000  300.420502
94680.000000  -1037161.062500  -841243.875000  301.051056
94710.000000  -1035382.125000  -839908.000000  300.370331
94740.000000  -1033361.312500  -839053.875000  298.577606
94770.000000  -1036272.375000  -841667.500000  299.034637
94800.000000  -1036661.875000  -840907.687500  300.800659
94830.000000  -1036528.500000  -842632.125000  297.945892
94860.000000  -1036415.937500  -839642.625000  302.366577
94890.000000  -1035268.750000  -840721.562500  298.945923
94920.000000  -1036945.250000  -840497.937500  301.865723
94950.000000  -1036489.062500  -842216.000000  298.524658
94980.000000  -1035649.250000  -840078.312500  300.519073
95010.000000  -1038117.750000  -843768.937500  298.641083
95040.000000  -1036179.312500  -839403.125000  302.371063
95070.000000  -1037229.250000  -841561.687500  300.667542
95100.000000  -1037310.937500  -841484.937500  300.911011
95130.000000  -1037381.500000  -842319.625000  299.736877
95160.000000  -1036914.000000  -841141.375000  300.829010
95190.000000  -1035613.000000  -840316.937500  300.096680
95220.000000  -1036862.937500  -842966.250000  297.946350
95250.000000  -1036568.437500  -842306.250000  298.508026
95280.000000  -1038533.562500  -842636.125000  301.020782
95310.000000  -1035732.062500  -840836.437500  299.481323
95340.000000  -1036721.312500  -842926.250000  297.790161
95370.000000  -1036252.562500  -840941.562500  300.119598
95400.000000  -1037590.562500  -843556.875000  298.156952
95430.000000  -1037915.437500  -842937.125000  299.608337
95460.000000  -1036415.312500  -841354.687500  299.734894
95490.000000  -1035365.812500  -839010.937500  301.723663
95520.000000  -1036971.062500  -841575.562500  300.249481
95550.000000  -1034550.687500  -838424.750000  301.371857
95580.000000  -1036053.187500  -840347.062500  300.726807
95610.000000  -1036796.250000  -842622.250000  298.372498
95640.000000  -1035874.812500  -841187.375000  299.161499
95670.000000  -1036460.875000  -839833.812500  302.141968
95700.000000  -1036671.375000  -840384.812500  301.618683
95730.000000  -1035903.500000  -840268.000000  300.618317
95760.000000  -1037737.312500  -842689.875000  299.714630
95790.000000  -1035930.500000  -841206.375000  299.217896
95820.000000  -1036971.437500  -841760.875000  299.965332
95850.000000  -1035247.562500  -838733.125000  301.968811
95880.000000  -1035658.375000  -840941.937500  299.206024
95910.000000  -1035760.187500  -840466.750000  300.092590
95940.000000  -1036592.750000  -840643.125000  301.101013
95970.000000  -1036048.625000  -840769.375000  300.070892
96000.000000  -1036294.062500  -841209.250000  299.772064
96030.000000  -1036006.562500  -841092.375000  299.509918
96060.000000  -1036045.625000  -839537.812500  301.958679
96090.000000  -1036066.812500  -841668.750000  298.716797
96120.000000  -1034054.250000  -838323.875000  300.764038
96150.000000  -1037279.125000  -841413.875000  300.971313
96180.000000  -1038070.750000  -843556.375000  298.895538
96210.000000  -1036273.312500  -841937.250000  298.621490
96240.000000  -1034658.250000  -839339.750000  300.131165
96270.000000  -1038311.312500  -843591.875000  299.210632
96300.000000  -1034645.437500  -839058.125000  300.544250
96330.000000  -1035523.750000  -840962.750000  298.967102
96360.000000  -1037812.187500  -841982.562500  300.916595
96390.000000  -1035638.500000  -840155.875000  300.383362
96420.000000  -1034944.875000  -839306.687500  300.622406
96450.000000  -1037528.000000  -841377.125000  301.410217
96480.000000  -1035457.000000  -840587.250000  299.441559
96510.000000  -1036536.812500  -840216.875000  301.669952
96540.000000  -1037769.000000  -841617.000000  301.411957
96570.000000  -1037188.937500  -842780.000000  298.733459
96600.000000  -1034827.375000  -839847.250000  299.611237
96630.000000  -1036808.625000  -841924.375000  299.463898
96660.000000  -1036232.375000  -840967.500000  300.048798
96690.000000  -1037264.312500  -841524.875000  300.778046
96720.000000  -1035338.000000  -840250.687500  299.775970
96750.000000  -1035684.875000  -841224.125000  298.813110
96780.000000  -1037546.437500  -842218.500000  300.145630
96810.000000  -1035076.062500  -840434.250000  299.091370
96840.000000  -1038600.187500  -843405.500000  299.940979
96870.000000  -1036253.562500  -840559.125000  300.708801
96900.000000  -1037714.687500  -843207.437500  298.884583
96930.000000  -1038119.375000  -841593.812500  301.985992
96960.000000  -1037139.625000  -841332.750000  300.881622
96990.000000  -1037130.937500  -841563.562500  300.513580
97020.000000  -1033644.625000  -839315.687500  298.610596
97050.000000  -1035280.875000  -840526.750000  299.263855
97080.000000  -1037307.437500  -842760.125000  298.946075
97110.000000  -1037305.937500  -842224.687500  299.766632
97140.000000  -1035549.625000  -839986.500000  300.507080
97170.000000  -1036490.687500  -840637.000000  300.953613
97200.000000  -1036120.687500  -841160.437500  299.580627
97230.000000  -1035881.375000  -840100.250000  300.842010
97260.000000  -1036378.375000  -841670.375000  299.193024
97290.000000  -1037269.687500  -843941.500000  297.072754
97320.000000  -1035940.250000  -840705.125000  300.003021
97350.000000  -1036523.437500  -840973.312500  300.487061
97380.000000  -1036381.562500  -841143.187500  300.008026
97410.000000  -1038024.562500  -843182.375000  299.399292
97440.000000  -1036685.687500  -841822.250000  299.431885
97470.000000  -1036188.437500  -841140.375000  299.715546
97500.000000  -1036691.312500  -841786.625000  299.495300
97530.000000  -1037121.437500  -842517.812500  299.032684
97560.000000  -1035614.375000  -840387.375000  299.990570
97590.000000  -1035065.125000  -839779.000000  300.081390
97620.000000  -1037301.375000  -844369.875000  296.463226
97650.000000  -1036758.125000  -842287.000000  298.829041
97680.000000  -1037626.000000  -842517.000000  299.809235
97710.000000  -1034910.375000  -838809.312500  301.333618
97740.000000  -1035331.812500  -839985.812500  300.173431
97770.000000  -1038251.875000  -842535.875000  300.741974
97800.000000  -1038140.625000  -842839.750000  300.104004
97830.000000  -1037249.500000  -842638.875000  299.043427
97860.000000  -1036201.000000  -841557.750000  299.093475
97890.000000  -1035911.875000  -840350.625000  300.504211
97920.000000  -1036957.562500  -841116.375000  300.934326
97950.000000  -1036940.937500  -841469.875000  300.365662
97980.000000  -1035970.750000  -840825.187500  299.865448
98010.000000  -1038347.500000  -843900.875000  298.791412
98040.000000  -1037171.875000  -842048.750000  299.830933
98070.000000  -1037512.625000  -842121.062500  300.243408
98100.000000  -1037080.937500  -841747.187500  300.154572
98130.000000  -1038644.937500  -844133.375000  298.891266
98160.000000  -1036993.937500  -843299.750000  297.635223
98190.000000  -1035896.312500  -840532.500000  300.200775
98220.000000  -1034454.187500  -838763.750000  300.702698
98250.000000  -1036047.562500  -841002.500000  299.711090
98280.000000  -1036170.437500  -841230.125000  299.549957
98310.000000  -1036635.000000  -841646.812500  299.623627
98340.000000  -1036225.000000  -841664.625000  298.966278
98370.000000  -1035775.500000  -842077.375000  297.641296
98400.000000  -1037503.062500  -842401.750000  299.797485
98430.000000  -1035933.187500  -841204.625000  299.224640
98460.000000  -1036844.937500  -842738.812500  298.268158
98490.000000  -1036689.187500  -841093.250000  300.557434
98520.000000  -1036581.937500  -842547.750000  298.157684
98550.000000  -1035290.125000  -840556.250000  299.232788
98580.000000  -1036492.562500  -841195.625000  300.098022
98610.000000  -1036318.437500  -840748.562500  300.517426
98640.000000  -1038348.375000  -842019.937500  301.683044
98670.000000  -1034978.875000  -839419.062500  300.501953
98700.000000  -1038088.937500  -844066.937500  298.138916
98730.000000  -1036743.437500  -840881.500000  300.966156
98760.000000  -1036677.687500  -841536.875000  299.858154
98790.000000  -1035880.687500  -840506.187500  300.217194
98820.000000  -1036239.187500  -841463.625000  299.296875
98850.000000  -1035403.875000  -839712.625000  300.703979
98880.000000  -1037684.125000  -841787.625000  301.019287
98910.000000  -1035555.687500  -841470.000000  298.236786
98940.000000  -1037160.062500  -843143.750000  298.130127
98970.000000  -1037400.812500  -842276.812500  299.832245
99000.000000  -1036672.437500  -839656.250000  302.739929
99030.000000  -1037942.312500  -842753.750000  299.931458
99060.000000  -1036633.750000  -841103.125000  300.457092
99090.000000  -1035093.687500  -838653.875000  301.854248
99120.000000  -1035255.000000  -841155.187500  298.258514
99150.000000  -1035836.812500  -840714.500000  299.829620
99180.000000  -1035469.312500  -839982.500000  300.389862
99210.000000  -1036776.375000  -842658.375000  298.286469
99240.000000  -1035935.062500  -839774.937500  301.424408
99270.000000  -1037241.437500  -840715.687500  301.986298
99300.000000  -1036209.125000  -841231.625000  299.607208
99330.000000  -1035559.812500  -839312.312500  301.558716
99360.000000  -1036375.312500  -840610.750000  300.816589
99390.000000  -1038478.500000  -842804.312500  300.677704
99420.000000  -1035738.312500  -840088.562500  300.640137
99450.000000  -1036739.375000  -841182.500000  300.497467
99480.000000  -1036303.000000  -841404.625000  299.485596
99510.000000  -1037177.500000  -841111.437500  301.279907
99540.000000  -1035904.750000  -840801.625000  299.800140
99570.000000  -1037243.625000  -842522.625000  299.213043
99600.000000  -1036997.250000  -842316.500000  299.151154
99630.000000  -1036025.437500  -841465.750000  298.965210
99660.000000  -1034196.750000  -839170.187500  299.682587
99690.000000  -1036546.437500  -840694.312500  300.951111
99720.000000  -1037699.000000  -842936.937500  299.276184
99750.000000  -1037145.250000  -842104.625000  299.704163
99780.000000  -1035400.687500  -840217.500000  299.923218
99810.000000  -1036290.312500  -839323.500000  302.664032
99840.000000  -1035825.750000  -839674.875000  301.410217
99870.000000  -1039107.625000  -844892.562500  298.435547
99900.000000  -1036665.375000  -840750.875000  301.047028
99930.000000  -1035033.187500  -840137.625000  299.481262
99960.000000  -1035477.937500  -839851.937500  300.603699
99990.000000  -1036131.937500  -839602.750000  301.991577
100000.000000  -1037037.125000  -841641.750000  300.249359
