# Supplementary material for: Identification and validation of biomarkers associated with lactic acid metabolism in diabetic nephropathy
Source: PeerJ. 2026 Mar 3;14:e20761. doi: 10.7717/peerj.20761 (PMC12965171; doi:10.7717/peerj.20761)
Supplement: Supplemental Information 7 — Structural file of the molecular docking complex between NFE2L2 and LAGASCATRIOL. [file peerj-14-20761-s007.pdb]

REMARK    GENERATED BY TRJCONV
TITLE     Protein in water t=   0.00000 step= 0
REMARK    THIS IS A SIMULATION BOX
CRYST1   92.328   92.328   92.328  90.00  90.00  90.00 P 1           1
MODEL        1
ATOM      1  N   LYS A 438      48.540  64.580  83.640  1.00  0.00           N
ATOM      2  H1  LYS A 438      48.190  64.740  84.570  1.00  0.00           H
ATOM      3  H2  LYS A 438      49.390  65.130  83.630  1.00  0.00           H
ATOM      4  H3  LYS A 438      48.000  65.010  82.900  1.00  0.00           H
ATOM      5  CA  LYS A 438      48.580  63.160  83.510  1.00  0.00           C
ATOM      6  HA  LYS A 438      49.440  62.880  82.910  1.00  0.00           H
ATOM      7  CB  LYS A 438      48.720  62.520  84.940  1.00  0.00           C
ATOM      8  HB1 LYS A 438      48.790  61.440  84.840  1.00  0.00           H
ATOM      9  HB2 LYS A 438      47.860  62.790  85.550  1.00  0.00           H
ATOM     10  CG  LYS A 438      50.000  62.900  85.630  1.00  0.00           C
ATOM     11  HG1 LYS A 438      49.940  63.980  85.790  1.00  0.00           H
ATOM     12  HG2 LYS A 438      50.760  62.750  84.870  1.00  0.00           H
ATOM     13  CD  LYS A 438      50.320  62.090  86.880  1.00  0.00           C
ATOM     14  HD1 LYS A 438      50.100  61.040  86.720  1.00  0.00           H
ATOM     15  HD2 LYS A 438      49.820  62.460  87.780  1.00  0.00           H
ATOM     16  CE  LYS A 438      51.720  62.210  87.260  1.00  0.00           C
ATOM     17  HE1 LYS A 438      51.960  63.270  87.220  1.00  0.00           H
ATOM     18  HE2 LYS A 438      52.370  61.770  86.510  1.00  0.00           H
ATOM     19  NZ  LYS A 438      52.070  61.690  88.600  1.00  0.00           N
ATOM     20  HZ1 LYS A 438      51.740  60.740  88.730  1.00  0.00           H
ATOM     21  HZ2 LYS A 438      53.070  61.600  88.550  1.00  0.00           H
ATOM     22  HZ3 LYS A 438      51.760  62.320  89.330  1.00  0.00           H
ATOM     23  C   LYS A 438      47.330  62.530  82.920  1.00  0.00           C
ATOM     24  O   LYS A 438      46.250  63.020  83.260  1.00  0.00           O
ATOM     25  N   THR A 439      47.470  61.460  82.190  1.00  0.00           N
ATOM     26  H   THR A 439      48.350  60.970  82.160  1.00  0.00           H
ATOM     27  CA  THR A 439      46.420  60.860  81.440  1.00  0.00           C
ATOM     28  HA  THR A 439      45.460  60.970  81.940  1.00  0.00           H
ATOM     29  CB  THR A 439      46.130  61.450  80.060  1.00  0.00           C
ATOM     30  HB  THR A 439      45.550  60.780  79.420  1.00  0.00           H
ATOM     31  CG2 THR A 439      45.240  62.640  80.110  1.00  0.00           C
ATOM     32 HG21 THR A 439      44.780  62.860  79.140  1.00  0.00           H
ATOM     33 HG22 THR A 439      44.430  62.350  80.790  1.00  0.00           H
ATOM     34 HG23 THR A 439      45.790  63.500  80.470  1.00  0.00           H
ATOM     35  OG1 THR A 439      47.300  61.770  79.410  1.00  0.00           O
ATOM     36  HG1 THR A 439      47.130  62.510  78.830  1.00  0.00           H
ATOM     37  C   THR A 439      46.720  59.330  81.330  1.00  0.00           C
ATOM     38  O   THR A 439      47.930  59.030  81.370  1.00  0.00           O
ATOM     39  N   PRO A 440      45.690  58.450  81.230  1.00  0.00           N
ATOM     40  CD  PRO A 440      44.230  58.740  81.150  1.00  0.00           C
ATOM     41  HD1 PRO A 440      44.000  59.560  80.480  1.00  0.00           H
ATOM     42  HD2 PRO A 440      43.840  58.880  82.160  1.00  0.00           H
ATOM     43  CG  PRO A 440      43.650  57.410  80.640  1.00  0.00           C
ATOM     44  HG1 PRO A 440      43.680  57.390  79.550  1.00  0.00           H
ATOM     45  HG2 PRO A 440      42.640  57.210  80.990  1.00  0.00           H
ATOM     46  CB  PRO A 440      44.660  56.350  81.210  1.00  0.00           C
ATOM     47  HB1 PRO A 440      44.700  55.390  80.690  1.00  0.00           H
ATOM     48  HB2 PRO A 440      44.360  56.210  82.250  1.00  0.00           H
ATOM     49  CA  PRO A 440      45.990  57.020  81.260  1.00  0.00           C
ATOM     50  HA  PRO A 440      46.420  56.730  82.220  1.00  0.00           H
ATOM     51  C   PRO A 440      46.770  56.480  80.100  1.00  0.00           C
ATOM     52  O   PRO A 440      46.750  57.060  79.000  1.00  0.00           O
ATOM     53  N   PHE A 441      47.580  55.510  80.410  1.00  0.00           N
ATOM     54  H   PHE A 441      47.610  55.160  81.350  1.00  0.00           H
ATOM     55  CA  PHE A 441      48.280  54.660  79.450  1.00  0.00           C
ATOM     56  HA  PHE A 441      48.710  55.290  78.670  1.00  0.00           H
ATOM     57  CB  PHE A 441      49.350  53.790  80.160  1.00  0.00           C
ATOM     58  HB1 PHE A 441      48.980  53.260  81.040  1.00  0.00           H
ATOM     59  HB2 PHE A 441      50.030  54.500  80.640  1.00  0.00           H
ATOM     60  CG  PHE A 441      50.070  52.740  79.300  1.00  0.00           C
ATOM     61  CD1 PHE A 441      49.930  51.380  79.540  1.00  0.00           C
ATOM     62  HD1 PHE A 441      49.120  51.200  80.240  1.00  0.00           H
ATOM     63  CE1 PHE A 441      50.480  50.350  78.770  1.00  0.00           C
ATOM     64  HE1 PHE A 441      50.270  49.300  78.870  1.00  0.00           H
ATOM     65  CZ  PHE A 441      51.510  50.760  77.910  1.00  0.00           C
ATOM     66  HZ  PHE A 441      52.110  50.030  77.390  1.00  0.00           H
ATOM     67  CE2 PHE A 441      51.800  52.160  77.730  1.00  0.00           C
ATOM     68  HE2 PHE A 441      52.570  52.360  77.000  1.00  0.00           H
ATOM     69  CD2 PHE A 441      51.070  53.150  78.420  1.00  0.00           C
ATOM     70  HD2 PHE A 441      51.330  54.200  78.310  1.00  0.00           H
ATOM     71  C   PHE A 441      47.210  53.770  78.880  1.00  0.00           C
ATOM     72  O   PHE A 441      46.460  53.100  79.620  1.00  0.00           O
ATOM     73  N   THR A 442      47.030  53.650  77.550  1.00  0.00           N
ATOM     74  H   THR A 442      47.660  54.100  76.900  1.00  0.00           H
ATOM     75  CA  THR A 442      46.160  52.660  76.910  1.00  0.00           C
ATOM     76  HA  THR A 442      45.990  51.800  77.560  1.00  0.00           H
ATOM     77  CB  THR A 442      44.820  53.300  76.420  1.00  0.00           C
ATOM     78  HB  THR A 442      44.200  52.470  76.080  1.00  0.00           H
ATOM     79  CG2 THR A 442      44.020  54.060  77.460  1.00  0.00           C
ATOM     80 HG21 THR A 442      44.600  54.920  77.780  1.00  0.00           H
ATOM     81 HG22 THR A 442      43.120  54.380  76.950  1.00  0.00           H
ATOM     82 HG23 THR A 442      43.870  53.430  78.330  1.00  0.00           H
ATOM     83  OG1 THR A 442      45.120  54.240  75.340  1.00  0.00           O
ATOM     84  HG1 THR A 442      45.090  55.120  75.730  1.00  0.00           H
ATOM     85  C   THR A 442      46.840  52.110  75.640  1.00  0.00           C
ATOM     86  O   THR A 442      47.770  52.680  75.020  1.00  0.00           O
ATOM     87  N   LYS A 443      46.610  50.850  75.240  1.00  0.00           N
ATOM     88  H   LYS A 443      45.850  50.370  75.710  1.00  0.00           H
ATOM     89  CA  LYS A 443      47.600  49.950  74.540  1.00  0.00           C
ATOM     90  HA  LYS A 443      48.600  50.360  74.700  1.00  0.00           H
ATOM     91  CB  LYS A 443      47.580  48.600  75.350  1.00  0.00           C
ATOM     92  HB1 LYS A 443      46.900  47.940  74.810  1.00  0.00           H
ATOM     93  HB2 LYS A 443      47.230  48.740  76.370  1.00  0.00           H
ATOM     94  CG  LYS A 443      48.920  47.950  75.450  1.00  0.00           C
ATOM     95  HG1 LYS A 443      49.700  48.490  75.980  1.00  0.00           H
ATOM     96  HG2 LYS A 443      49.290  47.730  74.450  1.00  0.00           H
ATOM     97  CD  LYS A 443      48.660  46.560  76.040  1.00  0.00           C
ATOM     98  HD1 LYS A 443      47.870  45.990  75.570  1.00  0.00           H
ATOM     99  HD2 LYS A 443      48.140  46.780  76.970  1.00  0.00           H
ATOM    100  CE  LYS A 443      49.950  45.820  76.250  1.00  0.00           C
ATOM    101  HE1 LYS A 443      50.690  46.510  76.680  1.00  0.00           H
ATOM    102  HE2 LYS A 443      50.380  45.530  75.290  1.00  0.00           H
ATOM    103  NZ  LYS A 443      49.840  44.670  77.110  1.00  0.00           N
ATOM    104  HZ1 LYS A 443      49.640  44.820  78.090  1.00  0.00           H
ATOM    105  HZ2 LYS A 443      49.210  43.950  76.770  1.00  0.00           H
ATOM    106  HZ3 LYS A 443      50.780  44.310  77.150  1.00  0.00           H
ATOM    107  C   LYS A 443      47.320  49.770  73.040  1.00  0.00           C
ATOM    108  O   LYS A 443      47.880  48.850  72.440  1.00  0.00           O
ATOM    109  N   ASP A 444      46.450  50.570  72.380  1.00  0.00           N
ATOM    110  H   ASP A 444      45.780  51.090  72.930  1.00  0.00           H
ATOM    111  CA  ASP A 444      46.090  50.380  70.930  1.00  0.00           C
ATOM    112  HA  ASP A 444      45.920  49.310  70.880  1.00  0.00           H
ATOM    113  CB  ASP A 444      44.730  51.010  70.690  1.00  0.00           C
ATOM    114  HB1 ASP A 444      44.360  50.580  69.760  1.00  0.00           H
ATOM    115  HB2 ASP A 444      44.770  52.100  70.760  1.00  0.00           H
ATOM    116  CG  ASP A 444      43.670  50.590  71.740  1.00  0.00           C
ATOM    117  OD1 ASP A 444      42.850  49.750  71.400  1.00  0.00           O
ATOM    118  OD2 ASP A 444      43.600  51.200  72.850  1.00  0.00           O
ATOM    119  C   ASP A 444      47.070  50.860  69.880  1.00  0.00           C
ATOM    120  O   ASP A 444      46.980  50.550  68.720  1.00  0.00           O
ATOM    121  N   LYS A 445      48.030  51.740  70.200  1.00  0.00           N
ATOM    122  H   LYS A 445      48.110  51.960  71.180  1.00  0.00           H
ATOM    123  CA  LYS A 445      49.050  52.370  69.260  1.00  0.00           C
ATOM    124  HA  LYS A 445      48.410  52.930  68.590  1.00  0.00           H
ATOM    125  CB  LYS A 445      49.940  53.230  70.130  1.00  0.00           C
ATOM    126  HB1 LYS A 445      50.770  53.500  69.480  1.00  0.00           H
ATOM    127  HB2 LYS A 445      50.310  52.590  70.940  1.00  0.00           H
ATOM    128  CG  LYS A 445      49.220  54.520  70.640  1.00  0.00           C
ATOM    129  HG1 LYS A 445      48.370  54.250  71.270  1.00  0.00           H
ATOM    130  HG2 LYS A 445      48.940  54.930  69.670  1.00  0.00           H
ATOM    131  CD  LYS A 445      50.240  55.420  71.460  1.00  0.00           C
ATOM    132  HD1 LYS A 445      51.290  55.160  71.350  1.00  0.00           H
ATOM    133  HD2 LYS A 445      49.900  55.190  72.470  1.00  0.00           H
ATOM    134  CE  LYS A 445      49.960  56.900  71.290  1.00  0.00           C
ATOM    135  HE1 LYS A 445      49.020  57.090  71.820  1.00  0.00           H
ATOM    136  HE2 LYS A 445      49.800  57.200  70.250  1.00  0.00           H
ATOM    137  NZ  LYS A 445      50.970  57.720  71.980  1.00  0.00           N
ATOM    138  HZ1 LYS A 445      51.480  57.290  72.750  1.00  0.00           H
ATOM    139  HZ2 LYS A 445      51.590  57.820  71.190  1.00  0.00           H
ATOM    140  HZ3 LYS A 445      50.580  58.630  72.170  1.00  0.00           H
ATOM    141  C   LYS A 445      49.890  51.410  68.400  1.00  0.00           C
ATOM    142  O   LYS A 445      50.700  51.810  67.580  1.00  0.00           O
ATOM    143  N   HIS A 446      49.810  50.030  68.500  1.00  0.00           N
ATOM    144  H   HIS A 446      49.060  49.700  69.100  1.00  0.00           H
ATOM    145  CA  HIS A 446      50.670  49.120  67.790  1.00  0.00           C
ATOM    146  HA  HIS A 446      51.660  49.570  67.750  1.00  0.00           H
ATOM    147  CB  HIS A 446      50.730  47.780  68.450  1.00  0.00           C
ATOM    148  HB1 HIS A 446      51.260  47.120  67.760  1.00  0.00           H
ATOM    149  HB2 HIS A 446      49.780  47.270  68.580  1.00  0.00           H
ATOM    150  CG  HIS A 446      51.500  47.860  69.840  1.00  0.00           C
ATOM    151  ND1 HIS A 446      52.860  48.230  69.970  1.00  0.00           N
ATOM    152  CE1 HIS A 446      53.030  48.100  71.320  1.00  0.00           C
ATOM    153  HE1 HIS A 446      53.970  48.250  71.850  1.00  0.00           H
ATOM    154  NE2 HIS A 446      51.860  47.740  71.970  1.00  0.00           N
ATOM    155  HE2 HIS A 446      51.750  47.480  72.940  1.00  0.00           H
ATOM    156  CD2 HIS A 446      50.890  47.560  71.070  1.00  0.00           C
ATOM    157  HD2 HIS A 446      49.890  47.160  71.160  1.00  0.00           H
ATOM    158  C   HIS A 446      50.080  49.000  66.370  1.00  0.00           C
ATOM    159  O   HIS A 446      50.870  49.220  65.460  1.00  0.00           O
ATOM    160  N   SER A 447      48.760  48.850  66.230  1.00  0.00           N
ATOM    161  H   SER A 447      48.210  48.670  67.050  1.00  0.00           H
ATOM    162  CA  SER A 447      48.070  48.680  64.930  1.00  0.00           C
ATOM    163  HA  SER A 447      48.510  47.730  64.620  1.00  0.00           H
ATOM    164  CB  SER A 447      46.600  48.450  65.190  1.00  0.00           C
ATOM    165  HB1 SER A 447      46.180  49.190  65.880  1.00  0.00           H
ATOM    166  HB2 SER A 447      46.540  47.460  65.640  1.00  0.00           H
ATOM    167  OG  SER A 447      45.890  48.580  63.940  1.00  0.00           O
ATOM    168  HG  SER A 447      44.950  48.660  64.120  1.00  0.00           H
ATOM    169  C   SER A 447      48.340  49.800  63.930  1.00  0.00           C
ATOM    170  O   SER A 447      48.690  49.550  62.750  1.00  0.00           O
ATOM    171  N   SER A 448      48.130  51.020  64.350  1.00  0.00           N
ATOM    172  H   SER A 448      47.920  51.150  65.330  1.00  0.00           H
ATOM    173  CA  SER A 448      48.160  52.230  63.430  1.00  0.00           C
ATOM    174  HA  SER A 448      47.510  51.990  62.590  1.00  0.00           H
ATOM    175  CB  SER A 448      47.460  53.440  64.000  1.00  0.00           C
ATOM    176  HB1 SER A 448      46.440  53.180  64.270  1.00  0.00           H
ATOM    177  HB2 SER A 448      47.300  54.160  63.200  1.00  0.00           H
ATOM    178  OG  SER A 448      48.190  53.950  65.120  1.00  0.00           O
ATOM    179  HG  SER A 448      47.770  54.700  65.560  1.00  0.00           H
ATOM    180  C   SER A 448      49.500  52.600  62.730  1.00  0.00           C
ATOM    181  O   SER A 448      49.480  52.930  61.530  1.00  0.00           O
ATOM    182  N   ARG A 449      50.680  52.420  63.330  1.00  0.00           N
ATOM    183  H   ARG A 449      50.630  52.000  64.250  1.00  0.00           H
ATOM    184  CA  ARG A 449      52.040  52.530  62.710  1.00  0.00           C
ATOM    185  HA  ARG A 449      52.150  53.540  62.300  1.00  0.00           H
ATOM    186  CB  ARG A 449      53.200  52.390  63.730  1.00  0.00           C
ATOM    187  HB1 ARG A 449      53.190  51.500  64.360  1.00  0.00           H
ATOM    188  HB2 ARG A 449      53.130  53.230  64.430  1.00  0.00           H
ATOM    189  CG  ARG A 449      54.550  52.540  62.970  1.00  0.00           C
ATOM    190  HG1 ARG A 449      54.530  53.540  62.530  1.00  0.00           H
ATOM    191  HG2 ARG A 449      54.560  51.830  62.140  1.00  0.00           H
ATOM    192  CD  ARG A 449      55.860  52.430  63.830  1.00  0.00           C
ATOM    193  HD1 ARG A 449      56.710  52.200  63.190  1.00  0.00           H
ATOM    194  HD2 ARG A 449      55.630  51.670  64.570  1.00  0.00           H
ATOM    195  NE  ARG A 449      56.180  53.720  64.520  1.00  0.00           N
ATOM    196  HE  ARG A 449      55.700  54.590  64.350  1.00  0.00           H
ATOM    197  CZ  ARG A 449      57.120  53.900  65.420  1.00  0.00           C
ATOM    198  NH1 ARG A 449      57.870  52.920  65.860  1.00  0.00           N
ATOM    199 HH11 ARG A 449      57.730  52.090  65.290  1.00  0.00           H
ATOM    200 HH12 ARG A 449      58.430  52.950  66.700  1.00  0.00           H
ATOM    201  NH2 ARG A 449      57.240  54.970  66.060  1.00  0.00           N
ATOM    202 HH21 ARG A 449      56.740  55.840  65.900  1.00  0.00           H
ATOM    203 HH22 ARG A 449      57.890  54.950  66.830  1.00  0.00           H
ATOM    204  C   ARG A 449      52.110  51.520  61.520  1.00  0.00           C
ATOM    205  O   ARG A 449      52.490  51.930  60.440  1.00  0.00           O
ATOM    206  N   LEU A 450      51.530  50.300  61.650  1.00  0.00           N
ATOM    207  H   LEU A 450      51.040  50.100  62.510  1.00  0.00           H
ATOM    208  CA  LEU A 450      51.420  49.450  60.420  1.00  0.00           C
ATOM    209  HA  LEU A 450      52.340  49.480  59.840  1.00  0.00           H
ATOM    210  CB  LEU A 450      51.190  47.990  60.840  1.00  0.00           C
ATOM    211  HB1 LEU A 450      51.020  47.350  59.970  1.00  0.00           H
ATOM    212  HB2 LEU A 450      50.310  47.940  61.480  1.00  0.00           H
ATOM    213  CG  LEU A 450      52.290  47.280  61.730  1.00  0.00           C
ATOM    214  HG  LEU A 450      52.770  48.020  62.360  1.00  0.00           H
ATOM    215  CD1 LEU A 450      51.630  46.130  62.520  1.00  0.00           C
ATOM    216 HD11 LEU A 450      52.420  45.730  63.150  1.00  0.00           H
ATOM    217 HD12 LEU A 450      50.830  46.550  63.120  1.00  0.00           H
ATOM    218 HD13 LEU A 450      51.110  45.390  61.910  1.00  0.00           H
ATOM    219  CD2 LEU A 450      53.370  46.720  60.760  1.00  0.00           C
ATOM    220 HD21 LEU A 450      54.210  46.380  61.370  1.00  0.00           H
ATOM    221 HD22 LEU A 450      53.030  45.820  60.260  1.00  0.00           H
ATOM    222 HD23 LEU A 450      53.760  47.550  60.170  1.00  0.00           H
ATOM    223  C   LEU A 450      50.390  49.920  59.420  1.00  0.00           C
ATOM    224  O   LEU A 450      50.720  49.960  58.260  1.00  0.00           O
ATOM    225  N   GLU A 451      49.250  50.380  59.850  1.00  0.00           N
ATOM    226  H   GLU A 451      48.990  50.190  60.800  1.00  0.00           H
ATOM    227  CA  GLU A 451      48.280  51.000  58.960  1.00  0.00           C
ATOM    228  HA  GLU A 451      48.050  50.190  58.270  1.00  0.00           H
ATOM    229  CB  GLU A 451      46.960  51.450  59.510  1.00  0.00           C
ATOM    230  HB1 GLU A 451      46.280  51.760  58.710  1.00  0.00           H
ATOM    231  HB2 GLU A 451      47.130  52.360  60.080  1.00  0.00           H
ATOM    232  CG  GLU A 451      46.280  50.370  60.380  1.00  0.00           C
ATOM    233  HG1 GLU A 451      45.460  50.860  60.910  1.00  0.00           H
ATOM    234  HG2 GLU A 451      46.860  50.050  61.240  1.00  0.00           H
ATOM    235  CD  GLU A 451      45.890  49.150  59.620  1.00  0.00           C
ATOM    236  OE1 GLU A 451      46.730  48.300  59.330  1.00  0.00           O
ATOM    237  OE2 GLU A 451      44.720  48.980  59.260  1.00  0.00           O
ATOM    238  C   GLU A 451      48.910  52.240  58.190  1.00  0.00           C
ATOM    239  O   GLU A 451      48.500  52.500  57.050  1.00  0.00           O
ATOM    240  N   ALA A 452      49.860  53.010  58.770  1.00  0.00           N
ATOM    241  H   ALA A 452      50.030  52.830  59.750  1.00  0.00           H
ATOM    242  CA  ALA A 452      50.480  54.160  58.150  1.00  0.00           C
ATOM    243  HA  ALA A 452      49.740  54.910  57.890  1.00  0.00           H
ATOM    244  CB  ALA A 452      51.430  54.700  59.230  1.00  0.00           C
ATOM    245  HB1 ALA A 452      52.350  54.130  59.300  1.00  0.00           H
ATOM    246  HB2 ALA A 452      51.620  55.760  59.030  1.00  0.00           H
ATOM    247  HB3 ALA A 452      50.900  54.750  60.180  1.00  0.00           H
ATOM    248  C   ALA A 452      51.180  53.730  56.800  1.00  0.00           C
ATOM    249  O   ALA A 452      51.420  54.630  55.940  1.00  0.00           O
ATOM    250  N   HIS A 453      51.530  52.440  56.610  1.00  0.00           N
ATOM    251  H   HIS A 453      51.400  51.760  57.350  1.00  0.00           H
ATOM    252  CA  HIS A 453      52.300  52.030  55.430  1.00  0.00           C
ATOM    253  HA  HIS A 453      52.660  52.910  54.910  1.00  0.00           H
ATOM    254  CB  HIS A 453      53.550  51.260  55.820  1.00  0.00           C
ATOM    255  HB1 HIS A 453      54.030  50.770  54.970  1.00  0.00           H
ATOM    256  HB2 HIS A 453      53.190  50.470  56.480  1.00  0.00           H
ATOM    257  CG  HIS A 453      54.660  51.990  56.530  1.00  0.00           C
ATOM    258  ND1 HIS A 453      55.420  53.010  56.000  1.00  0.00           N
ATOM    259  CE1 HIS A 453      56.060  53.600  57.020  1.00  0.00           C
ATOM    260  HE1 HIS A 453      56.690  54.460  56.910  1.00  0.00           H
ATOM    261  NE2 HIS A 453      55.670  52.960  58.160  1.00  0.00           N
ATOM    262  HE2 HIS A 453      55.830  53.200  59.130  1.00  0.00           H
ATOM    263  CD2 HIS A 453      54.820  51.940  57.870  1.00  0.00           C
ATOM    264  HD2 HIS A 453      54.260  51.340  58.570  1.00  0.00           H
ATOM    265  C   HIS A 453      51.390  51.390  54.340  1.00  0.00           C
ATOM    266  O   HIS A 453      51.870  51.010  53.190  1.00  0.00           O
ATOM    267  N   LEU A 454      50.100  51.270  54.680  1.00  0.00           N
ATOM    268  H   LEU A 454      49.740  51.680  55.530  1.00  0.00           H
ATOM    269  CA  LEU A 454      49.130  50.870  53.670  1.00  0.00           C
ATOM    270  HA  LEU A 454      49.510  49.990  53.160  1.00  0.00           H
ATOM    271  CB  LEU A 454      47.820  50.470  54.380  1.00  0.00           C
ATOM    272  HB1 LEU A 454      47.020  50.180  53.700  1.00  0.00           H
ATOM    273  HB2 LEU A 454      47.360  51.340  54.850  1.00  0.00           H
ATOM    274  CG  LEU A 454      47.830  49.340  55.450  1.00  0.00           C
ATOM    275  HG  LEU A 454      48.490  49.530  56.300  1.00  0.00           H
ATOM    276  CD1 LEU A 454      46.440  49.230  55.910  1.00  0.00           C
ATOM    277 HD11 LEU A 454      45.710  48.980  55.140  1.00  0.00           H
ATOM    278 HD12 LEU A 454      46.330  48.400  56.600  1.00  0.00           H
ATOM    279 HD13 LEU A 454      46.080  50.110  56.440  1.00  0.00           H
ATOM    280  CD2 LEU A 454      48.230  47.990  54.910  1.00  0.00           C
ATOM    281 HD21 LEU A 454      47.860  47.860  53.890  1.00  0.00           H
ATOM    282 HD22 LEU A 454      49.320  47.940  54.950  1.00  0.00           H
ATOM    283 HD23 LEU A 454      47.850  47.220  55.580  1.00  0.00           H
ATOM    284  C   LEU A 454      48.780  51.920  52.660  1.00  0.00           C
ATOM    285  O   LEU A 454      48.860  53.110  52.930  1.00  0.00           O
ATOM    286  N   THR A 455      48.450  51.530  51.450  1.00  0.00           N
ATOM    287  H   THR A 455      48.560  50.540  51.270  1.00  0.00           H
ATOM    288  CA  THR A 455      47.880  52.360  50.410  1.00  0.00           C
ATOM    289  HA  THR A 455      48.280  53.370  50.450  1.00  0.00           H
ATOM    290  CB  THR A 455      48.070  51.830  49.030  1.00  0.00           C
ATOM    291  HB  THR A 455      47.500  52.430  48.310  1.00  0.00           H
ATOM    292  CG2 THR A 455      49.560  51.770  48.630  1.00  0.00           C
ATOM    293 HG21 THR A 455      49.680  51.030  47.840  1.00  0.00           H
ATOM    294 HG22 THR A 455      49.940  52.770  48.390  1.00  0.00           H
ATOM    295 HG23 THR A 455      50.190  51.420  49.440  1.00  0.00           H
ATOM    296  OG1 THR A 455      47.570  50.470  48.840  1.00  0.00           O
ATOM    297  HG1 THR A 455      48.040  49.900  49.440  1.00  0.00           H
ATOM    298  C   THR A 455      46.410  52.540  50.610  1.00  0.00           C
ATOM    299  O   THR A 455      45.760  51.790  51.310  1.00  0.00           O
ATOM    300  N   ARG A 456      45.870  53.560  49.970  1.00  0.00           N
ATOM    301  H   ARG A 456      46.480  54.070  49.350  1.00  0.00           H
ATOM    302  CA  ARG A 456      44.450  53.920  49.920  1.00  0.00           C
ATOM    303  HA  ARG A 456      44.110  54.280  50.890  1.00  0.00           H
ATOM    304  CB  ARG A 456      44.320  54.980  48.750  1.00  0.00           C
ATOM    305  HB1 ARG A 456      44.810  54.510  47.900  1.00  0.00           H
ATOM    306  HB2 ARG A 456      44.780  55.940  48.970  1.00  0.00           H
ATOM    307  CG  ARG A 456      42.820  55.370  48.450  1.00  0.00           C
ATOM    308  HG1 ARG A 456      42.470  55.990  49.290  1.00  0.00           H
ATOM    309  HG2 ARG A 456      42.140  54.520  48.400  1.00  0.00           H
ATOM    310  CD  ARG A 456      42.760  56.120  47.090  1.00  0.00           C
ATOM    311  HD1 ARG A 456      43.430  56.970  47.100  1.00  0.00           H
ATOM    312  HD2 ARG A 456      41.760  56.520  46.940  1.00  0.00           H
ATOM    313  NE  ARG A 456      43.140  55.290  46.020  1.00  0.00           N
ATOM    314  HE  ARG A 456      43.380  54.360  46.340  1.00  0.00           H
ATOM    315  CZ  ARG A 456      43.450  55.600  44.740  1.00  0.00           C
ATOM    316  NH1 ARG A 456      43.260  56.780  44.300  1.00  0.00           N
ATOM    317 HH11 ARG A 456      42.980  57.510  44.930  1.00  0.00           H
ATOM    318 HH12 ARG A 456      43.350  57.080  43.340  1.00  0.00           H
ATOM    319  NH2 ARG A 456      43.870  54.650  44.020  1.00  0.00           N
ATOM    320 HH21 ARG A 456      43.840  53.720  44.390  1.00  0.00           H
ATOM    321 HH22 ARG A 456      44.330  54.750  43.130  1.00  0.00           H
ATOM    322  C   ARG A 456      43.560  52.710  49.610  1.00  0.00           C
ATOM    323  O   ARG A 456      42.630  52.440  50.360  1.00  0.00           O
ATOM    324  N   ASP A 457      43.830  52.010  48.560  1.00  0.00           N
ATOM    325  H   ASP A 457      44.580  52.360  47.990  1.00  0.00           H
ATOM    326  CA  ASP A 457      43.210  50.720  48.230  1.00  0.00           C
ATOM    327  HA  ASP A 457      42.140  50.840  48.070  1.00  0.00           H
ATOM    328  CB  ASP A 457      43.760  50.230  46.890  1.00  0.00           C
ATOM    329  HB1 ASP A 457      43.300  49.260  46.670  1.00  0.00           H
ATOM    330  HB2 ASP A 457      44.820  50.040  47.020  1.00  0.00           H
ATOM    331  CG  ASP A 457      43.560  51.220  45.790  1.00  0.00           C
ATOM    332  OD1 ASP A 457      43.690  52.500  45.920  1.00  0.00           O
ATOM    333  OD2 ASP A 457      43.220  50.760  44.680  1.00  0.00           O
ATOM    334  C   ASP A 457      43.370  49.630  49.340  1.00  0.00           C
ATOM    335  O   ASP A 457      42.410  48.910  49.540  1.00  0.00           O
ATOM    336  N   GLU A 458      44.500  49.400  50.110  1.00  0.00           N
ATOM    337  H   GLU A 458      45.210  50.100  49.960  1.00  0.00           H
ATOM    338  CA  GLU A 458      44.650  48.410  51.170  1.00  0.00           C
ATOM    339  HA  GLU A 458      44.250  47.430  50.920  1.00  0.00           H
ATOM    340  CB  GLU A 458      46.160  48.290  51.580  1.00  0.00           C
ATOM    341  HB1 GLU A 458      46.240  47.650  52.460  1.00  0.00           H
ATOM    342  HB2 GLU A 458      46.630  49.270  51.720  1.00  0.00           H
ATOM    343  CG  GLU A 458      46.870  47.670  50.350  1.00  0.00           C
ATOM    344  HG1 GLU A 458      46.610  48.120  49.390  1.00  0.00           H
ATOM    345  HG2 GLU A 458      46.480  46.660  50.220  1.00  0.00           H
ATOM    346  CD  GLU A 458      48.380  47.750  50.420  1.00  0.00           C
ATOM    347  OE1 GLU A 458      49.020  46.630  50.420  1.00  0.00           O
ATOM    348  OE2 GLU A 458      48.950  48.830  50.590  1.00  0.00           O
ATOM    349  C   GLU A 458      43.850  48.890  52.420  1.00  0.00           C
ATOM    350  O   GLU A 458      43.370  48.050  53.200  1.00  0.00           O
ATOM    351  N   LEU A 459      43.690  50.200  52.720  1.00  0.00           N
ATOM    352  H   LEU A 459      44.250  50.910  52.270  1.00  0.00           H
ATOM    353  CA  LEU A 459      42.870  50.770  53.800  1.00  0.00           C
ATOM    354  HA  LEU A 459      43.150  50.170  54.660  1.00  0.00           H
ATOM    355  CB  LEU A 459      43.080  52.280  53.970  1.00  0.00           C
ATOM    356  HB1 LEU A 459      42.250  52.680  54.550  1.00  0.00           H
ATOM    357  HB2 LEU A 459      43.080  52.690  52.960  1.00  0.00           H
ATOM    358  CG  LEU A 459      44.450  52.380  54.720  1.00  0.00           C
ATOM    359  HG  LEU A 459      45.090  51.560  54.380  1.00  0.00           H
ATOM    360  CD1 LEU A 459      45.160  53.740  54.310  1.00  0.00           C
ATOM    361 HD11 LEU A 459      45.150  53.880  53.230  1.00  0.00           H
ATOM    362 HD12 LEU A 459      44.760  54.670  54.730  1.00  0.00           H
ATOM    363 HD13 LEU A 459      46.210  53.490  54.470  1.00  0.00           H
ATOM    364  CD2 LEU A 459      44.170  52.280  56.200  1.00  0.00           C
ATOM    365 HD21 LEU A 459      45.130  52.410  56.710  1.00  0.00           H
ATOM    366 HD22 LEU A 459      43.500  53.100  56.480  1.00  0.00           H
ATOM    367 HD23 LEU A 459      43.760  51.330  56.530  1.00  0.00           H
ATOM    368  C   LEU A 459      41.450  50.470  53.450  1.00  0.00           C
ATOM    369  O   LEU A 459      40.720  50.010  54.300  1.00  0.00           O
ATOM    370  N   ARG A 460      41.020  50.790  52.210  1.00  0.00           N
ATOM    371  H   ARG A 460      41.610  51.240  51.530  1.00  0.00           H
ATOM    372  CA  ARG A 460      39.600  50.380  51.750  1.00  0.00           C
ATOM    373  HA  ARG A 460      38.790  50.750  52.380  1.00  0.00           H
ATOM    374  CB  ARG A 460      39.320  50.890  50.340  1.00  0.00           C
ATOM    375  HB1 ARG A 460      38.440  50.400  49.930  1.00  0.00           H
ATOM    376  HB2 ARG A 460      40.170  50.630  49.700  1.00  0.00           H
ATOM    377  CG  ARG A 460      39.260  52.450  50.230  1.00  0.00           C
ATOM    378  HG1 ARG A 460      40.160  52.820  50.720  1.00  0.00           H
ATOM    379  HG2 ARG A 460      38.370  52.850  50.720  1.00  0.00           H
ATOM    380  CD  ARG A 460      39.360  52.900  48.760  1.00  0.00           C
ATOM    381  HD1 ARG A 460      38.560  52.460  48.150  1.00  0.00           H
ATOM    382  HD2 ARG A 460      40.250  52.580  48.220  1.00  0.00           H
ATOM    383  NE  ARG A 460      39.350  54.360  48.650  1.00  0.00           N
ATOM    384  HE  ARG A 460      39.470  54.850  49.520  1.00  0.00           H
ATOM    385  CZ  ARG A 460      39.070  55.110  47.610  1.00  0.00           C
ATOM    386  NH1 ARG A 460      38.780  54.560  46.440  1.00  0.00           N
ATOM    387 HH11 ARG A 460      38.790  53.550  46.350  1.00  0.00           H
ATOM    388 HH12 ARG A 460      38.790  55.100  45.590  1.00  0.00           H
ATOM    389  NH2 ARG A 460      39.170  56.430  47.610  1.00  0.00           N
ATOM    390 HH21 ARG A 460      39.270  56.910  48.500  1.00  0.00           H
ATOM    391 HH22 ARG A 460      38.970  56.940  46.760  1.00  0.00           H
ATOM    392  C   ARG A 460      39.300  48.890  51.770  1.00  0.00           C
ATOM    393  O   ARG A 460      38.190  48.550  52.110  1.00  0.00           O
ATOM    394  N   ALA A 461      40.240  48.110  51.340  1.00  0.00           N
ATOM    395  H   ALA A 461      41.110  48.450  50.950  1.00  0.00           H
ATOM    396  CA  ALA A 461      40.060  46.620  51.460  1.00  0.00           C
ATOM    397  HA  ALA A 461      39.150  46.260  50.970  1.00  0.00           H
ATOM    398  CB  ALA A 461      41.170  45.860  50.720  1.00  0.00           C
ATOM    399  HB1 ALA A 461      41.410  46.380  49.790  1.00  0.00           H
ATOM    400  HB2 ALA A 461      41.960  45.750  51.460  1.00  0.00           H
ATOM    401  HB3 ALA A 461      40.870  44.870  50.370  1.00  0.00           H
ATOM    402  C   ALA A 461      39.930  46.230  52.950  1.00  0.00           C
ATOM    403  O   ALA A 461      39.130  45.360  53.250  1.00  0.00           O
ATOM    404  N   LYS A 462      40.680  46.860  53.920  1.00  0.00           N
ATOM    405  H   LYS A 462      41.400  47.490  53.620  1.00  0.00           H
ATOM    406  CA  LYS A 462      40.500  46.460  55.340  1.00  0.00           C
ATOM    407  HA  LYS A 462      40.310  45.390  55.360  1.00  0.00           H
ATOM    408  CB  LYS A 462      41.670  46.970  56.150  1.00  0.00           C
ATOM    409  HB1 LYS A 462      41.310  47.230  57.140  1.00  0.00           H
ATOM    410  HB2 LYS A 462      42.070  47.910  55.760  1.00  0.00           H
ATOM    411  CG  LYS A 462      42.880  46.040  56.240  1.00  0.00           C
ATOM    412  HG1 LYS A 462      43.350  45.840  55.280  1.00  0.00           H
ATOM    413  HG2 LYS A 462      42.540  45.060  56.590  1.00  0.00           H
ATOM    414  CD  LYS A 462      43.900  46.520  57.320  1.00  0.00           C
ATOM    415  HD1 LYS A 462      43.370  46.390  58.270  1.00  0.00           H
ATOM    416  HD2 LYS A 462      44.170  47.550  57.080  1.00  0.00           H
ATOM    417  CE  LYS A 462      45.180  45.670  57.240  1.00  0.00           C
ATOM    418  HE1 LYS A 462      45.730  45.840  56.320  1.00  0.00           H
ATOM    419  HE2 LYS A 462      44.840  44.640  57.200  1.00  0.00           H
ATOM    420  NZ  LYS A 462      46.170  45.830  58.330  1.00  0.00           N
ATOM    421  HZ1 LYS A 462      46.180  46.820  58.560  1.00  0.00           H
ATOM    422  HZ2 LYS A 462      45.980  45.270  59.150  1.00  0.00           H
ATOM    423  HZ3 LYS A 462      47.080  45.510  58.060  1.00  0.00           H
ATOM    424  C   LYS A 462      39.200  47.000  55.850  1.00  0.00           C
ATOM    425  O   LYS A 462      38.590  46.310  56.640  1.00  0.00           O
ATOM    426  N   ALA A 463      38.820  48.230  55.520  1.00  0.00           N
ATOM    427  H   ALA A 463      39.480  48.560  54.830  1.00  0.00           H
ATOM    428  CA  ALA A 463      37.620  48.860  55.800  1.00  0.00           C
ATOM    429  HA  ALA A 463      37.630  48.990  56.890  1.00  0.00           H
ATOM    430  CB  ALA A 463      37.600  50.230  55.160  1.00  0.00           C
ATOM    431  HB1 ALA A 463      36.880  50.970  55.520  1.00  0.00           H
ATOM    432  HB2 ALA A 463      38.580  50.710  55.190  1.00  0.00           H
ATOM    433  HB3 ALA A 463      37.460  50.210  54.080  1.00  0.00           H
ATOM    434  C   ALA A 463      36.310  48.010  55.590  1.00  0.00           C
ATOM    435  O   ALA A 463      35.340  48.070  56.370  1.00  0.00           O
ATOM    436  N   LEU A 464      36.250  47.310  54.460  1.00  0.00           N
ATOM    437  H   LEU A 464      37.010  47.330  53.800  1.00  0.00           H
ATOM    438  CA  LEU A 464      35.130  46.380  54.090  1.00  0.00           C
ATOM    439  HA  LEU A 464      34.340  46.580  54.810  1.00  0.00           H
ATOM    440  CB  LEU A 464      34.540  46.730  52.700  1.00  0.00           C
ATOM    441  HB1 LEU A 464      33.690  46.060  52.640  1.00  0.00           H
ATOM    442  HB2 LEU A 464      35.380  46.380  52.090  1.00  0.00           H
ATOM    443  CG  LEU A 464      34.170  48.110  52.210  1.00  0.00           C
ATOM    444  HG  LEU A 464      35.070  48.720  52.090  1.00  0.00           H
ATOM    445  CD1 LEU A 464      33.430  47.840  50.840  1.00  0.00           C
ATOM    446 HD11 LEU A 464      34.180  47.350  50.210  1.00  0.00           H
ATOM    447 HD12 LEU A 464      32.650  47.100  50.930  1.00  0.00           H
ATOM    448 HD13 LEU A 464      32.980  48.730  50.390  1.00  0.00           H
ATOM    449  CD2 LEU A 464      33.220  48.690  53.250  1.00  0.00           C
ATOM    450 HD21 LEU A 464      32.910  49.710  53.050  1.00  0.00           H
ATOM    451 HD22 LEU A 464      32.280  48.120  53.310  1.00  0.00           H
ATOM    452 HD23 LEU A 464      33.700  48.800  54.220  1.00  0.00           H
ATOM    453  C   LEU A 464      35.520  44.890  54.280  1.00  0.00           C
ATOM    454  O   LEU A 464      35.000  44.090  53.570  1.00  0.00           O
ATOM    455  N   HIS A 465      36.490  44.590  55.160  1.00  0.00           N
ATOM    456  H   HIS A 465      36.980  45.360  55.590  1.00  0.00           H
ATOM    457  CA  HIS A 465      36.790  43.220  55.570  1.00  0.00           C
ATOM    458  HA  HIS A 465      37.780  43.220  56.020  1.00  0.00           H
ATOM    459  CB  HIS A 465      35.750  42.700  56.600  1.00  0.00           C
ATOM    460  HB1 HIS A 465      36.010  41.650  56.750  1.00  0.00           H
ATOM    461  HB2 HIS A 465      34.720  42.830  56.300  1.00  0.00           H
ATOM    462  CG  HIS A 465      35.960  43.310  57.890  1.00  0.00           C
ATOM    463  ND1 HIS A 465      36.990  42.950  58.760  1.00  0.00           N
ATOM    464  CE1 HIS A 465      36.860  43.800  59.840  1.00  0.00           C
ATOM    465  HE1 HIS A 465      37.550  43.940  60.660  1.00  0.00           H
ATOM    466  NE2 HIS A 465      35.760  44.580  59.780  1.00  0.00           N
ATOM    467  HE2 HIS A 465      35.490  45.310  60.410  1.00  0.00           H
ATOM    468  CD2 HIS A 465      35.210  44.330  58.550  1.00  0.00           C
ATOM    469  HD2 HIS A 465      34.350  44.770  58.070  1.00  0.00           H
ATOM    470  C   HIS A 465      37.180  42.320  54.410  1.00  0.00           C
ATOM    471  O   HIS A 465      36.850  41.110  54.450  1.00  0.00           O
ATOM    472  N   ILE A 466      37.910  42.770  53.370  1.00  0.00           N
ATOM    473  H   ILE A 466      38.240  43.720  53.450  1.00  0.00           H
ATOM    474  CA  ILE A 466      38.350  41.910  52.240  1.00  0.00           C
ATOM    475  HA  ILE A 466      37.540  41.270  51.860  1.00  0.00           H
ATOM    476  CB  ILE A 466      38.870  42.810  51.090  1.00  0.00           C
ATOM    477  HB  ILE A 466      39.670  43.420  51.500  1.00  0.00           H
ATOM    478  CG2 ILE A 466      39.430  41.890  50.000  1.00  0.00           C
ATOM    479 HG21 ILE A 466      40.230  41.280  50.410  1.00  0.00           H
ATOM    480 HG22 ILE A 466      38.720  41.180  49.570  1.00  0.00           H
ATOM    481 HG23 ILE A 466      39.750  42.470  49.140  1.00  0.00           H
ATOM    482  CG1 ILE A 466      37.790  43.880  50.600  1.00  0.00           C
ATOM    483 HG11 ILE A 466      38.200  44.420  49.750  1.00  0.00           H
ATOM    484 HG12 ILE A 466      37.580  44.620  51.380  1.00  0.00           H
ATOM    485  CD  ILE A 466      36.490  43.210  50.160  1.00  0.00           C
ATOM    486  HD1 ILE A 466      36.870  42.550  49.380  1.00  0.00           H
ATOM    487  HD2 ILE A 466      36.040  42.720  51.030  1.00  0.00           H
ATOM    488  HD3 ILE A 466      35.780  43.950  49.790  1.00  0.00           H
ATOM    489  C   ILE A 466      39.380  40.890  52.800  1.00  0.00           C
ATOM    490  O   ILE A 466      40.450  41.350  53.220  1.00  0.00           O
ATOM    491  N   PRO A 467      39.390  39.600  52.550  1.00  0.00           N
ATOM    492  CD  PRO A 467      38.220  38.940  51.920  1.00  0.00           C
ATOM    493  HD1 PRO A 467      38.090  39.380  50.940  1.00  0.00           H
ATOM    494  HD2 PRO A 467      37.340  39.210  52.500  1.00  0.00           H
ATOM    495  CG  PRO A 467      38.500  37.460  52.080  1.00  0.00           C
ATOM    496  HG1 PRO A 467      39.070  37.060  51.250  1.00  0.00           H
ATOM    497  HG2 PRO A 467      37.560  36.910  52.180  1.00  0.00           H
ATOM    498  CB  PRO A 467      39.290  37.440  53.350  1.00  0.00           C
ATOM    499  HB1 PRO A 467      39.790  36.490  53.560  1.00  0.00           H
ATOM    500  HB2 PRO A 467      38.520  37.480  54.120  1.00  0.00           H
ATOM    501  CA  PRO A 467      40.190  38.610  53.280  1.00  0.00           C
ATOM    502  HA  PRO A 467      40.440  39.000  54.260  1.00  0.00           H
ATOM    503  C   PRO A 467      41.480  38.380  52.470  1.00  0.00           C
ATOM    504  O   PRO A 467      42.440  37.820  52.990  1.00  0.00           O
ATOM    505  N   PHE A 468      41.550  38.810  51.190  1.00  0.00           N
ATOM    506  H   PHE A 468      40.830  39.460  50.920  1.00  0.00           H
ATOM    507  CA  PHE A 468      42.640  38.680  50.280  1.00  0.00           C
ATOM    508  HA  PHE A 468      43.280  37.920  50.740  1.00  0.00           H
ATOM    509  CB  PHE A 468      42.120  38.250  48.890  1.00  0.00           C
ATOM    510  HB1 PHE A 468      43.020  38.130  48.280  1.00  0.00           H
ATOM    511  HB2 PHE A 468      41.450  39.010  48.510  1.00  0.00           H
ATOM    512  CG  PHE A 468      41.440  36.910  48.970  1.00  0.00           C
ATOM    513  CD1 PHE A 468      42.250  35.760  49.300  1.00  0.00           C
ATOM    514  HD1 PHE A 468      43.320  35.800  49.410  1.00  0.00           H
ATOM    515  CE1 PHE A 468      41.590  34.550  49.590  1.00  0.00           C
ATOM    516  HE1 PHE A 468      42.120  33.660  49.860  1.00  0.00           H
ATOM    517  CZ  PHE A 468      40.160  34.460  49.370  1.00  0.00           C
ATOM    518  HZ  PHE A 468      39.670  33.500  49.400  1.00  0.00           H
ATOM    519  CE2 PHE A 468      39.460  35.600  48.940  1.00  0.00           C
ATOM    520  HE2 PHE A 468      38.400  35.480  48.780  1.00  0.00           H
ATOM    521  CD2 PHE A 468      40.040  36.850  48.860  1.00  0.00           C
ATOM    522  HD2 PHE A 468      39.520  37.750  48.580  1.00  0.00           H
ATOM    523  C   PHE A 468      43.440  40.010  50.210  1.00  0.00           C
ATOM    524  O   PHE A 468      42.820  41.040  50.210  1.00  0.00           O
ATOM    525  N   PRO A 469      44.770  39.900  50.090  1.00  0.00           N
ATOM    526  CD  PRO A 469      45.660  38.760  50.070  1.00  0.00           C
ATOM    527  HD1 PRO A 469      45.390  38.020  49.320  1.00  0.00           H
ATOM    528  HD2 PRO A 469      45.640  38.220  51.010  1.00  0.00           H
ATOM    529  CG  PRO A 469      47.050  39.350  49.770  1.00  0.00           C
ATOM    530  HG1 PRO A 469      47.220  39.350  48.700  1.00  0.00           H
ATOM    531  HG2 PRO A 469      47.920  38.850  50.190  1.00  0.00           H
ATOM    532  CB  PRO A 469      47.080  40.750  50.370  1.00  0.00           C
ATOM    533  HB1 PRO A 469      47.920  41.250  49.880  1.00  0.00           H
ATOM    534  HB2 PRO A 469      47.270  40.780  51.440  1.00  0.00           H
ATOM    535  CA  PRO A 469      45.630  41.140  50.030  1.00  0.00           C
ATOM    536  HA  PRO A 469      45.310  41.810  50.830  1.00  0.00           H
ATOM    537  C   PRO A 469      45.450  41.750  48.650  1.00  0.00           C
ATOM    538  O   PRO A 469      45.100  41.080  47.690  1.00  0.00           O
ATOM    539  N   VAL A 470      45.630  43.040  48.590  1.00  0.00           N
ATOM    540  H   VAL A 470      45.970  43.510  49.420  1.00  0.00           H
ATOM    541  CA  VAL A 470      45.520  43.830  47.330  1.00  0.00           C
ATOM    542  HA  VAL A 470      44.500  43.790  46.930  1.00  0.00           H
ATOM    543  CB  VAL A 470      45.690  45.350  47.680  1.00  0.00           C
ATOM    544  HB  VAL A 470      46.540  45.380  48.360  1.00  0.00           H
ATOM    545  CG1 VAL A 470      46.080  46.360  46.560  1.00  0.00           C
ATOM    546 HG11 VAL A 470      47.050  46.150  46.110  1.00  0.00           H
ATOM    547 HG12 VAL A 470      45.360  46.320  45.750  1.00  0.00           H
ATOM    548 HG13 VAL A 470      46.230  47.370  46.950  1.00  0.00           H
ATOM    549  CG2 VAL A 470      44.510  45.900  48.450  1.00  0.00           C
ATOM    550 HG21 VAL A 470      44.500  46.980  48.390  1.00  0.00           H
ATOM    551 HG22 VAL A 470      43.560  45.540  48.060  1.00  0.00           H
ATOM    552 HG23 VAL A 470      44.530  45.610  49.510  1.00  0.00           H
ATOM    553  C   VAL A 470      46.520  43.510  46.240  1.00  0.00           C
ATOM    554  O   VAL A 470      46.210  43.530  45.070  1.00  0.00           O
ATOM    555  N   GLU A 471      47.750  43.040  46.670  1.00  0.00           N
ATOM    556  H   GLU A 471      47.810  43.000  47.670  1.00  0.00           H
ATOM    557  CA  GLU A 471      48.680  42.340  45.790  1.00  0.00           C
ATOM    558  HA  GLU A 471      48.940  43.000  44.960  1.00  0.00           H
ATOM    559  CB  GLU A 471      49.960  42.140  46.620  1.00  0.00           C
ATOM    560  HB1 GLU A 471      50.640  41.430  46.160  1.00  0.00           H
ATOM    561  HB2 GLU A 471      49.700  41.700  47.580  1.00  0.00           H
ATOM    562  CG  GLU A 471      50.720  43.400  46.790  1.00  0.00           C
ATOM    563  HG1 GLU A 471      50.100  44.260  47.050  1.00  0.00           H
ATOM    564  HG2 GLU A 471      51.060  43.620  45.780  1.00  0.00           H
ATOM    565  CD  GLU A 471      51.870  43.220  47.770  1.00  0.00           C
ATOM    566  OE1 GLU A 471      52.830  43.950  47.540  1.00  0.00           O
ATOM    567  OE2 GLU A 471      51.860  42.350  48.710  1.00  0.00           O
ATOM    568  C   GLU A 471      48.110  41.100  45.180  1.00  0.00           C
ATOM    569  O   GLU A 471      48.200  41.070  43.950  1.00  0.00           O
ATOM    570  N   LYS A 472      47.370  40.230  45.850  1.00  0.00           N
ATOM    571  H   LYS A 472      47.190  40.360  46.840  1.00  0.00           H
ATOM    572  CA  LYS A 472      46.730  39.000  45.250  1.00  0.00           C
ATOM    573  HA  LYS A 472      47.490  38.470  44.680  1.00  0.00           H
ATOM    574  CB  LYS A 472      46.240  38.140  46.440  1.00  0.00           C
ATOM    575  HB1 LYS A 472      45.450  38.600  47.040  1.00  0.00           H
ATOM    576  HB2 LYS A 472      47.070  37.950  47.110  1.00  0.00           H
ATOM    577  CG  LYS A 472      45.890  36.760  45.950  1.00  0.00           C
ATOM    578  HG1 LYS A 472      46.750  36.450  45.360  1.00  0.00           H
ATOM    579  HG2 LYS A 472      45.090  36.820  45.210  1.00  0.00           H
ATOM    580  CD  LYS A 472      45.450  35.750  47.060  1.00  0.00           C
ATOM    581  HD1 LYS A 472      44.450  36.100  47.320  1.00  0.00           H
ATOM    582  HD2 LYS A 472      46.130  35.800  47.900  1.00  0.00           H
ATOM    583  CE  LYS A 472      45.420  34.390  46.400  1.00  0.00           C
ATOM    584  HE1 LYS A 472      46.430  33.990  46.300  1.00  0.00           H
ATOM    585  HE2 LYS A 472      45.050  34.440  45.370  1.00  0.00           H
ATOM    586  NZ  LYS A 472      44.550  33.500  47.200  1.00  0.00           N
ATOM    587  HZ1 LYS A 472      44.360  32.640  46.700  1.00  0.00           H
ATOM    588  HZ2 LYS A 472      44.840  33.400  48.160  1.00  0.00           H
ATOM    589  HZ3 LYS A 472      43.650  33.960  47.230  1.00  0.00           H
ATOM    590  C   LYS A 472      45.510  39.410  44.390  1.00  0.00           C
ATOM    591  O   LYS A 472      45.370  38.810  43.310  1.00  0.00           O
ATOM    592  N   ILE A 473      44.710  40.470  44.850  1.00  0.00           N
ATOM    593  H   ILE A 473      44.910  40.880  45.750  1.00  0.00           H
ATOM    594  CA  ILE A 473      43.600  41.030  44.050  1.00  0.00           C
ATOM    595  HA  ILE A 473      42.940  40.230  43.730  1.00  0.00           H
ATOM    596  CB  ILE A 473      42.760  41.890  44.980  1.00  0.00           C
ATOM    597  HB  ILE A 473      43.400  42.440  45.660  1.00  0.00           H
ATOM    598  CG2 ILE A 473      41.990  42.960  44.280  1.00  0.00           C
ATOM    599 HG21 ILE A 473      41.530  43.690  44.940  1.00  0.00           H
ATOM    600 HG22 ILE A 473      42.700  43.480  43.640  1.00  0.00           H
ATOM    601 HG23 ILE A 473      41.170  42.590  43.660  1.00  0.00           H
ATOM    602  CG1 ILE A 473      41.920  40.930  45.840  1.00  0.00           C
ATOM    603 HG11 ILE A 473      42.560  40.180  46.290  1.00  0.00           H
ATOM    604 HG12 ILE A 473      41.100  40.430  45.340  1.00  0.00           H
ATOM    605  CD  ILE A 473      41.260  41.680  47.010  1.00  0.00           C
ATOM    606  HD1 ILE A 473      40.560  40.960  47.450  1.00  0.00           H
ATOM    607  HD2 ILE A 473      41.960  42.020  47.770  1.00  0.00           H
ATOM    608  HD3 ILE A 473      40.770  42.590  46.670  1.00  0.00           H
ATOM    609  C   ILE A 473      44.050  41.570  42.680  1.00  0.00           C
ATOM    610  O   ILE A 473      43.310  41.460  41.750  1.00  0.00           O
ATOM    611  N   ILE A 474      45.240  42.190  42.560  1.00  0.00           N
ATOM    612  H   ILE A 474      45.800  42.400  43.380  1.00  0.00           H
ATOM    613  CA  ILE A 474      45.820  42.710  41.370  1.00  0.00           C
ATOM    614  HA  ILE A 474      45.070  43.110  40.690  1.00  0.00           H
ATOM    615  CB  ILE A 474      46.720  43.920  41.750  1.00  0.00           C
ATOM    616  HB  ILE A 474      47.400  43.600  42.530  1.00  0.00           H
ATOM    617  CG2 ILE A 474      47.550  44.500  40.550  1.00  0.00           C
ATOM    618 HG21 ILE A 474      48.300  45.210  40.890  1.00  0.00           H
ATOM    619 HG22 ILE A 474      48.100  43.670  40.100  1.00  0.00           H
ATOM    620 HG23 ILE A 474      46.940  44.910  39.750  1.00  0.00           H
ATOM    621  CG1 ILE A 474      45.880  45.100  42.290  1.00  0.00           C
ATOM    622 HG11 ILE A 474      45.110  44.710  42.950  1.00  0.00           H
ATOM    623 HG12 ILE A 474      45.430  45.590  41.420  1.00  0.00           H
ATOM    624  CD  ILE A 474      46.600  46.220  43.050  1.00  0.00           C
ATOM    625  HD1 ILE A 474      45.940  47.050  43.300  1.00  0.00           H
ATOM    626  HD2 ILE A 474      47.070  45.850  43.960  1.00  0.00           H
ATOM    627  HD3 ILE A 474      47.360  46.580  42.350  1.00  0.00           H
ATOM    628  C   ILE A 474      46.530  41.740  40.410  1.00  0.00           C
ATOM    629  O   ILE A 474      46.440  41.840  39.160  1.00  0.00           O
ATOM    630  N   ASN A 475      47.250  40.750  41.010  1.00  0.00           N
ATOM    631  H   ASN A 475      47.320  40.750  42.020  1.00  0.00           H
ATOM    632  CA  ASN A 475      48.160  39.900  40.140  1.00  0.00           C
ATOM    633  HA  ASN A 475      48.440  40.400  39.210  1.00  0.00           H
ATOM    634  CB  ASN A 475      49.500  39.660  40.850  1.00  0.00           C
ATOM    635  HB1 ASN A 475      50.140  39.180  40.120  1.00  0.00           H
ATOM    636  HB2 ASN A 475      49.270  39.120  41.770  1.00  0.00           H
ATOM    637  CG  ASN A 475      50.210  40.920  41.290  1.00  0.00           C
ATOM    638  OD1 ASN A 475      50.650  41.750  40.480  1.00  0.00           O
ATOM    639  ND2 ASN A 475      50.650  40.990  42.520  1.00  0.00           N
ATOM    640 HD21 ASN A 475      50.300  40.370  43.230  1.00  0.00           H
ATOM    641 HD22 ASN A 475      51.240  41.760  42.780  1.00  0.00           H
ATOM    642  C   ASN A 475      47.610  38.500  39.690  1.00  0.00           C
ATOM    643  O   ASN A 475      48.220  37.900  38.830  1.00  0.00           O
ATOM    644  N   LEU A 476      46.580  37.990  40.370  1.00  0.00           N
ATOM    645  H   LEU A 476      46.120  38.520  41.090  1.00  0.00           H
ATOM    646  CA  LEU A 476      46.090  36.620  40.130  1.00  0.00           C
ATOM    647  HA  LEU A 476      46.990  36.030  40.280  1.00  0.00           H
ATOM    648  CB  LEU A 476      45.100  36.320  41.250  1.00  0.00           C
ATOM    649  HB1 LEU A 476      44.240  36.980  41.270  1.00  0.00           H
ATOM    650  HB2 LEU A 476      45.660  36.520  42.170  1.00  0.00           H
ATOM    651  CG  LEU A 476      44.670  34.860  41.590  1.00  0.00           C
ATOM    652  HG  LEU A 476      44.100  34.380  40.790  1.00  0.00           H
ATOM    653  CD1 LEU A 476      45.890  33.940  41.950  1.00  0.00           C
ATOM    654 HD11 LEU A 476      46.500  33.870  41.050  1.00  0.00           H
ATOM    655 HD12 LEU A 476      46.490  34.380  42.760  1.00  0.00           H
ATOM    656 HD13 LEU A 476      45.640  32.890  42.110  1.00  0.00           H
ATOM    657  CD2 LEU A 476      43.740  34.930  42.810  1.00  0.00           C
ATOM    658 HD21 LEU A 476      43.410  33.890  42.930  1.00  0.00           H
ATOM    659 HD22 LEU A 476      44.270  35.370  43.650  1.00  0.00           H
ATOM    660 HD23 LEU A 476      42.850  35.540  42.670  1.00  0.00           H
ATOM    661  C   LEU A 476      45.450  36.460  38.710  1.00  0.00           C
ATOM    662  O   LEU A 476      44.620  37.310  38.260  1.00  0.00           O
ATOM    663  N   PRO A 477      45.830  35.420  37.930  1.00  0.00           N
ATOM    664  CD  PRO A 477      46.980  34.570  38.110  1.00  0.00           C
ATOM    665  HD1 PRO A 477      46.750  33.900  38.950  1.00  0.00           H
ATOM    666  HD2 PRO A 477      47.800  35.260  38.290  1.00  0.00           H
ATOM    667  CG  PRO A 477      47.290  33.910  36.770  1.00  0.00           C
ATOM    668  HG1 PRO A 477      47.630  32.880  36.880  1.00  0.00           H
ATOM    669  HG2 PRO A 477      48.020  34.550  36.280  1.00  0.00           H
ATOM    670  CB  PRO A 477      45.930  33.840  36.090  1.00  0.00           C
ATOM    671  HB1 PRO A 477      45.390  32.960  36.420  1.00  0.00           H
ATOM    672  HB2 PRO A 477      45.860  33.930  35.000  1.00  0.00           H
ATOM    673  CA  PRO A 477      45.270  35.100  36.620  1.00  0.00           C
ATOM    674  HA  PRO A 477      45.620  35.960  36.050  1.00  0.00           H
ATOM    675  C   PRO A 477      43.720  35.040  36.730  1.00  0.00           C
ATOM    676  O   PRO A 477      43.190  34.570  37.690  1.00  0.00           O
ATOM    677  N   VAL A 478      43.060  35.370  35.600  1.00  0.00           N
ATOM    678  H   VAL A 478      43.590  35.690  34.810  1.00  0.00           H
ATOM    679  CA  VAL A 478      41.570  35.350  35.470  1.00  0.00           C
ATOM    680  HA  VAL A 478      41.100  36.090  36.120  1.00  0.00           H
ATOM    681  CB  VAL A 478      41.200  35.680  34.000  1.00  0.00           C
ATOM    682  HB  VAL A 478      41.940  35.220  33.350  1.00  0.00           H
ATOM    683  CG1 VAL A 478      39.830  35.250  33.440  1.00  0.00           C
ATOM    684 HG11 VAL A 478      39.810  34.160  33.370  1.00  0.00           H
ATOM    685 HG12 VAL A 478      39.050  35.470  34.170  1.00  0.00           H
ATOM    686 HG13 VAL A 478      39.690  35.690  32.450  1.00  0.00           H
ATOM    687  CG2 VAL A 478      41.360  37.210  33.660  1.00  0.00           C
ATOM    688 HG21 VAL A 478      42.400  37.530  33.660  1.00  0.00           H
ATOM    689 HG22 VAL A 478      41.050  37.460  32.640  1.00  0.00           H
ATOM    690 HG23 VAL A 478      40.750  37.710  34.410  1.00  0.00           H
ATOM    691  C   VAL A 478      40.810  34.020  35.810  1.00  0.00           C
ATOM    692  O   VAL A 478      39.870  34.120  36.530  1.00  0.00           O
ATOM    693  N   VAL A 479      41.160  32.790  35.320  1.00  0.00           N
ATOM    694  H   VAL A 479      41.880  32.670  34.630  1.00  0.00           H
ATOM    695  CA  VAL A 479      40.540  31.570  35.820  1.00  0.00           C
ATOM    696  HA  VAL A 479      39.450  31.530  35.710  1.00  0.00           H
ATOM    697  CB  VAL A 479      41.080  30.370  34.990  1.00  0.00           C
ATOM    698  HB  VAL A 479      42.130  30.140  35.180  1.00  0.00           H
ATOM    699  CG1 VAL A 479      40.290  29.100  35.410  1.00  0.00           C
ATOM    700 HG11 VAL A 479      39.240  29.300  35.230  1.00  0.00           H
ATOM    701 HG12 VAL A 479      40.680  28.280  34.800  1.00  0.00           H
ATOM    702 HG13 VAL A 479      40.630  28.800  36.400  1.00  0.00           H
ATOM    703  CG2 VAL A 479      40.900  30.470  33.440  1.00  0.00           C
ATOM    704 HG21 VAL A 479      39.820  30.510  33.260  1.00  0.00           H
ATOM    705 HG22 VAL A 479      41.420  31.360  33.100  1.00  0.00           H
ATOM    706 HG23 VAL A 479      41.260  29.520  33.020  1.00  0.00           H
ATOM    707  C   VAL A 479      40.710  31.350  37.340  1.00  0.00           C
ATOM    708  O   VAL A 479      39.820  30.880  38.070  1.00  0.00           O
ATOM    709  N   ASP A 480      41.910  31.790  37.860  1.00  0.00           N
ATOM    710  H   ASP A 480      42.530  32.360  37.310  1.00  0.00           H
ATOM    711  CA  ASP A 480      42.210  31.560  39.250  1.00  0.00           C
ATOM    712  HA  ASP A 480      41.850  30.600  39.620  1.00  0.00           H
ATOM    713  CB  ASP A 480      43.730  31.650  39.550  1.00  0.00           C
ATOM    714  HB1 ASP A 480      43.990  31.550  40.600  1.00  0.00           H
ATOM    715  HB2 ASP A 480      44.050  32.650  39.260  1.00  0.00           H
ATOM    716  CG  ASP A 480      44.650  30.680  38.770  1.00  0.00           C
ATOM    717  OD1 ASP A 480      44.300  30.100  37.690  1.00  0.00           O
ATOM    718  OD2 ASP A 480      45.780  30.550  39.300  1.00  0.00           O
ATOM    719  C   ASP A 480      41.540  32.560  40.170  1.00  0.00           C
ATOM    720  O   ASP A 480      41.130  32.260  41.320  1.00  0.00           O
ATOM    721  N   PHE A 481      41.390  33.780  39.650  1.00  0.00           N
ATOM    722  H   PHE A 481      41.840  33.980  38.770  1.00  0.00           H
ATOM    723  CA  PHE A 481      40.600  34.810  40.360  1.00  0.00           C
ATOM    724  HA  PHE A 481      40.800  34.810  41.430  1.00  0.00           H
ATOM    725  CB  PHE A 481      40.990  36.250  39.900  1.00  0.00           C
ATOM    726  HB1 PHE A 481      40.870  36.300  38.820  1.00  0.00           H
ATOM    727  HB2 PHE A 481      42.070  36.330  40.050  1.00  0.00           H
ATOM    728  CG  PHE A 481      40.080  37.370  40.380  1.00  0.00           C
ATOM    729  CD1 PHE A 481      38.930  37.620  39.650  1.00  0.00           C
ATOM    730  HD1 PHE A 481      38.620  37.120  38.740  1.00  0.00           H
ATOM    731  CE1 PHE A 481      38.230  38.730  39.990  1.00  0.00           C
ATOM    732  HE1 PHE A 481      37.340  38.960  39.420  1.00  0.00           H
ATOM    733  CZ  PHE A 481      38.580  39.570  41.070  1.00  0.00           C
ATOM    734  HZ  PHE A 481      37.890  40.390  41.260  1.00  0.00           H
ATOM    735  CE2 PHE A 481      39.750  39.220  41.790  1.00  0.00           C
ATOM    736  HE2 PHE A 481      40.000  39.800  42.660  1.00  0.00           H
ATOM    737  CD2 PHE A 481      40.500  38.130  41.480  1.00  0.00           C
ATOM    738  HD2 PHE A 481      41.400  37.940  42.050  1.00  0.00           H
ATOM    739  C   PHE A 481      39.090  34.580  40.370  1.00  0.00           C
ATOM    740  O   PHE A 481      38.460  34.780  41.410  1.00  0.00           O
ATOM    741  N   ASN A 482      38.560  34.080  39.240  1.00  0.00           N
ATOM    742  H   ASN A 482      39.200  34.030  38.460  1.00  0.00           H
ATOM    743  CA  ASN A 482      37.200  33.660  39.090  1.00  0.00           C
ATOM    744  HA  ASN A 482      36.610  34.550  39.310  1.00  0.00           H
ATOM    745  CB  ASN A 482      36.990  33.240  37.660  1.00  0.00           C
ATOM    746  HB1 ASN A 482      36.000  32.780  37.590  1.00  0.00           H
ATOM    747  HB2 ASN A 482      37.750  32.540  37.320  1.00  0.00           H
ATOM    748  CG  ASN A 482      36.880  34.430  36.710  1.00  0.00           C
ATOM    749  OD1 ASN A 482      37.180  35.550  37.100  1.00  0.00           O
ATOM    750  ND2 ASN A 482      36.510  34.240  35.470  1.00  0.00           N
ATOM    751 HD21 ASN A 482      36.320  33.360  35.000  1.00  0.00           H
ATOM    752 HD22 ASN A 482      36.310  35.080  34.950  1.00  0.00           H
ATOM    753  C   ASN A 482      36.880  32.600  40.130  1.00  0.00           C
ATOM    754  O   ASN A 482      35.890  32.690  40.810  1.00  0.00           O
ATOM    755  N   GLU A 483      37.810  31.590  40.320  1.00  0.00           N
ATOM    756  H   GLU A 483      38.620  31.520  39.720  1.00  0.00           H
ATOM    757  CA  GLU A 483      37.680  30.620  41.400  1.00  0.00           C
ATOM    758  HA  GLU A 483      36.770  30.030  41.340  1.00  0.00           H
ATOM    759  CB  GLU A 483      38.880  29.650  41.320  1.00  0.00           C
ATOM    760  HB1 GLU A 483      39.820  30.110  41.600  1.00  0.00           H
ATOM    761  HB2 GLU A 483      39.020  29.270  40.310  1.00  0.00           H
ATOM    762  CG  GLU A 483      38.640  28.370  42.220  1.00  0.00           C
ATOM    763  HG1 GLU A 483      37.870  27.770  41.740  1.00  0.00           H
ATOM    764  HG2 GLU A 483      38.180  28.680  43.160  1.00  0.00           H
ATOM    765  CD  GLU A 483      39.910  27.590  42.530  1.00  0.00           C
ATOM    766  OE1 GLU A 483      39.920  26.390  42.200  1.00  0.00           O
ATOM    767  OE2 GLU A 483      40.920  28.100  43.060  1.00  0.00           O
ATOM    768  C   GLU A 483      37.700  31.340  42.810  1.00  0.00           C
ATOM    769  O   GLU A 483      36.910  30.940  43.600  1.00  0.00           O
ATOM    770  N   MET A 484      38.560  32.320  43.090  1.00  0.00           N
ATOM    771  H   MET A 484      39.250  32.560  42.400  1.00  0.00           H
ATOM    772  CA  MET A 484      38.700  32.980  44.420  1.00  0.00           C
ATOM    773  HA  MET A 484      38.760  32.120  45.070  1.00  0.00           H
ATOM    774  CB  MET A 484      39.990  33.800  44.400  1.00  0.00           C
ATOM    775  HB1 MET A 484      39.800  34.660  43.750  1.00  0.00           H
ATOM    776  HB2 MET A 484      40.730  33.150  43.940  1.00  0.00           H
ATOM    777  CG  MET A 484      40.550  34.290  45.750  1.00  0.00           C
ATOM    778  HG1 MET A 484      41.010  33.450  46.260  1.00  0.00           H
ATOM    779  HG2 MET A 484      39.760  34.640  46.420  1.00  0.00           H
ATOM    780  SD  MET A 484      41.880  35.490  45.650  1.00  0.00           S
ATOM    781  CE  MET A 484      40.930  36.900  45.000  1.00  0.00           C
ATOM    782  HE1 MET A 484      41.530  37.800  44.840  1.00  0.00           H
ATOM    783  HE2 MET A 484      40.490  36.770  44.010  1.00  0.00           H
ATOM    784  HE3 MET A 484      40.150  37.150  45.730  1.00  0.00           H
ATOM    785  C   MET A 484      37.430  33.780  44.740  1.00  0.00           C
ATOM    786  O   MET A 484      37.060  34.100  45.850  1.00  0.00           O
ATOM    787  N   MET A 485      36.720  34.190  43.670  1.00  0.00           N
ATOM    788  H   MET A 485      37.080  33.920  42.770  1.00  0.00           H
ATOM    789  CA  MET A 485      35.440  34.890  43.700  1.00  0.00           C
ATOM    790  HA  MET A 485      35.400  35.430  44.640  1.00  0.00           H
ATOM    791  CB  MET A 485      35.410  35.930  42.570  1.00  0.00           C
ATOM    792  HB1 MET A 485      34.380  36.280  42.610  1.00  0.00           H
ATOM    793  HB2 MET A 485      35.550  35.460  41.600  1.00  0.00           H
ATOM    794  CG  MET A 485      36.480  37.110  42.810  1.00  0.00           C
ATOM    795  HG1 MET A 485      36.760  37.520  41.840  1.00  0.00           H
ATOM    796  HG2 MET A 485      37.430  36.720  43.160  1.00  0.00           H
ATOM    797  SD  MET A 485      35.790  38.350  43.920  1.00  0.00           S
ATOM    798  CE  MET A 485      34.880  39.230  42.560  1.00  0.00           C
ATOM    799  HE1 MET A 485      34.170  38.590  42.040  1.00  0.00           H
ATOM    800  HE2 MET A 485      34.410  40.100  43.020  1.00  0.00           H
ATOM    801  HE3 MET A 485      35.640  39.600  41.870  1.00  0.00           H
ATOM    802  C   MET A 485      34.190  33.930  43.760  1.00  0.00           C
ATOM    803  O   MET A 485      33.070  34.350  44.080  1.00  0.00           O
ATOM    804  N   SER A 486      34.380  32.650  43.430  1.00  0.00           N
ATOM    805  H   SER A 486      35.290  32.380  43.100  1.00  0.00           H
ATOM    806  CA  SER A 486      33.350  31.640  43.430  1.00  0.00           C
ATOM    807  HA  SER A 486      32.400  32.180  43.330  1.00  0.00           H
ATOM    808  CB  SER A 486      33.500  30.580  42.290  1.00  0.00           C
ATOM    809  HB1 SER A 486      32.810  29.760  42.460  1.00  0.00           H
ATOM    810  HB2 SER A 486      34.510  30.170  42.330  1.00  0.00           H
ATOM    811  OG  SER A 486      33.260  31.220  41.060  1.00  0.00           O
ATOM    812  HG  SER A 486      33.760  32.040  41.020  1.00  0.00           H
ATOM    813  C   SER A 486      33.290  30.960  44.800  1.00  0.00           C
ATOM    814  O   SER A 486      32.250  30.500  45.170  1.00  0.00           O
ATOM    815  N   LYS A 487      34.490  30.720  45.410  1.00  0.00           N
ATOM    816  H   LYS A 487      35.280  31.140  44.960  1.00  0.00           H
ATOM    817  CA  LYS A 487      34.700  29.990  46.720  1.00  0.00           C
ATOM    818  HA  LYS A 487      34.180  29.040  46.610  1.00  0.00           H
ATOM    819  CB  LYS A 487      36.170  29.790  47.180  1.00  0.00           C
ATOM    820  HB1 LYS A 487      36.230  29.520  48.230  1.00  0.00           H
ATOM    821  HB2 LYS A 487      36.630  30.770  47.120  1.00  0.00           H
ATOM    822  CG  LYS A 487      36.890  28.810  46.280  1.00  0.00           C
ATOM    823  HG1 LYS A 487      37.060  29.170  45.270  1.00  0.00           H
ATOM    824  HG2 LYS A 487      36.260  27.940  46.140  1.00  0.00           H
ATOM    825  CD  LYS A 487      38.280  28.400  46.820  1.00  0.00           C
ATOM    826  HD1 LYS A 487      38.190  28.070  47.860  1.00  0.00           H
ATOM    827  HD2 LYS A 487      38.990  29.210  46.740  1.00  0.00           H
ATOM    828  CE  LYS A 487      38.910  27.250  46.050  1.00  0.00           C
ATOM    829  HE1 LYS A 487      39.160  27.530  45.030  1.00  0.00           H
ATOM    830  HE2 LYS A 487      38.260  26.380  46.100  1.00  0.00           H
ATOM    831  NZ  LYS A 487      40.170  26.900  46.730  1.00  0.00           N
ATOM    832  HZ1 LYS A 487      40.680  26.180  46.240  1.00  0.00           H
ATOM    833  HZ2 LYS A 487      40.810  27.670  46.680  1.00  0.00           H
ATOM    834  HZ3 LYS A 487      40.080  26.690  47.710  1.00  0.00           H
ATOM    835  C   LYS A 487      34.110  30.720  47.930  1.00  0.00           C
ATOM    836  O   LYS A 487      33.690  29.970  48.850  1.00  0.00           O
ATOM    837  N   GLU A 488      34.070  32.060  47.920  1.00  0.00           N
ATOM    838  H   GLU A 488      34.280  32.620  47.110  1.00  0.00           H
ATOM    839  CA  GLU A 488      33.460  32.780  49.040  1.00  0.00           C
ATOM    840  HA  GLU A 488      33.010  32.030  49.680  1.00  0.00           H
ATOM    841  CB  GLU A 488      34.580  33.530  49.750  1.00  0.00           C
ATOM    842  HB1 GLU A 488      34.140  34.210  50.480  1.00  0.00           H
ATOM    843  HB2 GLU A 488      35.250  34.060  49.080  1.00  0.00           H
ATOM    844  CG  GLU A 488      35.340  32.540  50.580  1.00  0.00           C
ATOM    845  HG1 GLU A 488      35.820  31.790  49.950  1.00  0.00           H
ATOM    846  HG2 GLU A 488      34.770  31.920  51.270  1.00  0.00           H
ATOM    847  CD  GLU A 488      36.450  33.320  51.350  1.00  0.00           C
ATOM    848  OE1 GLU A 488      37.600  32.860  51.380  1.00  0.00           O
ATOM    849  OE2 GLU A 488      36.130  34.420  51.900  1.00  0.00           O
ATOM    850  C   GLU A 488      32.290  33.760  48.530  1.00  0.00           C
ATOM    851  O   GLU A 488      32.160  34.080  47.320  1.00  0.00           O
ATOM    852  N   GLN A 489      31.490  34.220  49.490  1.00  0.00           N
ATOM    853  H   GLN A 489      31.480  33.830  50.420  1.00  0.00           H
ATOM    854  CA  GLN A 489      30.400  35.200  49.280  1.00  0.00           C
ATOM    855  HA  GLN A 489      30.000  35.080  48.270  1.00  0.00           H
ATOM    856  CB  GLN A 489      29.160  34.900  50.150  1.00  0.00           C
ATOM    857  HB1 GLN A 489      28.480  35.750  50.060  1.00  0.00           H
ATOM    858  HB2 GLN A 489      29.440  35.020  51.200  1.00  0.00           H
ATOM    859  CG  GLN A 489      28.370  33.610  49.880  1.00  0.00           C
ATOM    860  HG1 GLN A 489      28.940  32.690  50.040  1.00  0.00           H
ATOM    861  HG2 GLN A 489      28.110  33.710  48.830  1.00  0.00           H
ATOM    862  CD  GLN A 489      27.140  33.480  50.780  1.00  0.00           C
ATOM    863  OE1 GLN A 489      26.760  34.400  51.470  1.00  0.00           O
ATOM    864  NE2 GLN A 489      26.450  32.390  50.690  1.00  0.00           N
ATOM    865 HE21 GLN A 489      26.780  31.550  50.250  1.00  0.00           H
ATOM    866 HE22 GLN A 489      25.840  32.340  51.490  1.00  0.00           H
ATOM    867  C   GLN A 489      31.010  36.650  49.420  1.00  0.00           C
ATOM    868  O   GLN A 489      31.810  37.050  50.350  1.00  0.00           O
ATOM    869  N   PHE A 490      30.440  37.560  48.670  1.00  0.00           N
ATOM    870  H   PHE A 490      29.770  37.330  47.960  1.00  0.00           H
ATOM    871  CA  PHE A 490      30.770  39.000  48.820  1.00  0.00           C
ATOM    872  HA  PHE A 490      31.150  39.250  49.800  1.00  0.00           H
ATOM    873  CB  PHE A 490      31.820  39.340  47.750  1.00  0.00           C
ATOM    874  HB1 PHE A 490      31.920  40.420  47.830  1.00  0.00           H
ATOM    875  HB2 PHE A 490      31.440  39.180  46.740  1.00  0.00           H
ATOM    876  CG  PHE A 490      33.110  38.580  47.860  1.00  0.00           C
ATOM    877  CD1 PHE A 490      34.050  39.080  48.740  1.00  0.00           C
ATOM    878  HD1 PHE A 490      33.980  40.110  49.070  1.00  0.00           H
ATOM    879  CE1 PHE A 490      35.220  38.450  49.070  1.00  0.00           C
ATOM    880  HE1 PHE A 490      35.890  38.910  49.770  1.00  0.00           H
ATOM    881  CZ  PHE A 490      35.380  37.150  48.620  1.00  0.00           C
ATOM    882  HZ  PHE A 490      36.220  36.520  48.880  1.00  0.00           H
ATOM    883  CE2 PHE A 490      34.500  36.660  47.640  1.00  0.00           C
ATOM    884  HE2 PHE A 490      34.660  35.660  47.260  1.00  0.00           H
ATOM    885  CD2 PHE A 490      33.340  37.330  47.240  1.00  0.00           C
ATOM    886  HD2 PHE A 490      32.580  36.920  46.580  1.00  0.00           H
ATOM    887  C   PHE A 490      29.490  39.880  48.590  1.00  0.00           C
ATOM    888  O   PHE A 490      28.630  39.680  47.760  1.00  0.00           O
ATOM    889  N   ASN A 491      29.320  40.950  49.460  1.00  0.00           N
ATOM    890  H   ASN A 491      29.910  40.940  50.270  1.00  0.00           H
ATOM    891  CA  ASN A 491      28.500  42.170  49.290  1.00  0.00           C
ATOM    892  HA  ASN A 491      27.460  41.870  49.170  1.00  0.00           H
ATOM    893  CB  ASN A 491      28.580  42.850  50.660  1.00  0.00           C
ATOM    894  HB1 ASN A 491      29.540  43.340  50.830  1.00  0.00           H
ATOM    895  HB2 ASN A 491      28.440  42.120  51.450  1.00  0.00           H
ATOM    896  CG  ASN A 491      27.480  43.900  50.880  1.00  0.00           C
ATOM    897  OD1 ASN A 491      26.310  43.640  50.510  1.00  0.00           O
ATOM    898  ND2 ASN A 491      27.740  45.090  51.360  1.00  0.00           N
ATOM    899 HD21 ASN A 491      28.660  45.370  51.690  1.00  0.00           H
ATOM    900 HD22 ASN A 491      26.940  45.630  51.670  1.00  0.00           H
ATOM    901  C   ASN A 491      28.810  43.010  48.000  1.00  0.00           C
ATOM    902  O   ASN A 491      29.930  43.010  47.570  1.00  0.00           O
ATOM    903  N   GLU A 492      27.800  43.720  47.520  1.00  0.00           N
ATOM    904  H   GLU A 492      26.910  43.350  47.840  1.00  0.00           H
ATOM    905  CA  GLU A 492      27.930  44.600  46.330  1.00  0.00           C
ATOM    906  HA  GLU A 492      28.250  43.960  45.510  1.00  0.00           H
ATOM    907  CB  GLU A 492      26.490  45.000  45.920  1.00  0.00           C
ATOM    908  HB1 GLU A 492      25.920  45.440  46.730  1.00  0.00           H
ATOM    909  HB2 GLU A 492      26.080  44.050  45.570  1.00  0.00           H
ATOM    910  CG  GLU A 492      26.460  46.050  44.830  1.00  0.00           C
ATOM    911  HG1 GLU A 492      27.220  45.740  44.110  1.00  0.00           H
ATOM    912  HG2 GLU A 492      26.690  47.070  45.150  1.00  0.00           H
ATOM    913  CD  GLU A 492      25.060  46.060  44.150  1.00  0.00           C
ATOM    914  OE1 GLU A 492      25.140  45.570  42.990  1.00  0.00           O
ATOM    915  OE2 GLU A 492      23.990  46.440  44.710  1.00  0.00           O
ATOM    916  C   GLU A 492      28.960  45.680  46.560  1.00  0.00           C
ATOM    917  O   GLU A 492      29.670  45.950  45.650  1.00  0.00           O
ATOM    918  N   ALA A 493      29.170  46.210  47.780  1.00  0.00           N
ATOM    919  H   ALA A 493      28.510  45.920  48.490  1.00  0.00           H
ATOM    920  CA  ALA A 493      30.230  47.170  48.060  1.00  0.00           C
ATOM    921  HA  ALA A 493      30.150  48.010  47.370  1.00  0.00           H
ATOM    922  CB  ALA A 493      30.030  47.740  49.460  1.00  0.00           C
ATOM    923  HB1 ALA A 493      30.110  46.940  50.190  1.00  0.00           H
ATOM    924  HB2 ALA A 493      30.810  48.450  49.730  1.00  0.00           H
ATOM    925  HB3 ALA A 493      29.150  48.370  49.560  1.00  0.00           H
ATOM    926  C   ALA A 493      31.590  46.480  47.890  1.00  0.00           C
ATOM    927  O   ALA A 493      32.540  47.020  47.350  1.00  0.00           O
ATOM    928  N   GLN A 494      31.750  45.240  48.370  1.00  0.00           N
ATOM    929  H   GLN A 494      30.940  44.730  48.700  1.00  0.00           H
ATOM    930  CA  GLN A 494      33.060  44.530  48.340  1.00  0.00           C
ATOM    931  HA  GLN A 494      33.790  45.160  48.850  1.00  0.00           H
ATOM    932  CB  GLN A 494      33.070  43.170  49.130  1.00  0.00           C
ATOM    933  HB1 GLN A 494      34.070  42.740  49.020  1.00  0.00           H
ATOM    934  HB2 GLN A 494      32.330  42.480  48.740  1.00  0.00           H
ATOM    935  CG  GLN A 494      32.860  43.310  50.690  1.00  0.00           C
ATOM    936  HG1 GLN A 494      31.920  43.840  50.820  1.00  0.00           H
ATOM    937  HG2 GLN A 494      33.730  43.920  50.940  1.00  0.00           H
ATOM    938  CD  GLN A 494      32.910  41.980  51.540  1.00  0.00           C
ATOM    939  OE1 GLN A 494      32.120  41.040  51.320  1.00  0.00           O
ATOM    940  NE2 GLN A 494      33.900  41.810  52.450  1.00  0.00           N
ATOM    941 HE21 GLN A 494      34.570  42.560  52.580  1.00  0.00           H
ATOM    942 HE22 GLN A 494      33.780  41.110  53.170  1.00  0.00           H
ATOM    943  C   GLN A 494      33.430  44.170  46.920  1.00  0.00           C
ATOM    944  O   GLN A 494      34.580  44.340  46.560  1.00  0.00           O
ATOM    945  N   LEU A 495      32.540  43.630  46.140  1.00  0.00           N
ATOM    946  H   LEU A 495      31.700  43.340  46.620  1.00  0.00           H
ATOM    947  CA  LEU A 495      32.690  43.190  44.720  1.00  0.00           C
ATOM    948  HA  LEU A 495      33.430  42.400  44.570  1.00  0.00           H
ATOM    949  CB  LEU A 495      31.250  42.790  44.310  1.00  0.00           C
ATOM    950  HB1 LEU A 495      31.270  42.840  43.220  1.00  0.00           H
ATOM    951  HB2 LEU A 495      30.530  43.580  44.520  1.00  0.00           H
ATOM    952  CG  LEU A 495      30.720  41.430  44.750  1.00  0.00           C
ATOM    953  HG  LEU A 495      30.580  41.370  45.830  1.00  0.00           H
ATOM    954  CD1 LEU A 495      29.390  41.080  44.130  1.00  0.00           C
ATOM    955 HD11 LEU A 495      29.000  40.080  44.330  1.00  0.00           H
ATOM    956 HD12 LEU A 495      28.720  41.820  44.560  1.00  0.00           H
ATOM    957 HD13 LEU A 495      29.470  41.200  43.050  1.00  0.00           H
ATOM    958  CD2 LEU A 495      31.710  40.390  44.300  1.00  0.00           C
ATOM    959 HD21 LEU A 495      31.710  40.310  43.220  1.00  0.00           H
ATOM    960 HD22 LEU A 495      32.720  40.570  44.670  1.00  0.00           H
ATOM    961 HD23 LEU A 495      31.350  39.440  44.680  1.00  0.00           H
ATOM    962  C   LEU A 495      33.080  44.320  43.840  1.00  0.00           C
ATOM    963  O   LEU A 495      34.060  44.230  43.110  1.00  0.00           O
ATOM    964  N   ALA A 496      32.430  45.470  43.990  1.00  0.00           N
ATOM    965  H   ALA A 496      31.530  45.450  44.450  1.00  0.00           H
ATOM    966  CA  ALA A 496      32.760  46.680  43.280  1.00  0.00           C
ATOM    967  HA  ALA A 496      32.710  46.430  42.220  1.00  0.00           H
ATOM    968  CB  ALA A 496      31.750  47.760  43.530  1.00  0.00           C
ATOM    969  HB1 ALA A 496      31.990  48.620  42.910  1.00  0.00           H
ATOM    970  HB2 ALA A 496      30.800  47.460  43.080  1.00  0.00           H
ATOM    971  HB3 ALA A 496      31.700  48.090  44.570  1.00  0.00           H
ATOM    972  C   ALA A 496      34.170  47.270  43.610  1.00  0.00           C
ATOM    973  O   ALA A 496      34.740  47.910  42.740  1.00  0.00           O
ATOM    974  N   LEU A 497      34.620  47.010  44.890  1.00  0.00           N
ATOM    975  H   LEU A 497      34.090  46.420  45.510  1.00  0.00           H
ATOM    976  CA  LEU A 497      35.960  47.450  45.320  1.00  0.00           C
ATOM    977  HA  LEU A 497      36.110  48.470  44.970  1.00  0.00           H
ATOM    978  CB  LEU A 497      35.880  47.580  46.840  1.00  0.00           C
ATOM    979  HB1 LEU A 497      35.690  46.590  47.250  1.00  0.00           H
ATOM    980  HB2 LEU A 497      35.120  48.260  47.240  1.00  0.00           H
ATOM    981  CG  LEU A 497      37.250  47.960  47.490  1.00  0.00           C
ATOM    982  HG  LEU A 497      38.060  47.290  47.220  1.00  0.00           H
ATOM    983  CD1 LEU A 497      37.680  49.400  47.220  1.00  0.00           C
ATOM    984 HD11 LEU A 497      38.610  49.670  47.730  1.00  0.00           H
ATOM    985 HD12 LEU A 497      37.750  49.630  46.160  1.00  0.00           H
ATOM    986 HD13 LEU A 497      36.870  49.950  47.680  1.00  0.00           H
ATOM    987  CD2 LEU A 497      37.220  47.850  49.010  1.00  0.00           C
ATOM    988 HD21 LEU A 497      38.230  47.830  49.430  1.00  0.00           H
ATOM    989 HD22 LEU A 497      36.580  48.630  49.420  1.00  0.00           H
ATOM    990 HD23 LEU A 497      36.740  46.900  49.280  1.00  0.00           H
ATOM    991  C   LEU A 497      37.050  46.530  44.880  1.00  0.00           C
ATOM    992  O   LEU A 497      38.080  46.980  44.380  1.00  0.00           O
ATOM    993  N   ILE A 498      36.840  45.200  44.860  1.00  0.00           N
ATOM    994  H   ILE A 498      36.020  44.900  45.350  1.00  0.00           H
ATOM    995  CA  ILE A 498      37.810  44.220  44.340  1.00  0.00           C
ATOM    996  HA  ILE A 498      38.710  44.270  44.950  1.00  0.00           H
ATOM    997  CB  ILE A 498      37.230  42.850  44.470  1.00  0.00           C
ATOM    998  HB  ILE A 498      36.290  42.810  43.920  1.00  0.00           H
ATOM    999  CG2 ILE A 498      38.300  41.850  43.910  1.00  0.00           C
ATOM   1000 HG21 ILE A 498      37.960  40.830  44.120  1.00  0.00           H
ATOM   1001 HG22 ILE A 498      38.550  41.920  42.850  1.00  0.00           H
ATOM   1002 HG23 ILE A 498      39.210  41.990  44.490  1.00  0.00           H
ATOM   1003  CG1 ILE A 498      37.130  42.520  45.990  1.00  0.00           C
ATOM   1004 HG11 ILE A 498      36.910  43.450  46.510  1.00  0.00           H
ATOM   1005 HG12 ILE A 498      38.090  42.150  46.360  1.00  0.00           H
ATOM   1006  CD  ILE A 498      36.070  41.470  46.370  1.00  0.00           C
ATOM   1007  HD1 ILE A 498      35.920  41.410  47.440  1.00  0.00           H
ATOM   1008  HD2 ILE A 498      35.130  41.590  45.840  1.00  0.00           H
ATOM   1009  HD3 ILE A 498      36.460  40.490  46.090  1.00  0.00           H
ATOM   1010  C   ILE A 498      38.140  44.540  42.870  1.00  0.00           C
ATOM   1011  O   ILE A 498      39.300  44.700  42.470  1.00  0.00           O
ATOM   1012  N   ARG A 499      37.060  44.690  42.080  1.00  0.00           N
ATOM   1013  H   ARG A 499      36.180  44.320  42.400  1.00  0.00           H
ATOM   1014  CA  ARG A 499      36.950  45.020  40.640  1.00  0.00           C
ATOM   1015  HA  ARG A 499      37.490  44.250  40.090  1.00  0.00           H
ATOM   1016  CB  ARG A 499      35.520  44.810  40.190  1.00  0.00           C
ATOM   1017  HB1 ARG A 499      35.320  45.160  39.170  1.00  0.00           H
ATOM   1018  HB2 ARG A 499      34.840  45.370  40.830  1.00  0.00           H
ATOM   1019  CG  ARG A 499      35.050  43.360  40.240  1.00  0.00           C
ATOM   1020  HG1 ARG A 499      35.230  42.970  41.240  1.00  0.00           H
ATOM   1021  HG2 ARG A 499      35.660  42.780  39.540  1.00  0.00           H
ATOM   1022  CD  ARG A 499      33.500  43.120  39.960  1.00  0.00           C
ATOM   1023  HD1 ARG A 499      33.340  43.470  38.940  1.00  0.00           H
ATOM   1024  HD2 ARG A 499      32.950  43.660  40.740  1.00  0.00           H
ATOM   1025  NE  ARG A 499      33.050  41.720  40.140  1.00  0.00           N
ATOM   1026  HE  ARG A 499      33.620  40.990  39.740  1.00  0.00           H
ATOM   1027  CZ  ARG A 499      31.820  41.240  40.410  1.00  0.00           C
ATOM   1028  NH1 ARG A 499      30.870  42.080  40.620  1.00  0.00           N
ATOM   1029 HH11 ARG A 499      31.070  43.040  40.380  1.00  0.00           H
ATOM   1030 HH12 ARG A 499      29.920  41.740  40.570  1.00  0.00           H
ATOM   1031  NH2 ARG A 499      31.530  39.940  40.490  1.00  0.00           N
ATOM   1032 HH21 ARG A 499      32.240  39.270  40.240  1.00  0.00           H
ATOM   1033 HH22 ARG A 499      30.560  39.670  40.550  1.00  0.00           H
ATOM   1034  C   ARG A 499      37.590  46.340  40.330  1.00  0.00           C
ATOM   1035  O   ARG A 499      38.500  46.450  39.500  1.00  0.00           O
ATOM   1036  N   ASP A 500      37.250  47.380  41.100  1.00  0.00           N
ATOM   1037  H   ASP A 500      36.720  47.150  41.930  1.00  0.00           H
ATOM   1038  CA  ASP A 500      38.000  48.640  41.010  1.00  0.00           C
ATOM   1039  HA  ASP A 500      38.000  48.920  39.960  1.00  0.00           H
ATOM   1040  CB  ASP A 500      37.230  49.580  41.840  1.00  0.00           C
ATOM   1041  HB1 ASP A 500      37.220  49.410  42.920  1.00  0.00           H
ATOM   1042  HB2 ASP A 500      36.180  49.520  41.550  1.00  0.00           H
ATOM   1043  CG  ASP A 500      37.510  51.020  41.610  1.00  0.00           C
ATOM   1044  OD1 ASP A 500      37.820  51.350  40.450  1.00  0.00           O
ATOM   1045  OD2 ASP A 500      37.340  51.840  42.540  1.00  0.00           O
ATOM   1046  C   ASP A 500      39.460  48.600  41.350  1.00  0.00           C
ATOM   1047  O   ASP A 500      40.290  49.030  40.590  1.00  0.00           O
ATOM   1048  N   ILE A 501      39.920  48.010  42.470  1.00  0.00           N
ATOM   1049  H   ILE A 501      39.170  47.540  42.950  1.00  0.00           H
ATOM   1050  CA  ILE A 501      41.340  47.840  42.910  1.00  0.00           C
ATOM   1051  HA  ILE A 501      41.830  48.810  42.910  1.00  0.00           H
ATOM   1052  CB  ILE A 501      41.360  47.190  44.290  1.00  0.00           C
ATOM   1053  HB  ILE A 501      40.700  46.330  44.330  1.00  0.00           H
ATOM   1054  CG2 ILE A 501      42.780  46.680  44.570  1.00  0.00           C
ATOM   1055 HG21 ILE A 501      42.610  45.840  45.240  1.00  0.00           H
ATOM   1056 HG22 ILE A 501      43.330  46.390  43.680  1.00  0.00           H
ATOM   1057 HG23 ILE A 501      43.310  47.500  45.070  1.00  0.00           H
ATOM   1058  CG1 ILE A 501      40.840  48.240  45.380  1.00  0.00           C
ATOM   1059 HG11 ILE A 501      39.790  48.460  45.180  1.00  0.00           H
ATOM   1060 HG12 ILE A 501      41.410  49.170  45.320  1.00  0.00           H
ATOM   1061  CD  ILE A 501      40.760  47.600  46.790  1.00  0.00           C
ATOM   1062  HD1 ILE A 501      40.190  48.280  47.420  1.00  0.00           H
ATOM   1063  HD2 ILE A 501      40.210  46.650  46.750  1.00  0.00           H
ATOM   1064  HD3 ILE A 501      41.740  47.370  47.200  1.00  0.00           H
ATOM   1065  C   ILE A 501      42.120  47.070  41.850  1.00  0.00           C
ATOM   1066  O   ILE A 501      43.160  47.560  41.430  1.00  0.00           O
ATOM   1067  N   ARG A 502      41.700  45.890  41.420  1.00  0.00           N
ATOM   1068  H   ARG A 502      40.850  45.540  41.840  1.00  0.00           H
ATOM   1069  CA  ARG A 502      42.240  45.080  40.300  1.00  0.00           C
ATOM   1070  HA  ARG A 502      43.230  44.740  40.580  1.00  0.00           H
ATOM   1071  CB  ARG A 502      41.370  43.840  40.160  1.00  0.00           C
ATOM   1072  HB1 ARG A 502      40.420  44.180  39.760  1.00  0.00           H
ATOM   1073  HB2 ARG A 502      41.220  43.310  41.110  1.00  0.00           H
ATOM   1074  CG  ARG A 502      42.070  42.840  39.170  1.00  0.00           C
ATOM   1075  HG1 ARG A 502      43.100  42.880  39.530  1.00  0.00           H
ATOM   1076  HG2 ARG A 502      42.090  43.190  38.140  1.00  0.00           H
ATOM   1077  CD  ARG A 502      41.360  41.450  39.220  1.00  0.00           C
ATOM   1078  HD1 ARG A 502      40.300  41.660  39.080  1.00  0.00           H
ATOM   1079  HD2 ARG A 502      41.400  40.990  40.200  1.00  0.00           H
ATOM   1080  NE  ARG A 502      41.960  40.440  38.240  1.00  0.00           N
ATOM   1081  HE  ARG A 502      42.950  40.450  38.060  1.00  0.00           H
ATOM   1082  CZ  ARG A 502      41.210  39.610  37.570  1.00  0.00           C
ATOM   1083  NH1 ARG A 502      39.860  39.680  37.620  1.00  0.00           N
ATOM   1084 HH11 ARG A 502      39.400  40.290  38.280  1.00  0.00           H
ATOM   1085 HH12 ARG A 502      39.320  38.920  37.220  1.00  0.00           H
ATOM   1086  NH2 ARG A 502      41.700  38.630  36.890  1.00  0.00           N
ATOM   1087 HH21 ARG A 502      42.700  38.480  36.800  1.00  0.00           H
ATOM   1088 HH22 ARG A 502      40.990  38.050  36.470  1.00  0.00           H
ATOM   1089  C   ARG A 502      42.270  45.880  39.030  1.00  0.00           C
ATOM   1090  O   ARG A 502      43.320  45.780  38.380  1.00  0.00           O
ATOM   1091  N   ARG A 503      41.210  46.690  38.700  1.00  0.00           N
ATOM   1092  H   ARG A 503      40.400  46.510  39.280  1.00  0.00           H
ATOM   1093  CA  ARG A 503      41.190  47.530  37.540  1.00  0.00           C
ATOM   1094  HA  ARG A 503      41.390  46.850  36.710  1.00  0.00           H
ATOM   1095  CB  ARG A 503      39.750  48.120  37.240  1.00  0.00           C
ATOM   1096  HB1 ARG A 503      39.400  48.450  38.220  1.00  0.00           H
ATOM   1097  HB2 ARG A 503      39.100  47.280  37.000  1.00  0.00           H
ATOM   1098  CG  ARG A 503      39.620  49.320  36.210  1.00  0.00           C
ATOM   1099  HG1 ARG A 503      39.690  48.950  35.190  1.00  0.00           H
ATOM   1100  HG2 ARG A 503      40.410  50.070  36.290  1.00  0.00           H
ATOM   1101  CD  ARG A 503      38.240  50.030  36.380  1.00  0.00           C
ATOM   1102  HD1 ARG A 503      37.430  49.360  36.660  1.00  0.00           H
ATOM   1103  HD2 ARG A 503      37.930  50.520  35.460  1.00  0.00           H
ATOM   1104  NE  ARG A 503      38.240  51.070  37.420  1.00  0.00           N
ATOM   1105  HE  ARG A 503      37.810  50.860  38.300  1.00  0.00           H
ATOM   1106  CZ  ARG A 503      38.900  52.220  37.450  1.00  0.00           C
ATOM   1107  NH1 ARG A 503      39.610  52.690  36.480  1.00  0.00           N
ATOM   1108 HH11 ARG A 503      39.470  52.200  35.600  1.00  0.00           H
ATOM   1109 HH12 ARG A 503      39.820  53.680  36.420  1.00  0.00           H
ATOM   1110  NH2 ARG A 503      38.790  52.920  38.560  1.00  0.00           N
ATOM   1111 HH21 ARG A 503      38.440  52.430  39.370  1.00  0.00           H
ATOM   1112 HH22 ARG A 503      39.280  53.800  38.570  1.00  0.00           H
ATOM   1113  C   ARG A 503      42.300  48.580  37.560  1.00  0.00           C
ATOM   1114  O   ARG A 503      43.060  48.580  36.640  1.00  0.00           O
ATOM   1115  N   ARG A 504      42.430  49.300  38.650  1.00  0.00           N
ATOM   1116  H   ARG A 504      41.750  49.090  39.360  1.00  0.00           H
ATOM   1117  CA  ARG A 504      43.590  50.240  38.800  1.00  0.00           C
ATOM   1118  HA  ARG A 504      43.630  50.930  37.950  1.00  0.00           H
ATOM   1119  CB  ARG A 504      43.400  50.960  40.120  1.00  0.00           C
ATOM   1120  HB1 ARG A 504      44.380  51.330  40.430  1.00  0.00           H
ATOM   1121  HB2 ARG A 504      43.020  50.240  40.850  1.00  0.00           H
ATOM   1122  CG  ARG A 504      42.520  52.190  40.150  1.00  0.00           C
ATOM   1123  HG1 ARG A 504      41.500  51.850  39.970  1.00  0.00           H
ATOM   1124  HG2 ARG A 504      42.750  52.760  39.260  1.00  0.00           H
ATOM   1125  CD  ARG A 504      42.510  53.000  41.430  1.00  0.00           C
ATOM   1126  HD1 ARG A 504      41.960  53.920  41.270  1.00  0.00           H
ATOM   1127  HD2 ARG A 504      43.530  53.260  41.710  1.00  0.00           H
ATOM   1128  NE  ARG A 504      41.940  52.220  42.490  1.00  0.00           N
ATOM   1129  HE  ARG A 504      42.610  51.570  42.890  1.00  0.00           H
ATOM   1130  CZ  ARG A 504      40.730  52.150  43.030  1.00  0.00           C
ATOM   1131  NH1 ARG A 504      39.800  52.810  42.430  1.00  0.00           N
ATOM   1132 HH11 ARG A 504      40.040  53.420  41.670  1.00  0.00           H
ATOM   1133 HH12 ARG A 504      38.830  52.770  42.730  1.00  0.00           H
ATOM   1134  NH2 ARG A 504      40.500  51.340  44.010  1.00  0.00           N
ATOM   1135 HH21 ARG A 504      41.350  51.100  44.490  1.00  0.00           H
ATOM   1136 HH22 ARG A 504      39.600  51.410  44.470  1.00  0.00           H
ATOM   1137  C   ARG A 504      44.960  49.660  38.850  1.00  0.00           C
ATOM   1138  O   ARG A 504      45.840  50.030  38.050  1.00  0.00           O
ATOM   1139  N   GLY A 505      45.130  48.520  39.480  1.00  0.00           N
ATOM   1140  H   GLY A 505      44.380  48.210  40.090  1.00  0.00           H
ATOM   1141  CA  GLY A 505      46.400  47.830  39.540  1.00  0.00           C
ATOM   1142  HA1 GLY A 505      46.390  47.060  40.320  1.00  0.00           H
ATOM   1143  HA2 GLY A 505      47.200  48.470  39.900  1.00  0.00           H
ATOM   1144  C   GLY A 505      46.910  47.330  38.190  1.00  0.00           C
ATOM   1145  O   GLY A 505      48.100  47.350  37.870  1.00  0.00           O
ATOM   1146  N   LYS A 506      45.990  46.840  37.370  1.00  0.00           N
ATOM   1147  H   LYS A 506      45.060  46.710  37.730  1.00  0.00           H
ATOM   1148  CA  LYS A 506      46.260  46.330  36.000  1.00  0.00           C
ATOM   1149  HA  LYS A 506      47.150  45.710  35.960  1.00  0.00           H
ATOM   1150  CB  LYS A 506      45.060  45.490  35.560  1.00  0.00           C
ATOM   1151  HB1 LYS A 506      45.070  45.480  34.470  1.00  0.00           H
ATOM   1152  HB2 LYS A 506      44.130  45.970  35.860  1.00  0.00           H
ATOM   1153  CG  LYS A 506      45.200  44.030  36.050  1.00  0.00           C
ATOM   1154  HG1 LYS A 506      44.210  43.620  35.880  1.00  0.00           H
ATOM   1155  HG2 LYS A 506      45.340  44.050  37.130  1.00  0.00           H
ATOM   1156  CD  LYS A 506      46.320  43.250  35.350  1.00  0.00           C
ATOM   1157  HD1 LYS A 506      47.270  43.770  35.470  1.00  0.00           H
ATOM   1158  HD2 LYS A 506      46.010  43.180  34.310  1.00  0.00           H
ATOM   1159  CE  LYS A 506      46.410  41.940  36.040  1.00  0.00           C
ATOM   1160  HE1 LYS A 506      45.480  41.430  35.830  1.00  0.00           H
ATOM   1161  HE2 LYS A 506      46.470  42.130  37.120  1.00  0.00           H
ATOM   1162  NZ  LYS A 506      47.520  41.120  35.600  1.00  0.00           N
ATOM   1163  HZ1 LYS A 506      48.430  41.520  35.760  1.00  0.00           H
ATOM   1164  HZ2 LYS A 506      47.540  40.200  36.020  1.00  0.00           H
ATOM   1165  HZ3 LYS A 506      47.420  41.030  34.600  1.00  0.00           H
ATOM   1166  C   LYS A 506      46.460  47.490  34.980  1.00  0.00           C
ATOM   1167  O   LYS A 506      47.370  47.410  34.170  1.00  0.00           O
ATOM   1168  N   ASN A 507      45.920  48.720  35.300  1.00  0.00           N
ATOM   1169  H   ASN A 507      45.290  48.790  36.090  1.00  0.00           H
ATOM   1170  CA  ASN A 507      46.290  49.970  34.490  1.00  0.00           C
ATOM   1171  HA  ASN A 507      46.390  49.750  33.420  1.00  0.00           H
ATOM   1172  CB  ASN A 507      45.170  51.030  34.710  1.00  0.00           C
ATOM   1173  HB1 ASN A 507      45.020  51.100  35.790  1.00  0.00           H
ATOM   1174  HB2 ASN A 507      44.220  50.800  34.230  1.00  0.00           H
ATOM   1175  CG  ASN A 507      45.700  52.430  34.290  1.00  0.00           C
ATOM   1176  OD1 ASN A 507      45.920  53.310  35.090  1.00  0.00           O
ATOM   1177  ND2 ASN A 507      45.800  52.640  33.030  1.00  0.00           N
ATOM   1178 HD21 ASN A 507      45.620  52.000  32.280  1.00  0.00           H
ATOM   1179 HD22 ASN A 507      46.290  53.500  32.840  1.00  0.00           H
ATOM   1180  C   ASN A 507      47.670  50.440  34.960  1.00  0.00           C
ATOM   1181  O   ASN A 507      48.520  50.730  34.140  1.00  0.00           O
ATOM   1182  N   LYS A 508      48.000  50.340  36.260  1.00  0.00           N
ATOM   1183  H   LYS A 508      47.270  49.940  36.840  1.00  0.00           H
ATOM   1184  CA  LYS A 508      49.280  50.620  36.890  1.00  0.00           C
ATOM   1185  HA  LYS A 508      49.650  51.630  36.750  1.00  0.00           H
ATOM   1186  CB  LYS A 508      49.140  50.420  38.420  1.00  0.00           C
ATOM   1187  HB1 LYS A 508      48.580  49.530  38.690  1.00  0.00           H
ATOM   1188  HB2 LYS A 508      48.520  51.250  38.750  1.00  0.00           H
ATOM   1189  CG  LYS A 508      50.460  50.540  39.190  1.00  0.00           C
ATOM   1190  HG1 LYS A 508      51.010  51.380  38.740  1.00  0.00           H
ATOM   1191  HG2 LYS A 508      50.990  49.600  39.040  1.00  0.00           H
ATOM   1192  CD  LYS A 508      50.200  50.720  40.680  1.00  0.00           C
ATOM   1193  HD1 LYS A 508      49.670  49.800  40.960  1.00  0.00           H
ATOM   1194  HD2 LYS A 508      49.640  51.630  40.910  1.00  0.00           H
ATOM   1195  CE  LYS A 508      51.470  50.890  41.410  1.00  0.00           C
ATOM   1196  HE1 LYS A 508      52.250  51.210  40.710  1.00  0.00           H
ATOM   1197  HE2 LYS A 508      51.910  49.950  41.720  1.00  0.00           H
ATOM   1198  NZ  LYS A 508      51.420  51.590  42.750  1.00  0.00           N
ATOM   1199  HZ1 LYS A 508      52.380  51.590  43.080  1.00  0.00           H
ATOM   1200  HZ2 LYS A 508      51.020  52.510  42.700  1.00  0.00           H
ATOM   1201  HZ3 LYS A 508      50.890  50.990  43.380  1.00  0.00           H
ATOM   1202  C   LYS A 508      50.440  49.780  36.350  1.00  0.00           C
ATOM   1203  O   LYS A 508      51.400  50.430  35.860  1.00  0.00           O
ATOM   1204  N   VAL A 509      50.310  48.440  36.290  1.00  0.00           N
ATOM   1205  H   VAL A 509      49.530  47.950  36.710  1.00  0.00           H
ATOM   1206  CA  VAL A 509      51.310  47.620  35.600  1.00  0.00           C
ATOM   1207  HA  VAL A 509      52.320  47.920  35.890  1.00  0.00           H
ATOM   1208  CB  VAL A 509      51.100  46.130  36.060  1.00  0.00           C
ATOM   1209  HB  VAL A 509      50.050  45.860  36.050  1.00  0.00           H
ATOM   1210  CG1 VAL A 509      52.000  45.170  35.340  1.00  0.00           C
ATOM   1211 HG11 VAL A 509      52.110  44.210  35.850  1.00  0.00           H
ATOM   1212 HG12 VAL A 509      51.550  44.880  34.390  1.00  0.00           H
ATOM   1213 HG13 VAL A 509      52.950  45.680  35.170  1.00  0.00           H
ATOM   1214  CG2 VAL A 509      51.570  46.100  37.540  1.00  0.00           C
ATOM   1215 HG21 VAL A 509      52.570  46.480  37.750  1.00  0.00           H
ATOM   1216 HG22 VAL A 509      50.790  46.570  38.140  1.00  0.00           H
ATOM   1217 HG23 VAL A 509      51.430  45.110  37.960  1.00  0.00           H
ATOM   1218  C   VAL A 509      51.280  47.840  34.040  1.00  0.00           C
ATOM   1219  O   VAL A 509      52.330  47.850  33.450  1.00  0.00           O
ATOM   1220  N   ALA A 510      50.150  48.020  33.330  1.00  0.00           N
ATOM   1221  H   ALA A 510      49.270  48.170  33.800  1.00  0.00           H
ATOM   1222  CA  ALA A 510      50.190  48.440  31.930  1.00  0.00           C
ATOM   1223  HA  ALA A 510      50.530  47.610  31.310  1.00  0.00           H
ATOM   1224  CB  ALA A 510      48.800  48.720  31.380  1.00  0.00           C
ATOM   1225  HB1 ALA A 510      48.230  47.790  31.340  1.00  0.00           H
ATOM   1226  HB2 ALA A 510      48.280  49.420  32.040  1.00  0.00           H
ATOM   1227  HB3 ALA A 510      48.900  49.110  30.370  1.00  0.00           H
ATOM   1228  C   ALA A 510      51.040  49.690  31.670  1.00  0.00           C
ATOM   1229  O   ALA A 510      51.800  49.680  30.690  1.00  0.00           O
ATOM   1230  N   ALA A 511      50.940  50.750  32.470  1.00  0.00           N
ATOM   1231  H   ALA A 511      50.210  50.670  33.170  1.00  0.00           H
ATOM   1232  CA  ALA A 511      51.660  52.030  32.450  1.00  0.00           C
ATOM   1233  HA  ALA A 511      51.530  52.580  31.520  1.00  0.00           H
ATOM   1234  CB  ALA A 511      51.190  52.980  33.540  1.00  0.00           C
ATOM   1235  HB1 ALA A 511      51.280  52.570  34.540  1.00  0.00           H
ATOM   1236  HB2 ALA A 511      51.790  53.880  33.510  1.00  0.00           H
ATOM   1237  HB3 ALA A 511      50.140  53.220  33.340  1.00  0.00           H
ATOM   1238  C   ALA A 511      53.160  51.710  32.670  1.00  0.00           C
ATOM   1239  O   ALA A 511      54.030  52.230  31.910  1.00  0.00           O
ATOM   1240  N   GLN A 512      53.540  50.850  33.650  1.00  0.00           N
ATOM   1241  H   GLN A 512      52.930  50.590  34.410  1.00  0.00           H
ATOM   1242  CA  GLN A 512      54.910  50.640  33.940  1.00  0.00           C
ATOM   1243  HA  GLN A 512      55.450  51.560  34.180  1.00  0.00           H
ATOM   1244  CB  GLN A 512      54.870  49.730  35.190  1.00  0.00           C
ATOM   1245  HB1 GLN A 512      55.850  49.270  35.330  1.00  0.00           H
ATOM   1246  HB2 GLN A 512      54.140  48.920  35.080  1.00  0.00           H
ATOM   1247  CG  GLN A 512      54.640  50.510  36.510  1.00  0.00           C
ATOM   1248  HG1 GLN A 512      53.880  51.280  36.480  1.00  0.00           H
ATOM   1249  HG2 GLN A 512      55.580  51.030  36.730  1.00  0.00           H
ATOM   1250  CD  GLN A 512      54.290  49.610  37.660  1.00  0.00           C
ATOM   1251  OE1 GLN A 512      54.050  48.400  37.540  1.00  0.00           O
ATOM   1252  NE2 GLN A 512      54.330  50.140  38.850  1.00  0.00           N
ATOM   1253 HE21 GLN A 512      54.710  51.060  39.000  1.00  0.00           H
ATOM   1254 HE22 GLN A 512      54.210  49.520  39.640  1.00  0.00           H
ATOM   1255  C   GLN A 512      55.590  49.980  32.780  1.00  0.00           C
ATOM   1256  O   GLN A 512      56.720  50.380  32.430  1.00  0.00           O
ATOM   1257  N   ASN A 513      54.850  49.140  32.090  1.00  0.00           N
ATOM   1258  H   ASN A 513      54.050  48.740  32.560  1.00  0.00           H
ATOM   1259  CA  ASN A 513      55.360  48.390  31.020  1.00  0.00           C
ATOM   1260  HA  ASN A 513      56.350  47.970  31.200  1.00  0.00           H
ATOM   1261  CB  ASN A 513      54.480  47.110  30.970  1.00  0.00           C
ATOM   1262  HB1 ASN A 513      54.760  46.450  30.150  1.00  0.00           H
ATOM   1263  HB2 ASN A 513      53.410  47.310  30.900  1.00  0.00           H
ATOM   1264  CG  ASN A 513      54.660  46.180  32.200  1.00  0.00           C
ATOM   1265  OD1 ASN A 513      55.390  46.480  33.150  1.00  0.00           O
ATOM   1266  ND2 ASN A 513      53.890  45.100  32.160  1.00  0.00           N
ATOM   1267 HD21 ASN A 513      53.230  44.880  31.430  1.00  0.00           H
ATOM   1268 HD22 ASN A 513      53.750  44.510  32.960  1.00  0.00           H
ATOM   1269  C   ASN A 513      55.370  49.170  29.680  1.00  0.00           C
ATOM   1270  O   ASN A 513      56.310  49.050  28.890  1.00  0.00           O
ATOM   1271  N   CYS A 514      54.350  50.000  29.470  1.00  0.00           N
ATOM   1272  H   CYS A 514      53.540  50.040  30.070  1.00  0.00           H
ATOM   1273  CA  CYS A 514      54.420  50.880  28.280  1.00  0.00           C
ATOM   1274  HA  CYS A 514      54.750  50.400  27.360  1.00  0.00           H
ATOM   1275  CB  CYS A 514      53.020  51.520  28.100  1.00  0.00           C
ATOM   1276  HB1 CYS A 514      52.770  52.070  29.000  1.00  0.00           H
ATOM   1277  HB2 CYS A 514      52.270  50.760  27.880  1.00  0.00           H
ATOM   1278  SG  CYS A 514      53.040  52.700  26.700  1.00  0.00           S
ATOM   1279  HG  CYS A 514      51.740  52.980  26.580  1.00  0.00           H
ATOM   1280  C   CYS A 514      55.470  52.010  28.450  1.00  0.00           C
ATOM   1281  O   CYS A 514      56.180  52.300  27.400  1.00  0.00           O
ATOM   1282  N   ARG A 515      55.780  52.510  29.630  1.00  0.00           N
ATOM   1283  H   ARG A 515      55.230  52.080  30.360  1.00  0.00           H
ATOM   1284  CA  ARG A 515      56.970  53.310  29.910  1.00  0.00           C
ATOM   1285  HA  ARG A 515      57.060  54.210  29.310  1.00  0.00           H
ATOM   1286  CB  ARG A 515      56.820  53.810  31.380  1.00  0.00           C
ATOM   1287  HB1 ARG A 515      57.770  54.170  31.780  1.00  0.00           H
ATOM   1288  HB2 ARG A 515      56.570  52.940  31.980  1.00  0.00           H
ATOM   1289  CG  ARG A 515      55.800  54.960  31.640  1.00  0.00           C
ATOM   1290  HG1 ARG A 515      54.850  54.690  31.170  1.00  0.00           H
ATOM   1291  HG2 ARG A 515      56.160  55.860  31.130  1.00  0.00           H
ATOM   1292  CD  ARG A 515      55.580  55.170  33.150  1.00  0.00           C
ATOM   1293  HD1 ARG A 515      56.490  55.600  33.560  1.00  0.00           H
ATOM   1294  HD2 ARG A 515      55.330  54.210  33.610  1.00  0.00           H
ATOM   1295  NE  ARG A 515      54.490  56.130  33.340  1.00  0.00           N
ATOM   1296  HE  ARG A 515      54.020  56.500  32.530  1.00  0.00           H
ATOM   1297  CZ  ARG A 515      54.320  56.870  34.420  1.00  0.00           C
ATOM   1298  NH1 ARG A 515      55.020  56.740  35.580  1.00  0.00           N
ATOM   1299 HH11 ARG A 515      55.600  55.910  35.620  1.00  0.00           H
ATOM   1300 HH12 ARG A 515      55.150  57.550  36.170  1.00  0.00           H
ATOM   1301  NH2 ARG A 515      53.600  57.910  34.400  1.00  0.00           N
ATOM   1302 HH21 ARG A 515      53.190  58.100  33.500  1.00  0.00           H
ATOM   1303 HH22 ARG A 515      53.470  58.480  35.230  1.00  0.00           H
ATOM   1304  C   ARG A 515      58.390  52.550  29.700  1.00  0.00           C
ATOM   1305  O   ARG A 515      59.260  53.120  29.030  1.00  0.00           O
ATOM   1306  N   LYS A 516      58.570  51.290  30.250  1.00  0.00           N
ATOM   1307  H   LYS A 516      57.730  51.060  30.760  1.00  0.00           H
ATOM   1308  CA  LYS A 516      59.690  50.380  30.020  1.00  0.00           C
ATOM   1309  HA  LYS A 516      60.650  50.810  30.310  1.00  0.00           H
ATOM   1310  CB  LYS A 516      59.430  49.040  30.720  1.00  0.00           C
ATOM   1311  HB1 LYS A 516      58.560  48.530  30.310  1.00  0.00           H
ATOM   1312  HB2 LYS A 516      59.330  49.260  31.780  1.00  0.00           H
ATOM   1313  CG  LYS A 516      60.590  47.980  30.490  1.00  0.00           C
ATOM   1314  HG1 LYS A 516      61.600  48.300  30.760  1.00  0.00           H
ATOM   1315  HG2 LYS A 516      60.680  47.720  29.430  1.00  0.00           H
ATOM   1316  CD  LYS A 516      60.350  46.740  31.290  1.00  0.00           C
ATOM   1317  HD1 LYS A 516      59.310  46.430  31.230  1.00  0.00           H
ATOM   1318  HD2 LYS A 516      60.490  46.930  32.350  1.00  0.00           H
ATOM   1319  CE  LYS A 516      61.250  45.620  30.830  1.00  0.00           C
ATOM   1320  HE1 LYS A 516      62.220  45.850  31.270  1.00  0.00           H
ATOM   1321  HE2 LYS A 516      61.340  45.590  29.750  1.00  0.00           H
ATOM   1322  NZ  LYS A 516      60.710  44.380  31.430  1.00  0.00           N
ATOM   1323  HZ1 LYS A 516      59.710  44.340  31.290  1.00  0.00           H
ATOM   1324  HZ2 LYS A 516      61.120  43.560  31.000  1.00  0.00           H
ATOM   1325  HZ3 LYS A 516      60.900  44.380  32.420  1.00  0.00           H
ATOM   1326  C   LYS A 516      59.900  50.150  28.480  1.00  0.00           C
ATOM   1327  O   LYS A 516      61.000  50.400  28.050  1.00  0.00           O
ATOM   1328  N   ARG A 517      58.830  49.760  27.800  1.00  0.00           N
ATOM   1329  H   ARG A 517      58.010  49.610  28.370  1.00  0.00           H
ATOM   1330  CA  ARG A 517      58.840  49.470  26.360  1.00  0.00           C
ATOM   1331  HA  ARG A 517      59.570  48.660  26.250  1.00  0.00           H
ATOM   1332  CB  ARG A 517      57.490  48.930  25.910  1.00  0.00           C
ATOM   1333  HB1 ARG A 517      56.790  49.750  26.000  1.00  0.00           H
ATOM   1334  HB2 ARG A 517      57.060  48.210  26.600  1.00  0.00           H
ATOM   1335  CG  ARG A 517      57.510  48.510  24.420  1.00  0.00           C
ATOM   1336  HG1 ARG A 517      58.160  47.640  24.310  1.00  0.00           H
ATOM   1337  HG2 ARG A 517      57.900  49.330  23.820  1.00  0.00           H
ATOM   1338  CD  ARG A 517      56.140  48.160  23.970  1.00  0.00           C
ATOM   1339  HD1 ARG A 517      56.210  47.710  22.980  1.00  0.00           H
ATOM   1340  HD2 ARG A 517      55.670  49.140  23.890  1.00  0.00           H
ATOM   1341  NE  ARG A 517      55.400  47.180  24.780  1.00  0.00           N
ATOM   1342  HE  ARG A 517      55.870  46.880  25.620  1.00  0.00           H
ATOM   1343  CZ  ARG A 517      54.300  46.550  24.410  1.00  0.00           C
ATOM   1344  NH1 ARG A 517      53.610  46.760  23.390  1.00  0.00           N
ATOM   1345 HH11 ARG A 517      54.010  47.410  22.720  1.00  0.00           H
ATOM   1346 HH12 ARG A 517      53.040  45.970  23.100  1.00  0.00           H
ATOM   1347  NH2 ARG A 517      53.890  45.590  25.150  1.00  0.00           N
ATOM   1348 HH21 ARG A 517      54.490  45.090  25.800  1.00  0.00           H
ATOM   1349 HH22 ARG A 517      52.990  45.190  24.930  1.00  0.00           H
ATOM   1350  C   ARG A 517      59.400  50.710  25.570  1.00  0.00           C
ATOM   1351  O   ARG A 517      60.320  50.530  24.770  1.00  0.00           O
ATOM   1352  N   LYS A 518      58.870  51.850  25.910  1.00  0.00           N
ATOM   1353  H   LYS A 518      58.040  51.840  26.480  1.00  0.00           H
ATOM   1354  CA  LYS A 518      59.280  53.180  25.350  1.00  0.00           C
ATOM   1355  HA  LYS A 518      59.080  53.210  24.280  1.00  0.00           H
ATOM   1356  CB  LYS A 518      58.360  54.270  26.020  1.00  0.00           C
ATOM   1357  HB1 LYS A 518      58.580  54.410  27.080  1.00  0.00           H
ATOM   1358  HB2 LYS A 518      57.290  54.060  25.970  1.00  0.00           H
ATOM   1359  CG  LYS A 518      58.690  55.620  25.400  1.00  0.00           C
ATOM   1360  HG1 LYS A 518      58.750  55.540  24.310  1.00  0.00           H
ATOM   1361  HG2 LYS A 518      59.630  56.000  25.780  1.00  0.00           H
ATOM   1362  CD  LYS A 518      57.690  56.670  25.700  1.00  0.00           C
ATOM   1363  HD1 LYS A 518      57.830  56.940  26.740  1.00  0.00           H
ATOM   1364  HD2 LYS A 518      56.700  56.250  25.510  1.00  0.00           H
ATOM   1365  CE  LYS A 518      57.930  57.860  24.870  1.00  0.00           C
ATOM   1366  HE1 LYS A 518      57.800  57.620  23.810  1.00  0.00           H
ATOM   1367  HE2 LYS A 518      58.960  58.140  25.070  1.00  0.00           H
ATOM   1368  NZ  LYS A 518      57.000  59.000  25.000  1.00  0.00           N
ATOM   1369  HZ1 LYS A 518      56.040  58.700  24.920  1.00  0.00           H
ATOM   1370  HZ2 LYS A 518      57.030  59.440  25.910  1.00  0.00           H
ATOM   1371  HZ3 LYS A 518      57.140  59.640  24.230  1.00  0.00           H
ATOM   1372  C   LYS A 518      60.750  53.660  25.590  1.00  0.00           C
ATOM   1373  O   LYS A 518      61.330  54.120  24.600  1.00  0.00           O
ATOM   1374  N   LEU A 519      61.380  53.530  26.780  1.00  0.00           N
ATOM   1375  H   LEU A 519      60.870  53.330  27.630  1.00  0.00           H
ATOM   1376  CA  LEU A 519      62.820  53.540  26.950  1.00  0.00           C
ATOM   1377  HA  LEU A 519      63.190  54.490  26.570  1.00  0.00           H
ATOM   1378  CB  LEU A 519      63.040  53.620  28.450  1.00  0.00           C
ATOM   1379  HB1 LEU A 519      64.080  53.380  28.700  1.00  0.00           H
ATOM   1380  HB2 LEU A 519      62.460  52.750  28.780  1.00  0.00           H
ATOM   1381  CG  LEU A 519      62.550  54.890  29.110  1.00  0.00           C
ATOM   1382  HG  LEU A 519      61.520  55.150  28.860  1.00  0.00           H
ATOM   1383  CD1 LEU A 519      62.660  54.680  30.690  1.00  0.00           C
ATOM   1384 HD11 LEU A 519      63.680  54.360  30.900  1.00  0.00           H
ATOM   1385 HD12 LEU A 519      62.290  55.580  31.190  1.00  0.00           H
ATOM   1386 HD13 LEU A 519      62.120  53.770  30.950  1.00  0.00           H
ATOM   1387  CD2 LEU A 519      63.510  56.090  28.790  1.00  0.00           C
ATOM   1388 HD21 LEU A 519      63.300  56.980  29.390  1.00  0.00           H
ATOM   1389 HD22 LEU A 519      64.560  55.830  28.930  1.00  0.00           H
ATOM   1390 HD23 LEU A 519      63.330  56.530  27.810  1.00  0.00           H
ATOM   1391  C   LEU A 519      63.630  52.340  26.310  1.00  0.00           C
ATOM   1392  O   LEU A 519      64.700  52.630  25.770  1.00  0.00           O
ATOM   1393  N   GLU A 520      63.180  51.110  26.210  1.00  0.00           N
ATOM   1394  H   GLU A 520      62.300  50.900  26.650  1.00  0.00           H
ATOM   1395  CA  GLU A 520      63.800  49.960  25.570  1.00  0.00           C
ATOM   1396  HA  GLU A 520      64.820  49.920  25.940  1.00  0.00           H
ATOM   1397  CB  GLU A 520      63.000  48.720  25.920  1.00  0.00           C
ATOM   1398  HB1 GLU A 520      63.200  47.820  25.340  1.00  0.00           H
ATOM   1399  HB2 GLU A 520      61.930  48.860  25.770  1.00  0.00           H
ATOM   1400  CG  GLU A 520      63.270  48.270  27.340  1.00  0.00           C
ATOM   1401  HG1 GLU A 520      63.020  49.100  28.000  1.00  0.00           H
ATOM   1402  HG2 GLU A 520      64.350  48.190  27.500  1.00  0.00           H
ATOM   1403  CD  GLU A 520      62.660  46.940  27.690  1.00  0.00           C
ATOM   1404  OE1 GLU A 520      63.380  46.170  28.390  1.00  0.00           O
ATOM   1405  OE2 GLU A 520      61.550  46.550  27.290  1.00  0.00           O
ATOM   1406  C   GLU A 520      63.730  50.190  24.090  1.00  0.00           C
ATOM   1407  O   GLU A 520      64.620  49.800  23.340  1.00  0.00           O
ATOM   1408  N   ASN A 521      62.800  50.940  23.510  1.00  0.00           N
ATOM   1409  H   ASN A 521      62.010  51.260  24.050  1.00  0.00           H
ATOM   1410  CA  ASN A 521      62.760  51.340  22.170  1.00  0.00           C
ATOM   1411  HA  ASN A 521      62.970  50.540  21.470  1.00  0.00           H
ATOM   1412  CB  ASN A 521      61.310  51.890  21.850  1.00  0.00           C
ATOM   1413  HB1 ASN A 521      61.160  52.740  22.520  1.00  0.00           H
ATOM   1414  HB2 ASN A 521      60.660  51.080  22.170  1.00  0.00           H
ATOM   1415  CG  ASN A 521      61.030  52.050  20.370  1.00  0.00           C
ATOM   1416  OD1 ASN A 521      61.090  53.160  19.850  1.00  0.00           O
ATOM   1417  ND2 ASN A 521      61.060  50.970  19.640  1.00  0.00           N
ATOM   1418 HD21 ASN A 521      61.210  50.120  20.160  1.00  0.00           H
ATOM   1419 HD22 ASN A 521      61.120  51.170  18.650  1.00  0.00           H
ATOM   1420  C   ASN A 521      63.740  52.520  21.930  1.00  0.00           C
ATOM   1421  O   ASN A 521      64.320  52.600  20.880  1.00  0.00           O
ATOM   1422  N   ILE A 522      64.010  53.400  22.910  1.00  0.00           N
ATOM   1423  H   ILE A 522      63.480  53.340  23.760  1.00  0.00           H
ATOM   1424  CA  ILE A 522      64.930  54.500  22.880  1.00  0.00           C
ATOM   1425  HA  ILE A 522      64.880  54.990  21.910  1.00  0.00           H
ATOM   1426  CB  ILE A 522      64.500  55.550  23.940  1.00  0.00           C
ATOM   1427  HB  ILE A 522      64.200  54.910  24.760  1.00  0.00           H
ATOM   1428  CG2 ILE A 522      65.630  56.440  24.460  1.00  0.00           C
ATOM   1429 HG21 ILE A 522      65.340  57.280  25.100  1.00  0.00           H
ATOM   1430 HG22 ILE A 522      66.340  55.820  25.010  1.00  0.00           H
ATOM   1431 HG23 ILE A 522      66.150  56.840  23.590  1.00  0.00           H
ATOM   1432  CG1 ILE A 522      63.370  56.360  23.410  1.00  0.00           C
ATOM   1433 HG11 ILE A 522      62.680  55.610  23.040  1.00  0.00           H
ATOM   1434 HG12 ILE A 522      63.680  57.020  22.590  1.00  0.00           H
ATOM   1435  CD  ILE A 522      62.720  57.240  24.490  1.00  0.00           C
ATOM   1436  HD1 ILE A 522      62.380  56.590  25.290  1.00  0.00           H
ATOM   1437  HD2 ILE A 522      63.390  57.890  25.050  1.00  0.00           H
ATOM   1438  HD3 ILE A 522      61.870  57.770  24.060  1.00  0.00           H
ATOM   1439  C   ILE A 522      66.440  54.070  23.000  1.00  0.00           C
ATOM   1440  O   ILE A 522      67.240  54.690  22.320  1.00  0.00           O
ATOM   1441  N   VAL A 523      66.860  53.090  23.760  1.00  0.00           N
ATOM   1442  H   VAL A 523      66.240  52.510  24.300  1.00  0.00           H
ATOM   1443  CA  VAL A 523      68.240  52.550  23.830  1.00  0.00           C
ATOM   1444  HA  VAL A 523      69.030  53.310  23.810  1.00  0.00           H
ATOM   1445  CB  VAL A 523      68.400  51.990  25.240  1.00  0.00           C
ATOM   1446  HB  VAL A 523      67.450  51.500  25.490  1.00  0.00           H
ATOM   1447  CG1 VAL A 523      69.620  51.060  25.460  1.00  0.00           C
ATOM   1448 HG11 VAL A 523      69.330  50.100  25.030  1.00  0.00           H
ATOM   1449 HG12 VAL A 523      70.490  51.250  24.820  1.00  0.00           H
ATOM   1450 HG13 VAL A 523      69.900  51.020  26.510  1.00  0.00           H
ATOM   1451  CG2 VAL A 523      68.530  53.110  26.250  1.00  0.00           C
ATOM   1452 HG21 VAL A 523      67.700  53.800  26.110  1.00  0.00           H
ATOM   1453 HG22 VAL A 523      68.580  52.740  27.280  1.00  0.00           H
ATOM   1454 HG23 VAL A 523      69.500  53.550  26.040  1.00  0.00           H
ATOM   1455  C   VAL A 523      68.560  51.610  22.710  1.00  0.00           C
ATOM   1456  OC1 VAL A 523      68.030  50.460  22.770  1.00  0.00           O
ATOM   1457  OC2 VAL A 523      69.230  52.050  21.760  1.00  0.00           O
ATOM   1458  O   MOL B 524      84.380  52.790  36.090  1.00  0.00           O
ATOM   1459  O   MOL B 524      81.950  49.410  39.160  1.00  0.00           O
ATOM   1460  O   MOL B 524      81.630  46.560  38.880  1.00  0.00           O
ATOM   1461  C   MOL B 524      83.870  51.100  34.360  1.00  0.00           C
ATOM   1462  C   MOL B 524      82.850  49.930  34.170  1.00  0.00           C
ATOM   1463  C   MOL B 524      83.650  52.090  33.140  1.00  0.00           C
ATOM   1464  C   MOL B 524      83.460  51.790  35.750  1.00  0.00           C
ATOM   1465  C   MOL B 524      82.320  49.690  36.740  1.00  0.00           C
ATOM   1466  C   MOL B 524      82.750  48.970  35.430  1.00  0.00           C
ATOM   1467  C   MOL B 524      83.370  50.810  36.910  1.00  0.00           C
ATOM   1468  C   MOL B 524      83.470  51.430  31.750  1.00  0.00           C
ATOM   1469  C   MOL B 524      83.280  49.120  32.870  1.00  0.00           C
ATOM   1470  C   MOL B 524      84.580  53.330  33.100  1.00  0.00           C
ATOM   1471  C   MOL B 524      83.350  52.400  30.520  1.00  0.00           C
ATOM   1472  C   MOL B 524      85.400  50.670  34.370  1.00  0.00           C
ATOM   1473  C   MOL B 524      83.310  50.070  31.710  1.00  0.00           C
ATOM   1474  C   MOL B 524      84.310  54.300  31.960  1.00  0.00           C
ATOM   1475  C   MOL B 524      84.300  53.590  30.540  1.00  0.00           C
ATOM   1476  C   MOL B 524      82.440  48.710  37.980  1.00  0.00           C
ATOM   1477  C   MOL B 524      80.860  50.370  36.650  1.00  0.00           C
ATOM   1478  C   MOL B 524      81.810  52.850  30.420  1.00  0.00           C
ATOM   1479  C   MOL B 524      83.780  51.540  29.230  1.00  0.00           C
ATOM   1480  C   MOL B 524      81.620  47.390  37.780  1.00  0.00           C
ATOM   1481  H   MOL B 524      81.830  50.260  33.950  1.00  0.00           H
ATOM   1482  H   MOL B 524      82.630  52.460  33.330  1.00  0.00           H
ATOM   1483  H   MOL B 524      82.530  52.350  35.650  1.00  0.00           H
ATOM   1484  H   MOL B 524      82.020  48.200  35.140  1.00  0.00           H
ATOM   1485  H   MOL B 524      83.670  48.390  35.530  1.00  0.00           H
ATOM   1486  H   MOL B 524      84.310  50.270  37.080  1.00  0.00           H
ATOM   1487  H   MOL B 524      83.270  51.350  37.860  1.00  0.00           H
ATOM   1488  H   MOL B 524      82.510  48.370  32.690  1.00  0.00           H
ATOM   1489  H   MOL B 524      84.260  48.630  32.920  1.00  0.00           H
ATOM   1490  H   MOL B 524      85.650  53.130  32.980  1.00  0.00           H
ATOM   1491  H   MOL B 524      84.500  53.890  34.030  1.00  0.00           H
ATOM   1492  H   MOL B 524      85.600  49.710  34.880  1.00  0.00           H
ATOM   1493  H   MOL B 524      85.810  50.480  33.370  1.00  0.00           H
ATOM   1494  H   MOL B 524      86.120  51.370  34.820  1.00  0.00           H
ATOM   1495  H   MOL B 524      83.290  49.640  30.720  1.00  0.00           H
ATOM   1496  H   MOL B 524      83.270  54.630  32.060  1.00  0.00           H
ATOM   1497  H   MOL B 524      85.050  55.110  32.090  1.00  0.00           H
ATOM   1498  H   MOL B 524      84.010  54.170  29.650  1.00  0.00           H
ATOM   1499  H   MOL B 524      85.330  53.250  30.380  1.00  0.00           H
ATOM   1500  H   MOL B 524      83.510  48.480  38.060  1.00  0.00           H
ATOM   1501  H   MOL B 524      80.100  49.690  36.240  1.00  0.00           H
ATOM   1502  H   MOL B 524      80.420  50.720  37.590  1.00  0.00           H
ATOM   1503  H   MOL B 524      80.830  51.180  35.910  1.00  0.00           H
ATOM   1504  H   MOL B 524      81.530  53.370  31.340  1.00  0.00           H
ATOM   1505  H   MOL B 524      81.190  51.950  30.320  1.00  0.00           H
ATOM   1506  H   MOL B 524      81.570  53.570  29.630  1.00  0.00           H
ATOM   1507  H   MOL B 524      84.750  51.030  29.320  1.00  0.00           H
ATOM   1508  H   MOL B 524      83.820  52.180  28.340  1.00  0.00           H
ATOM   1509  H   MOL B 524      83.100  50.710  29.000  1.00  0.00           H
ATOM   1510  H   MOL B 524      84.250  53.030  37.020  1.00  0.00           H
ATOM   1511  H   MOL B 524      80.590  47.650  37.520  1.00  0.00           H
ATOM   1512  H   MOL B 524      81.880  46.780  36.900  1.00  0.00           H
ATOM   1513  H   MOL B 524      81.520  48.730  39.700  1.00  0.00           H
ATOM   1514  H   MOL B 524      81.220  45.710  38.640  1.00  0.00           H
ATOM   1515  OW  SOL   525       2.080  17.080  90.470  1.00  0.00           O
ATOM   1516  HW1 SOL   525       3.000  17.070  90.720  1.00  0.00           H
ATOM   1517  HW2 SOL   525       1.910  17.980  90.190  1.00  0.00           H
ATOM   1518  OW  SOL   526      16.740  70.860   5.490  1.00  0.00           O
ATOM   1519  HW1 SOL   526      16.880  70.200   4.820  1.00  0.00           H
ATOM   1520  HW2 SOL   526      16.930  70.420   6.320  1.00  0.00           H
ATOM   1521  OW  SOL   527       9.910  87.800  11.220  1.00  0.00           O
ATOM   1522  HW1 SOL   527       9.060  88.100  10.890  1.00  0.00           H
ATOM   1523  HW2 SOL   527      10.540  88.080  10.550  1.00  0.00           H
ATOM   1524  OW  SOL   528       1.880  35.370  34.730  1.00  0.00           O
ATOM   1525  HW1 SOL   528       1.280  34.630  34.700  1.00  0.00           H
ATOM   1526  HW2 SOL   528       1.630  35.910  33.980  1.00  0.00           H
ATOM   1527  OW  SOL   529      28.210   6.680  80.950  1.00  0.00           O
ATOM   1528  HW1 SOL   529      28.140   7.450  81.500  1.00  0.00           H
ATOM   1529  HW2 SOL   529      29.150   6.490  80.920  1.00  0.00           H
ATOM   1530  OW  SOL   530       2.790   3.740  10.640  1.00  0.00           O
ATOM   1531  HW1 SOL   530       3.420   3.730  11.370  1.00  0.00           H
ATOM   1532  HW2 SOL   530       3.260   4.150   9.920  1.00  0.00           H
ATOM   1533  OW  SOL   531      20.480  80.400  10.860  1.00  0.00           O
ATOM   1534  HW1 SOL   531      20.370  80.550  11.800  1.00  0.00           H
ATOM   1535  HW2 SOL   531      19.710  79.900  10.600  1.00  0.00           H
ATOM   1536  OW  SOL   532      86.890   1.530  13.880  1.00  0.00           O
ATOM   1537  HW1 SOL   532      86.130   1.600  14.450  1.00  0.00           H
ATOM   1538  HW2 SOL   532      87.550   1.100  14.420  1.00  0.00           H
ATOM   1539  OW  SOL   533      19.400  33.270  27.130  1.00  0.00           O
ATOM   1540  HW1 SOL   533      19.500  33.450  28.060  1.00  0.00           H
ATOM   1541  HW2 SOL   533      20.250  33.470  26.750  1.00  0.00           H
ATOM   1542  OW  SOL   534      91.650  29.520  85.590  1.00  0.00           O
ATOM   1543  HW1 SOL   534      91.350  29.300  86.470  1.00  0.00           H
ATOM   1544  HW2 SOL   534      91.640  30.480  85.560  1.00  0.00           H
ATOM   1545  OW  SOL   535      48.660  24.470  28.810  1.00  0.00           O
ATOM   1546  HW1 SOL   535      49.330  24.260  28.160  1.00  0.00           H
ATOM   1547  HW2 SOL   535      47.830  24.280  28.370  1.00  0.00           H
ATOM   1548  OW  SOL   536       3.830  13.970  18.400  1.00  0.00           O
ATOM   1549  HW1 SOL   536       3.910  13.040  18.180  1.00  0.00           H
ATOM   1550  HW2 SOL   536       4.080  14.010  19.330  1.00  0.00           H
ATOM   1551  OW  SOL   537      48.710  32.360   9.070  1.00  0.00           O
ATOM   1552  HW1 SOL   537      48.690  32.650   8.150  1.00  0.00           H
ATOM   1553  HW2 SOL   537      48.440  33.140   9.560  1.00  0.00           H
ATOM   1554  OW  SOL   538      11.200  55.090  14.080  1.00  0.00           O
ATOM   1555  HW1 SOL   538      11.500  55.730  13.430  1.00  0.00           H
ATOM   1556  HW2 SOL   538      11.530  54.250  13.770  1.00  0.00           H
ATOM   1557  OW  SOL   539      24.760  16.580  19.780  1.00  0.00           O
ATOM   1558  HW1 SOL   539      25.680  16.650  19.540  1.00  0.00           H
ATOM   1559  HW2 SOL   539      24.340  17.330  19.350  1.00  0.00           H
ATOM   1560  OW  SOL   540       9.280  18.590   9.590  1.00  0.00           O
ATOM   1561  HW1 SOL   540      10.220  18.440   9.480  1.00  0.00           H
ATOM   1562  HW2 SOL   540       9.110  18.390  10.510  1.00  0.00           H
ATOM   1563  OW  SOL   541       1.730  23.320  11.240  1.00  0.00           O
ATOM   1564  HW1 SOL   541       1.340  24.080  10.830  1.00  0.00           H
ATOM   1565  HW2 SOL   541       2.120  22.830  10.520  1.00  0.00           H
ATOM   1566  OW  SOL   542      27.960  36.300  83.180  1.00  0.00           O
ATOM   1567  HW1 SOL   542      27.140  36.650  82.860  1.00  0.00           H
ATOM   1568  HW2 SOL   542      28.530  37.060  83.300  1.00  0.00           H
ATOM   1569  OW  SOL   543      30.790  10.420   5.180  1.00  0.00           O
ATOM   1570  HW1 SOL   543      31.270  11.210   5.440  1.00  0.00           H
ATOM   1571  HW2 SOL   543      31.250   9.700   5.610  1.00  0.00           H
ATOM   1572  OW  SOL   544      75.660  41.340  31.990  1.00  0.00           O
ATOM   1573  HW1 SOL   544      75.220  41.780  32.710  1.00  0.00           H
ATOM   1574  HW2 SOL   544      75.730  42.020  31.310  1.00  0.00           H
ATOM   1575  OW  SOL   545       5.540   8.460   0.110  1.00  0.00           O
ATOM   1576  HW1 SOL   545       5.260   9.340  92.200  1.00  0.00           H
ATOM   1577  HW2 SOL   545       6.010   8.140  91.670  1.00  0.00           H
ATOM   1578  OW  SOL   546      14.270   1.720  23.750  1.00  0.00           O
ATOM   1579  HW1 SOL   546      14.300   1.130  23.000  1.00  0.00           H
ATOM   1580  HW2 SOL   546      14.880   1.340  24.390  1.00  0.00           H
ATOM   1581  OW  SOL   547      69.710   4.160  22.800  1.00  0.00           O
ATOM   1582  HW1 SOL   547      70.450   3.720  23.220  1.00  0.00           H
ATOM   1583  HW2 SOL   547      69.560   4.930  23.340  1.00  0.00           H
ATOM   1584  OW  SOL   548      24.250  20.500  75.110  1.00  0.00           O
ATOM   1585  HW1 SOL   548      24.590  20.320  75.990  1.00  0.00           H
ATOM   1586  HW2 SOL   548      23.540  19.870  74.990  1.00  0.00           H
ATOM   1587  OW  SOL   549      80.040  81.620  74.160  1.00  0.00           O
ATOM   1588  HW1 SOL   549      79.210  82.090  74.130  1.00  0.00           H
ATOM   1589  HW2 SOL   549      80.360  81.740  75.060  1.00  0.00           H
ATOM   1590  OW  SOL   550      56.900  76.150  91.160  1.00  0.00           O
ATOM   1591  HW1 SOL   550      57.380  76.720  91.750  1.00  0.00           H
ATOM   1592  HW2 SOL   550      56.050  76.580  91.040  1.00  0.00           H
ATOM   1593  OW  SOL   551      19.890  16.730  73.710  1.00  0.00           O
ATOM   1594  HW1 SOL   551      20.440  15.990  73.960  1.00  0.00           H
ATOM   1595  HW2 SOL   551      19.000  16.420  73.840  1.00  0.00           H
ATOM   1596  OW  SOL   552       9.810  25.000  32.430  1.00  0.00           O
ATOM   1597  HW1 SOL   552       9.410  25.310  31.620  1.00  0.00           H
ATOM   1598  HW2 SOL   552      10.510  24.410  32.140  1.00  0.00           H
ATOM   1599  OW  SOL   553       1.260  28.550  74.340  1.00  0.00           O
ATOM   1600  HW1 SOL   553       0.620  27.880  74.570  1.00  0.00           H
ATOM   1601  HW2 SOL   553       1.140  28.690  73.400  1.00  0.00           H
ATOM   1602  OW  SOL   554      14.900  23.450  27.630  1.00  0.00           O
ATOM   1603  HW1 SOL   554      15.120  23.020  28.450  1.00  0.00           H
ATOM   1604  HW2 SOL   554      14.750  24.370  27.870  1.00  0.00           H
ATOM   1605  OW  SOL   555      84.610  80.500   7.490  1.00  0.00           O
ATOM   1606  HW1 SOL   555      84.250  79.990   6.770  1.00  0.00           H
ATOM   1607  HW2 SOL   555      85.560  80.440   7.380  1.00  0.00           H
ATOM   1608  OW  SOL   556      25.210   3.220  13.030  1.00  0.00           O
ATOM   1609  HW1 SOL   556      24.850   2.410  12.670  1.00  0.00           H
ATOM   1610  HW2 SOL   556      24.440   3.760  13.210  1.00  0.00           H
ATOM   1611  OW  SOL   557      19.400  88.620  89.630  1.00  0.00           O
ATOM   1612  HW1 SOL   557      19.800  87.970  90.200  1.00  0.00           H
ATOM   1613  HW2 SOL   557      18.460  88.560  89.820  1.00  0.00           H
ATOM   1614  OW  SOL   558      11.970   9.850  25.640  1.00  0.00           O
ATOM   1615  HW1 SOL   558      12.000   9.820  26.600  1.00  0.00           H
ATOM   1616  HW2 SOL   558      11.050  10.010  25.440  1.00  0.00           H
ATOM   1617  OW  SOL   559       5.340  23.190  13.320  1.00  0.00           O
ATOM   1618  HW1 SOL   559       4.410  23.130  13.540  1.00  0.00           H
ATOM   1619  HW2 SOL   559       5.370  23.050  12.370  1.00  0.00           H
ATOM   1620  OW  SOL   560      90.140  29.310  20.750  1.00  0.00           O
ATOM   1621  HW1 SOL   560      90.890  29.060  20.220  1.00  0.00           H
ATOM   1622  HW2 SOL   560      90.120  30.260  20.720  1.00  0.00           H
ATOM   1623  OW  SOL   561      15.900  11.430  74.680  1.00  0.00           O
ATOM   1624  HW1 SOL   561      16.570  11.570  74.010  1.00  0.00           H
ATOM   1625  HW2 SOL   561      15.070  11.640  74.250  1.00  0.00           H
ATOM   1626  OW  SOL   562      13.230  81.260  11.340  1.00  0.00           O
ATOM   1627  HW1 SOL   562      13.050  82.050  10.830  1.00  0.00           H
ATOM   1628  HW2 SOL   562      13.720  80.700  10.750  1.00  0.00           H
ATOM   1629  OW  SOL   563      34.700  78.950  73.250  1.00  0.00           O
ATOM   1630  HW1 SOL   563      34.580  78.310  72.540  1.00  0.00           H
ATOM   1631  HW2 SOL   563      33.860  78.950  73.710  1.00  0.00           H
ATOM   1632  OW  SOL   564      29.610  84.010  22.690  1.00  0.00           O
ATOM   1633  HW1 SOL   564      30.430  83.930  23.180  1.00  0.00           H
ATOM   1634  HW2 SOL   564      29.700  83.390  21.960  1.00  0.00           H
ATOM   1635  OW  SOL   565       2.010   5.330  18.700  1.00  0.00           O
ATOM   1636  HW1 SOL   565       1.340   5.670  18.110  1.00  0.00           H
ATOM   1637  HW2 SOL   565       1.510   4.870  19.380  1.00  0.00           H
ATOM   1638  OW  SOL   566       1.810  83.530  27.680  1.00  0.00           O
ATOM   1639  HW1 SOL   566       2.210  83.650  28.550  1.00  0.00           H
ATOM   1640  HW2 SOL   566       2.530  83.260  27.120  1.00  0.00           H
ATOM   1641  OW  SOL   567       3.690   6.140   4.490  1.00  0.00           O
ATOM   1642  HW1 SOL   567       4.130   6.700   3.860  1.00  0.00           H
ATOM   1643  HW2 SOL   567       2.770   6.430   4.470  1.00  0.00           H
ATOM   1644  OW  SOL   568       7.810  28.820  19.030  1.00  0.00           O
ATOM   1645  HW1 SOL   568       6.940  29.220  19.070  1.00  0.00           H
ATOM   1646  HW2 SOL   568       7.750  28.210  18.290  1.00  0.00           H
ATOM   1647  OW  SOL   569      11.970  78.690  69.490  1.00  0.00           O
ATOM   1648  HW1 SOL   569      12.850  78.330  69.350  1.00  0.00           H
ATOM   1649  HW2 SOL   569      12.050  79.200  70.290  1.00  0.00           H
ATOM   1650  OW  SOL   570      83.470   1.150   6.700  1.00  0.00           O
ATOM   1651  HW1 SOL   570      83.930   0.670   6.010  1.00  0.00           H
ATOM   1652  HW2 SOL   570      83.880   2.020   6.700  1.00  0.00           H
ATOM   1653  OW  SOL   571      74.210  17.450  29.270  1.00  0.00           O
ATOM   1654  HW1 SOL   571      74.150  16.570  29.640  1.00  0.00           H
ATOM   1655  HW2 SOL   571      74.390  17.310  28.340  1.00  0.00           H
ATOM   1656  OW  SOL   572      90.760  14.640  88.610  1.00  0.00           O
ATOM   1657  HW1 SOL   572      91.460  14.550  89.250  1.00  0.00           H
ATOM   1658  HW2 SOL   572      90.970  14.000  87.930  1.00  0.00           H
ATOM   1659  OW  SOL   573      28.000  79.310  13.350  1.00  0.00           O
ATOM   1660  HW1 SOL   573      27.550  79.520  12.530  1.00  0.00           H
ATOM   1661  HW2 SOL   573      27.380  78.770  13.830  1.00  0.00           H
ATOM   1662  OW  SOL   574      18.940  85.490  10.440  1.00  0.00           O
ATOM   1663  HW1 SOL   574      18.490  84.740  10.810  1.00  0.00           H
ATOM   1664  HW2 SOL   574      19.870  85.250  10.460  1.00  0.00           H
ATOM   1665  OW  SOL   575      83.950  58.850  91.990  1.00  0.00           O
ATOM   1666  HW1 SOL   575      84.100  57.920  92.140  1.00  0.00           H
ATOM   1667  HW2 SOL   575      84.760  59.160  91.600  1.00  0.00           H
ATOM   1668  OW  SOL   576       2.590  89.310  51.360  1.00  0.00           O
ATOM   1669  HW1 SOL   576       3.050  88.590  50.940  1.00  0.00           H
ATOM   1670  HW2 SOL   576       1.660  89.100  51.230  1.00  0.00           H
ATOM   1671  OW  SOL   577      21.160  22.590  22.230  1.00  0.00           O
ATOM   1672  HW1 SOL   577      21.270  22.210  21.360  1.00  0.00           H
ATOM   1673  HW2 SOL   577      20.230  22.830  22.270  1.00  0.00           H
ATOM   1674  OW  SOL   578      35.390  88.040  91.760  1.00  0.00           O
ATOM   1675  HW1 SOL   578      35.030  87.280  91.310  1.00  0.00           H
ATOM   1676  HW2 SOL   578      35.220  88.770  91.170  1.00  0.00           H
ATOM   1677  OW  SOL   579      90.310  24.120   8.760  1.00  0.00           O
ATOM   1678  HW1 SOL   579      90.070  23.200   8.670  1.00  0.00           H
ATOM   1679  HW2 SOL   579      89.480  24.570   8.950  1.00  0.00           H
ATOM   1680  OW  SOL   580       3.910  40.080   9.940  1.00  0.00           O
ATOM   1681  HW1 SOL   580       3.080  40.550   9.850  1.00  0.00           H
ATOM   1682  HW2 SOL   580       4.560  40.660   9.550  1.00  0.00           H
ATOM   1683  OW  SOL   581      37.590  20.260  12.060  1.00  0.00           O
ATOM   1684  HW1 SOL   581      37.410  20.050  12.970  1.00  0.00           H
ATOM   1685  HW2 SOL   581      36.720  20.310  11.650  1.00  0.00           H
ATOM   1686  OW  SOL   582       4.960  30.870  90.140  1.00  0.00           O
ATOM   1687  HW1 SOL   582       5.830  31.110  89.800  1.00  0.00           H
ATOM   1688  HW2 SOL   582       5.120  30.590  91.040  1.00  0.00           H
ATOM   1689  OW  SOL   583       0.420  19.940  85.950  1.00  0.00           O
ATOM   1690  HW1 SOL   583      92.190  19.420  86.530  1.00  0.00           H
ATOM   1691  HW2 SOL   583       0.170  19.660  85.070  1.00  0.00           H
ATOM   1692  OW  SOL   584       6.460  91.350   3.020  1.00  0.00           O
ATOM   1693  HW1 SOL   584       6.400  90.620   3.640  1.00  0.00           H
ATOM   1694  HW2 SOL   584       7.070  91.040   2.350  1.00  0.00           H
ATOM   1695  OW  SOL   585      89.750   2.680  22.740  1.00  0.00           O
ATOM   1696  HW1 SOL   585      89.850   2.510  23.680  1.00  0.00           H
ATOM   1697  HW2 SOL   585      90.260   1.990  22.320  1.00  0.00           H
ATOM   1698  OW  SOL   586      31.530   2.070   2.000  1.00  0.00           O
ATOM   1699  HW1 SOL   586      31.310   1.520   2.750  1.00  0.00           H
ATOM   1700  HW2 SOL   586      32.480   2.220   2.080  1.00  0.00           H
ATOM   1701  OW  SOL   587      16.190  45.320  84.350  1.00  0.00           O
ATOM   1702  HW1 SOL   587      16.530  45.350  83.460  1.00  0.00           H
ATOM   1703  HW2 SOL   587      15.860  44.430  84.450  1.00  0.00           H
ATOM   1704  OW  SOL   588       1.870  12.090  82.780  1.00  0.00           O
ATOM   1705  HW1 SOL   588       2.010  12.500  81.930  1.00  0.00           H
ATOM   1706  HW2 SOL   588       2.540  11.410  82.840  1.00  0.00           H
ATOM   1707  OW  SOL   589      10.360  20.010  36.660  1.00  0.00           O
ATOM   1708  HW1 SOL   589      10.360  19.280  37.290  1.00  0.00           H
ATOM   1709  HW2 SOL   589      11.200  20.440  36.800  1.00  0.00           H
ATOM   1710  OW  SOL   590      18.940  10.270  25.600  1.00  0.00           O
ATOM   1711  HW1 SOL   590      19.630   9.900  25.040  1.00  0.00           H
ATOM   1712  HW2 SOL   590      19.420  10.710  26.300  1.00  0.00           H
ATOM   1713  OW  SOL   591      11.320  83.890  20.120  1.00  0.00           O
ATOM   1714  HW1 SOL   591      11.420  84.590  19.470  1.00  0.00           H
ATOM   1715  HW2 SOL   591      12.070  83.320  19.970  1.00  0.00           H
ATOM   1716  OW  SOL   592      91.090  11.990  30.360  1.00  0.00           O
ATOM   1717  HW1 SOL   592      91.250  12.280  29.460  1.00  0.00           H
ATOM   1718  HW2 SOL   592      91.720  11.280  30.490  1.00  0.00           H
ATOM   1719  OW  SOL   593       5.890  16.560   3.060  1.00  0.00           O
ATOM   1720  HW1 SOL   593       5.210  16.550   3.740  1.00  0.00           H
ATOM   1721  HW2 SOL   593       6.250  17.450   3.090  1.00  0.00           H
ATOM   1722  OW  SOL   594      88.530   6.050  17.140  1.00  0.00           O
ATOM   1723  HW1 SOL   594      88.340   6.490  16.320  1.00  0.00           H
ATOM   1724  HW2 SOL   594      88.720   6.750  17.760  1.00  0.00           H
ATOM   1725  OW  SOL   595      30.350  82.690  16.000  1.00  0.00           O
ATOM   1726  HW1 SOL   595      29.460  82.730  16.330  1.00  0.00           H
ATOM   1727  HW2 SOL   595      30.780  83.470  16.360  1.00  0.00           H
ATOM   1728  OW  SOL   596      28.080  85.770  12.450  1.00  0.00           O
ATOM   1729  HW1 SOL   596      28.510  85.340  11.710  1.00  0.00           H
ATOM   1730  HW2 SOL   596      28.040  85.100  13.130  1.00  0.00           H
ATOM   1731  OW  SOL   597      69.890  84.130   6.910  1.00  0.00           O
ATOM   1732  HW1 SOL   597      69.130  83.790   7.390  1.00  0.00           H
ATOM   1733  HW2 SOL   597      70.420  84.560   7.580  1.00  0.00           H
ATOM   1734  OW  SOL   598       7.160  83.210  90.400  1.00  0.00           O
ATOM   1735  HW1 SOL   598       7.060  84.040  89.930  1.00  0.00           H
ATOM   1736  HW2 SOL   598       6.510  83.260  91.110  1.00  0.00           H
ATOM   1737  OW  SOL   599      15.890  11.420  19.950  1.00  0.00           O
ATOM   1738  HW1 SOL   599      16.160  12.330  20.120  1.00  0.00           H
ATOM   1739  HW2 SOL   599      14.990  11.500  19.630  1.00  0.00           H
ATOM   1740  OW  SOL   600      11.410   4.580  88.640  1.00  0.00           O
ATOM   1741  HW1 SOL   600      11.310   3.630  88.730  1.00  0.00           H
ATOM   1742  HW2 SOL   600      12.240   4.770  89.080  1.00  0.00           H
ATOM   1743  OW  SOL   601      76.730  52.140   9.920  1.00  0.00           O
ATOM   1744  HW1 SOL   601      77.290  51.390  10.090  1.00  0.00           H
ATOM   1745  HW2 SOL   601      76.640  52.580  10.760  1.00  0.00           H
ATOM   1746  OW  SOL   602       7.880   0.300   7.210  1.00  0.00           O
ATOM   1747  HW1 SOL   602       8.440   0.770   7.830  1.00  0.00           H
ATOM   1748  HW2 SOL   602       7.040   0.740   7.250  1.00  0.00           H
ATOM   1749  OW  SOL   603      21.880  16.480  79.620  1.00  0.00           O
ATOM   1750  HW1 SOL   603      21.490  15.950  78.940  1.00  0.00           H
ATOM   1751  HW2 SOL   603      22.820  16.280  79.590  1.00  0.00           H
ATOM   1752  OW  SOL   604       2.250  18.090  54.170  1.00  0.00           O
ATOM   1753  HW1 SOL   604       2.440  17.890  55.090  1.00  0.00           H
ATOM   1754  HW2 SOL   604       1.890  18.970  54.190  1.00  0.00           H
ATOM   1755  OW  SOL   605      18.480  32.530  11.550  1.00  0.00           O
ATOM   1756  HW1 SOL   605      18.500  31.580  11.490  1.00  0.00           H
ATOM   1757  HW2 SOL   605      19.360  32.770  11.840  1.00  0.00           H
ATOM   1758  OW  SOL   606      92.280   9.840  88.640  1.00  0.00           O
ATOM   1759  HW1 SOL   606      92.300   9.000  89.090  1.00  0.00           H
ATOM   1760  HW2 SOL   606       0.460  10.430  89.190  1.00  0.00           H
ATOM   1761  OW  SOL   607      27.610  25.540  12.110  1.00  0.00           O
ATOM   1762  HW1 SOL   607      27.910  26.280  11.580  1.00  0.00           H
ATOM   1763  HW2 SOL   607      28.380  25.000  12.220  1.00  0.00           H
ATOM   1764  OW  SOL   608       6.900  11.020   1.890  1.00  0.00           O
ATOM   1765  HW1 SOL   608       7.000  11.200   2.830  1.00  0.00           H
ATOM   1766  HW2 SOL   608       7.340  10.180   1.760  1.00  0.00           H
ATOM   1767  OW  SOL   609      89.950  11.880   0.770  1.00  0.00           O
ATOM   1768  HW1 SOL   609      90.670  11.860   0.150  1.00  0.00           H
ATOM   1769  HW2 SOL   609      90.230  12.510   1.440  1.00  0.00           H
ATOM   1770  OW  SOL   610      25.610   9.290  84.910  1.00  0.00           O
ATOM   1771  HW1 SOL   610      25.430  10.120  84.450  1.00  0.00           H
ATOM   1772  HW2 SOL   610      25.520   9.510  85.830  1.00  0.00           H
ATOM   1773  OW  SOL   611      18.160  32.280  22.500  1.00  0.00           O
ATOM   1774  HW1 SOL   611      17.280  31.900  22.470  1.00  0.00           H
ATOM   1775  HW2 SOL   611      18.070  33.040  23.070  1.00  0.00           H
ATOM   1776  OW  SOL   612      25.070  29.880  43.180  1.00  0.00           O
ATOM   1777  HW1 SOL   612      24.550  29.610  43.940  1.00  0.00           H
ATOM   1778  HW2 SOL   612      25.770  30.430  43.560  1.00  0.00           H
ATOM   1779  OW  SOL   613      12.850   9.910  79.710  1.00  0.00           O
ATOM   1780  HW1 SOL   613      13.790   9.720  79.760  1.00  0.00           H
ATOM   1781  HW2 SOL   613      12.690  10.050  78.780  1.00  0.00           H
ATOM   1782  OW  SOL   614       7.430   2.370   1.400  1.00  0.00           O
ATOM   1783  HW1 SOL   614       7.020   3.200   1.170  1.00  0.00           H
ATOM   1784  HW2 SOL   614       8.320   2.600   1.660  1.00  0.00           H
ATOM   1785  OW  SOL   615      11.650  17.110  25.870  1.00  0.00           O
ATOM   1786  HW1 SOL   615      11.700  18.030  26.130  1.00  0.00           H
ATOM   1787  HW2 SOL   615      11.030  16.730  26.490  1.00  0.00           H
ATOM   1788  OW  SOL   616      90.690  89.580  14.650  1.00  0.00           O
ATOM   1789  HW1 SOL   616      91.060  88.950  15.270  1.00  0.00           H
ATOM   1790  HW2 SOL   616      91.420  89.800  14.070  1.00  0.00           H
ATOM   1791  OW  SOL   617      79.700  15.450  15.200  1.00  0.00           O
ATOM   1792  HW1 SOL   617      79.600  16.370  14.960  1.00  0.00           H
ATOM   1793  HW2 SOL   617      80.650  15.330  15.260  1.00  0.00           H
ATOM   1794  OW  SOL   618       4.380  26.570  14.950  1.00  0.00           O
ATOM   1795  HW1 SOL   618       4.020  26.290  14.110  1.00  0.00           H
ATOM   1796  HW2 SOL   618       5.250  26.160  14.980  1.00  0.00           H
ATOM   1797  OW  SOL   619      24.510  19.410  14.860  1.00  0.00           O
ATOM   1798  HW1 SOL   619      25.450  19.270  14.760  1.00  0.00           H
ATOM   1799  HW2 SOL   619      24.120  18.920  14.130  1.00  0.00           H
ATOM   1800  OW  SOL   620      35.130  16.100  10.020  1.00  0.00           O
ATOM   1801  HW1 SOL   620      34.190  16.260   9.970  1.00  0.00           H
ATOM   1802  HW2 SOL   620      35.260  15.310   9.510  1.00  0.00           H
ATOM   1803  OW  SOL   621      15.940  87.320  25.530  1.00  0.00           O
ATOM   1804  HW1 SOL   621      15.620  86.430  25.390  1.00  0.00           H
ATOM   1805  HW2 SOL   621      15.210  87.880  25.280  1.00  0.00           H
ATOM   1806  OW  SOL   622      17.320  13.930  20.390  1.00  0.00           O
ATOM   1807  HW1 SOL   622      17.540  14.840  20.170  1.00  0.00           H
ATOM   1808  HW2 SOL   622      17.970  13.680  21.050  1.00  0.00           H
ATOM   1809  OW  SOL   623       8.640  67.860  27.910  1.00  0.00           O
ATOM   1810  HW1 SOL   623       7.750  67.660  27.620  1.00  0.00           H
ATOM   1811  HW2 SOL   623       9.110  68.070  27.100  1.00  0.00           H
ATOM   1812  OW  SOL   624      24.630   3.400  24.970  1.00  0.00           O
ATOM   1813  HW1 SOL   624      23.810   3.890  25.030  1.00  0.00           H
ATOM   1814  HW2 SOL   624      25.210   3.960  24.460  1.00  0.00           H
ATOM   1815  OW  SOL   625      16.120  16.750  68.730  1.00  0.00           O
ATOM   1816  HW1 SOL   625      16.640  17.410  68.260  1.00  0.00           H
ATOM   1817  HW2 SOL   625      16.080  17.080  69.630  1.00  0.00           H
ATOM   1818  OW  SOL   626       4.810  24.210  41.230  1.00  0.00           O
ATOM   1819  HW1 SOL   626       5.690  24.340  40.900  1.00  0.00           H
ATOM   1820  HW2 SOL   626       4.930  23.940  42.140  1.00  0.00           H
ATOM   1821  OW  SOL   627      27.880   1.290  25.400  1.00  0.00           O
ATOM   1822  HW1 SOL   627      27.970   0.830  24.570  1.00  0.00           H
ATOM   1823  HW2 SOL   627      28.110   0.650  26.070  1.00  0.00           H
ATOM   1824  OW  SOL   628      88.190  26.610  90.710  1.00  0.00           O
ATOM   1825  HW1 SOL   628      88.770  26.240  90.040  1.00  0.00           H
ATOM   1826  HW2 SOL   628      88.280  27.560  90.620  1.00  0.00           H
ATOM   1827  OW  SOL   629      18.950   0.300   7.230  1.00  0.00           O
ATOM   1828  HW1 SOL   629      19.330   0.390   6.350  1.00  0.00           H
ATOM   1829  HW2 SOL   629      19.700   0.230   7.810  1.00  0.00           H
ATOM   1830  OW  SOL   630      85.260  23.180  33.570  1.00  0.00           O
ATOM   1831  HW1 SOL   630      85.250  23.620  34.420  1.00  0.00           H
ATOM   1832  HW2 SOL   630      84.340  23.150  33.300  1.00  0.00           H
ATOM   1833  OW  SOL   631      36.880   6.620   8.660  1.00  0.00           O
ATOM   1834  HW1 SOL   631      37.400   6.130   8.020  1.00  0.00           H
ATOM   1835  HW2 SOL   631      35.990   6.290   8.540  1.00  0.00           H
ATOM   1836  OW  SOL   632      20.100  11.400  13.630  1.00  0.00           O
ATOM   1837  HW1 SOL   632      20.000  10.840  14.410  1.00  0.00           H
ATOM   1838  HW2 SOL   632      19.350  11.180  13.080  1.00  0.00           H
ATOM   1839  OW  SOL   633      20.470   9.020  90.150  1.00  0.00           O
ATOM   1840  HW1 SOL   633      21.200   9.140  89.550  1.00  0.00           H
ATOM   1841  HW2 SOL   633      20.710   8.260  90.690  1.00  0.00           H
ATOM   1842  OW  SOL   634      16.190   0.430  13.480  1.00  0.00           O
ATOM   1843  HW1 SOL   634      16.070   1.020  14.220  1.00  0.00           H
ATOM   1844  HW2 SOL   634      16.790  92.080  13.800  1.00  0.00           H
ATOM   1845  OW  SOL   635      21.680  35.340   0.120  1.00  0.00           O
ATOM   1846  HW1 SOL   635      21.830  36.280   0.030  1.00  0.00           H
ATOM   1847  HW2 SOL   635      22.490  34.940  92.130  1.00  0.00           H
ATOM   1848  OW  SOL   636      20.510  89.910  21.130  1.00  0.00           O
ATOM   1849  HW1 SOL   636      20.700  88.990  21.000  1.00  0.00           H
ATOM   1850  HW2 SOL   636      19.630  90.040  20.770  1.00  0.00           H
ATOM   1851  OW  SOL   637       2.330  85.710   4.360  1.00  0.00           O
ATOM   1852  HW1 SOL   637       1.610  86.150   4.800  1.00  0.00           H
ATOM   1853  HW2 SOL   637       2.530  86.270   3.600  1.00  0.00           H
ATOM   1854  OW  SOL   638       0.130  20.360  14.400  1.00  0.00           O
ATOM   1855  HW1 SOL   638       0.840  20.740  14.900  1.00  0.00           H
ATOM   1856  HW2 SOL   638      91.790  20.140  15.050  1.00  0.00           H
ATOM   1857  OW  SOL   639      15.270   1.120   6.560  1.00  0.00           O
ATOM   1858  HW1 SOL   639      15.690   0.370   6.980  1.00  0.00           H
ATOM   1859  HW2 SOL   639      15.470   1.860   7.140  1.00  0.00           H
ATOM   1860  OW  SOL   640      31.480   0.280   4.210  1.00  0.00           O
ATOM   1861  HW1 SOL   640      32.010  91.820   4.340  1.00  0.00           H
ATOM   1862  HW2 SOL   640      31.660   0.810   4.980  1.00  0.00           H
ATOM   1863  OW  SOL   641      15.360   4.810   7.800  1.00  0.00           O
ATOM   1864  HW1 SOL   641      15.760   5.060   6.970  1.00  0.00           H
ATOM   1865  HW2 SOL   641      15.860   4.040   8.090  1.00  0.00           H
ATOM   1866  OW  SOL   642      74.830  74.580  15.980  1.00  0.00           O
ATOM   1867  HW1 SOL   642      75.320  73.820  16.300  1.00  0.00           H
ATOM   1868  HW2 SOL   642      74.080  74.200  15.530  1.00  0.00           H
ATOM   1869  OW  SOL   643      88.770  11.130   5.110  1.00  0.00           O
ATOM   1870  HW1 SOL   643      89.700  10.970   5.270  1.00  0.00           H
ATOM   1871  HW2 SOL   643      88.620  10.810   4.220  1.00  0.00           H
ATOM   1872  OW  SOL   644      75.410  78.980  11.540  1.00  0.00           O
ATOM   1873  HW1 SOL   644      74.480  78.780  11.680  1.00  0.00           H
ATOM   1874  HW2 SOL   644      75.650  78.450  10.790  1.00  0.00           H
ATOM   1875  OW  SOL   645      15.140  18.200  32.550  1.00  0.00           O
ATOM   1876  HW1 SOL   645      15.830  17.780  33.050  1.00  0.00           H
ATOM   1877  HW2 SOL   645      14.560  17.490  32.290  1.00  0.00           H
ATOM   1878  OW  SOL   646      17.170  79.600   7.880  1.00  0.00           O
ATOM   1879  HW1 SOL   646      17.900  79.370   7.310  1.00  0.00           H
ATOM   1880  HW2 SOL   646      16.570  78.860   7.820  1.00  0.00           H
ATOM   1881  OW  SOL   647       0.880  92.160  19.920  1.00  0.00           O
ATOM   1882  HW1 SOL   647       1.780   0.120  20.060  1.00  0.00           H
ATOM   1883  HW2 SOL   647       0.830  91.970  18.990  1.00  0.00           H
ATOM   1884  OW  SOL   648      13.170  14.520  44.490  1.00  0.00           O
ATOM   1885  HW1 SOL   648      13.030  14.250  45.390  1.00  0.00           H
ATOM   1886  HW2 SOL   648      13.700  15.310  44.550  1.00  0.00           H
ATOM   1887  OW  SOL   649      27.920  11.460  25.340  1.00  0.00           O
ATOM   1888  HW1 SOL   649      27.620  10.550  25.300  1.00  0.00           H
ATOM   1889  HW2 SOL   649      27.750  11.790  24.460  1.00  0.00           H
ATOM   1890  OW  SOL   650      28.310  21.150  30.370  1.00  0.00           O
ATOM   1891  HW1 SOL   650      27.390  21.230  30.640  1.00  0.00           H
ATOM   1892  HW2 SOL   650      28.260  21.040  29.420  1.00  0.00           H
ATOM   1893  OW  SOL   651      15.600  87.400   9.520  1.00  0.00           O
ATOM   1894  HW1 SOL   651      16.550  87.400   9.400  1.00  0.00           H
ATOM   1895  HW2 SOL   651      15.240  87.640   8.670  1.00  0.00           H
ATOM   1896  OW  SOL   652      84.760  21.930   1.570  1.00  0.00           O
ATOM   1897  HW1 SOL   652      84.020  21.430   1.240  1.00  0.00           H
ATOM   1898  HW2 SOL   652      85.450  21.280   1.690  1.00  0.00           H
ATOM   1899  OW  SOL   653      16.620   6.270  87.630  1.00  0.00           O
ATOM   1900  HW1 SOL   653      17.570   6.350  87.600  1.00  0.00           H
ATOM   1901  HW2 SOL   653      16.440   5.400  87.270  1.00  0.00           H
ATOM   1902  OW  SOL   654       1.580  15.700  74.590  1.00  0.00           O
ATOM   1903  HW1 SOL   654       1.570  14.990  73.950  1.00  0.00           H
ATOM   1904  HW2 SOL   654       1.430  15.270  75.430  1.00  0.00           H
ATOM   1905  OW  SOL   655      26.830  90.950  11.560  1.00  0.00           O
ATOM   1906  HW1 SOL   655      26.590  90.830  12.480  1.00  0.00           H
ATOM   1907  HW2 SOL   655      26.310  91.700  11.280  1.00  0.00           H
ATOM   1908  OW  SOL   656      12.770  56.750  31.320  1.00  0.00           O
ATOM   1909  HW1 SOL   656      13.360  56.030  31.560  1.00  0.00           H
ATOM   1910  HW2 SOL   656      13.350  57.410  30.940  1.00  0.00           H
ATOM   1911  OW  SOL   657      14.830   3.420  18.270  1.00  0.00           O
ATOM   1912  HW1 SOL   657      15.340   3.430  19.080  1.00  0.00           H
ATOM   1913  HW2 SOL   657      15.380   3.880  17.630  1.00  0.00           H
ATOM   1914  OW  SOL   658      36.220   2.480  35.980  1.00  0.00           O
ATOM   1915  HW1 SOL   658      35.300   2.730  35.980  1.00  0.00           H
ATOM   1916  HW2 SOL   658      36.670   3.220  35.560  1.00  0.00           H
ATOM   1917  OW  SOL   659      28.810  28.540  90.280  1.00  0.00           O
ATOM   1918  HW1 SOL   659      29.470  28.280  90.930  1.00  0.00           H
ATOM   1919  HW2 SOL   659      27.980  28.490  90.750  1.00  0.00           H
ATOM   1920  OW  SOL   660      17.650   2.430  89.780  1.00  0.00           O
ATOM   1921  HW1 SOL   660      18.300   3.130  89.700  1.00  0.00           H
ATOM   1922  HW2 SOL   660      18.100   1.740  90.270  1.00  0.00           H
ATOM   1923  OW  SOL   661       1.230  21.870  75.630  1.00  0.00           O
ATOM   1924  HW1 SOL   661       0.980  22.740  75.310  1.00  0.00           H
ATOM   1925  HW2 SOL   661       2.150  21.960  75.860  1.00  0.00           H
ATOM   1926  OW  SOL   662       2.100  69.230  79.760  1.00  0.00           O
ATOM   1927  HW1 SOL   662       2.700  69.020  79.050  1.00  0.00           H
ATOM   1928  HW2 SOL   662       1.640  70.020  79.470  1.00  0.00           H
ATOM   1929  OW  SOL   663      83.010  27.300   5.200  1.00  0.00           O
ATOM   1930  HW1 SOL   663      82.580  27.030   4.380  1.00  0.00           H
ATOM   1931  HW2 SOL   663      83.700  27.900   4.920  1.00  0.00           H
ATOM   1932  OW  SOL   664      91.660  10.520   8.820  1.00  0.00           O
ATOM   1933  HW1 SOL   664      91.210   9.860   9.340  1.00  0.00           H
ATOM   1934  HW2 SOL   664      90.990  11.170   8.620  1.00  0.00           H
ATOM   1935  OW  SOL   665      75.750  80.260  19.830  1.00  0.00           O
ATOM   1936  HW1 SOL   665      75.470  80.920  20.470  1.00  0.00           H
ATOM   1937  HW2 SOL   665      76.370  80.710  19.270  1.00  0.00           H
ATOM   1938  OW  SOL   666       9.490  85.300   4.360  1.00  0.00           O
ATOM   1939  HW1 SOL   666       9.440  85.180   5.300  1.00  0.00           H
ATOM   1940  HW2 SOL   666      10.170  84.680   4.070  1.00  0.00           H
ATOM   1941  OW  SOL   667       9.160  85.120  27.580  1.00  0.00           O
ATOM   1942  HW1 SOL   667       9.780  84.930  26.880  1.00  0.00           H
ATOM   1943  HW2 SOL   667       9.190  84.350  28.150  1.00  0.00           H
ATOM   1944  OW  SOL   668       3.900  34.800  11.480  1.00  0.00           O
ATOM   1945  HW1 SOL   668       3.840  35.380  10.720  1.00  0.00           H
ATOM   1946  HW2 SOL   668       3.300  34.080  11.290  1.00  0.00           H
ATOM   1947  OW  SOL   669      11.490  90.540  75.600  1.00  0.00           O
ATOM   1948  HW1 SOL   669      10.770  89.950  75.420  1.00  0.00           H
ATOM   1949  HW2 SOL   669      11.450  90.700  76.550  1.00  0.00           H
ATOM   1950  OW  SOL   670       1.010   3.650  32.700  1.00  0.00           O
ATOM   1951  HW1 SOL   670       0.330   2.970  32.640  1.00  0.00           H
ATOM   1952  HW2 SOL   670       0.860   4.210  31.940  1.00  0.00           H
ATOM   1953  OW  SOL   671       7.430  78.970   5.430  1.00  0.00           O
ATOM   1954  HW1 SOL   671       8.070  78.320   5.720  1.00  0.00           H
ATOM   1955  HW2 SOL   671       7.950  79.730   5.160  1.00  0.00           H
ATOM   1956  OW  SOL   672       1.690   6.610  86.850  1.00  0.00           O
ATOM   1957  HW1 SOL   672       1.880   6.360  85.950  1.00  0.00           H
ATOM   1958  HW2 SOL   672       2.550   6.650  87.270  1.00  0.00           H
ATOM   1959  OW  SOL   673      27.910  14.310  84.810  1.00  0.00           O
ATOM   1960  HW1 SOL   673      27.140  13.780  85.020  1.00  0.00           H
ATOM   1961  HW2 SOL   673      27.830  15.090  85.370  1.00  0.00           H
ATOM   1962  OW  SOL   674      88.780  15.380  10.970  1.00  0.00           O
ATOM   1963  HW1 SOL   674      89.160  14.910  10.220  1.00  0.00           H
ATOM   1964  HW2 SOL   674      88.930  14.800  11.710  1.00  0.00           H
ATOM   1965  OW  SOL   675      43.560   5.620  26.190  1.00  0.00           O
ATOM   1966  HW1 SOL   675      43.180   5.410  27.040  1.00  0.00           H
ATOM   1967  HW2 SOL   675      44.220   4.940  26.050  1.00  0.00           H
ATOM   1968  OW  SOL   676      22.570  21.140  26.960  1.00  0.00           O
ATOM   1969  HW1 SOL   676      22.840  21.440  27.820  1.00  0.00           H
ATOM   1970  HW2 SOL   676      21.760  20.650  27.120  1.00  0.00           H
ATOM   1971  OW  SOL   677      24.500   9.500   0.710  1.00  0.00           O
ATOM   1972  HW1 SOL   677      25.410   9.800   0.700  1.00  0.00           H
ATOM   1973  HW2 SOL   677      24.410   9.060   1.560  1.00  0.00           H
ATOM   1974  OW  SOL   678      80.570  10.910  32.000  1.00  0.00           O
ATOM   1975  HW1 SOL   678      81.050  10.100  32.130  1.00  0.00           H
ATOM   1976  HW2 SOL   678      80.820  11.460  32.750  1.00  0.00           H
ATOM   1977  OW  SOL   679      61.930  76.120  19.870  1.00  0.00           O
ATOM   1978  HW1 SOL   679      61.940  75.270  20.310  1.00  0.00           H
ATOM   1979  HW2 SOL   679      62.830  76.450  19.980  1.00  0.00           H
ATOM   1980  OW  SOL   680      89.170   5.650  22.970  1.00  0.00           O
ATOM   1981  HW1 SOL   680      89.100   6.110  23.800  1.00  0.00           H
ATOM   1982  HW2 SOL   680      89.770   4.930  23.150  1.00  0.00           H
ATOM   1983  OW  SOL   681      34.360  24.170   3.910  1.00  0.00           O
ATOM   1984  HW1 SOL   681      34.320  23.210   3.970  1.00  0.00           H
ATOM   1985  HW2 SOL   681      33.460  24.440   3.750  1.00  0.00           H
ATOM   1986  OW  SOL   682      21.310  19.960  23.970  1.00  0.00           O
ATOM   1987  HW1 SOL   682      21.520  19.210  24.520  1.00  0.00           H
ATOM   1988  HW2 SOL   682      21.380  19.630  23.080  1.00  0.00           H
ATOM   1989  OW  SOL   683      29.880  86.120   7.900  1.00  0.00           O
ATOM   1990  HW1 SOL   683      29.960  86.060   6.940  1.00  0.00           H
ATOM   1991  HW2 SOL   683      30.100  87.030   8.100  1.00  0.00           H
ATOM   1992  OW  SOL   684      90.040  44.050   8.360  1.00  0.00           O
ATOM   1993  HW1 SOL   684      89.120  44.230   8.550  1.00  0.00           H
ATOM   1994  HW2 SOL   684      90.050  43.150   8.040  1.00  0.00           H
ATOM   1995  OW  SOL   685      16.090  18.660  85.710  1.00  0.00           O
ATOM   1996  HW1 SOL   685      16.620  18.740  86.500  1.00  0.00           H
ATOM   1997  HW2 SOL   685      15.940  17.720  85.610  1.00  0.00           H
ATOM   1998  OW  SOL   686      18.990  36.640  24.580  1.00  0.00           O
ATOM   1999  HW1 SOL   686      18.350  36.860  23.900  1.00  0.00           H
ATOM   2000  HW2 SOL   686      18.890  37.310  25.250  1.00  0.00           H
ATOM   2001  OW  SOL   687      87.310  74.820  78.480  1.00  0.00           O
ATOM   2002  HW1 SOL   687      86.450  75.090  78.800  1.00  0.00           H
ATOM   2003  HW2 SOL   687      87.200  73.900  78.250  1.00  0.00           H
ATOM   2004  OW  SOL   688       2.800  78.210   4.650  1.00  0.00           O
ATOM   2005  HW1 SOL   688       3.530  78.650   4.200  1.00  0.00           H
ATOM   2006  HW2 SOL   688       3.040  78.250   5.580  1.00  0.00           H
ATOM   2007  OW  SOL   689       9.910  13.920  86.790  1.00  0.00           O
ATOM   2008  HW1 SOL   689       9.430  14.680  86.460  1.00  0.00           H
ATOM   2009  HW2 SOL   689       9.280  13.200  86.750  1.00  0.00           H
ATOM   2010  OW  SOL   690      84.790  14.810  18.250  1.00  0.00           O
ATOM   2011  HW1 SOL   690      84.870  15.530  18.870  1.00  0.00           H
ATOM   2012  HW2 SOL   690      85.610  14.810  17.770  1.00  0.00           H
ATOM   2013  OW  SOL   691      11.020  16.760  16.490  1.00  0.00           O
ATOM   2014  HW1 SOL   691      10.550  16.090  16.970  1.00  0.00           H
ATOM   2015  HW2 SOL   691      10.440  17.520  16.510  1.00  0.00           H
ATOM   2016  OW  SOL   692      38.180  14.230   7.110  1.00  0.00           O
ATOM   2017  HW1 SOL   692      37.490  14.390   7.760  1.00  0.00           H
ATOM   2018  HW2 SOL   692      37.990  14.840   6.390  1.00  0.00           H
ATOM   2019  OW  SOL   693      12.580  38.440  19.620  1.00  0.00           O
ATOM   2020  HW1 SOL   693      12.910  37.750  19.030  1.00  0.00           H
ATOM   2021  HW2 SOL   693      13.340  38.990  19.800  1.00  0.00           H
ATOM   2022  OW  SOL   694       8.220   8.720  14.250  1.00  0.00           O
ATOM   2023  HW1 SOL   694       8.450   9.560  14.640  1.00  0.00           H
ATOM   2024  HW2 SOL   694       8.850   8.590  13.550  1.00  0.00           H
ATOM   2025  OW  SOL   695      82.890   9.770  20.580  1.00  0.00           O
ATOM   2026  HW1 SOL   695      82.280   9.600  19.870  1.00  0.00           H
ATOM   2027  HW2 SOL   695      83.570  10.320  20.190  1.00  0.00           H
ATOM   2028  OW  SOL   696       1.090  84.180   9.640  1.00  0.00           O
ATOM   2029  HW1 SOL   696       0.910  83.470   9.020  1.00  0.00           H
ATOM   2030  HW2 SOL   696       0.240  84.590   9.780  1.00  0.00           H
ATOM   2031  OW  SOL   697      28.510   7.530   2.820  1.00  0.00           O
ATOM   2032  HW1 SOL   697      28.050   6.770   3.180  1.00  0.00           H
ATOM   2033  HW2 SOL   697      28.920   7.200   2.020  1.00  0.00           H
ATOM   2034  OW  SOL   698      23.200   6.460  38.160  1.00  0.00           O
ATOM   2035  HW1 SOL   698      22.420   6.990  38.060  1.00  0.00           H
ATOM   2036  HW2 SOL   698      23.270   5.960  37.350  1.00  0.00           H
ATOM   2037  OW  SOL   699      14.190   9.750  76.330  1.00  0.00           O
ATOM   2038  HW1 SOL   699      14.780  10.350  75.870  1.00  0.00           H
ATOM   2039  HW2 SOL   699      14.700   9.450  77.090  1.00  0.00           H
ATOM   2040  OW  SOL   700      29.460  20.060   8.850  1.00  0.00           O
ATOM   2041  HW1 SOL   700      28.890  19.330   8.560  1.00  0.00           H
ATOM   2042  HW2 SOL   700      30.260  19.630   9.140  1.00  0.00           H
ATOM   2043  OW  SOL   701      11.350  86.280  69.410  1.00  0.00           O
ATOM   2044  HW1 SOL   701      11.830  86.100  70.220  1.00  0.00           H
ATOM   2045  HW2 SOL   701      11.190  87.220  69.430  1.00  0.00           H
ATOM   2046  OW  SOL   702      13.840  90.820   5.000  1.00  0.00           O
ATOM   2047  HW1 SOL   702      13.850  89.950   4.600  1.00  0.00           H
ATOM   2048  HW2 SOL   702      14.670  90.870   5.470  1.00  0.00           H
ATOM   2049  OW  SOL   703      24.910  25.210  86.200  1.00  0.00           O
ATOM   2050  HW1 SOL   703      24.480  24.510  85.710  1.00  0.00           H
ATOM   2051  HW2 SOL   703      24.440  26.000  85.940  1.00  0.00           H
ATOM   2052  OW  SOL   704       2.830  69.920   5.230  1.00  0.00           O
ATOM   2053  HW1 SOL   704       2.810  69.920   4.280  1.00  0.00           H
ATOM   2054  HW2 SOL   704       3.420  70.630   5.460  1.00  0.00           H
ATOM   2055  OW  SOL   705      25.630  21.440  89.540  1.00  0.00           O
ATOM   2056  HW1 SOL   705      26.020  20.590  89.710  1.00  0.00           H
ATOM   2057  HW2 SOL   705      26.290  22.070  89.830  1.00  0.00           H
ATOM   2058  OW  SOL   706      16.040  28.100  12.910  1.00  0.00           O
ATOM   2059  HW1 SOL   706      15.220  28.290  13.380  1.00  0.00           H
ATOM   2060  HW2 SOL   706      16.590  27.650  13.550  1.00  0.00           H
ATOM   2061  OW  SOL   707      22.570   2.220  27.950  1.00  0.00           O
ATOM   2062  HW1 SOL   707      23.380   2.090  28.430  1.00  0.00           H
ATOM   2063  HW2 SOL   707      21.900   1.800  28.480  1.00  0.00           H
ATOM   2064  OW  SOL   708       6.980  83.670  78.740  1.00  0.00           O
ATOM   2065  HW1 SOL   708       6.340  83.860  79.420  1.00  0.00           H
ATOM   2066  HW2 SOL   708       7.140  84.520  78.320  1.00  0.00           H
ATOM   2067  OW  SOL   709      29.060  32.150  15.210  1.00  0.00           O
ATOM   2068  HW1 SOL   709      28.830  33.050  15.450  1.00  0.00           H
ATOM   2069  HW2 SOL   709      29.920  32.230  14.800  1.00  0.00           H
ATOM   2070  OW  SOL   710      68.550  22.880  17.670  1.00  0.00           O
ATOM   2071  HW1 SOL   710      67.920  23.490  18.070  1.00  0.00           H
ATOM   2072  HW2 SOL   710      68.400  22.970  16.730  1.00  0.00           H
ATOM   2073  OW  SOL   711      24.310  19.850  20.300  1.00  0.00           O
ATOM   2074  HW1 SOL   711      24.260  20.560  20.940  1.00  0.00           H
ATOM   2075  HW2 SOL   711      25.070  20.080  19.750  1.00  0.00           H
ATOM   2076  OW  SOL   712      30.090   3.700  76.440  1.00  0.00           O
ATOM   2077  HW1 SOL   712      29.340   3.370  75.940  1.00  0.00           H
ATOM   2078  HW2 SOL   712      30.790   3.800  75.790  1.00  0.00           H
ATOM   2079  OW  SOL   713      72.310  70.750   4.380  1.00  0.00           O
ATOM   2080  HW1 SOL   713      73.120  71.230   4.560  1.00  0.00           H
ATOM   2081  HW2 SOL   713      71.810  71.330   3.800  1.00  0.00           H
ATOM   2082  OW  SOL   714      12.990  86.340   5.210  1.00  0.00           O
ATOM   2083  HW1 SOL   714      12.630  85.590   4.720  1.00  0.00           H
ATOM   2084  HW2 SOL   714      13.860  86.470   4.840  1.00  0.00           H
ATOM   2085  OW  SOL   715      22.690  83.420  29.080  1.00  0.00           O
ATOM   2086  HW1 SOL   715      23.270  82.720  29.380  1.00  0.00           H
ATOM   2087  HW2 SOL   715      21.940  83.370  29.670  1.00  0.00           H
ATOM   2088  OW  SOL   716      86.830  84.990  17.860  1.00  0.00           O
ATOM   2089  HW1 SOL   716      86.190  84.710  18.510  1.00  0.00           H
ATOM   2090  HW2 SOL   716      86.940  85.930  18.010  1.00  0.00           H
ATOM   2091  OW  SOL   717      13.420   5.850  14.780  1.00  0.00           O
ATOM   2092  HW1 SOL   717      12.990   6.360  15.470  1.00  0.00           H
ATOM   2093  HW2 SOL   717      13.570   6.480  14.080  1.00  0.00           H
ATOM   2094  OW  SOL   718      32.910   8.620   3.400  1.00  0.00           O
ATOM   2095  HW1 SOL   718      33.010   9.290   4.080  1.00  0.00           H
ATOM   2096  HW2 SOL   718      33.800   8.290   3.260  1.00  0.00           H
ATOM   2097  OW  SOL   719       4.610  85.710  86.090  1.00  0.00           O
ATOM   2098  HW1 SOL   719       4.680  84.880  86.560  1.00  0.00           H
ATOM   2099  HW2 SOL   719       5.430  86.160  86.280  1.00  0.00           H
ATOM   2100  OW  SOL   720      31.390  15.660   6.590  1.00  0.00           O
ATOM   2101  HW1 SOL   720      30.610  15.410   6.090  1.00  0.00           H
ATOM   2102  HW2 SOL   720      31.990  16.010   5.930  1.00  0.00           H
ATOM   2103  OW  SOL   721      11.770  22.740  32.800  1.00  0.00           O
ATOM   2104  HW1 SOL   721      11.000  22.340  33.220  1.00  0.00           H
ATOM   2105  HW2 SOL   721      12.390  22.010  32.710  1.00  0.00           H
ATOM   2106  OW  SOL   722       4.890  27.510   8.240  1.00  0.00           O
ATOM   2107  HW1 SOL   722       4.680  27.650   7.320  1.00  0.00           H
ATOM   2108  HW2 SOL   722       4.120  27.080   8.610  1.00  0.00           H
ATOM   2109  OW  SOL   723       0.530   7.870  18.830  1.00  0.00           O
ATOM   2110  HW1 SOL   723      91.980   8.230  18.990  1.00  0.00           H
ATOM   2111  HW2 SOL   723       0.610   7.150  19.450  1.00  0.00           H
ATOM   2112  OW  SOL   724      10.460  77.530  16.270  1.00  0.00           O
ATOM   2113  HW1 SOL   724       9.770  77.520  16.930  1.00  0.00           H
ATOM   2114  HW2 SOL   724      11.200  77.950  16.700  1.00  0.00           H
ATOM   2115  OW  SOL   725       4.640   6.870  86.730  1.00  0.00           O
ATOM   2116  HW1 SOL   725       4.810   6.940  85.790  1.00  0.00           H
ATOM   2117  HW2 SOL   725       5.510   6.840  87.120  1.00  0.00           H
ATOM   2118  OW  SOL   726       4.560  24.420  87.200  1.00  0.00           O
ATOM   2119  HW1 SOL   726       3.900  24.290  87.880  1.00  0.00           H
ATOM   2120  HW2 SOL   726       4.500  23.640  86.650  1.00  0.00           H
ATOM   2121  OW  SOL   727      11.110  11.340   0.180  1.00  0.00           O
ATOM   2122  HW1 SOL   727      11.810  11.490   0.820  1.00  0.00           H
ATOM   2123  HW2 SOL   727      10.700  10.530   0.460  1.00  0.00           H
ATOM   2124  OW  SOL   728      84.880  84.090  29.210  1.00  0.00           O
ATOM   2125  HW1 SOL   728      84.610  84.910  28.800  1.00  0.00           H
ATOM   2126  HW2 SOL   728      85.800  84.230  29.440  1.00  0.00           H
ATOM   2127  OW  SOL   729      41.830  83.470  12.630  1.00  0.00           O
ATOM   2128  HW1 SOL   729      41.630  82.560  12.840  1.00  0.00           H
ATOM   2129  HW2 SOL   729      42.160  83.840  13.450  1.00  0.00           H
ATOM   2130  OW  SOL   730      92.100   1.510  27.570  1.00  0.00           O
ATOM   2131  HW1 SOL   730      91.720   1.590  26.700  1.00  0.00           H
ATOM   2132  HW2 SOL   730      91.770   2.280  28.050  1.00  0.00           H
ATOM   2133  OW  SOL   731      14.450   5.200  81.540  1.00  0.00           O
ATOM   2134  HW1 SOL   731      13.940   5.030  82.330  1.00  0.00           H
ATOM   2135  HW2 SOL   731      15.360   5.070  81.810  1.00  0.00           H
ATOM   2136  OW  SOL   732      16.710  23.320   9.690  1.00  0.00           O
ATOM   2137  HW1 SOL   732      16.800  23.150   8.760  1.00  0.00           H
ATOM   2138  HW2 SOL   732      17.420  22.820  10.100  1.00  0.00           H
ATOM   2139  OW  SOL   733      21.170  75.620  91.940  1.00  0.00           O
ATOM   2140  HW1 SOL   733      21.640  75.100   0.270  1.00  0.00           H
ATOM   2141  HW2 SOL   733      20.500  75.030  91.610  1.00  0.00           H
ATOM   2142  OW  SOL   734      15.110  79.650  10.210  1.00  0.00           O
ATOM   2143  HW1 SOL   734      15.650  80.400   9.960  1.00  0.00           H
ATOM   2144  HW2 SOL   734      15.210  79.590  11.160  1.00  0.00           H
ATOM   2145  OW  SOL   735      40.510   0.060  16.980  1.00  0.00           O
ATOM   2146  HW1 SOL   735      41.260  91.800  17.090  1.00  0.00           H
ATOM   2147  HW2 SOL   735      40.230   0.260  17.870  1.00  0.00           H
ATOM   2148  OW  SOL   736      21.890   8.610  62.240  1.00  0.00           O
ATOM   2149  HW1 SOL   736      22.800   8.670  62.510  1.00  0.00           H
ATOM   2150  HW2 SOL   736      21.460   9.360  62.640  1.00  0.00           H
ATOM   2151  OW  SOL   737      30.520  23.270  16.730  1.00  0.00           O
ATOM   2152  HW1 SOL   737      29.840  22.600  16.760  1.00  0.00           H
ATOM   2153  HW2 SOL   737      31.340  22.780  16.700  1.00  0.00           H
ATOM   2154  OW  SOL   738       5.630  32.400  12.230  1.00  0.00           O
ATOM   2155  HW1 SOL   738       5.910  32.290  13.140  1.00  0.00           H
ATOM   2156  HW2 SOL   738       5.850  31.570  11.810  1.00  0.00           H
ATOM   2157  OW  SOL   739       6.090   1.270  29.330  1.00  0.00           O
ATOM   2158  HW1 SOL   739       5.270   0.800  29.220  1.00  0.00           H
ATOM   2159  HW2 SOL   739       6.150   1.850  28.570  1.00  0.00           H
ATOM   2160  OW  SOL   740      77.220   8.960  24.170  1.00  0.00           O
ATOM   2161  HW1 SOL   740      76.630   8.250  24.450  1.00  0.00           H
ATOM   2162  HW2 SOL   740      78.100   8.600  24.290  1.00  0.00           H
ATOM   2163  OW  SOL   741      76.880  76.770  49.300  1.00  0.00           O
ATOM   2164  HW1 SOL   741      76.490  77.360  48.650  1.00  0.00           H
ATOM   2165  HW2 SOL   741      77.390  76.150  48.790  1.00  0.00           H
ATOM   2166  OW  SOL   742      27.030  20.670  21.480  1.00  0.00           O
ATOM   2167  HW1 SOL   742      27.540  21.020  22.210  1.00  0.00           H
ATOM   2168  HW2 SOL   742      26.450  20.020  21.880  1.00  0.00           H
ATOM   2169  OW  SOL   743      12.520  13.000  33.790  1.00  0.00           O
ATOM   2170  HW1 SOL   743      12.190  13.360  32.970  1.00  0.00           H
ATOM   2171  HW2 SOL   743      11.740  12.880  34.330  1.00  0.00           H
ATOM   2172  OW  SOL   744       0.310  82.650  33.290  1.00  0.00           O
ATOM   2173  HW1 SOL   744       0.250  83.310  32.600  1.00  0.00           H
ATOM   2174  HW2 SOL   744       0.040  83.100  34.090  1.00  0.00           H
ATOM   2175  OW  SOL   745      84.310  41.610  86.050  1.00  0.00           O
ATOM   2176  HW1 SOL   745      84.530  41.780  86.960  1.00  0.00           H
ATOM   2177  HW2 SOL   745      84.700  42.350  85.570  1.00  0.00           H
ATOM   2178  OW  SOL   746      27.740   1.680  48.290  1.00  0.00           O
ATOM   2179  HW1 SOL   746      27.060   1.070  47.980  1.00  0.00           H
ATOM   2180  HW2 SOL   746      27.320   2.540  48.260  1.00  0.00           H
ATOM   2181  OW  SOL   747      10.140  65.640  18.040  1.00  0.00           O
ATOM   2182  HW1 SOL   747       9.700  66.480  17.900  1.00  0.00           H
ATOM   2183  HW2 SOL   747      10.960  65.880  18.470  1.00  0.00           H
ATOM   2184  OW  SOL   748      22.940   4.150  53.910  1.00  0.00           O
ATOM   2185  HW1 SOL   748      23.510   3.400  53.730  1.00  0.00           H
ATOM   2186  HW2 SOL   748      22.990   4.690  53.130  1.00  0.00           H
ATOM   2187  OW  SOL   749      70.280  13.510  34.800  1.00  0.00           O
ATOM   2188  HW1 SOL   749      70.700  12.650  34.770  1.00  0.00           H
ATOM   2189  HW2 SOL   749      69.730  13.470  35.580  1.00  0.00           H
ATOM   2190  OW  SOL   750       5.650   6.140  41.790  1.00  0.00           O
ATOM   2191  HW1 SOL   750       6.230   6.900  41.770  1.00  0.00           H
ATOM   2192  HW2 SOL   750       5.470   5.950  40.870  1.00  0.00           H
ATOM   2193  OW  SOL   751       5.220   2.250  34.560  1.00  0.00           O
ATOM   2194  HW1 SOL   751       5.170   2.630  33.680  1.00  0.00           H
ATOM   2195  HW2 SOL   751       4.320   2.290  34.890  1.00  0.00           H
ATOM   2196  OW  SOL   752      16.980  90.800   7.500  1.00  0.00           O
ATOM   2197  HW1 SOL   752      17.000  91.100   8.410  1.00  0.00           H
ATOM   2198  HW2 SOL   752      17.550  91.400   7.030  1.00  0.00           H
ATOM   2199  OW  SOL   753      11.400   7.680  34.430  1.00  0.00           O
ATOM   2200  HW1 SOL   753      11.340   6.890  34.970  1.00  0.00           H
ATOM   2201  HW2 SOL   753      12.070   7.480  33.780  1.00  0.00           H
ATOM   2202  OW  SOL   754      28.640  15.010  33.640  1.00  0.00           O
ATOM   2203  HW1 SOL   754      29.020  14.150  33.800  1.00  0.00           H
ATOM   2204  HW2 SOL   754      29.220  15.610  34.110  1.00  0.00           H
ATOM   2205  OW  SOL   755       2.690   2.040  27.270  1.00  0.00           O
ATOM   2206  HW1 SOL   755       1.750   2.090  27.130  1.00  0.00           H
ATOM   2207  HW2 SOL   755       2.910   2.850  27.740  1.00  0.00           H
ATOM   2208  OW  SOL   756      10.410  91.570  41.070  1.00  0.00           O
ATOM   2209  HW1 SOL   756      10.800  91.610  40.190  1.00  0.00           H
ATOM   2210  HW2 SOL   756       9.890  90.770  41.070  1.00  0.00           H
ATOM   2211  OW  SOL   757      86.580  13.710  21.790  1.00  0.00           O
ATOM   2212  HW1 SOL   757      85.730  14.120  21.950  1.00  0.00           H
ATOM   2213  HW2 SOL   757      87.110  14.400  21.390  1.00  0.00           H
ATOM   2214  OW  SOL   758      18.410  71.580  11.550  1.00  0.00           O
ATOM   2215  HW1 SOL   758      18.450  70.620  11.540  1.00  0.00           H
ATOM   2216  HW2 SOL   758      17.770  71.780  12.230  1.00  0.00           H
ATOM   2217  OW  SOL   759       5.980  14.720  41.410  1.00  0.00           O
ATOM   2218  HW1 SOL   759       6.620  14.180  40.940  1.00  0.00           H
ATOM   2219  HW2 SOL   759       6.340  15.600  41.380  1.00  0.00           H
ATOM   2220  OW  SOL   760      73.810  54.740  71.280  1.00  0.00           O
ATOM   2221  HW1 SOL   760      73.680  54.320  70.420  1.00  0.00           H
ATOM   2222  HW2 SOL   760      72.970  54.630  71.720  1.00  0.00           H
ATOM   2223  OW  SOL   761      89.200  11.560   8.530  1.00  0.00           O
ATOM   2224  HW1 SOL   761      88.400  11.140   8.850  1.00  0.00           H
ATOM   2225  HW2 SOL   761      88.970  11.870   7.660  1.00  0.00           H
ATOM   2226  OW  SOL   762      69.250   5.100  27.420  1.00  0.00           O
ATOM   2227  HW1 SOL   762      68.400   4.740  27.710  1.00  0.00           H
ATOM   2228  HW2 SOL   762      69.900   4.540  27.850  1.00  0.00           H
ATOM   2229  OW  SOL   763      12.520  88.210  49.950  1.00  0.00           O
ATOM   2230  HW1 SOL   763      12.950  88.990  50.290  1.00  0.00           H
ATOM   2231  HW2 SOL   763      12.590  87.570  50.660  1.00  0.00           H
ATOM   2232  OW  SOL   764      75.580  21.710  28.600  1.00  0.00           O
ATOM   2233  HW1 SOL   764      75.080  22.120  27.890  1.00  0.00           H
ATOM   2234  HW2 SOL   764      75.700  20.800  28.320  1.00  0.00           H
ATOM   2235  OW  SOL   765      32.820  19.920  21.790  1.00  0.00           O
ATOM   2236  HW1 SOL   765      33.180  20.140  22.650  1.00  0.00           H
ATOM   2237  HW2 SOL   765      32.090  19.330  21.980  1.00  0.00           H
ATOM   2238  OW  SOL   766      86.160  17.450  14.520  1.00  0.00           O
ATOM   2239  HW1 SOL   766      85.580  18.190  14.330  1.00  0.00           H
ATOM   2240  HW2 SOL   766      85.570  16.740  14.770  1.00  0.00           H
ATOM   2241  OW  SOL   767      11.770  45.050  25.810  1.00  0.00           O
ATOM   2242  HW1 SOL   767      11.220  45.340  25.090  1.00  0.00           H
ATOM   2243  HW2 SOL   767      11.820  45.810  26.390  1.00  0.00           H
ATOM   2244  OW  SOL   768      66.830   3.470  31.500  1.00  0.00           O
ATOM   2245  HW1 SOL   768      67.130   2.720  32.020  1.00  0.00           H
ATOM   2246  HW2 SOL   768      67.260   4.230  31.900  1.00  0.00           H
ATOM   2247  OW  SOL   769      89.920  14.550   8.010  1.00  0.00           O
ATOM   2248  HW1 SOL   769      90.300  14.400   7.150  1.00  0.00           H
ATOM   2249  HW2 SOL   769      89.140  14.000   8.030  1.00  0.00           H
ATOM   2250  OW  SOL   770      13.940   2.210  89.360  1.00  0.00           O
ATOM   2251  HW1 SOL   770      13.810   2.390  90.300  1.00  0.00           H
ATOM   2252  HW2 SOL   770      14.800   1.800  89.320  1.00  0.00           H
ATOM   2253  OW  SOL   771      11.780   1.290  37.050  1.00  0.00           O
ATOM   2254  HW1 SOL   771      12.430   1.950  37.290  1.00  0.00           H
ATOM   2255  HW2 SOL   771      12.060   0.980  36.190  1.00  0.00           H
ATOM   2256  OW  SOL   772      12.040  83.460  44.660  1.00  0.00           O
ATOM   2257  HW1 SOL   772      12.340  82.850  43.990  1.00  0.00           H
ATOM   2258  HW2 SOL   772      12.520  83.210  45.450  1.00  0.00           H
ATOM   2259  OW  SOL   773      19.500  72.700  86.380  1.00  0.00           O
ATOM   2260  HW1 SOL   773      19.500  73.560  86.810  1.00  0.00           H
ATOM   2261  HW2 SOL   773      20.070  72.160  86.930  1.00  0.00           H
ATOM   2262  OW  SOL   774      11.170  25.290  40.470  1.00  0.00           O
ATOM   2263  HW1 SOL   774      10.230  25.360  40.280  1.00  0.00           H
ATOM   2264  HW2 SOL   774      11.220  25.200  41.420  1.00  0.00           H
ATOM   2265  OW  SOL   775      84.570  21.020  22.280  1.00  0.00           O
ATOM   2266  HW1 SOL   775      85.350  21.430  21.910  1.00  0.00           H
ATOM   2267  HW2 SOL   775      83.890  21.690  22.190  1.00  0.00           H
ATOM   2268  OW  SOL   776      22.720  27.600   1.670  1.00  0.00           O
ATOM   2269  HW1 SOL   776      23.670  27.710   1.560  1.00  0.00           H
ATOM   2270  HW2 SOL   776      22.480  26.930   1.030  1.00  0.00           H
ATOM   2271  OW  SOL   777      40.660  89.570  40.800  1.00  0.00           O
ATOM   2272  HW1 SOL   777      40.670  88.970  40.060  1.00  0.00           H
ATOM   2273  HW2 SOL   777      39.790  89.970  40.780  1.00  0.00           H
ATOM   2274  OW  SOL   778      90.780   6.370   1.240  1.00  0.00           O
ATOM   2275  HW1 SOL   778      90.460   7.260   1.070  1.00  0.00           H
ATOM   2276  HW2 SOL   778      91.120   6.400   2.140  1.00  0.00           H
ATOM   2277  OW  SOL   779      24.990  10.510  34.820  1.00  0.00           O
ATOM   2278  HW1 SOL   779      24.840   9.780  35.420  1.00  0.00           H
ATOM   2279  HW2 SOL   779      24.740  10.180  33.960  1.00  0.00           H
ATOM   2280  OW  SOL   780      24.300   8.890  90.060  1.00  0.00           O
ATOM   2281  HW1 SOL   780      24.280   8.920  91.010  1.00  0.00           H
ATOM   2282  HW2 SOL   780      24.680   8.030  89.860  1.00  0.00           H
ATOM   2283  OW  SOL   781      74.970  68.750  26.760  1.00  0.00           O
ATOM   2284  HW1 SOL   781      75.000  68.870  25.810  1.00  0.00           H
ATOM   2285  HW2 SOL   781      75.560  69.420  27.100  1.00  0.00           H
ATOM   2286  OW  SOL   782      88.540  91.190  24.470  1.00  0.00           O
ATOM   2287  HW1 SOL   782      88.940  91.230  23.610  1.00  0.00           H
ATOM   2288  HW2 SOL   782      88.050  92.020  24.550  1.00  0.00           H
ATOM   2289  OW  SOL   783      14.300  15.430   6.940  1.00  0.00           O
ATOM   2290  HW1 SOL   783      14.460  16.230   6.440  1.00  0.00           H
ATOM   2291  HW2 SOL   783      14.270  15.720   7.850  1.00  0.00           H
ATOM   2292  OW  SOL   784      36.230   8.910  52.270  1.00  0.00           O
ATOM   2293  HW1 SOL   784      36.780   8.170  52.030  1.00  0.00           H
ATOM   2294  HW2 SOL   784      35.930   8.710  53.150  1.00  0.00           H
ATOM   2295  OW  SOL   785      12.800  90.630  87.720  1.00  0.00           O
ATOM   2296  HW1 SOL   785      12.850  91.520  87.360  1.00  0.00           H
ATOM   2297  HW2 SOL   785      12.340  90.130  87.050  1.00  0.00           H
ATOM   2298  OW  SOL   786       0.220   8.170  45.820  1.00  0.00           O
ATOM   2299  HW1 SOL   786       0.620   7.570  45.210  1.00  0.00           H
ATOM   2300  HW2 SOL   786       0.040   8.960  45.310  1.00  0.00           H
ATOM   2301  OW  SOL   787      87.620  23.600  29.710  1.00  0.00           O
ATOM   2302  HW1 SOL   787      87.190  24.210  30.310  1.00  0.00           H
ATOM   2303  HW2 SOL   787      86.960  23.390  29.050  1.00  0.00           H
ATOM   2304  OW  SOL   788      81.390  91.430  45.540  1.00  0.00           O
ATOM   2305  HW1 SOL   788      80.930  90.940  46.210  1.00  0.00           H
ATOM   2306  HW2 SOL   788      81.510  92.300  45.910  1.00  0.00           H
ATOM   2307  OW  SOL   789      34.430  25.800  83.870  1.00  0.00           O
ATOM   2308  HW1 SOL   789      34.150  26.650  84.230  1.00  0.00           H
ATOM   2309  HW2 SOL   789      33.690  25.530  83.320  1.00  0.00           H
ATOM   2310  OW  SOL   790      30.010  29.340  30.870  1.00  0.00           O
ATOM   2311  HW1 SOL   790      30.240  28.460  30.580  1.00  0.00           H
ATOM   2312  HW2 SOL   790      29.320  29.220  31.510  1.00  0.00           H
ATOM   2313  OW  SOL   791      25.610  39.940  37.260  1.00  0.00           O
ATOM   2314  HW1 SOL   791      24.710  39.630  37.120  1.00  0.00           H
ATOM   2315  HW2 SOL   791      26.020  39.260  37.800  1.00  0.00           H
ATOM   2316  OW  SOL   792      86.010  12.060  24.590  1.00  0.00           O
ATOM   2317  HW1 SOL   792      86.170  12.010  23.640  1.00  0.00           H
ATOM   2318  HW2 SOL   792      85.740  12.960  24.740  1.00  0.00           H
ATOM   2319  OW  SOL   793      88.450  12.160  25.860  1.00  0.00           O
ATOM   2320  HW1 SOL   793      87.710  11.910  25.300  1.00  0.00           H
ATOM   2321  HW2 SOL   793      89.210  11.750  25.450  1.00  0.00           H
ATOM   2322  OW  SOL   794       3.150  87.760  46.770  1.00  0.00           O
ATOM   2323  HW1 SOL   794       3.060  87.490  47.690  1.00  0.00           H
ATOM   2324  HW2 SOL   794       3.360  88.700  46.830  1.00  0.00           H
ATOM   2325  OW  SOL   795      21.840  17.190  25.240  1.00  0.00           O
ATOM   2326  HW1 SOL   795      22.070  16.370  24.810  1.00  0.00           H
ATOM   2327  HW2 SOL   795      20.900  17.110  25.410  1.00  0.00           H
ATOM   2328  OW  SOL   796      20.340  29.580  29.610  1.00  0.00           O
ATOM   2329  HW1 SOL   796      19.660  29.730  30.260  1.00  0.00           H
ATOM   2330  HW2 SOL   796      20.020  30.000  28.820  1.00  0.00           H
ATOM   2331  OW  SOL   797      67.640  82.720  34.230  1.00  0.00           O
ATOM   2332  HW1 SOL   797      66.720  82.620  34.010  1.00  0.00           H
ATOM   2333  HW2 SOL   797      68.110  82.520  33.420  1.00  0.00           H
ATOM   2334  OW  SOL   798       0.870   0.090  30.050  1.00  0.00           O
ATOM   2335  HW1 SOL   798       0.320   0.290  29.290  1.00  0.00           H
ATOM   2336  HW2 SOL   798       0.400   0.460  30.790  1.00  0.00           H
ATOM   2337  OW  SOL   799       4.510   6.040  31.070  1.00  0.00           O
ATOM   2338  HW1 SOL   799       4.870   6.900  31.310  1.00  0.00           H
ATOM   2339  HW2 SOL   799       4.950   5.830  30.250  1.00  0.00           H
ATOM   2340  OW  SOL   800      19.400   7.120  10.280  1.00  0.00           O
ATOM   2341  HW1 SOL   800      19.860   7.730  10.850  1.00  0.00           H
ATOM   2342  HW2 SOL   800      18.690   6.770  10.820  1.00  0.00           H
ATOM   2343  OW  SOL   801      85.180  17.440  30.910  1.00  0.00           O
ATOM   2344  HW1 SOL   801      84.970  17.270  29.990  1.00  0.00           H
ATOM   2345  HW2 SOL   801      84.460  17.020  31.400  1.00  0.00           H
ATOM   2346  OW  SOL   802      85.460  82.490  35.620  1.00  0.00           O
ATOM   2347  HW1 SOL   802      86.230  81.990  35.330  1.00  0.00           H
ATOM   2348  HW2 SOL   802      85.580  83.360  35.220  1.00  0.00           H
ATOM   2349  OW  SOL   803      80.510   5.460  88.950  1.00  0.00           O
ATOM   2350  HW1 SOL   803      79.870   5.690  88.280  1.00  0.00           H
ATOM   2351  HW2 SOL   803      80.000   5.090  89.660  1.00  0.00           H
ATOM   2352  OW  SOL   804       1.940   8.560  37.350  1.00  0.00           O
ATOM   2353  HW1 SOL   804       2.610   7.880  37.440  1.00  0.00           H
ATOM   2354  HW2 SOL   804       1.760   8.590  36.410  1.00  0.00           H
ATOM   2355  OW  SOL   805       6.270  76.680  14.020  1.00  0.00           O
ATOM   2356  HW1 SOL   805       6.310  75.800  13.650  1.00  0.00           H
ATOM   2357  HW2 SOL   805       7.180  76.940  14.150  1.00  0.00           H
ATOM   2358  OW  SOL   806      25.950   5.660  33.020  1.00  0.00           O
ATOM   2359  HW1 SOL   806      25.170   5.490  32.490  1.00  0.00           H
ATOM   2360  HW2 SOL   806      25.960   4.960  33.670  1.00  0.00           H
ATOM   2361  OW  SOL   807      87.420   3.600  12.410  1.00  0.00           O
ATOM   2362  HW1 SOL   807      87.140   4.390  12.870  1.00  0.00           H
ATOM   2363  HW2 SOL   807      87.100   2.880  12.940  1.00  0.00           H
ATOM   2364  OW  SOL   808      71.800  77.600  46.250  1.00  0.00           O
ATOM   2365  HW1 SOL   808      71.290  78.340  46.590  1.00  0.00           H
ATOM   2366  HW2 SOL   808      71.890  77.780  45.320  1.00  0.00           H
ATOM   2367  OW  SOL   809       7.670  22.620  23.580  1.00  0.00           O
ATOM   2368  HW1 SOL   809       8.490  22.610  24.070  1.00  0.00           H
ATOM   2369  HW2 SOL   809       7.550  23.540  23.330  1.00  0.00           H
ATOM   2370  OW  SOL   810       2.280   6.750  41.290  1.00  0.00           O
ATOM   2371  HW1 SOL   810       2.530   7.050  40.410  1.00  0.00           H
ATOM   2372  HW2 SOL   810       2.650   5.870  41.360  1.00  0.00           H
ATOM   2373  OW  SOL   811      87.740   2.200  25.250  1.00  0.00           O
ATOM   2374  HW1 SOL   811      87.370   2.400  26.110  1.00  0.00           H
ATOM   2375  HW2 SOL   811      87.020   1.770  24.780  1.00  0.00           H
ATOM   2376  OW  SOL   812      90.460   5.620  58.300  1.00  0.00           O
ATOM   2377  HW1 SOL   812      89.540   5.900  58.310  1.00  0.00           H
ATOM   2378  HW2 SOL   812      90.430   4.690  58.540  1.00  0.00           H
ATOM   2379  OW  SOL   813      73.020  91.520   7.200  1.00  0.00           O
ATOM   2380  HW1 SOL   813      73.150  91.610   6.260  1.00  0.00           H
ATOM   2381  HW2 SOL   813      72.520  92.300   7.450  1.00  0.00           H
ATOM   2382  OW  SOL   814      85.470  24.840  25.170  1.00  0.00           O
ATOM   2383  HW1 SOL   814      85.780  24.890  24.270  1.00  0.00           H
ATOM   2384  HW2 SOL   814      85.790  25.640  25.580  1.00  0.00           H
ATOM   2385  OW  SOL   815      26.210  11.100  29.190  1.00  0.00           O
ATOM   2386  HW1 SOL   815      27.010  11.520  28.870  1.00  0.00           H
ATOM   2387  HW2 SOL   815      26.090  10.350  28.610  1.00  0.00           H
ATOM   2388  OW  SOL   816      10.570  12.530  12.500  1.00  0.00           O
ATOM   2389  HW1 SOL   816       9.960  12.490  13.240  1.00  0.00           H
ATOM   2390  HW2 SOL   816      10.860  13.450  12.480  1.00  0.00           H
ATOM   2391  OW  SOL   817      21.400  14.780  39.120  1.00  0.00           O
ATOM   2392  HW1 SOL   817      22.200  14.580  38.620  1.00  0.00           H
ATOM   2393  HW2 SOL   817      21.230  15.700  38.930  1.00  0.00           H
ATOM   2394  OW  SOL   818      79.280  17.380  30.050  1.00  0.00           O
ATOM   2395  HW1 SOL   818      78.500  17.190  29.540  1.00  0.00           H
ATOM   2396  HW2 SOL   818      79.040  18.130  30.600  1.00  0.00           H
ATOM   2397  OW  SOL   819       3.080   5.860  22.830  1.00  0.00           O
ATOM   2398  HW1 SOL   819       3.290   4.980  22.530  1.00  0.00           H
ATOM   2399  HW2 SOL   819       2.180   6.000  22.560  1.00  0.00           H
ATOM   2400  OW  SOL   820      78.020   1.580  17.560  1.00  0.00           O
ATOM   2401  HW1 SOL   820      77.280   2.180  17.600  1.00  0.00           H
ATOM   2402  HW2 SOL   820      78.260   1.540  16.630  1.00  0.00           H
ATOM   2403  OW  SOL   821      19.940   0.470  13.120  1.00  0.00           O
ATOM   2404  HW1 SOL   821      19.650   0.200  12.250  1.00  0.00           H
ATOM   2405  HW2 SOL   821      20.000   1.420  13.070  1.00  0.00           H
ATOM   2406  OW  SOL   822       1.180  91.630  25.880  1.00  0.00           O
ATOM   2407  HW1 SOL   822       1.220   0.080  26.440  1.00  0.00           H
ATOM   2408  HW2 SOL   822       2.070  91.520  25.560  1.00  0.00           H
ATOM   2409  OW  SOL   823      81.410   4.400  14.140  1.00  0.00           O
ATOM   2410  HW1 SOL   823      81.540   4.940  14.920  1.00  0.00           H
ATOM   2411  HW2 SOL   823      80.640   4.780  13.710  1.00  0.00           H
ATOM   2412  OW  SOL   824      13.500   8.740  39.100  1.00  0.00           O
ATOM   2413  HW1 SOL   824      12.550   8.780  39.090  1.00  0.00           H
ATOM   2414  HW2 SOL   824      13.750   8.890  38.190  1.00  0.00           H
ATOM   2415  OW  SOL   825      40.130   6.260  35.670  1.00  0.00           O
ATOM   2416  HW1 SOL   825      40.370   5.500  36.190  1.00  0.00           H
ATOM   2417  HW2 SOL   825      39.280   6.530  36.020  1.00  0.00           H
ATOM   2418  OW  SOL   826      21.970  87.770  26.390  1.00  0.00           O
ATOM   2419  HW1 SOL   826      21.590  87.950  27.260  1.00  0.00           H
ATOM   2420  HW2 SOL   826      21.870  86.830  26.280  1.00  0.00           H
ATOM   2421  OW  SOL   827       0.790  27.130  30.810  1.00  0.00           O
ATOM   2422  HW1 SOL   827       0.990  27.270  29.890  1.00  0.00           H
ATOM   2423  HW2 SOL   827       1.580  26.710  31.170  1.00  0.00           H
ATOM   2424  OW  SOL   828      26.090  17.400  24.110  1.00  0.00           O
ATOM   2425  HW1 SOL   828      25.900  18.250  23.700  1.00  0.00           H
ATOM   2426  HW2 SOL   828      26.990  17.210  23.850  1.00  0.00           H
ATOM   2427  OW  SOL   829      12.440  22.840  29.700  1.00  0.00           O
ATOM   2428  HW1 SOL   829      12.920  23.670  29.680  1.00  0.00           H
ATOM   2429  HW2 SOL   829      12.330  22.650  30.630  1.00  0.00           H
ATOM   2430  OW  SOL   830      28.810  14.790   5.380  1.00  0.00           O
ATOM   2431  HW1 SOL   830      28.050  14.690   4.800  1.00  0.00           H
ATOM   2432  HW2 SOL   830      28.530  14.400   6.210  1.00  0.00           H
ATOM   2433  OW  SOL   831      38.330  71.570  25.540  1.00  0.00           O
ATOM   2434  HW1 SOL   831      38.010  71.590  26.440  1.00  0.00           H
ATOM   2435  HW2 SOL   831      38.600  72.470  25.370  1.00  0.00           H
ATOM   2436  OW  SOL   832       7.570   7.860  37.350  1.00  0.00           O
ATOM   2437  HW1 SOL   832       7.930   7.310  36.650  1.00  0.00           H
ATOM   2438  HW2 SOL   832       8.230   7.820  38.050  1.00  0.00           H
ATOM   2439  OW  SOL   833      11.540  10.560  28.300  1.00  0.00           O
ATOM   2440  HW1 SOL   833      10.930  11.210  27.970  1.00  0.00           H
ATOM   2441  HW2 SOL   833      11.050  10.080  28.970  1.00  0.00           H
ATOM   2442  OW  SOL   834      37.560  87.670  31.270  1.00  0.00           O
ATOM   2443  HW1 SOL   834      37.530  87.720  32.230  1.00  0.00           H
ATOM   2444  HW2 SOL   834      37.800  88.550  30.990  1.00  0.00           H
ATOM   2445  OW  SOL   835      43.590  11.750  40.220  1.00  0.00           O
ATOM   2446  HW1 SOL   835      43.540  10.880  39.840  1.00  0.00           H
ATOM   2447  HW2 SOL   835      42.690  11.960  40.470  1.00  0.00           H
ATOM   2448  OW  SOL   836      74.450  21.450  23.630  1.00  0.00           O
ATOM   2449  HW1 SOL   836      75.010  21.270  24.380  1.00  0.00           H
ATOM   2450  HW2 SOL   836      74.610  22.370  23.420  1.00  0.00           H
ATOM   2451  OW  SOL   837      40.200   4.080  37.270  1.00  0.00           O
ATOM   2452  HW1 SOL   837      40.690   3.260  37.250  1.00  0.00           H
ATOM   2453  HW2 SOL   837      39.790   4.100  38.130  1.00  0.00           H
ATOM   2454  OW  SOL   838      53.370  30.570  38.620  1.00  0.00           O
ATOM   2455  HW1 SOL   838      52.600  30.400  38.080  1.00  0.00           H
ATOM   2456  HW2 SOL   838      54.080  30.090  38.190  1.00  0.00           H
ATOM   2457  OW  SOL   839      29.680  19.330  31.910  1.00  0.00           O
ATOM   2458  HW1 SOL   839      29.580  18.570  31.340  1.00  0.00           H
ATOM   2459  HW2 SOL   839      29.210  20.030  31.450  1.00  0.00           H
ATOM   2460  OW  SOL   840      82.070  32.210  10.920  1.00  0.00           O
ATOM   2461  HW1 SOL   840      82.530  32.340  10.090  1.00  0.00           H
ATOM   2462  HW2 SOL   840      82.710  32.430  11.590  1.00  0.00           H
ATOM   2463  OW  SOL   841      31.870  81.500  39.180  1.00  0.00           O
ATOM   2464  HW1 SOL   841      31.460  81.920  38.430  1.00  0.00           H
ATOM   2465  HW2 SOL   841      32.810  81.620  39.040  1.00  0.00           H
ATOM   2466  OW  SOL   842       2.940  86.900  15.280  1.00  0.00           O
ATOM   2467  HW1 SOL   842       3.640  86.500  14.770  1.00  0.00           H
ATOM   2468  HW2 SOL   842       3.080  86.580  16.170  1.00  0.00           H
ATOM   2469  OW  SOL   843      19.300   7.500  13.660  1.00  0.00           O
ATOM   2470  HW1 SOL   843      20.030   7.030  14.060  1.00  0.00           H
ATOM   2471  HW2 SOL   843      19.720   8.120  13.060  1.00  0.00           H
ATOM   2472  OW  SOL   844      35.040  23.910  23.960  1.00  0.00           O
ATOM   2473  HW1 SOL   844      35.580  24.700  23.890  1.00  0.00           H
ATOM   2474  HW2 SOL   844      34.330  24.150  24.560  1.00  0.00           H
ATOM   2475  OW  SOL   845      23.980  11.040  60.310  1.00  0.00           O
ATOM   2476  HW1 SOL   845      24.370  10.260  59.920  1.00  0.00           H
ATOM   2477  HW2 SOL   845      23.640  11.530  59.560  1.00  0.00           H
ATOM   2478  OW  SOL   846      27.170   8.650  39.120  1.00  0.00           O
ATOM   2479  HW1 SOL   846      26.470   8.800  39.760  1.00  0.00           H
ATOM   2480  HW2 SOL   846      26.720   8.680  38.270  1.00  0.00           H
ATOM   2481  OW  SOL   847      20.750  80.170  43.430  1.00  0.00           O
ATOM   2482  HW1 SOL   847      20.740  81.120  43.260  1.00  0.00           H
ATOM   2483  HW2 SOL   847      21.680  79.930  43.390  1.00  0.00           H
ATOM   2484  OW  SOL   848      78.850  10.110  27.970  1.00  0.00           O
ATOM   2485  HW1 SOL   848      79.710   9.810  28.250  1.00  0.00           H
ATOM   2486  HW2 SOL   848      78.330   9.310  27.870  1.00  0.00           H
ATOM   2487  OW  SOL   849       3.210  13.440  33.740  1.00  0.00           O
ATOM   2488  HW1 SOL   849       3.910  14.010  34.050  1.00  0.00           H
ATOM   2489  HW2 SOL   849       2.750  13.960  33.080  1.00  0.00           H
ATOM   2490  OW  SOL   850       0.580  23.750  49.350  1.00  0.00           O
ATOM   2491  HW1 SOL   850       0.950  23.980  48.500  1.00  0.00           H
ATOM   2492  HW2 SOL   850      91.970  23.940  49.260  1.00  0.00           H
ATOM   2493  OW  SOL   851      26.180  68.960  27.460  1.00  0.00           O
ATOM   2494  HW1 SOL   851      26.930  68.720  26.910  1.00  0.00           H
ATOM   2495  HW2 SOL   851      25.520  68.290  27.280  1.00  0.00           H
ATOM   2496  OW  SOL   852       6.300   6.140  25.180  1.00  0.00           O
ATOM   2497  HW1 SOL   852       6.410   5.790  24.290  1.00  0.00           H
ATOM   2498  HW2 SOL   852       7.190   6.310  25.480  1.00  0.00           H
ATOM   2499  OW  SOL   853      31.460  81.400  27.960  1.00  0.00           O
ATOM   2500  HW1 SOL   853      31.160  80.770  28.610  1.00  0.00           H
ATOM   2501  HW2 SOL   853      32.400  81.490  28.120  1.00  0.00           H
ATOM   2502  OW  SOL   854       5.760  22.440  20.050  1.00  0.00           O
ATOM   2503  HW1 SOL   854       6.650  22.620  19.760  1.00  0.00           H
ATOM   2504  HW2 SOL   854       5.550  23.160  20.650  1.00  0.00           H
ATOM   2505  OW  SOL   855      13.120  14.450  14.900  1.00  0.00           O
ATOM   2506  HW1 SOL   855      13.390  14.850  15.730  1.00  0.00           H
ATOM   2507  HW2 SOL   855      13.420  13.550  14.970  1.00  0.00           H
ATOM   2508  OW  SOL   856      90.570   9.760  33.380  1.00  0.00           O
ATOM   2509  HW1 SOL   856      90.970   8.890  33.320  1.00  0.00           H
ATOM   2510  HW2 SOL   856      91.280  10.370  33.180  1.00  0.00           H
ATOM   2511  OW  SOL   857      20.160   5.050  91.960  1.00  0.00           O
ATOM   2512  HW1 SOL   857      19.400   5.400  91.490  1.00  0.00           H
ATOM   2513  HW2 SOL   857      19.800   4.640   0.420  1.00  0.00           H
ATOM   2514  OW  SOL   858      37.690  46.710  34.090  1.00  0.00           O
ATOM   2515  HW1 SOL   858      37.530  47.160  33.260  1.00  0.00           H
ATOM   2516  HW2 SOL   858      37.180  45.910  34.020  1.00  0.00           H
ATOM   2517  OW  SOL   859      70.670  76.540  55.890  1.00  0.00           O
ATOM   2518  HW1 SOL   859      70.640  77.210  55.210  1.00  0.00           H
ATOM   2519  HW2 SOL   859      70.280  76.960  56.660  1.00  0.00           H
ATOM   2520  OW  SOL   860      38.970   9.820  36.920  1.00  0.00           O
ATOM   2521  HW1 SOL   860      38.900  10.080  36.000  1.00  0.00           H
ATOM   2522  HW2 SOL   860      38.470   9.010  36.980  1.00  0.00           H
ATOM   2523  OW  SOL   861      12.760   4.030  11.460  1.00  0.00           O
ATOM   2524  HW1 SOL   861      12.420   3.330  10.910  1.00  0.00           H
ATOM   2525  HW2 SOL   861      12.110   4.730  11.390  1.00  0.00           H
ATOM   2526  OW  SOL   862      25.230  20.010  23.670  1.00  0.00           O
ATOM   2527  HW1 SOL   862      24.780  20.830  23.480  1.00  0.00           H
ATOM   2528  HW2 SOL   862      25.250  19.960  24.620  1.00  0.00           H
ATOM   2529  OW  SOL   863      36.740  10.280  71.920  1.00  0.00           O
ATOM   2530  HW1 SOL   863      36.380  10.590  72.750  1.00  0.00           H
ATOM   2531  HW2 SOL   863      36.070   9.690  71.580  1.00  0.00           H
ATOM   2532  OW  SOL   864      84.200  83.700  41.600  1.00  0.00           O
ATOM   2533  HW1 SOL   864      84.430  84.620  41.550  1.00  0.00           H
ATOM   2534  HW2 SOL   864      84.990  83.240  41.320  1.00  0.00           H
ATOM   2535  OW  SOL   865      29.660  55.870  51.110  1.00  0.00           O
ATOM   2536  HW1 SOL   865      28.910  55.710  50.530  1.00  0.00           H
ATOM   2537  HW2 SOL   865      30.340  56.220  50.540  1.00  0.00           H
ATOM   2538  OW  SOL   866       8.900  10.820  15.880  1.00  0.00           O
ATOM   2539  HW1 SOL   866       8.380  10.860  16.690  1.00  0.00           H
ATOM   2540  HW2 SOL   866       9.100  11.740  15.690  1.00  0.00           H
ATOM   2541  OW  SOL   867      15.110  18.940  27.620  1.00  0.00           O
ATOM   2542  HW1 SOL   867      14.400  19.360  28.090  1.00  0.00           H
ATOM   2543  HW2 SOL   867      15.190  18.070  28.030  1.00  0.00           H
ATOM   2544  OW  SOL   868       1.060  18.420  40.850  1.00  0.00           O
ATOM   2545  HW1 SOL   868       0.730  17.620  40.440  1.00  0.00           H
ATOM   2546  HW2 SOL   868       0.340  19.040  40.780  1.00  0.00           H
ATOM   2547  OW  SOL   869      88.440   5.050   6.460  1.00  0.00           O
ATOM   2548  HW1 SOL   869      87.880   4.370   6.100  1.00  0.00           H
ATOM   2549  HW2 SOL   869      89.060   4.580   7.020  1.00  0.00           H
ATOM   2550  OW  SOL   870      41.000  24.960  34.470  1.00  0.00           O
ATOM   2551  HW1 SOL   870      40.660  24.060  34.480  1.00  0.00           H
ATOM   2552  HW2 SOL   870      41.630  24.980  35.190  1.00  0.00           H
ATOM   2553  OW  SOL   871      12.440   3.590  23.810  1.00  0.00           O
ATOM   2554  HW1 SOL   871      12.150   3.850  22.930  1.00  0.00           H
ATOM   2555  HW2 SOL   871      13.150   2.980  23.660  1.00  0.00           H
ATOM   2556  OW  SOL   872      70.590  76.280  35.460  1.00  0.00           O
ATOM   2557  HW1 SOL   872      70.290  76.330  34.550  1.00  0.00           H
ATOM   2558  HW2 SOL   872      71.310  76.910  35.500  1.00  0.00           H
ATOM   2559  OW  SOL   873      65.440  24.830  36.140  1.00  0.00           O
ATOM   2560  HW1 SOL   873      64.510  24.670  35.960  1.00  0.00           H
ATOM   2561  HW2 SOL   873      65.890  24.160  35.630  1.00  0.00           H
ATOM   2562  OW  SOL   874       1.590  87.510  24.570  1.00  0.00           O
ATOM   2563  HW1 SOL   874       1.410  88.100  25.290  1.00  0.00           H
ATOM   2564  HW2 SOL   874       1.850  86.690  24.990  1.00  0.00           H
ATOM   2565  OW  SOL   875      29.280  65.980  25.910  1.00  0.00           O
ATOM   2566  HW1 SOL   875      29.140  65.330  25.230  1.00  0.00           H
ATOM   2567  HW2 SOL   875      29.360  65.460  26.720  1.00  0.00           H
ATOM   2568  OW  SOL   876      79.240  27.060  27.180  1.00  0.00           O
ATOM   2569  HW1 SOL   876      79.170  26.660  28.040  1.00  0.00           H
ATOM   2570  HW2 SOL   876      78.570  26.620  26.660  1.00  0.00           H
ATOM   2571  OW  SOL   877      76.770   8.160  35.300  1.00  0.00           O
ATOM   2572  HW1 SOL   877      76.600   9.070  35.540  1.00  0.00           H
ATOM   2573  HW2 SOL   877      77.490   7.900  35.870  1.00  0.00           H
ATOM   2574  OW  SOL   878      21.020  87.450  29.080  1.00  0.00           O
ATOM   2575  HW1 SOL   878      21.140  86.650  29.600  1.00  0.00           H
ATOM   2576  HW2 SOL   878      21.350  88.150  29.650  1.00  0.00           H
ATOM   2577  OW  SOL   879       0.500   8.000  15.580  1.00  0.00           O
ATOM   2578  HW1 SOL   879      92.170   7.340  15.830  1.00  0.00           H
ATOM   2579  HW2 SOL   879       0.150   8.390  14.780  1.00  0.00           H
ATOM   2580  OW  SOL   880      42.850  88.560  42.940  1.00  0.00           O
ATOM   2581  HW1 SOL   880      41.970  88.360  42.620  1.00  0.00           H
ATOM   2582  HW2 SOL   880      43.430  88.120  42.310  1.00  0.00           H
ATOM   2583  OW  SOL   881      85.610  72.470  14.540  1.00  0.00           O
ATOM   2584  HW1 SOL   881      85.690  73.080  13.810  1.00  0.00           H
ATOM   2585  HW2 SOL   881      86.330  71.850  14.410  1.00  0.00           H
ATOM   2586  OW  SOL   882      10.380  70.360  28.450  1.00  0.00           O
ATOM   2587  HW1 SOL   882      10.240  69.580  27.910  1.00  0.00           H
ATOM   2588  HW2 SOL   882      10.990  70.900  27.930  1.00  0.00           H
ATOM   2589  OW  SOL   883      76.810  27.230  41.790  1.00  0.00           O
ATOM   2590  HW1 SOL   883      76.400  27.710  42.510  1.00  0.00           H
ATOM   2591  HW2 SOL   883      77.660  26.960  42.120  1.00  0.00           H
ATOM   2592  OW  SOL   884       5.840  91.860  22.090  1.00  0.00           O
ATOM   2593  HW1 SOL   884       5.500  91.590  22.940  1.00  0.00           H
ATOM   2594  HW2 SOL   884       6.110  91.040  21.670  1.00  0.00           H
ATOM   2595  OW  SOL   885      78.460  18.710  32.300  1.00  0.00           O
ATOM   2596  HW1 SOL   885      79.130  19.330  32.580  1.00  0.00           H
ATOM   2597  HW2 SOL   885      77.690  19.240  32.120  1.00  0.00           H
ATOM   2598  OW  SOL   886      20.290  33.130  29.760  1.00  0.00           O
ATOM   2599  HW1 SOL   886      20.830  33.690  30.310  1.00  0.00           H
ATOM   2600  HW2 SOL   886      20.860  32.400  29.530  1.00  0.00           H
ATOM   2601  OW  SOL   887      36.250  27.540   2.690  1.00  0.00           O
ATOM   2602  HW1 SOL   887      36.490  26.730   2.230  1.00  0.00           H
ATOM   2603  HW2 SOL   887      35.810  28.070   2.030  1.00  0.00           H
ATOM   2604  OW  SOL   888      21.590  14.960  21.850  1.00  0.00           O
ATOM   2605  HW1 SOL   888      22.490  14.930  21.510  1.00  0.00           H
ATOM   2606  HW2 SOL   888      21.700  15.020  22.800  1.00  0.00           H
ATOM   2607  OW  SOL   889      85.520   5.620  46.470  1.00  0.00           O
ATOM   2608  HW1 SOL   889      85.940   6.460  46.660  1.00  0.00           H
ATOM   2609  HW2 SOL   889      84.720   5.630  46.990  1.00  0.00           H
ATOM   2610  OW  SOL   890      23.580   6.310  41.300  1.00  0.00           O
ATOM   2611  HW1 SOL   890      22.950   6.350  40.570  1.00  0.00           H
ATOM   2612  HW2 SOL   890      23.790   5.380  41.380  1.00  0.00           H
ATOM   2613  OW  SOL   891       9.910  19.740  40.470  1.00  0.00           O
ATOM   2614  HW1 SOL   891      10.080  19.580  41.400  1.00  0.00           H
ATOM   2615  HW2 SOL   891       8.970  19.560  40.370  1.00  0.00           H
ATOM   2616  OW  SOL   892      29.860   7.190  39.560  1.00  0.00           O
ATOM   2617  HW1 SOL   892      29.010   7.600  39.750  1.00  0.00           H
ATOM   2618  HW2 SOL   892      29.850   7.050  38.620  1.00  0.00           H
ATOM   2619  OW  SOL   893      23.810  84.300  40.710  1.00  0.00           O
ATOM   2620  HW1 SOL   893      24.460  84.300  41.410  1.00  0.00           H
ATOM   2621  HW2 SOL   893      22.970  84.250  41.160  1.00  0.00           H
ATOM   2622  OW  SOL   894       5.780   8.940  56.510  1.00  0.00           O
ATOM   2623  HW1 SOL   894       5.950   8.350  55.770  1.00  0.00           H
ATOM   2624  HW2 SOL   894       6.590   9.440  56.600  1.00  0.00           H
ATOM   2625  OW  SOL   895      21.760  90.910  35.800  1.00  0.00           O
ATOM   2626  HW1 SOL   895      21.820  89.960  35.840  1.00  0.00           H
ATOM   2627  HW2 SOL   895      20.950  91.120  36.270  1.00  0.00           H
ATOM   2628  OW  SOL   896      23.840   3.070  47.800  1.00  0.00           O
ATOM   2629  HW1 SOL   896      23.230   3.810  47.730  1.00  0.00           H
ATOM   2630  HW2 SOL   896      23.310   2.310  47.550  1.00  0.00           H
ATOM   2631  OW  SOL   897      24.790  23.900  33.380  1.00  0.00           O
ATOM   2632  HW1 SOL   897      24.390  23.130  33.780  1.00  0.00           H
ATOM   2633  HW2 SOL   897      24.110  24.240  32.790  1.00  0.00           H
ATOM   2634  OW  SOL   898       2.560  30.160   9.460  1.00  0.00           O
ATOM   2635  HW1 SOL   898       1.880  29.690   9.940  1.00  0.00           H
ATOM   2636  HW2 SOL   898       2.170  30.370   8.620  1.00  0.00           H
ATOM   2637  OW  SOL   899      24.450   8.100  17.410  1.00  0.00           O
ATOM   2638  HW1 SOL   899      23.600   8.180  17.850  1.00  0.00           H
ATOM   2639  HW2 SOL   899      24.460   8.820  16.780  1.00  0.00           H
ATOM   2640  OW  SOL   900       5.740   1.980  47.280  1.00  0.00           O
ATOM   2641  HW1 SOL   900       6.350   1.260  47.460  1.00  0.00           H
ATOM   2642  HW2 SOL   900       5.610   1.950  46.330  1.00  0.00           H
ATOM   2643  OW  SOL   901      84.570  23.710  19.740  1.00  0.00           O
ATOM   2644  HW1 SOL   901      84.920  24.510  19.350  1.00  0.00           H
ATOM   2645  HW2 SOL   901      85.350  23.250  20.050  1.00  0.00           H
ATOM   2646  OW  SOL   902       3.810   4.640  33.290  1.00  0.00           O
ATOM   2647  HW1 SOL   902       3.030   4.300  32.860  1.00  0.00           H
ATOM   2648  HW2 SOL   902       4.480   4.660  32.610  1.00  0.00           H
ATOM   2649  OW  SOL   903      58.180  76.860   8.660  1.00  0.00           O
ATOM   2650  HW1 SOL   903      57.850  77.400   9.380  1.00  0.00           H
ATOM   2651  HW2 SOL   903      58.940  76.410   9.030  1.00  0.00           H
ATOM   2652  OW  SOL   904      16.710  91.760   3.720  1.00  0.00           O
ATOM   2653  HW1 SOL   904      17.540  92.250   3.720  1.00  0.00           H
ATOM   2654  HW2 SOL   904      16.040   0.110   3.660  1.00  0.00           H
ATOM   2655  OW  SOL   905      73.400  22.070  38.210  1.00  0.00           O
ATOM   2656  HW1 SOL   905      73.920  22.630  37.640  1.00  0.00           H
ATOM   2657  HW2 SOL   905      73.930  21.960  39.000  1.00  0.00           H
ATOM   2658  OW  SOL   906      23.600  28.960  52.860  1.00  0.00           O
ATOM   2659  HW1 SOL   906      23.770  28.400  52.100  1.00  0.00           H
ATOM   2660  HW2 SOL   906      22.680  29.190  52.780  1.00  0.00           H
ATOM   2661  OW  SOL   907      34.080   9.870  16.580  1.00  0.00           O
ATOM   2662  HW1 SOL   907      33.820  10.720  16.930  1.00  0.00           H
ATOM   2663  HW2 SOL   907      33.620   9.810  15.740  1.00  0.00           H
ATOM   2664  OW  SOL   908       4.440   1.670  25.080  1.00  0.00           O
ATOM   2665  HW1 SOL   908       3.930   1.700  24.270  1.00  0.00           H
ATOM   2666  HW2 SOL   908       3.780   1.740  25.780  1.00  0.00           H
ATOM   2667  OW  SOL   909      14.220  87.400  17.610  1.00  0.00           O
ATOM   2668  HW1 SOL   909      13.800  87.160  16.780  1.00  0.00           H
ATOM   2669  HW2 SOL   909      14.790  88.140  17.380  1.00  0.00           H
ATOM   2670  OW  SOL   910      28.910  27.010  58.260  1.00  0.00           O
ATOM   2671  HW1 SOL   910      29.450  26.220  58.240  1.00  0.00           H
ATOM   2672  HW2 SOL   910      29.540  27.730  58.250  1.00  0.00           H
ATOM   2673  OW  SOL   911       2.400  74.200  45.450  1.00  0.00           O
ATOM   2674  HW1 SOL   911       1.850  73.640  46.000  1.00  0.00           H
ATOM   2675  HW2 SOL   911       3.230  74.270  45.930  1.00  0.00           H
ATOM   2676  OW  SOL   912      20.740   1.080  29.590  1.00  0.00           O
ATOM   2677  HW1 SOL   912      20.120   1.270  30.280  1.00  0.00           H
ATOM   2678  HW2 SOL   912      20.830   0.130  29.600  1.00  0.00           H
ATOM   2679  OW  SOL   913      19.790  87.630  54.240  1.00  0.00           O
ATOM   2680  HW1 SOL   913      19.150  88.240  53.880  1.00  0.00           H
ATOM   2681  HW2 SOL   913      20.480  87.590  53.580  1.00  0.00           H
ATOM   2682  OW  SOL   914      68.630   8.180   9.380  1.00  0.00           O
ATOM   2683  HW1 SOL   914      69.320   8.830   9.230  1.00  0.00           H
ATOM   2684  HW2 SOL   914      67.890   8.480   8.850  1.00  0.00           H
ATOM   2685  OW  SOL   915      89.550   4.080  34.770  1.00  0.00           O
ATOM   2686  HW1 SOL   915      89.210   4.690  34.110  1.00  0.00           H
ATOM   2687  HW2 SOL   915      90.240   4.570  35.210  1.00  0.00           H
ATOM   2688  OW  SOL   916      73.500  87.910   7.750  1.00  0.00           O
ATOM   2689  HW1 SOL   916      73.990  88.380   7.080  1.00  0.00           H
ATOM   2690  HW2 SOL   916      72.900  88.560   8.110  1.00  0.00           H
ATOM   2691  OW  SOL   917       5.460  19.480  34.350  1.00  0.00           O
ATOM   2692  HW1 SOL   917       4.510  19.400  34.350  1.00  0.00           H
ATOM   2693  HW2 SOL   917       5.750  18.840  35.000  1.00  0.00           H
ATOM   2694  OW  SOL   918      15.000  22.360  34.530  1.00  0.00           O
ATOM   2695  HW1 SOL   918      15.890  22.610  34.780  1.00  0.00           H
ATOM   2696  HW2 SOL   918      14.530  23.190  34.430  1.00  0.00           H
ATOM   2697  OW  SOL   919       0.510   9.260  28.320  1.00  0.00           O
ATOM   2698  HW1 SOL   919       0.640  10.120  27.920  1.00  0.00           H
ATOM   2699  HW2 SOL   919       1.340   8.790  28.150  1.00  0.00           H
ATOM   2700  OW  SOL   920      91.330  85.690  42.470  1.00  0.00           O
ATOM   2701  HW1 SOL   920      90.660  86.360  42.310  1.00  0.00           H
ATOM   2702  HW2 SOL   920      90.890  85.030  43.000  1.00  0.00           H
ATOM   2703  OW  SOL   921      40.350  18.840  51.560  1.00  0.00           O
ATOM   2704  HW1 SOL   921      41.250  18.650  51.840  1.00  0.00           H
ATOM   2705  HW2 SOL   921      40.270  18.420  50.710  1.00  0.00           H
ATOM   2706  OW  SOL   922      21.240  30.190  34.160  1.00  0.00           O
ATOM   2707  HW1 SOL   922      21.200  29.340  34.600  1.00  0.00           H
ATOM   2708  HW2 SOL   922      21.710  30.010  33.340  1.00  0.00           H
ATOM   2709  OW  SOL   923      77.500  87.350  26.670  1.00  0.00           O
ATOM   2710  HW1 SOL   923      76.950  87.720  27.360  1.00  0.00           H
ATOM   2711  HW2 SOL   923      77.690  86.460  26.970  1.00  0.00           H
ATOM   2712  OW  SOL   924       9.810  81.810  11.690  1.00  0.00           O
ATOM   2713  HW1 SOL   924      10.500  82.150  11.130  1.00  0.00           H
ATOM   2714  HW2 SOL   924      10.150  80.980  12.020  1.00  0.00           H
ATOM   2715  OW  SOL   925      37.070  76.430  13.660  1.00  0.00           O
ATOM   2716  HW1 SOL   925      36.910  75.700  14.250  1.00  0.00           H
ATOM   2717  HW2 SOL   925      37.290  77.160  14.230  1.00  0.00           H
ATOM   2718  OW  SOL   926       5.590  16.210  29.120  1.00  0.00           O
ATOM   2719  HW1 SOL   926       5.720  16.990  28.590  1.00  0.00           H
ATOM   2720  HW2 SOL   926       5.170  16.530  29.920  1.00  0.00           H
ATOM   2721  OW  SOL   927      64.420  82.660  14.790  1.00  0.00           O
ATOM   2722  HW1 SOL   927      63.900  83.330  14.350  1.00  0.00           H
ATOM   2723  HW2 SOL   927      63.920  81.850  14.670  1.00  0.00           H
ATOM   2724  OW  SOL   928      89.360  26.540  16.340  1.00  0.00           O
ATOM   2725  HW1 SOL   928      89.730  27.330  16.720  1.00  0.00           H
ATOM   2726  HW2 SOL   928      90.100  26.120  15.900  1.00  0.00           H
ATOM   2727  OW  SOL   929      15.240  34.760  16.950  1.00  0.00           O
ATOM   2728  HW1 SOL   929      14.750  34.120  17.460  1.00  0.00           H
ATOM   2729  HW2 SOL   929      15.640  34.260  16.250  1.00  0.00           H
ATOM   2730  OW  SOL   930      84.870  22.090  27.590  1.00  0.00           O
ATOM   2731  HW1 SOL   930      85.410  22.340  26.840  1.00  0.00           H
ATOM   2732  HW2 SOL   930      84.800  22.890  28.110  1.00  0.00           H
ATOM   2733  OW  SOL   931       4.550  86.540  25.340  1.00  0.00           O
ATOM   2734  HW1 SOL   931       3.890  85.860  25.230  1.00  0.00           H
ATOM   2735  HW2 SOL   931       4.120  87.340  25.040  1.00  0.00           H
ATOM   2736  OW  SOL   932      14.240  34.840   6.860  1.00  0.00           O
ATOM   2737  HW1 SOL   932      13.990  34.640   7.770  1.00  0.00           H
ATOM   2738  HW2 SOL   932      15.110  34.460   6.770  1.00  0.00           H
ATOM   2739  OW  SOL   933      84.530  91.380  30.680  1.00  0.00           O
ATOM   2740  HW1 SOL   933      84.990  90.880  31.360  1.00  0.00           H
ATOM   2741  HW2 SOL   933      85.070  92.160  30.550  1.00  0.00           H
ATOM   2742  OW  SOL   934      83.680  20.400  33.800  1.00  0.00           O
ATOM   2743  HW1 SOL   934      84.010  20.350  32.900  1.00  0.00           H
ATOM   2744  HW2 SOL   934      84.410  20.090  34.330  1.00  0.00           H
ATOM   2745  OW  SOL   935       2.300  13.010  13.910  1.00  0.00           O
ATOM   2746  HW1 SOL   935       2.160  12.600  13.060  1.00  0.00           H
ATOM   2747  HW2 SOL   935       2.270  13.950  13.720  1.00  0.00           H
ATOM   2748  OW  SOL   936      46.240  23.760  51.190  1.00  0.00           O
ATOM   2749  HW1 SOL   936      46.830  23.030  51.350  1.00  0.00           H
ATOM   2750  HW2 SOL   936      45.400  23.360  50.980  1.00  0.00           H
ATOM   2751  OW  SOL   937      88.680   0.870  27.450  1.00  0.00           O
ATOM   2752  HW1 SOL   937      87.960   1.510  27.470  1.00  0.00           H
ATOM   2753  HW2 SOL   937      89.130   1.050  26.630  1.00  0.00           H
ATOM   2754  OW  SOL   938      44.240   8.190  15.440  1.00  0.00           O
ATOM   2755  HW1 SOL   938      43.660   8.810  15.000  1.00  0.00           H
ATOM   2756  HW2 SOL   938      43.670   7.470  15.710  1.00  0.00           H
ATOM   2757  OW  SOL   939      27.700  16.800  48.350  1.00  0.00           O
ATOM   2758  HW1 SOL   939      28.200  17.480  48.800  1.00  0.00           H
ATOM   2759  HW2 SOL   939      27.530  16.140  49.030  1.00  0.00           H
ATOM   2760  OW  SOL   940       2.260  28.450  21.660  1.00  0.00           O
ATOM   2761  HW1 SOL   940       2.730  28.060  22.400  1.00  0.00           H
ATOM   2762  HW2 SOL   940       1.810  27.720  21.240  1.00  0.00           H
ATOM   2763  OW  SOL   941      22.510  75.660  30.810  1.00  0.00           O
ATOM   2764  HW1 SOL   941      23.070  76.290  31.270  1.00  0.00           H
ATOM   2765  HW2 SOL   941      22.870  75.630  29.920  1.00  0.00           H
ATOM   2766  OW  SOL   942      80.220  91.490  16.570  1.00  0.00           O
ATOM   2767  HW1 SOL   942      80.670  92.290  16.300  1.00  0.00           H
ATOM   2768  HW2 SOL   942      79.880  91.690  17.450  1.00  0.00           H
ATOM   2769  OW  SOL   943      72.410  78.130  40.680  1.00  0.00           O
ATOM   2770  HW1 SOL   943      72.940  78.160  41.480  1.00  0.00           H
ATOM   2771  HW2 SOL   943      72.190  79.040  40.510  1.00  0.00           H
ATOM   2772  OW  SOL   944      21.770  22.960  19.610  1.00  0.00           O
ATOM   2773  HW1 SOL   944      22.670  22.660  19.500  1.00  0.00           H
ATOM   2774  HW2 SOL   944      21.830  23.910  19.560  1.00  0.00           H
ATOM   2775  OW  SOL   945      66.970   0.560  37.340  1.00  0.00           O
ATOM   2776  HW1 SOL   945      66.500   0.060  38.000  1.00  0.00           H
ATOM   2777  HW2 SOL   945      67.460   1.220  37.830  1.00  0.00           H
ATOM   2778  OW  SOL   946      21.560  16.290  18.270  1.00  0.00           O
ATOM   2779  HW1 SOL   946      22.500  16.460  18.330  1.00  0.00           H
ATOM   2780  HW2 SOL   946      21.200  17.100  17.900  1.00  0.00           H
ATOM   2781  OW  SOL   947      16.610  19.350  10.510  1.00  0.00           O
ATOM   2782  HW1 SOL   947      16.780  18.860  11.320  1.00  0.00           H
ATOM   2783  HW2 SOL   947      16.600  20.260  10.790  1.00  0.00           H
ATOM   2784  OW  SOL   948      84.540  19.800  12.640  1.00  0.00           O
ATOM   2785  HW1 SOL   948      85.460  19.680  12.370  1.00  0.00           H
ATOM   2786  HW2 SOL   948      84.570  19.820  13.590  1.00  0.00           H
ATOM   2787  OW  SOL   949      16.400  12.320  26.770  1.00  0.00           O
ATOM   2788  HW1 SOL   949      15.590  12.320  26.250  1.00  0.00           H
ATOM   2789  HW2 SOL   949      17.100  12.460  26.130  1.00  0.00           H
ATOM   2790  OW  SOL   950       5.370  14.460  35.780  1.00  0.00           O
ATOM   2791  HW1 SOL   950       4.660  14.300  36.390  1.00  0.00           H
ATOM   2792  HW2 SOL   950       6.160  14.170  36.250  1.00  0.00           H
ATOM   2793  OW  SOL   951      72.200   2.590  58.330  1.00  0.00           O
ATOM   2794  HW1 SOL   951      71.800   3.390  57.980  1.00  0.00           H
ATOM   2795  HW2 SOL   951      72.120   1.960  57.620  1.00  0.00           H
ATOM   2796  OW  SOL   952      74.800  89.460  62.690  1.00  0.00           O
ATOM   2797  HW1 SOL   952      74.590  88.720  63.270  1.00  0.00           H
ATOM   2798  HW2 SOL   952      74.220  90.160  62.990  1.00  0.00           H
ATOM   2799  OW  SOL   953      90.810  20.270  41.240  1.00  0.00           O
ATOM   2800  HW1 SOL   953      91.010  20.420  42.160  1.00  0.00           H
ATOM   2801  HW2 SOL   953      91.480  20.750  40.770  1.00  0.00           H
ATOM   2802  OW  SOL   954      71.600  24.920  21.410  1.00  0.00           O
ATOM   2803  HW1 SOL   954      72.200  25.510  21.860  1.00  0.00           H
ATOM   2804  HW2 SOL   954      70.910  25.490  21.070  1.00  0.00           H
ATOM   2805  OW  SOL   955      29.840  10.640  33.550  1.00  0.00           O
ATOM   2806  HW1 SOL   955      29.590   9.860  34.060  1.00  0.00           H
ATOM   2807  HW2 SOL   955      29.080  11.220  33.610  1.00  0.00           H
ATOM   2808  OW  SOL   956      13.050  84.540  54.780  1.00  0.00           O
ATOM   2809  HW1 SOL   956      12.120  84.540  54.590  1.00  0.00           H
ATOM   2810  HW2 SOL   956      13.310  85.460  54.730  1.00  0.00           H
ATOM   2811  OW  SOL   957      79.060  41.730   2.530  1.00  0.00           O
ATOM   2812  HW1 SOL   957      78.130  41.790   2.340  1.00  0.00           H
ATOM   2813  HW2 SOL   957      79.400  42.610   2.380  1.00  0.00           H
ATOM   2814  OW  SOL   958      91.170  10.560  72.260  1.00  0.00           O
ATOM   2815  HW1 SOL   958      90.690  11.340  71.970  1.00  0.00           H
ATOM   2816  HW2 SOL   958      91.300  10.060  71.460  1.00  0.00           H
ATOM   2817  OW  SOL   959      26.140   9.310  44.870  1.00  0.00           O
ATOM   2818  HW1 SOL   959      25.610   9.760  44.210  1.00  0.00           H
ATOM   2819  HW2 SOL   959      26.610   8.630  44.380  1.00  0.00           H
ATOM   2820  OW  SOL   960      28.190  14.880  70.690  1.00  0.00           O
ATOM   2821  HW1 SOL   960      28.190  14.570  69.780  1.00  0.00           H
ATOM   2822  HW2 SOL   960      28.950  15.460  70.750  1.00  0.00           H
ATOM   2823  OW  SOL   961      18.400  23.420  14.380  1.00  0.00           O
ATOM   2824  HW1 SOL   961      19.130  23.680  13.810  1.00  0.00           H
ATOM   2825  HW2 SOL   961      17.660  23.930  14.060  1.00  0.00           H
ATOM   2826  OW  SOL   962      34.660  24.170  80.110  1.00  0.00           O
ATOM   2827  HW1 SOL   962      34.330  25.060  80.210  1.00  0.00           H
ATOM   2828  HW2 SOL   962      35.610  24.250  80.210  1.00  0.00           H
ATOM   2829  OW  SOL   963      84.800  17.220  77.420  1.00  0.00           O
ATOM   2830  HW1 SOL   963      84.650  18.050  76.960  1.00  0.00           H
ATOM   2831  HW2 SOL   963      84.110  16.640  77.100  1.00  0.00           H
ATOM   2832  OW  SOL   964      38.280  26.390  49.520  1.00  0.00           O
ATOM   2833  HW1 SOL   964      37.920  25.970  48.730  1.00  0.00           H
ATOM   2834  HW2 SOL   964      38.030  25.810  50.230  1.00  0.00           H
ATOM   2835  OW  SOL   965      86.700   5.700  70.600  1.00  0.00           O
ATOM   2836  HW1 SOL   965      86.280   5.180  71.290  1.00  0.00           H
ATOM   2837  HW2 SOL   965      86.440   5.270  69.790  1.00  0.00           H
ATOM   2838  OW  SOL   966      10.110  91.080  68.150  1.00  0.00           O
ATOM   2839  HW1 SOL   966       9.450  91.200  67.470  1.00  0.00           H
ATOM   2840  HW2 SOL   966      10.030  91.850  68.700  1.00  0.00           H
ATOM   2841  OW  SOL   967       1.270  17.620  37.420  1.00  0.00           O
ATOM   2842  HW1 SOL   967       0.980  17.230  38.240  1.00  0.00           H
ATOM   2843  HW2 SOL   967       0.830  18.460  37.370  1.00  0.00           H
ATOM   2844  OW  SOL   968      16.630  10.630  40.100  1.00  0.00           O
ATOM   2845  HW1 SOL   968      17.010   9.860  40.530  1.00  0.00           H
ATOM   2846  HW2 SOL   968      15.940  10.920  40.700  1.00  0.00           H
ATOM   2847  OW  SOL   969       6.210  18.350  47.240  1.00  0.00           O
ATOM   2848  HW1 SOL   969       6.870  17.810  47.670  1.00  0.00           H
ATOM   2849  HW2 SOL   969       5.960  17.850  46.460  1.00  0.00           H
ATOM   2850  OW  SOL   970      10.000  33.990  35.910  1.00  0.00           O
ATOM   2851  HW1 SOL   970      10.230  33.070  36.050  1.00  0.00           H
ATOM   2852  HW2 SOL   970      10.420  34.220  35.080  1.00  0.00           H
ATOM   2853  OW  SOL   971       2.630  18.520  47.720  1.00  0.00           O
ATOM   2854  HW1 SOL   971       3.440  18.020  47.670  1.00  0.00           H
ATOM   2855  HW2 SOL   971       2.890  19.420  47.530  1.00  0.00           H
ATOM   2856  OW  SOL   972      88.840  90.040  61.000  1.00  0.00           O
ATOM   2857  HW1 SOL   972      88.880  89.470  60.230  1.00  0.00           H
ATOM   2858  HW2 SOL   972      88.210  89.610  61.580  1.00  0.00           H
ATOM   2859  OW  SOL   973      38.210  31.520  27.820  1.00  0.00           O
ATOM   2860  HW1 SOL   973      38.990  31.830  28.290  1.00  0.00           H
ATOM   2861  HW2 SOL   973      37.660  32.300  27.730  1.00  0.00           H
ATOM   2862  OW  SOL   974      87.590  25.310  38.840  1.00  0.00           O
ATOM   2863  HW1 SOL   974      87.890  25.380  37.930  1.00  0.00           H
ATOM   2864  HW2 SOL   974      86.660  25.510  38.800  1.00  0.00           H
ATOM   2865  OW  SOL   975      91.400  22.430  55.160  1.00  0.00           O
ATOM   2866  HW1 SOL   975      91.390  22.640  56.090  1.00  0.00           H
ATOM   2867  HW2 SOL   975      90.820  23.070  54.760  1.00  0.00           H
ATOM   2868  OW  SOL   976      45.760  30.350  62.240  1.00  0.00           O
ATOM   2869  HW1 SOL   976      44.850  30.290  62.530  1.00  0.00           H
ATOM   2870  HW2 SOL   976      45.950  31.280  62.240  1.00  0.00           H
ATOM   2871  OW  SOL   977      81.150   4.540  50.350  1.00  0.00           O
ATOM   2872  HW1 SOL   977      81.870   4.160  50.850  1.00  0.00           H
ATOM   2873  HW2 SOL   977      80.350   4.190  50.750  1.00  0.00           H
ATOM   2874  OW  SOL   978      25.530  19.240  38.340  1.00  0.00           O
ATOM   2875  HW1 SOL   978      26.260  18.680  38.570  1.00  0.00           H
ATOM   2876  HW2 SOL   978      25.870  20.130  38.410  1.00  0.00           H
ATOM   2877  OW  SOL   979      32.540  82.910  51.990  1.00  0.00           O
ATOM   2878  HW1 SOL   979      32.010  83.430  52.590  1.00  0.00           H
ATOM   2879  HW2 SOL   979      33.410  83.310  52.030  1.00  0.00           H
ATOM   2880  OW  SOL   980      76.760  19.700  56.560  1.00  0.00           O
ATOM   2881  HW1 SOL   980      76.180  19.690  57.320  1.00  0.00           H
ATOM   2882  HW2 SOL   980      77.210  20.550  56.620  1.00  0.00           H
ATOM   2883  OW  SOL   981       0.670  17.010  32.830  1.00  0.00           O
ATOM   2884  HW1 SOL   981       0.870  16.150  33.200  1.00  0.00           H
ATOM   2885  HW2 SOL   981       0.190  16.810  32.020  1.00  0.00           H
ATOM   2886  OW  SOL   982      21.020  90.800  31.550  1.00  0.00           O
ATOM   2887  HW1 SOL   982      21.930  90.530  31.600  1.00  0.00           H
ATOM   2888  HW2 SOL   982      20.950  91.540  32.150  1.00  0.00           H
ATOM   2889  OW  SOL   983      79.930   4.810  67.720  1.00  0.00           O
ATOM   2890  HW1 SOL   983      79.880   5.360  68.510  1.00  0.00           H
ATOM   2891  HW2 SOL   983      80.300   3.980  68.030  1.00  0.00           H
ATOM   2892  OW  SOL   984      74.530  91.610  57.730  1.00  0.00           O
ATOM   2893  HW1 SOL   984      74.170  91.320  58.560  1.00  0.00           H
ATOM   2894  HW2 SOL   984      75.480  91.500  57.830  1.00  0.00           H
ATOM   2895  OW  SOL   985      35.950  19.760  61.680  1.00  0.00           O
ATOM   2896  HW1 SOL   985      36.030  20.710  61.560  1.00  0.00           H
ATOM   2897  HW2 SOL   985      36.730  19.410  61.260  1.00  0.00           H
ATOM   2898  OW  SOL   986      28.030  13.590  40.380  1.00  0.00           O
ATOM   2899  HW1 SOL   986      28.470  14.420  40.540  1.00  0.00           H
ATOM   2900  HW2 SOL   986      27.140  13.710  40.710  1.00  0.00           H
ATOM   2901  OW  SOL   987      35.770  60.910  47.280  1.00  0.00           O
ATOM   2902  HW1 SOL   987      35.380  60.190  47.780  1.00  0.00           H
ATOM   2903  HW2 SOL   987      35.970  60.510  46.430  1.00  0.00           H
ATOM   2904  OW  SOL   988      32.280  90.400  43.300  1.00  0.00           O
ATOM   2905  HW1 SOL   988      32.430  90.740  42.410  1.00  0.00           H
ATOM   2906  HW2 SOL   988      31.540  89.800  43.200  1.00  0.00           H
ATOM   2907  OW  SOL   989      79.940  29.750  27.140  1.00  0.00           O
ATOM   2908  HW1 SOL   989      80.860  29.560  26.950  1.00  0.00           H
ATOM   2909  HW2 SOL   989      79.510  28.890  27.140  1.00  0.00           H
ATOM   2910  OW  SOL   990      13.700   7.940  67.370  1.00  0.00           O
ATOM   2911  HW1 SOL   990      13.690   8.310  66.490  1.00  0.00           H
ATOM   2912  HW2 SOL   990      13.970   8.670  67.930  1.00  0.00           H
ATOM   2913  OW  SOL   991      17.120  70.810  45.410  1.00  0.00           O
ATOM   2914  HW1 SOL   991      16.480  71.230  44.840  1.00  0.00           H
ATOM   2915  HW2 SOL   991      17.960  71.200  45.170  1.00  0.00           H
ATOM   2916  OW  SOL   992      80.160  32.570  36.000  1.00  0.00           O
ATOM   2917  HW1 SOL   992      79.730  33.420  35.940  1.00  0.00           H
ATOM   2918  HW2 SOL   992      80.820  32.680  36.690  1.00  0.00           H
ATOM   2919  OW  SOL   993      29.570  11.220  40.130  1.00  0.00           O
ATOM   2920  HW1 SOL   993      29.140  12.070  40.210  1.00  0.00           H
ATOM   2921  HW2 SOL   993      29.980  11.240  39.260  1.00  0.00           H
ATOM   2922  OW  SOL   994       4.100  29.450  35.750  1.00  0.00           O
ATOM   2923  HW1 SOL   994       3.150  29.520  35.700  1.00  0.00           H
ATOM   2924  HW2 SOL   994       4.340  28.960  34.960  1.00  0.00           H
ATOM   2925  OW  SOL   995       1.100  18.930  61.690  1.00  0.00           O
ATOM   2926  HW1 SOL   995       2.050  19.010  61.720  1.00  0.00           H
ATOM   2927  HW2 SOL   995       0.890  18.230  62.300  1.00  0.00           H
ATOM   2928  OW  SOL   996      81.060  44.250  64.980  1.00  0.00           O
ATOM   2929  HW1 SOL   996      81.510  44.620  65.740  1.00  0.00           H
ATOM   2930  HW2 SOL   996      80.270  43.840  65.340  1.00  0.00           H
ATOM   2931  OW  SOL   997      41.070  72.190  30.280  1.00  0.00           O
ATOM   2932  HW1 SOL   997      40.890  71.340  29.900  1.00  0.00           H
ATOM   2933  HW2 SOL   997      40.730  72.820  29.640  1.00  0.00           H
ATOM   2934  OW  SOL   998       1.530   0.280  36.640  1.00  0.00           O
ATOM   2935  HW1 SOL   998       1.630  91.660  36.590  1.00  0.00           H
ATOM   2936  HW2 SOL   998       0.600   0.430  36.460  1.00  0.00           H
ATOM   2937  OW  SOL   999      80.910  68.800  43.800  1.00  0.00           O
ATOM   2938  HW1 SOL   999      80.840  69.260  42.960  1.00  0.00           H
ATOM   2939  HW2 SOL   999      80.090  68.980  44.250  1.00  0.00           H
ATOM   2940  OW  SOL  1000      13.440  82.220  46.660  1.00  0.00           O
ATOM   2941  HW1 SOL  1000      12.640  82.120  47.180  1.00  0.00           H
ATOM   2942  HW2 SOL  1000      13.870  81.370  46.710  1.00  0.00           H
ATOM   2943  OW  SOL  1001      22.070  23.720  36.230  1.00  0.00           O
ATOM   2944  HW1 SOL  1001      22.970  23.560  36.490  1.00  0.00           H
ATOM   2945  HW2 SOL  1001      21.650  22.860  36.260  1.00  0.00           H
ATOM   2946  OW  SOL  1002      90.640   5.290  38.990  1.00  0.00           O
ATOM   2947  HW1 SOL  1002      91.240   4.610  38.670  1.00  0.00           H
ATOM   2948  HW2 SOL  1002      91.120   6.110  38.890  1.00  0.00           H
ATOM   2949  OW  SOL  1003      83.570  91.790  47.550  1.00  0.00           O
ATOM   2950  HW1 SOL  1003      83.870   0.220  47.060  1.00  0.00           H
ATOM   2951  HW2 SOL  1003      83.410  91.120  46.880  1.00  0.00           H
ATOM   2952  OW  SOL  1004      67.680   0.420  49.460  1.00  0.00           O
ATOM   2953  HW1 SOL  1004      67.200   1.080  48.960  1.00  0.00           H
ATOM   2954  HW2 SOL  1004      67.120   0.230  50.210  1.00  0.00           H
ATOM   2955  OW  SOL  1005      19.340   1.000  25.250  1.00  0.00           O
ATOM   2956  HW1 SOL  1005      19.360   0.280  25.870  1.00  0.00           H
ATOM   2957  HW2 SOL  1005      19.340   0.580  24.390  1.00  0.00           H
ATOM   2958  OW  SOL  1006       3.990   8.710  25.490  1.00  0.00           O
ATOM   2959  HW1 SOL  1006       3.870   9.660  25.380  1.00  0.00           H
ATOM   2960  HW2 SOL  1006       4.270   8.410  24.620  1.00  0.00           H
ATOM   2961  OW  SOL  1007      91.820  30.680  57.440  1.00  0.00           O
ATOM   2962  HW1 SOL  1007      91.220  31.030  56.780  1.00  0.00           H
ATOM   2963  HW2 SOL  1007      91.260  30.230  58.070  1.00  0.00           H
ATOM   2964  OW  SOL  1008      91.640  27.520  40.420  1.00  0.00           O
ATOM   2965  HW1 SOL  1008      91.420  27.630  41.340  1.00  0.00           H
ATOM   2966  HW2 SOL  1008      91.320  26.650  40.190  1.00  0.00           H
ATOM   2967  OW  SOL  1009       7.090  19.420  41.100  1.00  0.00           O
ATOM   2968  HW1 SOL  1009       6.570  19.360  41.900  1.00  0.00           H
ATOM   2969  HW2 SOL  1009       6.570  19.980  40.520  1.00  0.00           H
ATOM   2970  OW  SOL  1010      10.270  10.180  52.420  1.00  0.00           O
ATOM   2971  HW1 SOL  1010       9.640   9.460  52.440  1.00  0.00           H
ATOM   2972  HW2 SOL  1010       9.770  10.940  52.730  1.00  0.00           H
ATOM   2973  OW  SOL  1011       8.870  10.280  40.620  1.00  0.00           O
ATOM   2974  HW1 SOL  1011       9.790  10.390  40.860  1.00  0.00           H
ATOM   2975  HW2 SOL  1011       8.410  10.960  41.110  1.00  0.00           H
ATOM   2976  OW  SOL  1012       2.250  19.590  70.700  1.00  0.00           O
ATOM   2977  HW1 SOL  1012       1.580  19.460  70.030  1.00  0.00           H
ATOM   2978  HW2 SOL  1012       1.760  19.820  71.490  1.00  0.00           H
ATOM   2979  OW  SOL  1013      81.490  31.730  40.770  1.00  0.00           O
ATOM   2980  HW1 SOL  1013      80.720  31.160  40.800  1.00  0.00           H
ATOM   2981  HW2 SOL  1013      81.580  32.060  41.670  1.00  0.00           H
ATOM   2982  OW  SOL  1014      83.510  12.200  33.500  1.00  0.00           O
ATOM   2983  HW1 SOL  1014      84.080  12.970  33.580  1.00  0.00           H
ATOM   2984  HW2 SOL  1014      84.020  11.480  33.870  1.00  0.00           H
ATOM   2985  OW  SOL  1015      89.930   0.880  39.140  1.00  0.00           O
ATOM   2986  HW1 SOL  1015      89.140   1.300  38.810  1.00  0.00           H
ATOM   2987  HW2 SOL  1015      89.610   0.200  39.740  1.00  0.00           H
ATOM   2988  OW  SOL  1016       0.640  79.350  77.220  1.00  0.00           O
ATOM   2989  HW1 SOL  1016       1.020  80.090  76.760  1.00  0.00           H
ATOM   2990  HW2 SOL  1016       1.350  79.010  77.770  1.00  0.00           H
ATOM   2991  OW  SOL  1017      67.960  91.780  28.840  1.00  0.00           O
ATOM   2992  HW1 SOL  1017      67.200  91.260  29.100  1.00  0.00           H
ATOM   2993  HW2 SOL  1017      68.670  91.140  28.760  1.00  0.00           H
ATOM   2994  OW  SOL  1018       3.920  12.230  56.830  1.00  0.00           O
ATOM   2995  HW1 SOL  1018       3.590  12.200  57.730  1.00  0.00           H
ATOM   2996  HW2 SOL  1018       4.780  11.810  56.880  1.00  0.00           H
ATOM   2997  OW  SOL  1019      23.410  17.630  53.720  1.00  0.00           O
ATOM   2998  HW1 SOL  1019      22.580  17.230  53.470  1.00  0.00           H
ATOM   2999  HW2 SOL  1019      23.160  18.410  54.220  1.00  0.00           H
ATOM   3000  OW  SOL  1020      24.450  78.870  71.840  1.00  0.00           O
ATOM   3001  HW1 SOL  1020      25.200  79.410  72.080  1.00  0.00           H
ATOM   3002  HW2 SOL  1020      23.740  79.500  71.690  1.00  0.00           H
ATOM   3003  OW  SOL  1021      90.400  90.430  43.290  1.00  0.00           O
ATOM   3004  HW1 SOL  1021      90.070  91.320  43.390  1.00  0.00           H
ATOM   3005  HW2 SOL  1021      89.890  89.910  43.900  1.00  0.00           H
ATOM   3006  OW  SOL  1022      84.820   2.420  64.090  1.00  0.00           O
ATOM   3007  HW1 SOL  1022      84.590   2.570  63.170  1.00  0.00           H
ATOM   3008  HW2 SOL  1022      84.100   1.890  64.430  1.00  0.00           H
ATOM   3009  OW  SOL  1023       0.580  15.040  59.630  1.00  0.00           O
ATOM   3010  HW1 SOL  1023       0.230  14.800  60.490  1.00  0.00           H
ATOM   3011  HW2 SOL  1023       1.170  14.320  59.410  1.00  0.00           H
ATOM   3012  OW  SOL  1024      17.020  13.040  47.590  1.00  0.00           O
ATOM   3013  HW1 SOL  1024      16.380  12.440  47.190  1.00  0.00           H
ATOM   3014  HW2 SOL  1024      16.540  13.870  47.680  1.00  0.00           H
ATOM   3015  OW  SOL  1025      43.600  83.340  25.210  1.00  0.00           O
ATOM   3016  HW1 SOL  1025      44.180  83.270  24.450  1.00  0.00           H
ATOM   3017  HW2 SOL  1025      44.190  83.360  25.960  1.00  0.00           H
ATOM   3018  OW  SOL  1026      13.960  20.140  53.780  1.00  0.00           O
ATOM   3019  HW1 SOL  1026      13.540  20.410  54.600  1.00  0.00           H
ATOM   3020  HW2 SOL  1026      14.260  20.960  53.390  1.00  0.00           H
ATOM   3021  OW  SOL  1027      11.130  14.490  72.090  1.00  0.00           O
ATOM   3022  HW1 SOL  1027      11.400  13.610  71.830  1.00  0.00           H
ATOM   3023  HW2 SOL  1027      10.190  14.500  71.960  1.00  0.00           H
ATOM   3024  OW  SOL  1028       8.000  67.450  52.970  1.00  0.00           O
ATOM   3025  HW1 SOL  1028       8.270  67.850  52.140  1.00  0.00           H
ATOM   3026  HW2 SOL  1028       8.360  68.030  53.640  1.00  0.00           H
ATOM   3027  OW  SOL  1029       0.660  20.710  35.390  1.00  0.00           O
ATOM   3028  HW1 SOL  1029       1.300  20.030  35.190  1.00  0.00           H
ATOM   3029  HW2 SOL  1029       0.250  20.910  34.550  1.00  0.00           H
ATOM   3030  OW  SOL  1030      91.360  14.320  62.100  1.00  0.00           O
ATOM   3031  HW1 SOL  1030      91.490  13.380  62.220  1.00  0.00           H
ATOM   3032  HW2 SOL  1030      90.410  14.440  62.190  1.00  0.00           H
ATOM   3033  OW  SOL  1031       2.530  15.210  31.400  1.00  0.00           O
ATOM   3034  HW1 SOL  1031       1.990  15.680  30.770  1.00  0.00           H
ATOM   3035  HW2 SOL  1031       3.330  15.730  31.470  1.00  0.00           H
ATOM   3036  OW  SOL  1032      78.840  24.170  59.010  1.00  0.00           O
ATOM   3037  HW1 SOL  1032      78.230  23.440  59.040  1.00  0.00           H
ATOM   3038  HW2 SOL  1032      78.820  24.470  58.100  1.00  0.00           H
ATOM   3039  OW  SOL  1033       0.290  63.450  55.470  1.00  0.00           O
ATOM   3040  HW1 SOL  1033       1.180  63.270  55.750  1.00  0.00           H
ATOM   3041  HW2 SOL  1033       0.270  64.400  55.330  1.00  0.00           H
ATOM   3042  OW  SOL  1034      82.320   2.090  42.540  1.00  0.00           O
ATOM   3043  HW1 SOL  1034      82.920   2.320  43.240  1.00  0.00           H
ATOM   3044  HW2 SOL  1034      81.520   2.580  42.730  1.00  0.00           H
ATOM   3045  OW  SOL  1035      27.120  69.600  51.460  1.00  0.00           O
ATOM   3046  HW1 SOL  1035      26.420  70.240  51.370  1.00  0.00           H
ATOM   3047  HW2 SOL  1035      27.730  70.000  52.080  1.00  0.00           H
ATOM   3048  OW  SOL  1036       3.210  12.240  49.550  1.00  0.00           O
ATOM   3049  HW1 SOL  1036       3.060  11.410  49.100  1.00  0.00           H
ATOM   3050  HW2 SOL  1036       2.890  12.080  50.440  1.00  0.00           H
ATOM   3051  OW  SOL  1037      91.030   5.130  25.260  1.00  0.00           O
ATOM   3052  HW1 SOL  1037      90.370   5.140  25.950  1.00  0.00           H
ATOM   3053  HW2 SOL  1037      91.650   5.820  25.510  1.00  0.00           H
ATOM   3054  OW  SOL  1038      41.200   5.680  32.990  1.00  0.00           O
ATOM   3055  HW1 SOL  1038      40.770   4.850  33.180  1.00  0.00           H
ATOM   3056  HW2 SOL  1038      41.030   6.210  33.770  1.00  0.00           H
ATOM   3057  OW  SOL  1039      90.200  89.170  24.910  1.00  0.00           O
ATOM   3058  HW1 SOL  1039      89.550  89.800  24.590  1.00  0.00           H
ATOM   3059  HW2 SOL  1039      90.600  89.610  25.670  1.00  0.00           H
ATOM   3060  OW  SOL  1040      84.850  22.990  58.460  1.00  0.00           O
ATOM   3061  HW1 SOL  1040      84.320  22.220  58.230  1.00  0.00           H
ATOM   3062  HW2 SOL  1040      85.260  22.760  59.290  1.00  0.00           H
ATOM   3063  OW  SOL  1041      32.360   7.140  19.530  1.00  0.00           O
ATOM   3064  HW1 SOL  1041      33.180   7.390  19.090  1.00  0.00           H
ATOM   3065  HW2 SOL  1041      31.990   6.450  18.980  1.00  0.00           H
ATOM   3066  OW  SOL  1042      86.310   1.180  50.850  1.00  0.00           O
ATOM   3067  HW1 SOL  1042      87.210   1.460  51.030  1.00  0.00           H
ATOM   3068  HW2 SOL  1042      86.030   1.750  50.130  1.00  0.00           H
ATOM   3069  OW  SOL  1043      24.370  76.100  71.270  1.00  0.00           O
ATOM   3070  HW1 SOL  1043      24.630  77.010  71.380  1.00  0.00           H
ATOM   3071  HW2 SOL  1043      23.570  76.020  71.790  1.00  0.00           H
ATOM   3072  OW  SOL  1044       0.170  30.780  42.360  1.00  0.00           O
ATOM   3073  HW1 SOL  1044      91.820  30.990  43.000  1.00  0.00           H
ATOM   3074  HW2 SOL  1044      92.170  31.150  41.540  1.00  0.00           H
ATOM   3075  OW  SOL  1045      23.010  26.210  28.220  1.00  0.00           O
ATOM   3076  HW1 SOL  1045      23.300  26.870  28.850  1.00  0.00           H
ATOM   3077  HW2 SOL  1045      23.500  26.400  27.420  1.00  0.00           H
ATOM   3078  OW  SOL  1046      82.310  35.280  30.690  1.00  0.00           O
ATOM   3079  HW1 SOL  1046      82.890  35.920  30.280  1.00  0.00           H
ATOM   3080  HW2 SOL  1046      81.770  34.950  29.970  1.00  0.00           H
ATOM   3081  OW  SOL  1047      19.750  10.380  33.360  1.00  0.00           O
ATOM   3082  HW1 SOL  1047      19.600  10.380  32.410  1.00  0.00           H
ATOM   3083  HW2 SOL  1047      20.630  10.740  33.460  1.00  0.00           H
ATOM   3084  OW  SOL  1048      88.290   2.840  61.220  1.00  0.00           O
ATOM   3085  HW1 SOL  1048      89.220   3.030  61.200  1.00  0.00           H
ATOM   3086  HW2 SOL  1048      87.960   3.160  60.380  1.00  0.00           H
ATOM   3087  OW  SOL  1049      22.420  12.350  57.610  1.00  0.00           O
ATOM   3088  HW1 SOL  1049      21.590  12.710  57.930  1.00  0.00           H
ATOM   3089  HW2 SOL  1049      22.700  12.960  56.930  1.00  0.00           H
ATOM   3090  OW  SOL  1050      87.150  13.790   5.150  1.00  0.00           O
ATOM   3091  HW1 SOL  1050      87.260  12.840   5.090  1.00  0.00           H
ATOM   3092  HW2 SOL  1050      87.230  14.100   4.250  1.00  0.00           H
ATOM   3093  OW  SOL  1051      19.080  83.780  45.770  1.00  0.00           O
ATOM   3094  HW1 SOL  1051      18.780  83.000  46.240  1.00  0.00           H
ATOM   3095  HW2 SOL  1051      18.520  84.480  46.100  1.00  0.00           H
ATOM   3096  OW  SOL  1052      88.290  15.340  64.210  1.00  0.00           O
ATOM   3097  HW1 SOL  1052      87.970  15.520  63.330  1.00  0.00           H
ATOM   3098  HW2 SOL  1052      87.970  16.060  64.750  1.00  0.00           H
ATOM   3099  OW  SOL  1053      78.370  18.960  76.170  1.00  0.00           O
ATOM   3100  HW1 SOL  1053      78.030  19.840  76.310  1.00  0.00           H
ATOM   3101  HW2 SOL  1053      79.240  19.100  75.780  1.00  0.00           H
ATOM   3102  OW  SOL  1054      82.510  28.140  18.060  1.00  0.00           O
ATOM   3103  HW1 SOL  1054      82.930  28.490  17.270  1.00  0.00           H
ATOM   3104  HW2 SOL  1054      82.050  28.890  18.430  1.00  0.00           H
ATOM   3105  OW  SOL  1055       3.180  27.230  42.330  1.00  0.00           O
ATOM   3106  HW1 SOL  1055       2.830  27.940  42.880  1.00  0.00           H
ATOM   3107  HW2 SOL  1055       4.020  27.010  42.740  1.00  0.00           H
ATOM   3108  OW  SOL  1056      43.750  20.480  53.280  1.00  0.00           O
ATOM   3109  HW1 SOL  1056      42.970  20.920  53.620  1.00  0.00           H
ATOM   3110  HW2 SOL  1056      43.480  19.570  53.150  1.00  0.00           H
ATOM   3111  OW  SOL  1057      25.590  28.660  75.930  1.00  0.00           O
ATOM   3112  HW1 SOL  1057      25.270  27.960  75.370  1.00  0.00           H
ATOM   3113  HW2 SOL  1057      24.990  28.660  76.680  1.00  0.00           H
ATOM   3114  OW  SOL  1058       4.840  24.150  49.060  1.00  0.00           O
ATOM   3115  HW1 SOL  1058       5.080  24.520  49.910  1.00  0.00           H
ATOM   3116  HW2 SOL  1058       4.490  23.280  49.280  1.00  0.00           H
ATOM   3117  OW  SOL  1059       2.670   2.750  55.030  1.00  0.00           O
ATOM   3118  HW1 SOL  1059       3.340   2.400  54.450  1.00  0.00           H
ATOM   3119  HW2 SOL  1059       2.520   3.650  54.720  1.00  0.00           H
ATOM   3120  OW  SOL  1060       1.870  24.370  46.890  1.00  0.00           O
ATOM   3121  HW1 SOL  1060       2.310  25.010  47.450  1.00  0.00           H
ATOM   3122  HW2 SOL  1060       1.400  24.900  46.250  1.00  0.00           H
ATOM   3123  OW  SOL  1061       6.470  86.510  72.740  1.00  0.00           O
ATOM   3124  HW1 SOL  1061       6.120  86.420  71.860  1.00  0.00           H
ATOM   3125  HW2 SOL  1061       7.210  85.890  72.760  1.00  0.00           H
ATOM   3126  OW  SOL  1062       8.090  79.530  55.860  1.00  0.00           O
ATOM   3127  HW1 SOL  1062       8.270  78.690  55.440  1.00  0.00           H
ATOM   3128  HW2 SOL  1062       7.490  79.310  56.580  1.00  0.00           H
ATOM   3129  OW  SOL  1063      87.010  66.990  87.330  1.00  0.00           O
ATOM   3130  HW1 SOL  1063      87.620  66.850  86.610  1.00  0.00           H
ATOM   3131  HW2 SOL  1063      86.640  66.130  87.510  1.00  0.00           H
ATOM   3132  OW  SOL  1064      89.020  32.150  30.300  1.00  0.00           O
ATOM   3133  HW1 SOL  1064      88.860  32.310  31.230  1.00  0.00           H
ATOM   3134  HW2 SOL  1064      88.500  32.810  29.850  1.00  0.00           H
ATOM   3135  OW  SOL  1065       1.720   8.260  50.960  1.00  0.00           O
ATOM   3136  HW1 SOL  1065       2.060   8.550  50.110  1.00  0.00           H
ATOM   3137  HW2 SOL  1065       0.870   7.880  50.760  1.00  0.00           H
ATOM   3138  OW  SOL  1066       7.540  90.710  42.040  1.00  0.00           O
ATOM   3139  HW1 SOL  1066       7.620  91.130  41.190  1.00  0.00           H
ATOM   3140  HW2 SOL  1066       7.080  91.360  42.580  1.00  0.00           H
ATOM   3141  OW  SOL  1067      86.190  18.770  68.850  1.00  0.00           O
ATOM   3142  HW1 SOL  1067      87.040  18.700  69.300  1.00  0.00           H
ATOM   3143  HW2 SOL  1067      85.870  17.870  68.810  1.00  0.00           H
ATOM   3144  OW  SOL  1068      86.630  12.030  39.560  1.00  0.00           O
ATOM   3145  HW1 SOL  1068      86.510  11.470  40.330  1.00  0.00           H
ATOM   3146  HW2 SOL  1068      85.930  12.680  39.620  1.00  0.00           H
ATOM   3147  OW  SOL  1069      88.980  24.140  20.310  1.00  0.00           O
ATOM   3148  HW1 SOL  1069      89.600  23.930  19.610  1.00  0.00           H
ATOM   3149  HW2 SOL  1069      88.270  24.610  19.860  1.00  0.00           H
ATOM   3150  OW  SOL  1070       0.280   6.770  60.670  1.00  0.00           O
ATOM   3151  HW1 SOL  1070       1.170   7.060  60.470  1.00  0.00           H
ATOM   3152  HW2 SOL  1070       0.290   5.830  60.500  1.00  0.00           H
ATOM   3153  OW  SOL  1071      14.520  19.660  47.610  1.00  0.00           O
ATOM   3154  HW1 SOL  1071      14.020  18.840  47.670  1.00  0.00           H
ATOM   3155  HW2 SOL  1071      13.940  20.270  47.150  1.00  0.00           H
ATOM   3156  OW  SOL  1072       8.600   9.960  55.920  1.00  0.00           O
ATOM   3157  HW1 SOL  1072       8.530  10.700  55.310  1.00  0.00           H
ATOM   3158  HW2 SOL  1072       9.210   9.360  55.500  1.00  0.00           H
ATOM   3159  OW  SOL  1073      10.970   3.440  45.180  1.00  0.00           O
ATOM   3160  HW1 SOL  1073      10.370   2.820  44.780  1.00  0.00           H
ATOM   3161  HW2 SOL  1073      11.420   2.940  45.860  1.00  0.00           H
ATOM   3162  OW  SOL  1074      14.040   7.020  74.930  1.00  0.00           O
ATOM   3163  HW1 SOL  1074      13.590   7.840  75.160  1.00  0.00           H
ATOM   3164  HW2 SOL  1074      14.680   7.280  74.270  1.00  0.00           H
ATOM   3165  OW  SOL  1075      44.970  83.860  27.740  1.00  0.00           O
ATOM   3166  HW1 SOL  1075      45.590  83.140  27.710  1.00  0.00           H
ATOM   3167  HW2 SOL  1075      45.100  84.270  28.590  1.00  0.00           H
ATOM   3168  OW  SOL  1076      76.190   4.900  49.660  1.00  0.00           O
ATOM   3169  HW1 SOL  1076      76.530   5.800  49.740  1.00  0.00           H
ATOM   3170  HW2 SOL  1076      76.190   4.570  50.560  1.00  0.00           H
ATOM   3171  OW  SOL  1077      16.460  23.720  47.700  1.00  0.00           O
ATOM   3172  HW1 SOL  1077      16.890  24.100  46.940  1.00  0.00           H
ATOM   3173  HW2 SOL  1077      17.170  23.390  48.250  1.00  0.00           H
ATOM   3174  OW  SOL  1078      30.290  11.980  45.580  1.00  0.00           O
ATOM   3175  HW1 SOL  1078      31.000  12.610  45.460  1.00  0.00           H
ATOM   3176  HW2 SOL  1078      29.810  12.010  44.750  1.00  0.00           H
ATOM   3177  OW  SOL  1079       1.350  32.530  22.850  1.00  0.00           O
ATOM   3178  HW1 SOL  1079       1.800  32.880  23.620  1.00  0.00           H
ATOM   3179  HW2 SOL  1079       0.980  31.700  23.140  1.00  0.00           H
ATOM   3180  OW  SOL  1080       7.020  13.160  47.880  1.00  0.00           O
ATOM   3181  HW1 SOL  1080       6.190  13.570  48.110  1.00  0.00           H
ATOM   3182  HW2 SOL  1080       7.430  12.990  48.730  1.00  0.00           H
ATOM   3183  OW  SOL  1081      92.190  33.350  40.280  1.00  0.00           O
ATOM   3184  HW1 SOL  1081      91.250  33.180  40.250  1.00  0.00           H
ATOM   3185  HW2 SOL  1081      92.260  34.300  40.420  1.00  0.00           H
ATOM   3186  OW  SOL  1082      90.930  18.300  50.340  1.00  0.00           O
ATOM   3187  HW1 SOL  1082      90.980  19.180  50.700  1.00  0.00           H
ATOM   3188  HW2 SOL  1082      90.630  17.760  51.080  1.00  0.00           H
ATOM   3189  OW  SOL  1083      15.770  24.440  80.410  1.00  0.00           O
ATOM   3190  HW1 SOL  1083      14.940  24.420  79.940  1.00  0.00           H
ATOM   3191  HW2 SOL  1083      15.880  25.360  80.660  1.00  0.00           H
ATOM   3192  OW  SOL  1084      70.690   8.170  41.970  1.00  0.00           O
ATOM   3193  HW1 SOL  1084      70.070   8.510  42.600  1.00  0.00           H
ATOM   3194  HW2 SOL  1084      70.430   7.250  41.850  1.00  0.00           H
ATOM   3195  OW  SOL  1085      15.860   9.190  51.590  1.00  0.00           O
ATOM   3196  HW1 SOL  1085      15.250   9.880  51.310  1.00  0.00           H
ATOM   3197  HW2 SOL  1085      16.170   9.480  52.450  1.00  0.00           H
ATOM   3198  OW  SOL  1086      10.460  90.070  23.220  1.00  0.00           O
ATOM   3199  HW1 SOL  1086       9.930  89.400  23.650  1.00  0.00           H
ATOM   3200  HW2 SOL  1086      10.160  90.900  23.590  1.00  0.00           H
ATOM   3201  OW  SOL  1087       7.080   4.760  28.160  1.00  0.00           O
ATOM   3202  HW1 SOL  1087       7.870   5.030  27.700  1.00  0.00           H
ATOM   3203  HW2 SOL  1087       7.330   4.710  29.080  1.00  0.00           H
ATOM   3204  OW  SOL  1088       5.750   4.710  70.100  1.00  0.00           O
ATOM   3205  HW1 SOL  1088       5.710   4.490  71.030  1.00  0.00           H
ATOM   3206  HW2 SOL  1088       5.020   5.300  69.950  1.00  0.00           H
ATOM   3207  OW  SOL  1089      19.580  78.750  58.970  1.00  0.00           O
ATOM   3208  HW1 SOL  1089      19.450  78.000  59.550  1.00  0.00           H
ATOM   3209  HW2 SOL  1089      20.120  78.420  58.250  1.00  0.00           H
ATOM   3210  OW  SOL  1090      13.070  78.660  60.780  1.00  0.00           O
ATOM   3211  HW1 SOL  1090      12.430  78.760  61.480  1.00  0.00           H
ATOM   3212  HW2 SOL  1090      13.810  79.210  61.050  1.00  0.00           H
ATOM   3213  OW  SOL  1091       7.650  27.030  35.750  1.00  0.00           O
ATOM   3214  HW1 SOL  1091       7.620  27.780  35.150  1.00  0.00           H
ATOM   3215  HW2 SOL  1091       7.730  26.270  35.170  1.00  0.00           H
ATOM   3216  OW  SOL  1092       7.560   8.030  81.010  1.00  0.00           O
ATOM   3217  HW1 SOL  1092       7.890   7.440  81.690  1.00  0.00           H
ATOM   3218  HW2 SOL  1092       7.140   7.450  80.370  1.00  0.00           H
ATOM   3219  OW  SOL  1093      10.580  13.680  48.290  1.00  0.00           O
ATOM   3220  HW1 SOL  1093      10.310  12.920  48.810  1.00  0.00           H
ATOM   3221  HW2 SOL  1093      10.520  14.420  48.890  1.00  0.00           H
ATOM   3222  OW  SOL  1094       3.110  87.890  35.140  1.00  0.00           O
ATOM   3223  HW1 SOL  1094       3.730  88.100  34.430  1.00  0.00           H
ATOM   3224  HW2 SOL  1094       3.660  87.550  35.840  1.00  0.00           H
ATOM   3225  OW  SOL  1095      91.420  35.650  55.410  1.00  0.00           O
ATOM   3226  HW1 SOL  1095      91.280  36.240  54.670  1.00  0.00           H
ATOM   3227  HW2 SOL  1095      92.170  36.030  55.870  1.00  0.00           H
ATOM   3228  OW  SOL  1096      88.090  69.840  48.110  1.00  0.00           O
ATOM   3229  HW1 SOL  1096      87.580  70.020  48.900  1.00  0.00           H
ATOM   3230  HW2 SOL  1096      88.810  69.290  48.410  1.00  0.00           H
ATOM   3231  OW  SOL  1097      63.010  40.830  69.200  1.00  0.00           O
ATOM   3232  HW1 SOL  1097      63.880  40.440  69.180  1.00  0.00           H
ATOM   3233  HW2 SOL  1097      63.160  41.750  69.430  1.00  0.00           H
ATOM   3234  OW  SOL  1098      76.360  14.070  37.810  1.00  0.00           O
ATOM   3235  HW1 SOL  1098      77.220  13.660  37.750  1.00  0.00           H
ATOM   3236  HW2 SOL  1098      76.380  14.550  38.640  1.00  0.00           H
ATOM   3237  OW  SOL  1099      91.370   5.070  53.530  1.00  0.00           O
ATOM   3238  HW1 SOL  1099      90.620   4.520  53.750  1.00  0.00           H
ATOM   3239  HW2 SOL  1099      91.130   5.940  53.850  1.00  0.00           H
ATOM   3240  OW  SOL  1100      18.090   0.590  53.990  1.00  0.00           O
ATOM   3241  HW1 SOL  1100      18.590   0.150  54.680  1.00  0.00           H
ATOM   3242  HW2 SOL  1100      17.260   0.120  53.950  1.00  0.00           H
ATOM   3243  OW  SOL  1101      24.040  20.720  43.440  1.00  0.00           O
ATOM   3244  HW1 SOL  1101      23.300  20.170  43.710  1.00  0.00           H
ATOM   3245  HW2 SOL  1101      24.800  20.150  43.550  1.00  0.00           H
ATOM   3246  OW  SOL  1102       8.690   7.830  53.000  1.00  0.00           O
ATOM   3247  HW1 SOL  1102       8.620   7.210  52.280  1.00  0.00           H
ATOM   3248  HW2 SOL  1102       7.800   7.910  53.350  1.00  0.00           H
ATOM   3249  OW  SOL  1103      89.540  77.130  48.540  1.00  0.00           O
ATOM   3250  HW1 SOL  1103      88.690  76.770  48.300  1.00  0.00           H
ATOM   3251  HW2 SOL  1103      89.770  77.700  47.800  1.00  0.00           H
ATOM   3252  OW  SOL  1104      13.480  85.160  35.910  1.00  0.00           O
ATOM   3253  HW1 SOL  1104      12.550  84.930  35.940  1.00  0.00           H
ATOM   3254  HW2 SOL  1104      13.490  86.110  35.780  1.00  0.00           H
ATOM   3255  OW  SOL  1105      82.420  45.300  57.140  1.00  0.00           O
ATOM   3256  HW1 SOL  1105      83.100  44.630  57.080  1.00  0.00           H
ATOM   3257  HW2 SOL  1105      82.080  45.200  58.030  1.00  0.00           H
ATOM   3258  OW  SOL  1106      72.750  13.590  69.960  1.00  0.00           O
ATOM   3259  HW1 SOL  1106      72.230  13.670  70.750  1.00  0.00           H
ATOM   3260  HW2 SOL  1106      73.390  14.300  70.020  1.00  0.00           H
ATOM   3261  OW  SOL  1107       9.840  78.130  35.040  1.00  0.00           O
ATOM   3262  HW1 SOL  1107       8.970  77.960  35.390  1.00  0.00           H
ATOM   3263  HW2 SOL  1107      10.430  77.870  35.750  1.00  0.00           H
ATOM   3264  OW  SOL  1108      82.750  30.670  53.220  1.00  0.00           O
ATOM   3265  HW1 SOL  1108      81.850  30.680  52.900  1.00  0.00           H
ATOM   3266  HW2 SOL  1108      83.290  30.670  52.420  1.00  0.00           H
ATOM   3267  OW  SOL  1109      72.180  10.240  58.230  1.00  0.00           O
ATOM   3268  HW1 SOL  1109      72.310  11.050  58.730  1.00  0.00           H
ATOM   3269  HW2 SOL  1109      71.290  10.310  57.890  1.00  0.00           H
ATOM   3270  OW  SOL  1110       8.990  25.570  64.150  1.00  0.00           O
ATOM   3271  HW1 SOL  1110       9.340  26.460  64.140  1.00  0.00           H
ATOM   3272  HW2 SOL  1110       8.130  25.650  64.550  1.00  0.00           H
ATOM   3273  OW  SOL  1111      30.540  19.620  56.070  1.00  0.00           O
ATOM   3274  HW1 SOL  1111      31.290  20.070  56.460  1.00  0.00           H
ATOM   3275  HW2 SOL  1111      29.840  20.280  56.050  1.00  0.00           H
ATOM   3276  OW  SOL  1112      65.240  15.490  28.360  1.00  0.00           O
ATOM   3277  HW1 SOL  1112      65.330  16.190  29.000  1.00  0.00           H
ATOM   3278  HW2 SOL  1112      65.840  15.730  27.660  1.00  0.00           H
ATOM   3279  OW  SOL  1113      17.100  86.420  40.690  1.00  0.00           O
ATOM   3280  HW1 SOL  1113      17.960  86.410  41.110  1.00  0.00           H
ATOM   3281  HW2 SOL  1113      17.290  86.340  39.750  1.00  0.00           H
ATOM   3282  OW  SOL  1114      15.120  91.930  69.950  1.00  0.00           O
ATOM   3283  HW1 SOL  1114      14.950  90.990  69.920  1.00  0.00           H
ATOM   3284  HW2 SOL  1114      16.000  92.020  69.580  1.00  0.00           H
ATOM   3285  OW  SOL  1115      11.070  10.800  36.580  1.00  0.00           O
ATOM   3286  HW1 SOL  1115      10.660  10.630  35.730  1.00  0.00           H
ATOM   3287  HW2 SOL  1115      10.770  11.680  36.810  1.00  0.00           H
ATOM   3288  OW  SOL  1116      13.520  27.640  32.980  1.00  0.00           O
ATOM   3289  HW1 SOL  1116      13.290  28.560  33.080  1.00  0.00           H
ATOM   3290  HW2 SOL  1116      13.670  27.330  33.880  1.00  0.00           H
ATOM   3291  OW  SOL  1117      67.470   1.360  76.210  1.00  0.00           O
ATOM   3292  HW1 SOL  1117      66.580   1.690  76.320  1.00  0.00           H
ATOM   3293  HW2 SOL  1117      67.590   1.310  75.260  1.00  0.00           H
ATOM   3294  OW  SOL  1118      81.140  81.050  62.140  1.00  0.00           O
ATOM   3295  HW1 SOL  1118      81.930  81.550  61.910  1.00  0.00           H
ATOM   3296  HW2 SOL  1118      81.170  80.980  63.090  1.00  0.00           H
ATOM   3297  OW  SOL  1119      91.900  15.470  42.290  1.00  0.00           O
ATOM   3298  HW1 SOL  1119      91.360  16.260  42.330  1.00  0.00           H
ATOM   3299  HW2 SOL  1119      91.410  14.820  42.790  1.00  0.00           H
ATOM   3300  OW  SOL  1120       0.270  66.160  55.000  1.00  0.00           O
ATOM   3301  HW1 SOL  1120       1.120  66.590  54.910  1.00  0.00           H
ATOM   3302  HW2 SOL  1120      91.960  66.810  54.710  1.00  0.00           H
ATOM   3303  OW  SOL  1121      19.160  17.620   5.260  1.00  0.00           O
ATOM   3304  HW1 SOL  1121      19.940  17.210   5.630  1.00  0.00           H
ATOM   3305  HW2 SOL  1121      19.450  17.990   4.430  1.00  0.00           H
ATOM   3306  OW  SOL  1122      22.900  92.270  43.730  1.00  0.00           O
ATOM   3307  HW1 SOL  1122      22.880   0.810  44.150  1.00  0.00           H
ATOM   3308  HW2 SOL  1122      23.380  91.720  44.340  1.00  0.00           H
ATOM   3309  OW  SOL  1123       6.970   2.490  17.860  1.00  0.00           O
ATOM   3310  HW1 SOL  1123       7.930   2.530  17.790  1.00  0.00           H
ATOM   3311  HW2 SOL  1123       6.800   1.730  18.420  1.00  0.00           H
ATOM   3312  OW  SOL  1124      87.430  17.430  72.650  1.00  0.00           O
ATOM   3313  HW1 SOL  1124      88.340  17.350  72.380  1.00  0.00           H
ATOM   3314  HW2 SOL  1124      87.470  17.730  73.560  1.00  0.00           H
ATOM   3315  OW  SOL  1125      68.730  27.210  73.390  1.00  0.00           O
ATOM   3316  HW1 SOL  1125      68.060  26.530  73.460  1.00  0.00           H
ATOM   3317  HW2 SOL  1125      68.660  27.520  72.490  1.00  0.00           H
ATOM   3318  OW  SOL  1126      15.780   0.110  20.170  1.00  0.00           O
ATOM   3319  HW1 SOL  1126      14.980  92.130  20.580  1.00  0.00           H
ATOM   3320  HW2 SOL  1126      16.230   0.600  20.860  1.00  0.00           H
ATOM   3321  OW  SOL  1127      13.950   8.300  42.980  1.00  0.00           O
ATOM   3322  HW1 SOL  1127      14.620   8.910  43.280  1.00  0.00           H
ATOM   3323  HW2 SOL  1127      14.390   7.770  42.310  1.00  0.00           H
ATOM   3324  OW  SOL  1128       3.010  23.630  31.250  1.00  0.00           O
ATOM   3325  HW1 SOL  1128       2.730  23.110  32.000  1.00  0.00           H
ATOM   3326  HW2 SOL  1128       2.870  24.540  31.520  1.00  0.00           H
ATOM   3327  OW  SOL  1129       6.430   6.000  44.870  1.00  0.00           O
ATOM   3328  HW1 SOL  1129       7.370   6.160  44.910  1.00  0.00           H
ATOM   3329  HW2 SOL  1129       6.240   5.950  43.930  1.00  0.00           H
ATOM   3330  OW  SOL  1130      71.010  83.790  23.200  1.00  0.00           O
ATOM   3331  HW1 SOL  1130      70.770  83.160  23.890  1.00  0.00           H
ATOM   3332  HW2 SOL  1130      71.520  84.460  23.650  1.00  0.00           H
ATOM   3333  OW  SOL  1131      38.370  91.290  39.570  1.00  0.00           O
ATOM   3334  HW1 SOL  1131      37.480  91.280  39.910  1.00  0.00           H
ATOM   3335  HW2 SOL  1131      38.760  92.090  39.950  1.00  0.00           H
ATOM   3336  OW  SOL  1132      85.650  18.970  24.410  1.00  0.00           O
ATOM   3337  HW1 SOL  1132      85.560  19.000  25.370  1.00  0.00           H
ATOM   3338  HW2 SOL  1132      85.130  19.710  24.100  1.00  0.00           H
ATOM   3339  OW  SOL  1133      20.280   3.910  66.430  1.00  0.00           O
ATOM   3340  HW1 SOL  1133      19.570   4.230  66.990  1.00  0.00           H
ATOM   3341  HW2 SOL  1133      19.840   3.370  65.770  1.00  0.00           H
ATOM   3342  OW  SOL  1134       8.010  11.780  58.510  1.00  0.00           O
ATOM   3343  HW1 SOL  1134       8.770  11.380  58.090  1.00  0.00           H
ATOM   3344  HW2 SOL  1134       7.330  11.110  58.470  1.00  0.00           H
ATOM   3345  OW  SOL  1135      23.250  26.410  37.530  1.00  0.00           O
ATOM   3346  HW1 SOL  1135      22.710  26.020  38.210  1.00  0.00           H
ATOM   3347  HW2 SOL  1135      24.070  25.910  37.540  1.00  0.00           H
ATOM   3348  OW  SOL  1136       3.590   8.890  42.670  1.00  0.00           O
ATOM   3349  HW1 SOL  1136       2.810   9.400  42.460  1.00  0.00           H
ATOM   3350  HW2 SOL  1136       3.400   8.010  42.340  1.00  0.00           H
ATOM   3351  OW  SOL  1137       4.110  28.240  46.140  1.00  0.00           O
ATOM   3352  HW1 SOL  1137       3.970  29.150  46.390  1.00  0.00           H
ATOM   3353  HW2 SOL  1137       3.730  27.730  46.860  1.00  0.00           H
ATOM   3354  OW  SOL  1138      90.380  29.300  55.440  1.00  0.00           O
ATOM   3355  HW1 SOL  1138      89.560  29.790  55.340  1.00  0.00           H
ATOM   3356  HW2 SOL  1138      90.120  28.410  55.640  1.00  0.00           H
ATOM   3357  OW  SOL  1139      13.320  76.700  46.900  1.00  0.00           O
ATOM   3358  HW1 SOL  1139      13.950  76.440  47.580  1.00  0.00           H
ATOM   3359  HW2 SOL  1139      12.510  76.270  47.150  1.00  0.00           H
ATOM   3360  OW  SOL  1140      73.040   2.980  36.080  1.00  0.00           O
ATOM   3361  HW1 SOL  1140      72.780   2.080  36.280  1.00  0.00           H
ATOM   3362  HW2 SOL  1140      73.530   3.270  36.850  1.00  0.00           H
ATOM   3363  OW  SOL  1141      84.710   2.150  31.070  1.00  0.00           O
ATOM   3364  HW1 SOL  1141      84.700   2.470  31.970  1.00  0.00           H
ATOM   3365  HW2 SOL  1141      83.860   2.400  30.720  1.00  0.00           H
ATOM   3366  OW  SOL  1142       2.310  18.040  17.240  1.00  0.00           O
ATOM   3367  HW1 SOL  1142       2.670  17.790  16.390  1.00  0.00           H
ATOM   3368  HW2 SOL  1142       2.970  18.630  17.610  1.00  0.00           H
ATOM   3369  OW  SOL  1143      80.500  85.380  30.310  1.00  0.00           O
ATOM   3370  HW1 SOL  1143      80.200  86.240  30.630  1.00  0.00           H
ATOM   3371  HW2 SOL  1143      81.460  85.460  30.300  1.00  0.00           H
ATOM   3372  OW  SOL  1144      22.390  18.130  41.010  1.00  0.00           O
ATOM   3373  HW1 SOL  1144      22.080  17.430  40.440  1.00  0.00           H
ATOM   3374  HW2 SOL  1144      23.310  17.920  41.170  1.00  0.00           H
ATOM   3375  OW  SOL  1145      87.320  15.930  42.210  1.00  0.00           O
ATOM   3376  HW1 SOL  1145      88.050  16.170  42.790  1.00  0.00           H
ATOM   3377  HW2 SOL  1145      87.650  15.160  41.730  1.00  0.00           H
ATOM   3378  OW  SOL  1146      66.620  88.700  18.360  1.00  0.00           O
ATOM   3379  HW1 SOL  1146      66.630  89.380  17.680  1.00  0.00           H
ATOM   3380  HW2 SOL  1146      66.210  87.950  17.950  1.00  0.00           H
ATOM   3381  OW  SOL  1147      70.890  28.930  80.270  1.00  0.00           O
ATOM   3382  HW1 SOL  1147      70.690  29.450  81.050  1.00  0.00           H
ATOM   3383  HW2 SOL  1147      71.760  29.220  80.000  1.00  0.00           H
ATOM   3384  OW  SOL  1148      11.590   7.260  53.500  1.00  0.00           O
ATOM   3385  HW1 SOL  1148      10.660   7.190  53.300  1.00  0.00           H
ATOM   3386  HW2 SOL  1148      11.920   6.370  53.410  1.00  0.00           H
ATOM   3387  OW  SOL  1149      87.270  84.300  55.780  1.00  0.00           O
ATOM   3388  HW1 SOL  1149      87.710  83.850  55.060  1.00  0.00           H
ATOM   3389  HW2 SOL  1149      86.380  84.440  55.460  1.00  0.00           H
ATOM   3390  OW  SOL  1150       8.240   6.830  67.410  1.00  0.00           O
ATOM   3391  HW1 SOL  1150       9.150   6.740  67.140  1.00  0.00           H
ATOM   3392  HW2 SOL  1150       7.740   6.750  66.600  1.00  0.00           H
ATOM   3393  OW  SOL  1151      84.990  79.110  60.960  1.00  0.00           O
ATOM   3394  HW1 SOL  1151      85.430  79.710  61.560  1.00  0.00           H
ATOM   3395  HW2 SOL  1151      85.160  78.240  61.320  1.00  0.00           H
ATOM   3396  OW  SOL  1152      10.810   5.960  11.560  1.00  0.00           O
ATOM   3397  HW1 SOL  1152      10.780   6.810  11.990  1.00  0.00           H
ATOM   3398  HW2 SOL  1152       9.910   5.790  11.290  1.00  0.00           H
ATOM   3399  OW  SOL  1153      78.370  17.050  69.360  1.00  0.00           O
ATOM   3400  HW1 SOL  1153      78.240  17.240  68.430  1.00  0.00           H
ATOM   3401  HW2 SOL  1153      79.300  16.820  69.420  1.00  0.00           H
ATOM   3402  OW  SOL  1154      90.140  17.020  82.440  1.00  0.00           O
ATOM   3403  HW1 SOL  1154      89.520  16.920  81.720  1.00  0.00           H
ATOM   3404  HW2 SOL  1154      89.650  16.770  83.220  1.00  0.00           H
ATOM   3405  OW  SOL  1155      87.920   4.190  47.040  1.00  0.00           O
ATOM   3406  HW1 SOL  1155      87.080   4.510  46.720  1.00  0.00           H
ATOM   3407  HW2 SOL  1155      88.030   4.590  47.900  1.00  0.00           H
ATOM   3408  OW  SOL  1156      20.560  57.440  11.480  1.00  0.00           O
ATOM   3409  HW1 SOL  1156      20.530  58.380  11.280  1.00  0.00           H
ATOM   3410  HW2 SOL  1156      19.930  57.330  12.190  1.00  0.00           H
ATOM   3411  OW  SOL  1157      12.670  13.020  41.600  1.00  0.00           O
ATOM   3412  HW1 SOL  1157      12.100  13.540  41.030  1.00  0.00           H
ATOM   3413  HW2 SOL  1157      12.210  12.990  42.440  1.00  0.00           H
ATOM   3414  OW  SOL  1158       1.580   5.320  54.700  1.00  0.00           O
ATOM   3415  HW1 SOL  1158       0.830   5.230  54.120  1.00  0.00           H
ATOM   3416  HW2 SOL  1158       1.240   5.080  55.560  1.00  0.00           H
ATOM   3417  OW  SOL  1159      80.840  21.520  62.620  1.00  0.00           O
ATOM   3418  HW1 SOL  1159      81.020  21.460  63.560  1.00  0.00           H
ATOM   3419  HW2 SOL  1159      80.380  22.360  62.520  1.00  0.00           H
ATOM   3420  OW  SOL  1160       5.990  65.760  58.970  1.00  0.00           O
ATOM   3421  HW1 SOL  1160       6.780  65.270  59.230  1.00  0.00           H
ATOM   3422  HW2 SOL  1160       6.220  66.680  59.120  1.00  0.00           H
ATOM   3423  OW  SOL  1161      76.270  27.510  36.270  1.00  0.00           O
ATOM   3424  HW1 SOL  1161      76.580  27.240  37.140  1.00  0.00           H
ATOM   3425  HW2 SOL  1161      75.320  27.500  36.350  1.00  0.00           H
ATOM   3426  OW  SOL  1162      29.010  55.430  44.690  1.00  0.00           O
ATOM   3427  HW1 SOL  1162      28.660  55.380  43.800  1.00  0.00           H
ATOM   3428  HW2 SOL  1162      28.350  55.920  45.180  1.00  0.00           H
ATOM   3429  OW  SOL  1163      82.680  13.370  53.460  1.00  0.00           O
ATOM   3430  HW1 SOL  1163      82.390  12.870  52.700  1.00  0.00           H
ATOM   3431  HW2 SOL  1163      82.160  14.170  53.440  1.00  0.00           H
ATOM   3432  OW  SOL  1164      63.480  11.250  45.250  1.00  0.00           O
ATOM   3433  HW1 SOL  1164      64.060  11.850  45.710  1.00  0.00           H
ATOM   3434  HW2 SOL  1164      63.290  10.570  45.900  1.00  0.00           H
ATOM   3435  OW  SOL  1165      74.080  24.910  59.540  1.00  0.00           O
ATOM   3436  HW1 SOL  1165      74.480  24.050  59.650  1.00  0.00           H
ATOM   3437  HW2 SOL  1165      73.440  24.780  58.840  1.00  0.00           H
ATOM   3438  OW  SOL  1166       2.450  36.660  42.390  1.00  0.00           O
ATOM   3439  HW1 SOL  1166       2.540  36.190  43.220  1.00  0.00           H
ATOM   3440  HW2 SOL  1166       1.540  36.940  42.380  1.00  0.00           H
ATOM   3441  OW  SOL  1167       5.610  10.010  70.140  1.00  0.00           O
ATOM   3442  HW1 SOL  1167       5.940   9.130  69.940  1.00  0.00           H
ATOM   3443  HW2 SOL  1167       4.680   9.970  69.940  1.00  0.00           H
ATOM   3444  OW  SOL  1168      29.190  31.660  73.490  1.00  0.00           O
ATOM   3445  HW1 SOL  1168      28.740  31.230  74.220  1.00  0.00           H
ATOM   3446  HW2 SOL  1168      29.400  30.950  72.890  1.00  0.00           H
ATOM   3447  OW  SOL  1169      86.810   7.440  55.800  1.00  0.00           O
ATOM   3448  HW1 SOL  1169      87.250   7.390  54.960  1.00  0.00           H
ATOM   3449  HW2 SOL  1169      86.330   8.260  55.770  1.00  0.00           H
ATOM   3450  OW  SOL  1170       6.010  20.460  58.410  1.00  0.00           O
ATOM   3451  HW1 SOL  1170       5.680  20.120  57.580  1.00  0.00           H
ATOM   3452  HW2 SOL  1170       6.590  19.770  58.740  1.00  0.00           H
ATOM   3453  OW  SOL  1171      17.850  89.720  84.350  1.00  0.00           O
ATOM   3454  HW1 SOL  1171      17.560  89.140  83.650  1.00  0.00           H
ATOM   3455  HW2 SOL  1171      17.120  90.330  84.470  1.00  0.00           H
ATOM   3456  OW  SOL  1172      89.780   0.700  80.190  1.00  0.00           O
ATOM   3457  HW1 SOL  1172      90.050   0.660  79.270  1.00  0.00           H
ATOM   3458  HW2 SOL  1172      89.870   1.630  80.430  1.00  0.00           H
ATOM   3459  OW  SOL  1173      85.710  22.250  71.290  1.00  0.00           O
ATOM   3460  HW1 SOL  1173      85.480  21.500  71.850  1.00  0.00           H
ATOM   3461  HW2 SOL  1173      86.150  22.860  71.880  1.00  0.00           H
ATOM   3462  OW  SOL  1174      17.980  25.210  64.040  1.00  0.00           O
ATOM   3463  HW1 SOL  1174      17.520  25.860  64.570  1.00  0.00           H
ATOM   3464  HW2 SOL  1174      17.550  25.240  63.190  1.00  0.00           H
ATOM   3465  OW  SOL  1175      83.000   7.440  61.950  1.00  0.00           O
ATOM   3466  HW1 SOL  1175      83.870   7.410  62.320  1.00  0.00           H
ATOM   3467  HW2 SOL  1175      83.140   7.480  61.000  1.00  0.00           H
ATOM   3468  OW  SOL  1176      38.370  88.960  60.410  1.00  0.00           O
ATOM   3469  HW1 SOL  1176      38.990  89.520  59.940  1.00  0.00           H
ATOM   3470  HW2 SOL  1176      37.920  88.470  59.730  1.00  0.00           H
ATOM   3471  OW  SOL  1177      78.080  30.630  62.790  1.00  0.00           O
ATOM   3472  HW1 SOL  1177      78.960  30.930  62.570  1.00  0.00           H
ATOM   3473  HW2 SOL  1177      78.180  30.160  63.620  1.00  0.00           H
ATOM   3474  OW  SOL  1178       7.840  21.140  69.100  1.00  0.00           O
ATOM   3475  HW1 SOL  1178       8.390  20.710  69.760  1.00  0.00           H
ATOM   3476  HW2 SOL  1178       6.970  21.180  69.500  1.00  0.00           H
ATOM   3477  OW  SOL  1179      91.430  35.210  77.260  1.00  0.00           O
ATOM   3478  HW1 SOL  1179      91.570  34.630  76.500  1.00  0.00           H
ATOM   3479  HW2 SOL  1179      91.830  34.740  77.990  1.00  0.00           H
ATOM   3480  OW  SOL  1180      70.030  20.890  60.990  1.00  0.00           O
ATOM   3481  HW1 SOL  1180      70.910  21.130  61.300  1.00  0.00           H
ATOM   3482  HW2 SOL  1180      69.520  20.750  61.780  1.00  0.00           H
ATOM   3483  OW  SOL  1181      72.920  19.480  64.320  1.00  0.00           O
ATOM   3484  HW1 SOL  1181      72.120  19.990  64.250  1.00  0.00           H
ATOM   3485  HW2 SOL  1181      73.060  19.370  65.270  1.00  0.00           H
ATOM   3486  OW  SOL  1182      91.740  72.730  56.870  1.00  0.00           O
ATOM   3487  HW1 SOL  1182      91.240  72.390  57.610  1.00  0.00           H
ATOM   3488  HW2 SOL  1182      91.730  73.680  56.990  1.00  0.00           H
ATOM   3489  OW  SOL  1183      23.560  15.910  73.520  1.00  0.00           O
ATOM   3490  HW1 SOL  1183      23.870  16.560  72.890  1.00  0.00           H
ATOM   3491  HW2 SOL  1183      24.280  15.280  73.580  1.00  0.00           H
ATOM   3492  OW  SOL  1184      15.590   1.960  82.980  1.00  0.00           O
ATOM   3493  HW1 SOL  1184      15.510   1.880  83.930  1.00  0.00           H
ATOM   3494  HW2 SOL  1184      16.160   2.720  82.850  1.00  0.00           H
ATOM   3495  OW  SOL  1185      42.590  23.620  62.300  1.00  0.00           O
ATOM   3496  HW1 SOL  1185      43.460  23.390  62.610  1.00  0.00           H
ATOM   3497  HW2 SOL  1185      42.640  23.530  61.350  1.00  0.00           H
ATOM   3498  OW  SOL  1186      90.540  20.880  51.470  1.00  0.00           O
ATOM   3499  HW1 SOL  1186      91.100  21.550  51.850  1.00  0.00           H
ATOM   3500  HW2 SOL  1186      89.720  20.940  51.960  1.00  0.00           H
ATOM   3501  OW  SOL  1187       9.440   1.630  43.660  1.00  0.00           O
ATOM   3502  HW1 SOL  1187       9.620   1.220  42.810  1.00  0.00           H
ATOM   3503  HW2 SOL  1187       8.810   2.320  43.470  1.00  0.00           H
ATOM   3504  OW  SOL  1188      23.730  26.060  50.180  1.00  0.00           O
ATOM   3505  HW1 SOL  1188      22.950  25.560  50.420  1.00  0.00           H
ATOM   3506  HW2 SOL  1188      23.810  25.920  49.230  1.00  0.00           H
ATOM   3507  OW  SOL  1189       1.340   2.080  65.380  1.00  0.00           O
ATOM   3508  HW1 SOL  1189       2.210   2.470  65.410  1.00  0.00           H
ATOM   3509  HW2 SOL  1189       1.060   2.050  66.300  1.00  0.00           H
ATOM   3510  OW  SOL  1190      80.000   4.060  79.080  1.00  0.00           O
ATOM   3511  HW1 SOL  1190      80.430   3.220  78.910  1.00  0.00           H
ATOM   3512  HW2 SOL  1190      79.890   4.460  78.220  1.00  0.00           H
ATOM   3513  OW  SOL  1191       1.590  12.160  76.680  1.00  0.00           O
ATOM   3514  HW1 SOL  1191       1.800  13.000  77.090  1.00  0.00           H
ATOM   3515  HW2 SOL  1191       1.520  12.370  75.750  1.00  0.00           H
ATOM   3516  OW  SOL  1192       3.360  91.250  42.800  1.00  0.00           O
ATOM   3517  HW1 SOL  1192       3.610  90.940  41.930  1.00  0.00           H
ATOM   3518  HW2 SOL  1192       2.410  91.150  42.820  1.00  0.00           H
ATOM   3519  OW  SOL  1193      80.040  15.760  55.970  1.00  0.00           O
ATOM   3520  HW1 SOL  1193      79.880  15.330  55.130  1.00  0.00           H
ATOM   3521  HW2 SOL  1193      79.960  15.060  56.620  1.00  0.00           H
ATOM   3522  OW  SOL  1194       8.420  11.660  53.830  1.00  0.00           O
ATOM   3523  HW1 SOL  1194       8.270  12.570  54.090  1.00  0.00           H
ATOM   3524  HW2 SOL  1194       7.540  11.320  53.650  1.00  0.00           H
ATOM   3525  OW  SOL  1195      27.550  13.130  60.760  1.00  0.00           O
ATOM   3526  HW1 SOL  1195      27.070  13.840  61.190  1.00  0.00           H
ATOM   3527  HW2 SOL  1195      27.150  13.060  59.890  1.00  0.00           H
ATOM   3528  OW  SOL  1196      18.380  18.100   0.310  1.00  0.00           O
ATOM   3529  HW1 SOL  1196      18.540  17.870   1.220  1.00  0.00           H
ATOM   3530  HW2 SOL  1196      17.890  17.360  92.280  1.00  0.00           H
ATOM   3531  OW  SOL  1197      17.860  65.590  44.550  1.00  0.00           O
ATOM   3532  HW1 SOL  1197      18.560  65.350  43.940  1.00  0.00           H
ATOM   3533  HW2 SOL  1197      17.780  66.540  44.460  1.00  0.00           H
ATOM   3534  OW  SOL  1198      15.070   3.890  45.880  1.00  0.00           O
ATOM   3535  HW1 SOL  1198      15.790   3.950  46.510  1.00  0.00           H
ATOM   3536  HW2 SOL  1198      15.430   4.280  45.080  1.00  0.00           H
ATOM   3537  OW  SOL  1199      11.600  37.630  68.410  1.00  0.00           O
ATOM   3538  HW1 SOL  1199      11.850  37.990  69.260  1.00  0.00           H
ATOM   3539  HW2 SOL  1199      11.590  38.390  67.820  1.00  0.00           H
ATOM   3540  OW  SOL  1200      27.280   3.030  51.580  1.00  0.00           O
ATOM   3541  HW1 SOL  1200      26.460   3.290  51.160  1.00  0.00           H
ATOM   3542  HW2 SOL  1200      27.760   3.850  51.700  1.00  0.00           H
ATOM   3543  OW  SOL  1201      82.570  13.890  42.730  1.00  0.00           O
ATOM   3544  HW1 SOL  1201      82.830  13.340  43.470  1.00  0.00           H
ATOM   3545  HW2 SOL  1201      82.850  13.400  41.960  1.00  0.00           H
ATOM   3546  OW  SOL  1202      90.180  31.890  61.010  1.00  0.00           O
ATOM   3547  HW1 SOL  1202      90.550  32.520  60.390  1.00  0.00           H
ATOM   3548  HW2 SOL  1202      90.330  32.280  61.870  1.00  0.00           H
ATOM   3549  OW  SOL  1203      75.560  89.520  74.400  1.00  0.00           O
ATOM   3550  HW1 SOL  1203      75.170  90.380  74.570  1.00  0.00           H
ATOM   3551  HW2 SOL  1203      75.290  89.300  73.510  1.00  0.00           H
ATOM   3552  OW  SOL  1204       7.800  10.300  45.900  1.00  0.00           O
ATOM   3553  HW1 SOL  1204       7.380   9.520  46.270  1.00  0.00           H
ATOM   3554  HW2 SOL  1204       7.190  10.610  45.230  1.00  0.00           H
ATOM   3555  OW  SOL  1205      37.350  15.670  55.380  1.00  0.00           O
ATOM   3556  HW1 SOL  1205      37.260  16.620  55.470  1.00  0.00           H
ATOM   3557  HW2 SOL  1205      36.960  15.310  56.170  1.00  0.00           H
ATOM   3558  OW  SOL  1206      86.320   1.240  54.120  1.00  0.00           O
ATOM   3559  HW1 SOL  1206      86.470   1.020  53.200  1.00  0.00           H
ATOM   3560  HW2 SOL  1206      86.260   0.390  54.560  1.00  0.00           H
ATOM   3561  OW  SOL  1207      80.200  18.480  52.870  1.00  0.00           O
ATOM   3562  HW1 SOL  1207      80.010  19.380  52.630  1.00  0.00           H
ATOM   3563  HW2 SOL  1207      79.590  18.280  53.580  1.00  0.00           H
ATOM   3564  OW  SOL  1208      85.870  21.370  52.700  1.00  0.00           O
ATOM   3565  HW1 SOL  1208      85.590  22.150  52.220  1.00  0.00           H
ATOM   3566  HW2 SOL  1208      85.610  20.640  52.130  1.00  0.00           H
ATOM   3567  OW  SOL  1209      16.360   3.310  50.600  1.00  0.00           O
ATOM   3568  HW1 SOL  1209      17.150   3.770  50.900  1.00  0.00           H
ATOM   3569  HW2 SOL  1209      15.790   4.010  50.270  1.00  0.00           H
ATOM   3570  OW  SOL  1210       1.270  13.890  72.310  1.00  0.00           O
ATOM   3571  HW1 SOL  1210       2.040  14.050  71.770  1.00  0.00           H
ATOM   3572  HW2 SOL  1210       1.410  13.000  72.660  1.00  0.00           H
ATOM   3573  OW  SOL  1211      16.850  91.640  47.760  1.00  0.00           O
ATOM   3574  HW1 SOL  1211      17.200   0.100  48.180  1.00  0.00           H
ATOM   3575  HW2 SOL  1211      16.510  91.950  46.920  1.00  0.00           H
ATOM   3576  OW  SOL  1212      14.990  14.640  91.250  1.00  0.00           O
ATOM   3577  HW1 SOL  1212      14.190  15.160  91.260  1.00  0.00           H
ATOM   3578  HW2 SOL  1212      15.220  14.560  90.330  1.00  0.00           H
ATOM   3579  OW  SOL  1213      36.830   5.830  76.400  1.00  0.00           O
ATOM   3580  HW1 SOL  1213      37.030   6.000  77.320  1.00  0.00           H
ATOM   3581  HW2 SOL  1213      36.020   5.310  76.430  1.00  0.00           H
ATOM   3582  OW  SOL  1214      78.250  16.640  77.590  1.00  0.00           O
ATOM   3583  HW1 SOL  1214      77.590  16.450  76.930  1.00  0.00           H
ATOM   3584  HW2 SOL  1214      78.610  17.490  77.330  1.00  0.00           H
ATOM   3585  OW  SOL  1215      15.440  23.470  72.310  1.00  0.00           O
ATOM   3586  HW1 SOL  1215      15.230  24.180  72.920  1.00  0.00           H
ATOM   3587  HW2 SOL  1215      14.690  22.870  72.360  1.00  0.00           H
ATOM   3588  OW  SOL  1216      11.840   1.950  77.520  1.00  0.00           O
ATOM   3589  HW1 SOL  1216      11.300   1.680  76.780  1.00  0.00           H
ATOM   3590  HW2 SOL  1216      11.510   2.820  77.750  1.00  0.00           H
ATOM   3591  OW  SOL  1217      92.020  44.850  48.730  1.00  0.00           O
ATOM   3592  HW1 SOL  1217      91.700  44.110  49.250  1.00  0.00           H
ATOM   3593  HW2 SOL  1217       0.370  45.240  49.280  1.00  0.00           H
ATOM   3594  OW  SOL  1218      17.210  14.220  67.850  1.00  0.00           O
ATOM   3595  HW1 SOL  1218      16.740  14.920  67.410  1.00  0.00           H
ATOM   3596  HW2 SOL  1218      18.120  14.340  67.590  1.00  0.00           H
ATOM   3597  OW  SOL  1219       3.390  21.980  72.920  1.00  0.00           O
ATOM   3598  HW1 SOL  1219       2.890  22.720  72.570  1.00  0.00           H
ATOM   3599  HW2 SOL  1219       2.740  21.290  73.030  1.00  0.00           H
ATOM   3600  OW  SOL  1220      90.560  11.050  24.620  1.00  0.00           O
ATOM   3601  HW1 SOL  1220      90.780  11.580  23.850  1.00  0.00           H
ATOM   3602  HW2 SOL  1220      91.370  10.580  24.820  1.00  0.00           H
ATOM   3603  OW  SOL  1221       3.710  13.070  71.370  1.00  0.00           O
ATOM   3604  HW1 SOL  1221       4.170  12.700  70.620  1.00  0.00           H
ATOM   3605  HW2 SOL  1221       3.700  12.360  72.020  1.00  0.00           H
ATOM   3606  OW  SOL  1222      28.570  18.420  53.440  1.00  0.00           O
ATOM   3607  HW1 SOL  1222      29.110  19.180  53.240  1.00  0.00           H
ATOM   3608  HW2 SOL  1222      28.800  17.780  52.760  1.00  0.00           H
ATOM   3609  OW  SOL  1223      80.030  89.400  60.600  1.00  0.00           O
ATOM   3610  HW1 SOL  1223      79.520  89.710  59.850  1.00  0.00           H
ATOM   3611  HW2 SOL  1223      80.720  90.050  60.710  1.00  0.00           H
ATOM   3612  OW  SOL  1224       2.260   5.840  45.860  1.00  0.00           O
ATOM   3613  HW1 SOL  1224       2.560   6.060  44.980  1.00  0.00           H
ATOM   3614  HW2 SOL  1224       3.050   5.550  46.310  1.00  0.00           H
ATOM   3615  OW  SOL  1225      14.360  26.130  73.660  1.00  0.00           O
ATOM   3616  HW1 SOL  1225      13.690  26.060  74.340  1.00  0.00           H
ATOM   3617  HW2 SOL  1225      15.170  26.300  74.140  1.00  0.00           H
ATOM   3618  OW  SOL  1226       8.470  39.130  75.030  1.00  0.00           O
ATOM   3619  HW1 SOL  1226       8.080  39.730  75.660  1.00  0.00           H
ATOM   3620  HW2 SOL  1226       8.050  39.350  74.200  1.00  0.00           H
ATOM   3621  OW  SOL  1227      10.910  72.280  81.430  1.00  0.00           O
ATOM   3622  HW1 SOL  1227      11.430  72.330  82.230  1.00  0.00           H
ATOM   3623  HW2 SOL  1227      11.270  71.530  80.960  1.00  0.00           H
ATOM   3624  OW  SOL  1228      86.790  84.680  77.200  1.00  0.00           O
ATOM   3625  HW1 SOL  1228      87.600  84.630  76.700  1.00  0.00           H
ATOM   3626  HW2 SOL  1228      86.500  85.590  77.090  1.00  0.00           H
ATOM   3627  OW  SOL  1229       4.330  75.620  75.170  1.00  0.00           O
ATOM   3628  HW1 SOL  1229       4.730  76.460  75.400  1.00  0.00           H
ATOM   3629  HW2 SOL  1229       4.900  74.960  75.560  1.00  0.00           H
ATOM   3630  OW  SOL  1230      80.230  89.020  65.110  1.00  0.00           O
ATOM   3631  HW1 SOL  1230      80.170  89.830  64.600  1.00  0.00           H
ATOM   3632  HW2 SOL  1230      80.550  88.370  64.480  1.00  0.00           H
ATOM   3633  OW  SOL  1231       9.170  25.280  85.750  1.00  0.00           O
ATOM   3634  HW1 SOL  1231       8.320  25.440  86.180  1.00  0.00           H
ATOM   3635  HW2 SOL  1231       9.810  25.690  86.340  1.00  0.00           H
ATOM   3636  OW  SOL  1232      32.010   0.210  70.910  1.00  0.00           O
ATOM   3637  HW1 SOL  1232      31.850  91.710  71.370  1.00  0.00           H
ATOM   3638  HW2 SOL  1232      31.340   0.800  71.250  1.00  0.00           H
ATOM   3639  OW  SOL  1233      89.430   6.830  67.050  1.00  0.00           O
ATOM   3640  HW1 SOL  1233      89.530   6.360  67.880  1.00  0.00           H
ATOM   3641  HW2 SOL  1233      88.780   7.510  67.240  1.00  0.00           H
ATOM   3642  OW  SOL  1234      20.910  91.740  59.740  1.00  0.00           O
ATOM   3643  HW1 SOL  1234      21.620  92.330  60.000  1.00  0.00           H
ATOM   3644  HW2 SOL  1234      21.290  91.190  59.050  1.00  0.00           H
ATOM   3645  OW  SOL  1235       3.030  11.830  39.920  1.00  0.00           O
ATOM   3646  HW1 SOL  1235       2.750  11.550  39.050  1.00  0.00           H
ATOM   3647  HW2 SOL  1235       3.930  12.130  39.800  1.00  0.00           H
ATOM   3648  OW  SOL  1236       7.010  15.790  61.440  1.00  0.00           O
ATOM   3649  HW1 SOL  1236       7.610  16.530  61.350  1.00  0.00           H
ATOM   3650  HW2 SOL  1236       6.870  15.710  62.380  1.00  0.00           H
ATOM   3651  OW  SOL  1237       2.650  70.880  44.700  1.00  0.00           O
ATOM   3652  HW1 SOL  1237       2.870  71.030  45.620  1.00  0.00           H
ATOM   3653  HW2 SOL  1237       1.700  70.990  44.660  1.00  0.00           H
ATOM   3654  OW  SOL  1238       8.760  13.860  62.970  1.00  0.00           O
ATOM   3655  HW1 SOL  1238       9.710  13.920  62.840  1.00  0.00           H
ATOM   3656  HW2 SOL  1238       8.390  14.310  62.220  1.00  0.00           H
ATOM   3657  OW  SOL  1239      25.530   4.370  56.730  1.00  0.00           O
ATOM   3658  HW1 SOL  1239      26.310   3.970  56.330  1.00  0.00           H
ATOM   3659  HW2 SOL  1239      25.090   4.820  56.010  1.00  0.00           H
ATOM   3660  OW  SOL  1240      27.520  73.220   3.940  1.00  0.00           O
ATOM   3661  HW1 SOL  1240      27.870  72.500   3.430  1.00  0.00           H
ATOM   3662  HW2 SOL  1240      28.300  73.650   4.310  1.00  0.00           H
ATOM   3663  OW  SOL  1241      25.660   0.950  64.310  1.00  0.00           O
ATOM   3664  HW1 SOL  1241      25.070   1.300  63.640  1.00  0.00           H
ATOM   3665  HW2 SOL  1241      25.180   0.220  64.700  1.00  0.00           H
ATOM   3666  OW  SOL  1242       1.950  30.540  69.600  1.00  0.00           O
ATOM   3667  HW1 SOL  1242       1.400  31.300  69.770  1.00  0.00           H
ATOM   3668  HW2 SOL  1242       1.640  30.190  68.770  1.00  0.00           H
ATOM   3669  OW  SOL  1243      69.260  86.050  50.020  1.00  0.00           O
ATOM   3670  HW1 SOL  1243      68.610  86.740  50.190  1.00  0.00           H
ATOM   3671  HW2 SOL  1243      68.840  85.480  49.380  1.00  0.00           H
ATOM   3672  OW  SOL  1244      80.750   0.270  71.110  1.00  0.00           O
ATOM   3673  HW1 SOL  1244      80.530  91.840  70.560  1.00  0.00           H
ATOM   3674  HW2 SOL  1244      80.030   0.880  70.960  1.00  0.00           H
ATOM   3675  OW  SOL  1245      85.380  64.440  67.340  1.00  0.00           O
ATOM   3676  HW1 SOL  1245      84.670  63.830  67.120  1.00  0.00           H
ATOM   3677  HW2 SOL  1245      84.950  65.160  67.790  1.00  0.00           H
ATOM   3678  OW  SOL  1246       7.790   9.900  29.850  1.00  0.00           O
ATOM   3679  HW1 SOL  1246       8.220   9.080  30.110  1.00  0.00           H
ATOM   3680  HW2 SOL  1246       7.320  10.180  30.630  1.00  0.00           H
ATOM   3681  OW  SOL  1247      35.730  92.180  58.620  1.00  0.00           O
ATOM   3682  HW1 SOL  1247      35.400   0.200  59.450  1.00  0.00           H
ATOM   3683  HW2 SOL  1247      36.640   0.150  58.590  1.00  0.00           H
ATOM   3684  OW  SOL  1248      88.250  27.680  44.950  1.00  0.00           O
ATOM   3685  HW1 SOL  1248      87.480  27.120  44.850  1.00  0.00           H
ATOM   3686  HW2 SOL  1248      88.250  27.930  45.870  1.00  0.00           H
ATOM   3687  OW  SOL  1249      87.380  18.780  74.960  1.00  0.00           O
ATOM   3688  HW1 SOL  1249      86.690  19.190  75.480  1.00  0.00           H
ATOM   3689  HW2 SOL  1249      87.820  18.190  75.570  1.00  0.00           H
ATOM   3690  OW  SOL  1250      34.680  85.010  67.960  1.00  0.00           O
ATOM   3691  HW1 SOL  1250      35.290  85.560  68.450  1.00  0.00           H
ATOM   3692  HW2 SOL  1250      34.760  84.140  68.360  1.00  0.00           H
ATOM   3693  OW  SOL  1251      11.970  26.480  69.290  1.00  0.00           O
ATOM   3694  HW1 SOL  1251      12.840  26.530  69.690  1.00  0.00           H
ATOM   3695  HW2 SOL  1251      11.470  27.180  69.720  1.00  0.00           H
ATOM   3696  OW  SOL  1252       5.360  12.230  79.970  1.00  0.00           O
ATOM   3697  HW1 SOL  1252       4.490  11.850  79.880  1.00  0.00           H
ATOM   3698  HW2 SOL  1252       5.690  12.270  79.070  1.00  0.00           H
ATOM   3699  OW  SOL  1253      90.900  66.980  76.750  1.00  0.00           O
ATOM   3700  HW1 SOL  1253      91.190  67.800  77.150  1.00  0.00           H
ATOM   3701  HW2 SOL  1253      89.960  67.090  76.630  1.00  0.00           H
ATOM   3702  OW  SOL  1254      83.320   7.660  55.730  1.00  0.00           O
ATOM   3703  HW1 SOL  1254      83.280   8.400  56.340  1.00  0.00           H
ATOM   3704  HW2 SOL  1254      83.760   8.000  54.960  1.00  0.00           H
ATOM   3705  OW  SOL  1255      83.010  17.400  83.510  1.00  0.00           O
ATOM   3706  HW1 SOL  1255      82.700  17.980  82.820  1.00  0.00           H
ATOM   3707  HW2 SOL  1255      83.110  16.550  83.080  1.00  0.00           H
ATOM   3708  OW  SOL  1256      82.830   2.380  85.080  1.00  0.00           O
ATOM   3709  HW1 SOL  1256      83.160   3.240  85.350  1.00  0.00           H
ATOM   3710  HW2 SOL  1256      82.950   1.820  85.840  1.00  0.00           H
ATOM   3711  OW  SOL  1257      77.380  34.010  56.860  1.00  0.00           O
ATOM   3712  HW1 SOL  1257      77.960  33.300  57.150  1.00  0.00           H
ATOM   3713  HW2 SOL  1257      76.550  33.570  56.680  1.00  0.00           H
ATOM   3714  OW  SOL  1258       8.480  20.710   7.490  1.00  0.00           O
ATOM   3715  HW1 SOL  1258       8.680  20.300   8.330  1.00  0.00           H
ATOM   3716  HW2 SOL  1258       9.170  21.350   7.360  1.00  0.00           H
ATOM   3717  OW  SOL  1259      22.050  88.680  69.640  1.00  0.00           O
ATOM   3718  HW1 SOL  1259      21.820  88.600  70.570  1.00  0.00           H
ATOM   3719  HW2 SOL  1259      21.360  89.230  69.270  1.00  0.00           H
ATOM   3720  OW  SOL  1260      88.970   2.700  64.320  1.00  0.00           O
ATOM   3721  HW1 SOL  1260      88.310   2.070  64.060  1.00  0.00           H
ATOM   3722  HW2 SOL  1260      89.800   2.280  64.120  1.00  0.00           H
ATOM   3723  OW  SOL  1261       5.680   2.300  85.900  1.00  0.00           O
ATOM   3724  HW1 SOL  1261       5.660   2.930  86.620  1.00  0.00           H
ATOM   3725  HW2 SOL  1261       5.260   1.520  86.260  1.00  0.00           H
ATOM   3726  OW  SOL  1262      91.770   1.340  50.370  1.00  0.00           O
ATOM   3727  HW1 SOL  1262       0.190   1.850  50.700  1.00  0.00           H
ATOM   3728  HW2 SOL  1262      91.350   1.920  49.740  1.00  0.00           H
ATOM   3729  OW  SOL  1263      79.820  14.420  74.870  1.00  0.00           O
ATOM   3730  HW1 SOL  1263      80.070  14.900  75.660  1.00  0.00           H
ATOM   3731  HW2 SOL  1263      79.050  13.910  75.140  1.00  0.00           H
ATOM   3732  OW  SOL  1264      50.310  73.120  69.850  1.00  0.00           O
ATOM   3733  HW1 SOL  1264      49.580  73.330  69.260  1.00  0.00           H
ATOM   3734  HW2 SOL  1264      51.070  73.030  69.270  1.00  0.00           H
ATOM   3735  OW  SOL  1265      61.210  14.860  82.390  1.00  0.00           O
ATOM   3736  HW1 SOL  1265      60.330  14.990  82.760  1.00  0.00           H
ATOM   3737  HW2 SOL  1265      61.600  15.740  82.400  1.00  0.00           H
ATOM   3738  OW  SOL  1266      23.390  17.470  68.980  1.00  0.00           O
ATOM   3739  HW1 SOL  1266      23.590  17.130  68.100  1.00  0.00           H
ATOM   3740  HW2 SOL  1266      23.150  16.700  69.490  1.00  0.00           H
ATOM   3741  OW  SOL  1267      75.730   5.560  90.660  1.00  0.00           O
ATOM   3742  HW1 SOL  1267      74.900   5.770  90.240  1.00  0.00           H
ATOM   3743  HW2 SOL  1267      75.490   5.240  91.530  1.00  0.00           H
ATOM   3744  OW  SOL  1268       8.680  30.410  67.250  1.00  0.00           O
ATOM   3745  HW1 SOL  1268       8.630  30.300  68.200  1.00  0.00           H
ATOM   3746  HW2 SOL  1268       8.670  29.510  66.900  1.00  0.00           H
ATOM   3747  OW  SOL  1269      32.780  10.170  75.680  1.00  0.00           O
ATOM   3748  HW1 SOL  1269      32.530   9.460  75.090  1.00  0.00           H
ATOM   3749  HW2 SOL  1269      33.660   9.940  75.980  1.00  0.00           H
ATOM   3750  OW  SOL  1270       1.580  13.270  80.240  1.00  0.00           O
ATOM   3751  HW1 SOL  1270       0.660  13.150  79.990  1.00  0.00           H
ATOM   3752  HW2 SOL  1270       2.010  12.460  79.980  1.00  0.00           H
ATOM   3753  OW  SOL  1271      20.930  13.300  66.490  1.00  0.00           O
ATOM   3754  HW1 SOL  1271      20.490  13.910  67.080  1.00  0.00           H
ATOM   3755  HW2 SOL  1271      21.760  13.110  66.920  1.00  0.00           H
ATOM   3756  OW  SOL  1272       0.960  20.430  73.150  1.00  0.00           O
ATOM   3757  HW1 SOL  1272       0.940  20.800  74.040  1.00  0.00           H
ATOM   3758  HW2 SOL  1272       0.050  20.210  72.960  1.00  0.00           H
ATOM   3759  OW  SOL  1273      92.050  12.550  87.280  1.00  0.00           O
ATOM   3760  HW1 SOL  1273       0.260  12.300  86.530  1.00  0.00           H
ATOM   3761  HW2 SOL  1273       0.010  11.970  87.980  1.00  0.00           H
ATOM   3762  OW  SOL  1274       5.890  88.430  77.530  1.00  0.00           O
ATOM   3763  HW1 SOL  1274       5.960  88.240  76.600  1.00  0.00           H
ATOM   3764  HW2 SOL  1274       5.000  88.760  77.650  1.00  0.00           H
ATOM   3765  OW  SOL  1275      74.530  79.540   8.830  1.00  0.00           O
ATOM   3766  HW1 SOL  1275      74.400  79.470   7.890  1.00  0.00           H
ATOM   3767  HW2 SOL  1275      74.920  80.410   8.950  1.00  0.00           H
ATOM   3768  OW  SOL  1276      90.320  31.590  65.450  1.00  0.00           O
ATOM   3769  HW1 SOL  1276      90.000  32.130  66.170  1.00  0.00           H
ATOM   3770  HW2 SOL  1276      90.350  32.180  64.700  1.00  0.00           H
ATOM   3771  OW  SOL  1277       5.350  78.340  50.300  1.00  0.00           O
ATOM   3772  HW1 SOL  1277       6.120  78.890  50.360  1.00  0.00           H
ATOM   3773  HW2 SOL  1277       4.860  78.510  51.110  1.00  0.00           H
ATOM   3774  OW  SOL  1278      37.080  18.150  72.660  1.00  0.00           O
ATOM   3775  HW1 SOL  1278      36.270  18.200  72.160  1.00  0.00           H
ATOM   3776  HW2 SOL  1278      37.700  18.700  72.180  1.00  0.00           H
ATOM   3777  OW  SOL  1279      82.100  91.780  50.040  1.00  0.00           O
ATOM   3778  HW1 SOL  1279      81.200  91.950  49.760  1.00  0.00           H
ATOM   3779  HW2 SOL  1279      82.600  91.710  49.230  1.00  0.00           H
ATOM   3780  OW  SOL  1280      59.940  19.030  78.520  1.00  0.00           O
ATOM   3781  HW1 SOL  1280      59.170  18.540  78.250  1.00  0.00           H
ATOM   3782  HW2 SOL  1280      60.370  19.280  77.700  1.00  0.00           H
ATOM   3783  OW  SOL  1281      90.300  29.790  67.800  1.00  0.00           O
ATOM   3784  HW1 SOL  1281      90.840  30.400  68.310  1.00  0.00           H
ATOM   3785  HW2 SOL  1281      90.320  30.140  66.910  1.00  0.00           H
ATOM   3786  OW  SOL  1282      34.050  86.900  85.010  1.00  0.00           O
ATOM   3787  HW1 SOL  1282      33.980  87.770  85.420  1.00  0.00           H
ATOM   3788  HW2 SOL  1282      34.390  86.340  85.690  1.00  0.00           H
ATOM   3789  OW  SOL  1283      15.420  66.630  60.890  1.00  0.00           O
ATOM   3790  HW1 SOL  1283      15.620  67.120  60.090  1.00  0.00           H
ATOM   3791  HW2 SOL  1283      15.310  65.720  60.590  1.00  0.00           H
ATOM   3792  OW  SOL  1284      26.560  82.620  51.720  1.00  0.00           O
ATOM   3793  HW1 SOL  1284      27.290  82.010  51.670  1.00  0.00           H
ATOM   3794  HW2 SOL  1284      26.930  83.470  51.490  1.00  0.00           H
ATOM   3795  OW  SOL  1285      18.880  78.360  75.470  1.00  0.00           O
ATOM   3796  HW1 SOL  1285      19.600  78.660  74.920  1.00  0.00           H
ATOM   3797  HW2 SOL  1285      19.020  77.420  75.560  1.00  0.00           H
ATOM   3798  OW  SOL  1286      89.750  14.800  75.780  1.00  0.00           O
ATOM   3799  HW1 SOL  1286      89.890  14.150  76.460  1.00  0.00           H
ATOM   3800  HW2 SOL  1286      90.130  14.420  74.990  1.00  0.00           H
ATOM   3801  OW  SOL  1287      30.540  80.260  59.780  1.00  0.00           O
ATOM   3802  HW1 SOL  1287      29.720  80.740  59.800  1.00  0.00           H
ATOM   3803  HW2 SOL  1287      30.620  79.890  60.660  1.00  0.00           H
ATOM   3804  OW  SOL  1288       5.830   7.330  75.700  1.00  0.00           O
ATOM   3805  HW1 SOL  1288       6.740   7.360  76.000  1.00  0.00           H
ATOM   3806  HW2 SOL  1288       5.890   7.330  74.750  1.00  0.00           H
ATOM   3807  OW  SOL  1289      25.760  79.200  80.600  1.00  0.00           O
ATOM   3808  HW1 SOL  1289      25.660  78.450  80.010  1.00  0.00           H
ATOM   3809  HW2 SOL  1289      25.940  79.940  80.030  1.00  0.00           H
ATOM   3810  OW  SOL  1290      80.900  19.990  48.760  1.00  0.00           O
ATOM   3811  HW1 SOL  1290      81.610  19.510  48.330  1.00  0.00           H
ATOM   3812  HW2 SOL  1290      81.240  20.210  49.620  1.00  0.00           H
ATOM   3813  OW  SOL  1291       1.060  11.610  73.740  1.00  0.00           O
ATOM   3814  HW1 SOL  1291       0.220  11.210  73.510  1.00  0.00           H
ATOM   3815  HW2 SOL  1291       1.710  10.920  73.580  1.00  0.00           H
ATOM   3816  OW  SOL  1292      90.410  30.400  80.010  1.00  0.00           O
ATOM   3817  HW1 SOL  1292      91.340  30.600  79.950  1.00  0.00           H
ATOM   3818  HW2 SOL  1292      90.360  29.450  79.940  1.00  0.00           H
ATOM   3819  OW  SOL  1293      16.650  78.220  60.000  1.00  0.00           O
ATOM   3820  HW1 SOL  1293      15.930  78.710  59.620  1.00  0.00           H
ATOM   3821  HW2 SOL  1293      17.440  78.700  59.730  1.00  0.00           H
ATOM   3822  OW  SOL  1294      11.950  11.700  71.350  1.00  0.00           O
ATOM   3823  HW1 SOL  1294      11.110  11.260  71.220  1.00  0.00           H
ATOM   3824  HW2 SOL  1294      12.520  11.350  70.660  1.00  0.00           H
ATOM   3825  OW  SOL  1295      91.910  91.680  67.220  1.00  0.00           O
ATOM   3826  HW1 SOL  1295      92.280  91.190  66.490  1.00  0.00           H
ATOM   3827  HW2 SOL  1295      91.000  91.860  66.950  1.00  0.00           H
ATOM   3828  OW  SOL  1296      81.120  30.030  55.390  1.00  0.00           O
ATOM   3829  HW1 SOL  1296      81.490  29.480  54.700  1.00  0.00           H
ATOM   3830  HW2 SOL  1296      81.030  30.900  54.990  1.00  0.00           H
ATOM   3831  OW  SOL  1297      46.630  27.750  75.680  1.00  0.00           O
ATOM   3832  HW1 SOL  1297      45.980  28.090  75.060  1.00  0.00           H
ATOM   3833  HW2 SOL  1297      46.200  26.990  76.070  1.00  0.00           H
ATOM   3834  OW  SOL  1298      25.570   8.660  60.150  1.00  0.00           O
ATOM   3835  HW1 SOL  1298      25.330   7.930  59.580  1.00  0.00           H
ATOM   3836  HW2 SOL  1298      26.520   8.610  60.220  1.00  0.00           H
ATOM   3837  OW  SOL  1299      11.010  20.050  75.780  1.00  0.00           O
ATOM   3838  HW1 SOL  1299      11.520  20.850  75.670  1.00  0.00           H
ATOM   3839  HW2 SOL  1299      11.480  19.390  75.270  1.00  0.00           H
ATOM   3840  OW  SOL  1300      71.470   8.460  70.750  1.00  0.00           O
ATOM   3841  HW1 SOL  1300      71.510   7.780  70.080  1.00  0.00           H
ATOM   3842  HW2 SOL  1300      72.380   8.670  70.940  1.00  0.00           H
ATOM   3843  OW  SOL  1301      27.680  18.360  55.860  1.00  0.00           O
ATOM   3844  HW1 SOL  1301      27.260  17.500  55.940  1.00  0.00           H
ATOM   3845  HW2 SOL  1301      28.120  18.330  55.010  1.00  0.00           H
ATOM   3846  OW  SOL  1302      36.420  87.450  64.770  1.00  0.00           O
ATOM   3847  HW1 SOL  1302      35.970  87.930  64.080  1.00  0.00           H
ATOM   3848  HW2 SOL  1302      36.750  86.660  64.340  1.00  0.00           H
ATOM   3849  OW  SOL  1303       5.240  89.950  37.620  1.00  0.00           O
ATOM   3850  HW1 SOL  1303       5.330  90.530  38.380  1.00  0.00           H
ATOM   3851  HW2 SOL  1303       4.330  90.050  37.340  1.00  0.00           H
ATOM   3852  OW  SOL  1304       3.170   8.270  90.120  1.00  0.00           O
ATOM   3853  HW1 SOL  1304       3.430   8.670  90.950  1.00  0.00           H
ATOM   3854  HW2 SOL  1304       3.480   8.880  89.450  1.00  0.00           H
ATOM   3855  OW  SOL  1305      77.860  10.310  51.900  1.00  0.00           O
ATOM   3856  HW1 SOL  1305      77.470  11.180  51.810  1.00  0.00           H
ATOM   3857  HW2 SOL  1305      77.440   9.940  52.680  1.00  0.00           H
ATOM   3858  OW  SOL  1306      83.360   4.570  65.820  1.00  0.00           O
ATOM   3859  HW1 SOL  1306      84.180   4.300  65.400  1.00  0.00           H
ATOM   3860  HW2 SOL  1306      83.630   4.860  66.690  1.00  0.00           H
ATOM   3861  OW  SOL  1307      16.830  35.000  63.620  1.00  0.00           O
ATOM   3862  HW1 SOL  1307      16.520  34.430  64.330  1.00  0.00           H
ATOM   3863  HW2 SOL  1307      17.230  35.750  64.070  1.00  0.00           H
ATOM   3864  OW  SOL  1308       7.760  13.420  65.470  1.00  0.00           O
ATOM   3865  HW1 SOL  1308       8.430  13.490  66.150  1.00  0.00           H
ATOM   3866  HW2 SOL  1308       8.250  13.480  64.650  1.00  0.00           H
ATOM   3867  OW  SOL  1309      79.520  37.310  66.290  1.00  0.00           O
ATOM   3868  HW1 SOL  1309      80.000  37.890  66.890  1.00  0.00           H
ATOM   3869  HW2 SOL  1309      78.680  37.180  66.720  1.00  0.00           H
ATOM   3870  OW  SOL  1310      19.020  33.370  81.290  1.00  0.00           O
ATOM   3871  HW1 SOL  1310      18.810  33.000  82.140  1.00  0.00           H
ATOM   3872  HW2 SOL  1310      18.750  32.700  80.660  1.00  0.00           H
ATOM   3873  OW  SOL  1311      77.260  23.960  51.220  1.00  0.00           O
ATOM   3874  HW1 SOL  1311      78.000  23.400  51.450  1.00  0.00           H
ATOM   3875  HW2 SOL  1311      77.120  23.790  50.290  1.00  0.00           H
ATOM   3876  OW  SOL  1312      90.990   0.580  88.560  1.00  0.00           O
ATOM   3877  HW1 SOL  1312      90.650   0.660  89.450  1.00  0.00           H
ATOM   3878  HW2 SOL  1312      90.460   1.190  88.040  1.00  0.00           H
ATOM   3879  OW  SOL  1313       1.210  25.830  80.640  1.00  0.00           O
ATOM   3880  HW1 SOL  1313       1.160  26.170  81.540  1.00  0.00           H
ATOM   3881  HW2 SOL  1313       1.960  25.230  80.660  1.00  0.00           H
ATOM   3882  OW  SOL  1314      81.940  84.270  67.300  1.00  0.00           O
ATOM   3883  HW1 SOL  1314      81.550  84.460  66.450  1.00  0.00           H
ATOM   3884  HW2 SOL  1314      82.850  84.550  67.220  1.00  0.00           H
ATOM   3885  OW  SOL  1315      11.990  14.750  60.800  1.00  0.00           O
ATOM   3886  HW1 SOL  1315      12.400  15.610  60.910  1.00  0.00           H
ATOM   3887  HW2 SOL  1315      12.450  14.190  61.430  1.00  0.00           H
ATOM   3888  OW  SOL  1316      28.030  81.670  71.840  1.00  0.00           O
ATOM   3889  HW1 SOL  1316      27.540  82.470  71.630  1.00  0.00           H
ATOM   3890  HW2 SOL  1316      27.400  81.110  72.290  1.00  0.00           H
ATOM   3891  OW  SOL  1317       2.080  90.000  40.190  1.00  0.00           O
ATOM   3892  HW1 SOL  1317       2.490  89.650  39.400  1.00  0.00           H
ATOM   3893  HW2 SOL  1317       1.560  90.740  39.890  1.00  0.00           H
ATOM   3894  OW  SOL  1318       7.530  33.320  88.160  1.00  0.00           O
ATOM   3895  HW1 SOL  1318       6.660  33.090  87.840  1.00  0.00           H
ATOM   3896  HW2 SOL  1318       7.690  32.700  88.870  1.00  0.00           H
ATOM   3897  OW  SOL  1319      85.110  17.390  71.330  1.00  0.00           O
ATOM   3898  HW1 SOL  1319      85.310  16.820  70.590  1.00  0.00           H
ATOM   3899  HW2 SOL  1319      85.910  17.370  71.860  1.00  0.00           H
ATOM   3900  OW  SOL  1320      22.490  28.110  59.620  1.00  0.00           O
ATOM   3901  HW1 SOL  1320      21.830  28.090  60.320  1.00  0.00           H
ATOM   3902  HW2 SOL  1320      22.390  28.980  59.240  1.00  0.00           H
ATOM   3903  OW  SOL  1321       5.710  23.080  53.660  1.00  0.00           O
ATOM   3904  HW1 SOL  1321       6.220  22.320  53.350  1.00  0.00           H
ATOM   3905  HW2 SOL  1321       4.830  22.740  53.790  1.00  0.00           H
ATOM   3906  OW  SOL  1322      11.490  15.090  63.810  1.00  0.00           O
ATOM   3907  HW1 SOL  1322      11.960  14.270  63.680  1.00  0.00           H
ATOM   3908  HW2 SOL  1322      12.170  15.730  64.020  1.00  0.00           H
ATOM   3909  OW  SOL  1323      19.690  87.020  45.930  1.00  0.00           O
ATOM   3910  HW1 SOL  1323      18.870  86.900  46.410  1.00  0.00           H
ATOM   3911  HW2 SOL  1323      19.920  87.940  46.070  1.00  0.00           H
ATOM   3912  OW  SOL  1324      12.670  75.400  39.230  1.00  0.00           O
ATOM   3913  HW1 SOL  1324      12.270  74.560  39.030  1.00  0.00           H
ATOM   3914  HW2 SOL  1324      12.550  75.500  40.170  1.00  0.00           H
ATOM   3915  OW  SOL  1325       6.170  28.890  68.530  1.00  0.00           O
ATOM   3916  HW1 SOL  1325       5.490  29.520  68.300  1.00  0.00           H
ATOM   3917  HW2 SOL  1325       6.330  29.040  69.460  1.00  0.00           H
ATOM   3918  OW  SOL  1326      14.040  12.140  85.430  1.00  0.00           O
ATOM   3919  HW1 SOL  1326      13.430  12.220  86.150  1.00  0.00           H
ATOM   3920  HW2 SOL  1326      14.900  12.270  85.820  1.00  0.00           H
ATOM   3921  OW  SOL  1327      89.650  70.140  65.850  1.00  0.00           O
ATOM   3922  HW1 SOL  1327      89.910  70.140  64.930  1.00  0.00           H
ATOM   3923  HW2 SOL  1327      89.010  69.430  65.920  1.00  0.00           H
ATOM   3924  OW  SOL  1328      13.260  91.350  48.220  1.00  0.00           O
ATOM   3925  HW1 SOL  1328      12.350  91.140  48.000  1.00  0.00           H
ATOM   3926  HW2 SOL  1328      13.470  92.120  47.680  1.00  0.00           H
ATOM   3927  OW  SOL  1329       2.850  86.460  59.780  1.00  0.00           O
ATOM   3928  HW1 SOL  1329       2.910  86.200  58.860  1.00  0.00           H
ATOM   3929  HW2 SOL  1329       3.760  86.570  60.060  1.00  0.00           H
ATOM   3930  OW  SOL  1330      28.070   0.880  81.660  1.00  0.00           O
ATOM   3931  HW1 SOL  1330      27.170   1.210  81.650  1.00  0.00           H
ATOM   3932  HW2 SOL  1330      28.400   1.060  80.780  1.00  0.00           H
ATOM   3933  OW  SOL  1331      21.690  89.960  57.700  1.00  0.00           O
ATOM   3934  HW1 SOL  1331      21.700  90.780  57.220  1.00  0.00           H
ATOM   3935  HW2 SOL  1331      21.070  89.410  57.230  1.00  0.00           H
ATOM   3936  OW  SOL  1332      23.440   1.270  41.220  1.00  0.00           O
ATOM   3937  HW1 SOL  1332      22.800   1.080  40.530  1.00  0.00           H
ATOM   3938  HW2 SOL  1332      22.980   1.090  42.030  1.00  0.00           H
ATOM   3939  OW  SOL  1333       8.890   0.670  69.910  1.00  0.00           O
ATOM   3940  HW1 SOL  1333       8.260   1.310  69.580  1.00  0.00           H
ATOM   3941  HW2 SOL  1333       8.500   0.350  70.720  1.00  0.00           H
ATOM   3942  OW  SOL  1334      84.810  90.930  71.990  1.00  0.00           O
ATOM   3943  HW1 SOL  1334      83.990  91.390  72.190  1.00  0.00           H
ATOM   3944  HW2 SOL  1334      84.620  90.450  71.180  1.00  0.00           H
ATOM   3945  OW  SOL  1335      15.230  31.090  76.000  1.00  0.00           O
ATOM   3946  HW1 SOL  1335      15.340  31.800  75.370  1.00  0.00           H
ATOM   3947  HW2 SOL  1335      16.020  30.550  75.890  1.00  0.00           H
ATOM   3948  OW  SOL  1336      76.080   8.410  84.770  1.00  0.00           O
ATOM   3949  HW1 SOL  1336      76.670   9.150  84.900  1.00  0.00           H
ATOM   3950  HW2 SOL  1336      75.220   8.810  84.620  1.00  0.00           H
ATOM   3951  OW  SOL  1337      85.450  91.170  49.390  1.00  0.00           O
ATOM   3952  HW1 SOL  1337      84.660  91.460  48.950  1.00  0.00           H
ATOM   3953  HW2 SOL  1337      85.690  91.900  49.970  1.00  0.00           H
ATOM   3954  OW  SOL  1338      68.250   7.240  45.200  1.00  0.00           O
ATOM   3955  HW1 SOL  1338      67.860   7.620  45.990  1.00  0.00           H
ATOM   3956  HW2 SOL  1338      67.800   6.410  45.090  1.00  0.00           H
ATOM   3957  OW  SOL  1339       3.580   6.860  60.020  1.00  0.00           O
ATOM   3958  HW1 SOL  1339       4.510   6.700  59.890  1.00  0.00           H
ATOM   3959  HW2 SOL  1339       3.280   7.240  59.200  1.00  0.00           H
ATOM   3960  OW  SOL  1340       9.740  80.550  57.700  1.00  0.00           O
ATOM   3961  HW1 SOL  1340       9.520  79.760  58.190  1.00  0.00           H
ATOM   3962  HW2 SOL  1340       9.180  80.520  56.930  1.00  0.00           H
ATOM   3963  OW  SOL  1341      14.400   9.520  61.970  1.00  0.00           O
ATOM   3964  HW1 SOL  1341      15.350   9.670  61.990  1.00  0.00           H
ATOM   3965  HW2 SOL  1341      14.090  10.060  61.240  1.00  0.00           H
ATOM   3966  OW  SOL  1342      17.090  14.160  84.140  1.00  0.00           O
ATOM   3967  HW1 SOL  1342      17.750  13.960  83.470  1.00  0.00           H
ATOM   3968  HW2 SOL  1342      16.750  13.300  84.400  1.00  0.00           H
ATOM   3969  OW  SOL  1343      31.500  34.070  78.950  1.00  0.00           O
ATOM   3970  HW1 SOL  1343      32.330  33.840  78.530  1.00  0.00           H
ATOM   3971  HW2 SOL  1343      31.630  34.980  79.240  1.00  0.00           H
ATOM   3972  OW  SOL  1344      38.930  12.360  66.800  1.00  0.00           O
ATOM   3973  HW1 SOL  1344      39.060  11.510  66.380  1.00  0.00           H
ATOM   3974  HW2 SOL  1344      38.380  12.850  66.190  1.00  0.00           H
ATOM   3975  OW  SOL  1345      15.960  29.020  67.930  1.00  0.00           O
ATOM   3976  HW1 SOL  1345      15.840  29.030  68.880  1.00  0.00           H
ATOM   3977  HW2 SOL  1345      16.900  29.130  67.800  1.00  0.00           H
ATOM   3978  OW  SOL  1346      76.650   8.170  66.520  1.00  0.00           O
ATOM   3979  HW1 SOL  1346      77.600   8.250  66.570  1.00  0.00           H
ATOM   3980  HW2 SOL  1346      76.320   9.050  66.690  1.00  0.00           H
ATOM   3981  OW  SOL  1347      49.310  34.180  71.080  1.00  0.00           O
ATOM   3982  HW1 SOL  1347      49.600  34.710  71.820  1.00  0.00           H
ATOM   3983  HW2 SOL  1347      49.880  33.410  71.090  1.00  0.00           H
ATOM   3984  OW  SOL  1348      78.710  12.690  36.710  1.00  0.00           O
ATOM   3985  HW1 SOL  1348      79.240  11.970  37.050  1.00  0.00           H
ATOM   3986  HW2 SOL  1348      78.690  12.550  35.760  1.00  0.00           H
ATOM   3987  OW  SOL  1349      14.910  79.330  68.250  1.00  0.00           O
ATOM   3988  HW1 SOL  1349      14.060  79.060  67.890  1.00  0.00           H
ATOM   3989  HW2 SOL  1349      15.550  78.890  67.690  1.00  0.00           H
ATOM   3990  OW  SOL  1350       9.380   4.800  76.510  1.00  0.00           O
ATOM   3991  HW1 SOL  1350      10.320   4.960  76.440  1.00  0.00           H
ATOM   3992  HW2 SOL  1350       9.310   3.870  76.750  1.00  0.00           H
ATOM   3993  OW  SOL  1351      23.270  89.800  64.440  1.00  0.00           O
ATOM   3994  HW1 SOL  1351      23.200  90.520  63.820  1.00  0.00           H
ATOM   3995  HW2 SOL  1351      23.060  89.010  63.940  1.00  0.00           H
ATOM   3996  OW  SOL  1352       9.440  82.390  77.450  1.00  0.00           O
ATOM   3997  HW1 SOL  1352       9.660  82.310  76.520  1.00  0.00           H
ATOM   3998  HW2 SOL  1352       8.580  82.810  77.460  1.00  0.00           H
ATOM   3999  OW  SOL  1353       5.480  22.360  85.060  1.00  0.00           O
ATOM   4000  HW1 SOL  1353       5.820  21.550  84.670  1.00  0.00           H
ATOM   4001  HW2 SOL  1353       5.550  23.010  84.360  1.00  0.00           H
ATOM   4002  OW  SOL  1354       6.200  75.890  50.900  1.00  0.00           O
ATOM   4003  HW1 SOL  1354       6.050  76.840  50.860  1.00  0.00           H
ATOM   4004  HW2 SOL  1354       6.280  75.620  49.980  1.00  0.00           H
ATOM   4005  OW  SOL  1355       5.990   3.450  56.750  1.00  0.00           O
ATOM   4006  HW1 SOL  1355       5.840   2.510  56.740  1.00  0.00           H
ATOM   4007  HW2 SOL  1355       6.870   3.560  56.400  1.00  0.00           H
ATOM   4008  OW  SOL  1356      81.460  24.540  39.850  1.00  0.00           O
ATOM   4009  HW1 SOL  1356      81.640  25.450  40.110  1.00  0.00           H
ATOM   4010  HW2 SOL  1356      80.810  24.240  40.480  1.00  0.00           H
ATOM   4011  OW  SOL  1357       3.220   5.350  89.720  1.00  0.00           O
ATOM   4012  HW1 SOL  1357       3.190   5.260  90.670  1.00  0.00           H
ATOM   4013  HW2 SOL  1357       3.190   6.300  89.560  1.00  0.00           H
ATOM   4014  OW  SOL  1358      29.970  73.980  70.250  1.00  0.00           O
ATOM   4015  HW1 SOL  1358      29.820  74.380  71.110  1.00  0.00           H
ATOM   4016  HW2 SOL  1358      30.690  73.360  70.390  1.00  0.00           H
ATOM   4017  OW  SOL  1359      82.990  30.020  73.550  1.00  0.00           O
ATOM   4018  HW1 SOL  1359      83.890  30.360  73.510  1.00  0.00           H
ATOM   4019  HW2 SOL  1359      83.060  29.130  73.200  1.00  0.00           H
ATOM   4020  OW  SOL  1360      35.910  28.610  82.490  1.00  0.00           O
ATOM   4021  HW1 SOL  1360      36.680  28.060  82.370  1.00  0.00           H
ATOM   4022  HW2 SOL  1360      36.030  29.020  83.350  1.00  0.00           H
ATOM   4023  OW  SOL  1361      79.970  21.510  44.620  1.00  0.00           O
ATOM   4024  HW1 SOL  1361      80.740  20.940  44.660  1.00  0.00           H
ATOM   4025  HW2 SOL  1361      80.240  22.230  44.040  1.00  0.00           H
ATOM   4026  OW  SOL  1362      17.990  18.170  64.530  1.00  0.00           O
ATOM   4027  HW1 SOL  1362      18.120  18.650  65.350  1.00  0.00           H
ATOM   4028  HW2 SOL  1362      18.760  17.610  64.460  1.00  0.00           H
ATOM   4029  OW  SOL  1363       3.060   8.700  57.840  1.00  0.00           O
ATOM   4030  HW1 SOL  1363       3.790   8.840  57.250  1.00  0.00           H
ATOM   4031  HW2 SOL  1363       2.410   8.230  57.320  1.00  0.00           H
ATOM   4032  OW  SOL  1364      15.780   2.290  71.290  1.00  0.00           O
ATOM   4033  HW1 SOL  1364      15.280   1.650  70.780  1.00  0.00           H
ATOM   4034  HW2 SOL  1364      16.680   1.960  71.280  1.00  0.00           H
ATOM   4035  OW  SOL  1365       1.490  11.000  54.760  1.00  0.00           O
ATOM   4036  HW1 SOL  1365       1.100  11.820  55.080  1.00  0.00           H
ATOM   4037  HW2 SOL  1365       2.430  11.170  54.760  1.00  0.00           H
ATOM   4038  OW  SOL  1366       8.750   7.230  57.310  1.00  0.00           O
ATOM   4039  HW1 SOL  1366       8.770   8.060  57.780  1.00  0.00           H
ATOM   4040  HW2 SOL  1366       9.630   7.130  56.950  1.00  0.00           H
ATOM   4041  OW  SOL  1367      92.230  87.400  45.220  1.00  0.00           O
ATOM   4042  HW1 SOL  1367      92.320  87.610  44.290  1.00  0.00           H
ATOM   4043  HW2 SOL  1367       0.080  88.220  45.680  1.00  0.00           H
ATOM   4044  OW  SOL  1368      20.590   6.050  49.180  1.00  0.00           O
ATOM   4045  HW1 SOL  1368      20.380   5.980  50.110  1.00  0.00           H
ATOM   4046  HW2 SOL  1368      20.370   6.960  48.960  1.00  0.00           H
ATOM   4047  OW  SOL  1369      10.490  86.570  74.480  1.00  0.00           O
ATOM   4048  HW1 SOL  1369      11.110  86.800  73.790  1.00  0.00           H
ATOM   4049  HW2 SOL  1369      10.250  87.410  74.880  1.00  0.00           H
ATOM   4050  OW  SOL  1370      17.300  13.940  50.990  1.00  0.00           O
ATOM   4051  HW1 SOL  1370      17.920  13.630  51.660  1.00  0.00           H
ATOM   4052  HW2 SOL  1370      17.780  13.900  50.170  1.00  0.00           H
ATOM   4053  OW  SOL  1371      20.280  73.550  59.440  1.00  0.00           O
ATOM   4054  HW1 SOL  1371      20.860  74.210  59.820  1.00  0.00           H
ATOM   4055  HW2 SOL  1371      20.190  72.890  60.130  1.00  0.00           H
ATOM   4056  OW  SOL  1372      91.650  22.690  58.080  1.00  0.00           O
ATOM   4057  HW1 SOL  1372       0.040  22.570  58.700  1.00  0.00           H
ATOM   4058  HW2 SOL  1372      90.850  22.570  58.600  1.00  0.00           H
ATOM   4059  OW  SOL  1373      25.040  17.780  43.470  1.00  0.00           O
ATOM   4060  HW1 SOL  1373      25.330  16.870  43.470  1.00  0.00           H
ATOM   4061  HW2 SOL  1373      25.340  18.130  42.630  1.00  0.00           H
ATOM   4062  OW  SOL  1374      31.430   3.360   4.710  1.00  0.00           O
ATOM   4063  HW1 SOL  1374      30.820   2.870   5.260  1.00  0.00           H
ATOM   4064  HW2 SOL  1374      31.330   4.270   5.000  1.00  0.00           H
ATOM   4065  OW  SOL  1375      91.700   2.000  86.040  1.00  0.00           O
ATOM   4066  HW1 SOL  1375      91.870   2.730  86.650  1.00  0.00           H
ATOM   4067  HW2 SOL  1375       0.230   1.760  85.700  1.00  0.00           H
ATOM   4068  OW  SOL  1376      86.680   7.400  68.320  1.00  0.00           O
ATOM   4069  HW1 SOL  1376      86.120   7.950  68.870  1.00  0.00           H
ATOM   4070  HW2 SOL  1376      87.430   7.190  68.870  1.00  0.00           H
ATOM   4071  OW  SOL  1377       0.000  10.230  81.210  1.00  0.00           O
ATOM   4072  HW1 SOL  1377       0.230   9.540  81.840  1.00  0.00           H
ATOM   4073  HW2 SOL  1377      92.290   9.780  80.370  1.00  0.00           H
ATOM   4074  OW  SOL  1378      26.090  16.040  57.000  1.00  0.00           O
ATOM   4075  HW1 SOL  1378      25.190  16.110  56.700  1.00  0.00           H
ATOM   4076  HW2 SOL  1378      26.600  15.850  56.210  1.00  0.00           H
ATOM   4077  OW  SOL  1379       6.040   0.470  76.020  1.00  0.00           O
ATOM   4078  HW1 SOL  1379       6.130   1.010  76.810  1.00  0.00           H
ATOM   4079  HW2 SOL  1379       6.810  92.230  76.030  1.00  0.00           H
ATOM   4080  OW  SOL  1380      18.270   1.460  70.610  1.00  0.00           O
ATOM   4081  HW1 SOL  1380      18.240   1.220  69.690  1.00  0.00           H
ATOM   4082  HW2 SOL  1380      18.850   0.810  71.010  1.00  0.00           H
ATOM   4083  OW  SOL  1381      90.910  78.350  75.640  1.00  0.00           O
ATOM   4084  HW1 SOL  1381      91.530  78.790  76.230  1.00  0.00           H
ATOM   4085  HW2 SOL  1381      91.150  78.650  74.770  1.00  0.00           H
ATOM   4086  OW  SOL  1382      21.010  80.790  84.220  1.00  0.00           O
ATOM   4087  HW1 SOL  1382      21.440  79.970  84.450  1.00  0.00           H
ATOM   4088  HW2 SOL  1382      21.710  81.320  83.830  1.00  0.00           H
ATOM   4089  OW  SOL  1383       1.360   0.270  88.440  1.00  0.00           O
ATOM   4090  HW1 SOL  1383       1.720   1.160  88.540  1.00  0.00           H
ATOM   4091  HW2 SOL  1383       0.440   0.410  88.230  1.00  0.00           H
ATOM   4092  OW  SOL  1384       3.640  82.250   3.860  1.00  0.00           O
ATOM   4093  HW1 SOL  1384       3.750  82.760   3.060  1.00  0.00           H
ATOM   4094  HW2 SOL  1384       2.930  82.690   4.340  1.00  0.00           H
ATOM   4095  OW  SOL  1385       6.770  52.820  66.650  1.00  0.00           O
ATOM   4096  HW1 SOL  1385       6.460  51.920  66.490  1.00  0.00           H
ATOM   4097  HW2 SOL  1385       7.370  52.740  67.390  1.00  0.00           H
ATOM   4098  OW  SOL  1386      23.550  11.130  27.140  1.00  0.00           O
ATOM   4099  HW1 SOL  1386      24.050  10.400  27.490  1.00  0.00           H
ATOM   4100  HW2 SOL  1386      24.210  11.760  26.850  1.00  0.00           H
ATOM   4101  OW  SOL  1387      14.340  16.320  86.510  1.00  0.00           O
ATOM   4102  HW1 SOL  1387      13.910  15.540  86.850  1.00  0.00           H
ATOM   4103  HW2 SOL  1387      15.260  16.200  86.720  1.00  0.00           H
ATOM   4104  OW  SOL  1388      20.910   3.560   8.110  1.00  0.00           O
ATOM   4105  HW1 SOL  1388      20.450   3.240   8.890  1.00  0.00           H
ATOM   4106  HW2 SOL  1388      20.250   4.100   7.660  1.00  0.00           H
ATOM   4107  OW  SOL  1389       7.600  12.530  86.840  1.00  0.00           O
ATOM   4108  HW1 SOL  1389       6.880  11.910  86.910  1.00  0.00           H
ATOM   4109  HW2 SOL  1389       7.350  13.110  86.120  1.00  0.00           H
ATOM   4110  OW  SOL  1390      49.670  87.420  88.920  1.00  0.00           O
ATOM   4111  HW1 SOL  1390      48.910  87.750  88.440  1.00  0.00           H
ATOM   4112  HW2 SOL  1390      50.120  86.840  88.300  1.00  0.00           H
ATOM   4113  OW  SOL  1391      23.800  89.060  85.960  1.00  0.00           O
ATOM   4114  HW1 SOL  1391      23.240  89.000  86.740  1.00  0.00           H
ATOM   4115  HW2 SOL  1391      23.400  88.450  85.340  1.00  0.00           H
ATOM   4116  OW  SOL  1392       5.790  89.600  56.310  1.00  0.00           O
ATOM   4117  HW1 SOL  1392       5.720  89.260  57.200  1.00  0.00           H
ATOM   4118  HW2 SOL  1392       5.060  90.210  56.230  1.00  0.00           H
ATOM   4119  OW  SOL  1393       6.060  19.660  77.710  1.00  0.00           O
ATOM   4120  HW1 SOL  1393       5.320  19.270  77.250  1.00  0.00           H
ATOM   4121  HW2 SOL  1393       6.690  19.870  77.020  1.00  0.00           H
ATOM   4122  OW  SOL  1394      26.810  10.410  64.080  1.00  0.00           O
ATOM   4123  HW1 SOL  1394      27.570  10.160  63.560  1.00  0.00           H
ATOM   4124  HW2 SOL  1394      26.460  11.190  63.650  1.00  0.00           H
ATOM   4125  OW  SOL  1395       1.090  80.880  83.720  1.00  0.00           O
ATOM   4126  HW1 SOL  1395       0.690  81.450  83.060  1.00  0.00           H
ATOM   4127  HW2 SOL  1395       1.940  81.280  83.900  1.00  0.00           H
ATOM   4128  OW  SOL  1396      18.790   7.200  58.980  1.00  0.00           O
ATOM   4129  HW1 SOL  1396      18.230   7.040  59.740  1.00  0.00           H
ATOM   4130  HW2 SOL  1396      19.670   7.330  59.360  1.00  0.00           H
ATOM   4131  OW  SOL  1397      45.390  43.970  14.750  1.00  0.00           O
ATOM   4132  HW1 SOL  1397      46.010  43.530  14.170  1.00  0.00           H
ATOM   4133  HW2 SOL  1397      45.360  43.410  15.530  1.00  0.00           H
ATOM   4134  OW  SOL  1398      90.550  27.620  79.710  1.00  0.00           O
ATOM   4135  HW1 SOL  1398      91.400  27.260  79.470  1.00  0.00           H
ATOM   4136  HW2 SOL  1398      89.920  27.160  79.150  1.00  0.00           H
ATOM   4137  OW  SOL  1399      77.190  50.930  83.660  1.00  0.00           O
ATOM   4138  HW1 SOL  1399      78.050  51.230  83.360  1.00  0.00           H
ATOM   4139  HW2 SOL  1399      77.360  50.560  84.530  1.00  0.00           H
ATOM   4140  OW  SOL  1400      35.390   6.270  81.590  1.00  0.00           O
ATOM   4141  HW1 SOL  1400      34.700   6.850  81.250  1.00  0.00           H
ATOM   4142  HW2 SOL  1400      36.040   6.870  81.960  1.00  0.00           H
ATOM   4143  OW  SOL  1401      10.220  36.330  11.820  1.00  0.00           O
ATOM   4144  HW1 SOL  1401      10.490  35.920  11.000  1.00  0.00           H
ATOM   4145  HW2 SOL  1401       9.570  35.720  12.190  1.00  0.00           H
ATOM   4146  OW  SOL  1402      33.550  88.870  86.590  1.00  0.00           O
ATOM   4147  HW1 SOL  1402      33.640  89.810  86.440  1.00  0.00           H
ATOM   4148  HW2 SOL  1402      33.160  88.800  87.460  1.00  0.00           H
ATOM   4149  OW  SOL  1403      87.090  74.580   8.370  1.00  0.00           O
ATOM   4150  HW1 SOL  1403      87.760  74.030   7.960  1.00  0.00           H
ATOM   4151  HW2 SOL  1403      87.200  75.440   7.980  1.00  0.00           H
ATOM   4152  OW  SOL  1404      10.960  81.320  85.570  1.00  0.00           O
ATOM   4153  HW1 SOL  1404      10.050  81.100  85.740  1.00  0.00           H
ATOM   4154  HW2 SOL  1404      11.120  81.050  84.670  1.00  0.00           H
ATOM   4155  OW  SOL  1405      12.330  13.280  87.490  1.00  0.00           O
ATOM   4156  HW1 SOL  1405      11.410  13.400  87.270  1.00  0.00           H
ATOM   4157  HW2 SOL  1405      12.390  13.520  88.420  1.00  0.00           H
ATOM   4158  OW  SOL  1406       1.840   5.220  74.920  1.00  0.00           O
ATOM   4159  HW1 SOL  1406       2.080   5.560  74.060  1.00  0.00           H
ATOM   4160  HW2 SOL  1406       2.670   4.920  75.300  1.00  0.00           H
ATOM   4161  OW  SOL  1407      10.570  31.300  79.680  1.00  0.00           O
ATOM   4162  HW1 SOL  1407      10.210  32.130  79.360  1.00  0.00           H
ATOM   4163  HW2 SOL  1407      11.490  31.500  79.840  1.00  0.00           H
ATOM   4164  OW  SOL  1408      87.020   0.040  66.630  1.00  0.00           O
ATOM   4165  HW1 SOL  1408      86.870  91.500  66.260  1.00  0.00           H
ATOM   4166  HW2 SOL  1408      87.900   0.280  66.320  1.00  0.00           H
ATOM   4167  OW  SOL  1409      85.860   2.610  66.700  1.00  0.00           O
ATOM   4168  HW1 SOL  1409      85.730   2.620  65.750  1.00  0.00           H
ATOM   4169  HW2 SOL  1409      86.100   1.710  66.900  1.00  0.00           H
ATOM   4170  OW  SOL  1410      16.070  32.640  55.570  1.00  0.00           O
ATOM   4171  HW1 SOL  1410      16.180  32.170  56.400  1.00  0.00           H
ATOM   4172  HW2 SOL  1410      15.690  31.990  54.980  1.00  0.00           H
ATOM   4173  OW  SOL  1411       4.310  12.350  59.670  1.00  0.00           O
ATOM   4174  HW1 SOL  1411       4.650  11.540  60.060  1.00  0.00           H
ATOM   4175  HW2 SOL  1411       4.710  13.050  60.190  1.00  0.00           H
ATOM   4176  OW  SOL  1412       6.820   4.450  84.770  1.00  0.00           O
ATOM   4177  HW1 SOL  1412       6.360   3.640  85.000  1.00  0.00           H
ATOM   4178  HW2 SOL  1412       6.170   4.990  84.330  1.00  0.00           H
ATOM   4179  OW  SOL  1413      37.900  28.030  84.360  1.00  0.00           O
ATOM   4180  HW1 SOL  1413      37.980  27.840  85.290  1.00  0.00           H
ATOM   4181  HW2 SOL  1413      38.750  27.790  83.990  1.00  0.00           H
ATOM   4182  OW  SOL  1414       1.010  88.810  28.790  1.00  0.00           O
ATOM   4183  HW1 SOL  1414       1.820  89.070  29.240  1.00  0.00           H
ATOM   4184  HW2 SOL  1414       1.250  88.030  28.290  1.00  0.00           H
ATOM   4185  OW  SOL  1415      87.970  70.680  14.970  1.00  0.00           O
ATOM   4186  HW1 SOL  1415      88.230  70.560  14.050  1.00  0.00           H
ATOM   4187  HW2 SOL  1415      88.510  70.050  15.450  1.00  0.00           H
ATOM   4188  OW  SOL  1416      12.430  78.770  86.390  1.00  0.00           O
ATOM   4189  HW1 SOL  1416      12.100  79.500  86.910  1.00  0.00           H
ATOM   4190  HW2 SOL  1416      11.710  78.530  85.810  1.00  0.00           H
ATOM   4191  OW  SOL  1417      55.230  85.850  88.510  1.00  0.00           O
ATOM   4192  HW1 SOL  1417      56.070  86.260  88.710  1.00  0.00           H
ATOM   4193  HW2 SOL  1417      54.810  86.450  87.900  1.00  0.00           H
ATOM   4194  OW  SOL  1418       7.580   7.870  90.060  1.00  0.00           O
ATOM   4195  HW1 SOL  1418       7.540   7.010  90.470  1.00  0.00           H
ATOM   4196  HW2 SOL  1418       8.490   8.150  90.190  1.00  0.00           H
ATOM   4197  OW  SOL  1419      85.230  11.270  77.030  1.00  0.00           O
ATOM   4198  HW1 SOL  1419      85.290  10.820  76.190  1.00  0.00           H
ATOM   4199  HW2 SOL  1419      85.500  10.600  77.680  1.00  0.00           H
ATOM   4200  OW  SOL  1420      88.680  40.420  89.460  1.00  0.00           O
ATOM   4201  HW1 SOL  1420      87.880  40.430  88.930  1.00  0.00           H
ATOM   4202  HW2 SOL  1420      88.490  39.810  90.170  1.00  0.00           H
ATOM   4203  OW  SOL  1421      11.860  90.800   1.190  1.00  0.00           O
ATOM   4204  HW1 SOL  1421      11.160  90.420   1.720  1.00  0.00           H
ATOM   4205  HW2 SOL  1421      12.090  91.620   1.640  1.00  0.00           H
ATOM   4206  OW  SOL  1422      82.940  20.080  84.850  1.00  0.00           O
ATOM   4207  HW1 SOL  1422      82.870  19.210  84.450  1.00  0.00           H
ATOM   4208  HW2 SOL  1422      83.840  20.340  84.690  1.00  0.00           H
ATOM   4209  OW  SOL  1423      90.600  72.830  66.130  1.00  0.00           O
ATOM   4210  HW1 SOL  1423      90.860  73.220  66.970  1.00  0.00           H
ATOM   4211  HW2 SOL  1423      90.620  71.890  66.290  1.00  0.00           H
ATOM   4212  OW  SOL  1424      10.240  42.470  83.480  1.00  0.00           O
ATOM   4213  HW1 SOL  1424      10.330  43.110  82.770  1.00  0.00           H
ATOM   4214  HW2 SOL  1424      10.960  41.850  83.330  1.00  0.00           H
ATOM   4215  OW  SOL  1425      22.270  28.350  69.350  1.00  0.00           O
ATOM   4216  HW1 SOL  1425      22.010  27.970  68.510  1.00  0.00           H
ATOM   4217  HW2 SOL  1425      23.140  28.720  69.190  1.00  0.00           H
ATOM   4218  OW  SOL  1426      23.880  26.380  70.630  1.00  0.00           O
ATOM   4219  HW1 SOL  1426      23.530  26.320  71.520  1.00  0.00           H
ATOM   4220  HW2 SOL  1426      23.220  26.880  70.150  1.00  0.00           H
ATOM   4221  OW  SOL  1427      18.480  24.510  89.540  1.00  0.00           O
ATOM   4222  HW1 SOL  1427      18.420  23.640  89.140  1.00  0.00           H
ATOM   4223  HW2 SOL  1427      19.130  24.400  90.230  1.00  0.00           H
ATOM   4224  OW  SOL  1428      13.180   4.470   0.710  1.00  0.00           O
ATOM   4225  HW1 SOL  1428      13.130   3.530   0.540  1.00  0.00           H
ATOM   4226  HW2 SOL  1428      13.340   4.540   1.650  1.00  0.00           H
ATOM   4227  OW  SOL  1429       5.330   3.470  72.500  1.00  0.00           O
ATOM   4228  HW1 SOL  1429       4.390   3.680  72.490  1.00  0.00           H
ATOM   4229  HW2 SOL  1429       5.610   3.710  73.380  1.00  0.00           H
ATOM   4230  OW  SOL  1430      29.540  26.200   0.090  1.00  0.00           O
ATOM   4231  HW1 SOL  1430      29.690  27.040   0.530  1.00  0.00           H
ATOM   4232  HW2 SOL  1430      29.130  25.650   0.750  1.00  0.00           H
ATOM   4233  OW  SOL  1431      15.690  68.310  76.440  1.00  0.00           O
ATOM   4234  HW1 SOL  1431      15.070  68.700  77.050  1.00  0.00           H
ATOM   4235  HW2 SOL  1431      16.540  68.690  76.690  1.00  0.00           H
ATOM   4236  OW  SOL  1432      81.100   4.570  64.420  1.00  0.00           O
ATOM   4237  HW1 SOL  1432      81.350   5.090  63.650  1.00  0.00           H
ATOM   4238  HW2 SOL  1432      81.890   4.530  64.950  1.00  0.00           H
ATOM   4239  OW  SOL  1433      26.360   3.790  87.120  1.00  0.00           O
ATOM   4240  HW1 SOL  1433      26.570   3.060  87.700  1.00  0.00           H
ATOM   4241  HW2 SOL  1433      25.480   3.590  86.790  1.00  0.00           H
ATOM   4242  OW  SOL  1434      11.230  18.580  78.530  1.00  0.00           O
ATOM   4243  HW1 SOL  1434      11.690  19.120  77.880  1.00  0.00           H
ATOM   4244  HW2 SOL  1434      11.730  17.770  78.580  1.00  0.00           H
ATOM   4245  OW  SOL  1435       9.910  77.320  88.460  1.00  0.00           O
ATOM   4246  HW1 SOL  1435      10.050  78.240  88.680  1.00  0.00           H
ATOM   4247  HW2 SOL  1435       9.050  77.310  88.040  1.00  0.00           H
ATOM   4248  OW  SOL  1436      76.810  54.340  80.870  1.00  0.00           O
ATOM   4249  HW1 SOL  1436      77.500  54.800  80.390  1.00  0.00           H
ATOM   4250  HW2 SOL  1436      76.970  53.420  80.690  1.00  0.00           H
ATOM   4251  OW  SOL  1437      27.510  39.640  52.010  1.00  0.00           O
ATOM   4252  HW1 SOL  1437      27.490  38.870  52.580  1.00  0.00           H
ATOM   4253  HW2 SOL  1437      28.190  40.200  52.390  1.00  0.00           H
ATOM   4254  OW  SOL  1438       8.420  35.350  73.380  1.00  0.00           O
ATOM   4255  HW1 SOL  1438       7.560  35.380  72.970  1.00  0.00           H
ATOM   4256  HW2 SOL  1438       8.480  34.470  73.740  1.00  0.00           H
ATOM   4257  OW  SOL  1439       7.320  81.340  48.810  1.00  0.00           O
ATOM   4258  HW1 SOL  1439       6.780  81.210  48.040  1.00  0.00           H
ATOM   4259  HW2 SOL  1439       6.710  81.290  49.550  1.00  0.00           H
ATOM   4260  OW  SOL  1440      70.340   1.230  11.200  1.00  0.00           O
ATOM   4261  HW1 SOL  1440      70.320   0.350  11.580  1.00  0.00           H
ATOM   4262  HW2 SOL  1440      69.790   1.170  10.420  1.00  0.00           H
ATOM   4263  OW  SOL  1441       8.050   4.060  81.290  1.00  0.00           O
ATOM   4264  HW1 SOL  1441       8.240   4.450  80.440  1.00  0.00           H
ATOM   4265  HW2 SOL  1441       8.270   4.740  81.930  1.00  0.00           H
ATOM   4266  OW  SOL  1442       4.490  86.070  89.630  1.00  0.00           O
ATOM   4267  HW1 SOL  1442       3.750  86.460  89.160  1.00  0.00           H
ATOM   4268  HW2 SOL  1442       4.370  85.130  89.520  1.00  0.00           H
ATOM   4269  OW  SOL  1443      12.880   1.040   2.200  1.00  0.00           O
ATOM   4270  HW1 SOL  1443      12.280   1.280   2.910  1.00  0.00           H
ATOM   4271  HW2 SOL  1443      13.750   1.130   2.580  1.00  0.00           H
ATOM   4272  OW  SOL  1444      39.920  12.540   3.010  1.00  0.00           O
ATOM   4273  HW1 SOL  1444      38.990  12.770   3.000  1.00  0.00           H
ATOM   4274  HW2 SOL  1444      40.000  11.840   2.360  1.00  0.00           H
ATOM   4275  OW  SOL  1445       2.440  82.770  91.020  1.00  0.00           O
ATOM   4276  HW1 SOL  1445       1.670  83.190  91.390  1.00  0.00           H
ATOM   4277  HW2 SOL  1445       3.050  82.690  91.750  1.00  0.00           H
ATOM   4278  OW  SOL  1446      12.280   6.630  69.190  1.00  0.00           O
ATOM   4279  HW1 SOL  1446      12.440   7.160  69.970  1.00  0.00           H
ATOM   4280  HW2 SOL  1446      12.630   7.150  68.470  1.00  0.00           H
ATOM   4281  OW  SOL  1447       8.050  85.180  70.330  1.00  0.00           O
ATOM   4282  HW1 SOL  1447       8.470  85.070  71.190  1.00  0.00           H
ATOM   4283  HW2 SOL  1447       8.470  85.960  69.960  1.00  0.00           H
ATOM   4284  OW  SOL  1448      25.340  85.740  62.710  1.00  0.00           O
ATOM   4285  HW1 SOL  1448      24.980  85.710  63.590  1.00  0.00           H
ATOM   4286  HW2 SOL  1448      25.070  84.900  62.320  1.00  0.00           H
ATOM   4287  OW  SOL  1449      70.630  81.270  24.860  1.00  0.00           O
ATOM   4288  HW1 SOL  1449      69.790  81.600  24.550  1.00  0.00           H
ATOM   4289  HW2 SOL  1449      71.030  80.880  24.090  1.00  0.00           H
ATOM   4290  OW  SOL  1450       5.550  12.550   9.030  1.00  0.00           O
ATOM   4291  HW1 SOL  1450       5.380  12.520   8.090  1.00  0.00           H
ATOM   4292  HW2 SOL  1450       5.160  13.370   9.320  1.00  0.00           H
ATOM   4293  OW  SOL  1451      24.150  21.450   0.830  1.00  0.00           O
ATOM   4294  HW1 SOL  1451      24.090  20.500   0.730  1.00  0.00           H
ATOM   4295  HW2 SOL  1451      25.090  21.630   0.860  1.00  0.00           H
ATOM   4296  OW  SOL  1452      81.030  15.950  77.290  1.00  0.00           O
ATOM   4297  HW1 SOL  1452      80.100  15.890  77.540  1.00  0.00           H
ATOM   4298  HW2 SOL  1452      81.460  16.280  78.080  1.00  0.00           H
ATOM   4299  OW  SOL  1453      85.490   6.530  81.190  1.00  0.00           O
ATOM   4300  HW1 SOL  1453      85.000   6.410  82.000  1.00  0.00           H
ATOM   4301  HW2 SOL  1453      86.400   6.580  81.470  1.00  0.00           H
ATOM   4302  OW  SOL  1454      87.900  61.200  68.890  1.00  0.00           O
ATOM   4303  HW1 SOL  1454      87.910  62.130  68.640  1.00  0.00           H
ATOM   4304  HW2 SOL  1454      87.530  60.750  68.140  1.00  0.00           H
ATOM   4305  OW  SOL  1455       4.500   1.370  13.080  1.00  0.00           O
ATOM   4306  HW1 SOL  1455       4.520   1.680  13.990  1.00  0.00           H
ATOM   4307  HW2 SOL  1455       5.270   1.760  12.680  1.00  0.00           H
ATOM   4308  OW  SOL  1456       1.150  73.740   5.520  1.00  0.00           O
ATOM   4309  HW1 SOL  1456       1.980  73.310   5.340  1.00  0.00           H
ATOM   4310  HW2 SOL  1456       1.350  74.670   5.570  1.00  0.00           H
ATOM   4311  OW  SOL  1457      92.200  79.260  73.360  1.00  0.00           O
ATOM   4312  HW1 SOL  1457      91.760  80.090  73.520  1.00  0.00           H
ATOM   4313  HW2 SOL  1457      92.160  79.140  72.410  1.00  0.00           H
ATOM   4314  OW  SOL  1458      12.840  18.120  87.730  1.00  0.00           O
ATOM   4315  HW1 SOL  1458      12.360  17.340  88.020  1.00  0.00           H
ATOM   4316  HW2 SOL  1458      13.550  17.780  87.190  1.00  0.00           H
ATOM   4317  OW  SOL  1459      23.650  89.490   6.030  1.00  0.00           O
ATOM   4318  HW1 SOL  1459      23.870  88.910   5.300  1.00  0.00           H
ATOM   4319  HW2 SOL  1459      22.690  89.430   6.100  1.00  0.00           H
ATOM   4320  OW  SOL  1460      12.500   7.440  61.900  1.00  0.00           O
ATOM   4321  HW1 SOL  1460      13.270   8.010  61.920  1.00  0.00           H
ATOM   4322  HW2 SOL  1460      11.790   7.980  62.250  1.00  0.00           H
ATOM   4323  OW  SOL  1461      11.280  75.810  52.310  1.00  0.00           O
ATOM   4324  HW1 SOL  1461      11.100  76.330  51.530  1.00  0.00           H
ATOM   4325  HW2 SOL  1461      12.040  76.250  52.710  1.00  0.00           H
ATOM   4326  OW  SOL  1462      40.790  46.040  64.560  1.00  0.00           O
ATOM   4327  HW1 SOL  1462      40.430  46.890  64.310  1.00  0.00           H
ATOM   4328  HW2 SOL  1462      41.730  46.180  64.600  1.00  0.00           H
ATOM   4329  OW  SOL  1463       7.860  14.960  10.520  1.00  0.00           O
ATOM   4330  HW1 SOL  1463       8.300  14.130  10.350  1.00  0.00           H
ATOM   4331  HW2 SOL  1463       8.090  15.510   9.760  1.00  0.00           H
ATOM   4332  OW  SOL  1464      74.170  18.350  68.450  1.00  0.00           O
ATOM   4333  HW1 SOL  1464      74.340  18.810  69.270  1.00  0.00           H
ATOM   4334  HW2 SOL  1464      73.210  18.340  68.380  1.00  0.00           H
ATOM   4335  OW  SOL  1465       8.520   5.680  32.610  1.00  0.00           O
ATOM   4336  HW1 SOL  1465       8.900   6.240  31.940  1.00  0.00           H
ATOM   4337  HW2 SOL  1465       8.090   4.980  32.130  1.00  0.00           H
ATOM   4338  OW  SOL  1466      39.210  31.420  74.490  1.00  0.00           O
ATOM   4339  HW1 SOL  1466      39.440  30.810  75.200  1.00  0.00           H
ATOM   4340  HW2 SOL  1466      38.270  31.560  74.600  1.00  0.00           H
ATOM   4341  OW  SOL  1467      28.880   0.120  74.670  1.00  0.00           O
ATOM   4342  HW1 SOL  1467      29.730   0.020  75.120  1.00  0.00           H
ATOM   4343  HW2 SOL  1467      28.480   0.870  75.110  1.00  0.00           H
ATOM   4344  OW  SOL  1468      43.230   0.750   6.240  1.00  0.00           O
ATOM   4345  HW1 SOL  1468      43.060   0.480   5.330  1.00  0.00           H
ATOM   4346  HW2 SOL  1468      42.670   1.530   6.350  1.00  0.00           H
ATOM   4347  OW  SOL  1469      17.430   8.110  64.520  1.00  0.00           O
ATOM   4348  HW1 SOL  1469      18.230   7.880  64.040  1.00  0.00           H
ATOM   4349  HW2 SOL  1469      17.410   9.060  64.500  1.00  0.00           H
ATOM   4350  OW  SOL  1470      16.880   0.390  87.920  1.00  0.00           O
ATOM   4351  HW1 SOL  1470      17.650  92.150  88.010  1.00  0.00           H
ATOM   4352  HW2 SOL  1470      16.980   1.040  88.610  1.00  0.00           H
ATOM   4353  OW  SOL  1471      35.210   6.190   5.430  1.00  0.00           O
ATOM   4354  HW1 SOL  1471      35.520   6.810   4.770  1.00  0.00           H
ATOM   4355  HW2 SOL  1471      34.560   5.650   4.980  1.00  0.00           H
ATOM   4356  OW  SOL  1472      91.350  25.610  86.340  1.00  0.00           O
ATOM   4357  HW1 SOL  1472      90.480  25.990  86.440  1.00  0.00           H
ATOM   4358  HW2 SOL  1472      91.950  26.350  86.420  1.00  0.00           H
ATOM   4359  OW  SOL  1473       5.300   3.850  88.720  1.00  0.00           O
ATOM   4360  HW1 SOL  1473       4.860   3.010  88.840  1.00  0.00           H
ATOM   4361  HW2 SOL  1473       4.670   4.500  89.030  1.00  0.00           H
ATOM   4362  OW  SOL  1474      38.860   8.380  12.760  1.00  0.00           O
ATOM   4363  HW1 SOL  1474      38.460   8.310  11.890  1.00  0.00           H
ATOM   4364  HW2 SOL  1474      38.960   9.320  12.910  1.00  0.00           H
ATOM   4365  OW  SOL  1475      23.400  27.160  74.560  1.00  0.00           O
ATOM   4366  HW1 SOL  1475      23.110  26.730  73.750  1.00  0.00           H
ATOM   4367  HW2 SOL  1475      23.070  26.610  75.260  1.00  0.00           H
ATOM   4368  OW  SOL  1476      86.140  18.920  56.790  1.00  0.00           O
ATOM   4369  HW1 SOL  1476      85.320  19.410  56.700  1.00  0.00           H
ATOM   4370  HW2 SOL  1476      86.720  19.330  56.140  1.00  0.00           H
ATOM   4371  OW  SOL  1477      83.520  90.770  10.110  1.00  0.00           O
ATOM   4372  HW1 SOL  1477      84.460  90.930  10.270  1.00  0.00           H
ATOM   4373  HW2 SOL  1477      83.460  90.640   9.170  1.00  0.00           H
ATOM   4374  OW  SOL  1478      78.250  31.690  55.150  1.00  0.00           O
ATOM   4375  HW1 SOL  1478      78.540  30.770  55.150  1.00  0.00           H
ATOM   4376  HW2 SOL  1478      77.490  31.710  54.570  1.00  0.00           H
ATOM   4377  OW  SOL  1479      40.640   6.260  10.610  1.00  0.00           O
ATOM   4378  HW1 SOL  1479      39.820   6.530  10.190  1.00  0.00           H
ATOM   4379  HW2 SOL  1479      40.980   5.560  10.050  1.00  0.00           H
ATOM   4380  OW  SOL  1480      23.040  14.350   8.430  1.00  0.00           O
ATOM   4381  HW1 SOL  1480      23.460  13.760   7.800  1.00  0.00           H
ATOM   4382  HW2 SOL  1480      22.770  15.110   7.900  1.00  0.00           H
ATOM   4383  OW  SOL  1481       7.120  33.020  52.660  1.00  0.00           O
ATOM   4384  HW1 SOL  1481       7.040  32.210  52.160  1.00  0.00           H
ATOM   4385  HW2 SOL  1481       7.800  33.520  52.200  1.00  0.00           H
ATOM   4386  OW  SOL  1482      10.030  69.440  10.480  1.00  0.00           O
ATOM   4387  HW1 SOL  1482      10.600  68.690  10.650  1.00  0.00           H
ATOM   4388  HW2 SOL  1482       9.290  69.330  11.070  1.00  0.00           H
ATOM   4389  OW  SOL  1483      19.370   1.980  77.320  1.00  0.00           O
ATOM   4390  HW1 SOL  1483      19.410   1.190  77.860  1.00  0.00           H
ATOM   4391  HW2 SOL  1483      19.390   2.700  77.940  1.00  0.00           H
ATOM   4392  OW  SOL  1484      10.720   8.030  73.820  1.00  0.00           O
ATOM   4393  HW1 SOL  1484      10.990   7.210  73.410  1.00  0.00           H
ATOM   4394  HW2 SOL  1484      10.170   7.760  74.560  1.00  0.00           H
ATOM   4395  OW  SOL  1485      19.220  27.040   5.540  1.00  0.00           O
ATOM   4396  HW1 SOL  1485      20.150  26.850   5.560  1.00  0.00           H
ATOM   4397  HW2 SOL  1485      19.030  27.210   4.610  1.00  0.00           H
ATOM   4398  OW  SOL  1486      24.130  85.670  55.690  1.00  0.00           O
ATOM   4399  HW1 SOL  1486      24.160  86.260  56.440  1.00  0.00           H
ATOM   4400  HW2 SOL  1486      23.440  85.040  55.900  1.00  0.00           H
ATOM   4401  OW  SOL  1487      77.510  75.320  71.130  1.00  0.00           O
ATOM   4402  HW1 SOL  1487      78.180  74.910  71.670  1.00  0.00           H
ATOM   4403  HW2 SOL  1487      76.810  75.550  71.740  1.00  0.00           H
ATOM   4404  OW  SOL  1488       8.610  47.150  12.720  1.00  0.00           O
ATOM   4405  HW1 SOL  1488       8.810  46.290  13.090  1.00  0.00           H
ATOM   4406  HW2 SOL  1488       9.470  47.510  12.470  1.00  0.00           H
ATOM   4407  OW  SOL  1489      77.200  10.910  85.680  1.00  0.00           O
ATOM   4408  HW1 SOL  1489      76.900  11.530  85.010  1.00  0.00           H
ATOM   4409  HW2 SOL  1489      78.140  11.040  85.730  1.00  0.00           H
ATOM   4410  OW  SOL  1490      25.800  14.280   4.850  1.00  0.00           O
ATOM   4411  HW1 SOL  1490      25.600  13.540   5.420  1.00  0.00           H
ATOM   4412  HW2 SOL  1490      25.040  14.350   4.260  1.00  0.00           H
ATOM   4413  OW  SOL  1491      11.160   8.770   6.180  1.00  0.00           O
ATOM   4414  HW1 SOL  1491      10.500   8.440   5.570  1.00  0.00           H
ATOM   4415  HW2 SOL  1491      10.930   8.380   7.020  1.00  0.00           H
ATOM   4416  OW  SOL  1492      91.950  78.530  80.020  1.00  0.00           O
ATOM   4417  HW1 SOL  1492      91.220  78.170  79.530  1.00  0.00           H
ATOM   4418  HW2 SOL  1492      91.570  78.800  80.860  1.00  0.00           H
ATOM   4419  OW  SOL  1493       6.370  72.410  10.210  1.00  0.00           O
ATOM   4420  HW1 SOL  1493       7.250  72.750  10.370  1.00  0.00           H
ATOM   4421  HW2 SOL  1493       5.950  73.080   9.660  1.00  0.00           H
ATOM   4422  OW  SOL  1494      13.180   8.320  12.890  1.00  0.00           O
ATOM   4423  HW1 SOL  1494      13.270   8.430  11.940  1.00  0.00           H
ATOM   4424  HW2 SOL  1494      13.680   9.050  13.260  1.00  0.00           H
ATOM   4425  OW  SOL  1495      34.020  26.940  80.930  1.00  0.00           O
ATOM   4426  HW1 SOL  1495      34.480  27.440  81.600  1.00  0.00           H
ATOM   4427  HW2 SOL  1495      33.100  27.190  81.030  1.00  0.00           H
ATOM   4428  OW  SOL  1496      22.840  91.190  14.160  1.00  0.00           O
ATOM   4429  HW1 SOL  1496      22.060  91.410  14.680  1.00  0.00           H
ATOM   4430  HW2 SOL  1496      22.780  91.740  13.380  1.00  0.00           H
ATOM   4431  OW  SOL  1497      15.040   1.820   3.930  1.00  0.00           O
ATOM   4432  HW1 SOL  1497      15.130   2.770   4.010  1.00  0.00           H
ATOM   4433  HW2 SOL  1497      14.650   1.550   4.760  1.00  0.00           H
ATOM   4434  OW  SOL  1498      30.810  14.220  58.770  1.00  0.00           O
ATOM   4435  HW1 SOL  1498      30.590  15.080  59.120  1.00  0.00           H
ATOM   4436  HW2 SOL  1498      31.370  13.830  59.440  1.00  0.00           H
ATOM   4437  OW  SOL  1499       3.450   4.580   0.300  1.00  0.00           O
ATOM   4438  HW1 SOL  1499       3.140   3.860   0.840  1.00  0.00           H
ATOM   4439  HW2 SOL  1499       4.350   4.730   0.590  1.00  0.00           H
ATOM   4440  OW  SOL  1500      11.450   8.680  81.550  1.00  0.00           O
ATOM   4441  HW1 SOL  1500      12.000   9.100  80.890  1.00  0.00           H
ATOM   4442  HW2 SOL  1500      11.330   9.350  82.220  1.00  0.00           H
ATOM   4443  OW  SOL  1501      10.410  15.770  49.830  1.00  0.00           O
ATOM   4444  HW1 SOL  1501       9.760  16.280  50.320  1.00  0.00           H
ATOM   4445  HW2 SOL  1501      11.140  15.670  50.440  1.00  0.00           H
ATOM   4446  OW  SOL  1502      49.540   2.350  87.150  1.00  0.00           O
ATOM   4447  HW1 SOL  1502      49.190   1.490  86.920  1.00  0.00           H
ATOM   4448  HW2 SOL  1502      50.150   2.570  86.440  1.00  0.00           H
ATOM   4449  OW  SOL  1503      90.070  73.350  10.750  1.00  0.00           O
ATOM   4450  HW1 SOL  1503      89.600  73.060  11.540  1.00  0.00           H
ATOM   4451  HW2 SOL  1503      90.790  73.880  11.080  1.00  0.00           H
ATOM   4452  OW  SOL  1504       6.030  38.520  60.600  1.00  0.00           O
ATOM   4453  HW1 SOL  1504       5.900  37.620  60.290  1.00  0.00           H
ATOM   4454  HW2 SOL  1504       5.320  39.020  60.190  1.00  0.00           H
ATOM   4455  OW  SOL  1505      80.880  64.890  74.970  1.00  0.00           O
ATOM   4456  HW1 SOL  1505      80.610  65.160  75.850  1.00  0.00           H
ATOM   4457  HW2 SOL  1505      81.440  64.130  75.110  1.00  0.00           H
ATOM   4458  OW  SOL  1506      42.690  10.960   7.740  1.00  0.00           O
ATOM   4459  HW1 SOL  1506      42.530  11.860   8.020  1.00  0.00           H
ATOM   4460  HW2 SOL  1506      42.340  10.920   6.850  1.00  0.00           H
ATOM   4461  OW  SOL  1507       7.350   3.470  90.620  1.00  0.00           O
ATOM   4462  HW1 SOL  1507       6.890   3.680  89.810  1.00  0.00           H
ATOM   4463  HW2 SOL  1507       7.580   2.540  90.530  1.00  0.00           H
ATOM   4464  OW  SOL  1508      84.630  17.590  58.930  1.00  0.00           O
ATOM   4465  HW1 SOL  1508      83.760  17.290  58.670  1.00  0.00           H
ATOM   4466  HW2 SOL  1508      84.850  18.260  58.280  1.00  0.00           H
ATOM   4467  OW  SOL  1509      27.740  11.850  90.540  1.00  0.00           O
ATOM   4468  HW1 SOL  1509      28.670  12.060  90.600  1.00  0.00           H
ATOM   4469  HW2 SOL  1509      27.360  12.580  90.060  1.00  0.00           H
ATOM   4470  OW  SOL  1510      14.710   5.090  73.110  1.00  0.00           O
ATOM   4471  HW1 SOL  1510      14.490   5.390  74.000  1.00  0.00           H
ATOM   4472  HW2 SOL  1510      13.970   4.540  72.860  1.00  0.00           H
ATOM   4473  OW  SOL  1511       9.990   6.420  86.590  1.00  0.00           O
ATOM   4474  HW1 SOL  1511      10.200   5.560  86.960  1.00  0.00           H
ATOM   4475  HW2 SOL  1511      10.440   6.430  85.740  1.00  0.00           H
ATOM   4476  OW  SOL  1512       1.160  17.960  13.060  1.00  0.00           O
ATOM   4477  HW1 SOL  1512       0.900  18.720  13.580  1.00  0.00           H
ATOM   4478  HW2 SOL  1512       1.430  18.330  12.220  1.00  0.00           H
ATOM   4479  OW  SOL  1513       7.160  78.990  58.400  1.00  0.00           O
ATOM   4480  HW1 SOL  1513       6.310  78.570  58.330  1.00  0.00           H
ATOM   4481  HW2 SOL  1513       7.530  78.650  59.210  1.00  0.00           H
ATOM   4482  OW  SOL  1514      85.510  74.760   1.100  1.00  0.00           O
ATOM   4483  HW1 SOL  1514      86.170  74.070   1.190  1.00  0.00           H
ATOM   4484  HW2 SOL  1514      84.680  74.290   1.070  1.00  0.00           H
ATOM   4485  OW  SOL  1515      26.110  88.910  84.030  1.00  0.00           O
ATOM   4486  HW1 SOL  1515      25.250  88.940  84.460  1.00  0.00           H
ATOM   4487  HW2 SOL  1515      26.020  89.490  83.280  1.00  0.00           H
ATOM   4488  OW  SOL  1516       3.750  72.780  74.150  1.00  0.00           O
ATOM   4489  HW1 SOL  1516       3.940  73.710  74.220  1.00  0.00           H
ATOM   4490  HW2 SOL  1516       3.170  72.590  74.890  1.00  0.00           H
ATOM   4491  OW  SOL  1517      85.580  16.770  89.460  1.00  0.00           O
ATOM   4492  HW1 SOL  1517      86.500  16.880  89.710  1.00  0.00           H
ATOM   4493  HW2 SOL  1517      85.100  16.890  90.280  1.00  0.00           H
ATOM   4494  OW  SOL  1518      22.830  28.690  87.250  1.00  0.00           O
ATOM   4495  HW1 SOL  1518      23.740  28.950  87.380  1.00  0.00           H
ATOM   4496  HW2 SOL  1518      22.860  27.970  86.630  1.00  0.00           H
ATOM   4497  OW  SOL  1519      29.720  26.370   4.310  1.00  0.00           O
ATOM   4498  HW1 SOL  1519      30.510  26.380   3.770  1.00  0.00           H
ATOM   4499  HW2 SOL  1519      29.600  25.450   4.540  1.00  0.00           H
ATOM   4500  OW  SOL  1520      89.730  92.270  14.070  1.00  0.00           O
ATOM   4501  HW1 SOL  1520      90.380   0.200  13.420  1.00  0.00           H
ATOM   4502  HW2 SOL  1520      90.110  91.500  14.500  1.00  0.00           H
ATOM   4503  OW  SOL  1521      85.280  25.440  73.910  1.00  0.00           O
ATOM   4504  HW1 SOL  1521      85.740  25.180  73.110  1.00  0.00           H
ATOM   4505  HW2 SOL  1521      85.780  25.040  74.620  1.00  0.00           H
ATOM   4506  OW  SOL  1522       8.360  86.540  56.460  1.00  0.00           O
ATOM   4507  HW1 SOL  1522       8.500  85.640  56.170  1.00  0.00           H
ATOM   4508  HW2 SOL  1522       8.070  86.450  57.370  1.00  0.00           H
ATOM   4509  OW  SOL  1523      28.640  24.480   2.240  1.00  0.00           O
ATOM   4510  HW1 SOL  1523      28.990  23.620   2.010  1.00  0.00           H
ATOM   4511  HW2 SOL  1523      28.560  24.460   3.190  1.00  0.00           H
ATOM   4512  OW  SOL  1524      15.840  14.160  78.150  1.00  0.00           O
ATOM   4513  HW1 SOL  1524      14.980  14.300  77.760  1.00  0.00           H
ATOM   4514  HW2 SOL  1524      15.670  14.070  79.090  1.00  0.00           H
ATOM   4515  OW  SOL  1525      18.290  89.690  87.170  1.00  0.00           O
ATOM   4516  HW1 SOL  1525      18.900  89.380  87.850  1.00  0.00           H
ATOM   4517  HW2 SOL  1525      18.650  89.350  86.350  1.00  0.00           H
ATOM   4518  OW  SOL  1526      87.600   7.480   8.110  1.00  0.00           O
ATOM   4519  HW1 SOL  1526      86.860   7.240   7.550  1.00  0.00           H
ATOM   4520  HW2 SOL  1526      88.370   7.280   7.580  1.00  0.00           H
ATOM   4521  OW  SOL  1527      82.170  20.770  13.390  1.00  0.00           O
ATOM   4522  HW1 SOL  1527      81.580  21.100  12.720  1.00  0.00           H
ATOM   4523  HW2 SOL  1527      83.050  20.880  13.020  1.00  0.00           H
ATOM   4524  OW  SOL  1528       7.950  18.610  70.800  1.00  0.00           O
ATOM   4525  HW1 SOL  1528       7.570  18.050  71.470  1.00  0.00           H
ATOM   4526  HW2 SOL  1528       8.270  19.380  71.270  1.00  0.00           H
ATOM   4527  OW  SOL  1529       0.300   2.490  90.950  1.00  0.00           O
ATOM   4528  HW1 SOL  1529       0.070   3.350  91.300  1.00  0.00           H
ATOM   4529  HW2 SOL  1529      91.810   2.000  90.940  1.00  0.00           H
ATOM   4530  OW  SOL  1530      24.780  17.610  76.880  1.00  0.00           O
ATOM   4531  HW1 SOL  1530      24.880  17.240  77.760  1.00  0.00           H
ATOM   4532  HW2 SOL  1530      25.520  17.260  76.390  1.00  0.00           H
ATOM   4533  OW  SOL  1531       9.590  80.900   8.780  1.00  0.00           O
ATOM   4534  HW1 SOL  1531       9.100  81.530   9.310  1.00  0.00           H
ATOM   4535  HW2 SOL  1531       9.740  80.160   9.370  1.00  0.00           H
ATOM   4536  OW  SOL  1532      11.600   7.170  83.700  1.00  0.00           O
ATOM   4537  HW1 SOL  1532      12.210   6.430  83.650  1.00  0.00           H
ATOM   4538  HW2 SOL  1532      11.750   7.660  82.900  1.00  0.00           H
ATOM   4539  OW  SOL  1533      16.530  10.280  82.040  1.00  0.00           O
ATOM   4540  HW1 SOL  1533      17.080  10.470  81.290  1.00  0.00           H
ATOM   4541  HW2 SOL  1533      15.870  10.980  82.040  1.00  0.00           H
ATOM   4542  OW  SOL  1534      91.090  20.480   1.830  1.00  0.00           O
ATOM   4543  HW1 SOL  1534      91.800  20.400   2.460  1.00  0.00           H
ATOM   4544  HW2 SOL  1534      90.520  21.160   2.190  1.00  0.00           H
ATOM   4545  OW  SOL  1535      17.880  25.650  82.730  1.00  0.00           O
ATOM   4546  HW1 SOL  1535      18.190  25.640  81.820  1.00  0.00           H
ATOM   4547  HW2 SOL  1535      18.020  24.750  83.040  1.00  0.00           H
ATOM   4548  OW  SOL  1536      22.500  13.880  84.550  1.00  0.00           O
ATOM   4549  HW1 SOL  1536      22.950  14.710  84.700  1.00  0.00           H
ATOM   4550  HW2 SOL  1536      21.920  14.060  83.810  1.00  0.00           H
ATOM   4551  OW  SOL  1537       7.110  83.310   8.240  1.00  0.00           O
ATOM   4552  HW1 SOL  1537       7.630  84.110   8.200  1.00  0.00           H
ATOM   4553  HW2 SOL  1537       6.790  83.180   7.340  1.00  0.00           H
ATOM   4554  OW  SOL  1538      22.360  82.730  82.270  1.00  0.00           O
ATOM   4555  HW1 SOL  1538      21.720  83.400  82.500  1.00  0.00           H
ATOM   4556  HW2 SOL  1538      22.230  82.590  81.330  1.00  0.00           H
ATOM   4557  OW  SOL  1539      22.400  91.200  83.600  1.00  0.00           O
ATOM   4558  HW1 SOL  1539      22.300  90.740  84.440  1.00  0.00           H
ATOM   4559  HW2 SOL  1539      22.640  90.520  82.980  1.00  0.00           H
ATOM   4560  OW  SOL  1540      89.110  68.290   4.560  1.00  0.00           O
ATOM   4561  HW1 SOL  1540      89.090  67.340   4.670  1.00  0.00           H
ATOM   4562  HW2 SOL  1540      88.290  68.490   4.110  1.00  0.00           H
ATOM   4563  OW  SOL  1541      92.030  15.530  14.080  1.00  0.00           O
ATOM   4564  HW1 SOL  1541       0.530  15.980  13.930  1.00  0.00           H
ATOM   4565  HW2 SOL  1541      91.510  16.150  14.590  1.00  0.00           H
ATOM   4566  OW  SOL  1542       7.610  78.970  92.140  1.00  0.00           O
ATOM   4567  HW1 SOL  1542       8.370  78.780  91.590  1.00  0.00           H
ATOM   4568  HW2 SOL  1542       7.340  78.120   0.150  1.00  0.00           H
ATOM   4569  OW  SOL  1543       8.880  23.460  71.420  1.00  0.00           O
ATOM   4570  HW1 SOL  1543       8.550  24.200  71.930  1.00  0.00           H
ATOM   4571  HW2 SOL  1543       9.510  23.030  71.990  1.00  0.00           H
ATOM   4572  OW  SOL  1544      21.490  20.710  76.440  1.00  0.00           O
ATOM   4573  HW1 SOL  1544      21.730  19.810  76.210  1.00  0.00           H
ATOM   4574  HW2 SOL  1544      22.050  20.930  77.190  1.00  0.00           H
ATOM   4575  OW  SOL  1545       7.850   9.240  65.010  1.00  0.00           O
ATOM   4576  HW1 SOL  1545       7.660   9.680  64.180  1.00  0.00           H
ATOM   4577  HW2 SOL  1545       7.260   8.490  65.040  1.00  0.00           H
ATOM   4578  OW  SOL  1546      10.570   7.140  79.420  1.00  0.00           O
ATOM   4579  HW1 SOL  1546      11.280   6.540  79.230  1.00  0.00           H
ATOM   4580  HW2 SOL  1546      10.840   7.590  80.230  1.00  0.00           H
ATOM   4581  OW  SOL  1547       6.470  13.610  91.010  1.00  0.00           O
ATOM   4582  HW1 SOL  1547       5.730  13.250  91.490  1.00  0.00           H
ATOM   4583  HW2 SOL  1547       6.080  14.090  90.280  1.00  0.00           H
ATOM   4584  OW  SOL  1548      16.160  25.960   5.040  1.00  0.00           O
ATOM   4585  HW1 SOL  1548      16.160  25.600   4.160  1.00  0.00           H
ATOM   4586  HW2 SOL  1548      16.700  25.350   5.540  1.00  0.00           H
ATOM   4587  OW  SOL  1549       0.720  71.520  78.340  1.00  0.00           O
ATOM   4588  HW1 SOL  1549       0.280  72.060  77.680  1.00  0.00           H
ATOM   4589  HW2 SOL  1549       0.880  72.120  79.070  1.00  0.00           H
ATOM   4590  OW  SOL  1550       0.400  31.550  89.000  1.00  0.00           O
ATOM   4591  HW1 SOL  1550       1.250  31.460  88.570  1.00  0.00           H
ATOM   4592  HW2 SOL  1550       0.210  32.490  88.960  1.00  0.00           H
ATOM   4593  OW  SOL  1551      47.560  92.310   5.640  1.00  0.00           O
ATOM   4594  HW1 SOL  1551      47.120  92.040   4.830  1.00  0.00           H
ATOM   4595  HW2 SOL  1551      48.430  91.900   5.590  1.00  0.00           H
ATOM   4596  OW  SOL  1552       0.110  83.270   0.010  1.00  0.00           O
ATOM   4597  HW1 SOL  1552      92.130  84.140  92.080  1.00  0.00           H
ATOM   4598  HW2 SOL  1552       0.170  83.310   0.970  1.00  0.00           H
ATOM   4599  OW  SOL  1553      78.490  64.570  79.040  1.00  0.00           O
ATOM   4600  HW1 SOL  1553      78.700  64.310  79.930  1.00  0.00           H
ATOM   4601  HW2 SOL  1553      78.320  65.510  79.090  1.00  0.00           H
ATOM   4602  OW  SOL  1554      31.010  14.210   2.930  1.00  0.00           O
ATOM   4603  HW1 SOL  1554      30.530  14.200   3.760  1.00  0.00           H
ATOM   4604  HW2 SOL  1554      30.340  14.000   2.280  1.00  0.00           H
ATOM   4605  OW  SOL  1555      18.650   9.650  88.220  1.00  0.00           O
ATOM   4606  HW1 SOL  1555      19.310   9.400  88.880  1.00  0.00           H
ATOM   4607  HW2 SOL  1555      18.380  10.530  88.480  1.00  0.00           H
ATOM   4608  OW  SOL  1556      88.980  17.290  76.480  1.00  0.00           O
ATOM   4609  HW1 SOL  1556      88.790  17.030  77.380  1.00  0.00           H
ATOM   4610  HW2 SOL  1556      89.410  16.530  76.100  1.00  0.00           H
ATOM   4611  OW  SOL  1557      30.160   3.170   9.070  1.00  0.00           O
ATOM   4612  HW1 SOL  1557      29.500   3.210   9.770  1.00  0.00           H
ATOM   4613  HW2 SOL  1557      30.470   4.080   8.990  1.00  0.00           H
ATOM   4614  OW  SOL  1558       4.570  90.470  73.540  1.00  0.00           O
ATOM   4615  HW1 SOL  1558       3.950  91.010  74.030  1.00  0.00           H
ATOM   4616  HW2 SOL  1558       4.040  90.010  72.900  1.00  0.00           H
ATOM   4617  OW  SOL  1559       9.280  90.410  80.570  1.00  0.00           O
ATOM   4618  HW1 SOL  1559       9.070  91.270  80.920  1.00  0.00           H
ATOM   4619  HW2 SOL  1559       8.440  89.950  80.550  1.00  0.00           H
ATOM   4620  OW  SOL  1560      22.290  70.670  56.120  1.00  0.00           O
ATOM   4621  HW1 SOL  1560      22.070  70.010  56.780  1.00  0.00           H
ATOM   4622  HW2 SOL  1560      21.670  70.500  55.400  1.00  0.00           H
ATOM   4623  OW  SOL  1561      91.330  87.390  81.340  1.00  0.00           O
ATOM   4624  HW1 SOL  1561      90.960  86.510  81.380  1.00  0.00           H
ATOM   4625  HW2 SOL  1561      90.580  87.960  81.160  1.00  0.00           H
ATOM   4626  OW  SOL  1562       3.240  89.290  70.980  1.00  0.00           O
ATOM   4627  HW1 SOL  1562       2.660  88.610  70.630  1.00  0.00           H
ATOM   4628  HW2 SOL  1562       2.640  89.950  71.340  1.00  0.00           H
ATOM   4629  OW  SOL  1563      21.670  87.040  16.300  1.00  0.00           O
ATOM   4630  HW1 SOL  1563      22.530  86.660  16.450  1.00  0.00           H
ATOM   4631  HW2 SOL  1563      21.800  87.980  16.410  1.00  0.00           H
ATOM   4632  OW  SOL  1564       8.790  81.300   4.640  1.00  0.00           O
ATOM   4633  HW1 SOL  1564       8.150  81.790   5.160  1.00  0.00           H
ATOM   4634  HW2 SOL  1564       9.630  81.710   4.860  1.00  0.00           H
ATOM   4635  OW  SOL  1565      88.050  16.410  84.370  1.00  0.00           O
ATOM   4636  HW1 SOL  1565      87.180  16.800  84.420  1.00  0.00           H
ATOM   4637  HW2 SOL  1565      87.890  15.470  84.290  1.00  0.00           H
ATOM   4638  OW  SOL  1566      40.230  84.300  84.150  1.00  0.00           O
ATOM   4639  HW1 SOL  1566      39.440  84.610  83.700  1.00  0.00           H
ATOM   4640  HW2 SOL  1566      40.660  85.100  84.450  1.00  0.00           H
ATOM   4641  OW  SOL  1567      24.350  85.280   6.990  1.00  0.00           O
ATOM   4642  HW1 SOL  1567      23.930  84.660   7.590  1.00  0.00           H
ATOM   4643  HW2 SOL  1567      24.760  85.930   7.560  1.00  0.00           H
ATOM   4644  OW  SOL  1568      86.730  20.320  61.980  1.00  0.00           O
ATOM   4645  HW1 SOL  1568      87.570  20.120  61.570  1.00  0.00           H
ATOM   4646  HW2 SOL  1568      86.860  20.130  62.910  1.00  0.00           H
ATOM   4647  OW  SOL  1569       0.720  11.490  85.070  1.00  0.00           O
ATOM   4648  HW1 SOL  1569       0.900  10.550  85.140  1.00  0.00           H
ATOM   4649  HW2 SOL  1569       1.020  11.730  84.190  1.00  0.00           H
ATOM   4650  OW  SOL  1570      18.490  84.410  89.740  1.00  0.00           O
ATOM   4651  HW1 SOL  1570      18.640  83.650  90.300  1.00  0.00           H
ATOM   4652  HW2 SOL  1570      17.730  84.850  90.130  1.00  0.00           H
ATOM   4653  OW  SOL  1571      42.400   2.300  11.160  1.00  0.00           O
ATOM   4654  HW1 SOL  1571      41.890   2.730  11.850  1.00  0.00           H
ATOM   4655  HW2 SOL  1571      41.900   1.510  10.950  1.00  0.00           H
ATOM   4656  OW  SOL  1572       8.190   6.160  83.050  1.00  0.00           O
ATOM   4657  HW1 SOL  1572       8.220   5.470  83.710  1.00  0.00           H
ATOM   4658  HW2 SOL  1572       8.470   6.950  83.520  1.00  0.00           H
ATOM   4659  OW  SOL  1573      12.020  12.280  83.140  1.00  0.00           O
ATOM   4660  HW1 SOL  1573      11.460  12.960  83.490  1.00  0.00           H
ATOM   4661  HW2 SOL  1573      12.760  12.240  83.740  1.00  0.00           H
ATOM   4662  OW  SOL  1574       5.900   7.750  11.150  1.00  0.00           O
ATOM   4663  HW1 SOL  1574       5.210   7.190  10.790  1.00  0.00           H
ATOM   4664  HW2 SOL  1574       5.820   7.630  12.100  1.00  0.00           H
ATOM   4665  OW  SOL  1575       7.170  85.170  83.220  1.00  0.00           O
ATOM   4666  HW1 SOL  1575       6.590  85.930  83.290  1.00  0.00           H
ATOM   4667  HW2 SOL  1575       6.940  84.620  83.980  1.00  0.00           H
ATOM   4668  OW  SOL  1576      91.510   1.470  63.790  1.00  0.00           O
ATOM   4669  HW1 SOL  1576       0.090   1.200  63.950  1.00  0.00           H
ATOM   4670  HW2 SOL  1576      91.220   0.930  63.060  1.00  0.00           H
ATOM   4671  OW  SOL  1577      16.130   2.180  67.100  1.00  0.00           O
ATOM   4672  HW1 SOL  1577      15.220   1.940  66.980  1.00  0.00           H
ATOM   4673  HW2 SOL  1577      16.560   1.370  67.370  1.00  0.00           H
ATOM   4674  OW  SOL  1578      77.340  26.360  89.040  1.00  0.00           O
ATOM   4675  HW1 SOL  1578      77.610  27.160  88.570  1.00  0.00           H
ATOM   4676  HW2 SOL  1578      78.150  26.010  89.390  1.00  0.00           H
ATOM   4677  OW  SOL  1579       6.000  18.770  16.700  1.00  0.00           O
ATOM   4678  HW1 SOL  1579       6.680  18.100  16.760  1.00  0.00           H
ATOM   4679  HW2 SOL  1579       6.370  19.520  17.180  1.00  0.00           H
ATOM   4680  OW  SOL  1580      25.430  30.660  78.650  1.00  0.00           O
ATOM   4681  HW1 SOL  1580      24.480  30.690  78.700  1.00  0.00           H
ATOM   4682  HW2 SOL  1580      25.660  31.420  78.120  1.00  0.00           H
ATOM   4683  OW  SOL  1581       7.240  26.320   7.520  1.00  0.00           O
ATOM   4684  HW1 SOL  1581       6.490  26.560   8.060  1.00  0.00           H
ATOM   4685  HW2 SOL  1581       6.880  26.170   6.650  1.00  0.00           H
ATOM   4686  OW  SOL  1582       8.190  15.040  17.190  1.00  0.00           O
ATOM   4687  HW1 SOL  1582       7.950  15.040  18.120  1.00  0.00           H
ATOM   4688  HW2 SOL  1582       7.400  15.330  16.740  1.00  0.00           H
ATOM   4689  OW  SOL  1583      28.730  41.940  12.420  1.00  0.00           O
ATOM   4690  HW1 SOL  1583      29.400  41.580  11.830  1.00  0.00           H
ATOM   4691  HW2 SOL  1583      28.010  42.190  11.840  1.00  0.00           H
ATOM   4692  OW  SOL  1584      26.070   4.590  10.620  1.00  0.00           O
ATOM   4693  HW1 SOL  1584      26.060   4.000   9.870  1.00  0.00           H
ATOM   4694  HW2 SOL  1584      25.650   4.080  11.320  1.00  0.00           H
ATOM   4695  OW  SOL  1585      82.580  92.290   3.890  1.00  0.00           O
ATOM   4696  HW1 SOL  1585      82.240  92.090   4.760  1.00  0.00           H
ATOM   4697  HW2 SOL  1585      83.480   0.240   4.040  1.00  0.00           H
ATOM   4698  OW  SOL  1586      21.780  45.580  28.060  1.00  0.00           O
ATOM   4699  HW1 SOL  1586      21.760  46.160  28.810  1.00  0.00           H
ATOM   4700  HW2 SOL  1586      22.120  46.120  27.340  1.00  0.00           H
ATOM   4701  OW  SOL  1587      19.470  30.120  24.080  1.00  0.00           O
ATOM   4702  HW1 SOL  1587      18.900  30.710  23.590  1.00  0.00           H
ATOM   4703  HW2 SOL  1587      19.200  30.220  24.990  1.00  0.00           H
ATOM   4704  OW  SOL  1588      15.140  20.660  17.370  1.00  0.00           O
ATOM   4705  HW1 SOL  1588      14.880  19.890  16.850  1.00  0.00           H
ATOM   4706  HW2 SOL  1588      14.870  21.410  16.850  1.00  0.00           H
ATOM   4707  OW  SOL  1589      89.150  46.250  35.050  1.00  0.00           O
ATOM   4708  HW1 SOL  1589      88.960  47.110  34.670  1.00  0.00           H
ATOM   4709  HW2 SOL  1589      89.880  45.910  34.530  1.00  0.00           H
ATOM   4710  OW  SOL  1590      32.080  53.110  36.390  1.00  0.00           O
ATOM   4711  HW1 SOL  1590      32.050  52.830  37.310  1.00  0.00           H
ATOM   4712  HW2 SOL  1590      31.300  53.670  36.290  1.00  0.00           H
ATOM   4713  OW  SOL  1591       4.530  34.790  18.410  1.00  0.00           O
ATOM   4714  HW1 SOL  1591       5.100  34.990  17.670  1.00  0.00           H
ATOM   4715  HW2 SOL  1591       5.110  34.400  19.070  1.00  0.00           H
ATOM   4716  OW  SOL  1592      32.010  10.030   1.220  1.00  0.00           O
ATOM   4717  HW1 SOL  1592      32.250   9.530   2.000  1.00  0.00           H
ATOM   4718  HW2 SOL  1592      31.070  10.160   1.300  1.00  0.00           H
ATOM   4719  OW  SOL  1593      22.010   5.130  87.360  1.00  0.00           O
ATOM   4720  HW1 SOL  1593      21.930   5.960  86.890  1.00  0.00           H
ATOM   4721  HW2 SOL  1593      22.030   5.380  88.280  1.00  0.00           H
ATOM   4722  OW  SOL  1594      11.920  18.340   9.480  1.00  0.00           O
ATOM   4723  HW1 SOL  1594      12.620  18.130  10.100  1.00  0.00           H
ATOM   4724  HW2 SOL  1594      12.180  17.900   8.670  1.00  0.00           H
ATOM   4725  OW  SOL  1595      88.070  41.180   0.950  1.00  0.00           O
ATOM   4726  HW1 SOL  1595      88.920  41.620   0.860  1.00  0.00           H
ATOM   4727  HW2 SOL  1595      87.430  41.890   0.900  1.00  0.00           H
ATOM   4728  OW  SOL  1596      19.750  28.770  87.730  1.00  0.00           O
ATOM   4729  HW1 SOL  1596      20.610  28.350  87.790  1.00  0.00           H
ATOM   4730  HW2 SOL  1596      19.140  28.110  88.060  1.00  0.00           H
ATOM   4731  OW  SOL  1597       1.490  51.280  31.260  1.00  0.00           O
ATOM   4732  HW1 SOL  1597       2.070  51.720  31.880  1.00  0.00           H
ATOM   4733  HW2 SOL  1597       1.030  51.990  30.810  1.00  0.00           H
ATOM   4734  OW  SOL  1598      11.510  40.310   7.250  1.00  0.00           O
ATOM   4735  HW1 SOL  1598      11.940  39.550   6.870  1.00  0.00           H
ATOM   4736  HW2 SOL  1598      10.860  39.940   7.850  1.00  0.00           H
ATOM   4737  OW  SOL  1599      23.990  17.290  16.900  1.00  0.00           O
ATOM   4738  HW1 SOL  1599      24.680  17.930  16.730  1.00  0.00           H
ATOM   4739  HW2 SOL  1599      23.260  17.570  16.350  1.00  0.00           H
ATOM   4740  OW  SOL  1600      12.630  31.450  21.850  1.00  0.00           O
ATOM   4741  HW1 SOL  1600      11.780  31.130  22.140  1.00  0.00           H
ATOM   4742  HW2 SOL  1600      12.840  32.160  22.460  1.00  0.00           H
ATOM   4743  OW  SOL  1601      17.550  41.940  63.660  1.00  0.00           O
ATOM   4744  HW1 SOL  1601      17.710  41.520  62.810  1.00  0.00           H
ATOM   4745  HW2 SOL  1601      16.620  42.120  63.670  1.00  0.00           H
ATOM   4746  OW  SOL  1602       3.140  47.760   9.880  1.00  0.00           O
ATOM   4747  HW1 SOL  1602       2.710  47.480   9.070  1.00  0.00           H
ATOM   4748  HW2 SOL  1602       2.620  47.350  10.570  1.00  0.00           H
ATOM   4749  OW  SOL  1603      17.000  15.720   0.760  1.00  0.00           O
ATOM   4750  HW1 SOL  1603      16.400  16.280   1.240  1.00  0.00           H
ATOM   4751  HW2 SOL  1603      16.430  15.170   0.220  1.00  0.00           H
ATOM   4752  OW  SOL  1604      23.000  29.250  82.820  1.00  0.00           O
ATOM   4753  HW1 SOL  1604      22.990  30.000  82.220  1.00  0.00           H
ATOM   4754  HW2 SOL  1604      22.090  29.150  83.100  1.00  0.00           H
ATOM   4755  OW  SOL  1605      17.600  54.490  25.390  1.00  0.00           O
ATOM   4756  HW1 SOL  1605      17.260  55.210  24.850  1.00  0.00           H
ATOM   4757  HW2 SOL  1605      16.820  54.100  25.780  1.00  0.00           H
ATOM   4758  OW  SOL  1606      88.200  36.640  86.970  1.00  0.00           O
ATOM   4759  HW1 SOL  1606      88.570  36.190  86.210  1.00  0.00           H
ATOM   4760  HW2 SOL  1606      87.280  36.390  86.970  1.00  0.00           H
ATOM   4761  OW  SOL  1607      11.890  19.920  83.480  1.00  0.00           O
ATOM   4762  HW1 SOL  1607      12.560  19.240  83.400  1.00  0.00           H
ATOM   4763  HW2 SOL  1607      11.190  19.630  82.880  1.00  0.00           H
ATOM   4764  OW  SOL  1608      22.550  12.950  91.830  1.00  0.00           O
ATOM   4765  HW1 SOL  1608      23.420  12.930  91.430  1.00  0.00           H
ATOM   4766  HW2 SOL  1608      22.570  13.720   0.070  1.00  0.00           H
ATOM   4767  OW  SOL  1609      20.850  30.370  15.100  1.00  0.00           O
ATOM   4768  HW1 SOL  1609      21.800  30.240  15.140  1.00  0.00           H
ATOM   4769  HW2 SOL  1609      20.530  29.610  14.600  1.00  0.00           H
ATOM   4770  OW  SOL  1610      19.660   6.460  36.140  1.00  0.00           O
ATOM   4771  HW1 SOL  1610      19.070   7.070  35.700  1.00  0.00           H
ATOM   4772  HW2 SOL  1610      20.010   6.960  36.880  1.00  0.00           H
ATOM   4773  OW  SOL  1611      91.270  31.740  20.530  1.00  0.00           O
ATOM   4774  HW1 SOL  1611      90.560  32.360  20.690  1.00  0.00           H
ATOM   4775  HW2 SOL  1611      92.060  32.210  20.810  1.00  0.00           H
ATOM   4776  OW  SOL  1612      91.470  25.600  35.390  1.00  0.00           O
ATOM   4777  HW1 SOL  1612      92.070  24.910  35.680  1.00  0.00           H
ATOM   4778  HW2 SOL  1612      90.620  25.340  35.740  1.00  0.00           H
ATOM   4779  OW  SOL  1613       9.370  18.020  12.290  1.00  0.00           O
ATOM   4780  HW1 SOL  1613       9.470  18.380  13.170  1.00  0.00           H
ATOM   4781  HW2 SOL  1613       9.460  17.080  12.400  1.00  0.00           H
ATOM   4782  OW  SOL  1614      22.340   7.490  67.830  1.00  0.00           O
ATOM   4783  HW1 SOL  1614      22.470   7.990  67.020  1.00  0.00           H
ATOM   4784  HW2 SOL  1614      22.840   7.970  68.490  1.00  0.00           H
ATOM   4785  OW  SOL  1615       4.680  12.060  74.360  1.00  0.00           O
ATOM   4786  HW1 SOL  1615       4.690  13.010  74.450  1.00  0.00           H
ATOM   4787  HW2 SOL  1615       5.010  11.730  75.190  1.00  0.00           H
ATOM   4788  OW  SOL  1616      22.440  26.860  21.450  1.00  0.00           O
ATOM   4789  HW1 SOL  1616      22.570  26.540  22.340  1.00  0.00           H
ATOM   4790  HW2 SOL  1616      22.690  27.790  21.490  1.00  0.00           H
ATOM   4791  OW  SOL  1617      12.910  62.580  74.690  1.00  0.00           O
ATOM   4792  HW1 SOL  1617      13.320  62.290  73.880  1.00  0.00           H
ATOM   4793  HW2 SOL  1617      13.640  62.700  75.300  1.00  0.00           H
ATOM   4794  OW  SOL  1618       0.370  30.300  24.430  1.00  0.00           O
ATOM   4795  HW1 SOL  1618      91.990  29.700  24.220  1.00  0.00           H
ATOM   4796  HW2 SOL  1618       0.300  30.430  25.380  1.00  0.00           H
ATOM   4797  OW  SOL  1619      21.520  15.750  42.960  1.00  0.00           O
ATOM   4798  HW1 SOL  1619      20.980  15.050  42.590  1.00  0.00           H
ATOM   4799  HW2 SOL  1619      22.340  15.710  42.480  1.00  0.00           H
ATOM   4800  OW  SOL  1620       8.690  33.200  15.110  1.00  0.00           O
ATOM   4801  HW1 SOL  1620       7.850  33.390  14.700  1.00  0.00           H
ATOM   4802  HW2 SOL  1620       9.330  33.330  14.410  1.00  0.00           H
ATOM   4803  OW  SOL  1621      26.540  16.460  38.410  1.00  0.00           O
ATOM   4804  HW1 SOL  1621      26.950  16.960  37.700  1.00  0.00           H
ATOM   4805  HW2 SOL  1621      27.240  15.900  38.750  1.00  0.00           H
ATOM   4806  OW  SOL  1622      11.990  44.620  22.140  1.00  0.00           O
ATOM   4807  HW1 SOL  1622      11.280  45.180  22.450  1.00  0.00           H
ATOM   4808  HW2 SOL  1622      12.000  43.880  22.750  1.00  0.00           H
ATOM   4809  OW  SOL  1623       0.380  43.220  24.160  1.00  0.00           O
ATOM   4810  HW1 SOL  1623       0.190  42.430  24.660  1.00  0.00           H
ATOM   4811  HW2 SOL  1623       0.400  43.920  24.820  1.00  0.00           H
ATOM   4812  OW  SOL  1624      28.710  42.580  18.690  1.00  0.00           O
ATOM   4813  HW1 SOL  1624      29.020  41.790  19.130  1.00  0.00           H
ATOM   4814  HW2 SOL  1624      28.500  42.290  17.800  1.00  0.00           H
ATOM   4815  OW  SOL  1625      85.420  36.000  83.970  1.00  0.00           O
ATOM   4816  HW1 SOL  1625      84.740  35.980  83.300  1.00  0.00           H
ATOM   4817  HW2 SOL  1625      86.170  35.570  83.560  1.00  0.00           H
ATOM   4818  OW  SOL  1626      92.310  77.950  46.170  1.00  0.00           O
ATOM   4819  HW1 SOL  1626       0.260  78.670  45.610  1.00  0.00           H
ATOM   4820  HW2 SOL  1626      91.440  78.210  46.480  1.00  0.00           H
ATOM   4821  OW  SOL  1627      37.780  44.870  18.050  1.00  0.00           O
ATOM   4822  HW1 SOL  1627      37.230  44.200  18.460  1.00  0.00           H
ATOM   4823  HW2 SOL  1627      38.630  44.440  17.930  1.00  0.00           H
ATOM   4824  OW  SOL  1628       4.970  83.000  41.610  1.00  0.00           O
ATOM   4825  HW1 SOL  1628       5.290  83.040  42.500  1.00  0.00           H
ATOM   4826  HW2 SOL  1628       4.750  82.080  41.470  1.00  0.00           H
ATOM   4827  OW  SOL  1629      39.770  26.660   3.630  1.00  0.00           O
ATOM   4828  HW1 SOL  1629      39.900  25.830   4.090  1.00  0.00           H
ATOM   4829  HW2 SOL  1629      39.160  26.450   2.920  1.00  0.00           H
ATOM   4830  OW  SOL  1630      37.390  24.550  77.720  1.00  0.00           O
ATOM   4831  HW1 SOL  1630      37.460  24.610  76.770  1.00  0.00           H
ATOM   4832  HW2 SOL  1630      36.940  25.350  77.990  1.00  0.00           H
ATOM   4833  OW  SOL  1631      14.490  18.320  91.970  1.00  0.00           O
ATOM   4834  HW1 SOL  1631      13.550  18.220  91.810  1.00  0.00           H
ATOM   4835  HW2 SOL  1631      14.890  18.260  91.110  1.00  0.00           H
ATOM   4836  OW  SOL  1632      11.650  28.370  12.360  1.00  0.00           O
ATOM   4837  HW1 SOL  1632      11.400  27.480  12.100  1.00  0.00           H
ATOM   4838  HW2 SOL  1632      10.820  28.790  12.580  1.00  0.00           H
ATOM   4839  OW  SOL  1633      31.660  45.130  10.890  1.00  0.00           O
ATOM   4840  HW1 SOL  1633      31.820  44.270  10.520  1.00  0.00           H
ATOM   4841  HW2 SOL  1633      30.810  45.050  11.330  1.00  0.00           H
ATOM   4842  OW  SOL  1634      49.590  29.540  83.120  1.00  0.00           O
ATOM   4843  HW1 SOL  1634      49.860  30.130  83.820  1.00  0.00           H
ATOM   4844  HW2 SOL  1634      49.800  28.670  83.440  1.00  0.00           H
ATOM   4845  OW  SOL  1635      12.590  62.390  33.590  1.00  0.00           O
ATOM   4846  HW1 SOL  1635      13.240  62.540  32.900  1.00  0.00           H
ATOM   4847  HW2 SOL  1635      11.770  62.220  33.120  1.00  0.00           H
ATOM   4848  OW  SOL  1636      19.400  28.390   8.160  1.00  0.00           O
ATOM   4849  HW1 SOL  1636      19.240  28.040   7.280  1.00  0.00           H
ATOM   4850  HW2 SOL  1636      18.570  28.770   8.430  1.00  0.00           H
ATOM   4851  OW  SOL  1637      92.100  16.180  39.230  1.00  0.00           O
ATOM   4852  HW1 SOL  1637      92.100  15.580  39.970  1.00  0.00           H
ATOM   4853  HW2 SOL  1637      91.500  15.780  38.600  1.00  0.00           H
ATOM   4854  OW  SOL  1638      25.080  49.550   2.800  1.00  0.00           O
ATOM   4855  HW1 SOL  1638      24.140  49.390   2.750  1.00  0.00           H
ATOM   4856  HW2 SOL  1638      25.450  49.050   2.070  1.00  0.00           H
ATOM   4857  OW  SOL  1639       3.010  24.670   6.420  1.00  0.00           O
ATOM   4858  HW1 SOL  1639       3.770  24.190   6.100  1.00  0.00           H
ATOM   4859  HW2 SOL  1639       2.490  24.850   5.640  1.00  0.00           H
ATOM   4860  OW  SOL  1640      16.850   4.340  82.200  1.00  0.00           O
ATOM   4861  HW1 SOL  1640      17.650   4.270  81.690  1.00  0.00           H
ATOM   4862  HW2 SOL  1640      17.130   4.740  83.030  1.00  0.00           H
ATOM   4863  OW  SOL  1641       2.850  43.900  10.610  1.00  0.00           O
ATOM   4864  HW1 SOL  1641       2.250  44.300   9.980  1.00  0.00           H
ATOM   4865  HW2 SOL  1641       2.650  42.970  10.580  1.00  0.00           H
ATOM   4866  OW  SOL  1642      54.860  25.070  89.790  1.00  0.00           O
ATOM   4867  HW1 SOL  1642      55.590  25.260  89.190  1.00  0.00           H
ATOM   4868  HW2 SOL  1642      55.230  25.210  90.660  1.00  0.00           H
ATOM   4869  OW  SOL  1643      22.320   4.890  25.290  1.00  0.00           O
ATOM   4870  HW1 SOL  1643      21.760   4.630  26.030  1.00  0.00           H
ATOM   4871  HW2 SOL  1643      22.130   5.820  25.170  1.00  0.00           H
ATOM   4872  OW  SOL  1644      34.460  22.490  49.320  1.00  0.00           O
ATOM   4873  HW1 SOL  1644      35.240  21.970  49.530  1.00  0.00           H
ATOM   4874  HW2 SOL  1644      34.700  22.990  48.540  1.00  0.00           H
ATOM   4875  OW  SOL  1645      11.760   6.530  27.760  1.00  0.00           O
ATOM   4876  HW1 SOL  1645      11.850   6.630  26.810  1.00  0.00           H
ATOM   4877  HW2 SOL  1645      11.570   5.600  27.880  1.00  0.00           H
ATOM   4878  OW  SOL  1646      79.170  44.170  12.160  1.00  0.00           O
ATOM   4879  HW1 SOL  1646      79.060  43.480  12.820  1.00  0.00           H
ATOM   4880  HW2 SOL  1646      80.080  44.450  12.260  1.00  0.00           H
ATOM   4881  OW  SOL  1647       1.920  43.930  90.520  1.00  0.00           O
ATOM   4882  HW1 SOL  1647       2.360  44.070  91.360  1.00  0.00           H
ATOM   4883  HW2 SOL  1647       1.400  43.130  90.650  1.00  0.00           H
ATOM   4884  OW  SOL  1648       5.150  18.760  26.240  1.00  0.00           O
ATOM   4885  HW1 SOL  1648       6.020  18.540  25.910  1.00  0.00           H
ATOM   4886  HW2 SOL  1648       5.310  19.200  27.080  1.00  0.00           H
ATOM   4887  OW  SOL  1649       7.820  17.420  78.940  1.00  0.00           O
ATOM   4888  HW1 SOL  1649       7.990  17.070  78.070  1.00  0.00           H
ATOM   4889  HW2 SOL  1649       7.250  18.180  78.780  1.00  0.00           H
ATOM   4890  OW  SOL  1650      87.710  17.710  12.330  1.00  0.00           O
ATOM   4891  HW1 SOL  1650      87.340  17.430  13.170  1.00  0.00           H
ATOM   4892  HW2 SOL  1650      87.930  16.900  11.880  1.00  0.00           H
ATOM   4893  OW  SOL  1651      15.280  89.140  22.330  1.00  0.00           O
ATOM   4894  HW1 SOL  1651      14.510  89.030  22.890  1.00  0.00           H
ATOM   4895  HW2 SOL  1651      15.130  89.980  21.900  1.00  0.00           H
ATOM   4896  OW  SOL  1652       3.380  20.540  17.980  1.00  0.00           O
ATOM   4897  HW1 SOL  1652       4.130  20.150  17.530  1.00  0.00           H
ATOM   4898  HW2 SOL  1652       3.660  20.610  18.890  1.00  0.00           H
ATOM   4899  OW  SOL  1653      90.630  24.680  22.830  1.00  0.00           O
ATOM   4900  HW1 SOL  1653      90.090  24.630  22.040  1.00  0.00           H
ATOM   4901  HW2 SOL  1653      90.590  25.600  23.080  1.00  0.00           H
ATOM   4902  OW  SOL  1654      17.780   8.150   8.130  1.00  0.00           O
ATOM   4903  HW1 SOL  1654      18.700   7.910   8.120  1.00  0.00           H
ATOM   4904  HW2 SOL  1654      17.760   9.040   8.480  1.00  0.00           H
ATOM   4905  OW  SOL  1655      29.080  25.580  26.920  1.00  0.00           O
ATOM   4906  HW1 SOL  1655      28.780  25.860  27.790  1.00  0.00           H
ATOM   4907  HW2 SOL  1655      29.250  26.390  26.450  1.00  0.00           H
ATOM   4908  OW  SOL  1656      29.270  18.610   0.160  1.00  0.00           O
ATOM   4909  HW1 SOL  1656      28.550  18.630   0.800  1.00  0.00           H
ATOM   4910  HW2 SOL  1656      28.910  18.130  91.750  1.00  0.00           H
ATOM   4911  OW  SOL  1657      40.350  41.270   6.980  1.00  0.00           O
ATOM   4912  HW1 SOL  1657      40.200  40.990   7.880  1.00  0.00           H
ATOM   4913  HW2 SOL  1657      40.140  40.500   6.450  1.00  0.00           H
ATOM   4914  OW  SOL  1658      12.740  52.900  12.990  1.00  0.00           O
ATOM   4915  HW1 SOL  1658      12.780  52.720  12.050  1.00  0.00           H
ATOM   4916  HW2 SOL  1658      13.010  52.080  13.400  1.00  0.00           H
ATOM   4917  OW  SOL  1659      88.960  32.750  79.730  1.00  0.00           O
ATOM   4918  HW1 SOL  1659      88.780  32.880  78.800  1.00  0.00           H
ATOM   4919  HW2 SOL  1659      89.390  31.890  79.770  1.00  0.00           H
ATOM   4920  OW  SOL  1660       3.710  15.080  79.460  1.00  0.00           O
ATOM   4921  HW1 SOL  1660       2.780  15.300  79.470  1.00  0.00           H
ATOM   4922  HW2 SOL  1660       3.740  14.160  79.700  1.00  0.00           H
ATOM   4923  OW  SOL  1661      91.010   9.390  40.050  1.00  0.00           O
ATOM   4924  HW1 SOL  1661      91.380   8.800  39.390  1.00  0.00           H
ATOM   4925  HW2 SOL  1661      90.640   8.800  40.710  1.00  0.00           H
ATOM   4926  OW  SOL  1662      47.650  27.180  16.850  1.00  0.00           O
ATOM   4927  HW1 SOL  1662      47.180  26.760  17.570  1.00  0.00           H
ATOM   4928  HW2 SOL  1662      48.150  26.470  16.440  1.00  0.00           H
ATOM   4929  OW  SOL  1663      11.260   1.680  88.430  1.00  0.00           O
ATOM   4930  HW1 SOL  1663      11.400   1.130  87.650  1.00  0.00           H
ATOM   4931  HW2 SOL  1663      12.020   1.490  88.980  1.00  0.00           H
ATOM   4932  OW  SOL  1664      17.670  15.410  12.360  1.00  0.00           O
ATOM   4933  HW1 SOL  1664      17.600  15.040  13.240  1.00  0.00           H
ATOM   4934  HW2 SOL  1664      17.170  14.800  11.810  1.00  0.00           H
ATOM   4935  OW  SOL  1665      31.760   8.450  41.110  1.00  0.00           O
ATOM   4936  HW1 SOL  1665      31.210   8.080  40.420  1.00  0.00           H
ATOM   4937  HW2 SOL  1665      32.610   8.600  40.690  1.00  0.00           H
ATOM   4938  OW  SOL  1666      14.820  17.480  19.150  1.00  0.00           O
ATOM   4939  HW1 SOL  1666      14.630  16.750  19.740  1.00  0.00           H
ATOM   4940  HW2 SOL  1666      14.070  18.070  19.250  1.00  0.00           H
ATOM   4941  OW  SOL  1667      87.410  40.530  31.870  1.00  0.00           O
ATOM   4942  HW1 SOL  1667      87.250  40.240  32.770  1.00  0.00           H
ATOM   4943  HW2 SOL  1667      88.070  39.910  31.540  1.00  0.00           H
ATOM   4944  OW  SOL  1668      10.200   2.490  91.340  1.00  0.00           O
ATOM   4945  HW1 SOL  1668       9.620   2.730  92.070  1.00  0.00           H
ATOM   4946  HW2 SOL  1668       9.740   1.770  90.910  1.00  0.00           H
ATOM   4947  OW  SOL  1669      35.360  11.330  25.650  1.00  0.00           O
ATOM   4948  HW1 SOL  1669      34.950  11.760  24.890  1.00  0.00           H
ATOM   4949  HW2 SOL  1669      36.020  10.750  25.270  1.00  0.00           H
ATOM   4950  OW  SOL  1670      16.160   5.660  63.070  1.00  0.00           O
ATOM   4951  HW1 SOL  1670      15.760   5.960  63.890  1.00  0.00           H
ATOM   4952  HW2 SOL  1670      17.040   5.390  63.330  1.00  0.00           H
ATOM   4953  OW  SOL  1671      91.910  52.190  18.830  1.00  0.00           O
ATOM   4954  HW1 SOL  1671      91.110  51.730  18.570  1.00  0.00           H
ATOM   4955  HW2 SOL  1671      91.610  53.040  19.140  1.00  0.00           H
ATOM   4956  OW  SOL  1672      46.090  23.630  28.010  1.00  0.00           O
ATOM   4957  HW1 SOL  1672      46.110  22.680  28.060  1.00  0.00           H
ATOM   4958  HW2 SOL  1672      45.320  23.880  28.520  1.00  0.00           H
ATOM   4959  OW  SOL  1673      11.700  85.890   0.490  1.00  0.00           O
ATOM   4960  HW1 SOL  1673      11.150  85.570  92.100  1.00  0.00           H
ATOM   4961  HW2 SOL  1673      11.100  86.390   1.040  1.00  0.00           H
ATOM   4962  OW  SOL  1674      32.310  26.910  90.220  1.00  0.00           O
ATOM   4963  HW1 SOL  1674      32.140  27.160  89.310  1.00  0.00           H
ATOM   4964  HW2 SOL  1674      32.340  27.740  90.690  1.00  0.00           H
ATOM   4965  OW  SOL  1675      29.960  35.960  17.080  1.00  0.00           O
ATOM   4966  HW1 SOL  1675      30.600  35.280  16.860  1.00  0.00           H
ATOM   4967  HW2 SOL  1675      29.790  35.840  18.010  1.00  0.00           H
ATOM   4968  OW  SOL  1676      90.340  16.460  28.200  1.00  0.00           O
ATOM   4969  HW1 SOL  1676      90.080  15.650  27.780  1.00  0.00           H
ATOM   4970  HW2 SOL  1676      89.660  17.090  27.950  1.00  0.00           H
ATOM   4971  OW  SOL  1677       5.950  35.950  16.400  1.00  0.00           O
ATOM   4972  HW1 SOL  1677       6.810  36.370  16.460  1.00  0.00           H
ATOM   4973  HW2 SOL  1677       5.360  36.640  16.110  1.00  0.00           H
ATOM   4974  OW  SOL  1678      59.790  54.990   8.400  1.00  0.00           O
ATOM   4975  HW1 SOL  1678      60.340  55.040   9.170  1.00  0.00           H
ATOM   4976  HW2 SOL  1678      59.190  55.730   8.480  1.00  0.00           H
ATOM   4977  OW  SOL  1679       6.400  32.090  18.440  1.00  0.00           O
ATOM   4978  HW1 SOL  1679       6.420  31.450  19.150  1.00  0.00           H
ATOM   4979  HW2 SOL  1679       6.990  32.790  18.730  1.00  0.00           H
ATOM   4980  OW  SOL  1680      27.540   7.940  33.190  1.00  0.00           O
ATOM   4981  HW1 SOL  1680      27.140   7.130  33.500  1.00  0.00           H
ATOM   4982  HW2 SOL  1680      26.910   8.300  32.570  1.00  0.00           H
ATOM   4983  OW  SOL  1681      17.720  23.570  76.580  1.00  0.00           O
ATOM   4984  HW1 SOL  1681      18.230  22.770  76.420  1.00  0.00           H
ATOM   4985  HW2 SOL  1681      18.010  24.180  75.900  1.00  0.00           H
ATOM   4986  OW  SOL  1682      63.430  30.100  90.390  1.00  0.00           O
ATOM   4987  HW1 SOL  1682      63.880  30.470  89.640  1.00  0.00           H
ATOM   4988  HW2 SOL  1682      62.710  30.710  90.560  1.00  0.00           H
ATOM   4989  OW  SOL  1683      13.210  19.890  29.570  1.00  0.00           O
ATOM   4990  HW1 SOL  1683      13.240  19.740  30.510  1.00  0.00           H
ATOM   4991  HW2 SOL  1683      13.320  20.840  29.480  1.00  0.00           H
ATOM   4992  OW  SOL  1684      84.740  46.270   2.080  1.00  0.00           O
ATOM   4993  HW1 SOL  1684      84.400  45.550   2.610  1.00  0.00           H
ATOM   4994  HW2 SOL  1684      84.950  46.960   2.710  1.00  0.00           H
ATOM   4995  OW  SOL  1685      19.210  39.110   1.850  1.00  0.00           O
ATOM   4996  HW1 SOL  1685      19.010  38.670   1.020  1.00  0.00           H
ATOM   4997  HW2 SOL  1685      18.490  39.740   1.960  1.00  0.00           H
ATOM   4998  OW  SOL  1686      22.750  87.760   1.080  1.00  0.00           O
ATOM   4999  HW1 SOL  1686      22.410  87.100   1.690  1.00  0.00           H
ATOM   5000  HW2 SOL  1686      23.540  87.360   0.710  1.00  0.00           H
ATOM   5001  OW  SOL  1687      28.230  11.860  16.310  1.00  0.00           O
ATOM   5002  HW1 SOL  1687      27.640  12.460  16.770  1.00  0.00           H
ATOM   5003  HW2 SOL  1687      27.760  11.630  15.510  1.00  0.00           H
ATOM   5004  OW  SOL  1688      11.530  80.550   1.400  1.00  0.00           O
ATOM   5005  HW1 SOL  1688      12.170  80.910   2.010  1.00  0.00           H
ATOM   5006  HW2 SOL  1688      10.730  81.050   1.560  1.00  0.00           H
ATOM   5007  OW  SOL  1689      16.060  11.210   3.090  1.00  0.00           O
ATOM   5008  HW1 SOL  1689      16.860  11.530   2.660  1.00  0.00           H
ATOM   5009  HW2 SOL  1689      15.700  11.990   3.520  1.00  0.00           H
ATOM   5010  OW  SOL  1690      26.790  21.810   0.870  1.00  0.00           O
ATOM   5011  HW1 SOL  1690      26.880  22.340   0.080  1.00  0.00           H
ATOM   5012  HW2 SOL  1690      27.660  21.460   1.030  1.00  0.00           H
ATOM   5013  OW  SOL  1691      86.490  28.330  15.280  1.00  0.00           O
ATOM   5014  HW1 SOL  1691      87.160  28.910  15.640  1.00  0.00           H
ATOM   5015  HW2 SOL  1691      86.810  27.450  15.460  1.00  0.00           H
ATOM   5016  OW  SOL  1692      84.800  31.690  17.090  1.00  0.00           O
ATOM   5017  HW1 SOL  1692      83.990  32.190  17.030  1.00  0.00           H
ATOM   5018  HW2 SOL  1692      85.480  32.290  16.780  1.00  0.00           H
ATOM   5019  OW  SOL  1693      20.260  43.640  25.230  1.00  0.00           O
ATOM   5020  HW1 SOL  1693      19.600  43.920  25.870  1.00  0.00           H
ATOM   5021  HW2 SOL  1693      20.650  42.860  25.610  1.00  0.00           H
ATOM   5022  OW  SOL  1694      18.070  22.310  88.100  1.00  0.00           O
ATOM   5023  HW1 SOL  1694      18.570  21.830  87.430  1.00  0.00           H
ATOM   5024  HW2 SOL  1694      17.160  22.190  87.850  1.00  0.00           H
ATOM   5025  OW  SOL  1695      10.290  32.880  19.480  1.00  0.00           O
ATOM   5026  HW1 SOL  1695       9.760  33.570  19.080  1.00  0.00           H
ATOM   5027  HW2 SOL  1695       9.670  32.360  20.000  1.00  0.00           H
ATOM   5028  OW  SOL  1696      70.270  22.270   5.010  1.00  0.00           O
ATOM   5029  HW1 SOL  1696      70.610  22.960   5.580  1.00  0.00           H
ATOM   5030  HW2 SOL  1696      70.710  22.420   4.170  1.00  0.00           H
ATOM   5031  OW  SOL  1697      13.270   9.170  36.130  1.00  0.00           O
ATOM   5032  HW1 SOL  1697      13.790   9.540  35.420  1.00  0.00           H
ATOM   5033  HW2 SOL  1697      12.560   9.790  36.260  1.00  0.00           H
ATOM   5034  OW  SOL  1698       0.750  31.500  38.070  1.00  0.00           O
ATOM   5035  HW1 SOL  1698       1.620  31.840  37.830  1.00  0.00           H
ATOM   5036  HW2 SOL  1698       0.440  32.100  38.750  1.00  0.00           H
ATOM   5037  OW  SOL  1699       6.220  84.700   0.580  1.00  0.00           O
ATOM   5038  HW1 SOL  1699       6.630  84.790   1.440  1.00  0.00           H
ATOM   5039  HW2 SOL  1699       6.650  85.370   0.040  1.00  0.00           H
ATOM   5040  OW  SOL  1700      57.700  45.100  85.350  1.00  0.00           O
ATOM   5041  HW1 SOL  1700      57.640  45.920  84.860  1.00  0.00           H
ATOM   5042  HW2 SOL  1700      58.630  44.960  85.480  1.00  0.00           H
ATOM   5043  OW  SOL  1701      21.770  25.510  80.950  1.00  0.00           O
ATOM   5044  HW1 SOL  1701      20.860  25.690  80.710  1.00  0.00           H
ATOM   5045  HW2 SOL  1701      22.200  26.360  80.880  1.00  0.00           H
ATOM   5046  OW  SOL  1702      16.010  28.680  40.160  1.00  0.00           O
ATOM   5047  HW1 SOL  1702      15.500  27.970  39.780  1.00  0.00           H
ATOM   5048  HW2 SOL  1702      16.330  29.180  39.410  1.00  0.00           H
ATOM   5049  OW  SOL  1703      42.190  33.170  15.960  1.00  0.00           O
ATOM   5050  HW1 SOL  1703      42.370  32.700  16.780  1.00  0.00           H
ATOM   5051  HW2 SOL  1703      42.850  32.850  15.350  1.00  0.00           H
ATOM   5052  OW  SOL  1704       2.890  23.080  91.250  1.00  0.00           O
ATOM   5053  HW1 SOL  1704       3.430  22.360  90.930  1.00  0.00           H
ATOM   5054  HW2 SOL  1704       2.340  23.320  90.500  1.00  0.00           H
ATOM   5055  OW  SOL  1705      43.270  17.450   9.540  1.00  0.00           O
ATOM   5056  HW1 SOL  1705      43.070  18.370   9.700  1.00  0.00           H
ATOM   5057  HW2 SOL  1705      42.420  17.020   9.550  1.00  0.00           H
ATOM   5058  OW  SOL  1706       2.580  10.350  19.940  1.00  0.00           O
ATOM   5059  HW1 SOL  1706       2.120  11.130  19.640  1.00  0.00           H
ATOM   5060  HW2 SOL  1706       1.960   9.930  20.550  1.00  0.00           H
[truncated: 5,754,530 more chars]
