# Supplementary material for: Identification and validation of biomarkers associated with lactic acid metabolism in diabetic nephropathy
Source: PeerJ. 2026 Mar 3;14:e20761. doi: 10.7717/peerj.20761 (PMC12965171; doi:10.7717/peerj.20761)
Supplement: Supplemental Information 8 [file peerj-14-20761-s008.sdf]

213053
  -OEChem-09272410023D

 38 40  0     0  0  0  0  0  0999 V2000
   -4.1314    2.8773   -0.0051 Cl  0  0  0  0  0  0  0  0  0  0  0  0
    4.6689   -0.9468   -0.0598 S   0  0  0  0  0  0  0  0  0  0  0  0
   -2.6810   -2.5441    1.9962 F   0  0  0  0  0  0  0  0  0  0  0  0
   -2.9440   -3.7117   -0.4823 O   0  0  0  0  0  0  0  0  0  0  0  0
    4.3272   -2.3621   -0.0393 O   0  0  0  0  0  0  0  0  0  0  0  0
    5.5186   -0.4232   -1.1201 O   0  0  0  0  0  0  0  0  0  0  0  0
   -0.3506    2.1871    0.0458 N   0  0  0  0  0  0  0  0  0  0  0  0
   -1.6733    3.9683    0.1463 N   0  0  0  0  0  0  0  0  0  0  0  0
    5.3500   -0.5222    1.4487 N   0  0  0  0  0  0  0  0  0  0  0  0
   -1.6293    1.7058   -0.0271 C   0  0  0  0  0  0  0  0  0  0  0  0
    0.8321    1.4487    0.0210 C   0  0  0  0  0  0  0  0  0  0  0  0
   -1.9684    0.3086   -0.1440 C   0  0  0  0  0  0  0  0  0  0  0  0
    3.1881   -0.0221   -0.0282 C   0  0  0  0  0  0  0  0  0  0  0  0
    1.9833    2.0160   -0.5099 C   0  0  0  0  0  0  0  0  0  0  0  0
    0.8436    0.1554    0.5276 C   0  0  0  0  0  0  0  0  0  0  0  0
   -0.4277    3.5481    0.1489 C   0  0  0  0  0  0  0  0  0  0  0  0
   -2.4270    2.8265    0.0375 C   0  0  0  0  0  0  0  0  0  0  0  0
    3.1663    1.2774   -0.5347 C   0  0  0  0  0  0  0  0  0  0  0  0
    2.0267   -0.5832    0.5029 C   0  0  0  0  0  0  0  0  0  0  0  0
   -2.1653   -0.4597    1.0034 C   0  0  0  0  0  0  0  0  0  0  0  0
   -2.0995   -0.2741   -1.4045 C   0  0  0  0  0  0  0  0  0  0  0  0
   -2.4932   -1.8109    0.8904 C   0  0  0  0  0  0  0  0  0  0  0  0
   -2.4275   -1.6250   -1.5177 C   0  0  0  0  0  0  0  0  0  0  0  0
   -2.6244   -2.3935   -0.3704 C   0  0  0  0  0  0  0  0  0  0  0  0
   -1.8621   -4.6408   -0.5255 C   0  0  0  0  0  0  0  0  0  0  0  0
    1.9994    3.0176   -0.9303 H   0  0  0  0  0  0  0  0  0  0  0  0
    0.0647   -0.2955    1.1067 H   0  0  0  0  0  0  0  0  0  0  0  0
    0.4339    4.1964    0.2422 H   0  0  0  0  0  0  0  0  0  0  0  0
    4.0595    1.7345   -0.9513 H   0  0  0  0  0  0  0  0  0  0  0  0
    2.0334   -1.5778    0.9406 H   0  0  0  0  0  0  0  0  0  0  0  0
   -2.0847   -0.0188    1.9948 H   0  0  0  0  0  0  0  0  0  0  0  0
   -1.9489    0.3110   -2.3087 H   0  0  0  0  0  0  0  0  0  0  0  0
   -2.5283   -2.0726   -2.5027 H   0  0  0  0  0  0  0  0  0  0  0  0
    5.3657   -1.2398    2.1836 H   0  0  0  0  0  0  0  0  0  0  0  0
    6.1780    0.0859    1.4436 H   0  0  0  0  0  0  0  0  0  0  0  0
   -1.2711   -4.5843    0.3942 H   0  0  0  0  0  0  0  0  0  0  0  0
   -1.2253   -4.4475   -1.3946 H   0  0  0  0  0  0  0  0  0  0  0  0
   -2.2784   -5.6480   -0.6132 H   0  0  0  0  0  0  0  0  0  0  0  0
  1 17  1  0  0  0  0
  2  5  2  0  0  0  0
  2  6  2  0  0  0  0
  2  9  1  0  0  0  0
  2 13  1  0  0  0  0
  3 22  1  0  0  0  0
  4 24  1  0  0  0  0
  4 25  1  0  0  0  0
  7 10  1  0  0  0  0
  7 11  1  0  0  0  0
  7 16  1  0  0  0  0
  8 16  2  0  0  0  0
  8 17  1  0  0  0  0
  9 34  1  0  0  0  0
  9 35  1  0  0  0  0
 10 12  1  0  0  0  0
 10 17  2  0  0  0  0
 11 14  2  0  0  0  0
 11 15  1  0  0  0  0
 12 20  2  0  0  0  0
 12 21  1  0  0  0  0
 13 18  2  0  0  0  0
 13 19  1  0  0  0  0
 14 18  1  0  0  0  0
 14 26  1  0  0  0  0
 15 19  2  0  0  0  0
 15 27  1  0  0  0  0
 16 28  1  0  0  0  0
 18 29  1  0  0  0  0
 19 30  1  0  0  0  0
 20 22  1  0  0  0  0
 20 31  1  0  0  0  0
 21 23  2  0  0  0  0
 21 32  1  0  0  0  0
 22 24  2  0  0  0  0
 23 24  1  0  0  0  0
 23 33  1  0  0  0  0
 25 36  1  0  0  0  0
 25 37  1  0  0  0  0
 25 38  1  0  0  0  0
M  END
> <PUBCHEM_COMPOUND_CID>
213053

> <PUBCHEM_CONFORMER_RMSD>
0.8

> <PUBCHEM_CONFORMER_DIVERSEORDER>
5
14
10
13
11
8
3
6
12
1
9
7
2
4

> <PUBCHEM_MMFF94_PARTIAL_CHARGES>
35
1 -0.12
10 -0.2
11 -0.02
12 0.05
13 -0.01
14 -0.15
15 -0.15
16 0.04
17 0.35
18 -0.15
19 -0.15
2 1.45
20 -0.15
21 -0.15
22 0.19
23 -0.15
24 0.08
25 0.28
26 0.15
27 0.15
28 0.15
29 0.15
3 -0.19
30 0.15
31 0.15
32 0.15
33 0.15
34 0.42
35 0.42
4 -0.36
5 -0.65
6 -0.65
7 0.33
8 -0.57
9 -0.98

> <PUBCHEM_EFFECTIVE_ROTOR_COUNT>
4

> <PUBCHEM_PHARMACOPHORE_FEATURES>
8
1 4 acceptor
1 5 acceptor
1 6 acceptor
1 9 donor
3 7 8 16 cation
5 7 8 10 16 17 rings
6 11 13 14 15 18 19 rings
6 12 20 21 22 23 24 rings

> <PUBCHEM_HEAVY_ATOM_COUNT>
25

> <PUBCHEM_ATOM_DEF_STEREO_COUNT>
0

> <PUBCHEM_ATOM_UDEF_STEREO_COUNT>
0

> <PUBCHEM_BOND_DEF_STEREO_COUNT>
0

> <PUBCHEM_BOND_UDEF_STEREO_COUNT>
0

> <PUBCHEM_ISOTOPIC_ATOM_COUNT>
0

> <PUBCHEM_COMPONENT_COUNT>
1

> <PUBCHEM_CACTVS_TAUTO_COUNT>
1

> <PUBCHEM_CONFORMER_ID>
0003403D00000005

> <PUBCHEM_MMFF94_ENERGY>
71.5995

> <PUBCHEM_FEATURE_SELFOVERLAP>
40.614

> <PUBCHEM_SHAPE_FINGERPRINT>
10483366 6 18341032057556449215
10616163 171 18411704249241159782
107951 10 17824557270233751843
11014199 57 18196373847416172286
11578080 2 17559945683805205529
12363563 72 18267018534541497230
12553582 1 18194970870335984718
12788726 201 18335692811236638867
13004483 165 18339360893833303067
13140716 1 18411138056176434664
138480 1 16394089107527886471
13911987 19 17179691870666053172
14251757 5 18338525140304926692
14659021 117 18338498829477865274
14790565 3 17979641126042251720
14844126 61 18409440371699915770
14866123 147 18413106139773307207
15042514 8 18410859837227759937
15131766 46 16010755752083704212
15422964 175 17908410699923866453
19591789 44 17618222802047858748
19930381 70 17617937371475145507
20028762 73 18273495664111540557
20775438 99 17191459862841299959
20775530 9 18119244219082076062
21133410 171 17473764832955278606
21133410 221 14081995318861057714
21133410 52 16760827440988376270
21452121 199 18192137420666536480
22849339 104 18269012911279557270
23379529 103 18199199545519134086
23559900 14 18341888564150813768
23598288 3 18263380186272467813
23728640 28 18339078168762561993
3383291 50 18340481184565838323
463206 1 18046626990863651082
5309563 4 18051415363870551918
532947 4 17404866947218082271
5364581 5 18198881739751670632
5385378 56 17259909516209539945
613672 6 18124573526140382574
70251023 43 18049156975988289763
9709674 26 18270680857866150958

> <PUBCHEM_SHAPE_MULTIPOLES>
480.38
8.66
5.27
1.15
13.69
1.81
-0.12
2.8
-0.01
-6.64
0.25
-0.24
0.66
-0.32

> <PUBCHEM_SHAPE_SELFOVERLAP>
1033.489

> <PUBCHEM_SHAPE_VOLUME>
271.3

> <PUBCHEM_COORDINATE_TYPE>
2
5
10

$$$$
