# Supplementary material for: Identification and validation of biomarkers associated with lactic acid metabolism in diabetic nephropathy
Source: PeerJ. 2026 Mar 3;14:e20761. doi: 10.7717/peerj.20761 (PMC12965171; doi:10.7717/peerj.20761)
Supplement: Supplemental Information 9 [file peerj-14-20761-s009.pdb]

HEADER                                            01-JUN-22                     
TITLE     ALPHAFOLD MONOMER V2.0 PREDICTION FOR PROSTAGLANDIN G/H SYNTHASE 2    
TITLE    2 (P35354)                                                             
COMPND    MOL_ID: 1;                                                            
COMPND   2 MOLECULE: PROSTAGLANDIN G/H SYNTHASE 2;                              
COMPND   3 CHAIN: A                                                             
SOURCE    MOL_ID: 1;                                                            
SOURCE   2 ORGANISM_SCIENTIFIC: HOMO SAPIENS;                                   
SOURCE   3 ORGANISM_TAXID: 9606                                                 
REMARK   1                                                                      
REMARK   1 REFERENCE 1                                                          
REMARK   1  AUTH   JOHN JUMPER, RICHARD EVANS, ALEXANDER PRITZEL, TIM GREEN,    
REMARK   1  AUTH 2 MICHAEL FIGURNOV, OLAF RONNEBERGER, KATHRYN TUNYASUVUNAKOOL, 
REMARK   1  AUTH 3 RUSS BATES, AUGUSTIN ZIDEK, ANNA POTAPENKO, ALEX BRIDGLAND,  
REMARK   1  AUTH 4 CLEMENS MEYER, SIMON A A KOHL, ANDREW J BALLARD,             
REMARK   1  AUTH 5 ANDREW COWIE, BERNARDINO ROMERA-PAREDES, STANISLAV NIKOLOV,  
REMARK   1  AUTH 6 RISHUB JAIN, JONAS ADLER, TREVOR BACK, STIG PETERSEN,        
REMARK   1  AUTH 7 DAVID REIMAN, ELLEN CLANCY, MICHAL ZIELINSKI,                
REMARK   1  AUTH 8 MARTIN STEINEGGER, MICHALINA PACHOLSKA, TAMAS BERGHAMMER,    
REMARK   1  AUTH 9 DAVID SILVER, ORIOL VINYALS, ANDREW W SENIOR,                
REMARK   1  AUTH10 KORAY KAVUKCUOGLU, PUSHMEET KOHLI, DEMIS HASSABIS            
REMARK   1  TITL   HIGHLY ACCURATE PROTEIN STRUCTURE PREDICTION WITH ALPHAFOLD  
REMARK   1  REF    NATURE                        V. 596   583 2021              
REMARK   1  REFN                   ISSN 0028-0836                               
REMARK   1  PMID   34265844                                                     
REMARK   1  DOI    10.1038/s41586-021-03819-2                                   
REMARK   1                                                                      
REMARK   1 DISCLAIMERS                                                          
REMARK   1 ALPHAFOLD DATA, COPYRIGHT (2021) DEEPMIND TECHNOLOGIES LIMITED. THE  
REMARK   1 INFORMATION PROVIDED IS THEORETICAL MODELLING ONLY AND CAUTION SHOULD
REMARK   1 BE EXERCISED IN ITS USE. IT IS PROVIDED "AS-IS" WITHOUT ANY WARRANTY 
REMARK   1 OF ANY KIND, WHETHER EXPRESSED OR IMPLIED. NO WARRANTY IS GIVEN THAT 
REMARK   1 USE OF THE INFORMATION SHALL NOT INFRINGE THE RIGHTS OF ANY THIRD    
REMARK   1 PARTY. THE INFORMATION IS NOT INTENDED TO BE A SUBSTITUTE FOR        
REMARK   1 PROFESSIONAL MEDICAL ADVICE, DIAGNOSIS, OR TREATMENT, AND DOES NOT   
REMARK   1 CONSTITUTE MEDICAL OR OTHER PROFESSIONAL ADVICE. IT IS AVAILABLE FOR 
REMARK   1 ACADEMIC AND COMMERCIAL PURPOSES, UNDER CC-BY 4.0 LICENCE.           
DBREF  XXXX A    1   604  UNP    P35354   PGH2_HUMAN       1    604             
SEQRES   1 A  604  MET LEU ALA ARG ALA LEU LEU LEU CYS ALA VAL LEU ALA          
SEQRES   2 A  604  LEU SER HIS THR ALA ASN PRO CYS CYS SER HIS PRO CYS          
SEQRES   3 A  604  GLN ASN ARG GLY VAL CYS MET SER VAL GLY PHE ASP GLN          
SEQRES   4 A  604  TYR LYS CYS ASP CYS THR ARG THR GLY PHE TYR GLY GLU          
SEQRES   5 A  604  ASN CYS SER THR PRO GLU PHE LEU THR ARG ILE LYS LEU          
SEQRES   6 A  604  PHE LEU LYS PRO THR PRO ASN THR VAL HIS TYR ILE LEU          
SEQRES   7 A  604  THR HIS PHE LYS GLY PHE TRP ASN VAL VAL ASN ASN ILE          
SEQRES   8 A  604  PRO PHE LEU ARG ASN ALA ILE MET SER TYR VAL LEU THR          
SEQRES   9 A  604  SER ARG SER HIS LEU ILE ASP SER PRO PRO THR TYR ASN          
SEQRES  10 A  604  ALA ASP TYR GLY TYR LYS SER TRP GLU ALA PHE SER ASN          
SEQRES  11 A  604  LEU SER TYR TYR THR ARG ALA LEU PRO PRO VAL PRO ASP          
SEQRES  12 A  604  ASP CYS PRO THR PRO LEU GLY VAL LYS GLY LYS LYS GLN          
SEQRES  13 A  604  LEU PRO ASP SER ASN GLU ILE VAL GLU LYS LEU LEU LEU          
SEQRES  14 A  604  ARG ARG LYS PHE ILE PRO ASP PRO GLN GLY SER ASN MET          
SEQRES  15 A  604  MET PHE ALA PHE PHE ALA GLN HIS PHE THR HIS GLN PHE          
SEQRES  16 A  604  PHE LYS THR ASP HIS LYS ARG GLY PRO ALA PHE THR ASN          
SEQRES  17 A  604  GLY LEU GLY HIS GLY VAL ASP LEU ASN HIS ILE TYR GLY          
SEQRES  18 A  604  GLU THR LEU ALA ARG GLN ARG LYS LEU ARG LEU PHE LYS          
SEQRES  19 A  604  ASP GLY LYS MET LYS TYR GLN ILE ILE ASP GLY GLU MET          
SEQRES  20 A  604  TYR PRO PRO THR VAL LYS ASP THR GLN ALA GLU MET ILE          
SEQRES  21 A  604  TYR PRO PRO GLN VAL PRO GLU HIS LEU ARG PHE ALA VAL          
SEQRES  22 A  604  GLY GLN GLU VAL PHE GLY LEU VAL PRO GLY LEU MET MET          
SEQRES  23 A  604  TYR ALA THR ILE TRP LEU ARG GLU HIS ASN ARG VAL CYS          
SEQRES  24 A  604  ASP VAL LEU LYS GLN GLU HIS PRO GLU TRP GLY ASP GLU          
SEQRES  25 A  604  GLN LEU PHE GLN THR SER ARG LEU ILE LEU ILE GLY GLU          
SEQRES  26 A  604  THR ILE LYS ILE VAL ILE GLU ASP TYR VAL GLN HIS LEU          
SEQRES  27 A  604  SER GLY TYR HIS PHE LYS LEU LYS PHE ASP PRO GLU LEU          
SEQRES  28 A  604  LEU PHE ASN LYS GLN PHE GLN TYR GLN ASN ARG ILE ALA          
SEQRES  29 A  604  ALA GLU PHE ASN THR LEU TYR HIS TRP HIS PRO LEU LEU          
SEQRES  30 A  604  PRO ASP THR PHE GLN ILE HIS ASP GLN LYS TYR ASN TYR          
SEQRES  31 A  604  GLN GLN PHE ILE TYR ASN ASN SER ILE LEU LEU GLU HIS          
SEQRES  32 A  604  GLY ILE THR GLN PHE VAL GLU SER PHE THR ARG GLN ILE          
SEQRES  33 A  604  ALA GLY ARG VAL ALA GLY GLY ARG ASN VAL PRO PRO ALA          
SEQRES  34 A  604  VAL GLN LYS VAL SER GLN ALA SER ILE ASP GLN SER ARG          
SEQRES  35 A  604  GLN MET LYS TYR GLN SER PHE ASN GLU TYR ARG LYS ARG          
SEQRES  36 A  604  PHE MET LEU LYS PRO TYR GLU SER PHE GLU GLU LEU THR          
SEQRES  37 A  604  GLY GLU LYS GLU MET SER ALA GLU LEU GLU ALA LEU TYR          
SEQRES  38 A  604  GLY ASP ILE ASP ALA VAL GLU LEU TYR PRO ALA LEU LEU          
SEQRES  39 A  604  VAL GLU LYS PRO ARG PRO ASP ALA ILE PHE GLY GLU THR          
SEQRES  40 A  604  MET VAL GLU VAL GLY ALA PRO PHE SER LEU LYS GLY LEU          
SEQRES  41 A  604  MET GLY ASN VAL ILE CYS SER PRO ALA TYR TRP LYS PRO          
SEQRES  42 A  604  SER THR PHE GLY GLY GLU VAL GLY PHE GLN ILE ILE ASN          
SEQRES  43 A  604  THR ALA SER ILE GLN SER LEU ILE CYS ASN ASN VAL LYS          
SEQRES  44 A  604  GLY CYS PRO PHE THR SER PHE SER VAL PRO ASP PRO GLU          
SEQRES  45 A  604  LEU ILE LYS THR VAL THR ILE ASN ALA SER SER SER ARG          
SEQRES  46 A  604  SER GLY LEU ASP ASP ILE ASN PRO THR VAL LEU LEU LYS          
SEQRES  47 A  604  GLU ARG SER THR GLU LEU                                      
CRYST1    1.000    1.000    1.000  90.00  90.00  90.00 P 1           1          
ORIGX1      1.000000  0.000000  0.000000        0.00000                         
ORIGX2      0.000000  1.000000  0.000000        0.00000                         
ORIGX3      0.000000  0.000000  1.000000        0.00000                         
SCALE1      1.000000  0.000000  0.000000        0.00000                         
SCALE2      0.000000  1.000000  0.000000        0.00000                         
SCALE3      0.000000  0.000000  1.000000        0.00000                         
MODEL        1                                                                  
ATOM      1  N   MET A   1       3.089  -1.370 -68.394  1.00 57.68           N  
ATOM      2  CA  MET A   1       3.258  -0.239 -67.449  1.00 57.68           C  
ATOM      3  C   MET A   1       2.207  -0.230 -66.338  1.00 57.68           C  
ATOM      4  CB  MET A   1       3.350   1.113 -68.161  1.00 57.68           C  
ATOM      5  O   MET A   1       2.607  -0.071 -65.194  1.00 57.68           O  
ATOM      6  CG  MET A   1       4.670   1.251 -68.932  1.00 57.68           C  
ATOM      7  SD  MET A   1       5.006   2.964 -69.390  1.00 57.68           S  
ATOM      8  CE  MET A   1       6.337   2.759 -70.604  1.00 57.68           C  
ATOM      9  N   LEU A   2       0.919  -0.494 -66.614  1.00 59.60           N  
ATOM     10  CA  LEU A   2      -0.134  -0.556 -65.579  1.00 59.60           C  
ATOM     11  C   LEU A   2       0.149  -1.534 -64.421  1.00 59.60           C  
ATOM     12  CB  LEU A   2      -1.486  -0.890 -66.241  1.00 59.60           C  
ATOM     13  O   LEU A   2      -0.065  -1.175 -63.272  1.00 59.60           O  
ATOM     14  CG  LEU A   2      -2.256   0.363 -66.719  1.00 59.60           C  
ATOM     15  CD1 LEU A   2      -2.472   0.340 -68.232  1.00 59.60           C  
ATOM     16  CD2 LEU A   2      -3.615   0.449 -66.029  1.00 59.60           C  
ATOM     17  N   ALA A   3       0.711  -2.718 -64.686  1.00 62.68           N  
ATOM     18  CA  ALA A   3       1.050  -3.673 -63.623  1.00 62.68           C  
ATOM     19  C   ALA A   3       2.149  -3.163 -62.665  1.00 62.68           C  
ATOM     20  CB  ALA A   3       1.448  -5.002 -64.274  1.00 62.68           C  
ATOM     21  O   ALA A   3       2.087  -3.420 -61.468  1.00 62.68           O  
ATOM     22  N   ARG A   4       3.126  -2.387 -63.163  1.00 61.49           N  
ATOM     23  CA  ARG A   4       4.145  -1.751 -62.306  1.00 61.49           C  
ATOM     24  C   ARG A   4       3.560  -0.598 -61.492  1.00 61.49           C  
ATOM     25  CB  ARG A   4       5.370  -1.284 -63.114  1.00 61.49           C  
ATOM     26  O   ARG A   4       3.944  -0.445 -60.343  1.00 61.49           O  
ATOM     27  CG  ARG A   4       6.363  -2.423 -63.396  1.00 61.49           C  
ATOM     28  CD  ARG A   4       7.629  -1.871 -64.072  1.00 61.49           C  
ATOM     29  NE  ARG A   4       8.659  -2.912 -64.261  1.00 61.49           N  
ATOM     30  NH1 ARG A   4      10.272  -1.577 -65.221  1.00 61.49           N  
ATOM     31  NH2 ARG A   4      10.705  -3.731 -64.855  1.00 61.49           N  
ATOM     32  CZ  ARG A   4       9.867  -2.736 -64.777  1.00 61.49           C  
ATOM     33  N   ALA A   5       2.619   0.163 -62.052  1.00 61.79           N  
ATOM     34  CA  ALA A   5       1.912   1.211 -61.316  1.00 61.79           C  
ATOM     35  C   ALA A   5       1.018   0.629 -60.205  1.00 61.79           C  
ATOM     36  CB  ALA A   5       1.119   2.066 -62.310  1.00 61.79           C  
ATOM     37  O   ALA A   5       1.033   1.138 -59.093  1.00 61.79           O  
ATOM     38  N   LEU A   6       0.325  -0.487 -60.463  1.00 60.63           N  
ATOM     39  CA  LEU A   6      -0.458  -1.208 -59.452  1.00 60.63           C  
ATOM     40  C   LEU A   6       0.418  -1.810 -58.345  1.00 60.63           C  
ATOM     41  CB  LEU A   6      -1.316  -2.279 -60.151  1.00 60.63           C  
ATOM     42  O   LEU A   6       0.046  -1.720 -57.181  1.00 60.63           O  
ATOM     43  CG  LEU A   6      -2.692  -1.726 -60.570  1.00 60.63           C  
ATOM     44  CD1 LEU A   6      -3.201  -2.427 -61.829  1.00 60.63           C  
ATOM     45  CD2 LEU A   6      -3.717  -1.929 -59.453  1.00 60.63           C  
ATOM     46  N   LEU A   7       1.599  -2.353 -58.671  1.00 57.12           N  
ATOM     47  CA  LEU A   7       2.561  -2.804 -57.658  1.00 57.12           C  
ATOM     48  C   LEU A   7       3.167  -1.640 -56.861  1.00 57.12           C  
ATOM     49  CB  LEU A   7       3.658  -3.679 -58.300  1.00 57.12           C  
ATOM     50  O   LEU A   7       3.320  -1.774 -55.656  1.00 57.12           O  
ATOM     51  CG  LEU A   7       3.424  -5.195 -58.103  1.00 57.12           C  
ATOM     52  CD1 LEU A   7       3.296  -5.922 -59.442  1.00 57.12           C  
ATOM     53  CD2 LEU A   7       4.587  -5.824 -57.332  1.00 57.12           C  
ATOM     54  N   LEU A   8       3.462  -0.491 -57.480  1.00 54.28           N  
ATOM     55  CA  LEU A   8       3.919   0.698 -56.747  1.00 54.28           C  
ATOM     56  C   LEU A   8       2.820   1.275 -55.847  1.00 54.28           C  
ATOM     57  CB  LEU A   8       4.478   1.761 -57.717  1.00 54.28           C  
ATOM     58  O   LEU A   8       3.112   1.624 -54.710  1.00 54.28           O  
ATOM     59  CG  LEU A   8       6.024   1.776 -57.771  1.00 54.28           C  
ATOM     60  CD1 LEU A   8       6.559   1.535 -59.183  1.00 54.28           C  
ATOM     61  CD2 LEU A   8       6.563   3.122 -57.282  1.00 54.28           C  
ATOM     62  N   CYS A   9       1.563   1.313 -56.297  1.00 53.07           N  
ATOM     63  CA  CYS A   9       0.434   1.723 -55.459  1.00 53.07           C  
ATOM     64  C   CYS A   9       0.142   0.713 -54.340  1.00 53.07           C  
ATOM     65  CB  CYS A   9      -0.805   1.959 -56.333  1.00 53.07           C  
ATOM     66  O   CYS A   9      -0.200   1.133 -53.242  1.00 53.07           O  
ATOM     67  SG  CYS A   9      -0.624   3.506 -57.269  1.00 53.07           S  
ATOM     68  N   ALA A  10       0.328  -0.591 -54.570  1.00 52.01           N  
ATOM     69  CA  ALA A  10       0.203  -1.608 -53.526  1.00 52.01           C  
ATOM     70  C   ALA A  10       1.351  -1.530 -52.504  1.00 52.01           C  
ATOM     71  CB  ALA A  10       0.108  -2.990 -54.181  1.00 52.01           C  
ATOM     72  O   ALA A  10       1.107  -1.650 -51.311  1.00 52.01           O  
ATOM     73  N   VAL A  11       2.587  -1.261 -52.943  1.00 49.36           N  
ATOM     74  CA  VAL A  11       3.743  -1.070 -52.049  1.00 49.36           C  
ATOM     75  C   VAL A  11       3.630   0.241 -51.258  1.00 49.36           C  
ATOM     76  CB  VAL A  11       5.066  -1.181 -52.837  1.00 49.36           C  
ATOM     77  O   VAL A  11       3.938   0.248 -50.072  1.00 49.36           O  
ATOM     78  CG1 VAL A  11       6.299  -0.816 -52.002  1.00 49.36           C  
ATOM     79  CG2 VAL A  11       5.289  -2.622 -53.325  1.00 49.36           C  
ATOM     80  N   LEU A  12       3.108   1.316 -51.860  1.00 43.40           N  
ATOM     81  CA  LEU A  12       2.808   2.579 -51.166  1.00 43.40           C  
ATOM     82  C   LEU A  12       1.604   2.465 -50.215  1.00 43.40           C  
ATOM     83  CB  LEU A  12       2.583   3.691 -52.209  1.00 43.40           C  
ATOM     84  O   LEU A  12       1.564   3.155 -49.203  1.00 43.40           O  
ATOM     85  CG  LEU A  12       3.898   4.240 -52.797  1.00 43.40           C  
ATOM     86  CD1 LEU A  12       3.660   4.916 -54.149  1.00 43.40           C  
ATOM     87  CD2 LEU A  12       4.519   5.282 -51.862  1.00 43.40           C  
ATOM     88  N   ALA A  13       0.646   1.579 -50.499  1.00 44.44           N  
ATOM     89  CA  ALA A  13      -0.464   1.286 -49.591  1.00 44.44           C  
ATOM     90  C   ALA A  13      -0.063   0.366 -48.419  1.00 44.44           C  
ATOM     91  CB  ALA A  13      -1.624   0.701 -50.406  1.00 44.44           C  
ATOM     92  O   ALA A  13      -0.781   0.308 -47.424  1.00 44.44           O  
ATOM     93  N   LEU A  14       1.078  -0.331 -48.514  1.00 43.30           N  
ATOM     94  CA  LEU A  14       1.585  -1.253 -47.489  1.00 43.30           C  
ATOM     95  C   LEU A  14       2.644  -0.636 -46.562  1.00 43.30           C  
ATOM     96  CB  LEU A  14       2.094  -2.536 -48.173  1.00 43.30           C  
ATOM     97  O   LEU A  14       2.997  -1.251 -45.557  1.00 43.30           O  
ATOM     98  CG  LEU A  14       0.959  -3.483 -48.608  1.00 43.30           C  
ATOM     99  CD1 LEU A  14       1.477  -4.489 -49.637  1.00 43.30           C  
ATOM    100  CD2 LEU A  14       0.408  -4.285 -47.425  1.00 43.30           C  
ATOM    101  N   SER A  15       3.123   0.581 -46.830  1.00 45.18           N  
ATOM    102  CA  SER A  15       3.878   1.359 -45.846  1.00 45.18           C  
ATOM    103  C   SER A  15       2.907   2.145 -44.965  1.00 45.18           C  
ATOM    104  CB  SER A  15       4.927   2.251 -46.525  1.00 45.18           C  
ATOM    105  O   SER A  15       2.746   3.352 -45.136  1.00 45.18           O  
ATOM    106  OG  SER A  15       4.333   3.157 -47.430  1.00 45.18           O  
ATOM    107  N   HIS A  16       2.224   1.473 -44.034  1.00 54.11           N  
ATOM    108  CA  HIS A  16       1.641   2.183 -42.895  1.00 54.11           C  
ATOM    109  C   HIS A  16       2.797   2.808 -42.115  1.00 54.11           C  
ATOM    110  CB  HIS A  16       0.771   1.254 -42.031  1.00 54.11           C  
ATOM    111  O   HIS A  16       3.551   2.117 -41.430  1.00 54.11           O  
ATOM    112  CG  HIS A  16      -0.643   1.086 -42.539  1.00 54.11           C  
ATOM    113  CD2 HIS A  16      -1.635   0.344 -41.953  1.00 54.11           C  
ATOM    114  ND1 HIS A  16      -1.206   1.709 -43.632  1.00 54.11           N  
ATOM    115  CE1 HIS A  16      -2.496   1.349 -43.703  1.00 54.11           C  
ATOM    116  NE2 HIS A  16      -2.804   0.509 -42.705  1.00 54.11           N  
ATOM    117  N   THR A  17       2.995   4.112 -42.303  1.00 63.06           N  
ATOM    118  CA  THR A  17       3.909   4.906 -41.489  1.00 63.06           C  
ATOM    119  C   THR A  17       3.429   4.789 -40.049  1.00 63.06           C  
ATOM    120  CB  THR A  17       3.933   6.373 -41.953  1.00 63.06           C  
ATOM    121  O   THR A  17       2.307   5.188 -39.745  1.00 63.06           O  
ATOM    122  CG2 THR A  17       4.671   6.509 -43.287  1.00 63.06           C  
ATOM    123  OG1 THR A  17       2.627   6.865 -42.158  1.00 63.06           O  
ATOM    124  N   ALA A  18       4.242   4.169 -39.192  1.00 78.62           N  
ATOM    125  CA  ALA A  18       3.909   4.002 -37.783  1.00 78.62           C  
ATOM    126  C   ALA A  18       3.625   5.369 -37.151  1.00 78.62           C  
ATOM    127  CB  ALA A  18       5.061   3.282 -37.072  1.00 78.62           C  
ATOM    128  O   ALA A  18       4.288   6.356 -37.485  1.00 78.62           O  
ATOM    129  N   ASN A  19       2.664   5.420 -36.231  1.00 91.01           N  
ATOM    130  CA  ASN A  19       2.304   6.652 -35.547  1.00 91.01           C  
ATOM    131  C   ASN A  19       3.545   7.309 -34.920  1.00 91.01           C  
ATOM    132  CB  ASN A  19       1.221   6.313 -34.527  1.00 91.01           C  
ATOM    133  O   ASN A  19       4.242   6.681 -34.115  1.00 91.01           O  
ATOM    134  CG  ASN A  19       0.692   7.435 -33.673  1.00 91.01           C  
ATOM    135  ND2 ASN A  19      -0.499   7.229 -33.169  1.00 91.01           N  
ATOM    136  OD1 ASN A  19       1.307   8.469 -33.440  1.00 91.01           O  
ATOM    137  N   PRO A  20       3.834   8.580 -35.249  1.00 94.56           N  
ATOM    138  CA  PRO A  20       5.066   9.228 -34.818  1.00 94.56           C  
ATOM    139  C   PRO A  20       5.141   9.427 -33.292  1.00 94.56           C  
ATOM    140  CB  PRO A  20       5.107  10.535 -35.609  1.00 94.56           C  
ATOM    141  O   PRO A  20       6.222   9.661 -32.757  1.00 94.56           O  
ATOM    142  CG  PRO A  20       3.639  10.849 -35.898  1.00 94.56           C  
ATOM    143  CD  PRO A  20       3.050   9.462 -36.104  1.00 94.56           C  
ATOM    144  N   CYS A  21       4.026   9.278 -32.567  1.00 96.69           N  
ATOM    145  CA  CYS A  21       3.993   9.304 -31.105  1.00 96.69           C  
ATOM    146  C   CYS A  21       4.333   7.956 -30.435  1.00 96.69           C  
ATOM    147  CB  CYS A  21       2.633   9.845 -30.644  1.00 96.69           C  
ATOM    148  O   CYS A  21       4.472   7.921 -29.210  1.00 96.69           O  
ATOM    149  SG  CYS A  21       2.308  11.575 -31.096  1.00 96.69           S  
ATOM    150  N   CYS A  22       4.514   6.866 -31.195  1.00 96.87           N  
ATOM    151  CA  CYS A  22       4.886   5.544 -30.666  1.00 96.87           C  
ATOM    152  C   CYS A  22       6.252   5.508 -29.978  1.00 96.87           C  
ATOM    153  CB  CYS A  22       4.907   4.534 -31.816  1.00 96.87           C  
ATOM    154  O   CYS A  22       6.499   4.652 -29.137  1.00 96.87           O  
ATOM    155  SG  CYS A  22       3.260   4.060 -32.341  1.00 96.87           S  
ATOM    156  N   SER A  23       7.156   6.421 -30.335  1.00 95.53           N  
ATOM    157  CA  SER A  23       8.471   6.552 -29.700  1.00 95.53           C  
ATOM    158  C   SER A  23       8.437   7.356 -28.396  1.00 95.53           C  
ATOM    159  CB  SER A  23       9.447   7.178 -30.698  1.00 95.53           C  
ATOM    160  O   SER A  23       9.487   7.576 -27.799  1.00 95.53           O  
ATOM    161  OG  SER A  23       8.958   8.444 -31.097  1.00 95.53           O  
ATOM    162  N   HIS A  24       7.252   7.820 -27.976  1.00 96.31           N  
ATOM    163  CA  HIS A  24       7.050   8.698 -26.821  1.00 96.31           C  
ATOM    164  C   HIS A  24       8.023   9.902 -26.811  1.00 96.31           C  
ATOM    165  CB  HIS A  24       7.051   7.849 -25.539  1.00 96.31           C  
ATOM    166  O   HIS A  24       8.755  10.120 -25.840  1.00 96.31           O  
ATOM    167  CG  HIS A  24       6.063   6.705 -25.587  1.00 96.31           C  
ATOM    168  CD2 HIS A  24       6.323   5.385 -25.331  1.00 96.31           C  
ATOM    169  ND1 HIS A  24       4.733   6.789 -25.943  1.00 96.31           N  
ATOM    170  CE1 HIS A  24       4.207   5.556 -25.886  1.00 96.31           C  
ATOM    171  NE2 HIS A  24       5.134   4.667 -25.512  1.00 96.31           N  
ATOM    172  N   PRO A  25       8.057  10.712 -27.893  1.00 96.91           N  
ATOM    173  CA  PRO A  25       9.127  11.690 -28.100  1.00 96.91           C  
ATOM    174  C   PRO A  25       9.070  12.870 -27.119  1.00 96.91           C  
ATOM    175  CB  PRO A  25       8.966  12.148 -29.553  1.00 96.91           C  
ATOM    176  O   PRO A  25      10.108  13.423 -26.750  1.00 96.91           O  
ATOM    177  CG  PRO A  25       7.476  11.961 -29.840  1.00 96.91           C  
ATOM    178  CD  PRO A  25       7.135  10.714 -29.028  1.00 96.91           C  
ATOM    179  N   CYS A  26       7.877  13.246 -26.656  1.00 97.68           N  
ATOM    180  CA  CYS A  26       7.670  14.409 -25.796  1.00 97.68           C  
ATOM    181  C   CYS A  26       8.056  14.125 -24.342  1.00 97.68           C  
ATOM    182  CB  CYS A  26       6.216  14.871 -25.908  1.00 97.68           C  
ATOM    183  O   CYS A  26       7.387  13.373 -23.637  1.00 97.68           O  
ATOM    184  SG  CYS A  26       5.657  15.101 -27.609  1.00 97.68           S  
ATOM    185  N   GLN A  27       9.122  14.771 -23.874  1.00 97.05           N  
ATOM    186  CA  GLN A  27       9.648  14.602 -22.522  1.00 97.05           C  
ATOM    187  C   GLN A  27       8.959  15.541 -21.517  1.00 97.05           C  
ATOM    188  CB  GLN A  27      11.177  14.793 -22.540  1.00 97.05           C  
ATOM    189  O   GLN A  27       8.197  16.435 -21.886  1.00 97.05           O  
ATOM    190  CG  GLN A  27      11.910  13.898 -23.557  1.00 97.05           C  
ATOM    191  CD  GLN A  27      11.553  12.418 -23.421  1.00 97.05           C  
ATOM    192  NE2 GLN A  27      11.037  11.814 -24.469  1.00 97.05           N  
ATOM    193  OE1 GLN A  27      11.705  11.817 -22.366  1.00 97.05           O  
ATOM    194  N   ASN A  28       9.240  15.360 -20.222  1.00 96.22           N  
ATOM    195  CA  ASN A  28       8.863  16.294 -19.147  1.00 96.22           C  
ATOM    196  C   ASN A  28       7.361  16.651 -19.094  1.00 96.22           C  
ATOM    197  CB  ASN A  28       9.781  17.528 -19.196  1.00 96.22           C  
ATOM    198  O   ASN A  28       6.997  17.790 -18.806  1.00 96.22           O  
ATOM    199  CG  ASN A  28      11.245  17.154 -19.111  1.00 96.22           C  
ATOM    200  ND2 ASN A  28      12.018  17.429 -20.133  1.00 96.22           N  
ATOM    201  OD1 ASN A  28      11.696  16.568 -18.140  1.00 96.22           O  
ATOM    202  N   ARG A  29       6.488  15.660 -19.343  1.00 96.50           N  
ATOM    203  CA  ARG A  29       5.015  15.799 -19.428  1.00 96.50           C  
ATOM    204  C   ARG A  29       4.513  16.608 -20.635  1.00 96.50           C  
ATOM    205  CB  ARG A  29       4.397  16.317 -18.106  1.00 96.50           C  
ATOM    206  O   ARG A  29       3.355  17.020 -20.636  1.00 96.50           O  
ATOM    207  CG  ARG A  29       4.810  15.536 -16.851  1.00 96.50           C  
ATOM    208  CD  ARG A  29       4.263  16.179 -15.567  1.00 96.50           C  
ATOM    209  NE  ARG A  29       2.792  16.073 -15.417  1.00 96.50           N  
ATOM    210  NH1 ARG A  29       2.672  17.018 -13.325  1.00 96.50           N  
ATOM    211  NH2 ARG A  29       0.815  16.292 -14.250  1.00 96.50           N  
ATOM    212  CZ  ARG A  29       2.099  16.451 -14.351  1.00 96.50           C  
ATOM    213  N   GLY A  30       5.349  16.820 -21.652  1.00 96.95           N  
ATOM    214  CA  GLY A  30       4.894  17.307 -22.952  1.00 96.95           C  
ATOM    215  C   GLY A  30       3.903  16.332 -23.591  1.00 96.95           C  
ATOM    216  O   GLY A  30       4.010  15.120 -23.410  1.00 96.95           O  
ATOM    217  N   VAL A  31       2.923  16.854 -24.329  1.00 97.42           N  
ATOM    218  CA  VAL A  31       1.877  16.033 -24.960  1.00 97.42           C  
ATOM    219  C   VAL A  31       2.176  15.873 -26.445  1.00 97.42           C  
ATOM    220  CB  VAL A  31       0.473  16.618 -24.719  1.00 97.42           C  
ATOM    221  O   VAL A  31       2.302  16.871 -27.152  1.00 97.42           O  
ATOM    222  CG1 VAL A  31      -0.621  15.732 -25.330  1.00 97.42           C  
ATOM    223  CG2 VAL A  31       0.182  16.748 -23.215  1.00 97.42           C  
ATOM    224  N   CYS A  32       2.283  14.628 -26.913  1.00 97.79           N  
ATOM    225  CA  CYS A  32       2.492  14.328 -28.328  1.00 97.79           C  
ATOM    226  C   CYS A  32       1.184  14.432 -29.110  1.00 97.79           C  
ATOM    227  CB  CYS A  32       3.133  12.942 -28.484  1.00 97.79           C  
ATOM    228  O   CYS A  32       0.162  13.892 -28.692  1.00 97.79           O  
ATOM    229  SG  CYS A  32       3.782  12.615 -30.145  1.00 97.79           S  
ATOM    230  N   MET A  33       1.232  15.110 -30.253  1.00 96.14           N  
ATOM    231  CA  MET A  33       0.134  15.210 -31.207  1.00 96.14           C  
ATOM    232  C   MET A  33       0.677  14.971 -32.615  1.00 96.14           C  
ATOM    233  CB  MET A  33      -0.500  16.601 -31.069  1.00 96.14           C  
ATOM    234  O   MET A  33       1.674  15.582 -32.999  1.00 96.14           O  
ATOM    235  CG  MET A  33      -1.729  16.793 -31.963  1.00 96.14           C  
ATOM    236  SD  MET A  33      -2.479  18.441 -31.836  1.00 96.14           S  
ATOM    237  CE  MET A  33      -1.214  19.421 -32.686  1.00 96.14           C  
ATOM    238  N   SER A  34       0.025  14.112 -33.395  1.00 93.41           N  
ATOM    239  CA  SER A  34       0.351  13.935 -34.811  1.00 93.41           C  
ATOM    240  C   SER A  34      -0.062  15.171 -35.623  1.00 93.41           C  
ATOM    241  CB  SER A  34      -0.282  12.650 -35.356  1.00 93.41           C  
ATOM    242  O   SER A  34      -1.120  15.760 -35.405  1.00 93.41           O  
ATOM    243  OG  SER A  34      -1.659  12.583 -35.036  1.00 93.41           O  
ATOM    244  N   VAL A  35       0.795  15.587 -36.557  1.00 92.44           N  
ATOM    245  CA  VAL A  35       0.599  16.748 -37.450  1.00 92.44           C  
ATOM    246  C   VAL A  35       0.849  16.355 -38.908  1.00 92.44           C  
ATOM    247  CB  VAL A  35       1.412  17.989 -37.015  1.00 92.44           C  
ATOM    248  O   VAL A  35       1.539  17.036 -39.656  1.00 92.44           O  
ATOM    249  CG1 VAL A  35       0.897  18.547 -35.683  1.00 92.44           C  
ATOM    250  CG2 VAL A  35       2.913  17.723 -36.877  1.00 92.44           C  
ATOM    251  N   GLY A  36       0.305  15.208 -39.303  1.00 89.37           N  
ATOM    252  CA  GLY A  36       0.555  14.555 -40.585  1.00 89.37           C  
ATOM    253  C   GLY A  36       0.592  13.039 -40.408  1.00 89.37           C  
ATOM    254  O   GLY A  36       0.331  12.540 -39.314  1.00 89.37           O  
ATOM    255  N   PHE A  37       0.916  12.312 -41.477  1.00 87.22           N  
ATOM    256  CA  PHE A  37       1.032  10.848 -41.433  1.00 87.22           C  
ATOM    257  C   PHE A  37       2.308  10.371 -40.721  1.00 87.22           C  
ATOM    258  CB  PHE A  37       0.959  10.293 -42.863  1.00 87.22           C  
ATOM    259  O   PHE A  37       2.306   9.310 -40.107  1.00 87.22           O  
ATOM    260  CG  PHE A  37      -0.407  10.430 -43.510  1.00 87.22           C  
ATOM    261  CD1 PHE A  37      -1.446   9.562 -43.126  1.00 87.22           C  
ATOM    262  CD2 PHE A  37      -0.647  11.410 -44.493  1.00 87.22           C  
ATOM    263  CE1 PHE A  37      -2.717   9.670 -43.718  1.00 87.22           C  
ATOM    264  CE2 PHE A  37      -1.919  11.519 -45.086  1.00 87.22           C  
ATOM    265  CZ  PHE A  37      -2.953  10.649 -44.698  1.00 87.22           C  
ATOM    266  N   ASP A  38       3.380  11.162 -40.781  1.00 89.15           N  
ATOM    267  CA  ASP A  38       4.730  10.820 -40.316  1.00 89.15           C  
ATOM    268  C   ASP A  38       5.372  11.911 -39.433  1.00 89.15           C  
ATOM    269  CB  ASP A  38       5.596  10.513 -41.553  1.00 89.15           C  
ATOM    270  O   ASP A  38       6.532  11.800 -39.044  1.00 89.15           O  
ATOM    271  CG  ASP A  38       5.791  11.708 -42.505  1.00 89.15           C  
ATOM    272  OD1 ASP A  38       4.921  12.616 -42.527  1.00 89.15           O  
ATOM    273  OD2 ASP A  38       6.795  11.693 -43.248  1.00 89.15           O  
ATOM    274  N   GLN A  39       4.621  12.963 -39.085  1.00 94.13           N  
ATOM    275  CA  GLN A  39       5.106  14.108 -38.307  1.00 94.13           C  
ATOM    276  C   GLN A  39       4.355  14.252 -36.984  1.00 94.13           C  
ATOM    277  CB  GLN A  39       4.994  15.404 -39.122  1.00 94.13           C  
ATOM    278  O   GLN A  39       3.150  14.005 -36.899  1.00 94.13           O  
ATOM    279  CG  GLN A  39       5.882  15.379 -40.370  1.00 94.13           C  
ATOM    280  CD  GLN A  39       5.785  16.647 -41.208  1.00 94.13           C  
ATOM    281  NE2 GLN A  39       6.249  16.592 -42.436  1.00 94.13           N  
ATOM    282  OE1 GLN A  39       5.317  17.698 -40.797  1.00 94.13           O  
ATOM    283  N   TYR A  40       5.054  14.723 -35.953  1.00 96.65           N  
ATOM    284  CA  TYR A  40       4.477  15.026 -34.647  1.00 96.65           C  
ATOM    285  C   TYR A  40       4.874  16.422 -34.169  1.00 96.65           C  
ATOM    286  CB  TYR A  40       4.867  13.959 -33.618  1.00 96.65           C  
ATOM    287  O   TYR A  40       5.807  17.047 -34.669  1.00 96.65           O  
ATOM    288  CG  TYR A  40       6.328  13.996 -33.210  1.00 96.65           C  
ATOM    289  CD1 TYR A  40       7.313  13.380 -34.007  1.00 96.65           C  
ATOM    290  CD2 TYR A  40       6.706  14.701 -32.050  1.00 96.65           C  
ATOM    291  CE1 TYR A  40       8.667  13.436 -33.630  1.00 96.65           C  
ATOM    292  CE2 TYR A  40       8.064  14.790 -31.692  1.00 96.65           C  
ATOM    293  OH  TYR A  40      10.347  14.184 -32.100  1.00 96.65           O  
ATOM    294  CZ  TYR A  40       9.044  14.143 -32.474  1.00 96.65           C  
ATOM    295  N   LYS A  41       4.146  16.910 -33.169  1.00 97.57           N  
ATOM    296  CA  LYS A  41       4.460  18.120 -32.419  1.00 97.57           C  
ATOM    297  C   LYS A  41       4.245  17.856 -30.936  1.00 97.57           C  
ATOM    298  CB  LYS A  41       3.583  19.261 -32.947  1.00 97.57           C  
ATOM    299  O   LYS A  41       3.214  17.308 -30.550  1.00 97.57           O  
ATOM    300  CG  LYS A  41       3.903  20.594 -32.261  1.00 97.57           C  
ATOM    301  CD  LYS A  41       3.079  21.722 -32.885  1.00 97.57           C  
ATOM    302  CE  LYS A  41       3.430  23.043 -32.200  1.00 97.57           C  
ATOM    303  NZ  LYS A  41       2.690  24.171 -32.813  1.00 97.57           N  
ATOM    304  N   CYS A  42       5.189  18.292 -30.110  1.00 98.28           N  
ATOM    305  CA  CYS A  42       5.022  18.291 -28.664  1.00 98.28           C  
ATOM    306  C   CYS A  42       4.426  19.616 -28.179  1.00 98.28           C  
ATOM    307  CB  CYS A  42       6.358  17.983 -27.993  1.00 98.28           C  
ATOM    308  O   CYS A  42       4.963  20.693 -28.447  1.00 98.28           O  
ATOM    309  SG  CYS A  42       7.019  16.357 -28.415  1.00 98.28           S  
ATOM    310  N   ASP A  43       3.324  19.546 -27.436  1.00 98.13           N  
ATOM    311  CA  ASP A  43       2.831  20.675 -26.652  1.00 98.13           C  
ATOM    312  C   ASP A  43       3.589  20.737 -25.319  1.00 98.13           C  
ATOM    313  CB  ASP A  43       1.310  20.591 -26.461  1.00 98.13           C  
ATOM    314  O   ASP A  43       3.375  19.917 -24.422  1.00 98.13           O  
ATOM    315  CG  ASP A  43       0.744  21.785 -25.677  1.00 98.13           C  
ATOM    316  OD1 ASP A  43       1.521  22.716 -25.346  1.00 98.13           O  
ATOM    317  OD2 ASP A  43      -0.471  21.779 -25.391  1.00 98.13           O  
ATOM    318  N   CYS A  44       4.486  21.718 -25.203  1.00 97.73           N  
ATOM    319  CA  CYS A  44       5.305  21.950 -24.013  1.00 97.73           C  
ATOM    320  C   CYS A  44       4.687  22.964 -23.034  1.00 97.73           C  
ATOM    321  CB  CYS A  44       6.727  22.353 -24.427  1.00 97.73           C  
ATOM    322  O   CYS A  44       5.366  23.417 -22.110  1.00 97.73           O  
ATOM    323  SG  CYS A  44       7.515  21.319 -25.688  1.00 97.73           S  
ATOM    324  N   THR A  45       3.419  23.351 -23.211  1.00 97.75           N  
ATOM    325  CA  THR A  45       2.766  24.387 -22.399  1.00 97.75           C  
ATOM    326  C   THR A  45       2.865  24.090 -20.900  1.00 97.75           C  
ATOM    327  CB  THR A  45       1.294  24.554 -22.803  1.00 97.75           C  
ATOM    328  O   THR A  45       2.347  23.087 -20.414  1.00 97.75           O  
ATOM    329  CG2 THR A  45       0.573  25.628 -21.982  1.00 97.75           C  
ATOM    330  OG1 THR A  45       1.224  24.987 -24.134  1.00 97.75           O  
ATOM    331  N   ARG A  46       3.483  25.012 -20.143  1.00 95.97           N  
ATOM    332  CA  ARG A  46       3.662  24.942 -18.676  1.00 95.97           C  
ATOM    333  C   ARG A  46       4.410  23.696 -18.172  1.00 95.97           C  
ATOM    334  CB  ARG A  46       2.320  25.131 -17.942  1.00 95.97           C  
ATOM    335  O   ARG A  46       4.297  23.360 -16.996  1.00 95.97           O  
ATOM    336  CG  ARG A  46       1.657  26.491 -18.189  1.00 95.97           C  
ATOM    337  CD  ARG A  46       0.358  26.611 -17.379  1.00 95.97           C  
ATOM    338  NE  ARG A  46      -0.688  25.692 -17.874  1.00 95.97           N  
ATOM    339  NH1 ARG A  46      -1.795  27.164 -19.254  1.00 95.97           N  
ATOM    340  NH2 ARG A  46      -2.485  25.051 -19.116  1.00 95.97           N  
ATOM    341  CZ  ARG A  46      -1.648  25.974 -18.739  1.00 95.97           C  
ATOM    342  N   THR A  47       5.208  23.043 -19.014  1.00 95.91           N  
ATOM    343  CA  THR A  47       6.125  21.981 -18.559  1.00 95.91           C  
ATOM    344  C   THR A  47       7.368  22.559 -17.873  1.00 95.91           C  
ATOM    345  CB  THR A  47       6.555  21.073 -19.719  1.00 95.91           C  
ATOM    346  O   THR A  47       8.020  21.870 -17.091  1.00 95.91           O  
ATOM    347  CG2 THR A  47       5.374  20.427 -20.448  1.00 95.91           C  
ATOM    348  OG1 THR A  47       7.307  21.819 -20.643  1.00 95.91           O  
ATOM    349  N   GLY A  48       7.689  23.833 -18.140  1.00 96.46           N  
ATOM    350  CA  GLY A  48       8.955  24.468 -17.764  1.00 96.46           C  
ATOM    351  C   GLY A  48      10.097  24.163 -18.741  1.00 96.46           C  
ATOM    352  O   GLY A  48      11.253  24.473 -18.435  1.00 96.46           O  
ATOM    353  N   PHE A  49       9.783  23.538 -19.881  1.00 97.87           N  
ATOM    354  CA  PHE A  49      10.695  23.180 -20.962  1.00 97.87           C  
ATOM    355  C   PHE A  49      10.142  23.635 -22.321  1.00 97.87           C  
ATOM    356  CB  PHE A  49      10.925  21.661 -20.992  1.00 97.87           C  
ATOM    357  O   PHE A  49       8.944  23.855 -22.484  1.00 97.87           O  
ATOM    358  CG  PHE A  49      11.585  21.059 -19.768  1.00 97.87           C  
ATOM    359  CD1 PHE A  49      12.939  20.680 -19.805  1.00 97.87           C  
ATOM    360  CD2 PHE A  49      10.826  20.804 -18.614  1.00 97.87           C  
ATOM    361  CE1 PHE A  49      13.527  20.045 -18.698  1.00 97.87           C  
ATOM    362  CE2 PHE A  49      11.410  20.181 -17.501  1.00 97.87           C  
ATOM    363  CZ  PHE A  49      12.755  19.781 -17.554  1.00 97.87           C  
ATOM    364  N   TYR A  50      11.020  23.729 -23.317  1.00 97.67           N  
ATOM    365  CA  TYR A  50      10.692  24.039 -24.708  1.00 97.67           C  
ATOM    366  C   TYR A  50      11.549  23.207 -25.681  1.00 97.67           C  
ATOM    367  CB  TYR A  50      10.846  25.556 -24.930  1.00 97.67           C  
ATOM    368  O   TYR A  50      12.321  22.337 -25.267  1.00 97.67           O  
ATOM    369  CG  TYR A  50      12.269  26.078 -24.831  1.00 97.67           C  
ATOM    370  CD1 TYR A  50      12.800  26.428 -23.574  1.00 97.67           C  
ATOM    371  CD2 TYR A  50      13.060  26.217 -25.989  1.00 97.67           C  
ATOM    372  CE1 TYR A  50      14.115  26.917 -23.471  1.00 97.67           C  
ATOM    373  CE2 TYR A  50      14.377  26.705 -25.891  1.00 97.67           C  
ATOM    374  OH  TYR A  50      16.168  27.545 -24.539  1.00 97.67           O  
ATOM    375  CZ  TYR A  50      14.900  27.066 -24.634  1.00 97.67           C  
ATOM    376  N   GLY A  51      11.409  23.472 -26.982  1.00 96.66           N  
ATOM    377  CA  GLY A  51      12.060  22.728 -28.064  1.00 96.66           C  
ATOM    378  C   GLY A  51      11.156  21.642 -28.647  1.00 96.66           C  
ATOM    379  O   GLY A  51      10.055  21.421 -28.151  1.00 96.66           O  
ATOM    380  N   GLU A  52      11.630  20.967 -29.695  1.00 96.67           N  
ATOM    381  CA  GLU A  52      10.864  19.962 -30.454  1.00 96.67           C  
ATOM    382  C   GLU A  52      10.265  18.861 -29.563  1.00 96.67           C  
ATOM    383  CB  GLU A  52      11.812  19.376 -31.508  1.00 96.67           C  
ATOM    384  O   GLU A  52       9.103  18.506 -29.727  1.00 96.67           O  
ATOM    385  CG  GLU A  52      11.136  18.423 -32.505  1.00 96.67           C  
ATOM    386  CD  GLU A  52      12.112  17.932 -33.587  1.00 96.67           C  
ATOM    387  OE1 GLU A  52      11.636  17.261 -34.525  1.00 96.67           O  
ATOM    388  OE2 GLU A  52      13.321  18.248 -33.475  1.00 96.67           O  
ATOM    389  N   ASN A  53      11.028  18.411 -28.560  1.00 97.72           N  
ATOM    390  CA  ASN A  53      10.682  17.301 -27.665  1.00 97.72           C  
ATOM    391  C   ASN A  53      10.458  17.725 -26.201  1.00 97.72           C  
ATOM    392  CB  ASN A  53      11.772  16.221 -27.815  1.00 97.72           C  
ATOM    393  O   ASN A  53      10.473  16.881 -25.306  1.00 97.72           O  
ATOM    394  CG  ASN A  53      11.748  15.576 -29.189  1.00 97.72           C  
ATOM    395  ND2 ASN A  53      12.852  15.052 -29.662  1.00 97.72           N  
ATOM    396  OD1 ASN A  53      10.740  15.543 -29.866  1.00 97.72           O  
ATOM    397  N   CYS A  54      10.295  19.025 -25.925  1.00 97.83           N  
ATOM    398  CA  CYS A  54      10.207  19.575 -24.562  1.00 97.83           C  
ATOM    399  C   CYS A  54      11.403  19.195 -23.661  1.00 97.83           C  
ATOM    400  CB  CYS A  54       8.860  19.218 -23.915  1.00 97.83           C  
ATOM    401  O   CYS A  54      11.244  18.878 -22.480  1.00 97.83           O  
ATOM    402  SG  CYS A  54       7.391  19.429 -24.950  1.00 97.83           S  
ATOM    403  N   SER A  55      12.614  19.197 -24.220  1.00 97.05           N  
ATOM    404  CA  SER A  55      13.847  18.767 -23.546  1.00 97.05           C  
ATOM    405  C   SER A  55      14.740  19.923 -23.088  1.00 97.05           C  
ATOM    406  CB  SER A  55      14.621  17.821 -24.467  1.00 97.05           C  
ATOM    407  O   SER A  55      15.614  19.718 -22.246  1.00 97.05           O  
ATOM    408  OG  SER A  55      14.821  18.430 -25.730  1.00 97.05           O  
ATOM    409  N   THR A  56      14.514  21.147 -23.573  1.00 97.62           N  
ATOM    410  CA  THR A  56      15.327  22.312 -23.203  1.00 97.62           C  
ATOM    411  C   THR A  56      14.694  23.044 -22.017  1.00 97.62           C  
ATOM    412  CB  THR A  56      15.514  23.270 -24.384  1.00 97.62           C  
ATOM    413  O   THR A  56      13.620  23.621 -22.181  1.00 97.62           O  
ATOM    414  CG2 THR A  56      16.594  24.302 -24.068  1.00 97.62           C  
ATOM    415  OG1 THR A  56      15.979  22.560 -25.506  1.00 97.62           O  
ATOM    416  N   PRO A  57      15.307  23.050 -20.818  1.00 96.93           N  
ATOM    417  CA  PRO A  57      14.709  23.680 -19.644  1.00 96.93           C  
ATOM    418  C   PRO A  57      14.747  25.207 -19.740  1.00 96.93           C  
ATOM    419  CB  PRO A  57      15.520  23.172 -18.449  1.00 96.93           C  
ATOM    420  O   PRO A  57      15.746  25.797 -20.160  1.00 96.93           O  
ATOM    421  CG  PRO A  57      16.898  22.904 -19.055  1.00 96.93           C  
ATOM    422  CD  PRO A  57      16.570  22.419 -20.466  1.00 96.93           C  
ATOM    423  N   GLU A  58      13.693  25.856 -19.254  1.00 97.43           N  
ATOM    424  CA  GLU A  58      13.714  27.284 -18.933  1.00 97.43           C  
ATOM    425  C   GLU A  58      14.750  27.581 -17.834  1.00 97.43           C  
ATOM    426  CB  GLU A  58      12.328  27.731 -18.455  1.00 97.43           C  
ATOM    427  O   GLU A  58      15.129  26.703 -17.054  1.00 97.43           O  
ATOM    428  CG  GLU A  58      11.243  27.671 -19.543  1.00 97.43           C  
ATOM    429  CD  GLU A  58       9.836  27.858 -18.952  1.00 97.43           C  
ATOM    430  OE1 GLU A  58       8.863  27.485 -19.642  1.00 97.43           O  
ATOM    431  OE2 GLU A  58       9.737  28.319 -17.790  1.00 97.43           O  
ATOM    432  N   PHE A  59      15.188  28.837 -17.717  1.00 96.54           N  
ATOM    433  CA  PHE A  59      16.215  29.235 -16.746  1.00 96.54           C  
ATOM    434  C   PHE A  59      15.863  28.842 -15.298  1.00 96.54           C  
ATOM    435  CB  PHE A  59      16.448  30.745 -16.871  1.00 96.54           C  
ATOM    436  O   PHE A  59      16.665  28.206 -14.611  1.00 96.54           O  
ATOM    437  CG  PHE A  59      17.476  31.280 -15.896  1.00 96.54           C  
ATOM    438  CD1 PHE A  59      17.065  31.968 -14.739  1.00 96.54           C  
ATOM    439  CD2 PHE A  59      18.847  31.079 -16.142  1.00 96.54           C  
ATOM    440  CE1 PHE A  59      18.024  32.464 -13.839  1.00 96.54           C  
ATOM    441  CE2 PHE A  59      19.805  31.568 -15.237  1.00 96.54           C  
ATOM    442  CZ  PHE A  59      19.393  32.265 -14.088  1.00 96.54           C  
ATOM    443  N   LEU A  60      14.639  29.144 -14.847  1.00 95.52           N  
ATOM    444  CA  LEU A  60      14.178  28.780 -13.501  1.00 95.52           C  
ATOM    445  C   LEU A  60      14.044  27.265 -13.320  1.00 95.52           C  
ATOM    446  CB  LEU A  60      12.831  29.463 -13.212  1.00 95.52           C  
ATOM    447  O   LEU A  60      14.346  26.747 -12.245  1.00 95.52           O  
ATOM    448  CG  LEU A  60      12.920  30.983 -12.990  1.00 95.52           C  
ATOM    449  CD1 LEU A  60      11.508  31.548 -12.847  1.00 95.52           C  
ATOM    450  CD2 LEU A  60      13.706  31.335 -11.723  1.00 95.52           C  
ATOM    451  N   THR A  61      13.621  26.544 -14.359  1.00 94.60           N  
ATOM    452  CA  THR A  61      13.537  25.079 -14.338  1.00 94.60           C  
ATOM    453  C   THR A  61      14.923  24.462 -14.193  1.00 94.60           C  
ATOM    454  CB  THR A  61      12.848  24.553 -15.601  1.00 94.60           C  
ATOM    455  O   THR A  61      15.105  23.575 -13.365  1.00 94.60           O  
ATOM    456  CG2 THR A  61      12.634  23.043 -15.557  1.00 94.60           C  
ATOM    457  OG1 THR A  61      11.588  25.162 -15.702  1.00 94.60           O  
ATOM    458  N   ARG A  62      15.927  24.982 -14.909  1.00 95.38           N  
ATOM    459  CA  ARG A  62      17.324  24.546 -14.781  1.00 95.38           C  
ATOM    460  C   ARG A  62      17.839  24.708 -13.346  1.00 95.38           C  
ATOM    461  CB  ARG A  62      18.184  25.301 -15.808  1.00 95.38           C  
ATOM    462  O   ARG A  62      18.430  23.771 -12.818  1.00 95.38           O  
ATOM    463  CG  ARG A  62      19.636  24.797 -15.824  1.00 95.38           C  
ATOM    464  CD  ARG A  62      20.494  25.547 -16.851  1.00 95.38           C  
ATOM    465  NE  ARG A  62      20.189  25.147 -18.239  1.00 95.38           N  
ATOM    466  NH1 ARG A  62      21.440  26.754 -19.305  1.00 95.38           N  
ATOM    467  NH2 ARG A  62      20.369  25.214 -20.510  1.00 95.38           N  
ATOM    468  CZ  ARG A  62      20.664  25.706 -19.340  1.00 95.38           C  
ATOM    469  N   ILE A  63      17.565  25.844 -12.697  1.00 95.94           N  
ATOM    470  CA  ILE A  63      17.930  26.070 -11.285  1.00 95.94           C  
ATOM    471  C   ILE A  63      17.218  25.069 -10.367  1.00 95.94           C  
ATOM    472  CB  ILE A  63      17.636  27.529 -10.860  1.00 95.94           C  
ATOM    473  O   ILE A  63      17.858  24.444  -9.523  1.00 95.94           O  
ATOM    474  CG1 ILE A  63      18.563  28.497 -11.627  1.00 95.94           C  
ATOM    475  CG2 ILE A  63      17.827  27.711  -9.339  1.00 95.94           C  
ATOM    476  CD1 ILE A  63      18.202  29.975 -11.449  1.00 95.94           C  
ATOM    477  N   LYS A  64      15.903  24.880 -10.539  1.00 93.27           N  
ATOM    478  CA  LYS A  64      15.122  23.933  -9.727  1.00 93.27           C  
ATOM    479  C   LYS A  64      15.643  22.505  -9.857  1.00 93.27           C  
ATOM    480  CB  LYS A  64      13.640  23.982 -10.118  1.00 93.27           C  
ATOM    481  O   LYS A  64      15.770  21.829  -8.845  1.00 93.27           O  
ATOM    482  CG  LYS A  64      12.933  25.242  -9.603  1.00 93.27           C  
ATOM    483  CD  LYS A  64      11.491  25.264 -10.123  1.00 93.27           C  
ATOM    484  CE  LYS A  64      10.777  26.547  -9.690  1.00 93.27           C  
ATOM    485  NZ  LYS A  64       9.403  26.610 -10.249  1.00 93.27           N  
ATOM    486  N   LEU A  65      15.953  22.055 -11.073  1.00 91.14           N  
ATOM    487  CA  LEU A  65      16.503  20.720 -11.322  1.00 91.14           C  
ATOM    488  C   LEU A  65      17.882  20.545 -10.685  1.00 91.14           C  
ATOM    489  CB  LEU A  65      16.596  20.473 -12.834  1.00 91.14           C  
ATOM    490  O   LEU A  65      18.139  19.499 -10.103  1.00 91.14           O  
ATOM    491  CG  LEU A  65      15.242  20.301 -13.538  1.00 91.14           C  
ATOM    492  CD1 LEU A  65      15.482  20.318 -15.045  1.00 91.14           C  
ATOM    493  CD2 LEU A  65      14.540  18.997 -13.154  1.00 91.14           C  
ATOM    494  N   PHE A  66      18.737  21.569 -10.754  1.00 93.30           N  
ATOM    495  CA  PHE A  66      20.070  21.536 -10.152  1.00 93.30           C  
ATOM    496  C   PHE A  66      20.025  21.437  -8.619  1.00 93.30           C  
ATOM    497  CB  PHE A  66      20.839  22.782 -10.608  1.00 93.30           C  
ATOM    498  O   PHE A  66      20.825  20.724  -8.023  1.00 93.30           O  
ATOM    499  CG  PHE A  66      22.249  22.853 -10.061  1.00 93.30           C  
ATOM    500  CD1 PHE A  66      22.541  23.667  -8.951  1.00 93.30           C  
ATOM    501  CD2 PHE A  66      23.264  22.069 -10.641  1.00 93.30           C  
ATOM    502  CE1 PHE A  66      23.844  23.698  -8.424  1.00 93.30           C  
ATOM    503  CE2 PHE A  66      24.567  22.102 -10.115  1.00 93.30           C  
ATOM    504  CZ  PHE A  66      24.857  22.916  -9.006  1.00 93.30           C  
ATOM    505  N   LEU A  67      19.077  22.127  -7.977  1.00 94.36           N  
ATOM    506  CA  LEU A  67      18.934  22.138  -6.516  1.00 94.36           C  
ATOM    507  C   LEU A  67      18.088  20.979  -5.965  1.00 94.36           C  
ATOM    508  CB  LEU A  67      18.336  23.489  -6.084  1.00 94.36           C  
ATOM    509  O   LEU A  67      18.083  20.759  -4.754  1.00 94.36           O  
ATOM    510  CG  LEU A  67      19.213  24.718  -6.384  1.00 94.36           C  
ATOM    511  CD1 LEU A  67      18.451  25.982  -5.984  1.00 94.36           C  
ATOM    512  CD2 LEU A  67      20.540  24.694  -5.623  1.00 94.36           C  
ATOM    513  N   LYS A  68      17.334  20.263  -6.810  1.00 92.55           N  
ATOM    514  CA  LYS A  68      16.420  19.205  -6.365  1.00 92.55           C  
ATOM    515  C   LYS A  68      17.223  17.965  -5.936  1.00 92.55           C  
ATOM    516  CB  LYS A  68      15.397  18.884  -7.468  1.00 92.55           C  
ATOM    517  O   LYS A  68      17.851  17.337  -6.790  1.00 92.55           O  
ATOM    518  CG  LYS A  68      14.329  17.879  -7.005  1.00 92.55           C  
ATOM    519  CD  LYS A  68      13.356  17.532  -8.141  1.00 92.55           C  
ATOM    520  CE  LYS A  68      12.328  16.501  -7.653  1.00 92.55           C  
ATOM    521  NZ  LYS A  68      11.554  15.902  -8.773  1.00 92.55           N  
ATOM    522  N   PRO A  69      17.177  17.554  -4.655  1.00 94.78           N  
ATOM    523  CA  PRO A  69      17.797  16.304  -4.233  1.00 94.78           C  
ATOM    524  C   PRO A  69      17.110  15.106  -4.898  1.00 94.78           C  
ATOM    525  CB  PRO A  69      17.667  16.276  -2.708  1.00 94.78           C  
ATOM    526  O   PRO A  69      15.914  15.144  -5.205  1.00 94.78           O  
ATOM    527  CG  PRO A  69      16.409  17.104  -2.453  1.00 94.78           C  
ATOM    528  CD  PRO A  69      16.466  18.170  -3.541  1.00 94.78           C  
ATOM    529  N   THR A  70      17.857  14.018  -5.096  1.00 94.23           N  
ATOM    530  CA  THR A  70      17.273  12.770  -5.611  1.00 94.23           C  
ATOM    531  C   THR A  70      16.271  12.188  -4.606  1.00 94.23           C  
ATOM    532  CB  THR A  70      18.328  11.708  -5.962  1.00 94.23           C  
ATOM    533  O   THR A  70      16.436  12.404  -3.398  1.00 94.23           O  
ATOM    534  CG2 THR A  70      19.460  12.250  -6.833  1.00 94.23           C  
ATOM    535  OG1 THR A  70      18.879  11.120  -4.804  1.00 94.23           O  
ATOM    536  N   PRO A  71      15.263  11.413  -5.045  1.00 94.52           N  
ATOM    537  CA  PRO A  71      14.338  10.766  -4.116  1.00 94.52           C  
ATOM    538  C   PRO A  71      15.049   9.860  -3.103  1.00 94.52           C  
ATOM    539  CB  PRO A  71      13.361   9.977  -4.982  1.00 94.52           C  
ATOM    540  O   PRO A  71      14.677   9.836  -1.934  1.00 94.52           O  
ATOM    541  CG  PRO A  71      13.434  10.657  -6.346  1.00 94.52           C  
ATOM    542  CD  PRO A  71      14.878  11.142  -6.424  1.00 94.52           C  
ATOM    543  N   ASN A  72      16.125   9.176  -3.508  1.00 93.02           N  
ATOM    544  CA  ASN A  72      16.978   8.404  -2.598  1.00 93.02           C  
ATOM    545  C   ASN A  72      17.659   9.256  -1.520  1.00 93.02           C  
ATOM    546  CB  ASN A  72      17.975   7.570  -3.427  1.00 93.02           C  
ATOM    547  O   ASN A  72      17.681   8.855  -0.358  1.00 93.02           O  
ATOM    548  CG  ASN A  72      17.293   6.405  -4.125  1.00 93.02           C  
ATOM    549  ND2 ASN A  72      17.809   5.929  -5.229  1.00 93.02           N  
ATOM    550  OD1 ASN A  72      16.285   5.907  -3.651  1.00 93.02           O  
ATOM    551  N   THR A  73      18.140  10.452  -1.863  1.00 95.93           N  
ATOM    552  CA  THR A  73      18.676  11.406  -0.880  1.00 95.93           C  
ATOM    553  C   THR A  73      17.589  11.888   0.085  1.00 95.93           C  
ATOM    554  CB  THR A  73      19.303  12.621  -1.581  1.00 95.93           C  
ATOM    555  O   THR A  73      17.817  11.931   1.292  1.00 95.93           O  
ATOM    556  CG2 THR A  73      20.038  13.547  -0.615  1.00 95.93           C  
ATOM    557  OG1 THR A  73      20.235  12.224  -2.565  1.00 95.93           O  
ATOM    558  N   VAL A  74      16.397  12.224  -0.422  1.00 96.19           N  
ATOM    559  CA  VAL A  74      15.264  12.670   0.412  1.00 96.19           C  
ATOM    560  C   VAL A  74      14.831  11.570   1.378  1.00 96.19           C  
ATOM    561  CB  VAL A  74      14.074  13.119  -0.459  1.00 96.19           C  
ATOM    562  O   VAL A  74      14.662  11.831   2.567  1.00 96.19           O  
ATOM    563  CG1 VAL A  74      12.836  13.474   0.374  1.00 96.19           C  
ATOM    564  CG2 VAL A  74      14.443  14.363  -1.272  1.00 96.19           C  
ATOM    565  N   HIS A  75      14.700  10.337   0.888  1.00 95.18           N  
ATOM    566  CA  HIS A  75      14.372   9.184   1.716  1.00 95.18           C  
ATOM    567  C   HIS A  75      15.425   8.950   2.801  1.00 95.18           C  
ATOM    568  CB  HIS A  75      14.242   7.964   0.816  1.00 95.18           C  
ATOM    569  O   HIS A  75      15.052   8.815   3.959  1.00 95.18           O  
ATOM    570  CG  HIS A  75      13.950   6.695   1.573  1.00 95.18           C  
ATOM    571  CD2 HIS A  75      14.870   5.779   2.004  1.00 95.18           C  
ATOM    572  ND1 HIS A  75      12.712   6.251   1.981  1.00 95.18           N  
ATOM    573  CE1 HIS A  75      12.881   5.104   2.662  1.00 95.18           C  
ATOM    574  NE2 HIS A  75      14.182   4.769   2.672  1.00 95.18           N  
ATOM    575  N   TYR A  76      16.721   8.986   2.460  1.00 96.43           N  
ATOM    576  CA  TYR A  76      17.802   8.867   3.443  1.00 96.43           C  
ATOM    577  C   TYR A  76      17.660   9.908   4.560  1.00 96.43           C  
ATOM    578  CB  TYR A  76      19.159   9.000   2.735  1.00 96.43           C  
ATOM    579  O   TYR A  76      17.710   9.563   5.735  1.00 96.43           O  
ATOM    580  CG  TYR A  76      20.350   8.895   3.669  1.00 96.43           C  
ATOM    581  CD1 TYR A  76      20.879  10.050   4.281  1.00 96.43           C  
ATOM    582  CD2 TYR A  76      20.911   7.635   3.947  1.00 96.43           C  
ATOM    583  CE1 TYR A  76      21.960   9.943   5.177  1.00 96.43           C  
ATOM    584  CE2 TYR A  76      21.995   7.526   4.838  1.00 96.43           C  
ATOM    585  OH  TYR A  76      23.556   8.566   6.329  1.00 96.43           O  
ATOM    586  CZ  TYR A  76      22.516   8.676   5.461  1.00 96.43           C  
ATOM    587  N   ILE A  77      17.404  11.174   4.215  1.00 97.00           N  
ATOM    588  CA  ILE A  77      17.194  12.238   5.206  1.00 97.00           C  
ATOM    589  C   ILE A  77      15.971  11.942   6.091  1.00 97.00           C  
ATOM    590  CB  ILE A  77      17.099  13.613   4.504  1.00 97.00           C  
ATOM    591  O   ILE A  77      16.046  12.149   7.298  1.00 97.00           O  
ATOM    592  CG1 ILE A  77      18.448  13.997   3.856  1.00 97.00           C  
ATOM    593  CG2 ILE A  77      16.691  14.720   5.491  1.00 97.00           C  
ATOM    594  CD1 ILE A  77      18.330  15.135   2.832  1.00 97.00           C  
ATOM    595  N   LEU A  78      14.867  11.443   5.524  1.00 96.76           N  
ATOM    596  CA  LEU A  78      13.628  11.137   6.252  1.00 96.76           C  
ATOM    597  C   LEU A  78      13.714   9.888   7.145  1.00 96.76           C  
ATOM    598  CB  LEU A  78      12.474  10.982   5.245  1.00 96.76           C  
ATOM    599  O   LEU A  78      12.969   9.812   8.122  1.00 96.76           O  
ATOM    600  CG  LEU A  78      11.994  12.297   4.608  1.00 96.76           C  
ATOM    601  CD1 LEU A  78      11.117  11.994   3.393  1.00 96.76           C  
ATOM    602  CD2 LEU A  78      11.148  13.123   5.580  1.00 96.76           C  
ATOM    603  N   THR A  79      14.591   8.930   6.836  1.00 95.47           N  
ATOM    604  CA  THR A  79      14.781   7.684   7.607  1.00 95.47           C  
ATOM    605  C   THR A  79      16.003   7.703   8.524  1.00 95.47           C  
ATOM    606  CB  THR A  79      14.858   6.460   6.685  1.00 95.47           C  
ATOM    607  O   THR A  79      16.190   6.787   9.316  1.00 95.47           O  
ATOM    608  CG2 THR A  79      13.571   6.273   5.884  1.00 95.47           C  
ATOM    609  OG1 THR A  79      15.921   6.580   5.763  1.00 95.47           O  
ATOM    610  N   HIS A  80      16.830   8.748   8.453  1.00 94.65           N  
ATOM    611  CA  HIS A  80      17.987   8.953   9.328  1.00 94.65           C  
ATOM    612  C   HIS A  80      17.785  10.186  10.221  1.00 94.65           C  
ATOM    613  CB  HIS A  80      19.277   9.024   8.488  1.00 94.65           C  
ATOM    614  O   HIS A  80      16.771  10.875  10.153  1.00 94.65           O  
ATOM    615  CG  HIS A  80      19.608   7.721   7.801  1.00 94.65           C  
ATOM    616  CD2 HIS A  80      20.671   6.902   8.071  1.00 94.65           C  
ATOM    617  ND1 HIS A  80      18.862   7.097   6.827  1.00 94.65           N  
ATOM    618  CE1 HIS A  80      19.447   5.926   6.536  1.00 94.65           C  
ATOM    619  NE2 HIS A  80      20.565   5.769   7.261  1.00 94.65           N  
ATOM    620  N   PHE A  81      18.753  10.477  11.097  1.00 96.59           N  
ATOM    621  CA  PHE A  81      18.753  11.670  11.958  1.00 96.59           C  
ATOM    622  C   PHE A  81      17.540  11.771  12.905  1.00 96.59           C  
ATOM    623  CB  PHE A  81      18.952  12.947  11.121  1.00 96.59           C  
ATOM    624  O   PHE A  81      16.988  12.850  13.116  1.00 96.59           O  
ATOM    625  CG  PHE A  81      20.019  12.849  10.053  1.00 96.59           C  
ATOM    626  CD1 PHE A  81      21.378  12.921  10.409  1.00 96.59           C  
ATOM    627  CD2 PHE A  81      19.652  12.670   8.706  1.00 96.59           C  
ATOM    628  CE1 PHE A  81      22.369  12.823   9.417  1.00 96.59           C  
ATOM    629  CE2 PHE A  81      20.644  12.570   7.716  1.00 96.59           C  
ATOM    630  CZ  PHE A  81      22.002  12.652   8.071  1.00 96.59           C  
ATOM    631  N   LYS A  82      17.134  10.658  13.533  1.00 95.80           N  
ATOM    632  CA  LYS A  82      15.979  10.593  14.454  1.00 95.80           C  
ATOM    633  C   LYS A  82      15.932  11.731  15.487  1.00 95.80           C  
ATOM    634  CB  LYS A  82      15.985   9.220  15.147  1.00 95.80           C  
ATOM    635  O   LYS A  82      14.869  12.291  15.730  1.00 95.80           O  
ATOM    636  CG  LYS A  82      14.690   8.947  15.931  1.00 95.80           C  
ATOM    637  CD  LYS A  82      14.702   7.525  16.509  1.00 95.80           C  
ATOM    638  CE  LYS A  82      13.399   7.233  17.265  1.00 95.80           C  
ATOM    639  NZ  LYS A  82      13.351   5.830  17.755  1.00 95.80           N  
ATOM    640  N   GLY A  83      17.076  12.108  16.067  1.00 96.77           N  
ATOM    641  CA  GLY A  83      17.167  13.224  17.019  1.00 96.77           C  
ATOM    642  C   GLY A  83      16.781  14.581  16.415  1.00 96.77           C  
ATOM    643  O   GLY A  83      16.017  15.324  17.027  1.00 96.77           O  
ATOM    644  N   PHE A  84      17.233  14.874  15.192  1.00 97.15           N  
ATOM    645  CA  PHE A  84      16.836  16.074  14.449  1.00 97.15           C  
ATOM    646  C   PHE A  84      15.327  16.077  14.176  1.00 97.15           C  
ATOM    647  CB  PHE A  84      17.640  16.150  13.142  1.00 97.15           C  
ATOM    648  O   PHE A  84      14.646  17.063  14.459  1.00 97.15           O  
ATOM    649  CG  PHE A  84      17.120  17.167  12.148  1.00 97.15           C  
ATOM    650  CD1 PHE A  84      16.300  16.754  11.079  1.00 97.15           C  
ATOM    651  CD2 PHE A  84      17.436  18.528  12.306  1.00 97.15           C  
ATOM    652  CE1 PHE A  84      15.802  17.702  10.169  1.00 97.15           C  
ATOM    653  CE2 PHE A  84      16.939  19.475  11.394  1.00 97.15           C  
ATOM    654  CZ  PHE A  84      16.125  19.062  10.325  1.00 97.15           C  
ATOM    655  N   TRP A  85      14.778  14.951  13.713  1.00 98.09           N  
ATOM    656  CA  TRP A  85      13.341  14.840  13.468  1.00 98.09           C  
ATOM    657  C   TRP A  85      12.507  14.964  14.736  1.00 98.09           C  
ATOM    658  CB  TRP A  85      13.029  13.540  12.738  1.00 98.09           C  
ATOM    659  O   TRP A  85      11.454  15.589  14.692  1.00 98.09           O  
ATOM    660  CG  TRP A  85      13.475  13.567  11.320  1.00 98.09           C  
ATOM    661  CD1 TRP A  85      14.428  12.786  10.776  1.00 98.09           C  
ATOM    662  CD2 TRP A  85      13.019  14.449  10.252  1.00 98.09           C  
ATOM    663  CE2 TRP A  85      13.724  14.111   9.063  1.00 98.09           C  
ATOM    664  CE3 TRP A  85      12.075  15.496  10.169  1.00 98.09           C  
ATOM    665  NE1 TRP A  85      14.565  13.090   9.441  1.00 98.09           N  
ATOM    666  CH2 TRP A  85      12.550  15.806   7.793  1.00 98.09           C  
ATOM    667  CZ2 TRP A  85      13.487  14.762   7.849  1.00 98.09           C  
ATOM    668  CZ3 TRP A  85      11.848  16.171   8.954  1.00 98.09           C  
ATOM    669  N   ASN A  86      12.974  14.463  15.881  1.00 97.01           N  
ATOM    670  CA  ASN A  86      12.299  14.688  17.160  1.00 97.01           C  
ATOM    671  C   ASN A  86      12.163  16.184  17.480  1.00 97.01           C  
ATOM    672  CB  ASN A  86      13.048  13.954  18.283  1.00 97.01           C  
ATOM    673  O   ASN A  86      11.110  16.601  17.953  1.00 97.01           O  
ATOM    674  CG  ASN A  86      12.830  12.454  18.289  1.00 97.01           C  
ATOM    675  ND2 ASN A  86      13.656  11.732  19.010  1.00 97.01           N  
ATOM    676  OD1 ASN A  86      11.899  11.912  17.716  1.00 97.01           O  
ATOM    677  N   VAL A  87      13.179  17.002  17.186  1.00 97.35           N  
ATOM    678  CA  VAL A  87      13.089  18.464  17.343  1.00 97.35           C  
ATOM    679  C   VAL A  87      12.078  19.049  16.354  1.00 97.35           C  
ATOM    680  CB  VAL A  87      14.471  19.134  17.204  1.00 97.35           C  
ATOM    681  O   VAL A  87      11.146  19.734  16.770  1.00 97.35           O  
ATOM    682  CG1 VAL A  87      14.377  20.662  17.293  1.00 97.35           C  
ATOM    683  CG2 VAL A  87      15.420  18.659  18.311  1.00 97.35           C  
ATOM    684  N   VAL A  88      12.203  18.730  15.061  1.00 97.38           N  
ATOM    685  CA  VAL A  88      11.304  19.236  14.005  1.00 97.38           C  
ATOM    686  C   VAL A  88       9.839  18.883  14.280  1.00 97.38           C  
ATOM    687  CB  VAL A  88      11.739  18.689  12.631  1.00 97.38           C  
ATOM    688  O   VAL A  88       8.962  19.735  14.159  1.00 97.38           O  
ATOM    689  CG1 VAL A  88      10.738  19.011  11.515  1.00 97.38           C  
ATOM    690  CG2 VAL A  88      13.091  19.277  12.214  1.00 97.38           C  
ATOM    691  N   ASN A  89       9.566  17.647  14.695  1.00 97.65           N  
ATOM    692  CA  ASN A  89       8.221  17.142  14.966  1.00 97.65           C  
ATOM    693  C   ASN A  89       7.543  17.839  16.154  1.00 97.65           C  
ATOM    694  CB  ASN A  89       8.316  15.631  15.235  1.00 97.65           C  
ATOM    695  O   ASN A  89       6.314  17.896  16.194  1.00 97.65           O  
ATOM    696  CG  ASN A  89       8.625  14.801  14.002  1.00 97.65           C  
ATOM    697  ND2 ASN A  89       9.242  13.658  14.195  1.00 97.65           N  
ATOM    698  OD1 ASN A  89       8.258  15.127  12.885  1.00 97.65           O  
ATOM    699  N   ASN A  90       8.326  18.358  17.105  1.00 97.10           N  
ATOM    700  CA  ASN A  90       7.835  19.090  18.273  1.00 97.10           C  
ATOM    701  C   ASN A  90       7.701  20.603  18.027  1.00 97.10           C  
ATOM    702  CB  ASN A  90       8.744  18.781  19.472  1.00 97.10           C  
ATOM    703  O   ASN A  90       7.218  21.309  18.907  1.00 97.10           O  
ATOM    704  CG  ASN A  90       8.531  17.386  20.031  1.00 97.10           C  
ATOM    705  ND2 ASN A  90       9.585  16.659  20.302  1.00 97.10           N  
ATOM    706  OD1 ASN A  90       7.424  16.916  20.232  1.00 97.10           O  
ATOM    707  N   ILE A  91       8.095  21.109  16.851  1.00 97.75           N  
ATOM    708  CA  ILE A  91       7.921  22.513  16.460  1.00 97.75           C  
ATOM    709  C   ILE A  91       6.793  22.594  15.415  1.00 97.75           C  
ATOM    710  CB  ILE A  91       9.251  23.128  15.967  1.00 97.75           C  
ATOM    711  O   ILE A  91       7.040  22.348  14.229  1.00 97.75           O  
ATOM    712  CG1 ILE A  91      10.332  23.095  17.074  1.00 97.75           C  
ATOM    713  CG2 ILE A  91       8.984  24.582  15.516  1.00 97.75           C  
ATOM    714  CD1 ILE A  91      11.751  23.352  16.549  1.00 97.75           C  
ATOM    715  N   PRO A  92       5.551  22.956  15.808  1.00 96.12           N  
ATOM    716  CA  PRO A  92       4.379  22.855  14.934  1.00 96.12           C  
ATOM    717  C   PRO A  92       4.527  23.588  13.601  1.00 96.12           C  
ATOM    718  CB  PRO A  92       3.208  23.418  15.746  1.00 96.12           C  
ATOM    719  O   PRO A  92       4.160  23.043  12.566  1.00 96.12           O  
ATOM    720  CG  PRO A  92       3.608  23.112  17.184  1.00 96.12           C  
ATOM    721  CD  PRO A  92       5.120  23.307  17.158  1.00 96.12           C  
ATOM    722  N   PHE A  93       5.117  24.788  13.603  1.00 96.38           N  
ATOM    723  CA  PHE A  93       5.342  25.568  12.384  1.00 96.38           C  
ATOM    724  C   PHE A  93       6.218  24.824  11.363  1.00 96.38           C  
ATOM    725  CB  PHE A  93       5.966  26.918  12.763  1.00 96.38           C  
ATOM    726  O   PHE A  93       5.866  24.764  10.186  1.00 96.38           O  
ATOM    727  CG  PHE A  93       6.411  27.731  11.563  1.00 96.38           C  
ATOM    728  CD1 PHE A  93       7.768  27.741  11.183  1.00 96.38           C  
ATOM    729  CD2 PHE A  93       5.467  28.441  10.798  1.00 96.38           C  
ATOM    730  CE1 PHE A  93       8.177  28.458  10.046  1.00 96.38           C  
ATOM    731  CE2 PHE A  93       5.878  29.161   9.663  1.00 96.38           C  
ATOM    732  CZ  PHE A  93       7.232  29.169   9.286  1.00 96.38           C  
ATOM    733  N   LEU A  94       7.323  24.210  11.806  1.00 96.75           N  
ATOM    734  CA  LEU A  94       8.225  23.464  10.924  1.00 96.75           C  
ATOM    735  C   LEU A  94       7.568  22.180  10.420  1.00 96.75           C  
ATOM    736  CB  LEU A  94       9.544  23.140  11.647  1.00 96.75           C  
ATOM    737  O   LEU A  94       7.603  21.907   9.220  1.00 96.75           O  
ATOM    738  CG  LEU A  94      10.460  24.347  11.908  1.00 96.75           C  
ATOM    739  CD1 LEU A  94      11.680  23.884  12.702  1.00 96.75           C  
ATOM    740  CD2 LEU A  94      10.954  24.995  10.612  1.00 96.75           C  
ATOM    741  N   ARG A  95       6.915  21.422  11.312  1.00 97.88           N  
ATOM    742  CA  ARG A  95       6.180  20.209  10.928  1.00 97.88           C  
ATOM    743  C   ARG A  95       5.099  20.517   9.891  1.00 97.88           C  
ATOM    744  CB  ARG A  95       5.610  19.527  12.184  1.00 97.88           C  
ATOM    745  O   ARG A  95       5.029  19.849   8.863  1.00 97.88           O  
ATOM    746  CG  ARG A  95       4.905  18.195  11.866  1.00 97.88           C  
ATOM    747  CD  ARG A  95       4.297  17.585  13.135  1.00 97.88           C  
ATOM    748  NE  ARG A  95       3.515  16.366  12.836  1.00 97.88           N  
ATOM    749  NH1 ARG A  95       2.113  16.414  14.651  1.00 97.88           N  
ATOM    750  NH2 ARG A  95       1.880  14.793  13.160  1.00 97.88           N  
ATOM    751  CZ  ARG A  95       2.513  15.865  13.539  1.00 97.88           C  
ATOM    752  N   ASN A  96       4.303  21.558  10.127  1.00 97.74           N  
ATOM    753  CA  ASN A  96       3.247  21.998   9.219  1.00 97.74           C  
ATOM    754  C   ASN A  96       3.812  22.474   7.870  1.00 97.74           C  
ATOM    755  CB  ASN A  96       2.443  23.117   9.902  1.00 97.74           C  
ATOM    756  O   ASN A  96       3.262  22.130   6.826  1.00 97.74           O  
ATOM    757  CG  ASN A  96       1.496  22.658  11.007  1.00 97.74           C  
ATOM    758  ND2 ASN A  96       0.771  23.596  11.571  1.00 97.74           N  
ATOM    759  OD1 ASN A  96       1.355  21.491  11.358  1.00 97.74           O  
ATOM    760  N   ALA A  97       4.922  23.221   7.866  1.00 97.59           N  
ATOM    761  CA  ALA A  97       5.563  23.684   6.635  1.00 97.59           C  
ATOM    762  C   ALA A  97       6.071  22.515   5.772  1.00 97.59           C  
ATOM    763  CB  ALA A  97       6.695  24.652   7.000  1.00 97.59           C  
ATOM    764  O   ALA A  97       5.820  22.484   4.565  1.00 97.59           O  
ATOM    765  N   ILE A  98       6.727  21.525   6.390  1.00 97.74           N  
ATOM    766  CA  ILE A  98       7.202  20.318   5.700  1.00 97.74           C  
ATOM    767  C   ILE A  98       6.017  19.495   5.189  1.00 97.74           C  
ATOM    768  CB  ILE A  98       8.134  19.492   6.616  1.00 97.74           C  
ATOM    769  O   ILE A  98       6.013  19.108   4.023  1.00 97.74           O  
ATOM    770  CG1 ILE A  98       9.421  20.298   6.908  1.00 97.74           C  
ATOM    771  CG2 ILE A  98       8.495  18.134   5.980  1.00 97.74           C  
ATOM    772  CD1 ILE A  98      10.301  19.666   7.987  1.00 97.74           C  
ATOM    773  N   MET A  99       4.981  19.279   6.007  1.00 98.12           N  
ATOM    774  CA  MET A  99       3.798  18.527   5.581  1.00 98.12           C  
ATOM    775  C   MET A  99       3.066  19.225   4.423  1.00 98.12           C  
ATOM    776  CB  MET A  99       2.871  18.262   6.780  1.00 98.12           C  
ATOM    777  O   MET A  99       2.740  18.579   3.431  1.00 98.12           O  
ATOM    778  CG  MET A  99       1.738  17.288   6.428  1.00 98.12           C  
ATOM    779  SD  MET A  99       2.320  15.644   5.915  1.00 98.12           S  
ATOM    780  CE  MET A  99       0.756  14.865   5.433  1.00 98.12           C  
ATOM    781  N   SER A 100       2.887  20.552   4.472  1.00 97.90           N  
ATOM    782  CA  SER A 100       2.305  21.329   3.363  1.00 97.90           C  
ATOM    783  C   SER A 100       3.132  21.191   2.073  1.00 97.90           C  
ATOM    784  CB  SER A 100       2.180  22.804   3.772  1.00 97.90           C  
ATOM    785  O   SER A 100       2.573  21.014   0.985  1.00 97.90           O  
ATOM    786  OG  SER A 100       1.487  23.566   2.793  1.00 97.90           O  
ATOM    787  N   TYR A 101       4.468  21.190   2.171  1.00 97.07           N  
ATOM    788  CA  TYR A 101       5.346  20.923   1.028  1.00 97.07           C  
ATOM    789  C   TYR A 101       5.190  19.494   0.488  1.00 97.07           C  
ATOM    790  CB  TYR A 101       6.805  21.204   1.402  1.00 97.07           C  
ATOM    791  O   TYR A 101       5.095  19.308  -0.725  1.00 97.07           O  
ATOM    792  CG  TYR A 101       7.767  20.905   0.267  1.00 97.07           C  
ATOM    793  CD1 TYR A 101       8.463  19.681   0.234  1.00 97.07           C  
ATOM    794  CD2 TYR A 101       7.921  21.831  -0.782  1.00 97.07           C  
ATOM    795  CE1 TYR A 101       9.321  19.387  -0.843  1.00 97.07           C  
ATOM    796  CE2 TYR A 101       8.784  21.545  -1.856  1.00 97.07           C  
ATOM    797  OH  TYR A 101      10.322  20.045  -2.921  1.00 97.07           O  
ATOM    798  CZ  TYR A 101       9.487  20.321  -1.886  1.00 97.07           C  
ATOM    799  N   VAL A 102       5.115  18.483   1.357  1.00 96.97           N  
ATOM    800  CA  VAL A 102       4.885  17.085   0.953  1.00 96.97           C  
ATOM    801  C   VAL A 102       3.557  16.961   0.205  1.00 96.97           C  
ATOM    802  CB  VAL A 102       4.942  16.134   2.168  1.00 96.97           C  
ATOM    803  O   VAL A 102       3.534  16.458  -0.917  1.00 96.97           O  
ATOM    804  CG1 VAL A 102       4.476  14.713   1.823  1.00 96.97           C  
ATOM    805  CG2 VAL A 102       6.378  16.020   2.698  1.00 96.97           C  
ATOM    806  N   LEU A 103       2.466  17.483   0.770  1.00 97.46           N  
ATOM    807  CA  LEU A 103       1.137  17.411   0.161  1.00 97.46           C  
ATOM    808  C   LEU A 103       1.098  18.083  -1.217  1.00 97.46           C  
ATOM    809  CB  LEU A 103       0.111  18.062   1.105  1.00 97.46           C  
ATOM    810  O   LEU A 103       0.600  17.494  -2.178  1.00 97.46           O  
ATOM    811  CG  LEU A 103      -0.160  17.303   2.417  1.00 97.46           C  
ATOM    812  CD1 LEU A 103      -1.168  18.095   3.249  1.00 97.46           C  
ATOM    813  CD2 LEU A 103      -0.691  15.895   2.149  1.00 97.46           C  
ATOM    814  N   THR A 104       1.654  19.291  -1.337  1.00 96.87           N  
ATOM    815  CA  THR A 104       1.657  20.042  -2.602  1.00 96.87           C  
ATOM    816  C   THR A 104       2.569  19.397  -3.646  1.00 96.87           C  
ATOM    817  CB  THR A 104       2.015  21.524  -2.400  1.00 96.87           C  
ATOM    818  O   THR A 104       2.116  19.101  -4.751  1.00 96.87           O  
ATOM    819  CG2 THR A 104       0.912  22.291  -1.670  1.00 96.87           C  
ATOM    820  OG1 THR A 104       3.192  21.682  -1.642  1.00 96.87           O  
ATOM    821  N   SER A 105       3.826  19.101  -3.304  1.00 95.46           N  
ATOM    822  CA  SER A 105       4.804  18.520  -4.239  1.00 95.46           C  
ATOM    823  C   SER A 105       4.366  17.169  -4.809  1.00 95.46           C  
ATOM    824  CB  SER A 105       6.180  18.379  -3.579  1.00 95.46           C  
ATOM    825  O   SER A 105       4.557  16.921  -6.000  1.00 95.46           O  
ATOM    826  OG  SER A 105       6.128  17.516  -2.464  1.00 95.46           O  
ATOM    827  N   ARG A 106       3.731  16.319  -3.991  1.00 96.75           N  
ATOM    828  CA  ARG A 106       3.203  15.018  -4.420  1.00 96.75           C  
ATOM    829  C   ARG A 106       1.932  15.169  -5.250  1.00 96.75           C  
ATOM    830  CB  ARG A 106       2.995  14.120  -3.188  1.00 96.75           C  
ATOM    831  O   ARG A 106       1.844  14.591  -6.327  1.00 96.75           O  
ATOM    832  CG  ARG A 106       4.297  13.793  -2.431  1.00 96.75           C  
ATOM    833  CD  ARG A 106       5.256  12.967  -3.284  1.00 96.75           C  
ATOM    834  NE  ARG A 106       6.458  12.555  -2.533  1.00 96.75           N  
ATOM    835  NH1 ARG A 106       7.536  11.712  -4.352  1.00 96.75           N  
ATOM    836  NH2 ARG A 106       8.516  11.549  -2.379  1.00 96.75           N  
ATOM    837  CZ  ARG A 106       7.497  11.947  -3.079  1.00 96.75           C  
ATOM    838  N   SER A 107       0.982  15.996  -4.817  1.00 95.13           N  
ATOM    839  CA  SER A 107      -0.305  16.138  -5.514  1.00 95.13           C  
ATOM    840  C   SER A 107      -0.189  16.813  -6.886  1.00 95.13           C  
ATOM    841  CB  SER A 107      -1.300  16.908  -4.654  1.00 95.13           C  
ATOM    842  O   SER A 107      -0.969  16.496  -7.779  1.00 95.13           O  
ATOM    843  OG  SER A 107      -1.458  16.270  -3.405  1.00 95.13           O  
ATOM    844  N   HIS A 108       0.801  17.693  -7.102  1.00 94.53           N  
ATOM    845  CA  HIS A 108       1.054  18.330  -8.408  1.00 94.53           C  
ATOM    846  C   HIS A 108       1.463  17.346  -9.524  1.00 94.53           C  
ATOM    847  CB  HIS A 108       2.132  19.418  -8.247  1.00 94.53           C  
ATOM    848  O   HIS A 108       1.432  17.693 -10.712  1.00 94.53           O  
ATOM    849  CG  HIS A 108       1.639  20.688  -7.598  1.00 94.53           C  
ATOM    850  CD2 HIS A 108       2.227  21.366  -6.564  1.00 94.53           C  
ATOM    851  ND1 HIS A 108       0.538  21.421  -7.980  1.00 94.53           N  
ATOM    852  CE1 HIS A 108       0.448  22.494  -7.175  1.00 94.53           C  
ATOM    853  NE2 HIS A 108       1.461  22.504  -6.295  1.00 94.53           N  
ATOM    854  N   LEU A 109       1.852  16.117  -9.174  1.00 96.56           N  
ATOM    855  CA  LEU A 109       2.152  15.069 -10.149  1.00 96.56           C  
ATOM    856  C   LEU A 109       0.896  14.427 -10.749  1.00 96.56           C  
ATOM    857  CB  LEU A 109       3.070  14.021  -9.500  1.00 96.56           C  
ATOM    858  O   LEU A 109       0.998  13.842 -11.829  1.00 96.56           O  
ATOM    859  CG  LEU A 109       4.519  14.509  -9.337  1.00 96.56           C  
ATOM    860  CD1 LEU A 109       5.332  13.488  -8.546  1.00 96.56           C  
ATOM    861  CD2 LEU A 109       5.158  14.705 -10.718  1.00 96.56           C  
ATOM    862  N   ILE A 110      -0.268  14.572 -10.109  1.00 98.29           N  
ATOM    863  CA  ILE A 110      -1.538  14.009 -10.575  1.00 98.29           C  
ATOM    864  C   ILE A 110      -2.320  15.058 -11.367  1.00 98.29           C  
ATOM    865  CB  ILE A 110      -2.352  13.439  -9.392  1.00 98.29           C  
ATOM    866  O   ILE A 110      -2.488  16.194 -10.922  1.00 98.29           O  
ATOM    867  CG1 ILE A 110      -1.545  12.430  -8.541  1.00 98.29           C  
ATOM    868  CG2 ILE A 110      -3.647  12.777  -9.900  1.00 98.29           C  
ATOM    869  CD1 ILE A 110      -0.855  11.318  -9.345  1.00 98.29           C  
ATOM    870  N   ASP A 111      -2.799  14.679 -12.550  1.00 97.92           N  
ATOM    871  CA  ASP A 111      -3.626  15.552 -13.381  1.00 97.92           C  
ATOM    872  C   ASP A 111      -5.022  15.715 -12.749  1.00 97.92           C  
ATOM    873  CB  ASP A 111      -3.662  15.029 -14.826  1.00 97.92           C  
ATOM    874  O   ASP A 111      -5.681  14.742 -12.382  1.00 97.92           O  
ATOM    875  CG  ASP A 111      -2.262  15.004 -15.460  1.00 97.92           C  
ATOM    876  OD1 ASP A 111      -1.579  16.052 -15.443  1.00 97.92           O  
ATOM    877  OD2 ASP A 111      -1.791  13.930 -15.896  1.00 97.92           O  
ATOM    878  N   SER A 112      -5.457  16.961 -12.555  1.00 98.15           N  
ATOM    879  CA  SER A 112      -6.750  17.289 -11.946  1.00 98.15           C  
ATOM    880  C   SER A 112      -7.270  18.604 -12.544  1.00 98.15           C  
ATOM    881  CB  SER A 112      -6.577  17.381 -10.426  1.00 98.15           C  
ATOM    882  O   SER A 112      -6.667  19.647 -12.269  1.00 98.15           O  
ATOM    883  OG  SER A 112      -7.824  17.428  -9.749  1.00 98.15           O  
ATOM    884  N   PRO A 113      -8.347  18.594 -13.361  1.00 98.01           N  
ATOM    885  CA  PRO A 113      -9.211  17.453 -13.730  1.00 98.01           C  
ATOM    886  C   PRO A 113      -8.487  16.286 -14.450  1.00 98.01           C  
ATOM    887  CB  PRO A 113     -10.298  18.053 -14.635  1.00 98.01           C  
ATOM    888  O   PRO A 113      -7.395  16.506 -14.977  1.00 98.01           O  
ATOM    889  CG  PRO A 113     -10.319  19.534 -14.274  1.00 98.01           C  
ATOM    890  CD  PRO A 113      -8.855  19.815 -13.967  1.00 98.01           C  
ATOM    891  N   PRO A 114      -9.057  15.058 -14.462  1.00 98.39           N  
ATOM    892  CA  PRO A 114      -8.454  13.895 -15.129  1.00 98.39           C  
ATOM    893  C   PRO A 114      -8.346  14.084 -16.651  1.00 98.39           C  
ATOM    894  CB  PRO A 114      -9.351  12.705 -14.776  1.00 98.39           C  
ATOM    895  O   PRO A 114      -9.055  14.906 -17.233  1.00 98.39           O  
ATOM    896  CG  PRO A 114     -10.719  13.349 -14.567  1.00 98.39           C  
ATOM    897  CD  PRO A 114     -10.368  14.693 -13.930  1.00 98.39           C  
ATOM    898  N   THR A 115      -7.451  13.329 -17.294  1.00 98.50           N  
ATOM    899  CA  THR A 115      -7.039  13.547 -18.695  1.00 98.50           C  
ATOM    900  C   THR A 115      -7.397  12.394 -19.628  1.00 98.50           C  
ATOM    901  CB  THR A 115      -5.531  13.845 -18.781  1.00 98.50           C  
ATOM    902  O   THR A 115      -8.227  12.577 -20.516  1.00 98.50           O  
ATOM    903  CG2 THR A 115      -5.212  15.247 -18.265  1.00 98.50           C  
ATOM    904  OG1 THR A 115      -4.814  12.922 -17.990  1.00 98.50           O  
ATOM    905  N   TYR A 116      -6.754  11.239 -19.456  1.00 98.40           N  
ATOM    906  CA  TYR A 116      -6.843  10.078 -20.347  1.00 98.40           C  
ATOM    907  C   TYR A 116      -7.593   8.925 -19.679  1.00 98.40           C  
ATOM    908  CB  TYR A 116      -5.426   9.621 -20.736  1.00 98.40           C  
ATOM    909  O   TYR A 116      -7.678   8.861 -18.453  1.00 98.40           O  
ATOM    910  CG  TYR A 116      -4.487  10.725 -21.176  1.00 98.40           C  
ATOM    911  CD1 TYR A 116      -4.807  11.522 -22.291  1.00 98.40           C  
ATOM    912  CD2 TYR A 116      -3.303  10.965 -20.451  1.00 98.40           C  
ATOM    913  CE1 TYR A 116      -3.946  12.567 -22.676  1.00 98.40           C  
ATOM    914  CE2 TYR A 116      -2.436  12.004 -20.837  1.00 98.40           C  
ATOM    915  OH  TYR A 116      -1.941  13.832 -22.310  1.00 98.40           O  
ATOM    916  CZ  TYR A 116      -2.761  12.808 -21.951  1.00 98.40           C  
ATOM    917  N   ASN A 117      -8.055   7.960 -20.468  1.00 98.36           N  
ATOM    918  CA  ASN A 117      -8.444   6.634 -19.981  1.00 98.36           C  
ATOM    919  C   ASN A 117      -7.891   5.555 -20.936  1.00 98.36           C  
ATOM    920  CB  ASN A 117      -9.963   6.601 -19.724  1.00 98.36           C  
ATOM    921  O   ASN A 117      -7.048   5.863 -21.776  1.00 98.36           O  
ATOM    922  CG  ASN A 117     -10.819   6.669 -20.969  1.00 98.36           C  
ATOM    923  ND2 ASN A 117     -12.075   7.013 -20.831  1.00 98.36           N  
ATOM    924  OD1 ASN A 117     -10.383   6.375 -22.066  1.00 98.36           O  
ATOM    925  N   ALA A 118      -8.299   4.292 -20.786  1.00 97.50           N  
ATOM    926  CA  ALA A 118      -7.786   3.205 -21.628  1.00 97.50           C  
ATOM    927  C   ALA A 118      -8.172   3.321 -23.118  1.00 97.50           C  
ATOM    928  CB  ALA A 118      -8.266   1.873 -21.048  1.00 97.50           C  
ATOM    929  O   ALA A 118      -7.443   2.800 -23.956  1.00 97.50           O  
ATOM    930  N   ASP A 119      -9.259   4.029 -23.439  1.00 97.55           N  
ATOM    931  CA  ASP A 119      -9.784   4.152 -24.806  1.00 97.55           C  
ATOM    932  C   ASP A 119      -9.393   5.490 -25.459  1.00 97.55           C  
ATOM    933  CB  ASP A 119     -11.314   3.991 -24.780  1.00 97.55           C  
ATOM    934  O   ASP A 119      -9.264   5.587 -26.678  1.00 97.55           O  
ATOM    935  CG  ASP A 119     -11.801   2.619 -24.287  1.00 97.55           C  
ATOM    936  OD1 ASP A 119     -10.998   1.668 -24.199  1.00 97.55           O  
ATOM    937  OD2 ASP A 119     -13.002   2.536 -23.943  1.00 97.55           O  
ATOM    938  N   TYR A 120      -9.170   6.535 -24.655  1.00 98.02           N  
ATOM    939  CA  TYR A 120      -8.841   7.881 -25.119  1.00 98.02           C  
ATOM    940  C   TYR A 120      -7.425   8.288 -24.694  1.00 98.02           C  
ATOM    941  CB  TYR A 120      -9.901   8.885 -24.637  1.00 98.02           C  
ATOM    942  O   TYR A 120      -7.204   8.793 -23.590  1.00 98.02           O  
ATOM    943  CG  TYR A 120     -11.318   8.577 -25.090  1.00 98.02           C  
ATOM    944  CD1 TYR A 120     -11.707   8.800 -26.422  1.00 98.02           C  
ATOM    945  CD2 TYR A 120     -12.242   8.035 -24.183  1.00 98.02           C  
ATOM    946  CE1 TYR A 120     -13.011   8.468 -26.841  1.00 98.02           C  
ATOM    947  CE2 TYR A 120     -13.533   7.662 -24.598  1.00 98.02           C  
ATOM    948  OH  TYR A 120     -15.161   7.535 -26.359  1.00 98.02           O  
ATOM    949  CZ  TYR A 120     -13.919   7.881 -25.936  1.00 98.02           C  
ATOM    950  N   GLY A 121      -6.469   8.161 -25.623  1.00 97.04           N  
ATOM    951  CA  GLY A 121      -5.106   8.710 -25.505  1.00 97.04           C  
ATOM    952  C   GLY A 121      -5.000  10.228 -25.702  1.00 97.04           C  
ATOM    953  O   GLY A 121      -3.902  10.773 -25.786  1.00 97.04           O  
ATOM    954  N   TYR A 122      -6.137  10.920 -25.764  1.00 96.80           N  
ATOM    955  CA  TYR A 122      -6.270  12.368 -25.889  1.00 96.80           C  
ATOM    956  C   TYR A 122      -7.372  12.872 -24.950  1.00 96.80           C  
ATOM    957  CB  TYR A 122      -6.553  12.744 -27.351  1.00 96.80           C  
ATOM    958  O   TYR A 122      -8.251  12.123 -24.531  1.00 96.80           O  
ATOM    959  CG  TYR A 122      -7.754  12.043 -27.962  1.00 96.80           C  
ATOM    960  CD1 TYR A 122      -7.575  10.821 -28.639  1.00 96.80           C  
ATOM    961  CD2 TYR A 122      -9.044  12.602 -27.848  1.00 96.80           C  
ATOM    962  CE1 TYR A 122      -8.679  10.158 -29.203  1.00 96.80           C  
ATOM    963  CE2 TYR A 122     -10.151  11.943 -28.419  1.00 96.80           C  
ATOM    964  OH  TYR A 122     -11.024  10.079 -29.663  1.00 96.80           O  
ATOM    965  CZ  TYR A 122      -9.966  10.722 -29.104  1.00 96.80           C  
ATOM    966  N   LYS A 123      -7.338  14.165 -24.615  1.00 97.97           N  
ATOM    967  CA  LYS A 123      -8.340  14.785 -23.737  1.00 97.97           C  
ATOM    968  C   LYS A 123      -9.678  14.875 -24.476  1.00 97.97           C  
ATOM    969  CB  LYS A 123      -7.864  16.173 -23.282  1.00 97.97           C  
ATOM    970  O   LYS A 123      -9.738  15.457 -25.557  1.00 97.97           O  
ATOM    971  CG  LYS A 123      -6.566  16.114 -22.458  1.00 97.97           C  
ATOM    972  CD  LYS A 123      -5.964  17.514 -22.286  1.00 97.97           C  
ATOM    973  CE  LYS A 123      -4.568  17.396 -21.665  1.00 97.97           C  
ATOM    974  NZ  LYS A 123      -3.809  18.668 -21.768  1.00 97.97           N  
ATOM    975  N   SER A 124     -10.745  14.345 -23.888  1.00 98.44           N  
ATOM    976  CA  SER A 124     -12.097  14.383 -24.455  1.00 98.44           C  
ATOM    977  C   SER A 124     -13.143  14.621 -23.365  1.00 98.44           C  
ATOM    978  CB  SER A 124     -12.379  13.091 -25.239  1.00 98.44           C  
ATOM    979  O   SER A 124     -12.893  14.393 -22.180  1.00 98.44           O  
ATOM    980  OG  SER A 124     -12.639  12.006 -24.370  1.00 98.44           O  
ATOM    981  N   TRP A 125     -14.333  15.082 -23.759  1.00 98.55           N  
ATOM    982  CA  TRP A 125     -15.441  15.240 -22.813  1.00 98.55           C  
ATOM    983  C   TRP A 125     -15.907  13.893 -22.245  1.00 98.55           C  
ATOM    984  CB  TRP A 125     -16.601  15.979 -23.482  1.00 98.55           C  
ATOM    985  O   TRP A 125     -16.288  13.822 -21.079  1.00 98.55           O  
ATOM    986  CG  TRP A 125     -17.665  16.395 -22.519  1.00 98.55           C  
ATOM    987  CD1 TRP A 125     -18.848  15.771 -22.320  1.00 98.55           C  
ATOM    988  CD2 TRP A 125     -17.622  17.488 -21.552  1.00 98.55           C  
ATOM    989  CE2 TRP A 125     -18.840  17.482 -20.809  1.00 98.55           C  
ATOM    990  CE3 TRP A 125     -16.666  18.473 -21.219  1.00 98.55           C  
ATOM    991  NE1 TRP A 125     -19.549  16.415 -21.319  1.00 98.55           N  
ATOM    992  CH2 TRP A 125     -18.136  19.390 -19.497  1.00 98.55           C  
ATOM    993  CZ2 TRP A 125     -19.105  18.416 -19.797  1.00 98.55           C  
ATOM    994  CZ3 TRP A 125     -16.920  19.413 -20.202  1.00 98.55           C  
ATOM    995  N   GLU A 126     -15.818  12.819 -23.033  1.00 98.46           N  
ATOM    996  CA  GLU A 126     -16.150  11.461 -22.591  1.00 98.46           C  
ATOM    997  C   GLU A 126     -15.181  10.970 -21.507  1.00 98.46           C  
ATOM    998  CB  GLU A 126     -16.160  10.525 -23.812  1.00 98.46           C  
ATOM    999  O   GLU A 126     -15.622  10.549 -20.439  1.00 98.46           O  
ATOM   1000  CG  GLU A 126     -16.558   9.078 -23.475  1.00 98.46           C  
ATOM   1001  CD  GLU A 126     -17.957   8.929 -22.865  1.00 98.46           C  
ATOM   1002  OE1 GLU A 126     -18.195   7.868 -22.245  1.00 98.46           O  
ATOM   1003  OE2 GLU A 126     -18.772   9.867 -23.009  1.00 98.46           O  
ATOM   1004  N   ALA A 127     -13.864  11.115 -21.715  1.00 98.39           N  
ATOM   1005  CA  ALA A 127     -12.856  10.737 -20.719  1.00 98.39           C  
ATOM   1006  C   ALA A 127     -13.015  11.522 -19.400  1.00 98.39           C  
ATOM   1007  CB  ALA A 127     -11.465  10.949 -21.330  1.00 98.39           C  
ATOM   1008  O   ALA A 127     -12.804  10.985 -18.310  1.00 98.39           O  
ATOM   1009  N   PHE A 128     -13.432  12.790 -19.488  1.00 98.54           N  
ATOM   1010  CA  PHE A 128     -13.725  13.617 -18.321  1.00 98.54           C  
ATOM   1011  C   PHE A 128     -15.019  13.197 -17.603  1.00 98.54           C  
ATOM   1012  CB  PHE A 128     -13.767  15.091 -18.747  1.00 98.54           C  
ATOM   1013  O   PHE A 128     -15.002  12.992 -16.387  1.00 98.54           O  
ATOM   1014  CG  PHE A 128     -14.318  16.016 -17.677  1.00 98.54           C  
ATOM   1015  CD1 PHE A 128     -15.593  16.593 -17.835  1.00 98.54           C  
ATOM   1016  CD2 PHE A 128     -13.586  16.248 -16.498  1.00 98.54           C  
ATOM   1017  CE1 PHE A 128     -16.132  17.400 -16.818  1.00 98.54           C  
ATOM   1018  CE2 PHE A 128     -14.130  17.050 -15.477  1.00 98.54           C  
ATOM   1019  CZ  PHE A 128     -15.402  17.627 -15.639  1.00 98.54           C  
ATOM   1020  N   SER A 129     -16.135  13.086 -18.327  1.00 98.38           N  
ATOM   1021  CA  SER A 129     -17.479  12.979 -17.740  1.00 98.38           C  
ATOM   1022  C   SER A 129     -17.898  11.556 -17.363  1.00 98.38           C  
ATOM   1023  CB  SER A 129     -18.521  13.626 -18.660  1.00 98.38           C  
ATOM   1024  O   SER A 129     -18.659  11.389 -16.409  1.00 98.38           O  
ATOM   1025  OG  SER A 129     -18.592  12.983 -19.914  1.00 98.38           O  
ATOM   1026  N   ASN A 130     -17.385  10.524 -18.041  1.00 98.49           N  
ATOM   1027  CA  ASN A 130     -17.753   9.141 -17.757  1.00 98.49           C  
ATOM   1028  C   ASN A 130     -16.962   8.578 -16.562  1.00 98.49           C  
ATOM   1029  CB  ASN A 130     -17.620   8.318 -19.041  1.00 98.49           C  
ATOM   1030  O   ASN A 130     -15.804   8.172 -16.678  1.00 98.49           O  
ATOM   1031  CG  ASN A 130     -18.184   6.916 -18.906  1.00 98.49           C  
ATOM   1032  ND2 ASN A 130     -18.435   6.271 -20.014  1.00 98.49           N  
ATOM   1033  OD1 ASN A 130     -18.409   6.395 -17.820  1.00 98.49           O  
ATOM   1034  N   LEU A 131     -17.616   8.535 -15.398  1.00 98.57           N  
ATOM   1035  CA  LEU A 131     -17.046   8.036 -14.139  1.00 98.57           C  
ATOM   1036  C   LEU A 131     -16.882   6.510 -14.097  1.00 98.57           C  
ATOM   1037  CB  LEU A 131     -17.916   8.497 -12.952  1.00 98.57           C  
ATOM   1038  O   LEU A 131     -16.273   5.984 -13.177  1.00 98.57           O  
ATOM   1039  CG  LEU A 131     -18.177  10.010 -12.848  1.00 98.57           C  
ATOM   1040  CD1 LEU A 131     -18.927  10.323 -11.556  1.00 98.57           C  
ATOM   1041  CD2 LEU A 131     -16.889  10.822 -12.862  1.00 98.57           C  
ATOM   1042  N   SER A 132     -17.410   5.764 -15.071  1.00 98.57           N  
ATOM   1043  CA  SER A 132     -17.178   4.315 -15.104  1.00 98.57           C  
ATOM   1044  C   SER A 132     -15.748   3.967 -15.517  1.00 98.57           C  
ATOM   1045  CB  SER A 132     -18.177   3.610 -16.020  1.00 98.57           C  
ATOM   1046  O   SER A 132     -15.356   2.824 -15.339  1.00 98.57           O  
ATOM   1047  OG  SER A 132     -19.499   3.859 -15.581  1.00 98.57           O  
ATOM   1048  N   TYR A 133     -14.961   4.905 -16.054  1.00 98.74           N  
ATOM   1049  CA  TYR A 133     -13.556   4.674 -16.389  1.00 98.74           C  
ATOM   1050  C   TYR A 133     -12.621   4.985 -15.221  1.00 98.74           C  
ATOM   1051  CB  TYR A 133     -13.146   5.516 -17.600  1.00 98.74           C  
ATOM   1052  O   TYR A 133     -12.704   6.047 -14.594  1.00 98.74           O  
ATOM   1053  CG  TYR A 133     -13.624   4.967 -18.923  1.00 98.74           C  
ATOM   1054  CD1 TYR A 133     -12.873   3.976 -19.588  1.00 98.74           C  
ATOM   1055  CD2 TYR A 133     -14.800   5.474 -19.504  1.00 98.74           C  
ATOM   1056  CE1 TYR A 133     -13.284   3.514 -20.854  1.00 98.74           C  
ATOM   1057  CE2 TYR A 133     -15.220   5.000 -20.759  1.00 98.74           C  
ATOM   1058  OH  TYR A 133     -14.901   3.597 -22.647  1.00 98.74           O  
ATOM   1059  CZ  TYR A 133     -14.463   4.025 -21.438  1.00 98.74           C  
ATOM   1060  N   TYR A 134     -11.621   4.126 -15.028  1.00 98.79           N  
ATOM   1061  CA  TYR A 134     -10.378   4.573 -14.412  1.00 98.79           C  
ATOM   1062  C   TYR A 134      -9.684   5.593 -15.331  1.00 98.79           C  
ATOM   1063  CB  TYR A 134      -9.464   3.379 -14.125  1.00 98.79           C  
ATOM   1064  O   TYR A 134      -9.623   5.414 -16.550  1.00 98.79           O  
ATOM   1065  CG  TYR A 134      -9.954   2.427 -13.049  1.00 98.79           C  
ATOM   1066  CD1 TYR A 134     -10.114   2.877 -11.723  1.00 98.79           C  
ATOM   1067  CD2 TYR A 134     -10.205   1.077 -13.361  1.00 98.79           C  
ATOM   1068  CE1 TYR A 134     -10.515   1.983 -10.710  1.00 98.79           C  
ATOM   1069  CE2 TYR A 134     -10.606   0.180 -12.356  1.00 98.79           C  
ATOM   1070  OH  TYR A 134     -11.162  -0.244 -10.071  1.00 98.79           O  
ATOM   1071  CZ  TYR A 134     -10.758   0.629 -11.028  1.00 98.79           C  
ATOM   1072  N   THR A 135      -9.132   6.665 -14.753  1.00 98.86           N  
ATOM   1073  CA  THR A 135      -8.245   7.568 -15.512  1.00 98.86           C  
ATOM   1074  C   THR A 135      -6.890   6.902 -15.735  1.00 98.86           C  
ATOM   1075  CB  THR A 135      -8.110   8.951 -14.847  1.00 98.86           C  
ATOM   1076  O   THR A 135      -6.575   5.875 -15.133  1.00 98.86           O  
ATOM   1077  CG2 THR A 135      -7.319   8.962 -13.542  1.00 98.86           C  
ATOM   1078  OG1 THR A 135      -7.512   9.931 -15.667  1.00 98.86           O  
ATOM   1079  N   ARG A 136      -6.055   7.500 -16.578  1.00 98.71           N  
ATOM   1080  CA  ARG A 136      -4.674   7.069 -16.800  1.00 98.71           C  
ATOM   1081  C   ARG A 136      -3.689   8.216 -16.606  1.00 98.71           C  
ATOM   1082  CB  ARG A 136      -4.580   6.449 -18.196  1.00 98.71           C  
ATOM   1083  O   ARG A 136      -3.980   9.348 -16.992  1.00 98.71           O  
ATOM   1084  CG  ARG A 136      -5.355   5.129 -18.349  1.00 98.71           C  
ATOM   1085  CD  ARG A 136      -4.688   3.974 -17.595  1.00 98.71           C  
ATOM   1086  NE  ARG A 136      -3.334   3.717 -18.108  1.00 98.71           N  
ATOM   1087  NH1 ARG A 136      -3.943   2.579 -19.995  1.00 98.71           N  
ATOM   1088  NH2 ARG A 136      -1.808   3.118 -19.685  1.00 98.71           N  
ATOM   1089  CZ  ARG A 136      -3.031   3.137 -19.252  1.00 98.71           C  
ATOM   1090  N   ALA A 137      -2.535   7.933 -16.002  1.00 98.30           N  
ATOM   1091  CA  ALA A 137      -1.467   8.921 -15.799  1.00 98.30           C  
ATOM   1092  C   ALA A 137      -0.603   9.143 -17.053  1.00 98.30           C  
ATOM   1093  CB  ALA A 137      -0.615   8.483 -14.607  1.00 98.30           C  
ATOM   1094  O   ALA A 137      -0.023  10.222 -17.225  1.00 98.30           O  
ATOM   1095  N   LEU A 138      -0.538   8.131 -17.920  1.00 98.57           N  
ATOM   1096  CA  LEU A 138       0.012   8.189 -19.273  1.00 98.57           C  
ATOM   1097  C   LEU A 138      -1.027   7.646 -20.263  1.00 98.57           C  
ATOM   1098  CB  LEU A 138       1.308   7.362 -19.354  1.00 98.57           C  
ATOM   1099  O   LEU A 138      -1.758   6.723 -19.908  1.00 98.57           O  
ATOM   1100  CG  LEU A 138       2.531   8.032 -18.714  1.00 98.57           C  
ATOM   1101  CD1 LEU A 138       3.720   7.078 -18.731  1.00 98.57           C  
ATOM   1102  CD2 LEU A 138       2.932   9.309 -19.464  1.00 98.57           C  
ATOM   1103  N   PRO A 139      -1.112   8.186 -21.491  1.00 98.21           N  
ATOM   1104  CA  PRO A 139      -2.031   7.654 -22.491  1.00 98.21           C  
ATOM   1105  C   PRO A 139      -1.659   6.201 -22.852  1.00 98.21           C  
ATOM   1106  CB  PRO A 139      -1.913   8.603 -23.687  1.00 98.21           C  
ATOM   1107  O   PRO A 139      -0.481   5.837 -22.746  1.00 98.21           O  
ATOM   1108  CG  PRO A 139      -0.479   9.120 -23.587  1.00 98.21           C  
ATOM   1109  CD  PRO A 139      -0.241   9.196 -22.078  1.00 98.21           C  
ATOM   1110  N   PRO A 140      -2.625   5.370 -23.283  1.00 98.34           N  
ATOM   1111  CA  PRO A 140      -2.335   4.035 -23.797  1.00 98.34           C  
ATOM   1112  C   PRO A 140      -1.347   4.088 -24.972  1.00 98.34           C  
ATOM   1113  CB  PRO A 140      -3.690   3.449 -24.216  1.00 98.34           C  
ATOM   1114  O   PRO A 140      -1.322   5.063 -25.729  1.00 98.34           O  
ATOM   1115  CG  PRO A 140      -4.521   4.692 -24.534  1.00 98.34           C  
ATOM   1116  CD  PRO A 140      -4.032   5.682 -23.483  1.00 98.34           C  
ATOM   1117  N   VAL A 141      -0.535   3.040 -25.124  1.00 98.04           N  
ATOM   1118  CA  VAL A 141       0.315   2.852 -26.311  1.00 98.04           C  
ATOM   1119  C   VAL A 141      -0.587   2.797 -27.554  1.00 98.04           C  
ATOM   1120  CB  VAL A 141       1.162   1.567 -26.208  1.00 98.04           C  
ATOM   1121  O   VAL A 141      -1.556   2.034 -27.534  1.00 98.04           O  
ATOM   1122  CG1 VAL A 141       2.032   1.346 -27.452  1.00 98.04           C  
ATOM   1123  CG2 VAL A 141       2.104   1.622 -24.999  1.00 98.04           C  
ATOM   1124  N   PRO A 142      -0.316   3.587 -28.612  1.00 96.49           N  
ATOM   1125  CA  PRO A 142      -1.109   3.539 -29.838  1.00 96.49           C  
ATOM   1126  C   PRO A 142      -1.143   2.146 -30.488  1.00 96.49           C  
ATOM   1127  CB  PRO A 142      -0.503   4.585 -30.778  1.00 96.49           C  
ATOM   1128  O   PRO A 142      -0.154   1.417 -30.497  1.00 96.49           O  
ATOM   1129  CG  PRO A 142       0.202   5.562 -29.838  1.00 96.49           C  
ATOM   1130  CD  PRO A 142       0.628   4.697 -28.654  1.00 96.49           C  
ATOM   1131  N   ASP A 143      -2.288   1.788 -31.064  1.00 93.72           N  
ATOM   1132  CA  ASP A 143      -2.552   0.455 -31.632  1.00 93.72           C  
ATOM   1133  C   ASP A 143      -1.680   0.120 -32.846  1.00 93.72           C  
ATOM   1134  CB  ASP A 143      -4.030   0.379 -32.058  1.00 93.72           C  
ATOM   1135  O   ASP A 143      -1.457  -1.048 -33.154  1.00 93.72           O  
ATOM   1136  CG  ASP A 143      -4.992   0.425 -30.877  1.00 93.72           C  
ATOM   1137  OD1 ASP A 143      -4.631   0.971 -29.815  1.00 93.72           O  
ATOM   1138  OD2 ASP A 143      -6.078  -0.186 -30.931  1.00 93.72           O  
ATOM   1139  N   ASP A 144      -1.203   1.147 -33.541  1.00 94.57           N  
ATOM   1140  CA  ASP A 144      -0.398   1.068 -34.755  1.00 94.57           C  
ATOM   1141  C   ASP A 144       1.113   1.172 -34.491  1.00 94.57           C  
ATOM   1142  CB  ASP A 144      -0.923   2.100 -35.760  1.00 94.57           C  
ATOM   1143  O   ASP A 144       1.906   1.392 -35.412  1.00 94.57           O  
ATOM   1144  CG  ASP A 144      -0.830   3.565 -35.307  1.00 94.57           C  
ATOM   1145  OD1 ASP A 144      -0.735   3.860 -34.087  1.00 94.57           O  
ATOM   1146  OD2 ASP A 144      -0.906   4.419 -36.214  1.00 94.57           O  
ATOM   1147  N   CYS A 145       1.532   0.988 -33.238  1.00 96.49           N  
ATOM   1148  CA  CYS A 145       2.939   0.899 -32.881  1.00 96.49           C  
ATOM   1149  C   CYS A 145       3.578  -0.438 -33.305  1.00 96.49           C  
ATOM   1150  CB  CYS A 145       3.118   1.159 -31.384  1.00 96.49           C  
ATOM   1151  O   CYS A 145       2.936  -1.489 -33.266  1.00 96.49           O  
ATOM   1152  SG  CYS A 145       2.676   2.826 -30.839  1.00 96.49           S  
ATOM   1153  N   PRO A 146       4.870  -0.437 -33.691  1.00 96.02           N  
ATOM   1154  CA  PRO A 146       5.554  -1.641 -34.165  1.00 96.02           C  
ATOM   1155  C   PRO A 146       5.836  -2.679 -33.067  1.00 96.02           C  
ATOM   1156  CB  PRO A 146       6.847  -1.131 -34.807  1.00 96.02           C  
ATOM   1157  O   PRO A 146       6.063  -3.848 -33.394  1.00 96.02           O  
ATOM   1158  CG  PRO A 146       7.134   0.159 -34.044  1.00 96.02           C  
ATOM   1159  CD  PRO A 146       5.739   0.726 -33.809  1.00 96.02           C  
ATOM   1160  N   THR A 147       5.848  -2.282 -31.789  1.00 96.96           N  
ATOM   1161  CA  THR A 147       5.955  -3.191 -30.638  1.00 96.96           C  
ATOM   1162  C   THR A 147       4.860  -2.898 -29.603  1.00 96.96           C  
ATOM   1163  CB  THR A 147       7.346  -3.162 -29.970  1.00 96.96           C  
ATOM   1164  O   THR A 147       4.324  -1.787 -29.571  1.00 96.96           O  
ATOM   1165  CG2 THR A 147       8.503  -3.221 -30.967  1.00 96.96           C  
ATOM   1166  OG1 THR A 147       7.528  -2.023 -29.167  1.00 96.96           O  
ATOM   1167  N   PRO A 148       4.528  -3.857 -28.712  1.00 96.94           N  
ATOM   1168  CA  PRO A 148       3.471  -3.673 -27.708  1.00 96.94           C  
ATOM   1169  C   PRO A 148       3.688  -2.506 -26.730  1.00 96.94           C  
ATOM   1170  CB  PRO A 148       3.412  -5.002 -26.948  1.00 96.94           C  
ATOM   1171  O   PRO A 148       2.735  -2.058 -26.102  1.00 96.94           O  
ATOM   1172  CG  PRO A 148       3.909  -6.021 -27.971  1.00 96.94           C  
ATOM   1173  CD  PRO A 148       4.995  -5.240 -28.700  1.00 96.94           C  
ATOM   1174  N   LEU A 149       4.929  -2.024 -26.592  1.00 96.89           N  
ATOM   1175  CA  LEU A 149       5.315  -0.918 -25.706  1.00 96.89           C  
ATOM   1176  C   LEU A 149       5.855   0.293 -26.486  1.00 96.89           C  
ATOM   1177  CB  LEU A 149       6.295  -1.429 -24.633  1.00 96.89           C  
ATOM   1178  O   LEU A 149       6.647   1.071 -25.958  1.00 96.89           O  
ATOM   1179  CG  LEU A 149       5.703  -2.479 -23.677  1.00 96.89           C  
ATOM   1180  CD1 LEU A 149       6.808  -2.964 -22.752  1.00 96.89           C  
ATOM   1181  CD2 LEU A 149       4.576  -1.935 -22.804  1.00 96.89           C  
ATOM   1182  N   GLY A 150       5.462   0.439 -27.755  1.00 97.05           N  
ATOM   1183  CA  GLY A 150       5.882   1.538 -28.621  1.00 97.05           C  
ATOM   1184  C   GLY A 150       6.836   1.068 -29.717  1.00 97.05           C  
ATOM   1185  O   GLY A 150       6.415   0.439 -30.686  1.00 97.05           O  
ATOM   1186  N   VAL A 151       8.122   1.411 -29.602  1.00 96.83           N  
ATOM   1187  CA  VAL A 151       9.148   1.093 -30.625  1.00 96.83           C  
ATOM   1188  C   VAL A 151      10.283   0.192 -30.135  1.00 96.83           C  
ATOM   1189  CB  VAL A 151       9.715   2.370 -31.277  1.00 96.83           C  
ATOM   1190  O   VAL A 151      11.115  -0.233 -30.935  1.00 96.83           O  
ATOM   1191  CG1 VAL A 151       8.613   3.217 -31.925  1.00 96.83           C  
ATOM   1192  CG2 VAL A 151      10.493   3.238 -30.278  1.00 96.83           C  
ATOM   1193  N   LYS A 152      10.345  -0.073 -28.827  1.00 96.47           N  
ATOM   1194  CA  LYS A 152      11.411  -0.839 -28.164  1.00 96.47           C  
ATOM   1195  C   LYS A 152      10.959  -2.258 -27.827  1.00 96.47           C  
ATOM   1196  CB  LYS A 152      11.874  -0.094 -26.898  1.00 96.47           C  
ATOM   1197  O   LYS A 152       9.761  -2.536 -27.770  1.00 96.47           O  
ATOM   1198  CG  LYS A 152      12.507   1.281 -27.162  1.00 96.47           C  
ATOM   1199  CD  LYS A 152      13.792   1.169 -27.987  1.00 96.47           C  
ATOM   1200  CE  LYS A 152      14.575   2.478 -27.911  1.00 96.47           C  
ATOM   1201  NZ  LYS A 152      15.979   2.245 -28.306  1.00 96.47           N  
ATOM   1202  N   GLY A 153      11.923  -3.140 -27.572  1.00 95.86           N  
ATOM   1203  CA  GLY A 153      11.670  -4.527 -27.184  1.00 95.86           C  
ATOM   1204  C   GLY A 153      11.240  -5.449 -28.326  1.00 95.86           C  
ATOM   1205  O   GLY A 153      11.311  -5.123 -29.512  1.00 95.86           O  
ATOM   1206  N   LYS A 154      10.821  -6.658 -27.948  1.00 95.96           N  
ATOM   1207  CA  LYS A 154      10.406  -7.720 -28.872  1.00 95.96           C  
ATOM   1208  C   LYS A 154       9.009  -7.446 -29.453  1.00 95.96           C  
ATOM   1209  CB  LYS A 154      10.468  -9.072 -28.138  1.00 95.96           C  
ATOM   1210  O   LYS A 154       8.193  -6.745 -28.863  1.00 95.96           O  
ATOM   1211  CG  LYS A 154      11.885  -9.439 -27.655  1.00 95.96           C  
ATOM   1212  CD  LYS A 154      11.851 -10.733 -26.832  1.00 95.96           C  
ATOM   1213  CE  LYS A 154      13.219 -11.047 -26.215  1.00 95.96           C  
ATOM   1214  NZ  LYS A 154      13.112 -12.185 -25.272  1.00 95.96           N  
ATOM   1215  N   LYS A 155       8.698  -8.069 -30.600  1.00 95.64           N  
ATOM   1216  CA  LYS A 155       7.364  -7.990 -31.241  1.00 95.64           C  
ATOM   1217  C   LYS A 155       6.237  -8.597 -30.398  1.00 95.64           C  
ATOM   1218  CB  LYS A 155       7.376  -8.687 -32.609  1.00 95.64           C  
ATOM   1219  O   LYS A 155       5.078  -8.255 -30.596  1.00 95.64           O  
ATOM   1220  CG  LYS A 155       8.172  -7.912 -33.665  1.00 95.64           C  
ATOM   1221  CD  LYS A 155       7.937  -8.527 -35.050  1.00 95.64           C  
ATOM   1222  CE  LYS A 155       8.656  -7.697 -36.115  1.00 95.64           C  
ATOM   1223  NZ  LYS A 155       8.342  -8.182 -37.481  1.00 95.64           N  
ATOM   1224  N   GLN A 156       6.574  -9.517 -29.502  1.00 96.78           N  
ATOM   1225  CA  GLN A 156       5.659 -10.128 -28.544  1.00 96.78           C  
ATOM   1226  C   GLN A 156       6.268  -9.974 -27.154  1.00 96.78           C  
ATOM   1227  CB  GLN A 156       5.424 -11.606 -28.889  1.00 96.78           C  
ATOM   1228  O   GLN A 156       7.473 -10.171 -26.987  1.00 96.78           O  
ATOM   1229  CG  GLN A 156       4.644 -11.781 -30.203  1.00 96.78           C  
ATOM   1230  CD  GLN A 156       4.435 -13.242 -30.590  1.00 96.78           C  
ATOM   1231  NE2 GLN A 156       3.744 -13.508 -31.676  1.00 96.78           N  
ATOM   1232  OE1 GLN A 156       4.896 -14.175 -29.961  1.00 96.78           O  
ATOM   1233  N   LEU A 157       5.438  -9.603 -26.181  1.00 97.80           N  
ATOM   1234  CA  LEU A 157       5.837  -9.591 -24.778  1.00 97.80           C  
ATOM   1235  C   LEU A 157       6.025 -11.034 -24.273  1.00 97.80           C  
ATOM   1236  CB  LEU A 157       4.790  -8.824 -23.948  1.00 97.80           C  
ATOM   1237  O   LEU A 157       5.388 -11.943 -24.812  1.00 97.80           O  
ATOM   1238  CG  LEU A 157       4.810  -7.304 -24.182  1.00 97.80           C  
ATOM   1239  CD1 LEU A 157       3.588  -6.659 -23.533  1.00 97.80           C  
ATOM   1240  CD2 LEU A 157       6.064  -6.647 -23.604  1.00 97.80           C  
ATOM   1241  N   PRO A 158       6.882 -11.253 -23.259  1.00 97.76           N  
ATOM   1242  CA  PRO A 158       7.059 -12.568 -22.642  1.00 97.76           C  
ATOM   1243  C   PRO A 158       5.734 -13.141 -22.121  1.00 97.76           C  
ATOM   1244  CB  PRO A 158       8.083 -12.359 -21.520  1.00 97.76           C  
ATOM   1245  O   PRO A 158       4.813 -12.390 -21.791  1.00 97.76           O  
ATOM   1246  CG  PRO A 158       8.046 -10.855 -21.235  1.00 97.76           C  
ATOM   1247  CD  PRO A 158       7.691 -10.248 -22.580  1.00 97.76           C  
ATOM   1248  N   ASP A 159       5.618 -14.463 -22.025  1.00 98.29           N  
ATOM   1249  CA  ASP A 159       4.420 -15.091 -21.463  1.00 98.29           C  
ATOM   1250  C   ASP A 159       4.205 -14.644 -20.002  1.00 98.29           C  
ATOM   1251  CB  ASP A 159       4.519 -16.611 -21.607  1.00 98.29           C  
ATOM   1252  O   ASP A 159       5.150 -14.566 -19.214  1.00 98.29           O  
ATOM   1253  CG  ASP A 159       3.268 -17.251 -21.022  1.00 98.29           C  
ATOM   1254  OD1 ASP A 159       3.332 -17.618 -19.831  1.00 98.29           O  
ATOM   1255  OD2 ASP A 159       2.229 -17.239 -21.715  1.00 98.29           O  
ATOM   1256  N   SER A 160       2.969 -14.280 -19.640  1.00 98.19           N  
ATOM   1257  CA  SER A 160       2.691 -13.723 -18.311  1.00 98.19           C  
ATOM   1258  C   SER A 160       2.854 -14.759 -17.199  1.00 98.19           C  
ATOM   1259  CB  SER A 160       1.302 -13.078 -18.259  1.00 98.19           C  
ATOM   1260  O   SER A 160       3.268 -14.393 -16.097  1.00 98.19           O  
ATOM   1261  OG  SER A 160       0.277 -13.976 -18.634  1.00 98.19           O  
ATOM   1262  N   ASN A 161       2.604 -16.043 -17.478  1.00 97.89           N  
ATOM   1263  CA  ASN A 161       2.860 -17.120 -16.528  1.00 97.89           C  
ATOM   1264  C   ASN A 161       4.369 -17.338 -16.345  1.00 97.89           C  
ATOM   1265  CB  ASN A 161       2.122 -18.391 -16.978  1.00 97.89           C  
ATOM   1266  O   ASN A 161       4.827 -17.441 -15.209  1.00 97.89           O  
ATOM   1267  CG  ASN A 161       2.227 -19.484 -15.938  1.00 97.89           C  
ATOM   1268  ND2 ASN A 161       2.940 -20.545 -16.231  1.00 97.89           N  
ATOM   1269  OD1 ASN A 161       1.665 -19.372 -14.860  1.00 97.89           O  
ATOM   1270  N   GLU A 162       5.158 -17.300 -17.426  1.00 98.14           N  
ATOM   1271  CA  GLU A 162       6.625 -17.398 -17.340  1.00 98.14           C  
ATOM   1272  C   GLU A 162       7.232 -16.274 -16.471  1.00 98.14           C  
ATOM   1273  CB  GLU A 162       7.243 -17.414 -18.755  1.00 98.14           C  
ATOM   1274  O   GLU A 162       8.099 -16.531 -15.630  1.00 98.14           O  
ATOM   1275  CG  GLU A 162       8.748 -17.727 -18.689  1.00 98.14           C  
ATOM   1276  CD  GLU A 162       9.497 -17.741 -20.032  1.00 98.14           C  
ATOM   1277  OE1 GLU A 162      10.719 -18.052 -19.977  1.00 98.14           O  
ATOM   1278  OE2 GLU A 162       8.909 -17.378 -21.075  1.00 98.14           O  
ATOM   1279  N   ILE A 163       6.742 -15.034 -16.606  1.00 98.37           N  
ATOM   1280  CA  ILE A 163       7.148 -13.901 -15.752  1.00 98.37           C  
ATOM   1281  C   ILE A 163       6.837 -14.190 -14.280  1.00 98.37           C  
ATOM   1282  CB  ILE A 163       6.433 -12.608 -16.203  1.00 98.37           C  
ATOM   1283  O   ILE A 163       7.692 -13.990 -13.414  1.00 98.37           O  
ATOM   1284  CG1 ILE A 163       6.914 -12.176 -17.600  1.00 98.37           C  
ATOM   1285  CG2 ILE A 163       6.620 -11.430 -15.223  1.00 98.37           C  
ATOM   1286  CD1 ILE A 163       5.940 -11.198 -18.263  1.00 98.37           C  
ATOM   1287  N   VAL A 164       5.617 -14.652 -13.985  1.00 98.25           N  
ATOM   1288  CA  VAL A 164       5.183 -14.950 -12.614  1.00 98.25           C  
ATOM   1289  C   VAL A 164       6.058 -16.040 -11.999  1.00 98.25           C  
ATOM   1290  CB  VAL A 164       3.686 -15.321 -12.578  1.00 98.25           C  
ATOM   1291  O   VAL A 164       6.600 -15.834 -10.911  1.00 98.25           O  
ATOM   1292  CG1 VAL A 164       3.231 -15.879 -11.224  1.00 98.25           C  
ATOM   1293  CG2 VAL A 164       2.816 -14.088 -12.851  1.00 98.25           C  
ATOM   1294  N   GLU A 165       6.258 -17.154 -12.703  1.00 97.83           N  
ATOM   1295  CA  GLU A 165       7.030 -18.301 -12.218  1.00 97.83           C  
ATOM   1296  C   GLU A 165       8.499 -17.960 -11.947  1.00 97.83           C  
ATOM   1297  CB  GLU A 165       6.934 -19.458 -13.225  1.00 97.83           C  
ATOM   1298  O   GLU A 165       9.042 -18.316 -10.896  1.00 97.83           O  
ATOM   1299  CG  GLU A 165       5.557 -20.142 -13.204  1.00 97.83           C  
ATOM   1300  CD  GLU A 165       5.438 -21.298 -14.213  1.00 97.83           C  
ATOM   1301  OE1 GLU A 165       4.348 -21.918 -14.251  1.00 97.83           O  
ATOM   1302  OE2 GLU A 165       6.413 -21.561 -14.951  1.00 97.83           O  
ATOM   1303  N   LYS A 166       9.151 -17.234 -12.862  1.00 97.70           N  
ATOM   1304  CA  LYS A 166      10.588 -16.941 -12.759  1.00 97.70           C  
ATOM   1305  C   LYS A 166      10.918 -15.809 -11.788  1.00 97.70           C  
ATOM   1306  CB  LYS A 166      11.131 -16.628 -14.155  1.00 97.70           C  
ATOM   1307  O   LYS A 166      11.956 -15.857 -11.111  1.00 97.70           O  
ATOM   1308  CG  LYS A 166      11.181 -17.885 -15.033  1.00 97.70           C  
ATOM   1309  CD  LYS A 166      11.781 -17.503 -16.382  1.00 97.70           C  
ATOM   1310  CE  LYS A 166      12.195 -18.733 -17.182  1.00 97.70           C  
ATOM   1311  NZ  LYS A 166      12.977 -18.300 -18.355  1.00 97.70           N  
ATOM   1312  N   LEU A 167      10.063 -14.786 -11.728  1.00 98.04           N  
ATOM   1313  CA  LEU A 167      10.389 -13.508 -11.090  1.00 98.04           C  
ATOM   1314  C   LEU A 167       9.548 -13.194  -9.850  1.00 98.04           C  
ATOM   1315  CB  LEU A 167      10.251 -12.379 -12.125  1.00 98.04           C  
ATOM   1316  O   LEU A 167      10.037 -12.493  -8.964  1.00 98.04           O  
ATOM   1317  CG  LEU A 167      11.123 -12.528 -13.387  1.00 98.04           C  
ATOM   1318  CD1 LEU A 167      10.787 -11.404 -14.358  1.00 98.04           C  
ATOM   1319  CD2 LEU A 167      12.613 -12.445 -13.062  1.00 98.04           C  
ATOM   1320  N   LEU A 168       8.305 -13.680  -9.758  1.00 98.30           N  
ATOM   1321  CA  LEU A 168       7.355 -13.223  -8.734  1.00 98.30           C  
ATOM   1322  C   LEU A 168       7.035 -14.280  -7.675  1.00 98.30           C  
ATOM   1323  CB  LEU A 168       6.070 -12.699  -9.399  1.00 98.30           C  
ATOM   1324  O   LEU A 168       6.907 -13.922  -6.502  1.00 98.30           O  
ATOM   1325  CG  LEU A 168       6.273 -11.601 -10.463  1.00 98.30           C  
ATOM   1326  CD1 LEU A 168       4.910 -11.086 -10.927  1.00 98.30           C  
ATOM   1327  CD2 LEU A 168       7.073 -10.408  -9.933  1.00 98.30           C  
ATOM   1328  N   LEU A 169       6.933 -15.558  -8.052  1.00 98.17           N  
ATOM   1329  CA  LEU A 169       6.548 -16.632  -7.136  1.00 98.17           C  
ATOM   1330  C   LEU A 169       7.500 -16.774  -5.946  1.00 98.17           C  
ATOM   1331  CB  LEU A 169       6.429 -17.982  -7.867  1.00 98.17           C  
ATOM   1332  O   LEU A 169       8.727 -16.802  -6.076  1.00 98.17           O  
ATOM   1333  CG  LEU A 169       5.162 -18.165  -8.713  1.00 98.17           C  
ATOM   1334  CD1 LEU A 169       5.088 -19.603  -9.226  1.00 98.17           C  
ATOM   1335  CD2 LEU A 169       3.891 -17.901  -7.909  1.00 98.17           C  
ATOM   1336  N   ARG A 170       6.903 -16.906  -4.762  1.00 98.42           N  
ATOM   1337  CA  ARG A 170       7.590 -17.150  -3.500  1.00 98.42           C  
ATOM   1338  C   ARG A 170       8.248 -18.521  -3.514  1.00 98.42           C  
ATOM   1339  CB  ARG A 170       6.598 -17.006  -2.340  1.00 98.42           C  
ATOM   1340  O   ARG A 170       7.567 -19.539  -3.537  1.00 98.42           O  
ATOM   1341  CG  ARG A 170       7.278 -17.156  -0.973  1.00 98.42           C  
ATOM   1342  CD  ARG A 170       6.257 -16.995   0.150  1.00 98.42           C  
ATOM   1343  NE  ARG A 170       5.808 -15.600   0.251  1.00 98.42           N  
ATOM   1344  NH1 ARG A 170       3.886 -15.956   1.464  1.00 98.42           N  
ATOM   1345  NH2 ARG A 170       4.388 -13.926   0.731  1.00 98.42           N  
ATOM   1346  CZ  ARG A 170       4.694 -15.180   0.804  1.00 98.42           C  
ATOM   1347  N   ARG A 171       9.578 -18.530  -3.404  1.00 95.56           N  
ATOM   1348  CA  ARG A 171      10.361 -19.743  -3.096  1.00 95.56           C  
ATOM   1349  C   ARG A 171      10.458 -19.971  -1.590  1.00 95.56           C  
ATOM   1350  CB  ARG A 171      11.760 -19.640  -3.719  1.00 95.56           C  
ATOM   1351  O   ARG A 171      10.429 -21.095  -1.110  1.00 95.56           O  
ATOM   1352  CG  ARG A 171      11.721 -19.509  -5.249  1.00 95.56           C  
ATOM   1353  CD  ARG A 171      13.145 -19.448  -5.816  1.00 95.56           C  
ATOM   1354  NE  ARG A 171      13.136 -19.284  -7.282  1.00 95.56           N  
ATOM   1355  NH1 ARG A 171      15.414 -19.103  -7.636  1.00 95.56           N  
ATOM   1356  NH2 ARG A 171      14.015 -18.980  -9.357  1.00 95.56           N  
ATOM   1357  CZ  ARG A 171      14.184 -19.130  -8.077  1.00 95.56           C  
ATOM   1358  N   LYS A 172      10.581 -18.874  -0.847  1.00 97.07           N  
ATOM   1359  CA  LYS A 172      10.639 -18.829   0.608  1.00 97.07           C  
ATOM   1360  C   LYS A 172      10.031 -17.522   1.077  1.00 97.07           C  
ATOM   1361  CB  LYS A 172      12.104 -18.918   1.030  1.00 97.07           C  
ATOM   1362  O   LYS A 172      10.271 -16.501   0.442  1.00 97.07           O  
ATOM   1363  CG  LYS A 172      12.212 -19.008   2.548  1.00 97.07           C  
ATOM   1364  CD  LYS A 172      13.678 -19.128   2.906  1.00 97.07           C  
ATOM   1365  CE  LYS A 172      13.742 -19.517   4.365  1.00 97.07           C  
ATOM   1366  NZ  LYS A 172      15.153 -19.696   4.716  1.00 97.07           N  
ATOM   1367  N   PHE A 173       9.282 -17.546   2.173  1.00 98.01           N  
ATOM   1368  CA  PHE A 173       8.743 -16.326   2.756  1.00 98.01           C  
ATOM   1369  C   PHE A 173       9.855 -15.337   3.112  1.00 98.01           C  
ATOM   1370  CB  PHE A 173       7.901 -16.679   3.980  1.00 98.01           C  
ATOM   1371  O   PHE A 173      10.748 -15.643   3.908  1.00 98.01           O  
ATOM   1372  CG  PHE A 173       7.231 -15.474   4.599  1.00 98.01           C  
ATOM   1373  CD1 PHE A 173       7.711 -14.916   5.794  1.00 98.01           C  
ATOM   1374  CD2 PHE A 173       6.126 -14.899   3.957  1.00 98.01           C  
ATOM   1375  CE1 PHE A 173       7.057 -13.806   6.352  1.00 98.01           C  
ATOM   1376  CE2 PHE A 173       5.480 -13.777   4.499  1.00 98.01           C  
ATOM   1377  CZ  PHE A 173       5.938 -13.244   5.714  1.00 98.01           C  
ATOM   1378  N   ILE A 174       9.786 -14.148   2.516  1.00 98.01           N  
ATOM   1379  CA  ILE A 174      10.663 -13.026   2.835  1.00 98.01           C  
ATOM   1380  C   ILE A 174       9.846 -12.055   3.695  1.00 98.01           C  
ATOM   1381  CB  ILE A 174      11.230 -12.366   1.558  1.00 98.01           C  
ATOM   1382  O   ILE A 174       8.941 -11.410   3.153  1.00 98.01           O  
ATOM   1383  CG1 ILE A 174      11.899 -13.414   0.638  1.00 98.01           C  
ATOM   1384  CG2 ILE A 174      12.226 -11.262   1.961  1.00 98.01           C  
ATOM   1385  CD1 ILE A 174      12.437 -12.856  -0.685  1.00 98.01           C  
ATOM   1386  N   PRO A 175      10.108 -11.954   5.012  1.00 97.74           N  
ATOM   1387  CA  PRO A 175       9.390 -11.018   5.875  1.00 97.74           C  
ATOM   1388  C   PRO A 175       9.672  -9.571   5.465  1.00 97.74           C  
ATOM   1389  CB  PRO A 175       9.905 -11.290   7.290  1.00 97.74           C  
ATOM   1390  O   PRO A 175      10.754  -9.258   4.961  1.00 97.74           O  
ATOM   1391  CG  PRO A 175      11.334 -11.766   7.036  1.00 97.74           C  
ATOM   1392  CD  PRO A 175      11.182 -12.597   5.764  1.00 97.74           C  
ATOM   1393  N   ASP A 176       8.713  -8.682   5.705  1.00 97.53           N  
ATOM   1394  CA  ASP A 176       8.937  -7.248   5.560  1.00 97.53           C  
ATOM   1395  C   ASP A 176       9.950  -6.740   6.612  1.00 97.53           C  
ATOM   1396  CB  ASP A 176       7.608  -6.493   5.661  1.00 97.53           C  
ATOM   1397  O   ASP A 176       9.679  -6.853   7.812  1.00 97.53           O  
ATOM   1398  CG  ASP A 176       7.851  -4.986   5.714  1.00 97.53           C  
ATOM   1399  OD1 ASP A 176       8.796  -4.506   5.055  1.00 97.53           O  
ATOM   1400  OD2 ASP A 176       7.133  -4.310   6.476  1.00 97.53           O  
ATOM   1401  N   PRO A 177      11.094  -6.151   6.206  1.00 96.23           N  
ATOM   1402  CA  PRO A 177      12.082  -5.619   7.145  1.00 96.23           C  
ATOM   1403  C   PRO A 177      11.572  -4.434   7.981  1.00 96.23           C  
ATOM   1404  CB  PRO A 177      13.281  -5.217   6.281  1.00 96.23           C  
ATOM   1405  O   PRO A 177      12.097  -4.210   9.070  1.00 96.23           O  
ATOM   1406  CG  PRO A 177      12.644  -4.895   4.931  1.00 96.23           C  
ATOM   1407  CD  PRO A 177      11.546  -5.945   4.835  1.00 96.23           C  
ATOM   1408  N   GLN A 178      10.531  -3.711   7.536  1.00 94.79           N  
ATOM   1409  CA  GLN A 178       9.883  -2.668   8.351  1.00 94.79           C  
ATOM   1410  C   GLN A 178       8.971  -3.246   9.445  1.00 94.79           C  
ATOM   1411  CB  GLN A 178       9.108  -1.677   7.465  1.00 94.79           C  
ATOM   1412  O   GLN A 178       8.449  -2.502  10.277  1.00 94.79           O  
ATOM   1413  CG  GLN A 178      10.051  -0.811   6.630  1.00 94.79           C  
ATOM   1414  CD  GLN A 178       9.308   0.167   5.727  1.00 94.79           C  
ATOM   1415  NE2 GLN A 178       8.575   1.125   6.246  1.00 94.79           N  
ATOM   1416  OE1 GLN A 178       9.382   0.101   4.511  1.00 94.79           O  
ATOM   1417  N   GLY A 179       8.781  -4.567   9.465  1.00 96.58           N  
ATOM   1418  CA  GLY A 179       7.980  -5.254  10.465  1.00 96.58           C  
ATOM   1419  C   GLY A 179       6.477  -5.090  10.268  1.00 96.58           C  
ATOM   1420  O   GLY A 179       5.753  -5.228  11.251  1.00 96.58           O  
ATOM   1421  N   SER A 180       5.988  -4.795   9.055  1.00 98.23           N  
ATOM   1422  CA  SER A 180       4.546  -4.788   8.765  1.00 98.23           C  
ATOM   1423  C   SER A 180       3.896  -6.096   9.199  1.00 98.23           C  
ATOM   1424  CB  SER A 180       4.237  -4.596   7.276  1.00 98.23           C  
ATOM   1425  O   SER A 180       4.482  -7.166   9.041  1.00 98.23           O  
ATOM   1426  OG  SER A 180       4.798  -3.402   6.785  1.00 98.23           O  
ATOM   1427  N   ASN A 181       2.677  -6.025   9.723  1.00 98.31           N  
ATOM   1428  CA  ASN A 181       1.940  -7.189  10.212  1.00 98.31           C  
ATOM   1429  C   ASN A 181       0.647  -7.453   9.415  1.00 98.31           C  
ATOM   1430  CB  ASN A 181       1.742  -7.009  11.726  1.00 98.31           C  
ATOM   1431  O   ASN A 181       0.322  -6.753   8.452  1.00 98.31           O  
ATOM   1432  CG  ASN A 181       0.827  -5.861  12.088  1.00 98.31           C  
ATOM   1433  ND2 ASN A 181       0.870  -5.437  13.321  1.00 98.31           N  
ATOM   1434  OD1 ASN A 181       0.074  -5.336  11.282  1.00 98.31           O  
ATOM   1435  N   MET A 182      -0.112  -8.476   9.801  1.00 98.57           N  
ATOM   1436  CA  MET A 182      -1.365  -8.819   9.122  1.00 98.57           C  
ATOM   1437  C   MET A 182      -2.502  -7.825   9.381  1.00 98.57           C  
ATOM   1438  CB  MET A 182      -1.785 -10.255   9.459  1.00 98.57           C  
ATOM   1439  O   MET A 182      -3.389  -7.717   8.533  1.00 98.57           O  
ATOM   1440  CG  MET A 182      -0.840 -11.295   8.850  1.00 98.57           C  
ATOM   1441  SD  MET A 182      -0.561 -11.136   7.067  1.00 98.57           S  
ATOM   1442  CE  MET A 182      -2.247 -11.328   6.429  1.00 98.57           C  
ATOM   1443  N   MET A 183      -2.465  -7.046  10.472  1.00 98.67           N  
ATOM   1444  CA  MET A 183      -3.367  -5.894  10.629  1.00 98.67           C  
ATOM   1445  C   MET A 183      -3.119  -4.887   9.500  1.00 98.67           C  
ATOM   1446  CB  MET A 183      -3.212  -5.217  12.005  1.00 98.67           C  
ATOM   1447  O   MET A 183      -4.057  -4.484   8.820  1.00 98.67           O  
ATOM   1448  CG  MET A 183      -3.829  -6.021  13.152  1.00 98.67           C  
ATOM   1449  SD  MET A 183      -5.626  -6.243  13.063  1.00 98.67           S  
ATOM   1450  CE  MET A 183      -6.186  -4.604  13.599  1.00 98.67           C  
ATOM   1451  N   PHE A 184      -1.857  -4.554   9.209  1.00 98.73           N  
ATOM   1452  CA  PHE A 184      -1.505  -3.686   8.081  1.00 98.73           C  
ATOM   1453  C   PHE A 184      -1.968  -4.257   6.735  1.00 98.73           C  
ATOM   1454  CB  PHE A 184       0.008  -3.432   8.084  1.00 98.73           C  
ATOM   1455  O   PHE A 184      -2.587  -3.540   5.946  1.00 98.73           O  
ATOM   1456  CG  PHE A 184       0.499  -2.672   6.871  1.00 98.73           C  
ATOM   1457  CD1 PHE A 184       0.954  -3.372   5.736  1.00 98.73           C  
ATOM   1458  CD2 PHE A 184       0.473  -1.267   6.863  1.00 98.73           C  
ATOM   1459  CE1 PHE A 184       1.365  -2.666   4.593  1.00 98.73           C  
ATOM   1460  CE2 PHE A 184       0.912  -0.562   5.731  1.00 98.73           C  
ATOM   1461  CZ  PHE A 184       1.338  -1.262   4.590  1.00 98.73           C  
ATOM   1462  N   ALA A 185      -1.712  -5.544   6.479  1.00 98.67           N  
ATOM   1463  CA  ALA A 185      -2.073  -6.182   5.214  1.00 98.67           C  
ATOM   1464  C   ALA A 185      -3.593  -6.178   4.968  1.00 98.67           C  
ATOM   1465  CB  ALA A 185      -1.493  -7.602   5.191  1.00 98.67           C  
ATOM   1466  O   ALA A 185      -4.048  -5.760   3.901  1.00 98.67           O  
ATOM   1467  N   PHE A 186      -4.392  -6.573   5.964  1.00 98.73           N  
ATOM   1468  CA  PHE A 186      -5.849  -6.566   5.829  1.00 98.73           C  
ATOM   1469  C   PHE A 186      -6.449  -5.159   5.886  1.00 98.73           C  
ATOM   1470  CB  PHE A 186      -6.489  -7.500   6.862  1.00 98.73           C  
ATOM   1471  O   PHE A 186      -7.476  -4.931   5.248  1.00 98.73           O  
ATOM   1472  CG  PHE A 186      -6.294  -8.972   6.568  1.00 98.73           C  
ATOM   1473  CD1 PHE A 186      -6.735  -9.514   5.344  1.00 98.73           C  
ATOM   1474  CD2 PHE A 186      -5.692  -9.810   7.525  1.00 98.73           C  
ATOM   1475  CE1 PHE A 186      -6.548 -10.878   5.069  1.00 98.73           C  
ATOM   1476  CE2 PHE A 186      -5.515 -11.176   7.253  1.00 98.73           C  
ATOM   1477  CZ  PHE A 186      -5.934 -11.707   6.023  1.00 98.73           C  
ATOM   1478  N   PHE A 187      -5.808  -4.199   6.564  1.00 98.86           N  
ATOM   1479  CA  PHE A 187      -6.220  -2.797   6.500  1.00 98.86           C  
ATOM   1480  C   PHE A 187      -6.032  -2.251   5.086  1.00 98.86           C  
ATOM   1481  CB  PHE A 187      -5.438  -1.945   7.505  1.00 98.86           C  
ATOM   1482  O   PHE A 187      -6.954  -1.645   4.549  1.00 98.86           O  
ATOM   1483  CG  PHE A 187      -5.912  -0.508   7.574  1.00 98.86           C  
ATOM   1484  CD1 PHE A 187      -5.373   0.457   6.704  1.00 98.86           C  
ATOM   1485  CD2 PHE A 187      -6.904  -0.133   8.500  1.00 98.86           C  
ATOM   1486  CE1 PHE A 187      -5.817   1.788   6.764  1.00 98.86           C  
ATOM   1487  CE2 PHE A 187      -7.346   1.201   8.565  1.00 98.86           C  
ATOM   1488  CZ  PHE A 187      -6.803   2.162   7.694  1.00 98.86           C  
ATOM   1489  N   ALA A 188      -4.874  -2.509   4.462  1.00 98.49           N  
ATOM   1490  CA  ALA A 188      -4.602  -2.118   3.081  1.00 98.49           C  
ATOM   1491  C   ALA A 188      -5.667  -2.682   2.132  1.00 98.49           C  
ATOM   1492  CB  ALA A 188      -3.204  -2.605   2.671  1.00 98.49           C  
ATOM   1493  O   ALA A 188      -6.258  -1.930   1.357  1.00 98.49           O  
ATOM   1494  N   GLN A 189      -5.957  -3.982   2.233  1.00 98.50           N  
ATOM   1495  CA  GLN A 189      -6.951  -4.644   1.388  1.00 98.50           C  
ATOM   1496  C   GLN A 189      -8.363  -4.077   1.622  1.00 98.50           C  
ATOM   1497  CB  GLN A 189      -6.884  -6.157   1.643  1.00 98.50           C  
ATOM   1498  O   GLN A 189      -9.036  -3.674   0.681  1.00 98.50           O  
ATOM   1499  CG  GLN A 189      -7.527  -6.956   0.500  1.00 98.50           C  
ATOM   1500  CD  GLN A 189      -7.583  -8.458   0.773  1.00 98.50           C  
ATOM   1501  NE2 GLN A 189      -7.942  -9.250  -0.213  1.00 98.50           N  
ATOM   1502  OE1 GLN A 189      -7.323  -8.953   1.861  1.00 98.50           O  
ATOM   1503  N   HIS A 190      -8.801  -3.954   2.879  1.00 98.79           N  
ATOM   1504  CA  HIS A 190     -10.120  -3.407   3.209  1.00 98.79           C  
ATOM   1505  C   HIS A 190     -10.283  -1.956   2.731  1.00 98.79           C  
ATOM   1506  CB  HIS A 190     -10.332  -3.518   4.726  1.00 98.79           C  
ATOM   1507  O   HIS A 190     -11.299  -1.607   2.130  1.00 98.79           O  
ATOM   1508  CG  HIS A 190     -11.646  -2.950   5.199  1.00 98.79           C  
ATOM   1509  CD2 HIS A 190     -12.802  -3.644   5.438  1.00 98.79           C  
ATOM   1510  ND1 HIS A 190     -11.896  -1.632   5.504  1.00 98.79           N  
ATOM   1511  CE1 HIS A 190     -13.167  -1.535   5.926  1.00 98.79           C  
ATOM   1512  NE2 HIS A 190     -13.763  -2.737   5.899  1.00 98.79           N  
ATOM   1513  N   PHE A 191      -9.278  -1.111   2.981  1.00 98.74           N  
ATOM   1514  CA  PHE A 191      -9.290   0.304   2.615  1.00 98.74           C  
ATOM   1515  C   PHE A 191      -9.307   0.512   1.098  1.00 98.74           C  
ATOM   1516  CB  PHE A 191      -8.061   0.992   3.235  1.00 98.74           C  
ATOM   1517  O   PHE A 191     -10.058   1.355   0.607  1.00 98.74           O  
ATOM   1518  CG  PHE A 191      -7.829   2.409   2.747  1.00 98.74           C  
ATOM   1519  CD1 PHE A 191      -6.719   2.706   1.932  1.00 98.74           C  
ATOM   1520  CD2 PHE A 191      -8.740   3.427   3.080  1.00 98.74           C  
ATOM   1521  CE1 PHE A 191      -6.527   4.010   1.445  1.00 98.74           C  
ATOM   1522  CE2 PHE A 191      -8.559   4.728   2.578  1.00 98.74           C  
ATOM   1523  CZ  PHE A 191      -7.452   5.020   1.762  1.00 98.74           C  
ATOM   1524  N   THR A 192      -8.487  -0.228   0.353  1.00 98.44           N  
ATOM   1525  CA  THR A 192      -8.310  -0.010  -1.091  1.00 98.44           C  
ATOM   1526  C   THR A 192      -9.467  -0.554  -1.925  1.00 98.44           C  
ATOM   1527  CB  THR A 192      -6.979  -0.576  -1.586  1.00 98.44           C  
ATOM   1528  O   THR A 192      -9.883   0.092  -2.890  1.00 98.44           O  
ATOM   1529  CG2 THR A 192      -5.770   0.163  -1.020  1.00 98.44           C  
ATOM   1530  OG1 THR A 192      -6.851  -1.934  -1.264  1.00 98.44           O  
ATOM   1531  N   HIS A 193     -10.097  -1.649  -1.493  1.00 98.44           N  
ATOM   1532  CA  HIS A 193     -11.264  -2.254  -2.153  1.00 98.44           C  
ATOM   1533  C   HIS A 193     -12.542  -1.401  -2.100  1.00 98.44           C  
ATOM   1534  CB  HIS A 193     -11.504  -3.652  -1.565  1.00 98.44           C  
ATOM   1535  O   HIS A 193     -13.571  -1.800  -2.649  1.00 98.44           O  
ATOM   1536  CG  HIS A 193     -10.558  -4.702  -2.097  1.00 98.44           C  
ATOM   1537  CD2 HIS A 193     -10.914  -5.938  -2.556  1.00 98.44           C  
ATOM   1538  ND1 HIS A 193      -9.191  -4.532  -2.300  1.00 98.44           N  
ATOM   1539  CE1 HIS A 193      -8.753  -5.659  -2.880  1.00 98.44           C  
ATOM   1540  NE2 HIS A 193      -9.765  -6.527  -3.045  1.00 98.44           N  
ATOM   1541  N   GLN A 194     -12.505  -0.219  -1.475  1.00 98.63           N  
ATOM   1542  CA  GLN A 194     -13.561   0.780  -1.644  1.00 98.63           C  
ATOM   1543  C   GLN A 194     -13.448   1.515  -2.986  1.00 98.63           C  
ATOM   1544  CB  GLN A 194     -13.584   1.727  -0.436  1.00 98.63           C  
ATOM   1545  O   GLN A 194     -14.461   1.871  -3.575  1.00 98.63           O  
ATOM   1546  CG  GLN A 194     -12.659   2.941  -0.525  1.00 98.63           C  
ATOM   1547  CD  GLN A 194     -12.621   3.703   0.791  1.00 98.63           C  
ATOM   1548  NE2 GLN A 194     -11.565   3.579   1.558  1.00 98.63           N  
ATOM   1549  OE1 GLN A 194     -13.559   4.390   1.169  1.00 98.63           O  
ATOM   1550  N   PHE A 195     -12.237   1.727  -3.501  1.00 98.37           N  
ATOM   1551  CA  PHE A 195     -12.015   2.506  -4.721  1.00 98.37           C  
ATOM   1552  C   PHE A 195     -11.383   1.704  -5.868  1.00 98.37           C  
ATOM   1553  CB  PHE A 195     -11.274   3.797  -4.358  1.00 98.37           C  
ATOM   1554  O   PHE A 195     -11.415   2.164  -7.011  1.00 98.37           O  
ATOM   1555  CG  PHE A 195     -10.010   3.646  -3.535  1.00 98.37           C  
ATOM   1556  CD1 PHE A 195      -9.990   4.117  -2.211  1.00 98.37           C  
ATOM   1557  CD2 PHE A 195      -8.852   3.061  -4.081  1.00 98.37           C  
ATOM   1558  CE1 PHE A 195      -8.842   3.968  -1.419  1.00 98.37           C  
ATOM   1559  CE2 PHE A 195      -7.690   2.952  -3.296  1.00 98.37           C  
ATOM   1560  CZ  PHE A 195      -7.684   3.400  -1.967  1.00 98.37           C  
ATOM   1561  N   PHE A 196     -10.891   0.490  -5.603  1.00 98.49           N  
ATOM   1562  CA  PHE A 196     -10.563  -0.511  -6.621  1.00 98.49           C  
ATOM   1563  C   PHE A 196     -11.669  -1.562  -6.697  1.00 98.49           C  
ATOM   1564  CB  PHE A 196      -9.199  -1.142  -6.334  1.00 98.49           C  
ATOM   1565  O   PHE A 196     -11.721  -2.503  -5.911  1.00 98.49           O  
ATOM   1566  CG  PHE A 196      -8.052  -0.162  -6.213  1.00 98.49           C  
ATOM   1567  CD1 PHE A 196      -7.926   0.942  -7.079  1.00 98.49           C  
ATOM   1568  CD2 PHE A 196      -7.079  -0.388  -5.230  1.00 98.49           C  
ATOM   1569  CE1 PHE A 196      -6.840   1.824  -6.938  1.00 98.49           C  
ATOM   1570  CE2 PHE A 196      -6.009   0.504  -5.077  1.00 98.49           C  
ATOM   1571  CZ  PHE A 196      -5.884   1.608  -5.933  1.00 98.49           C  
ATOM   1572  N   LYS A 197     -12.599  -1.363  -7.634  1.00 98.30           N  
ATOM   1573  CA  LYS A 197     -13.779  -2.217  -7.834  1.00 98.30           C  
ATOM   1574  C   LYS A 197     -13.994  -2.441  -9.322  1.00 98.30           C  
ATOM   1575  CB  LYS A 197     -15.009  -1.589  -7.159  1.00 98.30           C  
ATOM   1576  O   LYS A 197     -14.968  -1.959  -9.891  1.00 98.30           O  
ATOM   1577  CG  LYS A 197     -14.873  -1.535  -5.631  1.00 98.30           C  
ATOM   1578  CD  LYS A 197     -16.036  -0.794  -4.978  1.00 98.30           C  
ATOM   1579  CE  LYS A 197     -17.374  -1.508  -5.143  1.00 98.30           C  
ATOM   1580  NZ  LYS A 197     -18.427  -0.659  -4.553  1.00 98.30           N  
ATOM   1581  N   THR A 198     -13.024  -3.078  -9.969  1.00 98.24           N  
ATOM   1582  CA  THR A 198     -13.002  -3.252 -11.425  1.00 98.24           C  
ATOM   1583  C   THR A 198     -14.303  -3.882 -11.939  1.00 98.24           C  
ATOM   1584  CB  THR A 198     -11.780  -4.088 -11.818  1.00 98.24           C  
ATOM   1585  O   THR A 198     -14.720  -4.937 -11.466  1.00 98.24           O  
ATOM   1586  CG2 THR A 198     -11.645  -4.279 -13.325  1.00 98.24           C  
ATOM   1587  OG1 THR A 198     -10.618  -3.407 -11.380  1.00 98.24           O  
ATOM   1588  N   ASP A 199     -14.958  -3.250 -12.919  1.00 97.83           N  
ATOM   1589  CA  ASP A 199     -16.145  -3.815 -13.569  1.00 97.83           C  
ATOM   1590  C   ASP A 199     -15.712  -4.851 -14.610  1.00 97.83           C  
ATOM   1591  CB  ASP A 199     -17.081  -2.738 -14.154  1.00 97.83           C  
ATOM   1592  O   ASP A 199     -15.616  -4.581 -15.809  1.00 97.83           O  
ATOM   1593  CG  ASP A 199     -18.369  -3.337 -14.763  1.00 97.83           C  
ATOM   1594  OD1 ASP A 199     -18.529  -4.585 -14.739  1.00 97.83           O  
ATOM   1595  OD2 ASP A 199     -19.202  -2.559 -15.287  1.00 97.83           O  
ATOM   1596  N   HIS A 200     -15.464  -6.073 -14.142  1.00 93.22           N  
ATOM   1597  CA  HIS A 200     -15.036  -7.184 -14.988  1.00 93.22           C  
ATOM   1598  C   HIS A 200     -16.028  -7.534 -16.113  1.00 93.22           C  
ATOM   1599  CB  HIS A 200     -14.757  -8.406 -14.101  1.00 93.22           C  
ATOM   1600  O   HIS A 200     -15.627  -8.200 -17.065  1.00 93.22           O  
ATOM   1601  CG  HIS A 200     -13.608  -8.200 -13.146  1.00 93.22           C  
ATOM   1602  CD2 HIS A 200     -13.652  -8.229 -11.775  1.00 93.22           C  
ATOM   1603  ND1 HIS A 200     -12.301  -7.950 -13.503  1.00 93.22           N  
ATOM   1604  CE1 HIS A 200     -11.576  -7.821 -12.381  1.00 93.22           C  
ATOM   1605  NE2 HIS A 200     -12.351  -8.016 -11.308  1.00 93.22           N  
ATOM   1606  N   LYS A 201     -17.296  -7.085 -16.058  1.00 96.24           N  
ATOM   1607  CA  LYS A 201     -18.250  -7.276 -17.167  1.00 96.24           C  
ATOM   1608  C   LYS A 201     -17.934  -6.364 -18.351  1.00 96.24           C  
ATOM   1609  CB  LYS A 201     -19.694  -7.021 -16.713  1.00 96.24           C  
ATOM   1610  O   LYS A 201     -18.180  -6.755 -19.488  1.00 96.24           O  
ATOM   1611  CG  LYS A 201     -20.168  -7.973 -15.609  1.00 96.24           C  
ATOM   1612  CD  LYS A 201     -21.586  -7.590 -15.171  1.00 96.24           C  
ATOM   1613  CE  LYS A 201     -22.057  -8.512 -14.043  1.00 96.24           C  
ATOM   1614  NZ  LYS A 201     -23.313  -8.018 -13.429  1.00 96.24           N  
ATOM   1615  N   ARG A 202     -17.415  -5.160 -18.091  1.00 96.95           N  
ATOM   1616  CA  ARG A 202     -16.985  -4.203 -19.126  1.00 96.95           C  
ATOM   1617  C   ARG A 202     -15.509  -4.356 -19.486  1.00 96.95           C  
ATOM   1618  CB  ARG A 202     -17.256  -2.773 -18.656  1.00 96.95           C  
ATOM   1619  O   ARG A 202     -15.139  -4.106 -20.626  1.00 96.95           O  
ATOM   1620  CG  ARG A 202     -18.741  -2.453 -18.481  1.00 96.95           C  
ATOM   1621  CD  ARG A 202     -18.851  -1.012 -17.979  1.00 96.95           C  
ATOM   1622  NE  ARG A 202     -20.228  -0.696 -17.575  1.00 96.95           N  
ATOM   1623  NH1 ARG A 202     -20.472   1.272 -18.738  1.00 96.95           N  
ATOM   1624  NH2 ARG A 202     -22.151   0.518 -17.482  1.00 96.95           N  
ATOM   1625  CZ  ARG A 202     -20.941   0.355 -17.935  1.00 96.95           C  
ATOM   1626  N   GLY A 203     -14.678  -4.766 -18.530  1.00 97.24           N  
ATOM   1627  CA  GLY A 203     -13.242  -4.979 -18.705  1.00 97.24           C  
ATOM   1628  C   GLY A 203     -12.392  -4.216 -17.681  1.00 97.24           C  
ATOM   1629  O   GLY A 203     -12.919  -3.435 -16.888  1.00 97.24           O  
ATOM   1630  N   PRO A 204     -11.059  -4.405 -17.692  1.00 97.79           N  
ATOM   1631  CA  PRO A 204     -10.164  -3.884 -16.653  1.00 97.79           C  
ATOM   1632  C   PRO A 204     -10.078  -2.353 -16.592  1.00 97.79           C  
ATOM   1633  CB  PRO A 204      -8.802  -4.502 -16.957  1.00 97.79           C  
ATOM   1634  O   PRO A 204      -9.687  -1.797 -15.571  1.00 97.79           O  
ATOM   1635  CG  PRO A 204      -8.841  -4.727 -18.464  1.00 97.79           C  
ATOM   1636  CD  PRO A 204     -10.296  -5.134 -18.698  1.00 97.79           C  
ATOM   1637  N   ALA A 205     -10.472  -1.664 -17.667  1.00 98.04           N  
ATOM   1638  CA  ALA A 205     -10.483  -0.206 -17.739  1.00 98.04           C  
ATOM   1639  C   ALA A 205     -11.597   0.451 -16.903  1.00 98.04           C  
ATOM   1640  CB  ALA A 205     -10.626   0.174 -19.214  1.00 98.04           C  
ATOM   1641  O   ALA A 205     -11.555   1.664 -16.674  1.00 98.04           O  
ATOM   1642  N   PHE A 206     -12.595  -0.326 -16.474  1.00 98.72           N  
ATOM   1643  CA  PHE A 206     -13.814   0.186 -15.862  1.00 98.72           C  
ATOM   1644  C   PHE A 206     -13.882  -0.098 -14.362  1.00 98.72           C  
ATOM   1645  CB  PHE A 206     -15.038  -0.372 -16.593  1.00 98.72           C  
ATOM   1646  O   PHE A 206     -13.335  -1.085 -13.877  1.00 98.72           O  
ATOM   1647  CG  PHE A 206     -15.122   0.031 -18.051  1.00 98.72           C  
ATOM   1648  CD1 PHE A 206     -15.787   1.214 -18.422  1.00 98.72           C  
ATOM   1649  CD2 PHE A 206     -14.529  -0.778 -19.038  1.00 98.72           C  
ATOM   1650  CE1 PHE A 206     -15.876   1.573 -19.778  1.00 98.72           C  
ATOM   1651  CE2 PHE A 206     -14.613  -0.415 -20.392  1.00 98.72           C  
ATOM   1652  CZ  PHE A 206     -15.288   0.760 -20.762  1.00 98.72           C  
ATOM   1653  N   THR A 207     -14.603   0.745 -13.626  1.00 98.68           N  
ATOM   1654  CA  THR A 207     -14.825   0.627 -12.185  1.00 98.68           C  
ATOM   1655  C   THR A 207     -16.299   0.759 -11.828  1.00 98.68           C  
ATOM   1656  CB  THR A 207     -13.980   1.648 -11.413  1.00 98.68           C  
ATOM   1657  O   THR A 207     -17.025   1.576 -12.391  1.00 98.68           O  
ATOM   1658  CG2 THR A 207     -14.359   3.114 -11.612  1.00 98.68           C  
ATOM   1659  OG1 THR A 207     -14.034   1.377 -10.027  1.00 98.68           O  
ATOM   1660  N   ASN A 208     -16.718  -0.022 -10.838  1.00 98.09           N  
ATOM   1661  CA  ASN A 208     -17.976   0.144 -10.125  1.00 98.09           C  
ATOM   1662  C   ASN A 208     -17.852   1.129  -8.951  1.00 98.09           C  
ATOM   1663  CB  ASN A 208     -18.453  -1.241  -9.654  1.00 98.09           C  
ATOM   1664  O   ASN A 208     -18.871   1.470  -8.372  1.00 98.09           O  
ATOM   1665  CG  ASN A 208     -18.947  -2.104 -10.799  1.00 98.09           C  
ATOM   1666  ND2 ASN A 208     -18.593  -3.367 -10.835  1.00 98.09           N  
ATOM   1667  OD1 ASN A 208     -19.688  -1.665 -11.661  1.00 98.09           O  
ATOM   1668  N   GLY A 209     -16.641   1.560  -8.573  1.00 97.94           N  
ATOM   1669  CA  GLY A 209     -16.391   2.529  -7.498  1.00 97.94           C  
ATOM   1670  C   GLY A 209     -16.477   3.972  -7.995  1.00 97.94           C  
ATOM   1671  O   GLY A 209     -15.449   4.636  -8.156  1.00 97.94           O  
ATOM   1672  N   LEU A 210     -17.692   4.457  -8.251  1.00 98.25           N  
ATOM   1673  CA  LEU A 210     -17.960   5.732  -8.929  1.00 98.25           C  
ATOM   1674  C   LEU A 210     -17.647   6.959  -8.059  1.00 98.25           C  
ATOM   1675  CB  LEU A 210     -19.427   5.764  -9.396  1.00 98.25           C  
ATOM   1676  O   LEU A 210     -17.493   8.063  -8.583  1.00 98.25           O  
ATOM   1677  CG  LEU A 210     -19.852   4.609 -10.322  1.00 98.25           C  
ATOM   1678  CD1 LEU A 210     -21.306   4.822 -10.754  1.00 98.25           C  
ATOM   1679  CD2 LEU A 210     -18.994   4.512 -11.585  1.00 98.25           C  
ATOM   1680  N   GLY A 211     -17.510   6.777  -6.742  1.00 98.04           N  
ATOM   1681  CA  GLY A 211     -17.023   7.815  -5.829  1.00 98.04           C  
ATOM   1682  C   GLY A 211     -15.539   8.163  -6.014  1.00 98.04           C  
ATOM   1683  O   GLY A 211     -15.110   9.241  -5.607  1.00 98.04           O  
ATOM   1684  N   HIS A 212     -14.750   7.280  -6.646  1.00 98.71           N  
ATOM   1685  CA  HIS A 212     -13.322   7.471  -6.936  1.00 98.71           C  
ATOM   1686  C   HIS A 212     -12.454   7.934  -5.749  1.00 98.71           C  
ATOM   1687  CB  HIS A 212     -13.140   8.373  -8.161  1.00 98.71           C  
ATOM   1688  O   HIS A 212     -11.510   8.715  -5.914  1.00 98.71           O  
ATOM   1689  CG  HIS A 212     -13.534   7.726  -9.452  1.00 98.71           C  
ATOM   1690  CD2 HIS A 212     -14.613   8.075 -10.210  1.00 98.71           C  
ATOM   1691  ND1 HIS A 212     -12.824   6.765 -10.145  1.00 98.71           N  
ATOM   1692  CE1 HIS A 212     -13.460   6.557 -11.311  1.00 98.71           C  
ATOM   1693  NE2 HIS A 212     -14.517   7.372 -11.405  1.00 98.71           N  
ATOM   1694  N   GLY A 213     -12.720   7.441  -4.543  1.00 98.56           N  
ATOM   1695  CA  GLY A 213     -11.924   7.802  -3.376  1.00 98.56           C  
ATOM   1696  C   GLY A 213     -12.491   7.259  -2.077  1.00 98.56           C  
ATOM   1697  O   GLY A 213     -13.154   6.226  -2.056  1.00 98.56           O  
ATOM   1698  N   VAL A 214     -12.198   7.965  -0.986  1.00 98.77           N  
ATOM   1699  CA  VAL A 214     -12.597   7.578   0.372  1.00 98.77           C  
ATOM   1700  C   VAL A 214     -14.030   8.033   0.658  1.00 98.77           C  
ATOM   1701  CB  VAL A 214     -11.582   8.079   1.421  1.00 98.77           C  
ATOM   1702  O   VAL A 214     -14.259   9.046   1.311  1.00 98.77           O  
ATOM   1703  CG1 VAL A 214     -11.864   7.464   2.796  1.00 98.77           C  
ATOM   1704  CG2 VAL A 214     -10.145   7.704   1.030  1.00 98.77           C  
ATOM   1705  N   ASP A 215     -15.011   7.311   0.126  1.00 98.69           N  
ATOM   1706  CA  ASP A 215     -16.442   7.558   0.363  1.00 98.69           C  
ATOM   1707  C   ASP A 215     -17.077   6.531   1.319  1.00 98.69           C  
ATOM   1708  CB  ASP A 215     -17.172   7.620  -0.986  1.00 98.69           C  
ATOM   1709  O   ASP A 215     -18.264   6.627   1.650  1.00 98.69           O  
ATOM   1710  CG  ASP A 215     -17.244   6.269  -1.698  1.00 98.69           C  
ATOM   1711  OD1 ASP A 215     -16.688   5.280  -1.172  1.00 98.69           O  
ATOM   1712  OD2 ASP A 215     -17.916   6.199  -2.740  1.00 98.69           O  
ATOM   1713  N   LEU A 216     -16.295   5.541   1.759  1.00 98.79           N  
ATOM   1714  CA  LEU A 216     -16.709   4.424   2.599  1.00 98.79           C  
ATOM   1715  C   LEU A 216     -17.813   3.535   1.984  1.00 98.79           C  
ATOM   1716  CB  LEU A 216     -16.956   4.896   4.048  1.00 98.79           C  
ATOM   1717  O   LEU A 216     -18.540   2.852   2.707  1.00 98.79           O  
ATOM   1718  CG  LEU A 216     -15.696   4.982   4.927  1.00 98.79           C  
ATOM   1719  CD1 LEU A 216     -14.586   5.869   4.377  1.00 98.79           C  
ATOM   1720  CD2 LEU A 216     -16.102   5.488   6.306  1.00 98.79           C  
ATOM   1721  N   ASN A 217     -17.926   3.451   0.652  1.00 98.65           N  
ATOM   1722  CA  ASN A 217     -18.898   2.556  -0.002  1.00 98.65           C  
ATOM   1723  C   ASN A 217     -18.673   1.064   0.326  1.00 98.65           C  
ATOM   1724  CB  ASN A 217     -18.912   2.786  -1.520  1.00 98.65           C  
ATOM   1725  O   ASN A 217     -19.616   0.278   0.328  1.00 98.65           O  
ATOM   1726  CG  ASN A 217     -17.722   2.168  -2.223  1.00 98.65           C  
ATOM   1727  ND2 ASN A 217     -16.718   2.945  -2.497  1.00 98.65           N  
ATOM   1728  OD1 ASN A 217     -17.659   0.961  -2.435  1.00 98.65           O  
ATOM   1729  N   HIS A 218     -17.452   0.666   0.679  1.00 98.72           N  
ATOM   1730  CA  HIS A 218     -17.156  -0.674   1.191  1.00 98.72           C  
ATOM   1731  C   HIS A 218     -17.861  -1.008   2.527  1.00 98.72           C  
ATOM   1732  CB  HIS A 218     -15.637  -0.840   1.289  1.00 98.72           C  
ATOM   1733  O   HIS A 218     -18.080  -2.181   2.825  1.00 98.72           O  
ATOM   1734  CG  HIS A 218     -14.955   0.065   2.287  1.00 98.72           C  
ATOM   1735  CD2 HIS A 218     -14.047  -0.333   3.225  1.00 98.72           C  
ATOM   1736  ND1 HIS A 218     -15.022   1.440   2.363  1.00 98.72           N  
ATOM   1737  CE1 HIS A 218     -14.182   1.850   3.325  1.00 98.72           C  
ATOM   1738  NE2 HIS A 218     -13.575   0.804   3.889  1.00 98.72           N  
ATOM   1739  N   ILE A 219     -18.306   0.003   3.284  1.00 98.84           N  
ATOM   1740  CA  ILE A 219     -19.151  -0.139   4.484  1.00 98.84           C  
ATOM   1741  C   ILE A 219     -20.625   0.102   4.130  1.00 98.84           C  
ATOM   1742  CB  ILE A 219     -18.667   0.829   5.590  1.00 98.84           C  
ATOM   1743  O   ILE A 219     -21.490  -0.703   4.470  1.00 98.84           O  
ATOM   1744  CG1 ILE A 219     -17.225   0.490   6.036  1.00 98.84           C  
ATOM   1745  CG2 ILE A 219     -19.611   0.803   6.810  1.00 98.84           C  
ATOM   1746  CD1 ILE A 219     -16.544   1.670   6.731  1.00 98.84           C  
ATOM   1747  N   TYR A 220     -20.916   1.189   3.408  1.00 98.79           N  
ATOM   1748  CA  TYR A 220     -22.284   1.686   3.196  1.00 98.79           C  
ATOM   1749  C   TYR A 220     -22.960   1.211   1.903  1.00 98.79           C  
ATOM   1750  CB  TYR A 220     -22.269   3.219   3.266  1.00 98.79           C  
ATOM   1751  O   TYR A 220     -24.149   1.443   1.720  1.00 98.79           O  
ATOM   1752  CG  TYR A 220     -21.735   3.758   4.576  1.00 98.79           C  
ATOM   1753  CD1 TYR A 220     -22.436   3.506   5.768  1.00 98.79           C  
ATOM   1754  CD2 TYR A 220     -20.523   4.473   4.611  1.00 98.79           C  
ATOM   1755  CE1 TYR A 220     -21.928   3.969   6.994  1.00 98.79           C  
ATOM   1756  CE2 TYR A 220     -20.005   4.923   5.840  1.00 98.79           C  
ATOM   1757  OH  TYR A 220     -20.220   5.142   8.209  1.00 98.79           O  
ATOM   1758  CZ  TYR A 220     -20.711   4.681   7.033  1.00 98.79           C  
ATOM   1759  N   GLY A 221     -22.235   0.557   1.002  1.00 98.30           N  
ATOM   1760  CA  GLY A 221     -22.682   0.183  -0.337  1.00 98.30           C  
ATOM   1761  C   GLY A 221     -22.503   1.292  -1.381  1.00 98.30           C  
ATOM   1762  O   GLY A 221     -22.683   2.473  -1.091  1.00 98.30           O  
ATOM   1763  N   GLU A 222     -22.178   0.890  -2.614  1.00 98.01           N  
ATOM   1764  CA  GLU A 222     -21.999   1.798  -3.765  1.00 98.01           C  
ATOM   1765  C   GLU A 222     -23.282   2.545  -4.135  1.00 98.01           C  
ATOM   1766  CB  GLU A 222     -21.578   0.962  -4.983  1.00 98.01           C  
ATOM   1767  O   GLU A 222     -23.284   3.740  -4.408  1.00 98.01           O  
ATOM   1768  CG  GLU A 222     -21.111   1.817  -6.171  1.00 98.01           C  
ATOM   1769  CD  GLU A 222     -19.824   2.593  -5.859  1.00 98.01           C  
ATOM   1770  OE1 GLU A 222     -19.655   3.716  -6.383  1.00 98.01           O  
ATOM   1771  OE2 GLU A 222     -19.015   2.021  -5.086  1.00 98.01           O  
ATOM   1772  N   THR A 223     -24.403   1.822  -4.154  1.00 98.26           N  
ATOM   1773  CA  THR A 223     -25.689   2.359  -4.589  1.00 98.26           C  
ATOM   1774  C   THR A 223     -26.562   2.696  -3.392  1.00 98.26           C  
ATOM   1775  CB  THR A 223     -26.422   1.411  -5.550  1.00 98.26           C  
ATOM   1776  O   THR A 223     -26.547   2.009  -2.366  1.00 98.26           O  
ATOM   1777  CG2 THR A 223     -25.561   0.985  -6.739  1.00 98.26           C  
ATOM   1778  OG1 THR A 223     -26.850   0.235  -4.898  1.00 98.26           O  
ATOM   1779  N   LEU A 224     -27.422   3.705  -3.550  1.00 98.36           N  
ATOM   1780  CA  LEU A 224     -28.413   4.049  -2.530  1.00 98.36           C  
ATOM   1781  C   LEU A 224     -29.334   2.861  -2.201  1.00 98.36           C  
ATOM   1782  CB  LEU A 224     -29.209   5.271  -3.018  1.00 98.36           C  
ATOM   1783  O   LEU A 224     -29.714   2.676  -1.050  1.00 98.36           O  
ATOM   1784  CG  LEU A 224     -30.230   5.806  -1.996  1.00 98.36           C  
ATOM   1785  CD1 LEU A 224     -29.566   6.278  -0.701  1.00 98.36           C  
ATOM   1786  CD2 LEU A 224     -30.990   6.981  -2.608  1.00 98.36           C  
ATOM   1787  N   ALA A 225     -29.662   2.020  -3.188  1.00 98.21           N  
ATOM   1788  CA  ALA A 225     -30.461   0.816  -2.971  1.00 98.21           C  
ATOM   1789  C   ALA A 225     -29.775  -0.168  -2.006  1.00 98.21           C  
ATOM   1790  CB  ALA A 225     -30.749   0.168  -4.330  1.00 98.21           C  
ATOM   1791  O   ALA A 225     -30.419  -0.666  -1.081  1.00 98.21           O  
ATOM   1792  N   ARG A 226     -28.467  -0.411  -2.175  1.00 98.33           N  
ATOM   1793  CA  ARG A 226     -27.682  -1.254  -1.262  1.00 98.33           C  
ATOM   1794  C   ARG A 226     -27.556  -0.615   0.119  1.00 98.33           C  
ATOM   1795  CB  ARG A 226     -26.309  -1.540  -1.885  1.00 98.33           C  
ATOM   1796  O   ARG A 226     -27.801  -1.289   1.114  1.00 98.33           O  
ATOM   1797  CG  ARG A 226     -25.527  -2.565  -1.055  1.00 98.33           C  
ATOM   1798  CD  ARG A 226     -24.194  -2.898  -1.729  1.00 98.33           C  
ATOM   1799  NE  ARG A 226     -23.535  -4.013  -1.039  1.00 98.33           N  
ATOM   1800  NH1 ARG A 226     -24.512  -5.712  -2.214  1.00 98.33           N  
ATOM   1801  NH2 ARG A 226     -23.205  -6.187  -0.495  1.00 98.33           N  
ATOM   1802  CZ  ARG A 226     -23.752  -5.292  -1.247  1.00 98.33           C  
ATOM   1803  N   GLN A 227     -27.273   0.684   0.178  1.00 98.66           N  
ATOM   1804  CA  GLN A 227     -27.191   1.427   1.436  1.00 98.66           C  
ATOM   1805  C   GLN A 227     -28.471   1.305   2.263  1.00 98.66           C  
ATOM   1806  CB  GLN A 227     -26.882   2.893   1.114  1.00 98.66           C  
ATOM   1807  O   GLN A 227     -28.420   0.979   3.445  1.00 98.66           O  
ATOM   1808  CG  GLN A 227     -26.616   3.728   2.372  1.00 98.66           C  
ATOM   1809  CD  GLN A 227     -26.555   5.201   2.012  1.00 98.66           C  
ATOM   1810  NE2 GLN A 227     -25.525   5.638   1.325  1.00 98.66           N  
ATOM   1811  OE1 GLN A 227     -27.462   5.969   2.283  1.00 98.66           O  
ATOM   1812  N   ARG A 228     -29.635   1.488   1.632  1.00 98.47           N  
ATOM   1813  CA  ARG A 228     -30.934   1.339   2.299  1.00 98.47           C  
ATOM   1814  C   ARG A 228     -31.153  -0.079   2.833  1.00 98.47           C  
ATOM   1815  CB  ARG A 228     -32.054   1.746   1.333  1.00 98.47           C  
ATOM   1816  O   ARG A 228     -31.676  -0.233   3.926  1.00 98.47           O  
ATOM   1817  CG  ARG A 228     -32.090   3.264   1.085  1.00 98.47           C  
ATOM   1818  CD  ARG A 228     -33.230   3.596   0.123  1.00 98.47           C  
ATOM   1819  NE  ARG A 228     -33.416   5.051  -0.009  1.00 98.47           N  
ATOM   1820  NH1 ARG A 228     -35.116   4.997  -1.553  1.00 98.47           N  
ATOM   1821  NH2 ARG A 228     -34.391   6.959  -0.771  1.00 98.47           N  
ATOM   1822  CZ  ARG A 228     -34.302   5.659  -0.776  1.00 98.47           C  
ATOM   1823  N   LYS A 229     -30.725  -1.119   2.113  1.00 98.55           N  
ATOM   1824  CA  LYS A 229     -30.828  -2.513   2.589  1.00 98.55           C  
ATOM   1825  C   LYS A 229     -30.007  -2.779   3.857  1.00 98.55           C  
ATOM   1826  CB  LYS A 229     -30.406  -3.471   1.468  1.00 98.55           C  
ATOM   1827  O   LYS A 229     -30.443  -3.572   4.697  1.00 98.55           O  
ATOM   1828  CG  LYS A 229     -31.497  -3.633   0.399  1.00 98.55           C  
ATOM   1829  CD  LYS A 229     -31.001  -4.571  -0.708  1.00 98.55           C  
ATOM   1830  CE  LYS A 229     -32.124  -4.918  -1.691  1.00 98.55           C  
ATOM   1831  NZ  LYS A 229     -31.689  -5.948  -2.670  1.00 98.55           N  
ATOM   1832  N   LEU A 230     -28.854  -2.117   3.982  1.00 98.77           N  
ATOM   1833  CA  LEU A 230     -27.905  -2.268   5.091  1.00 98.77           C  
ATOM   1834  C   LEU A 230     -28.227  -1.380   6.307  1.00 98.77           C  
ATOM   1835  CB  LEU A 230     -26.486  -1.972   4.571  1.00 98.77           C  
ATOM   1836  O   LEU A 230     -27.783  -1.686   7.410  1.00 98.77           O  
ATOM   1837  CG  LEU A 230     -25.951  -2.933   3.492  1.00 98.77           C  
ATOM   1838  CD1 LEU A 230     -24.621  -2.409   2.950  1.00 98.77           C  
ATOM   1839  CD2 LEU A 230     -25.736  -4.348   4.030  1.00 98.77           C  
ATOM   1840  N   ARG A 231     -29.006  -0.308   6.138  1.00 98.73           N  
ATOM   1841  CA  ARG A 231     -29.407   0.597   7.228  1.00 98.73           C  
ATOM   1842  C   ARG A 231     -30.511   0.014   8.103  1.00 98.73           C  
ATOM   1843  CB  ARG A 231     -29.829   1.953   6.658  1.00 98.73           C  
ATOM   1844  O   ARG A 231     -31.405  -0.682   7.620  1.00 98.73           O  
ATOM   1845  CG  ARG A 231     -28.598   2.791   6.288  1.00 98.73           C  
ATOM   1846  CD  ARG A 231     -29.000   4.079   5.570  1.00 98.73           C  
ATOM   1847  NE  ARG A 231     -29.819   4.961   6.422  1.00 98.73           N  
ATOM   1848  NH1 ARG A 231     -30.210   6.582   4.847  1.00 98.73           N  
ATOM   1849  NH2 ARG A 231     -31.153   6.765   6.820  1.00 98.73           N  
ATOM   1850  CZ  ARG A 231     -30.384   6.083   6.037  1.00 98.73           C  
ATOM   1851  N   LEU A 232     -30.459   0.335   9.396  1.00 98.62           N  
ATOM   1852  CA  LEU A 232     -31.499  -0.016  10.365  1.00 98.62           C  
ATOM   1853  C   LEU A 232     -32.717   0.915  10.261  1.00 98.62           C  
ATOM   1854  CB  LEU A 232     -30.879   0.009  11.778  1.00 98.62           C  
ATOM   1855  O   LEU A 232     -33.820   0.494  10.594  1.00 98.62           O  
ATOM   1856  CG  LEU A 232     -31.798  -0.510  12.900  1.00 98.62           C  
ATOM   1857  CD1 LEU A 232     -32.183  -1.979  12.704  1.00 98.62           C  
ATOM   1858  CD2 LEU A 232     -31.088  -0.377  14.247  1.00 98.62           C  
ATOM   1859  N   PHE A 233     -32.515   2.152   9.786  1.00 98.62           N  
ATOM   1860  CA  PHE A 233     -33.507   3.242   9.805  1.00 98.62           C  
ATOM   1861  C   PHE A 233     -34.027   3.577  11.205  1.00 98.62           C  
ATOM   1862  CB  PHE A 233     -34.631   3.013   8.796  1.00 98.62           C  
ATOM   1863  O   PHE A 233     -35.173   3.990  11.396  1.00 98.62           O  
ATOM   1864  CG  PHE A 233     -34.151   2.959   7.373  1.00 98.62           C  
ATOM   1865  CD1 PHE A 233     -33.846   4.154   6.696  1.00 98.62           C  
ATOM   1866  CD2 PHE A 233     -34.037   1.721   6.725  1.00 98.62           C  
ATOM   1867  CE1 PHE A 233     -33.462   4.113   5.347  1.00 98.62           C  
ATOM   1868  CE2 PHE A 233     -33.678   1.682   5.373  1.00 98.62           C  
ATOM   1869  CZ  PHE A 233     -33.398   2.874   4.688  1.00 98.62           C  
ATOM   1870  N   LYS A 234     -33.162   3.376  12.195  1.00 98.72           N  
ATOM   1871  CA  LYS A 234     -33.366   3.795  13.568  1.00 98.72           C  
ATOM   1872  C   LYS A 234     -32.045   4.333  14.102  1.00 98.72           C  
ATOM   1873  CB  LYS A 234     -33.894   2.602  14.365  1.00 98.72           C  
ATOM   1874  O   LYS A 234     -31.026   3.647  14.032  1.00 98.72           O  
ATOM   1875  CG  LYS A 234     -34.227   3.019  15.795  1.00 98.72           C  
ATOM   1876  CD  LYS A 234     -34.693   1.822  16.619  1.00 98.72           C  
ATOM   1877  CE  LYS A 234     -34.867   2.304  18.059  1.00 98.72           C  
ATOM   1878  NZ  LYS A 234     -35.227   1.188  18.963  1.00 98.72           N  
ATOM   1879  N   ASP A 235     -32.095   5.534  14.674  1.00 98.71           N  
ATOM   1880  CA  ASP A 235     -30.965   6.190  15.342  1.00 98.71           C  
ATOM   1881  C   ASP A 235     -29.726   6.388  14.446  1.00 98.71           C  
ATOM   1882  CB  ASP A 235     -30.681   5.480  16.683  1.00 98.71           C  
ATOM   1883  O   ASP A 235     -28.607   6.478  14.933  1.00 98.71           O  
ATOM   1884  CG  ASP A 235     -31.925   5.414  17.579  1.00 98.71           C  
ATOM   1885  OD1 ASP A 235     -32.731   6.376  17.541  1.00 98.71           O  
ATOM   1886  OD2 ASP A 235     -32.114   4.402  18.292  1.00 98.71           O  
ATOM   1887  N   GLY A 236     -29.916   6.436  13.125  1.00 98.75           N  
ATOM   1888  CA  GLY A 236     -28.859   6.547  12.123  1.00 98.75           C  
ATOM   1889  C   GLY A 236     -28.082   5.259  11.881  1.00 98.75           C  
ATOM   1890  O   GLY A 236     -27.206   5.248  11.026  1.00 98.75           O  
ATOM   1891  N   LYS A 237     -28.395   4.179  12.603  1.00 98.90           N  
ATOM   1892  CA  LYS A 237     -27.561   2.979  12.681  1.00 98.90           C  
ATOM   1893  C   LYS A 237     -27.626   2.110  11.430  1.00 98.90           C  
ATOM   1894  CB  LYS A 237     -27.916   2.178  13.946  1.00 98.90           C  
ATOM   1895  O   LYS A 237     -28.605   2.079  10.675  1.00 98.90           O  
ATOM   1896  CG  LYS A 237     -27.509   2.942  15.213  1.00 98.90           C  
ATOM   1897  CD  LYS A 237     -27.732   2.118  16.486  1.00 98.90           C  
ATOM   1898  CE  LYS A 237     -27.230   2.961  17.661  1.00 98.90           C  
ATOM   1899  NZ  LYS A 237     -27.234   2.243  18.953  1.00 98.90           N  
ATOM   1900  N   MET A 238     -26.593   1.295  11.282  1.00 98.85           N  
ATOM   1901  CA  MET A 238     -26.543   0.172  10.353  1.00 98.85           C  
ATOM   1902  C   MET A 238     -27.122  -1.082  11.018  1.00 98.85           C  
ATOM   1903  CB  MET A 238     -25.093  -0.024   9.906  1.00 98.85           C  
ATOM   1904  O   MET A 238     -27.015  -1.257  12.234  1.00 98.85           O  
ATOM   1905  CG  MET A 238     -24.594   1.147   9.051  1.00 98.85           C  
ATOM   1906  SD  MET A 238     -25.312   1.264   7.391  1.00 98.85           S  
ATOM   1907  CE  MET A 238     -24.287   0.034   6.551  1.00 98.85           C  
ATOM   1908  N   LYS A 239     -27.743  -1.968  10.229  1.00 98.81           N  
ATOM   1909  CA  LYS A 239     -28.203  -3.280  10.708  1.00 98.81           C  
ATOM   1910  C   LYS A 239     -27.016  -4.096  11.216  1.00 98.81           C  
ATOM   1911  CB  LYS A 239     -28.919  -4.055   9.593  1.00 98.81           C  
ATOM   1912  O   LYS A 239     -25.903  -3.962  10.719  1.00 98.81           O  
ATOM   1913  CG  LYS A 239     -30.320  -3.519   9.287  1.00 98.81           C  
ATOM   1914  CD  LYS A 239     -30.887  -4.265   8.077  1.00 98.81           C  
ATOM   1915  CE  LYS A 239     -32.295  -3.796   7.709  1.00 98.81           C  
ATOM   1916  NZ  LYS A 239     -32.725  -4.439   6.445  1.00 98.81           N  
ATOM   1917  N   TYR A 240     -27.281  -4.967  12.178  1.00 98.68           N  
ATOM   1918  CA  TYR A 240     -26.314  -5.874  12.786  1.00 98.68           C  
ATOM   1919  C   TYR A 240     -27.045  -7.104  13.335  1.00 98.68           C  
ATOM   1920  CB  TYR A 240     -25.546  -5.134  13.896  1.00 98.68           C  
ATOM   1921  O   TYR A 240     -28.275  -7.117  13.412  1.00 98.68           O  
ATOM   1922  CG  TYR A 240     -26.398  -4.651  15.058  1.00 98.68           C  
ATOM   1923  CD1 TYR A 240     -27.024  -3.391  14.996  1.00 98.68           C  
ATOM   1924  CD2 TYR A 240     -26.568  -5.460  16.199  1.00 98.68           C  
ATOM   1925  CE1 TYR A 240     -27.820  -2.938  16.063  1.00 98.68           C  
ATOM   1926  CE2 TYR A 240     -27.363  -5.010  17.271  1.00 98.68           C  
ATOM   1927  OH  TYR A 240     -28.754  -3.308  18.238  1.00 98.68           O  
ATOM   1928  CZ  TYR A 240     -27.990  -3.747  17.203  1.00 98.68           C  
ATOM   1929  N   GLN A 241     -26.288  -8.118  13.738  1.00 98.38           N  
ATOM   1930  CA  GLN A 241     -26.768  -9.253  14.524  1.00 98.38           C  
ATOM   1931  C   GLN A 241     -25.888  -9.442  15.762  1.00 98.38           C  
ATOM   1932  CB  GLN A 241     -26.850 -10.516  13.653  1.00 98.38           C  
ATOM   1933  O   GLN A 241     -24.747  -8.976  15.789  1.00 98.38           O  
ATOM   1934  CG  GLN A 241     -25.486 -11.000  13.139  1.00 98.38           C  
ATOM   1935  CD  GLN A 241     -25.633 -12.201  12.212  1.00 98.38           C  
ATOM   1936  NE2 GLN A 241     -25.014 -12.205  11.058  1.00 98.38           N  
ATOM   1937  OE1 GLN A 241     -26.313 -13.167  12.502  1.00 98.38           O  
ATOM   1938  N   ILE A 242     -26.423 -10.108  16.785  1.00 97.97           N  
ATOM   1939  CA  ILE A 242     -25.677 -10.475  17.990  1.00 97.97           C  
ATOM   1940  C   ILE A 242     -25.468 -11.986  17.978  1.00 97.97           C  
ATOM   1941  CB  ILE A 242     -26.393  -9.994  19.272  1.00 97.97           C  
ATOM   1942  O   ILE A 242     -26.443 -12.735  17.951  1.00 97.97           O  
ATOM   1943  CG1 ILE A 242     -26.651  -8.469  19.293  1.00 97.97           C  
ATOM   1944  CG2 ILE A 242     -25.595 -10.413  20.521  1.00 97.97           C  
ATOM   1945  CD1 ILE A 242     -25.401  -7.584  19.171  1.00 97.97           C  
ATOM   1946  N   ILE A 243     -24.209 -12.419  18.007  1.00 96.77           N  
ATOM   1947  CA  ILE A 243     -23.811 -13.829  18.102  1.00 96.77           C  
ATOM   1948  C   ILE A 243     -22.876 -13.932  19.305  1.00 96.77           C  
ATOM   1949  CB  ILE A 243     -23.143 -14.328  16.798  1.00 96.77           C  
ATOM   1950  O   ILE A 243     -21.912 -13.175  19.391  1.00 96.77           O  
ATOM   1951  CG1 ILE A 243     -24.057 -14.114  15.566  1.00 96.77           C  
ATOM   1952  CG2 ILE A 243     -22.777 -15.817  16.944  1.00 96.77           C  
ATOM   1953  CD1 ILE A 243     -23.370 -14.406  14.225  1.00 96.77           C  
ATOM   1954  N   ASP A 244     -23.210 -14.796  20.264  1.00 93.76           N  
ATOM   1955  CA  ASP A 244     -22.441 -15.008  21.502  1.00 93.76           C  
ATOM   1956  C   ASP A 244     -22.108 -13.713  22.273  1.00 93.76           C  
ATOM   1957  CB  ASP A 244     -21.245 -15.932  21.222  1.00 93.76           C  
ATOM   1958  O   ASP A 244     -21.048 -13.556  22.874  1.00 93.76           O  
ATOM   1959  CG  ASP A 244     -21.710 -17.263  20.620  1.00 93.76           C  
ATOM   1960  OD1 ASP A 244     -22.783 -17.748  21.056  1.00 93.76           O  
ATOM   1961  OD2 ASP A 244     -21.035 -17.755  19.693  1.00 93.76           O  
ATOM   1962  N   GLY A 245     -23.046 -12.758  22.259  1.00 94.89           N  
ATOM   1963  CA  GLY A 245     -22.922 -11.465  22.943  1.00 94.89           C  
ATOM   1964  C   GLY A 245     -22.117 -10.401  22.187  1.00 94.89           C  
ATOM   1965  O   GLY A 245     -22.018  -9.274  22.665  1.00 94.89           O  
ATOM   1966  N   GLU A 246     -21.592 -10.714  21.003  1.00 96.36           N  
ATOM   1967  CA  GLU A 246     -20.788  -9.810  20.179  1.00 96.36           C  
ATOM   1968  C   GLU A 246     -21.564  -9.328  18.940  1.00 96.36           C  
ATOM   1969  CB  GLU A 246     -19.480 -10.518  19.792  1.00 96.36           C  
ATOM   1970  O   GLU A 246     -22.347 -10.066  18.337  1.00 96.36           O  
ATOM   1971  CG  GLU A 246     -18.478 -10.671  20.953  1.00 96.36           C  
ATOM   1972  CD  GLU A 246     -17.798  -9.354  21.367  1.00 96.36           C  
ATOM   1973  OE1 GLU A 246     -17.612  -9.133  22.587  1.00 96.36           O  
ATOM   1974  OE2 GLU A 246     -17.431  -8.568  20.449  1.00 96.36           O  
ATOM   1975  N   MET A 247     -21.340  -8.071  18.540  1.00 98.33           N  
ATOM   1976  CA  MET A 247     -21.971  -7.470  17.357  1.00 98.33           C  
ATOM   1977  C   MET A 247     -21.239  -7.873  16.071  1.00 98.33           C  
ATOM   1978  CB  MET A 247     -22.028  -5.940  17.518  1.00 98.33           C  
ATOM   1979  O   MET A 247     -20.042  -7.610  15.938  1.00 98.33           O  
ATOM   1980  CG  MET A 247     -22.754  -5.251  16.352  1.00 98.33           C  
ATOM   1981  SD  MET A 247     -22.757  -3.433  16.376  1.00 98.33           S  
ATOM   1982  CE  MET A 247     -23.774  -3.108  17.841  1.00 98.33           C  
ATOM   1983  N   TYR A 248     -21.973  -8.421  15.102  1.00 98.57           N  
ATOM   1984  CA  TYR A 248     -21.487  -8.771  13.763  1.00 98.57           C  
ATOM   1985  C   TYR A 248     -22.389  -8.182  12.666  1.00 98.57           C  
ATOM   1986  CB  TYR A 248     -21.387 -10.298  13.637  1.00 98.57           C  
ATOM   1987  O   TYR A 248     -23.533  -7.804  12.947  1.00 98.57           O  
ATOM   1988  CG  TYR A 248     -20.297 -10.899  14.499  1.00 98.57           C  
ATOM   1989  CD1 TYR A 248     -18.952 -10.835  14.082  1.00 98.57           C  
ATOM   1990  CD2 TYR A 248     -20.627 -11.507  15.724  1.00 98.57           C  
ATOM   1991  CE1 TYR A 248     -17.940 -11.381  14.897  1.00 98.57           C  
ATOM   1992  CE2 TYR A 248     -19.621 -12.076  16.526  1.00 98.57           C  
ATOM   1993  OH  TYR A 248     -17.290 -12.535  16.890  1.00 98.57           O  
ATOM   1994  CZ  TYR A 248     -18.272 -12.005  16.117  1.00 98.57           C  
ATOM   1995  N   PRO A 249     -21.918  -8.099  11.406  1.00 98.74           N  
ATOM   1996  CA  PRO A 249     -22.759  -7.671  10.296  1.00 98.74           C  
ATOM   1997  C   PRO A 249     -23.973  -8.588  10.112  1.00 98.74           C  
ATOM   1998  CB  PRO A 249     -21.860  -7.643   9.060  1.00 98.74           C  
ATOM   1999  O   PRO A 249     -23.882  -9.782  10.400  1.00 98.74           O  
ATOM   2000  CG  PRO A 249     -20.446  -7.556   9.635  1.00 98.74           C  
ATOM   2001  CD  PRO A 249     -20.558  -8.331  10.944  1.00 98.74           C  
ATOM   2002  N   PRO A 250     -25.110  -8.061   9.632  1.00 98.53           N  
ATOM   2003  CA  PRO A 250     -26.336  -8.831   9.445  1.00 98.53           C  
ATOM   2004  C   PRO A 250     -26.147  -9.879   8.342  1.00 98.53           C  
ATOM   2005  CB  PRO A 250     -27.387  -7.788   9.063  1.00 98.53           C  
ATOM   2006  O   PRO A 250     -25.187  -9.823   7.572  1.00 98.53           O  
ATOM   2007  CG  PRO A 250     -26.558  -6.785   8.258  1.00 98.53           C  
ATOM   2008  CD  PRO A 250     -25.239  -6.749   9.018  1.00 98.53           C  
ATOM   2009  N   THR A 251     -27.071 -10.826   8.213  1.00 98.45           N  
ATOM   2010  CA  THR A 251     -26.974 -11.823   7.141  1.00 98.45           C  
ATOM   2011  C   THR A 251     -27.481 -11.283   5.796  1.00 98.45           C  
ATOM   2012  CB  THR A 251     -27.672 -13.136   7.510  1.00 98.45           C  
ATOM   2013  O   THR A 251     -28.250 -10.316   5.712  1.00 98.45           O  
ATOM   2014  CG2 THR A 251     -27.218 -13.718   8.848  1.00 98.45           C  
ATOM   2015  OG1 THR A 251     -29.064 -12.954   7.510  1.00 98.45           O  
ATOM   2016  N   VAL A 252     -27.087 -11.945   4.705  1.00 98.23           N  
ATOM   2017  CA  VAL A 252     -27.669 -11.734   3.367  1.00 98.23           C  
ATOM   2018  C   VAL A 252     -29.181 -11.973   3.385  1.00 98.23           C  
ATOM   2019  CB  VAL A 252     -26.981 -12.644   2.330  1.00 98.23           C  
ATOM   2020  O   VAL A 252     -29.913 -11.241   2.722  1.00 98.23           O  
ATOM   2021  CG1 VAL A 252     -27.678 -12.649   0.962  1.00 98.23           C  
ATOM   2022  CG2 VAL A 252     -25.537 -12.190   2.093  1.00 98.23           C  
ATOM   2023  N   LYS A 253     -29.666 -12.936   4.180  1.00 97.16           N  
ATOM   2024  CA  LYS A 253     -31.098 -13.227   4.337  1.00 97.16           C  
ATOM   2025  C   LYS A 253     -31.874 -12.021   4.865  1.00 97.16           C  
ATOM   2026  CB  LYS A 253     -31.252 -14.413   5.294  1.00 97.16           C  
ATOM   2027  O   LYS A 253     -32.904 -11.660   4.301  1.00 97.16           O  
ATOM   2028  CG  LYS A 253     -32.689 -14.946   5.344  1.00 97.16           C  
ATOM   2029  CD  LYS A 253     -32.805 -15.968   6.480  1.00 97.16           C  
ATOM   2030  CE  LYS A 253     -33.929 -16.967   6.204  1.00 97.16           C  
ATOM   2031  NZ  LYS A 253     -33.474 -18.334   6.541  1.00 97.16           N  
ATOM   2032  N   ASP A 254     -31.349 -11.371   5.902  1.00 97.24           N  
ATOM   2033  CA  ASP A 254     -32.038 -10.280   6.608  1.00 97.24           C  
ATOM   2034  C   ASP A 254     -31.997  -8.949   5.845  1.00 97.24           C  
ATOM   2035  CB  ASP A 254     -31.390 -10.076   7.985  1.00 97.24           C  
ATOM   2036  O   ASP A 254     -32.840  -8.064   6.025  1.00 97.24           O  
ATOM   2037  CG  ASP A 254     -31.359 -11.350   8.826  1.00 97.24           C  
ATOM   2038  OD1 ASP A 254     -32.345 -12.116   8.770  1.00 97.24           O  
ATOM   2039  OD2 ASP A 254     -30.295 -11.574   9.447  1.00 97.24           O  
ATOM   2040  N   THR A 255     -30.981  -8.769   5.002  1.00 97.60           N  
ATOM   2041  CA  THR A 255     -30.762  -7.519   4.259  1.00 97.60           C  
ATOM   2042  C   THR A 255     -31.199  -7.597   2.805  1.00 97.60           C  
ATOM   2043  CB  THR A 255     -29.294  -7.098   4.303  1.00 97.60           C  
ATOM   2044  O   THR A 255     -31.507  -6.564   2.212  1.00 97.60           O  
ATOM   2045  CG2 THR A 255     -28.816  -6.813   5.720  1.00 97.60           C  
ATOM   2046  OG1 THR A 255     -28.485  -8.114   3.762  1.00 97.60           O  
ATOM   2047  N   GLN A 256     -31.200  -8.794   2.212  1.00 96.96           N  
ATOM   2048  CA  GLN A 256     -31.313  -9.017   0.767  1.00 96.96           C  
ATOM   2049  C   GLN A 256     -30.228  -8.275  -0.039  1.00 96.96           C  
ATOM   2050  CB  GLN A 256     -32.733  -8.690   0.276  1.00 96.96           C  
ATOM   2051  O   GLN A 256     -30.422  -7.974  -1.223  1.00 96.96           O  
ATOM   2052  CG  GLN A 256     -33.848  -9.388   1.070  1.00 96.96           C  
ATOM   2053  CD  GLN A 256     -35.232  -8.885   0.675  1.00 96.96           C  
ATOM   2054  NE2 GLN A 256     -36.277  -9.495   1.188  1.00 96.96           N  
ATOM   2055  OE1 GLN A 256     -35.404  -7.941  -0.083  1.00 96.96           O  
ATOM   2056  N   ALA A 257     -29.113  -7.897   0.596  1.00 96.85           N  
ATOM   2057  CA  ALA A 257     -27.972  -7.294  -0.079  1.00 96.85           C  
ATOM   2058  C   ALA A 257     -27.131  -8.401  -0.723  1.00 96.85           C  
ATOM   2059  CB  ALA A 257     -27.174  -6.444   0.916  1.00 96.85           C  
ATOM   2060  O   ALA A 257     -26.724  -9.348  -0.054  1.00 96.85           O  
ATOM   2061  N   GLU A 258     -26.883  -8.291  -2.026  1.00 95.56           N  
ATOM   2062  CA  GLU A 258     -26.129  -9.300  -2.774  1.00 95.56           C  
ATOM   2063  C   GLU A 258     -24.682  -9.381  -2.264  1.00 95.56           C  
ATOM   2064  CB  GLU A 258     -26.182  -8.992  -4.279  1.00 95.56           C  
ATOM   2065  O   GLU A 258     -24.039  -8.360  -2.036  1.00 95.56           O  
ATOM   2066  CG  GLU A 258     -27.612  -9.135  -4.832  1.00 95.56           C  
ATOM   2067  CD  GLU A 258     -27.749  -8.770  -6.318  1.00 95.56           C  
ATOM   2068  OE1 GLU A 258     -28.914  -8.740  -6.775  1.00 95.56           O  
ATOM   2069  OE2 GLU A 258     -26.724  -8.478  -6.969  1.00 95.56           O  
ATOM   2070  N   MET A 259     -24.165 -10.585  -2.059  1.00 97.85           N  
ATOM   2071  CA  MET A 259     -22.782 -10.832  -1.651  1.00 97.85           C  
ATOM   2072  C   MET A 259     -22.246 -12.005  -2.463  1.00 97.85           C  
ATOM   2073  CB  MET A 259     -22.698 -11.180  -0.158  1.00 97.85           C  
ATOM   2074  O   MET A 259     -23.000 -12.921  -2.805  1.00 97.85           O  
ATOM   2075  CG  MET A 259     -23.044 -10.044   0.812  1.00 97.85           C  
ATOM   2076  SD  MET A 259     -21.878  -8.658   0.917  1.00 97.85           S  
ATOM   2077  CE  MET A 259     -20.348  -9.480   1.445  1.00 97.85           C  
ATOM   2078  N   ILE A 260     -20.945 -12.013  -2.723  1.00 96.66           N  
ATOM   2079  CA  ILE A 260     -20.269 -13.113  -3.401  1.00 96.66           C  
ATOM   2080  C   ILE A 260     -19.862 -14.143  -2.345  1.00 96.66           C  
ATOM   2081  CB  ILE A 260     -19.093 -12.594  -4.258  1.00 96.66           C  
ATOM   2082  O   ILE A 260     -18.845 -14.004  -1.673  1.00 96.66           O  
ATOM   2083  CG1 ILE A 260     -19.602 -11.536  -5.268  1.00 96.66           C  
ATOM   2084  CG2 ILE A 260     -18.421 -13.778  -4.981  1.00 96.66           C  
ATOM   2085  CD1 ILE A 260     -18.528 -10.999  -6.219  1.00 96.66           C  
ATOM   2086  N   TYR A 261     -20.670 -15.196  -2.213  1.00 96.80           N  
ATOM   2087  CA  TYR A 261     -20.341 -16.397  -1.447  1.00 96.80           C  
ATOM   2088  C   TYR A 261     -20.552 -17.644  -2.312  1.00 96.80           C  
ATOM   2089  CB  TYR A 261     -21.197 -16.509  -0.179  1.00 96.80           C  
ATOM   2090  O   TYR A 261     -21.554 -17.724  -3.032  1.00 96.80           O  
ATOM   2091  CG  TYR A 261     -20.824 -15.542   0.923  1.00 96.80           C  
ATOM   2092  CD1 TYR A 261     -19.723 -15.813   1.760  1.00 96.80           C  
ATOM   2093  CD2 TYR A 261     -21.590 -14.380   1.125  1.00 96.80           C  
ATOM   2094  CE1 TYR A 261     -19.394 -14.927   2.804  1.00 96.80           C  
ATOM   2095  CE2 TYR A 261     -21.259 -13.488   2.161  1.00 96.80           C  
ATOM   2096  OH  TYR A 261     -19.852 -12.879   3.992  1.00 96.80           O  
ATOM   2097  CZ  TYR A 261     -20.159 -13.757   3.001  1.00 96.80           C  
ATOM   2098  N   PRO A 262     -19.673 -18.654  -2.216  1.00 95.92           N  
ATOM   2099  CA  PRO A 262     -19.935 -19.968  -2.778  1.00 95.92           C  
ATOM   2100  C   PRO A 262     -21.210 -20.600  -2.188  1.00 95.92           C  
ATOM   2101  CB  PRO A 262     -18.693 -20.794  -2.454  1.00 95.92           C  
ATOM   2102  O   PRO A 262     -21.524 -20.381  -1.011  1.00 95.92           O  
ATOM   2103  CG  PRO A 262     -17.584 -19.767  -2.276  1.00 95.92           C  
ATOM   2104  CD  PRO A 262     -18.331 -18.589  -1.665  1.00 95.92           C  
ATOM   2105  N   PRO A 263     -21.942 -21.424  -2.959  1.00 94.31           N  
ATOM   2106  CA  PRO A 263     -23.218 -21.997  -2.527  1.00 94.31           C  
ATOM   2107  C   PRO A 263     -23.104 -22.884  -1.278  1.00 94.31           C  
ATOM   2108  CB  PRO A 263     -23.736 -22.783  -3.737  1.00 94.31           C  
ATOM   2109  O   PRO A 263     -24.086 -23.016  -0.551  1.00 94.31           O  
ATOM   2110  CG  PRO A 263     -22.470 -23.118  -4.526  1.00 94.31           C  
ATOM   2111  CD  PRO A 263     -21.595 -21.891  -4.293  1.00 94.31           C  
ATOM   2112  N   GLN A 264     -21.926 -23.449  -0.999  1.00 93.89           N  
ATOM   2113  CA  GLN A 264     -21.667 -24.291   0.170  1.00 93.89           C  
ATOM   2114  C   GLN A 264     -21.534 -23.525   1.496  1.00 93.89           C  
ATOM   2115  CB  GLN A 264     -20.440 -25.191  -0.074  1.00 93.89           C  
ATOM   2116  O   GLN A 264     -21.611 -24.148   2.551  1.00 93.89           O  
ATOM   2117  CG  GLN A 264     -19.072 -24.484  -0.169  1.00 93.89           C  
ATOM   2118  CD  GLN A 264     -18.708 -23.979  -1.562  1.00 93.89           C  
ATOM   2119  NE2 GLN A 264     -17.442 -23.735  -1.820  1.00 93.89           N  
ATOM   2120  OE1 GLN A 264     -19.540 -23.768  -2.433  1.00 93.89           O  
ATOM   2121  N   VAL A 265     -21.340 -22.198   1.480  1.00 96.27           N  
ATOM   2122  CA  VAL A 265     -21.227 -21.412   2.722  1.00 96.27           C  
ATOM   2123  C   VAL A 265     -22.597 -21.376   3.417  1.00 96.27           C  
ATOM   2124  CB  VAL A 265     -20.700 -19.988   2.459  1.00 96.27           C  
ATOM   2125  O   VAL A 265     -23.562 -20.947   2.776  1.00 96.27           O  
ATOM   2126  CG1 VAL A 265     -20.602 -19.167   3.754  1.00 96.27           C  
ATOM   2127  CG2 VAL A 265     -19.302 -20.040   1.830  1.00 96.27           C  
ATOM   2128  N   PRO A 266     -22.728 -21.791   4.692  1.00 96.31           N  
ATOM   2129  CA  PRO A 266     -23.999 -21.771   5.420  1.00 96.31           C  
ATOM   2130  C   PRO A 266     -24.645 -20.380   5.470  1.00 96.31           C  
ATOM   2131  CB  PRO A 266     -23.668 -22.268   6.830  1.00 96.31           C  
ATOM   2132  O   PRO A 266     -23.951 -19.382   5.637  1.00 96.31           O  
ATOM   2133  CG  PRO A 266     -22.444 -23.154   6.620  1.00 96.31           C  
ATOM   2134  CD  PRO A 266     -21.701 -22.448   5.490  1.00 96.31           C  
ATOM   2135  N   GLU A 267     -25.978 -20.301   5.373  1.00 95.48           N  
ATOM   2136  CA  GLU A 267     -26.721 -19.025   5.307  1.00 95.48           C  
ATOM   2137  C   GLU A 267     -26.406 -18.083   6.484  1.00 95.48           C  
ATOM   2138  CB  GLU A 267     -28.230 -19.330   5.229  1.00 95.48           C  
ATOM   2139  O   GLU A 267     -26.216 -16.887   6.277  1.00 95.48           O  
ATOM   2140  CG  GLU A 267     -29.096 -18.092   4.933  1.00 95.48           C  
ATOM   2141  CD  GLU A 267     -30.606 -18.397   4.895  1.00 95.48           C  
ATOM   2142  OE1 GLU A 267     -31.376 -17.573   4.370  1.00 95.48           O  
ATOM   2143  OE2 GLU A 267     -31.077 -19.401   5.473  1.00 95.48           O  
ATOM   2144  N   HIS A 268     -26.259 -18.629   7.696  1.00 95.64           N  
ATOM   2145  CA  HIS A 268     -25.941 -17.861   8.906  1.00 95.64           C  
ATOM   2146  C   HIS A 268     -24.513 -17.278   8.924  1.00 95.64           C  
ATOM   2147  CB  HIS A 268     -26.208 -18.732  10.144  1.00 95.64           C  
ATOM   2148  O   HIS A 268     -24.245 -16.373   9.706  1.00 95.64           O  
ATOM   2149  CG  HIS A 268     -25.251 -19.889  10.304  1.00 95.64           C  
ATOM   2150  CD2 HIS A 268     -24.105 -19.895  11.055  1.00 95.64           C  
ATOM   2151  ND1 HIS A 268     -25.380 -21.145   9.750  1.00 95.64           N  
ATOM   2152  CE1 HIS A 268     -24.333 -21.885  10.154  1.00 95.64           C  
ATOM   2153  NE2 HIS A 268     -23.527 -21.162  10.938  1.00 95.64           N  
ATOM   2154  N   LEU A 269     -23.609 -17.750   8.053  1.00 97.00           N  
ATOM   2155  CA  LEU A 269     -22.240 -17.231   7.894  1.00 97.00           C  
ATOM   2156  C   LEU A 269     -22.097 -16.271   6.704  1.00 97.00           C  
ATOM   2157  CB  LEU A 269     -21.248 -18.404   7.765  1.00 97.00           C  
ATOM   2158  O   LEU A 269     -21.023 -15.703   6.485  1.00 97.00           O  
ATOM   2159  CG  LEU A 269     -21.181 -19.333   8.986  1.00 97.00           C  
ATOM   2160  CD1 LEU A 269     -20.161 -20.441   8.735  1.00 97.00           C  
ATOM   2161  CD2 LEU A 269     -20.774 -18.600  10.263  1.00 97.00           C  
ATOM   2162  N   ARG A 270     -23.163 -16.074   5.918  1.00 97.88           N  
ATOM   2163  CA  ARG A 270     -23.180 -15.130   4.794  1.00 97.88           C  
ATOM   2164  C   ARG A 270     -23.488 -13.732   5.306  1.00 97.88           C  
ATOM   2165  CB  ARG A 270     -24.173 -15.568   3.713  1.00 97.88           C  
ATOM   2166  O   ARG A 270     -24.626 -13.268   5.238  1.00 97.88           O  
ATOM   2167  CG  ARG A 270     -23.802 -16.916   3.095  1.00 97.88           C  
ATOM   2168  CD  ARG A 270     -24.817 -17.265   2.008  1.00 97.88           C  
ATOM   2169  NE  ARG A 270     -24.670 -18.664   1.595  1.00 97.88           N  
ATOM   2170  NH1 ARG A 270     -26.266 -18.721  -0.052  1.00 97.88           N  
ATOM   2171  NH2 ARG A 270     -25.108 -20.562   0.475  1.00 97.88           N  
ATOM   2172  CZ  ARG A 270     -25.348 -19.303   0.667  1.00 97.88           C  
ATOM   2173  N   PHE A 271     -22.471 -13.067   5.833  1.00 98.49           N  
ATOM   2174  CA  PHE A 271     -22.575 -11.693   6.313  1.00 98.49           C  
ATOM   2175  C   PHE A 271     -22.688 -10.702   5.155  1.00 98.49           C  
ATOM   2176  CB  PHE A 271     -21.372 -11.391   7.204  1.00 98.49           C  
ATOM   2177  O   PHE A 271     -22.000 -10.848   4.143  1.00 98.49           O  
ATOM   2178  CG  PHE A 271     -21.235 -12.260   8.442  1.00 98.49           C  
ATOM   2179  CD1 PHE A 271     -22.341 -12.899   9.040  1.00 98.49           C  
ATOM   2180  CD2 PHE A 271     -19.959 -12.432   9.002  1.00 98.49           C  
ATOM   2181  CE1 PHE A 271     -22.155 -13.722  10.162  1.00 98.49           C  
ATOM   2182  CE2 PHE A 271     -19.771 -13.241  10.132  1.00 98.49           C  
ATOM   2183  CZ  PHE A 271     -20.872 -13.893  10.703  1.00 98.49           C  
ATOM   2184  N   ALA A 272     -23.553  -9.704   5.318  1.00 98.70           N  
ATOM   2185  CA  ALA A 272     -23.831  -8.650   4.357  1.00 98.70           C  
ATOM   2186  C   ALA A 272     -23.191  -7.329   4.797  1.00 98.70           C  
ATOM   2187  CB  ALA A 272     -25.346  -8.525   4.190  1.00 98.70           C  
ATOM   2188  O   ALA A 272     -23.505  -6.792   5.858  1.00 98.70           O  
ATOM   2189  N   VAL A 273     -22.310  -6.797   3.950  1.00 98.69           N  
ATOM   2190  CA  VAL A 273     -21.587  -5.532   4.158  1.00 98.69           C  
ATOM   2191  C   VAL A 273     -21.598  -4.701   2.868  1.00 98.69           C  
ATOM   2192  CB  VAL A 273     -20.156  -5.786   4.686  1.00 98.69           C  
ATOM   2193  O   VAL A 273     -22.130  -5.136   1.843  1.00 98.69           O  
ATOM   2194  CG1 VAL A 273     -20.174  -6.490   6.048  1.00 98.69           C  
ATOM   2195  CG2 VAL A 273     -19.300  -6.620   3.735  1.00 98.69           C  
ATOM   2196  N   GLY A 274     -21.054  -3.483   2.895  1.00 98.55           N  
ATOM   2197  CA  GLY A 274     -21.063  -2.579   1.740  1.00 98.55           C  
ATOM   2198  C   GLY A 274     -20.363  -3.148   0.504  1.00 98.55           C  
ATOM   2199  O   GLY A 274     -20.920  -3.068  -0.591  1.00 98.55           O  
ATOM   2200  N   GLN A 275     -19.201  -3.774   0.682  1.00 98.35           N  
ATOM   2201  CA  GLN A 275     -18.429  -4.431  -0.374  1.00 98.35           C  
ATOM   2202  C   GLN A 275     -18.870  -5.905  -0.530  1.00 98.35           C  
ATOM   2203  CB  GLN A 275     -16.926  -4.281  -0.046  1.00 98.35           C  
ATOM   2204  O   GLN A 275     -18.742  -6.703   0.396  1.00 98.35           O  
ATOM   2205  CG  GLN A 275     -16.016  -3.904  -1.231  1.00 98.35           C  
ATOM   2206  CD  GLN A 275     -15.877  -5.022  -2.248  1.00 98.35           C  
ATOM   2207  NE2 GLN A 275     -14.904  -5.008  -3.125  1.00 98.35           N  
ATOM   2208  OE1 GLN A 275     -16.679  -5.923  -2.283  1.00 98.35           O  
ATOM   2209  N   GLU A 276     -19.378  -6.278  -1.708  1.00 97.55           N  
ATOM   2210  CA  GLU A 276     -19.884  -7.622  -2.029  1.00 97.55           C  
ATOM   2211  C   GLU A 276     -18.869  -8.779  -1.926  1.00 97.55           C  
ATOM   2212  CB  GLU A 276     -20.569  -7.583  -3.405  1.00 97.55           C  
ATOM   2213  O   GLU A 276     -19.284  -9.926  -1.771  1.00 97.55           O  
ATOM   2214  CG  GLU A 276     -19.638  -7.230  -4.583  1.00 97.55           C  
ATOM   2215  CD  GLU A 276     -20.436  -6.834  -5.836  1.00 97.55           C  
ATOM   2216  OE1 GLU A 276     -20.137  -7.349  -6.934  1.00 97.55           O  
ATOM   2217  OE2 GLU A 276     -21.357  -5.993  -5.681  1.00 97.55           O  
ATOM   2218  N   VAL A 277     -17.567  -8.497  -1.946  1.00 97.23           N  
ATOM   2219  CA  VAL A 277     -16.461  -9.471  -1.983  1.00 97.23           C  
ATOM   2220  C   VAL A 277     -15.866  -9.743  -0.600  1.00 97.23           C  
ATOM   2221  CB  VAL A 277     -15.353  -9.052  -2.982  1.00 97.23           C  
ATOM   2222  O   VAL A 277     -15.093 -10.679  -0.434  1.00 97.23           O  
ATOM   2223  CG1 VAL A 277     -15.924  -8.377  -4.234  1.00 97.23           C  
ATOM   2224  CG2 VAL A 277     -14.274  -8.143  -2.372  1.00 97.23           C  
ATOM   2225  N   PHE A 278     -16.216  -8.964   0.430  1.00 98.36           N  
ATOM   2226  CA  PHE A 278     -15.582  -9.061   1.759  1.00 98.36           C  
ATOM   2227  C   PHE A 278     -15.870 -10.367   2.507  1.00 98.36           C  
ATOM   2228  CB  PHE A 278     -15.966  -7.837   2.598  1.00 98.36           C  
ATOM   2229  O   PHE A 278     -15.201 -10.667   3.492  1.00 98.36           O  
ATOM   2230  CG  PHE A 278     -15.233  -6.544   2.285  1.00 98.36           C  
ATOM   2231  CD1 PHE A 278     -14.319  -6.438   1.216  1.00 98.36           C  
ATOM   2232  CD2 PHE A 278     -15.457  -5.426   3.108  1.00 98.36           C  
ATOM   2233  CE1 PHE A 278     -13.611  -5.247   1.003  1.00 98.36           C  
ATOM   2234  CE2 PHE A 278     -14.766  -4.225   2.878  1.00 98.36           C  
ATOM   2235  CZ  PHE A 278     -13.831  -4.137   1.832  1.00 98.36           C  
ATOM   2236  N   GLY A 279     -16.804 -11.181   2.009  1.00 97.15           N  
ATOM   2237  CA  GLY A 279     -16.978 -12.567   2.444  1.00 97.15           C  
ATOM   2238  C   GLY A 279     -15.824 -13.505   2.069  1.00 97.15           C  
ATOM   2239  O   GLY A 279     -15.797 -14.640   2.534  1.00 97.15           O  
ATOM   2240  N   LEU A 280     -14.889 -13.050   1.228  1.00 97.14           N  
ATOM   2241  CA  LEU A 280     -13.772 -13.828   0.697  1.00 97.14           C  
ATOM   2242  C   LEU A 280     -12.747 -14.242   1.753  1.00 97.14           C  
ATOM   2243  CB  LEU A 280     -13.111 -12.978  -0.397  1.00 97.14           C  
ATOM   2244  O   LEU A 280     -12.238 -15.355   1.677  1.00 97.14           O  
ATOM   2245  CG  LEU A 280     -11.866 -13.587  -1.050  1.00 97.14           C  
ATOM   2246  CD1 LEU A 280     -12.182 -14.837  -1.868  1.00 97.14           C  
ATOM   2247  CD2 LEU A 280     -11.256 -12.532  -1.958  1.00 97.14           C  
ATOM   2248  N   VAL A 281     -12.419 -13.379   2.718  1.00 97.95           N  
ATOM   2249  CA  VAL A 281     -11.456 -13.702   3.782  1.00 97.95           C  
ATOM   2250  C   VAL A 281     -11.878 -13.101   5.129  1.00 97.95           C  
ATOM   2251  CB  VAL A 281     -10.008 -13.278   3.458  1.00 97.95           C  
ATOM   2252  O   VAL A 281     -12.294 -11.939   5.176  1.00 97.95           O  
ATOM   2253  CG1 VAL A 281      -9.350 -14.163   2.396  1.00 97.95           C  
ATOM   2254  CG2 VAL A 281      -9.870 -11.816   3.032  1.00 97.95           C  
ATOM   2255  N   PRO A 282     -11.694 -13.829   6.247  1.00 98.08           N  
ATOM   2256  CA  PRO A 282     -12.013 -13.347   7.591  1.00 98.08           C  
ATOM   2257  C   PRO A 282     -11.350 -12.020   7.975  1.00 98.08           C  
ATOM   2258  CB  PRO A 282     -11.562 -14.474   8.522  1.00 98.08           C  
ATOM   2259  O   PRO A 282     -11.937 -11.250   8.727  1.00 98.08           O  
ATOM   2260  CG  PRO A 282     -11.807 -15.717   7.686  1.00 98.08           C  
ATOM   2261  CD  PRO A 282     -11.401 -15.255   6.296  1.00 98.08           C  
ATOM   2262  N   GLY A 283     -10.161 -11.710   7.443  1.00 98.25           N  
ATOM   2263  CA  GLY A 283      -9.479 -10.436   7.705  1.00 98.25           C  
ATOM   2264  C   GLY A 283     -10.232  -9.204   7.179  1.00 98.25           C  
ATOM   2265  O   GLY A 283     -10.279  -8.179   7.858  1.00 98.25           O  
ATOM   2266  N   LEU A 284     -10.897  -9.312   6.022  1.00 98.67           N  
ATOM   2267  CA  LEU A 284     -11.757  -8.242   5.495  1.00 98.67           C  
ATOM   2268  C   LEU A 284     -13.025  -8.095   6.337  1.00 98.67           C  
ATOM   2269  CB  LEU A 284     -12.127  -8.535   4.029  1.00 98.67           C  
ATOM   2270  O   LEU A 284     -13.421  -6.983   6.687  1.00 98.67           O  
ATOM   2271  CG  LEU A 284     -10.964  -8.390   3.035  1.00 98.67           C  
ATOM   2272  CD1 LEU A 284     -11.423  -8.805   1.636  1.00 98.67           C  
ATOM   2273  CD2 LEU A 284     -10.464  -6.950   2.979  1.00 98.67           C  
ATOM   2274  N   MET A 285     -13.632  -9.221   6.711  1.00 98.67           N  
ATOM   2275  CA  MET A 285     -14.835  -9.239   7.540  1.00 98.67           C  
ATOM   2276  C   MET A 285     -14.579  -8.743   8.975  1.00 98.67           C  
ATOM   2277  CB  MET A 285     -15.409 -10.657   7.512  1.00 98.67           C  
ATOM   2278  O   MET A 285     -15.453  -8.110   9.570  1.00 98.67           O  
ATOM   2279  CG  MET A 285     -16.824 -10.711   8.084  1.00 98.67           C  
ATOM   2280  SD  MET A 285     -18.062  -9.647   7.274  1.00 98.67           S  
ATOM   2281  CE  MET A 285     -18.075 -10.360   5.609  1.00 98.67           C  
ATOM   2282  N   MET A 286     -13.374  -8.955   9.514  1.00 98.64           N  
ATOM   2283  CA  MET A 286     -12.918  -8.374  10.781  1.00 98.64           C  
ATOM   2284  C   MET A 286     -12.971  -6.842  10.723  1.00 98.64           C  
ATOM   2285  CB  MET A 286     -11.494  -8.868  11.089  1.00 98.64           C  
ATOM   2286  O   MET A 286     -13.636  -6.226  11.557  1.00 98.64           O  
ATOM   2287  CG  MET A 286     -10.903  -8.275  12.376  1.00 98.64           C  
ATOM   2288  SD  MET A 286      -9.106  -8.456  12.526  1.00 98.64           S  
ATOM   2289  CE  MET A 286      -8.518  -7.311  11.249  1.00 98.64           C  
ATOM   2290  N   TYR A 287     -12.340  -6.220   9.720  1.00 98.82           N  
ATOM   2291  CA  TYR A 287     -12.391  -4.763   9.560  1.00 98.82           C  
ATOM   2292  C   TYR A 287     -13.805  -4.252   9.280  1.00 98.82           C  
ATOM   2293  CB  TYR A 287     -11.411  -4.296   8.478  1.00 98.82           C  
ATOM   2294  O   TYR A 287     -14.211  -3.258   9.881  1.00 98.82           O  
ATOM   2295  CG  TYR A 287     -10.002  -4.119   8.996  1.00 98.82           C  
ATOM   2296  CD1 TYR A 287      -9.748  -3.117   9.954  1.00 98.82           C  
ATOM   2297  CD2 TYR A 287      -8.961  -4.954   8.552  1.00 98.82           C  
ATOM   2298  CE1 TYR A 287      -8.459  -2.959  10.488  1.00 98.82           C  
ATOM   2299  CE2 TYR A 287      -7.669  -4.795   9.089  1.00 98.82           C  
ATOM   2300  OH  TYR A 287      -6.178  -3.656  10.575  1.00 98.82           O  
ATOM   2301  CZ  TYR A 287      -7.418  -3.801  10.052  1.00 98.82           C  
ATOM   2302  N   ALA A 288     -14.590  -4.955   8.460  1.00 98.83           N  
ATOM   2303  CA  ALA A 288     -15.981  -4.583   8.211  1.00 98.83           C  
ATOM   2304  C   ALA A 288     -16.824  -4.605   9.501  1.00 98.83           C  
ATOM   2305  CB  ALA A 288     -16.552  -5.518   7.143  1.00 98.83           C  
ATOM   2306  O   ALA A 288     -17.661  -3.729   9.714  1.00 98.83           O  
ATOM   2307  N   THR A 289     -16.565  -5.566  10.395  1.00 98.82           N  
ATOM   2308  CA  THR A 289     -17.200  -5.646  11.720  1.00 98.82           C  
ATOM   2309  C   THR A 289     -16.770  -4.487  12.621  1.00 98.82           C  
ATOM   2310  CB  THR A 289     -16.886  -6.988  12.402  1.00 98.82           C  
ATOM   2311  O   THR A 289     -17.619  -3.861  13.250  1.00 98.82           O  
ATOM   2312  CG2 THR A 289     -17.594  -7.127  13.749  1.00 98.82           C  
ATOM   2313  OG1 THR A 289     -17.316  -8.057  11.592  1.00 98.82           O  
ATOM   2314  N   ILE A 290     -15.473  -4.163  12.666  1.00 98.85           N  
ATOM   2315  CA  ILE A 290     -14.940  -3.047  13.466  1.00 98.85           C  
ATOM   2316  C   ILE A 290     -15.555  -1.713  13.020  1.00 98.85           C  
ATOM   2317  CB  ILE A 290     -13.396  -3.032  13.388  1.00 98.85           C  
ATOM   2318  O   ILE A 290     -16.051  -0.960  13.853  1.00 98.85           O  
ATOM   2319  CG1 ILE A 290     -12.802  -4.239  14.151  1.00 98.85           C  
ATOM   2320  CG2 ILE A 290     -12.810  -1.726  13.957  1.00 98.85           C  
ATOM   2321  CD1 ILE A 290     -11.379  -4.591  13.701  1.00 98.85           C  
ATOM   2322  N   TRP A 291     -15.592  -1.442  11.714  1.00 98.91           N  
ATOM   2323  CA  TRP A 291     -16.163  -0.203  11.180  1.00 98.91           C  
ATOM   2324  C   TRP A 291     -17.687  -0.119  11.321  1.00 98.91           C  
ATOM   2325  CB  TRP A 291     -15.751  -0.053   9.718  1.00 98.91           C  
ATOM   2326  O   TRP A 291     -18.224   0.971  11.513  1.00 98.91           O  
ATOM   2327  CG  TRP A 291     -14.349   0.423   9.512  1.00 98.91           C  
ATOM   2328  CD1 TRP A 291     -13.328  -0.293   8.990  1.00 98.91           C  
ATOM   2329  CD2 TRP A 291     -13.797   1.739   9.824  1.00 98.91           C  
ATOM   2330  CE2 TRP A 291     -12.423   1.753   9.439  1.00 98.91           C  
ATOM   2331  CE3 TRP A 291     -14.318   2.917  10.402  1.00 98.91           C  
ATOM   2332  NE1 TRP A 291     -12.189   0.487   8.943  1.00 98.91           N  
ATOM   2333  CH2 TRP A 291     -12.158   4.038  10.183  1.00 98.91           C  
ATOM   2334  CZ2 TRP A 291     -11.608   2.882   9.604  1.00 98.91           C  
ATOM   2335  CZ3 TRP A 291     -13.505   4.052  10.585  1.00 98.91           C  
ATOM   2336  N   LEU A 292     -18.394  -1.253  11.271  1.00 98.89           N  
ATOM   2337  CA  LEU A 292     -19.821  -1.313  11.596  1.00 98.89           C  
ATOM   2338  C   LEU A 292     -20.083  -0.905  13.053  1.00 98.89           C  
ATOM   2339  CB  LEU A 292     -20.328  -2.741  11.317  1.00 98.89           C  
ATOM   2340  O   LEU A 292     -20.994  -0.118  13.321  1.00 98.89           O  
ATOM   2341  CG  LEU A 292     -21.767  -3.010  11.789  1.00 98.89           C  
ATOM   2342  CD1 LEU A 292     -22.770  -2.155  11.026  1.00 98.89           C  
ATOM   2343  CD2 LEU A 292     -22.110  -4.477  11.564  1.00 98.89           C  
ATOM   2344  N   ARG A 293     -19.284  -1.437  13.988  1.00 98.82           N  
ATOM   2345  CA  ARG A 293     -19.364  -1.086  15.412  1.00 98.82           C  
ATOM   2346  C   ARG A 293     -19.062   0.397  15.620  1.00 98.82           C  
ATOM   2347  CB  ARG A 293     -18.413  -1.966  16.235  1.00 98.82           C  
ATOM   2348  O   ARG A 293     -19.854   1.067  16.277  1.00 98.82           O  
ATOM   2349  CG  ARG A 293     -18.840  -3.441  16.304  1.00 98.82           C  
ATOM   2350  CD  ARG A 293     -17.742  -4.259  16.997  1.00 98.82           C  
ATOM   2351  NE  ARG A 293     -18.031  -5.707  16.998  1.00 98.82           N  
ATOM   2352  NH1 ARG A 293     -16.757  -6.329  18.831  1.00 98.82           N  
ATOM   2353  NH2 ARG A 293     -17.962  -7.830  17.796  1.00 98.82           N  
ATOM   2354  CZ  ARG A 293     -17.572  -6.598  17.857  1.00 98.82           C  
ATOM   2355  N   GLU A 294     -18.019   0.917  14.970  1.00 98.92           N  
ATOM   2356  CA  GLU A 294     -17.648   2.332  15.078  1.00 98.92           C  
ATOM   2357  C   GLU A 294     -18.758   3.250  14.559  1.00 98.92           C  
ATOM   2358  CB  GLU A 294     -16.317   2.592  14.349  1.00 98.92           C  
ATOM   2359  O   GLU A 294     -19.131   4.201  15.238  1.00 98.92           O  
ATOM   2360  CG  GLU A 294     -15.801   4.038  14.480  1.00 98.92           C  
ATOM   2361  CD  GLU A 294     -15.665   4.534  15.933  1.00 98.92           C  
ATOM   2362  OE1 GLU A 294     -15.753   5.743  16.202  1.00 98.92           O  
ATOM   2363  OE2 GLU A 294     -15.558   3.718  16.878  1.00 98.92           O  
ATOM   2364  N   HIS A 295     -19.375   2.923  13.419  1.00 98.94           N  
ATOM   2365  CA  HIS A 295     -20.515   3.687  12.908  1.00 98.94           C  
ATOM   2366  C   HIS A 295     -21.650   3.763  13.937  1.00 98.94           C  
ATOM   2367  CB  HIS A 295     -21.026   3.048  11.611  1.00 98.94           C  
ATOM   2368  O   HIS A 295     -22.146   4.846  14.248  1.00 98.94           O  
ATOM   2369  CG  HIS A 295     -22.242   3.756  11.077  1.00 98.94           C  
ATOM   2370  CD2 HIS A 295     -23.543   3.479  11.385  1.00 98.94           C  
ATOM   2371  ND1 HIS A 295     -22.254   4.834  10.227  1.00 98.94           N  
ATOM   2372  CE1 HIS A 295     -23.532   5.180  10.002  1.00 98.94           C  
ATOM   2373  NE2 HIS A 295     -24.353   4.358  10.667  1.00 98.94           N  
ATOM   2374  N   ASN A 296     -22.052   2.613  14.485  1.00 98.86           N  
ATOM   2375  CA  ASN A 296     -23.145   2.549  15.451  1.00 98.86           C  
ATOM   2376  C   ASN A 296     -22.788   3.248  16.775  1.00 98.86           C  
ATOM   2377  CB  ASN A 296     -23.553   1.076  15.645  1.00 98.86           C  
ATOM   2378  O   ASN A 296     -23.666   3.871  17.372  1.00 98.86           O  
ATOM   2379  CG  ASN A 296     -24.367   0.508  14.490  1.00 98.86           C  
ATOM   2380  ND2 ASN A 296     -24.666  -0.768  14.507  1.00 98.86           N  
ATOM   2381  OD1 ASN A 296     -24.810   1.191  13.582  1.00 98.86           O  
ATOM   2382  N   ARG A 297     -21.516   3.205  17.198  1.00 98.83           N  
ATOM   2383  CA  ARG A 297     -20.996   3.941  18.360  1.00 98.83           C  
ATOM   2384  C   ARG A 297     -21.056   5.454  18.139  1.00 98.83           C  
ATOM   2385  CB  ARG A 297     -19.549   3.487  18.626  1.00 98.83           C  
ATOM   2386  O   ARG A 297     -21.510   6.179  19.019  1.00 98.83           O  
ATOM   2387  CG  ARG A 297     -18.993   4.016  19.957  1.00 98.83           C  
ATOM   2388  CD  ARG A 297     -17.460   3.942  19.981  1.00 98.83           C  
ATOM   2389  NE  ARG A 297     -16.828   4.963  19.117  1.00 98.83           N  
ATOM   2390  NH1 ARG A 297     -17.198   6.814  20.426  1.00 98.83           N  
ATOM   2391  NH2 ARG A 297     -16.144   7.043  18.488  1.00 98.83           N  
ATOM   2392  CZ  ARG A 297     -16.725   6.261  19.343  1.00 98.83           C  
ATOM   2393  N   VAL A 298     -20.639   5.939  16.968  1.00 98.88           N  
ATOM   2394  CA  VAL A 298     -20.712   7.366  16.611  1.00 98.88           C  
ATOM   2395  C   VAL A 298     -22.163   7.837  16.519  1.00 98.88           C  
ATOM   2396  CB  VAL A 298     -19.932   7.657  15.314  1.00 98.88           C  
ATOM   2397  O   VAL A 298     -22.471   8.918  17.013  1.00 98.88           O  
ATOM   2398  CG1 VAL A 298     -20.112   9.101  14.831  1.00 98.88           C  
ATOM   2399  CG2 VAL A 298     -18.433   7.463  15.560  1.00 98.88           C  
ATOM   2400  N   CYS A 299     -23.077   7.016  15.989  1.00 98.89           N  
ATOM   2401  CA  CYS A 299     -24.514   7.300  16.033  1.00 98.89           C  
ATOM   2402  C   CYS A 299     -25.028   7.503  17.466  1.00 98.89           C  
ATOM   2403  CB  CYS A 299     -25.284   6.149  15.376  1.00 98.89           C  
ATOM   2404  O   CYS A 299     -25.799   8.430  17.699  1.00 98.89           O  
ATOM   2405  SG  CYS A 299     -25.152   6.217  13.574  1.00 98.89           S  
ATOM   2406  N   ASP A 300     -24.596   6.674  18.424  1.00 98.81           N  
ATOM   2407  CA  ASP A 300     -24.983   6.819  19.833  1.00 98.81           C  
ATOM   2408  C   ASP A 300     -24.458   8.127  20.443  1.00 98.81           C  
ATOM   2409  CB  ASP A 300     -24.528   5.591  20.647  1.00 98.81           C  
ATOM   2410  O   ASP A 300     -25.219   8.841  21.097  1.00 98.81           O  
ATOM   2411  CG  ASP A 300     -25.396   4.359  20.376  1.00 98.81           C  
ATOM   2412  OD1 ASP A 300     -26.626   4.512  20.197  1.00 98.81           O  
ATOM   2413  OD2 ASP A 300     -24.904   3.208  20.342  1.00 98.81           O  
ATOM   2414  N   VAL A 301     -23.198   8.488  20.167  1.00 98.77           N  
ATOM   2415  CA  VAL A 301     -22.615   9.771  20.601  1.00 98.77           C  
ATOM   2416  C   VAL A 301     -23.381  10.951  20.003  1.00 98.77           C  
ATOM   2417  CB  VAL A 301     -21.119   9.857  20.236  1.00 98.77           C  
ATOM   2418  O   VAL A 301     -23.790  11.854  20.727  1.00 98.77           O  
ATOM   2419  CG1 VAL A 301     -20.521  11.231  20.564  1.00 98.77           C  
ATOM   2420  CG2 VAL A 301     -20.298   8.811  21.003  1.00 98.77           C  
ATOM   2421  N   LEU A 302     -23.632  10.938  18.692  1.00 98.82           N  
ATOM   2422  CA  LEU A 302     -24.354  12.019  18.021  1.00 98.82           C  
ATOM   2423  C   LEU A 302     -25.800  12.139  18.499  1.00 98.82           C  
ATOM   2424  CB  LEU A 302     -24.343  11.799  16.505  1.00 98.82           C  
ATOM   2425  O   LEU A 302     -26.294  13.251  18.633  1.00 98.82           O  
ATOM   2426  CG  LEU A 302     -22.998  12.049  15.809  1.00 98.82           C  
ATOM   2427  CD1 LEU A 302     -23.195  11.728  14.330  1.00 98.82           C  
ATOM   2428  CD2 LEU A 302     -22.547  13.507  15.930  1.00 98.82           C  
ATOM   2429  N   LYS A 303     -26.481  11.023  18.775  1.00 98.69           N  
ATOM   2430  CA  LYS A 303     -27.848  11.034  19.307  1.00 98.69           C  
ATOM   2431  C   LYS A 303     -27.904  11.597  20.728  1.00 98.69           C  
ATOM   2432  CB  LYS A 303     -28.409   9.609  19.243  1.00 98.69           C  
ATOM   2433  O   LYS A 303     -28.902  12.213  21.091  1.00 98.69           O  
ATOM   2434  CG  LYS A 303     -29.881   9.568  19.664  1.00 98.69           C  
ATOM   2435  CD  LYS A 303     -30.422   8.139  19.622  1.00 98.69           C  
ATOM   2436  CE  LYS A 303     -31.900   8.136  20.016  1.00 98.69           C  
ATOM   2437  NZ  LYS A 303     -32.740   8.666  18.918  1.00 98.69           N  
ATOM   2438  N   GLN A 304     -26.865  11.368  21.531  1.00 98.56           N  
ATOM   2439  CA  GLN A 304     -26.752  11.959  22.862  1.00 98.56           C  
ATOM   2440  C   GLN A 304     -26.538  13.477  22.787  1.00 98.56           C  
ATOM   2441  CB  GLN A 304     -25.625  11.256  23.630  1.00 98.56           C  
ATOM   2442  O   GLN A 304     -27.173  14.207  23.545  1.00 98.56           O  
ATOM   2443  CG  GLN A 304     -25.479  11.817  25.051  1.00 98.56           C  
ATOM   2444  CD  GLN A 304     -24.424  11.099  25.883  1.00 98.56           C  
ATOM   2445  NE2 GLN A 304     -24.176  11.567  27.086  1.00 98.56           N  
ATOM   2446  OE1 GLN A 304     -23.816  10.110  25.509  1.00 98.56           O  
ATOM   2447  N   GLU A 305     -25.679  13.938  21.876  1.00 98.32           N  
ATOM   2448  CA  GLU A 305     -25.417  15.367  21.656  1.00 98.32           C  
ATOM   2449  C   GLU A 305     -26.612  16.093  21.013  1.00 98.32           C  
ATOM   2450  CB  GLU A 305     -24.170  15.521  20.768  1.00 98.32           C  
ATOM   2451  O   GLU A 305     -26.912  17.227  21.377  1.00 98.32           O  
ATOM   2452  CG  GLU A 305     -22.859  15.118  21.460  1.00 98.32           C  
ATOM   2453  CD  GLU A 305     -22.515  16.031  22.644  1.00 98.32           C  
ATOM   2454  OE1 GLU A 305     -22.357  15.498  23.767  1.00 98.32           O  
ATOM   2455  OE2 GLU A 305     -22.361  17.251  22.410  1.00 98.32           O  
ATOM   2456  N   HIS A 306     -27.313  15.426  20.091  1.00 98.54           N  
ATOM   2457  CA  HIS A 306     -28.410  15.982  19.291  1.00 98.54           C  
ATOM   2458  C   HIS A 306     -29.654  15.079  19.351  1.00 98.54           C  
ATOM   2459  CB  HIS A 306     -27.945  16.200  17.848  1.00 98.54           C  
ATOM   2460  O   HIS A 306     -29.971  14.372  18.383  1.00 98.54           O  
ATOM   2461  CG  HIS A 306     -26.712  17.048  17.711  1.00 98.54           C  
ATOM   2462  CD2 HIS A 306     -25.439  16.572  17.624  1.00 98.54           C  
ATOM   2463  ND1 HIS A 306     -26.675  18.443  17.719  1.00 98.54           N  
ATOM   2464  CE1 HIS A 306     -25.381  18.772  17.698  1.00 98.54           C  
ATOM   2465  NE2 HIS A 306     -24.616  17.672  17.623  1.00 98.54           N  
ATOM   2466  N   PRO A 307     -30.383  15.053  20.482  1.00 98.33           N  
ATOM   2467  CA  PRO A 307     -31.570  14.209  20.647  1.00 98.33           C  
ATOM   2468  C   PRO A 307     -32.709  14.548  19.670  1.00 98.33           C  
ATOM   2469  CB  PRO A 307     -31.992  14.411  22.106  1.00 98.33           C  
ATOM   2470  O   PRO A 307     -33.592  13.717  19.447  1.00 98.33           O  
ATOM   2471  CG  PRO A 307     -31.449  15.797  22.457  1.00 98.33           C  
ATOM   2472  CD  PRO A 307     -30.143  15.851  21.675  1.00 98.33           C  
ATOM   2473  N   GLU A 308     -32.704  15.748  19.086  1.00 98.56           N  
ATOM   2474  CA  GLU A 308     -33.666  16.220  18.090  1.00 98.56           C  
ATOM   2475  C   GLU A 308     -33.377  15.740  16.659  1.00 98.56           C  
ATOM   2476  CB  GLU A 308     -33.798  17.756  18.167  1.00 98.56           C  
ATOM   2477  O   GLU A 308     -34.238  15.870  15.784  1.00 98.56           O  
ATOM   2478  CG  GLU A 308     -32.673  18.602  17.537  1.00 98.56           C  
ATOM   2479  CD  GLU A 308     -31.326  18.609  18.279  1.00 98.56           C  
ATOM   2480  OE1 GLU A 308     -30.398  19.222  17.711  1.00 98.56           O  
ATOM   2481  OE2 GLU A 308     -31.239  18.019  19.380  1.00 98.56           O  
ATOM   2482  N   TRP A 309     -32.193  15.181  16.390  1.00 98.62           N  
ATOM   2483  CA  TRP A 309     -31.842  14.710  15.052  1.00 98.62           C  
ATOM   2484  C   TRP A 309     -32.567  13.414  14.683  1.00 98.62           C  
ATOM   2485  CB  TRP A 309     -30.331  14.553  14.896  1.00 98.62           C  
ATOM   2486  O   TRP A 309     -32.635  12.446  15.445  1.00 98.62           O  
ATOM   2487  CG  TRP A 309     -29.535  15.815  14.774  1.00 98.62           C  
ATOM   2488  CD1 TRP A 309     -29.949  17.080  15.016  1.00 98.62           C  
ATOM   2489  CD2 TRP A 309     -28.130  15.928  14.429  1.00 98.62           C  
ATOM   2490  CE2 TRP A 309     -27.756  17.304  14.462  1.00 98.62           C  
ATOM   2491  CE3 TRP A 309     -27.137  14.986  14.100  1.00 98.62           C  
ATOM   2492  NE1 TRP A 309     -28.889  17.955  14.899  1.00 98.62           N  
ATOM   2493  CH2 TRP A 309     -25.531  16.768  13.696  1.00 98.62           C  
ATOM   2494  CZ2 TRP A 309     -26.471  17.731  14.101  1.00 98.62           C  
ATOM   2495  CZ3 TRP A 309     -25.847  15.401  13.739  1.00 98.62           C  
ATOM   2496  N   GLY A 310     -33.076  13.378  13.450  1.00 98.50           N  
ATOM   2497  CA  GLY A 310     -33.652  12.176  12.854  1.00 98.50           C  
ATOM   2498  C   GLY A 310     -32.596  11.180  12.363  1.00 98.50           C  
ATOM   2499  O   GLY A 310     -31.415  11.501  12.224  1.00 98.50           O  
ATOM   2500  N   ASP A 311     -33.054   9.974  12.016  1.00 98.84           N  
ATOM   2501  CA  ASP A 311     -32.213   8.873  11.522  1.00 98.84           C  
ATOM   2502  C   ASP A 311     -31.297   9.275  10.354  1.00 98.84           C  
ATOM   2503  CB  ASP A 311     -33.133   7.720  11.094  1.00 98.84           C  
ATOM   2504  O   ASP A 311     -30.106   8.981  10.377  1.00 98.84           O  
ATOM   2505  CG  ASP A 311     -32.349   6.546  10.506  1.00 98.84           C  
ATOM   2506  OD1 ASP A 311     -31.855   5.726  11.304  1.00 98.84           O  
ATOM   2507  OD2 ASP A 311     -32.263   6.433   9.262  1.00 98.84           O  
ATOM   2508  N   GLU A 312     -31.824   9.983   9.349  1.00 98.83           N  
ATOM   2509  CA  GLU A 312     -31.044  10.344   8.159  1.00 98.83           C  
ATOM   2510  C   GLU A 312     -29.858  11.256   8.498  1.00 98.83           C  
ATOM   2511  CB  GLU A 312     -31.963  11.009   7.119  1.00 98.83           C  
ATOM   2512  O   GLU A 312     -28.752  11.031   8.014  1.00 98.83           O  
ATOM   2513  CG  GLU A 312     -31.283  11.261   5.757  1.00 98.83           C  
ATOM   2514  CD  GLU A 312     -30.867   9.968   5.039  1.00 98.83           C  
ATOM   2515  OE1 GLU A 312     -29.889   9.965   4.259  1.00 98.83           O  
ATOM   2516  OE2 GLU A 312     -31.529   8.926   5.249  1.00 98.83           O  
ATOM   2517  N   GLN A 313     -30.063  12.264   9.350  1.00 98.78           N  
ATOM   2518  CA  GLN A 313     -29.001  13.200   9.714  1.00 98.78           C  
ATOM   2519  C   GLN A 313     -27.941  12.537  10.597  1.00 98.78           C  
ATOM   2520  CB  GLN A 313     -29.618  14.434  10.377  1.00 98.78           C  
ATOM   2521  O   GLN A 313     -26.751  12.772  10.382  1.00 98.78           O  
ATOM   2522  CG  GLN A 313     -28.570  15.535  10.602  1.00 98.78           C  
ATOM   2523  CD  GLN A 313     -29.188  16.849  11.064  1.00 98.78           C  
ATOM   2524  NE2 GLN A 313     -28.382  17.813  11.437  1.00 98.78           N  
ATOM   2525  OE1 GLN A 313     -30.393  17.041  11.074  1.00 98.78           O  
ATOM   2526  N   LEU A 314     -28.351  11.661  11.521  1.00 98.87           N  
ATOM   2527  CA  LEU A 314     -27.427  10.831  12.297  1.00 98.87           C  
ATOM   2528  C   LEU A 314     -26.589   9.944  11.367  1.00 98.87           C  
ATOM   2529  CB  LEU A 314     -28.219   9.986  13.314  1.00 98.87           C  
ATOM   2530  O   LEU A 314     -25.365   9.967  11.446  1.00 98.87           O  
ATOM   2531  CG  LEU A 314     -28.822  10.789  14.480  1.00 98.87           C  
ATOM   2532  CD1 LEU A 314     -29.813   9.920  15.255  1.00 98.87           C  
ATOM   2533  CD2 LEU A 314     -27.746  11.259  15.457  1.00 98.87           C  
ATOM   2534  N   PHE A 315     -27.224   9.235  10.428  1.00 98.92           N  
ATOM   2535  CA  PHE A 315     -26.534   8.355   9.482  1.00 98.92           C  
ATOM   2536  C   PHE A 315     -25.499   9.109   8.631  1.00 98.92           C  
ATOM   2537  CB  PHE A 315     -27.567   7.657   8.581  1.00 98.92           C  
ATOM   2538  O   PHE A 315     -24.339   8.694   8.544  1.00 98.92           O  
ATOM   2539  CG  PHE A 315     -26.929   6.866   7.456  1.00 98.92           C  
ATOM   2540  CD1 PHE A 315     -26.843   7.420   6.165  1.00 98.92           C  
ATOM   2541  CD2 PHE A 315     -26.338   5.618   7.717  1.00 98.92           C  
ATOM   2542  CE1 PHE A 315     -26.146   6.743   5.150  1.00 98.92           C  
ATOM   2543  CE2 PHE A 315     -25.649   4.938   6.701  1.00 98.92           C  
ATOM   2544  CZ  PHE A 315     -25.542   5.501   5.418  1.00 98.92           C  
ATOM   2545  N   GLN A 316     -25.900  10.223   8.005  1.00 98.88           N  
ATOM   2546  CA  GLN A 316     -25.011  10.992   7.129  1.00 98.88           C  
ATOM   2547  C   GLN A 316     -23.868  11.646   7.916  1.00 98.88           C  
ATOM   2548  CB  GLN A 316     -25.796  12.054   6.341  1.00 98.88           C  
ATOM   2549  O   GLN A 316     -22.726  11.617   7.459  1.00 98.88           O  
ATOM   2550  CG  GLN A 316     -26.846  11.489   5.368  1.00 98.88           C  
ATOM   2551  CD  GLN A 316     -26.308  10.628   4.230  1.00 98.88           C  
ATOM   2552  NE2 GLN A 316     -27.182   9.903   3.568  1.00 98.88           N  
ATOM   2553  OE1 GLN A 316     -25.131  10.577   3.900  1.00 98.88           O  
ATOM   2554  N   THR A 317     -24.136  12.178   9.112  1.00 98.88           N  
ATOM   2555  CA  THR A 317     -23.090  12.793   9.946  1.00 98.88           C  
ATOM   2556  C   THR A 317     -22.098  11.744  10.452  1.00 98.88           C  
ATOM   2557  CB  THR A 317     -23.677  13.591  11.116  1.00 98.88           C  
ATOM   2558  O   THR A 317     -20.891  11.949  10.321  1.00 98.88           O  
ATOM   2559  CG2 THR A 317     -22.607  14.438  11.805  1.00 98.88           C  
ATOM   2560  OG1 THR A 317     -24.665  14.477  10.643  1.00 98.88           O  
ATOM   2561  N   SER A 318     -22.572  10.578  10.916  1.00 98.92           N  
ATOM   2562  CA  SER A 318     -21.700   9.447  11.271  1.00 98.92           C  
ATOM   2563  C   SER A 318     -20.833   9.013  10.091  1.00 98.92           C  
ATOM   2564  CB  SER A 318     -22.515   8.237  11.739  1.00 98.92           C  
ATOM   2565  O   SER A 318     -19.635   8.791  10.252  1.00 98.92           O  
ATOM   2566  OG  SER A 318     -23.155   8.507  12.962  1.00 98.92           O  
ATOM   2567  N   ARG A 319     -21.391   8.946   8.873  1.00 98.90           N  
ATOM   2568  CA  ARG A 319     -20.609   8.640   7.665  1.00 98.90           C  
ATOM   2569  C   ARG A 319     -19.493   9.657   7.420  1.00 98.90           C  
ATOM   2570  CB  ARG A 319     -21.548   8.484   6.459  1.00 98.90           C  
ATOM   2571  O   ARG A 319     -18.380   9.239   7.110  1.00 98.90           O  
ATOM   2572  CG  ARG A 319     -20.779   8.267   5.147  1.00 98.90           C  
ATOM   2573  CD  ARG A 319     -21.730   7.833   4.032  1.00 98.90           C  
ATOM   2574  NE  ARG A 319     -20.999   7.438   2.810  1.00 98.90           N  
ATOM   2575  NH1 ARG A 319     -22.831   7.166   1.467  1.00 98.90           N  
ATOM   2576  NH2 ARG A 319     -20.808   6.711   0.661  1.00 98.90           N  
ATOM   2577  CZ  ARG A 319     -21.545   7.107   1.656  1.00 98.90           C  
ATOM   2578  N   LEU A 320     -19.763  10.956   7.561  1.00 98.90           N  
ATOM   2579  CA  LEU A 320     -18.747  12.005   7.394  1.00 98.90           C  
ATOM   2580  C   LEU A 320     -17.644  11.928   8.458  1.00 98.90           C  
ATOM   2581  CB  LEU A 320     -19.406  13.396   7.397  1.00 98.90           C  
ATOM   2582  O   LEU A 320     -16.473  12.095   8.115  1.00 98.90           O  
ATOM   2583  CG  LEU A 320     -20.320  13.690   6.194  1.00 98.90           C  
ATOM   2584  CD1 LEU A 320     -20.916  15.089   6.335  1.00 98.90           C  
ATOM   2585  CD2 LEU A 320     -19.581  13.629   4.854  1.00 98.90           C  
ATOM   2586  N   ILE A 321     -17.999  11.626   9.711  1.00 98.93           N  
ATOM   2587  CA  ILE A 321     -17.027  11.398  10.791  1.00 98.93           C  
ATOM   2588  C   ILE A 321     -16.123  10.216  10.448  1.00 98.93           C  
ATOM   2589  CB  ILE A 321     -17.734  11.228  12.153  1.00 98.93           C  
ATOM   2590  O   ILE A 321     -14.909  10.385  10.402  1.00 98.93           O  
ATOM   2591  CG1 ILE A 321     -18.334  12.581  12.588  1.00 98.93           C  
ATOM   2592  CG2 ILE A 321     -16.777  10.714  13.246  1.00 98.93           C  
ATOM   2593  CD1 ILE A 321     -19.336  12.444  13.735  1.00 98.93           C  
ATOM   2594  N   LEU A 322     -16.692   9.061  10.095  1.00 98.90           N  
ATOM   2595  CA  LEU A 322     -15.904   7.871   9.765  1.00 98.90           C  
ATOM   2596  C   LEU A 322     -15.019   8.063   8.517  1.00 98.90           C  
ATOM   2597  CB  LEU A 322     -16.837   6.658   9.601  1.00 98.90           C  
ATOM   2598  O   LEU A 322     -13.925   7.499   8.457  1.00 98.90           O  
ATOM   2599  CG  LEU A 322     -17.057   5.846  10.889  1.00 98.90           C  
ATOM   2600  CD1 LEU A 322     -17.821   6.597  11.973  1.00 98.90           C  
ATOM   2601  CD2 LEU A 322     -17.855   4.589  10.543  1.00 98.90           C  
ATOM   2602  N   ILE A 323     -15.436   8.869   7.527  1.00 98.93           N  
ATOM   2603  CA  ILE A 323     -14.555   9.275   6.410  1.00 98.93           C  
ATOM   2604  C   ILE A 323     -13.341  10.038   6.962  1.00 98.93           C  
ATOM   2605  CB  ILE A 323     -15.314  10.113   5.344  1.00 98.93           C  
ATOM   2606  O   ILE A 323     -12.206   9.741   6.585  1.00 98.93           O  
ATOM   2607  CG1 ILE A 323     -16.336   9.266   4.549  1.00 98.93           C  
ATOM   2608  CG2 ILE A 323     -14.340  10.734   4.318  1.00 98.93           C  
ATOM   2609  CD1 ILE A 323     -17.419  10.076   3.832  1.00 98.93           C  
ATOM   2610  N   GLY A 324     -13.565  10.992   7.871  1.00 98.86           N  
ATOM   2611  CA  GLY A 324     -12.507  11.741   8.548  1.00 98.86           C  
ATOM   2612  C   GLY A 324     -11.559  10.845   9.341  1.00 98.86           C  
ATOM   2613  O   GLY A 324     -10.345  10.941   9.160  1.00 98.86           O  
ATOM   2614  N   GLU A 325     -12.094   9.945  10.168  1.00 98.91           N  
ATOM   2615  CA  GLU A 325     -11.297   8.974  10.928  1.00 98.91           C  
ATOM   2616  C   GLU A 325     -10.464   8.084  10.004  1.00 98.91           C  
ATOM   2617  CB  GLU A 325     -12.197   8.065  11.770  1.00 98.91           C  
ATOM   2618  O   GLU A 325      -9.276   7.878  10.240  1.00 98.91           O  
ATOM   2619  CG  GLU A 325     -12.972   8.806  12.859  1.00 98.91           C  
ATOM   2620  CD  GLU A 325     -13.607   7.778  13.789  1.00 98.91           C  
ATOM   2621  OE1 GLU A 325     -12.988   7.499  14.841  1.00 98.91           O  
ATOM   2622  OE2 GLU A 325     -14.672   7.264  13.379  1.00 98.91           O  
ATOM   2623  N   THR A 326     -11.058   7.609   8.906  1.00 98.92           N  
ATOM   2624  CA  THR A 326     -10.353   6.791   7.914  1.00 98.92           C  
ATOM   2625  C   THR A 326      -9.163   7.552   7.335  1.00 98.92           C  
ATOM   2626  CB  THR A 326     -11.285   6.344   6.779  1.00 98.92           C  
ATOM   2627  O   THR A 326      -8.054   7.027   7.325  1.00 98.92           O  
ATOM   2628  CG2 THR A 326     -10.577   5.444   5.764  1.00 98.92           C  
ATOM   2629  OG1 THR A 326     -12.354   5.585   7.283  1.00 98.92           O  
ATOM   2630  N   ILE A 327      -9.351   8.797   6.883  1.00 98.83           N  
ATOM   2631  CA  ILE A 327      -8.260   9.599   6.305  1.00 98.83           C  
ATOM   2632  C   ILE A 327      -7.178   9.895   7.353  1.00 98.83           C  
ATOM   2633  CB  ILE A 327      -8.815  10.888   5.655  1.00 98.83           C  
ATOM   2634  O   ILE A 327      -5.988   9.795   7.042  1.00 98.83           O  
ATOM   2635  CG1 ILE A 327      -9.694  10.518   4.437  1.00 98.83           C  
ATOM   2636  CG2 ILE A 327      -7.670  11.822   5.217  1.00 98.83           C  
ATOM   2637  CD1 ILE A 327     -10.420  11.705   3.796  1.00 98.83           C  
ATOM   2638  N   LYS A 328      -7.576  10.202   8.594  1.00 98.82           N  
ATOM   2639  CA  LYS A 328      -6.662  10.418   9.722  1.00 98.82           C  
ATOM   2640  C   LYS A 328      -5.778   9.194   9.967  1.00 98.82           C  
ATOM   2641  CB  LYS A 328      -7.487  10.779  10.969  1.00 98.82           C  
ATOM   2642  O   LYS A 328      -4.555   9.325   9.915  1.00 98.82           O  
ATOM   2643  CG  LYS A 328      -6.649  10.958  12.241  1.00 98.82           C  
ATOM   2644  CD  LYS A 328      -5.769  12.205  12.221  1.00 98.82           C  
ATOM   2645  CE  LYS A 328      -5.157  12.370  13.607  1.00 98.82           C  
ATOM   2646  NZ  LYS A 328      -4.510  13.689  13.748  1.00 98.82           N  
ATOM   2647  N   ILE A 329      -6.385   8.021  10.168  1.00 98.85           N  
ATOM   2648  CA  ILE A 329      -5.682   6.749  10.408  1.00 98.85           C  
ATOM   2649  C   ILE A 329      -4.797   6.398   9.208  1.00 98.85           C  
ATOM   2650  CB  ILE A 329      -6.702   5.622  10.713  1.00 98.85           C  
ATOM   2651  O   ILE A 329      -3.652   5.975   9.373  1.00 98.85           O  
ATOM   2652  CG1 ILE A 329      -7.415   5.905  12.055  1.00 98.85           C  
ATOM   2653  CG2 ILE A 329      -6.015   4.241  10.773  1.00 98.85           C  
ATOM   2654  CD1 ILE A 329      -8.606   4.984  12.355  1.00 98.85           C  
ATOM   2655  N   VAL A 330      -5.285   6.620   7.982  1.00 98.80           N  
ATOM   2656  CA  VAL A 330      -4.495   6.341   6.781  1.00 98.80           C  
ATOM   2657  C   VAL A 330      -3.231   7.205   6.740  1.00 98.80           C  
ATOM   2658  CB  VAL A 330      -5.315   6.460   5.486  1.00 98.80           C  
ATOM   2659  O   VAL A 330      -2.153   6.683   6.479  1.00 98.80           O  
ATOM   2660  CG1 VAL A 330      -4.420   6.315   4.246  1.00 98.80           C  
ATOM   2661  CG2 VAL A 330      -6.363   5.345   5.381  1.00 98.80           C  
ATOM   2662  N   ILE A 331      -3.318   8.510   7.006  1.00 98.61           N  
ATOM   2663  CA  ILE A 331      -2.150   9.403   6.932  1.00 98.61           C  
ATOM   2664  C   ILE A 331      -1.194   9.193   8.111  1.00 98.61           C  
ATOM   2665  CB  ILE A 331      -2.600  10.878   6.807  1.00 98.61           C  
ATOM   2666  O   ILE A 331       0.017   9.119   7.899  1.00 98.61           O  
ATOM   2667  CG1 ILE A 331      -3.249  11.085   5.421  1.00 98.61           C  
ATOM   2668  CG2 ILE A 331      -1.427  11.864   7.000  1.00 98.61           C  
ATOM   2669  CD1 ILE A 331      -3.870  12.467   5.195  1.00 98.61           C  
ATOM   2670  N   GLU A 332      -1.715   9.150   9.337  1.00 98.73           N  
ATOM   2671  CA  GLU A 332      -0.892   9.240  10.551  1.00 98.73           C  
ATOM   2672  C   GLU A 332      -0.445   7.890  11.115  1.00 98.73           C  
ATOM   2673  CB  GLU A 332      -1.582  10.102  11.623  1.00 98.73           C  
ATOM   2674  O   GLU A 332       0.581   7.859  11.791  1.00 98.73           O  
ATOM   2675  CG  GLU A 332      -1.725  11.554  11.141  1.00 98.73           C  
ATOM   2676  CD  GLU A 332      -2.078  12.564  12.241  1.00 98.73           C  
ATOM   2677  OE1 GLU A 332      -2.523  13.679  11.881  1.00 98.73           O  
ATOM   2678  OE2 GLU A 332      -1.913  12.333  13.455  1.00 98.73           O  
ATOM   2679  N   ASP A 333      -1.125   6.789  10.778  1.00 98.64           N  
ATOM   2680  CA  ASP A 333      -0.724   5.442  11.198  1.00 98.64           C  
ATOM   2681  C   ASP A 333      -0.253   4.602  10.002  1.00 98.64           C  
ATOM   2682  CB  ASP A 333      -1.869   4.742  11.952  1.00 98.64           C  
ATOM   2683  O   ASP A 333       0.879   4.119   9.977  1.00 98.64           O  
ATOM   2684  CG  ASP A 333      -2.316   5.442  13.238  1.00 98.64           C  
ATOM   2685  OD1 ASP A 333      -1.445   5.919  13.994  1.00 98.64           O  
ATOM   2686  OD2 ASP A 333      -3.540   5.411  13.504  1.00 98.64           O  
ATOM   2687  N   TYR A 334      -1.092   4.443   8.974  1.00 98.57           N  
ATOM   2688  CA  TYR A 334      -0.828   3.514   7.867  1.00 98.57           C  
ATOM   2689  C   TYR A 334       0.307   3.984   6.945  1.00 98.57           C  
ATOM   2690  CB  TYR A 334      -2.126   3.285   7.096  1.00 98.57           C  
ATOM   2691  O   TYR A 334       1.287   3.264   6.755  1.00 98.57           O  
ATOM   2692  CG  TYR A 334      -1.983   2.481   5.828  1.00 98.57           C  
ATOM   2693  CD1 TYR A 334      -1.853   3.141   4.593  1.00 98.57           C  
ATOM   2694  CD2 TYR A 334      -1.981   1.079   5.886  1.00 98.57           C  
ATOM   2695  CE1 TYR A 334      -1.729   2.402   3.407  1.00 98.57           C  
ATOM   2696  CE2 TYR A 334      -1.865   0.332   4.702  1.00 98.57           C  
ATOM   2697  OH  TYR A 334      -1.672   0.292   2.308  1.00 98.57           O  
ATOM   2698  CZ  TYR A 334      -1.746   0.995   3.461  1.00 98.57           C  
ATOM   2699  N   VAL A 335       0.218   5.201   6.391  1.00 97.98           N  
ATOM   2700  CA  VAL A 335       1.271   5.775   5.535  1.00 97.98           C  
ATOM   2701  C   VAL A 335       2.524   6.068   6.359  1.00 97.98           C  
ATOM   2702  CB  VAL A 335       0.793   7.037   4.782  1.00 97.98           C  
ATOM   2703  O   VAL A 335       3.631   5.897   5.853  1.00 97.98           O  
ATOM   2704  CG1 VAL A 335       1.909   7.686   3.946  1.00 97.98           C  
ATOM   2705  CG2 VAL A 335      -0.318   6.713   3.772  1.00 97.98           C  
ATOM   2706  N   GLN A 336       2.366   6.461   7.626  1.00 98.03           N  
ATOM   2707  CA  GLN A 336       3.479   6.685   8.549  1.00 98.03           C  
ATOM   2708  C   GLN A 336       4.317   5.419   8.763  1.00 98.03           C  
ATOM   2709  CB  GLN A 336       2.900   7.180   9.879  1.00 98.03           C  
ATOM   2710  O   GLN A 336       5.547   5.489   8.725  1.00 98.03           O  
ATOM   2711  CG  GLN A 336       3.959   7.492  10.943  1.00 98.03           C  
ATOM   2712  CD  GLN A 336       4.835   8.666  10.539  1.00 98.03           C  
ATOM   2713  NE2 GLN A 336       6.065   8.454  10.138  1.00 98.03           N  
ATOM   2714  OE1 GLN A 336       4.425   9.813  10.576  1.00 98.03           O  
ATOM   2715  N   HIS A 337       3.658   4.276   8.977  1.00 97.46           N  
ATOM   2716  CA  HIS A 337       4.307   2.969   9.075  1.00 97.46           C  
ATOM   2717  C   HIS A 337       4.953   2.577   7.745  1.00 97.46           C  
ATOM   2718  CB  HIS A 337       3.272   1.932   9.532  1.00 97.46           C  
ATOM   2719  O   HIS A 337       6.156   2.321   7.685  1.00 97.46           O  
ATOM   2720  CG  HIS A 337       3.823   0.537   9.478  1.00 97.46           C  
ATOM   2721  CD2 HIS A 337       3.532  -0.381   8.517  1.00 97.46           C  
ATOM   2722  ND1 HIS A 337       4.860   0.057  10.277  1.00 97.46           N  
ATOM   2723  CE1 HIS A 337       5.172  -1.148   9.777  1.00 97.46           C  
ATOM   2724  NE2 HIS A 337       4.387  -1.430   8.727  1.00 97.46           N  
ATOM   2725  N   LEU A 338       4.172   2.628   6.662  1.00 94.82           N  
ATOM   2726  CA  LEU A 338       4.603   2.251   5.318  1.00 94.82           C  
ATOM   2727  C   LEU A 338       5.849   3.017   4.857  1.00 94.82           C  
ATOM   2728  CB  LEU A 338       3.421   2.521   4.372  1.00 94.82           C  
ATOM   2729  O   LEU A 338       6.736   2.444   4.229  1.00 94.82           O  
ATOM   2730  CG  LEU A 338       3.678   2.138   2.909  1.00 94.82           C  
ATOM   2731  CD1 LEU A 338       3.870   0.626   2.767  1.00 94.82           C  
ATOM   2732  CD2 LEU A 338       2.503   2.626   2.059  1.00 94.82           C  
ATOM   2733  N   SER A 339       5.936   4.312   5.164  1.00 95.28           N  
ATOM   2734  CA  SER A 339       7.039   5.150   4.702  1.00 95.28           C  
ATOM   2735  C   SER A 339       8.338   4.956   5.489  1.00 95.28           C  
ATOM   2736  CB  SER A 339       6.608   6.615   4.713  1.00 95.28           C  
ATOM   2737  O   SER A 339       9.406   5.298   4.979  1.00 95.28           O  
ATOM   2738  OG  SER A 339       6.696   7.203   5.997  1.00 95.28           O  
ATOM   2739  N   GLY A 340       8.259   4.465   6.731  1.00 94.74           N  
ATOM   2740  CA  GLY A 340       9.407   4.332   7.635  1.00 94.74           C  
ATOM   2741  C   GLY A 340      10.024   5.670   8.071  1.00 94.74           C  
ATOM   2742  O   GLY A 340      11.135   5.701   8.600  1.00 94.74           O  
ATOM   2743  N   TYR A 341       9.344   6.798   7.839  1.00 96.56           N  
ATOM   2744  CA  TYR A 341       9.909   8.126   8.097  1.00 96.56           C  
ATOM   2745  C   TYR A 341       9.940   8.457   9.590  1.00 96.56           C  
ATOM   2746  CB  TYR A 341       9.168   9.216   7.300  1.00 96.56           C  
ATOM   2747  O   TYR A 341       8.994   8.205  10.329  1.00 96.56           O  
ATOM   2748  CG  TYR A 341       9.172   9.076   5.784  1.00 96.56           C  
ATOM   2749  CD1 TYR A 341      10.149   8.303   5.125  1.00 96.56           C  
ATOM   2750  CD2 TYR A 341       8.175   9.720   5.022  1.00 96.56           C  
ATOM   2751  CE1 TYR A 341      10.118   8.155   3.732  1.00 96.56           C  
ATOM   2752  CE2 TYR A 341       8.135   9.563   3.620  1.00 96.56           C  
ATOM   2753  OH  TYR A 341       9.073   8.569   1.629  1.00 96.56           O  
ATOM   2754  CZ  TYR A 341       9.109   8.769   2.972  1.00 96.56           C  
ATOM   2755  N   HIS A 342      11.009   9.116  10.034  1.00 97.54           N  
ATOM   2756  CA  HIS A 342      11.085   9.718  11.365  1.00 97.54           C  
ATOM   2757  C   HIS A 342      10.309  11.038  11.461  1.00 97.54           C  
ATOM   2758  CB  HIS A 342      12.556   9.931  11.719  1.00 97.54           C  
ATOM   2759  O   HIS A 342       9.961  11.477  12.560  1.00 97.54           O  
ATOM   2760  CG  HIS A 342      13.338   8.660  11.906  1.00 97.54           C  
ATOM   2761  CD2 HIS A 342      14.695   8.542  11.824  1.00 97.54           C  
ATOM   2762  ND1 HIS A 342      12.839   7.413  12.215  1.00 97.54           N  
ATOM   2763  CE1 HIS A 342      13.880   6.570  12.320  1.00 97.54           C  
ATOM   2764  NE2 HIS A 342      15.034   7.232  12.159  1.00 97.54           N  
ATOM   2765  N   PHE A 343      10.024  11.680  10.326  1.00 98.30           N  
ATOM   2766  CA  PHE A 343       9.079  12.789  10.255  1.00 98.30           C  
ATOM   2767  C   PHE A 343       7.656  12.298  10.565  1.00 98.30           C  
ATOM   2768  CB  PHE A 343       9.149  13.425   8.863  1.00 98.30           C  
ATOM   2769  O   PHE A 343       7.194  11.336   9.951  1.00 98.30           O  
ATOM   2770  CG  PHE A 343       8.156  14.553   8.683  1.00 98.30           C  
ATOM   2771  CD1 PHE A 343       7.053  14.402   7.823  1.00 98.30           C  
ATOM   2772  CD2 PHE A 343       8.310  15.740   9.419  1.00 98.30           C  
ATOM   2773  CE1 PHE A 343       6.107  15.436   7.696  1.00 98.30           C  
ATOM   2774  CE2 PHE A 343       7.373  16.773   9.285  1.00 98.30           C  
ATOM   2775  CZ  PHE A 343       6.269  16.622   8.430  1.00 98.30           C  
ATOM   2776  N   LYS A 344       6.963  12.970  11.494  1.00 98.25           N  
ATOM   2777  CA  LYS A 344       5.574  12.663  11.857  1.00 98.25           C  
ATOM   2778  C   LYS A 344       4.618  13.300  10.851  1.00 98.25           C  
ATOM   2779  CB  LYS A 344       5.257  13.107  13.295  1.00 98.25           C  
ATOM   2780  O   LYS A 344       4.355  14.505  10.932  1.00 98.25           O  
ATOM   2781  CG  LYS A 344       5.916  12.210  14.352  1.00 98.25           C  
ATOM   2782  CD  LYS A 344       5.460  12.612  15.762  1.00 98.25           C  
ATOM   2783  CE  LYS A 344       6.136  11.730  16.817  1.00 98.25           C  
ATOM   2784  NZ  LYS A 344       5.632  12.028  18.183  1.00 98.25           N  
ATOM   2785  N   LEU A 345       4.068  12.497   9.946  1.00 98.14           N  
ATOM   2786  CA  LEU A 345       2.998  12.893   9.032  1.00 98.14           C  
ATOM   2787  C   LEU A 345       1.804  13.445   9.817  1.00 98.14           C  
ATOM   2788  CB  LEU A 345       2.580  11.696   8.159  1.00 98.14           C  
ATOM   2789  O   LEU A 345       1.620  13.132  10.993  1.00 98.14           O  
ATOM   2790  CG  LEU A 345       3.712  11.100   7.301  1.00 98.14           C  
ATOM   2791  CD1 LEU A 345       3.175   9.936   6.480  1.00 98.14           C  
ATOM   2792  CD2 LEU A 345       4.302  12.120   6.322  1.00 98.14           C  
ATOM   2793  N   LYS A 346       1.037  14.345   9.199  1.00 98.34           N  
ATOM   2794  CA  LYS A 346      -0.087  15.022   9.853  1.00 98.34           C  
ATOM   2795  C   LYS A 346      -1.256  15.154   8.890  1.00 98.34           C  
ATOM   2796  CB  LYS A 346       0.362  16.398  10.369  1.00 98.34           C  
ATOM   2797  O   LYS A 346      -1.101  15.741   7.820  1.00 98.34           O  
ATOM   2798  CG  LYS A 346      -0.663  17.003  11.340  1.00 98.34           C  
ATOM   2799  CD  LYS A 346      -0.328  18.470  11.629  1.00 98.34           C  
ATOM   2800  CE  LYS A 346      -1.333  19.070  12.616  1.00 98.34           C  
ATOM   2801  NZ  LYS A 346      -1.272  20.548  12.587  1.00 98.34           N  
ATOM   2802  N   PHE A 347      -2.418  14.664   9.290  1.00 98.58           N  
ATOM   2803  CA  PHE A 347      -3.672  15.010   8.649  1.00 98.58           C  
ATOM   2804  C   PHE A 347      -4.146  16.354   9.199  1.00 98.58           C  
ATOM   2805  CB  PHE A 347      -4.703  13.907   8.874  1.00 98.58           C  
ATOM   2806  O   PHE A 347      -4.527  16.476  10.361  1.00 98.58           O  
ATOM   2807  CG  PHE A 347      -6.069  14.240   8.305  1.00 98.58           C  
ATOM   2808  CD1 PHE A 347      -7.218  14.081   9.099  1.00 98.58           C  
ATOM   2809  CD2 PHE A 347      -6.202  14.722   6.988  1.00 98.58           C  
ATOM   2810  CE1 PHE A 347      -8.487  14.378   8.582  1.00 98.58           C  
ATOM   2811  CE2 PHE A 347      -7.471  15.034   6.476  1.00 98.58           C  
ATOM   2812  CZ  PHE A 347      -8.616  14.865   7.272  1.00 98.58           C  
ATOM   2813  N   ASP A 348      -4.047  17.376   8.357  1.00 98.48           N  
ATOM   2814  CA  ASP A 348      -4.476  18.734   8.667  1.00 98.48           C  
ATOM   2815  C   ASP A 348      -4.877  19.431   7.355  1.00 98.48           C  
ATOM   2816  CB  ASP A 348      -3.335  19.443   9.407  1.00 98.48           C  
ATOM   2817  O   ASP A 348      -4.007  19.915   6.618  1.00 98.48           O  
ATOM   2818  CG  ASP A 348      -3.660  20.875   9.825  1.00 98.48           C  
ATOM   2819  OD1 ASP A 348      -4.747  21.369   9.466  1.00 98.48           O  
ATOM   2820  OD2 ASP A 348      -2.776  21.439  10.522  1.00 98.48           O  
ATOM   2821  N   PRO A 349      -6.177  19.424   7.006  1.00 98.54           N  
ATOM   2822  CA  PRO A 349      -6.678  20.064   5.792  1.00 98.54           C  
ATOM   2823  C   PRO A 349      -6.333  21.551   5.668  1.00 98.54           C  
ATOM   2824  CB  PRO A 349      -8.189  19.830   5.819  1.00 98.54           C  
ATOM   2825  O   PRO A 349      -6.132  22.035   4.550  1.00 98.54           O  
ATOM   2826  CG  PRO A 349      -8.303  18.494   6.544  1.00 98.54           C  
ATOM   2827  CD  PRO A 349      -7.236  18.633   7.626  1.00 98.54           C  
ATOM   2828  N   GLU A 350      -6.175  22.267   6.786  1.00 98.39           N  
ATOM   2829  CA  GLU A 350      -5.886  23.706   6.780  1.00 98.39           C  
ATOM   2830  C   GLU A 350      -4.548  24.033   6.101  1.00 98.39           C  
ATOM   2831  CB  GLU A 350      -5.894  24.276   8.205  1.00 98.39           C  
ATOM   2832  O   GLU A 350      -4.381  25.110   5.520  1.00 98.39           O  
ATOM   2833  CG  GLU A 350      -7.205  24.008   8.961  1.00 98.39           C  
ATOM   2834  CD  GLU A 350      -7.302  24.764  10.295  1.00 98.39           C  
ATOM   2835  OE1 GLU A 350      -8.316  24.535  10.990  1.00 98.39           O  
ATOM   2836  OE2 GLU A 350      -6.408  25.593  10.591  1.00 98.39           O  
ATOM   2837  N   LEU A 351      -3.615  23.071   6.064  1.00 98.07           N  
ATOM   2838  CA  LEU A 351      -2.319  23.193   5.386  1.00 98.07           C  
ATOM   2839  C   LEU A 351      -2.421  23.437   3.871  1.00 98.07           C  
ATOM   2840  CB  LEU A 351      -1.490  21.919   5.631  1.00 98.07           C  
ATOM   2841  O   LEU A 351      -1.415  23.797   3.245  1.00 98.07           O  
ATOM   2842  CG  LEU A 351      -1.186  21.605   7.103  1.00 98.07           C  
ATOM   2843  CD1 LEU A 351      -0.304  20.356   7.170  1.00 98.07           C  
ATOM   2844  CD2 LEU A 351      -0.447  22.740   7.807  1.00 98.07           C  
ATOM   2845  N   LEU A 352      -3.601  23.217   3.280  1.00 98.07           N  
ATOM   2846  CA  LEU A 352      -3.887  23.417   1.859  1.00 98.07           C  
ATOM   2847  C   LEU A 352      -4.813  24.608   1.576  1.00 98.07           C  
ATOM   2848  CB  LEU A 352      -4.461  22.114   1.272  1.00 98.07           C  
ATOM   2849  O   LEU A 352      -4.979  24.964   0.411  1.00 98.07           O  
ATOM   2850  CG  LEU A 352      -3.487  20.922   1.275  1.00 98.07           C  
ATOM   2851  CD1 LEU A 352      -4.192  19.692   0.705  1.00 98.07           C  
ATOM   2852  CD2 LEU A 352      -2.240  21.196   0.425  1.00 98.07           C  
ATOM   2853  N   PHE A 353      -5.384  25.270   2.587  1.00 97.98           N  
ATOM   2854  CA  PHE A 353      -6.385  26.330   2.374  1.00 97.98           C  
ATOM   2855  C   PHE A 353      -5.823  27.564   1.663  1.00 97.98           C  
ATOM   2856  CB  PHE A 353      -7.003  26.733   3.718  1.00 97.98           C  
ATOM   2857  O   PHE A 353      -6.542  28.247   0.939  1.00 97.98           O  
ATOM   2858  CG  PHE A 353      -7.927  25.724   4.374  1.00 97.98           C  
ATOM   2859  CD1 PHE A 353      -8.179  24.451   3.816  1.00 97.98           C  
ATOM   2860  CD2 PHE A 353      -8.554  26.083   5.583  1.00 97.98           C  
ATOM   2861  CE1 PHE A 353      -9.043  23.556   4.461  1.00 97.98           C  
ATOM   2862  CE2 PHE A 353      -9.418  25.183   6.226  1.00 97.98           C  
ATOM   2863  CZ  PHE A 353      -9.650  23.916   5.670  1.00 97.98           C  
ATOM   2864  N   ASN A 354      -4.524  27.825   1.822  1.00 96.42           N  
ATOM   2865  CA  ASN A 354      -3.810  28.901   1.133  1.00 96.42           C  
ATOM   2866  C   ASN A 354      -3.042  28.424  -0.116  1.00 96.42           C  
ATOM   2867  CB  ASN A 354      -2.930  29.646   2.149  1.00 96.42           C  
ATOM   2868  O   ASN A 354      -2.170  29.139  -0.617  1.00 96.42           O  
ATOM   2869  CG  ASN A 354      -1.745  28.845   2.666  1.00 96.42           C  
ATOM   2870  ND2 ASN A 354      -1.022  29.392   3.612  1.00 96.42           N  
ATOM   2871  OD1 ASN A 354      -1.428  27.744   2.244  1.00 96.42           O  
ATOM   2872  N   LYS A 355      -3.318  27.207  -0.602  1.00 96.38           N  
ATOM   2873  CA  LYS A 355      -2.663  26.596  -1.764  1.00 96.38           C  
ATOM   2874  C   LYS A 355      -3.659  26.401  -2.902  1.00 96.38           C  
ATOM   2875  CB  LYS A 355      -2.007  25.255  -1.377  1.00 96.38           C  
ATOM   2876  O   LYS A 355      -4.855  26.223  -2.696  1.00 96.38           O  
ATOM   2877  CG  LYS A 355      -1.012  25.326  -0.208  1.00 96.38           C  
ATOM   2878  CD  LYS A 355       0.155  26.287  -0.466  1.00 96.38           C  
ATOM   2879  CE  LYS A 355       1.099  26.248   0.735  1.00 96.38           C  
ATOM   2880  NZ  LYS A 355       2.172  27.259   0.605  1.00 96.38           N  
ATOM   2881  N   GLN A 356      -3.148  26.379  -4.131  1.00 96.13           N  
ATOM   2882  CA  GLN A 356      -3.934  25.948  -5.284  1.00 96.13           C  
ATOM   2883  C   GLN A 356      -4.051  24.424  -5.266  1.00 96.13           C  
ATOM   2884  CB  GLN A 356      -3.296  26.449  -6.582  1.00 96.13           C  
ATOM   2885  O   GLN A 356      -3.133  23.713  -5.673  1.00 96.13           O  
ATOM   2886  CG  GLN A 356      -3.448  27.967  -6.741  1.00 96.13           C  
ATOM   2887  CD  GLN A 356      -2.849  28.469  -8.049  1.00 96.13           C  
ATOM   2888  NE2 GLN A 356      -3.262  29.622  -8.524  1.00 96.13           N  
ATOM   2889  OE1 GLN A 356      -1.998  27.849  -8.665  1.00 96.13           O  
ATOM   2890  N   PHE A 357      -5.184  23.932  -4.778  1.00 97.93           N  
ATOM   2891  CA  PHE A 357      -5.475  22.510  -4.679  1.00 97.93           C  
ATOM   2892  C   PHE A 357      -6.917  22.230  -5.116  1.00 97.93           C  
ATOM   2893  CB  PHE A 357      -5.191  22.046  -3.248  1.00 97.93           C  
ATOM   2894  O   PHE A 357      -7.833  22.982  -4.797  1.00 97.93           O  
ATOM   2895  CG  PHE A 357      -5.307  20.549  -3.095  1.00 97.93           C  
ATOM   2896  CD1 PHE A 357      -6.542  19.985  -2.739  1.00 97.93           C  
ATOM   2897  CD2 PHE A 357      -4.195  19.719  -3.327  1.00 97.93           C  
ATOM   2898  CE1 PHE A 357      -6.666  18.596  -2.618  1.00 97.93           C  
ATOM   2899  CE2 PHE A 357      -4.325  18.326  -3.189  1.00 97.93           C  
ATOM   2900  CZ  PHE A 357      -5.561  17.759  -2.842  1.00 97.93           C  
ATOM   2901  N   GLN A 358      -7.114  21.153  -5.875  1.00 98.12           N  
ATOM   2902  CA  GLN A 358      -8.425  20.750  -6.388  1.00 98.12           C  
ATOM   2903  C   GLN A 358      -9.005  19.636  -5.506  1.00 98.12           C  
ATOM   2904  CB  GLN A 358      -8.279  20.309  -7.859  1.00 98.12           C  
ATOM   2905  O   GLN A 358      -8.452  18.536  -5.481  1.00 98.12           O  
ATOM   2906  CG  GLN A 358      -7.849  21.438  -8.812  1.00 98.12           C  
ATOM   2907  CD  GLN A 358      -8.890  22.548  -8.908  1.00 98.12           C  
ATOM   2908  NE2 GLN A 358      -8.488  23.797  -8.978  1.00 98.12           N  
ATOM   2909  OE1 GLN A 358     -10.085  22.306  -8.907  1.00 98.12           O  
ATOM   2910  N   TYR A 359     -10.116  19.893  -4.812  1.00 98.40           N  
ATOM   2911  CA  TYR A 359     -10.808  18.915  -3.953  1.00 98.40           C  
ATOM   2912  C   TYR A 359     -11.682  17.960  -4.780  1.00 98.40           C  
ATOM   2913  CB  TYR A 359     -11.592  19.631  -2.845  1.00 98.40           C  
ATOM   2914  O   TYR A 359     -12.907  17.982  -4.721  1.00 98.40           O  
ATOM   2915  CG  TYR A 359     -10.720  20.483  -1.946  1.00 98.40           C  
ATOM   2916  CD1 TYR A 359     -10.000  19.884  -0.894  1.00 98.40           C  
ATOM   2917  CD2 TYR A 359     -10.605  21.867  -2.182  1.00 98.40           C  
ATOM   2918  CE1 TYR A 359      -9.151  20.669  -0.091  1.00 98.40           C  
ATOM   2919  CE2 TYR A 359      -9.753  22.651  -1.382  1.00 98.40           C  
ATOM   2920  OH  TYR A 359      -8.183  22.801   0.427  1.00 98.40           O  
ATOM   2921  CZ  TYR A 359      -9.020  22.051  -0.335  1.00 98.40           C  
ATOM   2922  N   GLN A 360     -11.017  17.182  -5.629  1.00 98.45           N  
ATOM   2923  CA  GLN A 360     -11.594  16.123  -6.451  1.00 98.45           C  
ATOM   2924  C   GLN A 360     -10.534  15.049  -6.709  1.00 98.45           C  
ATOM   2925  CB  GLN A 360     -12.136  16.702  -7.774  1.00 98.45           C  
ATOM   2926  O   GLN A 360      -9.333  15.348  -6.696  1.00 98.45           O  
ATOM   2927  CG  GLN A 360     -11.041  17.298  -8.674  1.00 98.45           C  
ATOM   2928  CD  GLN A 360     -11.601  17.911  -9.952  1.00 98.45           C  
ATOM   2929  NE2 GLN A 360     -11.545  19.214 -10.126  1.00 98.45           N  
ATOM   2930  OE1 GLN A 360     -12.059  17.221 -10.845  1.00 98.45           O  
ATOM   2931  N   ASN A 361     -10.970  13.829  -7.016  1.00 98.66           N  
ATOM   2932  CA  ASN A 361     -10.092  12.728  -7.393  1.00 98.66           C  
ATOM   2933  C   ASN A 361     -10.713  11.870  -8.505  1.00 98.66           C  
ATOM   2934  CB  ASN A 361      -9.767  11.895  -6.143  1.00 98.66           C  
ATOM   2935  O   ASN A 361     -11.932  11.786  -8.636  1.00 98.66           O  
ATOM   2936  CG  ASN A 361      -8.671  10.890  -6.431  1.00 98.66           C  
ATOM   2937  ND2 ASN A 361      -8.877   9.631  -6.145  1.00 98.66           N  
ATOM   2938  OD1 ASN A 361      -7.634  11.231  -6.973  1.00 98.66           O  
ATOM   2939  N   ARG A 362      -9.857  11.216  -9.292  1.00 98.78           N  
ATOM   2940  CA  ARG A 362     -10.233  10.147 -10.216  1.00 98.78           C  
ATOM   2941  C   ARG A 362      -9.202   9.041 -10.061  1.00 98.78           C  
ATOM   2942  CB  ARG A 362     -10.301  10.687 -11.654  1.00 98.78           C  
ATOM   2943  O   ARG A 362      -8.014   9.287 -10.250  1.00 98.78           O  
ATOM   2944  CG  ARG A 362     -10.824   9.670 -12.684  1.00 98.78           C  
ATOM   2945  CD  ARG A 362     -12.279   9.263 -12.470  1.00 98.78           C  
ATOM   2946  NE  ARG A 362     -13.203  10.385 -12.681  1.00 98.78           N  
ATOM   2947  NH1 ARG A 362     -13.422  10.179 -14.964  1.00 98.78           N  
ATOM   2948  NH2 ARG A 362     -14.228  11.975 -13.918  1.00 98.78           N  
ATOM   2949  CZ  ARG A 362     -13.621  10.829 -13.852  1.00 98.78           C  
ATOM   2950  N   ILE A 363      -9.645   7.847  -9.683  1.00 98.75           N  
ATOM   2951  CA  ILE A 363      -8.737   6.713  -9.481  1.00 98.75           C  
ATOM   2952  C   ILE A 363      -8.105   6.337 -10.815  1.00 98.75           C  
ATOM   2953  CB  ILE A 363      -9.458   5.520  -8.834  1.00 98.75           C  
ATOM   2954  O   ILE A 363      -8.810   6.171 -11.814  1.00 98.75           O  
ATOM   2955  CG1 ILE A 363     -10.003   5.893  -7.446  1.00 98.75           C  
ATOM   2956  CG2 ILE A 363      -8.544   4.293  -8.731  1.00 98.75           C  
ATOM   2957  CD1 ILE A 363      -8.959   6.116  -6.337  1.00 98.75           C  
ATOM   2958  N   ALA A 364      -6.779   6.236 -10.818  1.00 98.82           N  
ATOM   2959  CA  ALA A 364      -6.018   5.846 -11.990  1.00 98.82           C  
ATOM   2960  C   ALA A 364      -5.885   4.324 -12.069  1.00 98.82           C  
ATOM   2961  CB  ALA A 364      -4.663   6.555 -11.971  1.00 98.82           C  
ATOM   2962  O   ALA A 364      -5.711   3.666 -11.041  1.00 98.82           O  
ATOM   2963  N   ALA A 365      -5.912   3.768 -13.278  1.00 98.76           N  
ATOM   2964  CA  ALA A 365      -5.721   2.334 -13.464  1.00 98.76           C  
ATOM   2965  C   ALA A 365      -4.316   1.912 -12.998  1.00 98.76           C  
ATOM   2966  CB  ALA A 365      -5.990   1.976 -14.927  1.00 98.76           C  
ATOM   2967  O   ALA A 365      -4.153   0.861 -12.389  1.00 98.76           O  
ATOM   2968  N   GLU A 366      -3.300   2.764 -13.177  1.00 98.74           N  
ATOM   2969  CA  GLU A 366      -1.951   2.493 -12.668  1.00 98.74           C  
ATOM   2970  C   GLU A 366      -1.893   2.463 -11.143  1.00 98.74           C  
ATOM   2971  CB  GLU A 366      -0.969   3.556 -13.159  1.00 98.74           C  
ATOM   2972  O   GLU A 366      -1.094   1.722 -10.576  1.00 98.74           O  
ATOM   2973  CG  GLU A 366      -0.902   3.620 -14.684  1.00 98.74           C  
ATOM   2974  CD  GLU A 366      -1.797   4.689 -15.327  1.00 98.74           C  
ATOM   2975  OE1 GLU A 366      -1.488   5.110 -16.469  1.00 98.74           O  
ATOM   2976  OE2 GLU A 366      -2.795   5.127 -14.716  1.00 98.74           O  
ATOM   2977  N   PHE A 367      -2.751   3.246 -10.479  1.00 98.67           N  
ATOM   2978  CA  PHE A 367      -2.868   3.209  -9.026  1.00 98.67           C  
ATOM   2979  C   PHE A 367      -3.502   1.903  -8.544  1.00 98.67           C  
ATOM   2980  CB  PHE A 367      -3.639   4.429  -8.506  1.00 98.67           C  
ATOM   2981  O   PHE A 367      -3.096   1.387  -7.511  1.00 98.67           O  
ATOM   2982  CG  PHE A 367      -3.655   4.582  -6.993  1.00 98.67           C  
ATOM   2983  CD1 PHE A 367      -4.827   5.003  -6.337  1.00 98.67           C  
ATOM   2984  CD2 PHE A 367      -2.491   4.358  -6.233  1.00 98.67           C  
ATOM   2985  CE1 PHE A 367      -4.830   5.199  -4.945  1.00 98.67           C  
ATOM   2986  CE2 PHE A 367      -2.482   4.582  -4.849  1.00 98.67           C  
ATOM   2987  CZ  PHE A 367      -3.656   5.001  -4.202  1.00 98.67           C  
ATOM   2988  N   ASN A 368      -4.447   1.353  -9.312  1.00 98.54           N  
ATOM   2989  CA  ASN A 368      -4.994   0.018  -9.075  1.00 98.54           C  
ATOM   2990  C   ASN A 368      -3.885  -1.040  -9.219  1.00 98.54           C  
ATOM   2991  CB  ASN A 368      -6.201  -0.170 -10.018  1.00 98.54           C  
ATOM   2992  O   ASN A 368      -3.537  -1.714  -8.253  1.00 98.54           O  
ATOM   2993  CG  ASN A 368      -6.995  -1.428  -9.739  1.00 98.54           C  
ATOM   2994  ND2 ASN A 368      -8.204  -1.520 -10.237  1.00 98.54           N  
ATOM   2995  OD1 ASN A 368      -6.560  -2.344  -9.084  1.00 98.54           O  
ATOM   2996  N   THR A 369      -3.211  -1.064 -10.373  1.00 98.49           N  
ATOM   2997  CA  THR A 369      -2.119  -2.005 -10.665  1.00 98.49           C  
ATOM   2998  C   THR A 369      -0.993  -1.964  -9.627  1.00 98.49           C  
ATOM   2999  CB  THR A 369      -1.528  -1.699 -12.049  1.00 98.49           C  
ATOM   3000  O   THR A 369      -0.507  -3.014  -9.211  1.00 98.49           O  
ATOM   3001  CG2 THR A 369      -0.477  -2.712 -12.489  1.00 98.49           C  
ATOM   3002  OG1 THR A 369      -2.529  -1.692 -13.042  1.00 98.49           O  
ATOM   3003  N   LEU A 370      -0.560  -0.776  -9.186  1.00 97.02           N  
ATOM   3004  CA  LEU A 370       0.543  -0.673  -8.226  1.00 97.02           C  
ATOM   3005  C   LEU A 370       0.172  -1.166  -6.826  1.00 97.02           C  
ATOM   3006  CB  LEU A 370       1.145   0.744  -8.220  1.00 97.02           C  
ATOM   3007  O   LEU A 370       1.078  -1.515  -6.077  1.00 97.02           O  
ATOM   3008  CG  LEU A 370       0.338   1.846  -7.505  1.00 97.02           C  
ATOM   3009  CD1 LEU A 370       0.513   1.897  -5.980  1.00 97.02           C  
ATOM   3010  CD2 LEU A 370       0.816   3.195  -8.049  1.00 97.02           C  
ATOM   3011  N   TYR A 371      -1.117  -1.197  -6.464  1.00 97.69           N  
ATOM   3012  CA  TYR A 371      -1.591  -1.581  -5.128  1.00 97.69           C  
ATOM   3013  C   TYR A 371      -1.822  -3.090  -4.958  1.00 97.69           C  
ATOM   3014  CB  TYR A 371      -2.831  -0.763  -4.739  1.00 97.69           C  
ATOM   3015  O   TYR A 371      -2.245  -3.537  -3.893  1.00 97.69           O  
ATOM   3016  CG  TYR A 371      -2.630   0.089  -3.500  1.00 97.69           C  
ATOM   3017  CD1 TYR A 371      -2.385  -0.534  -2.264  1.00 97.69           C  
ATOM   3018  CD2 TYR A 371      -2.687   1.493  -3.577  1.00 97.69           C  
ATOM   3019  CE1 TYR A 371      -2.207   0.237  -1.105  1.00 97.69           C  
ATOM   3020  CE2 TYR A 371      -2.500   2.269  -2.413  1.00 97.69           C  
ATOM   3021  OH  TYR A 371      -2.077   2.380  -0.051  1.00 97.69           O  
ATOM   3022  CZ  TYR A 371      -2.259   1.641  -1.177  1.00 97.69           C  
ATOM   3023  N   HIS A 372      -1.511  -3.892  -5.979  1.00 98.28           N  
ATOM   3024  CA  HIS A 372      -1.571  -5.355  -5.940  1.00 98.28           C  
ATOM   3025  C   HIS A 372      -0.405  -5.938  -5.115  1.00 98.28           C  
ATOM   3026  CB  HIS A 372      -1.625  -5.872  -7.381  1.00 98.28           C  
ATOM   3027  O   HIS A 372       0.528  -6.555  -5.635  1.00 98.28           O  
ATOM   3028  CG  HIS A 372      -2.947  -5.702  -8.084  1.00 98.28           C  
ATOM   3029  CD2 HIS A 372      -3.957  -4.811  -7.827  1.00 98.28           C  
ATOM   3030  ND1 HIS A 372      -3.345  -6.441  -9.166  1.00 98.28           N  
ATOM   3031  CE1 HIS A 372      -4.558  -6.030  -9.551  1.00 98.28           C  
ATOM   3032  NE2 HIS A 372      -4.968  -5.031  -8.766  1.00 98.28           N  
ATOM   3033  N   TRP A 373      -0.444  -5.696  -3.800  1.00 98.31           N  
ATOM   3034  CA  TRP A 373       0.588  -6.037  -2.812  1.00 98.31           C  
ATOM   3035  C   TRP A 373       0.418  -7.445  -2.231  1.00 98.31           C  
ATOM   3036  CB  TRP A 373       0.646  -4.961  -1.720  1.00 98.31           C  
ATOM   3037  O   TRP A 373       0.657  -7.683  -1.047  1.00 98.31           O  
ATOM   3038  CG  TRP A 373       0.980  -3.570  -2.156  1.00 98.31           C  
ATOM   3039  CD1 TRP A 373       1.415  -3.189  -3.377  1.00 98.31           C  
ATOM   3040  CD2 TRP A 373       0.908  -2.346  -1.366  1.00 98.31           C  
ATOM   3041  CE2 TRP A 373       1.275  -1.247  -2.198  1.00 98.31           C  
ATOM   3042  CE3 TRP A 373       0.585  -2.056  -0.023  1.00 98.31           C  
ATOM   3043  NE1 TRP A 373       1.589  -1.825  -3.403  1.00 98.31           N  
ATOM   3044  CH2 TRP A 373       0.964   0.331  -0.396  1.00 98.31           C  
ATOM   3045  CZ2 TRP A 373       1.277   0.077  -1.742  1.00 98.31           C  
ATOM   3046  CZ3 TRP A 373       0.654  -0.738   0.465  1.00 98.31           C  
ATOM   3047  N   HIS A 374       0.054  -8.412  -3.073  1.00 98.27           N  
ATOM   3048  CA  HIS A 374      -0.082  -9.825  -2.705  1.00 98.27           C  
ATOM   3049  C   HIS A 374       1.117 -10.450  -1.986  1.00 98.27           C  
ATOM   3050  CB  HIS A 374      -0.381 -10.633  -3.964  1.00 98.27           C  
ATOM   3051  O   HIS A 374       0.880 -11.344  -1.170  1.00 98.27           O  
ATOM   3052  CG  HIS A 374      -1.619 -10.136  -4.634  1.00 98.27           C  
ATOM   3053  CD2 HIS A 374      -2.879 -10.265  -4.143  1.00 98.27           C  
ATOM   3054  ND1 HIS A 374      -1.621  -9.278  -5.733  1.00 98.27           N  
ATOM   3055  CE1 HIS A 374      -2.900  -8.915  -5.894  1.00 98.27           C  
ATOM   3056  NE2 HIS A 374      -3.656  -9.483  -4.952  1.00 98.27           N  
ATOM   3057  N   PRO A 375       2.379 -10.010  -2.196  1.00 98.68           N  
ATOM   3058  CA  PRO A 375       3.489 -10.501  -1.387  1.00 98.68           C  
ATOM   3059  C   PRO A 375       3.341 -10.285   0.126  1.00 98.68           C  
ATOM   3060  CB  PRO A 375       4.712  -9.753  -1.891  1.00 98.68           C  
ATOM   3061  O   PRO A 375       3.991 -10.998   0.884  1.00 98.68           O  
ATOM   3062  CG  PRO A 375       4.389  -9.432  -3.344  1.00 98.68           C  
ATOM   3063  CD  PRO A 375       2.891  -9.160  -3.274  1.00 98.68           C  
ATOM   3064  N   LEU A 376       2.484  -9.358   0.581  1.00 98.67           N  
ATOM   3065  CA  LEU A 376       2.180  -9.175   2.006  1.00 98.67           C  
ATOM   3066  C   LEU A 376       1.620 -10.447   2.653  1.00 98.67           C  
ATOM   3067  CB  LEU A 376       1.142  -8.051   2.178  1.00 98.67           C  
ATOM   3068  O   LEU A 376       1.853 -10.680   3.839  1.00 98.67           O  
ATOM   3069  CG  LEU A 376       1.695  -6.629   2.007  1.00 98.67           C  
ATOM   3070  CD1 LEU A 376       0.544  -5.626   1.960  1.00 98.67           C  
ATOM   3071  CD2 LEU A 376       2.574  -6.230   3.191  1.00 98.67           C  
ATOM   3072  N   LEU A 377       0.878 -11.262   1.896  1.00 98.49           N  
ATOM   3073  CA  LEU A 377       0.165 -12.413   2.437  1.00 98.49           C  
ATOM   3074  C   LEU A 377       1.144 -13.516   2.893  1.00 98.49           C  
ATOM   3075  CB  LEU A 377      -0.837 -12.951   1.405  1.00 98.49           C  
ATOM   3076  O   LEU A 377       2.096 -13.827   2.176  1.00 98.49           O  
ATOM   3077  CG  LEU A 377      -1.925 -11.975   0.936  1.00 98.49           C  
ATOM   3078  CD1 LEU A 377      -2.754 -12.639  -0.165  1.00 98.49           C  
ATOM   3079  CD2 LEU A 377      -2.861 -11.590   2.084  1.00 98.49           C  
ATOM   3080  N   PRO A 378       0.927 -14.152   4.054  1.00 98.25           N  
ATOM   3081  CA  PRO A 378       1.833 -15.152   4.613  1.00 98.25           C  
ATOM   3082  C   PRO A 378       1.642 -16.517   3.935  1.00 98.25           C  
ATOM   3083  CB  PRO A 378       1.479 -15.171   6.103  1.00 98.25           C  
ATOM   3084  O   PRO A 378       0.773 -16.682   3.081  1.00 98.25           O  
ATOM   3085  CG  PRO A 378      -0.030 -14.923   6.097  1.00 98.25           C  
ATOM   3086  CD  PRO A 378      -0.214 -13.958   4.930  1.00 98.25           C  
ATOM   3087  N   ASP A 379       2.439 -17.518   4.308  1.00 97.95           N  
ATOM   3088  CA  ASP A 379       2.233 -18.897   3.827  1.00 97.95           C  
ATOM   3089  C   ASP A 379       1.012 -19.562   4.497  1.00 97.95           C  
ATOM   3090  CB  ASP A 379       3.508 -19.723   4.057  1.00 97.95           C  
ATOM   3091  O   ASP A 379       0.288 -20.338   3.874  1.00 97.95           O  
ATOM   3092  CG  ASP A 379       4.716 -19.225   3.251  1.00 97.95           C  
ATOM   3093  OD1 ASP A 379       4.514 -18.524   2.230  1.00 97.95           O  
ATOM   3094  OD2 ASP A 379       5.851 -19.507   3.688  1.00 97.95           O  
ATOM   3095  N   THR A 380       0.749 -19.215   5.761  1.00 98.11           N  
ATOM   3096  CA  THR A 380      -0.417 -19.645   6.554  1.00 98.11           C  
ATOM   3097  C   THR A 380      -0.897 -18.500   7.439  1.00 98.11           C  
ATOM   3098  CB  THR A 380      -0.091 -20.840   7.469  1.00 98.11           C  
ATOM   3099  O   THR A 380      -0.073 -17.708   7.891  1.00 98.11           O  
ATOM   3100  CG2 THR A 380       0.341 -22.085   6.699  1.00 98.11           C  
ATOM   3101  OG1 THR A 380       0.941 -20.521   8.385  1.00 98.11           O  
ATOM   3102  N   PHE A 381      -2.183 -18.439   7.769  1.00 98.39           N  
ATOM   3103  CA  PHE A 381      -2.756 -17.452   8.690  1.00 98.39           C  
ATOM   3104  C   PHE A 381      -2.766 -18.018  10.112  1.00 98.39           C  
ATOM   3105  CB  PHE A 381      -4.161 -17.065   8.211  1.00 98.39           C  
ATOM   3106  O   PHE A 381      -3.395 -19.047  10.358  1.00 98.39           O  
ATOM   3107  CG  PHE A 381      -4.175 -16.533   6.791  1.00 98.39           C  
ATOM   3108  CD1 PHE A 381      -3.937 -15.167   6.548  1.00 98.39           C  
ATOM   3109  CD2 PHE A 381      -4.363 -17.414   5.709  1.00 98.39           C  
ATOM   3110  CE1 PHE A 381      -3.887 -14.687   5.227  1.00 98.39           C  
ATOM   3111  CE2 PHE A 381      -4.309 -16.933   4.389  1.00 98.39           C  
ATOM   3112  CZ  PHE A 381      -4.072 -15.569   4.149  1.00 98.39           C  
ATOM   3113  N   GLN A 382      -2.049 -17.379  11.036  1.00 97.16           N  
ATOM   3114  CA  GLN A 382      -1.959 -17.828  12.424  1.00 97.16           C  
ATOM   3115  C   GLN A 382      -2.955 -17.053  13.286  1.00 97.16           C  
ATOM   3116  CB  GLN A 382      -0.513 -17.708  12.925  1.00 97.16           C  
ATOM   3117  O   GLN A 382      -2.860 -15.832  13.392  1.00 97.16           O  
ATOM   3118  CG  GLN A 382      -0.381 -18.264  14.352  1.00 97.16           C  
ATOM   3119  CD  GLN A 382       1.055 -18.341  14.856  1.00 97.16           C  
ATOM   3120  NE2 GLN A 382       1.230 -18.667  16.117  1.00 97.16           N  
ATOM   3121  OE1 GLN A 382       2.030 -18.159  14.140  1.00 97.16           O  
ATOM   3122  N   ILE A 383      -3.895 -17.762  13.911  1.00 97.41           N  
ATOM   3123  CA  ILE A 383      -4.869 -17.189  14.845  1.00 97.41           C  
ATOM   3124  C   ILE A 383      -4.815 -18.012  16.125  1.00 97.41           C  
ATOM   3125  CB  ILE A 383      -6.288 -17.124  14.246  1.00 97.41           C  
ATOM   3126  O   ILE A 383      -5.086 -19.214  16.109  1.00 97.41           O  
ATOM   3127  CG1 ILE A 383      -6.310 -16.293  12.942  1.00 97.41           C  
ATOM   3128  CG2 ILE A 383      -7.254 -16.502  15.276  1.00 97.41           C  
ATOM   3129  CD1 ILE A 383      -7.580 -16.488  12.117  1.00 97.41           C  
ATOM   3130  N   HIS A 384      -4.427 -17.361  17.225  1.00 93.85           N  
ATOM   3131  CA  HIS A 384      -4.086 -18.040  18.475  1.00 93.85           C  
ATOM   3132  C   HIS A 384      -3.019 -19.131  18.216  1.00 93.85           C  
ATOM   3133  CB  HIS A 384      -5.399 -18.511  19.145  1.00 93.85           C  
ATOM   3134  O   HIS A 384      -1.979 -18.853  17.607  1.00 93.85           O  
ATOM   3135  CG  HIS A 384      -5.248 -18.940  20.579  1.00 93.85           C  
ATOM   3136  CD2 HIS A 384      -4.937 -18.138  21.645  1.00 93.85           C  
ATOM   3137  ND1 HIS A 384      -5.391 -20.219  21.071  1.00 93.85           N  
ATOM   3138  CE1 HIS A 384      -5.126 -20.189  22.387  1.00 93.85           C  
ATOM   3139  NE2 HIS A 384      -4.864 -18.936  22.785  1.00 93.85           N  
ATOM   3140  N   ASP A 385      -3.297 -20.366  18.624  1.00 92.33           N  
ATOM   3141  CA  ASP A 385      -2.441 -21.538  18.422  1.00 92.33           C  
ATOM   3142  C   ASP A 385      -2.708 -22.273  17.094  1.00 92.33           C  
ATOM   3143  CB  ASP A 385      -2.623 -22.489  19.613  1.00 92.33           C  
ATOM   3144  O   ASP A 385      -1.993 -23.216  16.749  1.00 92.33           O  
ATOM   3145  CG  ASP A 385      -2.238 -21.854  20.951  1.00 92.33           C  
ATOM   3146  OD1 ASP A 385      -1.268 -21.063  20.966  1.00 92.33           O  
ATOM   3147  OD2 ASP A 385      -2.930 -22.185  21.937  1.00 92.33           O  
ATOM   3148  N   GLN A 386      -3.728 -21.867  16.327  1.00 96.97           N  
ATOM   3149  CA  GLN A 386      -4.107 -22.526  15.077  1.00 96.97           C  
ATOM   3150  C   GLN A 386      -3.433 -21.872  13.862  1.00 96.97           C  
ATOM   3151  CB  GLN A 386      -5.636 -22.589  14.919  1.00 96.97           C  
ATOM   3152  O   GLN A 386      -3.289 -20.650  13.778  1.00 96.97           O  
ATOM   3153  CG  GLN A 386      -6.339 -23.393  16.036  1.00 96.97           C  
ATOM   3154  CD  GLN A 386      -7.795 -23.733  15.700  1.00 96.97           C  
ATOM   3155  NE2 GLN A 386      -8.667 -23.907  16.669  1.00 96.97           N  
ATOM   3156  OE1 GLN A 386      -8.169 -23.868  14.550  1.00 96.97           O  
ATOM   3157  N   LYS A 387      -3.039 -22.698  12.885  1.00 97.09           N  
ATOM   3158  CA  LYS A 387      -2.520 -22.263  11.580  1.00 97.09           C  
ATOM   3159  C   LYS A 387      -3.471 -22.710  10.479  1.00 97.09           C  
ATOM   3160  CB  LYS A 387      -1.111 -22.817  11.324  1.00 97.09           C  
ATOM   3161  O   LYS A 387      -3.632 -23.907  10.257  1.00 97.09           O  
ATOM   3162  CG  LYS A 387      -0.066 -22.244  12.288  1.00 97.09           C  
ATOM   3163  CD  LYS A 387       1.328 -22.765  11.921  1.00 97.09           C  
ATOM   3164  CE  LYS A 387       2.358 -22.223  12.915  1.00 97.09           C  
ATOM   3165  NZ  LYS A 387       3.725 -22.689  12.580  1.00 97.09           N  
ATOM   3166  N   TYR A 388      -4.046 -21.750   9.769  1.00 98.23           N  
ATOM   3167  CA  TYR A 388      -4.936 -21.993   8.642  1.00 98.23           C  
ATOM   3168  C   TYR A 388      -4.186 -21.829   7.324  1.00 98.23           C  
ATOM   3169  CB  TYR A 388      -6.141 -21.055   8.725  1.00 98.23           C  
ATOM   3170  O   TYR A 388      -3.530 -20.813   7.086  1.00 98.23           O  
ATOM   3171  CG  TYR A 388      -6.950 -21.235   9.991  1.00 98.23           C  
ATOM   3172  CD1 TYR A 388      -7.837 -22.323  10.105  1.00 98.23           C  
ATOM   3173  CD2 TYR A 388      -6.803 -20.330  11.061  1.00 98.23           C  
ATOM   3174  CE1 TYR A 388      -8.613 -22.487  11.267  1.00 98.23           C  
ATOM   3175  CE2 TYR A 388      -7.588 -20.488  12.217  1.00 98.23           C  
ATOM   3176  OH  TYR A 388      -9.288 -21.653  13.413  1.00 98.23           O  
ATOM   3177  CZ  TYR A 388      -8.502 -21.553  12.315  1.00 98.23           C  
ATOM   3178  N   ASN A 389      -4.295 -22.814   6.439  1.00 97.60           N  
ATOM   3179  CA  ASN A 389      -3.867 -22.644   5.053  1.00 97.60           C  
ATOM   3180  C   ASN A 389      -4.900 -21.810   4.260  1.00 97.60           C  
ATOM   3181  CB  ASN A 389      -3.546 -24.027   4.458  1.00 97.60           C  
ATOM   3182  O   ASN A 389      -5.997 -21.524   4.743  1.00 97.60           O  
ATOM   3183  CG  ASN A 389      -4.759 -24.921   4.273  1.00 97.60           C  
ATOM   3184  ND2 ASN A 389      -4.614 -26.211   4.456  1.00 97.60           N  
ATOM   3185  OD1 ASN A 389      -5.837 -24.484   3.911  1.00 97.60           O  
ATOM   3186  N   TYR A 390      -4.571 -21.432   3.022  1.00 96.84           N  
ATOM   3187  CA  TYR A 390      -5.463 -20.624   2.177  1.00 96.84           C  
ATOM   3188  C   TYR A 390      -6.829 -21.280   1.933  1.00 96.84           C  
ATOM   3189  CB  TYR A 390      -4.780 -20.332   0.834  1.00 96.84           C  
ATOM   3190  O   TYR A 390      -7.843 -20.591   1.961  1.00 96.84           O  
ATOM   3191  CG  TYR A 390      -3.754 -19.222   0.907  1.00 96.84           C  
ATOM   3192  CD1 TYR A 390      -4.094 -17.929   0.461  1.00 96.84           C  
ATOM   3193  CD2 TYR A 390      -2.468 -19.474   1.424  1.00 96.84           C  
ATOM   3194  CE1 TYR A 390      -3.145 -16.892   0.521  1.00 96.84           C  
ATOM   3195  CE2 TYR A 390      -1.530 -18.432   1.512  1.00 96.84           C  
ATOM   3196  OH  TYR A 390      -0.964 -16.142   1.147  1.00 96.84           O  
ATOM   3197  CZ  TYR A 390      -1.867 -17.143   1.058  1.00 96.84           C  
ATOM   3198  N   GLN A 391      -6.877 -22.602   1.744  1.00 95.04           N  
ATOM   3199  CA  GLN A 391      -8.129 -23.329   1.510  1.00 95.04           C  
ATOM   3200  C   GLN A 391      -9.057 -23.289   2.732  1.00 95.04           C  
ATOM   3201  CB  GLN A 391      -7.793 -24.775   1.114  1.00 95.04           C  
ATOM   3202  O   GLN A 391     -10.272 -23.231   2.575  1.00 95.04           O  
ATOM   3203  CG  GLN A 391      -9.039 -25.588   0.730  1.00 95.04           C  
ATOM   3204  CD  GLN A 391      -8.716 -27.028   0.349  1.00 95.04           C  
ATOM   3205  NE2 GLN A 391      -9.710 -27.819   0.014  1.00 95.04           N  
ATOM   3206  OE1 GLN A 391      -7.585 -27.480   0.349  1.00 95.04           O  
ATOM   3207  N   GLN A 392      -8.494 -23.314   3.941  1.00 97.03           N  
ATOM   3208  CA  GLN A 392      -9.251 -23.204   5.187  1.00 97.03           C  
ATOM   3209  C   GLN A 392      -9.684 -21.764   5.481  1.00 97.03           C  
ATOM   3210  CB  GLN A 392      -8.389 -23.720   6.344  1.00 97.03           C  
ATOM   3211  O   GLN A 392     -10.730 -21.567   6.093  1.00 97.03           O  
ATOM   3212  CG  GLN A 392      -8.149 -25.236   6.285  1.00 97.03           C  
ATOM   3213  CD  GLN A 392      -7.051 -25.669   7.250  1.00 97.03           C  
ATOM   3214  NE2 GLN A 392      -7.197 -26.791   7.917  1.00 97.03           N  
ATOM   3215  OE1 GLN A 392      -6.031 -25.016   7.406  1.00 97.03           O  
ATOM   3216  N   PHE A 393      -8.882 -20.774   5.079  1.00 97.48           N  
ATOM   3217  CA  PHE A 393      -9.111 -19.365   5.398  1.00 97.48           C  
ATOM   3218  C   PHE A 393     -10.083 -18.674   4.426  1.00 97.48           C  
ATOM   3219  CB  PHE A 393      -7.746 -18.664   5.453  1.00 97.48           C  
ATOM   3220  O   PHE A 393     -10.876 -17.832   4.842  1.00 97.48           O  
ATOM   3221  CG  PHE A 393      -7.778 -17.299   6.106  1.00 97.48           C  
ATOM   3222  CD1 PHE A 393      -7.650 -16.134   5.330  1.00 97.48           C  
ATOM   3223  CD2 PHE A 393      -7.922 -17.197   7.503  1.00 97.48           C  
ATOM   3224  CE1 PHE A 393      -7.665 -14.873   5.948  1.00 97.48           C  
ATOM   3225  CE2 PHE A 393      -7.951 -15.933   8.117  1.00 97.48           C  
ATOM   3226  CZ  PHE A 393      -7.822 -14.769   7.340  1.00 97.48           C  
ATOM   3227  N   ILE A 394     -10.053 -19.026   3.138  1.00 96.60           N  
ATOM   3228  CA  ILE A 394     -10.904 -18.418   2.105  1.00 96.60           C  
ATOM   3229  C   ILE A 394     -12.381 -18.831   2.284  1.00 96.60           C  
ATOM   3230  CB  ILE A 394     -10.332 -18.738   0.701  1.00 96.60           C  
ATOM   3231  O   ILE A 394     -12.697 -20.002   2.476  1.00 96.60           O  
ATOM   3232  CG1 ILE A 394      -9.010 -17.968   0.467  1.00 96.60           C  
ATOM   3233  CG2 ILE A 394     -11.339 -18.389  -0.404  1.00 96.60           C  
ATOM   3234  CD1 ILE A 394      -8.247 -18.402  -0.794  1.00 96.60           C  
ATOM   3235  N   TYR A 395     -13.296 -17.861   2.181  1.00 97.00           N  
ATOM   3236  CA  TYR A 395     -14.752 -17.982   2.354  1.00 97.00           C  
ATOM   3237  C   TYR A 395     -15.204 -18.584   3.695  1.00 97.00           C  
ATOM   3238  CB  TYR A 395     -15.406 -18.649   1.128  1.00 97.00           C  
ATOM   3239  O   TYR A 395     -16.283 -19.177   3.777  1.00 97.00           O  
ATOM   3240  CG  TYR A 395     -15.353 -17.826  -0.142  1.00 97.00           C  
ATOM   3241  CD1 TYR A 395     -16.049 -16.603  -0.210  1.00 97.00           C  
ATOM   3242  CD2 TYR A 395     -14.652 -18.295  -1.268  1.00 97.00           C  
ATOM   3243  CE1 TYR A 395     -16.022 -15.837  -1.390  1.00 97.00           C  
ATOM   3244  CE2 TYR A 395     -14.624 -17.533  -2.451  1.00 97.00           C  
ATOM   3245  OH  TYR A 395     -15.289 -15.582  -3.663  1.00 97.00           O  
ATOM   3246  CZ  TYR A 395     -15.310 -16.304  -2.514  1.00 97.00           C  
ATOM   3247  N   ASN A 396     -14.408 -18.418   4.758  1.00 97.06           N  
ATOM   3248  CA  ASN A 396     -14.643 -19.094   6.031  1.00 97.06           C  
ATOM   3249  C   ASN A 396     -14.852 -18.149   7.227  1.00 97.06           C  
ATOM   3250  CB  ASN A 396     -13.537 -20.130   6.253  1.00 97.06           C  
ATOM   3251  O   ASN A 396     -14.024 -18.050   8.134  1.00 97.06           O  
ATOM   3252  CG  ASN A 396     -13.945 -21.107   7.334  1.00 97.06           C  
ATOM   3253  ND2 ASN A 396     -13.118 -22.081   7.615  1.00 97.06           N  
ATOM   3254  OD1 ASN A 396     -15.016 -21.015   7.910  1.00 97.06           O  
ATOM   3255  N   ASN A 397     -16.010 -17.487   7.267  1.00 97.11           N  
ATOM   3256  CA  ASN A 397     -16.385 -16.611   8.383  1.00 97.11           C  
ATOM   3257  C   ASN A 397     -16.589 -17.350   9.721  1.00 97.11           C  
ATOM   3258  CB  ASN A 397     -17.646 -15.814   8.009  1.00 97.11           C  
ATOM   3259  O   ASN A 397     -16.678 -16.680  10.748  1.00 97.11           O  
ATOM   3260  CG  ASN A 397     -17.413 -14.757   6.947  1.00 97.11           C  
ATOM   3261  ND2 ASN A 397     -18.446 -14.422   6.212  1.00 97.11           N  
ATOM   3262  OD1 ASN A 397     -16.333 -14.220   6.773  1.00 97.11           O  
ATOM   3263  N   SER A 398     -16.641 -18.693   9.756  1.00 97.03           N  
ATOM   3264  CA  SER A 398     -16.746 -19.409  11.037  1.00 97.03           C  
ATOM   3265  C   SER A 398     -15.506 -19.195  11.899  1.00 97.03           C  
ATOM   3266  CB  SER A 398     -17.015 -20.909  10.864  1.00 97.03           C  
ATOM   3267  O   SER A 398     -15.641 -19.118  13.111  1.00 97.03           O  
ATOM   3268  OG  SER A 398     -15.849 -21.638  10.546  1.00 97.03           O  
ATOM   3269  N   ILE A 399     -14.327 -19.015  11.288  1.00 97.46           N  
ATOM   3270  CA  ILE A 399     -13.079 -18.715  12.005  1.00 97.46           C  
ATOM   3271  C   ILE A 399     -13.232 -17.407  12.797  1.00 97.46           C  
ATOM   3272  CB  ILE A 399     -11.885 -18.640  11.019  1.00 97.46           C  
ATOM   3273  O   ILE A 399     -12.829 -17.332  13.954  1.00 97.46           O  
ATOM   3274  CG1 ILE A 399     -11.735 -19.944  10.201  1.00 97.46           C  
ATOM   3275  CG2 ILE A 399     -10.571 -18.375  11.774  1.00 97.46           C  
ATOM   3276  CD1 ILE A 399     -10.636 -19.899   9.131  1.00 97.46           C  
ATOM   3277  N   LEU A 400     -13.860 -16.385  12.200  1.00 96.43           N  
ATOM   3278  CA  LEU A 400     -14.101 -15.100  12.863  1.00 96.43           C  
ATOM   3279  C   LEU A 400     -15.001 -15.251  14.097  1.00 96.43           C  
ATOM   3280  CB  LEU A 400     -14.706 -14.107  11.855  1.00 96.43           C  
ATOM   3281  O   LEU A 400     -14.740 -14.615  15.113  1.00 96.43           O  
ATOM   3282  CG  LEU A 400     -14.736 -12.652  12.364  1.00 96.43           C  
ATOM   3283  CD1 LEU A 400     -13.323 -12.074  12.464  1.00 96.43           C  
ATOM   3284  CD2 LEU A 400     -15.537 -11.785  11.392  1.00 96.43           C  
ATOM   3285  N   LEU A 401     -16.034 -16.095  14.007  1.00 96.73           N  
ATOM   3286  CA  LEU A 401     -16.939 -16.375  15.124  1.00 96.73           C  
ATOM   3287  C   LEU A 401     -16.285 -17.248  16.205  1.00 96.73           C  
ATOM   3288  CB  LEU A 401     -18.228 -17.039  14.609  1.00 96.73           C  
ATOM   3289  O   LEU A 401     -16.456 -16.960  17.382  1.00 96.73           O  
ATOM   3290  CG  LEU A 401     -19.099 -16.183  13.673  1.00 96.73           C  
ATOM   3291  CD1 LEU A 401     -20.373 -16.967  13.352  1.00 96.73           C  
ATOM   3292  CD2 LEU A 401     -19.486 -14.846  14.305  1.00 96.73           C  
ATOM   3293  N   GLU A 402     -15.523 -18.275  15.814  1.00 96.40           N  
ATOM   3294  CA  GLU A 402     -14.846 -19.213  16.723  1.00 96.40           C  
ATOM   3295  C   GLU A 402     -13.840 -18.502  17.638  1.00 96.40           C  
ATOM   3296  CB  GLU A 402     -14.145 -20.302  15.879  1.00 96.40           C  
ATOM   3297  O   GLU A 402     -13.809 -18.755  18.840  1.00 96.40           O  
ATOM   3298  CG  GLU A 402     -13.416 -21.388  16.698  1.00 96.40           C  
ATOM   3299  CD  GLU A 402     -12.630 -22.391  15.825  1.00 96.40           C  
ATOM   3300  OE1 GLU A 402     -11.694 -23.043  16.356  1.00 96.40           O  
ATOM   3301  OE2 GLU A 402     -12.943 -22.509  14.616  1.00 96.40           O  
ATOM   3302  N   HIS A 403     -13.030 -17.600  17.076  1.00 96.96           N  
ATOM   3303  CA  HIS A 403     -11.968 -16.906  17.819  1.00 96.96           C  
ATOM   3304  C   HIS A 403     -12.397 -15.540  18.366  1.00 96.96           C  
ATOM   3305  CB  HIS A 403     -10.745 -16.767  16.908  1.00 96.96           C  
ATOM   3306  O   HIS A 403     -11.844 -15.064  19.358  1.00 96.96           O  
ATOM   3307  CG  HIS A 403     -10.083 -18.079  16.593  1.00 96.96           C  
ATOM   3308  CD2 HIS A 403     -10.310 -18.851  15.495  1.00 96.96           C  
ATOM   3309  ND1 HIS A 403      -9.157 -18.722  17.416  1.00 96.96           N  
ATOM   3310  CE1 HIS A 403      -8.877 -19.883  16.809  1.00 96.96           C  
ATOM   3311  NE2 HIS A 403      -9.548 -19.980  15.653  1.00 96.96           N  
ATOM   3312  N   GLY A 404     -13.361 -14.885  17.717  1.00 96.76           N  
ATOM   3313  CA  GLY A 404     -13.783 -13.523  18.032  1.00 96.76           C  
ATOM   3314  C   GLY A 404     -12.801 -12.436  17.568  1.00 96.76           C  
ATOM   3315  O   GLY A 404     -11.625 -12.674  17.276  1.00 96.76           O  
ATOM   3316  N   ILE A 405     -13.292 -11.192  17.520  1.00 97.91           N  
ATOM   3317  CA  ILE A 405     -12.528 -10.036  17.013  1.00 97.91           C  
ATOM   3318  C   ILE A 405     -11.265  -9.763  17.846  1.00 97.91           C  
ATOM   3319  CB  ILE A 405     -13.425  -8.775  16.927  1.00 97.91           C  
ATOM   3320  O   ILE A 405     -10.223  -9.443  17.276  1.00 97.91           O  
ATOM   3321  CG1 ILE A 405     -14.707  -8.979  16.084  1.00 97.91           C  
ATOM   3322  CG2 ILE A 405     -12.637  -7.575  16.368  1.00 97.91           C  
ATOM   3323  CD1 ILE A 405     -14.461  -9.402  14.631  1.00 97.91           C  
ATOM   3324  N   THR A 406     -11.325  -9.921  19.174  1.00 97.88           N  
ATOM   3325  CA  THR A 406     -10.177  -9.690  20.070  1.00 97.88           C  
ATOM   3326  C   THR A 406      -8.983 -10.564  19.689  1.00 97.88           C  
ATOM   3327  CB  THR A 406     -10.569  -9.924  21.540  1.00 97.88           C  
ATOM   3328  O   THR A 406      -7.888 -10.048  19.469  1.00 97.88           O  
ATOM   3329  CG2 THR A 406      -9.457  -9.565  22.522  1.00 97.88           C  
ATOM   3330  OG1 THR A 406     -11.684  -9.121  21.864  1.00 97.88           O  
ATOM   3331  N   GLN A 407      -9.199 -11.871  19.522  1.00 97.62           N  
ATOM   3332  CA  GLN A 407      -8.128 -12.808  19.189  1.00 97.62           C  
ATOM   3333  C   GLN A 407      -7.586 -12.591  17.772  1.00 97.62           C  
ATOM   3334  CB  GLN A 407      -8.669 -14.232  19.350  1.00 97.62           C  
ATOM   3335  O   GLN A 407      -6.387 -12.755  17.532  1.00 97.62           O  
ATOM   3336  CG  GLN A 407      -7.576 -15.303  19.239  1.00 97.62           C  
ATOM   3337  CD  GLN A 407      -6.482 -15.092  20.280  1.00 97.62           C  
ATOM   3338  NE2 GLN A 407      -5.219 -15.097  19.914  1.00 97.62           N  
ATOM   3339  OE1 GLN A 407      -6.728 -14.864  21.446  1.00 97.62           O  
ATOM   3340  N   PHE A 408      -8.450 -12.198  16.836  1.00 98.02           N  
ATOM   3341  CA  PHE A 408      -8.060 -11.812  15.483  1.00 98.02           C  
ATOM   3342  C   PHE A 408      -7.102 -10.618  15.484  1.00 98.02           C  
ATOM   3343  CB  PHE A 408      -9.322 -11.495  14.677  1.00 98.02           C  
ATOM   3344  O   PHE A 408      -6.011 -10.715  14.922  1.00 98.02           O  
ATOM   3345  CG  PHE A 408      -9.732 -12.610  13.755  1.00 98.02           C  
ATOM   3346  CD1 PHE A 408      -9.558 -12.462  12.370  1.00 98.02           C  
ATOM   3347  CD2 PHE A 408     -10.261 -13.799  14.277  1.00 98.02           C  
ATOM   3348  CE1 PHE A 408      -9.915 -13.501  11.501  1.00 98.02           C  
ATOM   3349  CE2 PHE A 408     -10.618 -14.836  13.406  1.00 98.02           C  
ATOM   3350  CZ  PHE A 408     -10.463 -14.687  12.017  1.00 98.02           C  
ATOM   3351  N   VAL A 409      -7.475  -9.527  16.163  1.00 98.26           N  
ATOM   3352  CA  VAL A 409      -6.646  -8.317  16.269  1.00 98.26           C  
ATOM   3353  C   VAL A 409      -5.301  -8.640  16.903  1.00 98.26           C  
ATOM   3354  CB  VAL A 409      -7.369  -7.222  17.075  1.00 98.26           C  
ATOM   3355  O   VAL A 409      -4.255  -8.270  16.372  1.00 98.26           O  
ATOM   3356  CG1 VAL A 409      -6.436  -6.056  17.424  1.00 98.26           C  
ATOM   3357  CG2 VAL A 409      -8.549  -6.658  16.274  1.00 98.26           C  
ATOM   3358  N   GLU A 410      -5.308  -9.380  18.007  1.00 97.63           N  
ATOM   3359  CA  GLU A 410      -4.082  -9.791  18.677  1.00 97.63           C  
ATOM   3360  C   GLU A 410      -3.166 -10.644  17.787  1.00 97.63           C  
ATOM   3361  CB  GLU A 410      -4.463 -10.616  19.895  1.00 97.63           C  
ATOM   3362  O   GLU A 410      -1.957 -10.409  17.714  1.00 97.63           O  
ATOM   3363  CG  GLU A 410      -4.853  -9.789  21.120  1.00 97.63           C  
ATOM   3364  CD  GLU A 410      -4.832 -10.650  22.388  1.00 97.63           C  
ATOM   3365  OE1 GLU A 410      -5.436 -10.205  23.385  1.00 97.63           O  
ATOM   3366  OE2 GLU A 410      -4.113 -11.687  22.360  1.00 97.63           O  
ATOM   3367  N   SER A 411      -3.729 -11.640  17.100  1.00 97.96           N  
ATOM   3368  CA  SER A 411      -2.952 -12.569  16.276  1.00 97.96           C  
ATOM   3369  C   SER A 411      -2.395 -11.874  15.034  1.00 97.96           C  
ATOM   3370  CB  SER A 411      -3.781 -13.793  15.886  1.00 97.96           C  
ATOM   3371  O   SER A 411      -1.210 -12.009  14.731  1.00 97.96           O  
ATOM   3372  OG  SER A 411      -4.359 -14.393  17.036  1.00 97.96           O  
ATOM   3373  N   PHE A 412      -3.202 -11.047  14.365  1.00 98.21           N  
ATOM   3374  CA  PHE A 412      -2.762 -10.283  13.199  1.00 98.21           C  
ATOM   3375  C   PHE A 412      -1.836  -9.117  13.537  1.00 98.21           C  
ATOM   3376  CB  PHE A 412      -3.982  -9.812  12.398  1.00 98.21           C  
ATOM   3377  O   PHE A 412      -1.045  -8.719  12.684  1.00 98.21           O  
ATOM   3378  CG  PHE A 412      -4.763 -10.883  11.655  1.00 98.21           C  
ATOM   3379  CD1 PHE A 412      -4.204 -12.143  11.342  1.00 98.21           C  
ATOM   3380  CD2 PHE A 412      -6.070 -10.585  11.232  1.00 98.21           C  
ATOM   3381  CE1 PHE A 412      -4.960 -13.101  10.650  1.00 98.21           C  
ATOM   3382  CE2 PHE A 412      -6.818 -11.539  10.522  1.00 98.21           C  
ATOM   3383  CZ  PHE A 412      -6.272 -12.805  10.253  1.00 98.21           C  
ATOM   3384  N   THR A 413      -1.865  -8.607  14.770  1.00 98.03           N  
ATOM   3385  CA  THR A 413      -0.862  -7.642  15.244  1.00 98.03           C  
ATOM   3386  C   THR A 413       0.513  -8.302  15.399  1.00 98.03           C  
ATOM   3387  CB  THR A 413      -1.300  -6.981  16.559  1.00 98.03           C  
ATOM   3388  O   THR A 413       1.540  -7.668  15.153  1.00 98.03           O  
ATOM   3389  CG2 THR A 413      -0.280  -5.976  17.099  1.00 98.03           C  
ATOM   3390  OG1 THR A 413      -2.477  -6.250  16.335  1.00 98.03           O  
ATOM   3391  N   ARG A 414       0.549  -9.586  15.785  1.00 97.07           N  
ATOM   3392  CA  ARG A 414       1.786 -10.354  16.012  1.00 97.07           C  
ATOM   3393  C   ARG A 414       2.346 -11.014  14.752  1.00 97.07           C  
ATOM   3394  CB  ARG A 414       1.541 -11.405  17.108  1.00 97.07           C  
ATOM   3395  O   ARG A 414       3.558 -11.186  14.652  1.00 97.07           O  
ATOM   3396  CG  ARG A 414       1.347 -10.764  18.493  1.00 97.07           C  
ATOM   3397  CD  ARG A 414       1.225 -11.807  19.615  1.00 97.07           C  
ATOM   3398  NE  ARG A 414      -0.039 -12.579  19.569  1.00 97.07           N  
ATOM   3399  NH1 ARG A 414      -1.263 -11.431  21.177  1.00 97.07           N  
ATOM   3400  NH2 ARG A 414      -2.117 -13.237  20.283  1.00 97.07           N  
ATOM   3401  CZ  ARG A 414      -1.116 -12.407  20.327  1.00 97.07           C  
ATOM   3402  N   GLN A 415       1.495 -11.406  13.806  1.00 97.39           N  
ATOM   3403  CA  GLN A 415       1.936 -12.094  12.596  1.00 97.39           C  
ATOM   3404  C   GLN A 415       2.551 -11.115  11.586  1.00 97.39           C  
ATOM   3405  CB  GLN A 415       0.774 -12.902  11.998  1.00 97.39           C  
ATOM   3406  O   GLN A 415       1.862 -10.231  11.082  1.00 97.39           O  
ATOM   3407  CG  GLN A 415       1.290 -13.719  10.808  1.00 97.39           C  
ATOM   3408  CD  GLN A 415       0.294 -14.706  10.223  1.00 97.39           C  
ATOM   3409  NE2 GLN A 415       0.795 -15.568   9.373  1.00 97.39           N  
ATOM   3410  OE1 GLN A 415      -0.897 -14.739  10.494  1.00 97.39           O  
ATOM   3411  N   ILE A 416       3.831 -11.312  11.258  1.00 97.69           N  
ATOM   3412  CA  ILE A 416       4.561 -10.513  10.265  1.00 97.69           C  
ATOM   3413  C   ILE A 416       4.044 -10.763   8.834  1.00 97.69           C  
ATOM   3414  CB  ILE A 416       6.084 -10.748  10.422  1.00 97.69           C  
ATOM   3415  O   ILE A 416       3.726 -11.896   8.467  1.00 97.69           O  
ATOM   3416  CG1 ILE A 416       6.906  -9.621   9.762  1.00 97.69           C  
ATOM   3417  CG2 ILE A 416       6.509 -12.134   9.902  1.00 97.69           C  
ATOM   3418  CD1 ILE A 416       8.367  -9.585  10.227  1.00 97.69           C  
ATOM   3419  N   ALA A 417       3.980  -9.703   8.031  1.00 98.43           N  
ATOM   3420  CA  ALA A 417       3.645  -9.722   6.610  1.00 98.43           C  
ATOM   3421  C   ALA A 417       4.908  -9.854   5.738  1.00 98.43           C  
ATOM   3422  CB  ALA A 417       2.841  -8.458   6.281  1.00 98.43           C  
ATOM   3423  O   ALA A 417       6.037  -9.684   6.206  1.00 98.43           O  
ATOM   3424  N   GLY A 418       4.731 -10.202   4.463  1.00 98.32           N  
ATOM   3425  CA  GLY A 418       5.840 -10.359   3.518  1.00 98.32           C  
ATOM   3426  C   GLY A 418       6.301  -9.045   2.878  1.00 98.32           C  
ATOM   3427  O   GLY A 418       5.521  -8.114   2.691  1.00 98.32           O  
ATOM   3428  N   ARG A 419       7.580  -8.971   2.494  1.00 98.51           N  
ATOM   3429  CA  ARG A 419       8.141  -7.849   1.724  1.00 98.51           C  
ATOM   3430  C   ARG A 419       7.549  -7.805   0.312  1.00 98.51           C  
ATOM   3431  CB  ARG A 419       9.669  -7.987   1.674  1.00 98.51           C  
ATOM   3432  O   ARG A 419       7.425  -8.849  -0.326  1.00 98.51           O  
ATOM   3433  CG  ARG A 419      10.341  -6.697   1.181  1.00 98.51           C  
ATOM   3434  CD  ARG A 419      11.860  -6.852   1.096  1.00 98.51           C  
ATOM   3435  NE  ARG A 419      12.243  -7.730  -0.025  1.00 98.51           N  
ATOM   3436  NH1 ARG A 419      14.417  -8.095   0.584  1.00 98.51           N  
ATOM   3437  NH2 ARG A 419      13.593  -9.074  -1.258  1.00 98.51           N  
ATOM   3438  CZ  ARG A 419      13.414  -8.299  -0.226  1.00 98.51           C  
ATOM   3439  N   VAL A 420       7.241  -6.617  -0.208  1.00 98.58           N  
ATOM   3440  CA  VAL A 420       6.597  -6.480  -1.527  1.00 98.58           C  
ATOM   3441  C   VAL A 420       7.587  -6.354  -2.678  1.00 98.58           C  
ATOM   3442  CB  VAL A 420       5.562  -5.353  -1.519  1.00 98.58           C  
ATOM   3443  O   VAL A 420       7.421  -7.041  -3.681  1.00 98.58           O  
ATOM   3444  CG1 VAL A 420       4.919  -5.151  -2.902  1.00 98.58           C  
ATOM   3445  CG2 VAL A 420       4.446  -5.645  -0.503  1.00 98.58           C  
ATOM   3446  N   ALA A 421       8.613  -5.515  -2.542  1.00 98.13           N  
ATOM   3447  CA  ALA A 421       9.646  -5.367  -3.566  1.00 98.13           C  
ATOM   3448  C   ALA A 421      10.765  -6.424  -3.443  1.00 98.13           C  
ATOM   3449  CB  ALA A 421      10.166  -3.929  -3.519  1.00 98.13           C  
ATOM   3450  O   ALA A 421      10.880  -7.148  -2.446  1.00 98.13           O  
ATOM   3451  N   GLY A 422      11.648  -6.468  -4.443  1.00 97.85           N  
ATOM   3452  CA  GLY A 422      12.800  -7.370  -4.509  1.00 97.85           C  
ATOM   3453  C   GLY A 422      12.504  -8.782  -5.020  1.00 97.85           C  
ATOM   3454  O   GLY A 422      13.359  -9.651  -4.869  1.00 97.85           O  
ATOM   3455  N   GLY A 423      11.326  -9.006  -5.606  1.00 97.52           N  
ATOM   3456  CA  GLY A 423      10.956 -10.218  -6.336  1.00 97.52           C  
ATOM   3457  C   GLY A 423      10.704 -11.457  -5.471  1.00 97.52           C  
ATOM   3458  O   GLY A 423      10.954 -11.481  -4.265  1.00 97.52           O  
ATOM   3459  N   ARG A 424      10.200 -12.509  -6.127  1.00 98.09           N  
ATOM   3460  CA  ARG A 424      10.084 -13.888  -5.615  1.00 98.09           C  
ATOM   3461  C   ARG A 424       9.447 -14.014  -4.227  1.00 98.09           C  
ATOM   3462  CB  ARG A 424      11.450 -14.584  -5.691  1.00 98.09           C  
ATOM   3463  O   ARG A 424       9.948 -14.752  -3.376  1.00 98.09           O  
ATOM   3464  CG  ARG A 424      11.998 -14.669  -7.120  1.00 98.09           C  
ATOM   3465  CD  ARG A 424      13.399 -15.270  -7.057  1.00 98.09           C  
ATOM   3466  NE  ARG A 424      13.961 -15.483  -8.398  1.00 98.09           N  
ATOM   3467  NH1 ARG A 424      16.074 -16.055  -7.702  1.00 98.09           N  
ATOM   3468  NH2 ARG A 424      15.549 -16.171  -9.863  1.00 98.09           N  
ATOM   3469  CZ  ARG A 424      15.191 -15.887  -8.649  1.00 98.09           C  
ATOM   3470  N   ASN A 425       8.345 -13.302  -3.989  1.00 98.64           N  
ATOM   3471  CA  ASN A 425       7.634 -13.337  -2.708  1.00 98.64           C  
ATOM   3472  C   ASN A 425       6.097 -13.358  -2.817  1.00 98.64           C  
ATOM   3473  CB  ASN A 425       8.160 -12.206  -1.802  1.00 98.64           C  
ATOM   3474  O   ASN A 425       5.427 -13.269  -1.790  1.00 98.64           O  
ATOM   3475  CG  ASN A 425       7.947 -12.496  -0.324  1.00 98.64           C  
ATOM   3476  ND2 ASN A 425       7.765 -11.487   0.484  1.00 98.64           N  
ATOM   3477  OD1 ASN A 425       7.969 -13.629   0.139  1.00 98.64           O  
ATOM   3478  N   VAL A 426       5.520 -13.515  -4.015  1.00 98.50           N  
ATOM   3479  CA  VAL A 426       4.073 -13.738  -4.201  1.00 98.50           C  
ATOM   3480  C   VAL A 426       3.721 -15.176  -3.794  1.00 98.50           C  
ATOM   3481  CB  VAL A 426       3.643 -13.500  -5.664  1.00 98.50           C  
ATOM   3482  O   VAL A 426       4.284 -16.108  -4.372  1.00 98.50           O  
ATOM   3483  CG1 VAL A 426       2.158 -13.817  -5.880  1.00 98.50           C  
ATOM   3484  CG2 VAL A 426       3.861 -12.041  -6.082  1.00 98.50           C  
ATOM   3485  N   PRO A 427       2.800 -15.412  -2.842  1.00 98.04           N  
ATOM   3486  CA  PRO A 427       2.435 -16.773  -2.467  1.00 98.04           C  
ATOM   3487  C   PRO A 427       1.785 -17.522  -3.647  1.00 98.04           C  
ATOM   3488  CB  PRO A 427       1.494 -16.662  -1.266  1.00 98.04           C  
ATOM   3489  O   PRO A 427       0.934 -16.948  -4.330  1.00 98.04           O  
ATOM   3490  CG  PRO A 427       1.064 -15.196  -1.212  1.00 98.04           C  
ATOM   3491  CD  PRO A 427       2.041 -14.423  -2.094  1.00 98.04           C  
ATOM   3492  N   PRO A 428       2.093 -18.817  -3.865  1.00 96.99           N  
ATOM   3493  CA  PRO A 428       1.534 -19.584  -4.986  1.00 96.99           C  
ATOM   3494  C   PRO A 428      -0.002 -19.578  -5.049  1.00 96.99           C  
ATOM   3495  CB  PRO A 428       2.073 -21.007  -4.805  1.00 96.99           C  
ATOM   3496  O   PRO A 428      -0.587 -19.589  -6.130  1.00 96.99           O  
ATOM   3497  CG  PRO A 428       3.402 -20.793  -4.083  1.00 96.99           C  
ATOM   3498  CD  PRO A 428       3.113 -19.601  -3.175  1.00 96.99           C  
ATOM   3499  N   ALA A 429      -0.669 -19.484  -3.893  1.00 95.58           N  
ATOM   3500  CA  ALA A 429      -2.127 -19.438  -3.785  1.00 95.58           C  
ATOM   3501  C   ALA A 429      -2.784 -18.267  -4.546  1.00 95.58           C  
ATOM   3502  CB  ALA A 429      -2.481 -19.381  -2.295  1.00 95.58           C  
ATOM   3503  O   ALA A 429      -3.955 -18.363  -4.908  1.00 95.58           O  
ATOM   3504  N   VAL A 430      -2.047 -17.181  -4.811  1.00 95.37           N  
ATOM   3505  CA  VAL A 430      -2.550 -15.976  -5.498  1.00 95.37           C  
ATOM   3506  C   VAL A 430      -1.808 -15.682  -6.807  1.00 95.37           C  
ATOM   3507  CB  VAL A 430      -2.614 -14.761  -4.551  1.00 95.37           C  
ATOM   3508  O   VAL A 430      -1.958 -14.608  -7.380  1.00 95.37           O  
ATOM   3509  CG1 VAL A 430      -3.468 -15.067  -3.314  1.00 95.37           C  
ATOM   3510  CG2 VAL A 430      -1.231 -14.327  -4.070  1.00 95.37           C  
ATOM   3511  N   GLN A 431      -1.058 -16.651  -7.345  1.00 96.71           N  
ATOM   3512  CA  GLN A 431      -0.264 -16.471  -8.570  1.00 96.71           C  
ATOM   3513  C   GLN A 431      -1.087 -16.018  -9.785  1.00 96.71           C  
ATOM   3514  CB  GLN A 431       0.481 -17.775  -8.874  1.00 96.71           C  
ATOM   3515  O   GLN A 431      -0.644 -15.183 -10.571  1.00 96.71           O  
ATOM   3516  CG  GLN A 431      -0.373 -18.940  -9.412  1.00 96.71           C  
ATOM   3517  CD  GLN A 431       0.438 -20.217  -9.610  1.00 96.71           C  
ATOM   3518  NE2 GLN A 431      -0.148 -21.269 -10.134  1.00 96.71           N  
ATOM   3519  OE1 GLN A 431       1.611 -20.306  -9.307  1.00 96.71           O  
ATOM   3520  N   LYS A 432      -2.326 -16.519  -9.902  1.00 96.83           N  
ATOM   3521  CA  LYS A 432      -3.247 -16.165 -10.992  1.00 96.83           C  
ATOM   3522  C   LYS A 432      -3.635 -14.689 -10.970  1.00 96.83           C  
ATOM   3523  CB  LYS A 432      -4.517 -17.021 -10.923  1.00 96.83           C  
ATOM   3524  O   LYS A 432      -3.960 -14.134 -12.012  1.00 96.83           O  
ATOM   3525  CG  LYS A 432      -4.251 -18.487 -11.280  1.00 96.83           C  
ATOM   3526  CD  LYS A 432      -5.579 -19.244 -11.378  1.00 96.83           C  
ATOM   3527  CE  LYS A 432      -5.325 -20.684 -11.822  1.00 96.83           C  
ATOM   3528  NZ  LYS A 432      -6.599 -21.423 -11.989  1.00 96.83           N  
ATOM   3529  N   VAL A 433      -3.594 -14.055  -9.801  1.00 96.44           N  
ATOM   3530  CA  VAL A 433      -3.855 -12.623  -9.670  1.00 96.44           C  
ATOM   3531  C   VAL A 433      -2.693 -11.822 -10.237  1.00 96.44           C  
ATOM   3532  CB  VAL A 433      -4.052 -12.230  -8.210  1.00 96.44           C  
ATOM   3533  O   VAL A 433      -2.907 -10.904 -11.025  1.00 96.44           O  
ATOM   3534  CG1 VAL A 433      -4.403 -10.755  -8.157  1.00 96.44           C  
ATOM   3535  CG2 VAL A 433      -5.148 -13.045  -7.520  1.00 96.44           C  
ATOM   3536  N   SER A 434      -1.455 -12.184  -9.891  1.00 97.61           N  
ATOM   3537  CA  SER A 434      -0.271 -11.534 -10.457  1.00 97.61           C  
ATOM   3538  C   SER A 434      -0.209 -11.719 -11.973  1.00 97.61           C  
ATOM   3539  CB  SER A 434       1.004 -12.061  -9.803  1.00 97.61           C  
ATOM   3540  O   SER A 434       0.075 -10.757 -12.682  1.00 97.61           O  
ATOM   3541  OG  SER A 434       1.001 -11.724  -8.431  1.00 97.61           O  
ATOM   3542  N   GLN A 435      -0.572 -12.903 -12.479  1.00 98.38           N  
ATOM   3543  CA  GLN A 435      -0.722 -13.139 -13.916  1.00 98.38           C  
ATOM   3544  C   GLN A 435      -1.785 -12.213 -14.530  1.00 98.38           C  
ATOM   3545  CB  GLN A 435      -1.060 -14.616 -14.157  1.00 98.38           C  
ATOM   3546  O   GLN A 435      -1.489 -11.468 -15.462  1.00 98.38           O  
ATOM   3547  CG  GLN A 435      -0.966 -14.946 -15.650  1.00 98.38           C  
ATOM   3548  CD  GLN A 435      -1.385 -16.368 -15.991  1.00 98.38           C  
ATOM   3549  NE2 GLN A 435      -1.251 -16.736 -17.244  1.00 98.38           N  
ATOM   3550  OE1 GLN A 435      -1.846 -17.149 -15.166  1.00 98.38           O  
ATOM   3551  N   ALA A 436      -2.989 -12.169 -13.949  1.00 98.08           N  
ATOM   3552  CA  ALA A 436      -4.064 -11.295 -14.415  1.00 98.08           C  
ATOM   3553  C   ALA A 436      -3.676  -9.807 -14.376  1.00 98.08           C  
ATOM   3554  CB  ALA A 436      -5.317 -11.559 -13.569  1.00 98.08           C  
ATOM   3555  O   ALA A 436      -4.093  -9.043 -15.239  1.00 98.08           O  
ATOM   3556  N   SER A 437      -2.850  -9.389 -13.416  1.00 98.42           N  
ATOM   3557  CA  SER A 437      -2.354  -8.010 -13.301  1.00 98.42           C  
ATOM   3558  C   SER A 437      -1.468  -7.621 -14.487  1.00 98.42           C  
ATOM   3559  CB  SER A 437      -1.542  -7.849 -12.015  1.00 98.42           C  
ATOM   3560  O   SER A 437      -1.558  -6.499 -14.992  1.00 98.42           O  
ATOM   3561  OG  SER A 437      -2.283  -8.290 -10.898  1.00 98.42           O  
ATOM   3562  N   ILE A 438      -0.642  -8.558 -14.961  1.00 98.69           N  
ATOM   3563  CA  ILE A 438       0.172  -8.400 -16.172  1.00 98.69           C  
ATOM   3564  C   ILE A 438      -0.748  -8.362 -17.397  1.00 98.69           C  
ATOM   3565  CB  ILE A 438       1.229  -9.529 -16.265  1.00 98.69           C  
ATOM   3566  O   ILE A 438      -0.720  -7.397 -18.160  1.00 98.69           O  
ATOM   3567  CG1 ILE A 438       2.203  -9.477 -15.067  1.00 98.69           C  
ATOM   3568  CG2 ILE A 438       2.006  -9.433 -17.589  1.00 98.69           C  
ATOM   3569  CD1 ILE A 438       3.042 -10.748 -14.899  1.00 98.69           C  
ATOM   3570  N   ASP A 439      -1.630  -9.352 -17.544  1.00 98.60           N  
ATOM   3571  CA  ASP A 439      -2.516  -9.471 -18.709  1.00 98.60           C  
ATOM   3572  C   ASP A 439      -3.448  -8.258 -18.863  1.00 98.60           C  
ATOM   3573  CB  ASP A 439      -3.342 -10.762 -18.603  1.00 98.60           C  
ATOM   3574  O   ASP A 439      -3.627  -7.732 -19.963  1.00 98.60           O  
ATOM   3575  CG  ASP A 439      -2.501 -12.041 -18.666  1.00 98.60           C  
ATOM   3576  OD1 ASP A 439      -1.413 -12.020 -19.287  1.00 98.60           O  
ATOM   3577  OD2 ASP A 439      -2.959 -13.057 -18.105  1.00 98.60           O  
ATOM   3578  N   GLN A 440      -3.998  -7.747 -17.759  1.00 98.43           N  
ATOM   3579  CA  GLN A 440      -4.845  -6.553 -17.758  1.00 98.43           C  
ATOM   3580  C   GLN A 440      -4.052  -5.279 -18.080  1.00 98.43           C  
ATOM   3581  CB  GLN A 440      -5.544  -6.414 -16.400  1.00 98.43           C  
ATOM   3582  O   GLN A 440      -4.567  -4.409 -18.784  1.00 98.43           O  
ATOM   3583  CG  GLN A 440      -6.628  -7.482 -16.179  1.00 98.43           C  
ATOM   3584  CD  GLN A 440      -7.206  -7.437 -14.767  1.00 98.43           C  
ATOM   3585  NE2 GLN A 440      -7.994  -8.414 -14.376  1.00 98.43           N  
ATOM   3586  OE1 GLN A 440      -6.997  -6.523 -13.989  1.00 98.43           O  
ATOM   3587  N   SER A 441      -2.797  -5.170 -17.627  1.00 98.66           N  
ATOM   3588  CA  SER A 441      -1.913  -4.048 -17.991  1.00 98.66           C  
ATOM   3589  C   SER A 441      -1.653  -4.014 -19.502  1.00 98.66           C  
ATOM   3590  CB  SER A 441      -0.574  -4.130 -17.248  1.00 98.66           C  
ATOM   3591  O   SER A 441      -1.695  -2.946 -20.117  1.00 98.66           O  
ATOM   3592  OG  SER A 441      -0.764  -4.061 -15.847  1.00 98.66           O  
ATOM   3593  N   ARG A 442      -1.469  -5.191 -20.117  1.00 98.30           N  
ATOM   3594  CA  ARG A 442      -1.337  -5.353 -21.574  1.00 98.30           C  
ATOM   3595  C   ARG A 442      -2.633  -5.023 -22.303  1.00 98.30           C  
ATOM   3596  CB  ARG A 442      -0.901  -6.785 -21.909  1.00 98.30           C  
ATOM   3597  O   ARG A 442      -2.601  -4.282 -23.281  1.00 98.30           O  
ATOM   3598  CG  ARG A 442       0.488  -7.103 -21.358  1.00 98.30           C  
ATOM   3599  CD  ARG A 442       0.808  -8.580 -21.565  1.00 98.30           C  
ATOM   3600  NE  ARG A 442       2.120  -8.884 -20.999  1.00 98.30           N  
ATOM   3601  NH1 ARG A 442       2.304 -11.079 -21.674  1.00 98.30           N  
ATOM   3602  NH2 ARG A 442       3.967 -10.100 -20.603  1.00 98.30           N  
ATOM   3603  CZ  ARG A 442       2.778 -10.016 -21.091  1.00 98.30           C  
ATOM   3604  N   GLN A 443      -3.777  -5.502 -21.806  1.00 97.78           N  
ATOM   3605  CA  GLN A 443      -5.092  -5.190 -22.378  1.00 97.78           C  
ATOM   3606  C   GLN A 443      -5.362  -3.678 -22.388  1.00 97.78           C  
ATOM   3607  CB  GLN A 443      -6.188  -5.939 -21.600  1.00 97.78           C  
ATOM   3608  O   GLN A 443      -5.905  -3.151 -23.355  1.00 97.78           O  
ATOM   3609  CG  GLN A 443      -7.574  -5.734 -22.237  1.00 97.78           C  
ATOM   3610  CD  GLN A 443      -8.696  -6.497 -21.543  1.00 97.78           C  
ATOM   3611  NE2 GLN A 443      -9.916  -6.361 -22.013  1.00 97.78           N  
ATOM   3612  OE1 GLN A 443      -8.528  -7.206 -20.566  1.00 97.78           O  
ATOM   3613  N   MET A 444      -4.946  -2.971 -21.334  1.00 98.36           N  
ATOM   3614  CA  MET A 444      -5.053  -1.514 -21.225  1.00 98.36           C  
ATOM   3615  C   MET A 444      -3.889  -0.756 -21.884  1.00 98.36           C  
ATOM   3616  CB  MET A 444      -5.192  -1.129 -19.749  1.00 98.36           C  
ATOM   3617  O   MET A 444      -3.810   0.468 -21.740  1.00 98.36           O  
ATOM   3618  CG  MET A 444      -6.496  -1.630 -19.125  1.00 98.36           C  
ATOM   3619  SD  MET A 444      -6.746  -1.039 -17.432  1.00 98.36           S  
ATOM   3620  CE  MET A 444      -5.537  -2.064 -16.544  1.00 98.36           C  
ATOM   3621  N   LYS A 445      -2.979  -1.451 -22.582  1.00 98.47           N  
ATOM   3622  CA  LYS A 445      -1.852  -0.872 -23.333  1.00 98.47           C  
ATOM   3623  C   LYS A 445      -1.029   0.098 -22.486  1.00 98.47           C  
ATOM   3624  CB  LYS A 445      -2.371  -0.252 -24.642  1.00 98.47           C  
ATOM   3625  O   LYS A 445      -0.851   1.268 -22.831  1.00 98.47           O  
ATOM   3626  CG  LYS A 445      -3.031  -1.290 -25.559  1.00 98.47           C  
ATOM   3627  CD  LYS A 445      -3.719  -0.591 -26.731  1.00 98.47           C  
ATOM   3628  CE  LYS A 445      -4.419  -1.623 -27.616  1.00 98.47           C  
ATOM   3629  NZ  LYS A 445      -5.536  -0.990 -28.341  1.00 98.47           N  
ATOM   3630  N   TYR A 446      -0.603  -0.348 -21.307  1.00 98.69           N  
ATOM   3631  CA  TYR A 446       0.286   0.444 -20.457  1.00 98.69           C  
ATOM   3632  C   TYR A 446       1.601   0.742 -21.180  1.00 98.69           C  
ATOM   3633  CB  TYR A 446       0.512  -0.253 -19.112  1.00 98.69           C  
ATOM   3634  O   TYR A 446       2.113  -0.100 -21.910  1.00 98.69           O  
ATOM   3635  CG  TYR A 446      -0.583  -0.069 -18.072  1.00 98.69           C  
ATOM   3636  CD1 TYR A 446      -1.929   0.165 -18.429  1.00 98.69           C  
ATOM   3637  CD2 TYR A 446      -0.236  -0.174 -16.712  1.00 98.69           C  
ATOM   3638  CE1 TYR A 446      -2.912   0.305 -17.434  1.00 98.69           C  
ATOM   3639  CE2 TYR A 446      -1.225  -0.085 -15.718  1.00 98.69           C  
ATOM   3640  OH  TYR A 446      -3.536   0.132 -15.148  1.00 98.69           O  
ATOM   3641  CZ  TYR A 446      -2.563   0.142 -16.083  1.00 98.69           C  
ATOM   3642  N   GLN A 447       2.145   1.944 -20.973  1.00 98.62           N  
ATOM   3643  CA  GLN A 447       3.508   2.252 -21.410  1.00 98.62           C  
ATOM   3644  C   GLN A 447       4.525   1.504 -20.535  1.00 98.62           C  
ATOM   3645  CB  GLN A 447       3.754   3.769 -21.409  1.00 98.62           C  
ATOM   3646  O   GLN A 447       4.175   0.928 -19.499  1.00 98.62           O  
ATOM   3647  CG  GLN A 447       2.853   4.491 -22.421  1.00 98.62           C  
ATOM   3648  CD  GLN A 447       3.170   5.974 -22.573  1.00 98.62           C  
ATOM   3649  NE2 GLN A 447       2.228   6.758 -23.041  1.00 98.62           N  
ATOM   3650  OE1 GLN A 447       4.229   6.482 -22.259  1.00 98.62           O  
ATOM   3651  N   SER A 448       5.792   1.504 -20.948  1.00 98.57           N  
ATOM   3652  CA  SER A 448       6.841   0.810 -20.205  1.00 98.57           C  
ATOM   3653  C   SER A 448       7.095   1.431 -18.830  1.00 98.57           C  
ATOM   3654  CB  SER A 448       8.130   0.724 -21.022  1.00 98.57           C  
ATOM   3655  O   SER A 448       6.759   2.586 -18.543  1.00 98.57           O  
ATOM   3656  OG  SER A 448       8.821   1.955 -21.054  1.00 98.57           O  
ATOM   3657  N   PHE A 449       7.732   0.654 -17.961  1.00 98.69           N  
ATOM   3658  CA  PHE A 449       8.139   1.083 -16.631  1.00 98.69           C  
ATOM   3659  C   PHE A 449       8.974   2.372 -16.659  1.00 98.69           C  
ATOM   3660  CB  PHE A 449       8.934  -0.064 -16.010  1.00 98.69           C  
ATOM   3661  O   PHE A 449       8.737   3.280 -15.860  1.00 98.69           O  
ATOM   3662  CG  PHE A 449       9.414   0.233 -14.613  1.00 98.69           C  
ATOM   3663  CD1 PHE A 449      10.786   0.302 -14.326  1.00 98.69           C  
ATOM   3664  CD2 PHE A 449       8.476   0.382 -13.579  1.00 98.69           C  
ATOM   3665  CE1 PHE A 449      11.193   0.462 -12.994  1.00 98.69           C  
ATOM   3666  CE2 PHE A 449       8.892   0.541 -12.250  1.00 98.69           C  
ATOM   3667  CZ  PHE A 449      10.261   0.574 -11.956  1.00 98.69           C  
ATOM   3668  N   ASN A 450       9.900   2.496 -17.615  1.00 98.63           N  
ATOM   3669  CA  ASN A 450      10.747   3.680 -17.761  1.00 98.63           C  
ATOM   3670  C   ASN A 450       9.962   4.933 -18.198  1.00 98.63           C  
ATOM   3671  CB  ASN A 450      11.926   3.349 -18.700  1.00 98.63           C  
ATOM   3672  O   ASN A 450      10.284   6.035 -17.742  1.00 98.63           O  
ATOM   3673  CG  ASN A 450      13.138   2.763 -17.985  1.00 98.63           C  
ATOM   3674  ND2 ASN A 450      14.143   2.373 -18.728  1.00 98.63           N  
ATOM   3675  OD1 ASN A 450      13.222   2.739 -16.762  1.00 98.63           O  
ATOM   3676  N   GLU A 451       8.894   4.799 -18.992  1.00 98.54           N  
ATOM   3677  CA  GLU A 451       7.994   5.925 -19.287  1.00 98.54           C  
ATOM   3678  C   GLU A 451       7.264   6.410 -18.029  1.00 98.54           C  
ATOM   3679  CB  GLU A 451       6.978   5.569 -20.385  1.00 98.54           C  
ATOM   3680  O   GLU A 451       7.210   7.615 -17.756  1.00 98.54           O  
ATOM   3681  CG  GLU A 451       7.598   5.323 -21.768  1.00 98.54           C  
ATOM   3682  CD  GLU A 451       8.492   6.477 -22.240  1.00 98.54           C  
ATOM   3683  OE1 GLU A 451       9.576   6.204 -22.802  1.00 98.54           O  
ATOM   3684  OE2 GLU A 451       8.223   7.665 -21.935  1.00 98.54           O  
ATOM   3685  N   TYR A 452       6.786   5.484 -17.192  1.00 98.67           N  
ATOM   3686  CA  TYR A 452       6.202   5.833 -15.896  1.00 98.67           C  
ATOM   3687  C   TYR A 452       7.228   6.471 -14.951  1.00 98.67           C  
ATOM   3688  CB  TYR A 452       5.511   4.616 -15.271  1.00 98.67           C  
ATOM   3689  O   TYR A 452       6.927   7.496 -14.335  1.00 98.67           O  
ATOM   3690  CG  TYR A 452       4.160   4.335 -15.895  1.00 98.67           C  
ATOM   3691  CD1 TYR A 452       3.090   5.212 -15.635  1.00 98.67           C  
ATOM   3692  CD2 TYR A 452       3.974   3.241 -16.762  1.00 98.67           C  
ATOM   3693  CE1 TYR A 452       1.847   5.011 -16.261  1.00 98.67           C  
ATOM   3694  CE2 TYR A 452       2.717   3.017 -17.360  1.00 98.67           C  
ATOM   3695  OH  TYR A 452       0.425   3.702 -17.678  1.00 98.67           O  
ATOM   3696  CZ  TYR A 452       1.649   3.902 -17.112  1.00 98.67           C  
ATOM   3697  N   ARG A 453       8.465   5.963 -14.884  1.00 98.58           N  
ATOM   3698  CA  ARG A 453       9.550   6.604 -14.119  1.00 98.58           C  
ATOM   3699  C   ARG A 453       9.747   8.058 -14.557  1.00 98.58           C  
ATOM   3700  CB  ARG A 453      10.848   5.782 -14.233  1.00 98.58           C  
ATOM   3701  O   ARG A 453       9.663   8.962 -13.721  1.00 98.58           O  
ATOM   3702  CG  ARG A 453      10.804   4.519 -13.354  1.00 98.58           C  
ATOM   3703  CD  ARG A 453      12.133   3.754 -13.342  1.00 98.58           C  
ATOM   3704  NE  ARG A 453      13.241   4.531 -12.752  1.00 98.58           N  
ATOM   3705  NH1 ARG A 453      12.927   4.108 -10.501  1.00 98.58           N  
ATOM   3706  NH2 ARG A 453      14.613   5.337 -11.117  1.00 98.58           N  
ATOM   3707  CZ  ARG A 453      13.581   4.639 -11.477  1.00 98.58           C  
ATOM   3708  N   LYS A 454       9.880   8.316 -15.863  1.00 98.10           N  
ATOM   3709  CA  LYS A 454       9.988   9.681 -16.412  1.00 98.10           C  
ATOM   3710  C   LYS A 454       8.779  10.551 -16.055  1.00 98.10           C  
ATOM   3711  CB  LYS A 454      10.168   9.622 -17.937  1.00 98.10           C  
ATOM   3712  O   LYS A 454       8.948  11.692 -15.614  1.00 98.10           O  
ATOM   3713  CG  LYS A 454      11.585   9.190 -18.350  1.00 98.10           C  
ATOM   3714  CD  LYS A 454      11.768   9.273 -19.874  1.00 98.10           C  
ATOM   3715  CE  LYS A 454      11.056   8.126 -20.596  1.00 98.10           C  
ATOM   3716  NZ  LYS A 454      10.882   8.379 -22.044  1.00 98.10           N  
ATOM   3717  N   ARG A 455       7.554  10.021 -16.174  1.00 97.98           N  
ATOM   3718  CA  ARG A 455       6.303  10.729 -15.835  1.00 97.98           C  
ATOM   3719  C   ARG A 455       6.259  11.216 -14.384  1.00 97.98           C  
ATOM   3720  CB  ARG A 455       5.115   9.800 -16.148  1.00 97.98           C  
ATOM   3721  O   ARG A 455       5.644  12.255 -14.117  1.00 97.98           O  
ATOM   3722  CG  ARG A 455       3.732  10.346 -15.757  1.00 97.98           C  
ATOM   3723  CD  ARG A 455       3.395  11.669 -16.460  1.00 97.98           C  
ATOM   3724  NE  ARG A 455       2.096  12.205 -16.018  1.00 97.98           N  
ATOM   3725  NH1 ARG A 455       2.765  13.001 -13.957  1.00 97.98           N  
ATOM   3726  NH2 ARG A 455       0.656  13.236 -14.583  1.00 97.98           N  
ATOM   3727  CZ  ARG A 455       1.849  12.803 -14.868  1.00 97.98           C  
ATOM   3728  N   PHE A 456       6.906  10.496 -13.470  1.00 97.46           N  
ATOM   3729  CA  PHE A 456       7.004  10.824 -12.045  1.00 97.46           C  
ATOM   3730  C   PHE A 456       8.349  11.465 -11.659  1.00 97.46           C  
ATOM   3731  CB  PHE A 456       6.597   9.599 -11.214  1.00 97.46           C  
ATOM   3732  O   PHE A 456       8.696  11.542 -10.483  1.00 97.46           O  
ATOM   3733  CG  PHE A 456       5.097   9.354 -11.254  1.00 97.46           C  
ATOM   3734  CD1 PHE A 456       4.273   9.885 -10.246  1.00 97.46           C  
ATOM   3735  CD2 PHE A 456       4.510   8.613 -12.297  1.00 97.46           C  
ATOM   3736  CE1 PHE A 456       2.883   9.679 -10.285  1.00 97.46           C  
ATOM   3737  CE2 PHE A 456       3.123   8.402 -12.338  1.00 97.46           C  
ATOM   3738  CZ  PHE A 456       2.307   8.940 -11.330  1.00 97.46           C  
ATOM   3739  N   MET A 457       9.066  12.035 -12.638  1.00 94.56           N  
ATOM   3740  CA  MET A 457      10.343  12.741 -12.460  1.00 94.56           C  
ATOM   3741  C   MET A 457      11.480  11.866 -11.905  1.00 94.56           C  
ATOM   3742  CB  MET A 457      10.183  14.026 -11.625  1.00 94.56           C  
ATOM   3743  O   MET A 457      12.369  12.378 -11.217  1.00 94.56           O  
ATOM   3744  CG  MET A 457       9.093  15.001 -12.068  1.00 94.56           C  
ATOM   3745  SD  MET A 457       9.085  16.506 -11.038  1.00 94.56           S  
ATOM   3746  CE  MET A 457       8.234  15.931  -9.539  1.00 94.56           C  
ATOM   3747  N   LEU A 458      11.454  10.568 -12.199  1.00 96.68           N  
ATOM   3748  CA  LEU A 458      12.540   9.633 -11.926  1.00 96.68           C  
ATOM   3749  C   LEU A 458      13.394   9.452 -13.178  1.00 96.68           C  
ATOM   3750  CB  LEU A 458      11.988   8.283 -11.438  1.00 96.68           C  
ATOM   3751  O   LEU A 458      12.911   9.577 -14.306  1.00 96.68           O  
ATOM   3752  CG  LEU A 458      10.980   8.366 -10.285  1.00 96.68           C  
ATOM   3753  CD1 LEU A 458      10.490   6.963  -9.943  1.00 96.68           C  
ATOM   3754  CD2 LEU A 458      11.609   9.004  -9.052  1.00 96.68           C  
ATOM   3755  N   LYS A 459      14.674   9.138 -12.977  1.00 96.87           N  
ATOM   3756  CA  LYS A 459      15.548   8.741 -14.083  1.00 96.87           C  
ATOM   3757  C   LYS A 459      15.154   7.336 -14.553  1.00 96.87           C  
ATOM   3758  CB  LYS A 459      17.017   8.761 -13.656  1.00 96.87           C  
ATOM   3759  O   LYS A 459      14.954   6.487 -13.683  1.00 96.87           O  
ATOM   3760  CG  LYS A 459      17.516  10.180 -13.356  1.00 96.87           C  
ATOM   3761  CD  LYS A 459      19.016  10.118 -13.068  1.00 96.87           C  
ATOM   3762  CE  LYS A 459      19.607  11.508 -12.833  1.00 96.87           C  
ATOM   3763  NZ  LYS A 459      21.083  11.407 -12.726  1.00 96.87           N  
ATOM   3764  N   PRO A 460      15.026   7.077 -15.864  1.00 98.21           N  
ATOM   3765  CA  PRO A 460      14.848   5.714 -16.360  1.00 98.21           C  
ATOM   3766  C   PRO A 460      16.045   4.848 -15.945  1.00 98.21           C  
ATOM   3767  CB  PRO A 460      14.729   5.850 -17.880  1.00 98.21           C  
ATOM   3768  O   PRO A 460      17.146   5.373 -15.785  1.00 98.21           O  
ATOM   3769  CG  PRO A 460      15.540   7.107 -18.188  1.00 98.21           C  
ATOM   3770  CD  PRO A 460      15.289   7.990 -16.968  1.00 98.21           C  
ATOM   3771  N   TYR A 461      15.816   3.554 -15.737  1.00 98.52           N  
ATOM   3772  CA  TYR A 461      16.900   2.603 -15.501  1.00 98.52           C  
ATOM   3773  C   TYR A 461      17.645   2.323 -16.802  1.00 98.52           C  
ATOM   3774  CB  TYR A 461      16.347   1.305 -14.904  1.00 98.52           C  
ATOM   3775  O   TYR A 461      17.011   2.135 -17.841  1.00 98.52           O  
ATOM   3776  CG  TYR A 461      16.034   1.413 -13.428  1.00 98.52           C  
ATOM   3777  CD1 TYR A 461      17.087   1.615 -12.528  1.00 98.52           C  
ATOM   3778  CD2 TYR A 461      14.722   1.303 -12.947  1.00 98.52           C  
ATOM   3779  CE1 TYR A 461      16.856   1.683 -11.146  1.00 98.52           C  
ATOM   3780  CE2 TYR A 461      14.474   1.366 -11.557  1.00 98.52           C  
ATOM   3781  OH  TYR A 461      15.325   1.608  -9.320  1.00 98.52           O  
ATOM   3782  CZ  TYR A 461      15.544   1.550 -10.657  1.00 98.52           C  
ATOM   3783  N   GLU A 462      18.973   2.266 -16.731  1.00 98.23           N  
ATOM   3784  CA  GLU A 462      19.838   2.033 -17.895  1.00 98.23           C  
ATOM   3785  C   GLU A 462      20.147   0.540 -18.102  1.00 98.23           C  
ATOM   3786  CB  GLU A 462      21.131   2.860 -17.750  1.00 98.23           C  
ATOM   3787  O   GLU A 462      20.606   0.140 -19.170  1.00 98.23           O  
ATOM   3788  CG  GLU A 462      20.869   4.380 -17.728  1.00 98.23           C  
ATOM   3789  CD  GLU A 462      22.142   5.246 -17.629  1.00 98.23           C  
ATOM   3790  OE1 GLU A 462      21.990   6.493 -17.566  1.00 98.23           O  
ATOM   3791  OE2 GLU A 462      23.267   4.694 -17.636  1.00 98.23           O  
ATOM   3792  N   SER A 463      19.885  -0.306 -17.099  1.00 98.43           N  
ATOM   3793  CA  SER A 463      20.076  -1.759 -17.180  1.00 98.43           C  
ATOM   3794  C   SER A 463      19.157  -2.535 -16.230  1.00 98.43           C  
ATOM   3795  CB  SER A 463      21.538  -2.111 -16.878  1.00 98.43           C  
ATOM   3796  O   SER A 463      18.652  -2.001 -15.240  1.00 98.43           O  
ATOM   3797  OG  SER A 463      21.844  -1.834 -15.524  1.00 98.43           O  
ATOM   3798  N   PHE A 464      18.989  -3.833 -16.496  1.00 98.49           N  
ATOM   3799  CA  PHE A 464      18.262  -4.758 -15.620  1.00 98.49           C  
ATOM   3800  C   PHE A 464      18.949  -4.959 -14.253  1.00 98.49           C  
ATOM   3801  CB  PHE A 464      18.115  -6.098 -16.352  1.00 98.49           C  
ATOM   3802  O   PHE A 464      18.269  -5.152 -13.240  1.00 98.49           O  
ATOM   3803  CG  PHE A 464      17.341  -6.027 -17.652  1.00 98.49           C  
ATOM   3804  CD1 PHE A 464      15.937  -6.062 -17.626  1.00 98.49           C  
ATOM   3805  CD2 PHE A 464      18.014  -5.956 -18.888  1.00 98.49           C  
ATOM   3806  CE1 PHE A 464      15.212  -6.085 -18.828  1.00 98.49           C  
ATOM   3807  CE2 PHE A 464      17.284  -5.923 -20.089  1.00 98.49           C  
ATOM   3808  CZ  PHE A 464      15.882  -6.005 -20.058  1.00 98.49           C  
ATOM   3809  N   GLU A 465      20.283  -4.859 -14.197  1.00 98.32           N  
ATOM   3810  CA  GLU A 465      21.058  -4.957 -12.949  1.00 98.32           C  
ATOM   3811  C   GLU A 465      20.857  -3.709 -12.075  1.00 98.32           C  
ATOM   3812  CB  GLU A 465      22.545  -5.222 -13.274  1.00 98.32           C  
ATOM   3813  O   GLU A 465      20.770  -3.823 -10.854  1.00 98.32           O  
ATOM   3814  CG  GLU A 465      23.422  -5.446 -12.021  1.00 98.32           C  
ATOM   3815  CD  GLU A 465      24.845  -5.980 -12.307  1.00 98.32           C  
ATOM   3816  OE1 GLU A 465      25.558  -6.343 -11.335  1.00 98.32           O  
ATOM   3817  OE2 GLU A 465      25.250  -6.073 -13.486  1.00 98.32           O  
ATOM   3818  N   GLU A 466      20.692  -2.523 -12.674  1.00 98.20           N  
ATOM   3819  CA  GLU A 466      20.343  -1.305 -11.931  1.00 98.20           C  
ATOM   3820  C   GLU A 466      18.925  -1.384 -11.334  1.00 98.20           C  
ATOM   3821  CB  GLU A 466      20.491  -0.076 -12.844  1.00 98.20           C  
ATOM   3822  O   GLU A 466      18.721  -0.993 -10.182  1.00 98.20           O  
ATOM   3823  CG  GLU A 466      20.586   1.233 -12.040  1.00 98.20           C  
ATOM   3824  CD  GLU A 466      20.444   2.503 -12.897  1.00 98.20           C  
ATOM   3825  OE1 GLU A 466      20.392   3.593 -12.279  1.00 98.20           O  
ATOM   3826  OE2 GLU A 466      20.296   2.377 -14.136  1.00 98.20           O  
ATOM   3827  N   LEU A 467      17.965  -1.942 -12.088  1.00 98.49           N  
ATOM   3828  CA  LEU A 467      16.583  -2.160 -11.643  1.00 98.49           C  
ATOM   3829  C   LEU A 467      16.507  -3.118 -10.443  1.00 98.49           C  
ATOM   3830  CB  LEU A 467      15.754  -2.681 -12.839  1.00 98.49           C  
ATOM   3831  O   LEU A 467      15.884  -2.806  -9.429  1.00 98.49           O  
ATOM   3832  CG  LEU A 467      14.352  -3.225 -12.485  1.00 98.49           C  
ATOM   3833  CD1 LEU A 467      13.462  -2.151 -11.870  1.00 98.49           C  
ATOM   3834  CD2 LEU A 467      13.656  -3.745 -13.744  1.00 98.49           C  
ATOM   3835  N   THR A 468      17.114  -4.297 -10.564  1.00 98.24           N  
ATOM   3836  CA  THR A 468      16.994  -5.384  -9.572  1.00 98.24           C  
ATOM   3837  C   THR A 468      18.001  -5.262  -8.429  1.00 98.24           C  
ATOM   3838  CB  THR A 468      17.184  -6.746 -10.246  1.00 98.24           C  
ATOM   3839  O   THR A 468      17.746  -5.712  -7.311  1.00 98.24           O  
ATOM   3840  CG2 THR A 468      16.103  -7.047 -11.279  1.00 98.24           C  
ATOM   3841  OG1 THR A 468      18.428  -6.761 -10.899  1.00 98.24           O  
ATOM   3842  N   GLY A 469      19.149  -4.627  -8.679  1.00 97.44           N  
ATOM   3843  CA  GLY A 469      20.269  -4.568  -7.746  1.00 97.44           C  
ATOM   3844  C   GLY A 469      21.015  -5.891  -7.572  1.00 97.44           C  
ATOM   3845  O   GLY A 469      21.768  -6.016  -6.603  1.00 97.44           O  
ATOM   3846  N   GLU A 470      20.781  -6.871  -8.448  1.00 97.16           N  
ATOM   3847  CA  GLU A 470      21.382  -8.204  -8.416  1.00 97.16           C  
ATOM   3848  C   GLU A 470      21.483  -8.806  -9.838  1.00 97.16           C  
ATOM   3849  CB  GLU A 470      20.632  -9.073  -7.385  1.00 97.16           C  
ATOM   3850  O   GLU A 470      21.151  -8.144 -10.817  1.00 97.16           O  
ATOM   3851  CG  GLU A 470      19.156  -9.370  -7.691  1.00 97.16           C  
ATOM   3852  CD  GLU A 470      19.026 -10.418  -8.788  1.00 97.16           C  
ATOM   3853  OE1 GLU A 470      18.318 -10.174  -9.778  1.00 97.16           O  
ATOM   3854  OE2 GLU A 470      19.685 -11.474  -8.667  1.00 97.16           O  
ATOM   3855  N   LYS A 471      22.027 -10.024  -9.983  1.00 97.79           N  
ATOM   3856  CA  LYS A 471      22.408 -10.588 -11.297  1.00 97.79           C  
ATOM   3857  C   LYS A 471      21.504 -11.710 -11.810  1.00 97.79           C  
ATOM   3858  CB  LYS A 471      23.872 -11.053 -11.271  1.00 97.79           C  
ATOM   3859  O   LYS A 471      21.437 -11.908 -13.017  1.00 97.79           O  
ATOM   3860  CG  LYS A 471      24.834  -9.869 -11.129  1.00 97.79           C  
ATOM   3861  CD  LYS A 471      26.290 -10.306 -11.303  1.00 97.79           C  
ATOM   3862  CE  LYS A 471      27.149  -9.043 -11.246  1.00 97.79           C  
ATOM   3863  NZ  LYS A 471      28.562  -9.321 -11.577  1.00 97.79           N  
ATOM   3864  N   GLU A 472      20.851 -12.466 -10.933  1.00 97.06           N  
ATOM   3865  CA  GLU A 472      20.065 -13.649 -11.300  1.00 97.06           C  
ATOM   3866  C   GLU A 472      18.728 -13.257 -11.947  1.00 97.06           C  
ATOM   3867  CB  GLU A 472      19.851 -14.537 -10.056  1.00 97.06           C  
ATOM   3868  O   GLU A 472      18.447 -13.682 -13.065  1.00 97.06           O  
ATOM   3869  CG  GLU A 472      19.303 -15.937 -10.394  1.00 97.06           C  
ATOM   3870  CD  GLU A 472      18.754 -16.699  -9.172  1.00 97.06           C  
ATOM   3871  OE1 GLU A 472      17.840 -17.545  -9.348  1.00 97.06           O  
ATOM   3872  OE2 GLU A 472      19.045 -16.357  -8.008  1.00 97.06           O  
ATOM   3873  N   MET A 473      17.911 -12.422 -11.294  1.00 96.73           N  
ATOM   3874  CA  MET A 473      16.661 -11.927 -11.890  1.00 96.73           C  
ATOM   3875  C   MET A 473      16.939 -10.917 -12.999  1.00 96.73           C  
ATOM   3876  CB  MET A 473      15.705 -11.282 -10.874  1.00 96.73           C  
ATOM   3877  O   MET A 473      16.168 -10.864 -13.951  1.00 96.73           O  
ATOM   3878  CG  MET A 473      15.399 -12.153  -9.655  1.00 96.73           C  
ATOM   3879  SD  MET A 473      14.207 -11.413  -8.503  1.00 96.73           S  
ATOM   3880  CE  MET A 473      15.248 -10.109  -7.783  1.00 96.73           C  
ATOM   3881  N   SER A 474      18.034 -10.155 -12.908  1.00 97.91           N  
ATOM   3882  CA  SER A 474      18.508  -9.306 -14.010  1.00 97.91           C  
ATOM   3883  C   SER A 474      18.681 -10.105 -15.309  1.00 97.91           C  
ATOM   3884  CB  SER A 474      19.822  -8.631 -13.620  1.00 97.91           C  
ATOM   3885  O   SER A 474      18.098  -9.740 -16.328  1.00 97.91           O  
ATOM   3886  OG  SER A 474      20.335  -7.870 -14.690  1.00 97.91           O  
ATOM   3887  N   ALA A 475      19.382 -11.245 -15.258  1.00 98.22           N  
ATOM   3888  CA  ALA A 475      19.581 -12.106 -16.424  1.00 98.22           C  
ATOM   3889  C   ALA A 475      18.267 -12.717 -16.949  1.00 98.22           C  
ATOM   3890  CB  ALA A 475      20.593 -13.195 -16.050  1.00 98.22           C  
ATOM   3891  O   ALA A 475      18.057 -12.780 -18.159  1.00 98.22           O  
ATOM   3892  N   GLU A 476      17.358 -13.136 -16.060  1.00 97.64           N  
ATOM   3893  CA  GLU A 476      16.035 -13.637 -16.465  1.00 97.64           C  
ATOM   3894  C   GLU A 476      15.182 -12.535 -17.117  1.00 97.64           C  
ATOM   3895  CB  GLU A 476      15.290 -14.229 -15.258  1.00 97.64           C  
ATOM   3896  O   GLU A 476      14.564 -12.762 -18.156  1.00 97.64           O  
ATOM   3897  CG  GLU A 476      15.895 -15.533 -14.715  1.00 97.64           C  
ATOM   3898  CD  GLU A 476      15.731 -16.765 -15.628  1.00 97.64           C  
ATOM   3899  OE1 GLU A 476      16.282 -17.819 -15.243  1.00 97.64           O  
ATOM   3900  OE2 GLU A 476      15.013 -16.708 -16.660  1.00 97.64           O  
ATOM   3901  N   LEU A 477      15.171 -11.321 -16.556  1.00 97.89           N  
ATOM   3902  CA  LEU A 477      14.476 -10.168 -17.134  1.00 97.89           C  
ATOM   3903  C   LEU A 477      15.041  -9.794 -18.507  1.00 97.89           C  
ATOM   3904  CB  LEU A 477      14.599  -8.957 -16.200  1.00 97.89           C  
ATOM   3905  O   LEU A 477      14.266  -9.551 -19.432  1.00 97.89           O  
ATOM   3906  CG  LEU A 477      13.636  -8.952 -15.007  1.00 97.89           C  
ATOM   3907  CD1 LEU A 477      14.123  -7.944 -13.970  1.00 97.89           C  
ATOM   3908  CD2 LEU A 477      12.232  -8.525 -15.451  1.00 97.89           C  
ATOM   3909  N   GLU A 478      16.366  -9.773 -18.651  1.00 97.94           N  
ATOM   3910  CA  GLU A 478      17.034  -9.505 -19.925  1.00 97.94           C  
ATOM   3911  C   GLU A 478      16.667 -10.564 -20.970  1.00 97.94           C  
ATOM   3912  CB  GLU A 478      18.552  -9.422 -19.702  1.00 97.94           C  
ATOM   3913  O   GLU A 478      16.279 -10.224 -22.090  1.00 97.94           O  
ATOM   3914  CG  GLU A 478      19.293  -9.017 -20.986  1.00 97.94           C  
ATOM   3915  CD  GLU A 478      20.795  -8.769 -20.772  1.00 97.94           C  
ATOM   3916  OE1 GLU A 478      21.383  -8.077 -21.633  1.00 97.94           O  
ATOM   3917  OE2 GLU A 478      21.357  -9.281 -19.778  1.00 97.94           O  
ATOM   3918  N   ALA A 479      16.681 -11.846 -20.593  1.00 97.91           N  
ATOM   3919  CA  ALA A 479      16.265 -12.934 -21.472  1.00 97.91           C  
ATOM   3920  C   ALA A 479      14.794 -12.798 -21.910  1.00 97.91           C  
ATOM   3921  CB  ALA A 479      16.523 -14.266 -20.759  1.00 97.91           C  
ATOM   3922  O   ALA A 479      14.478 -13.007 -23.087  1.00 97.91           O  
ATOM   3923  N   LEU A 480      13.898 -12.407 -20.998  1.00 97.84           N  
ATOM   3924  CA  LEU A 480      12.465 -12.242 -21.260  1.00 97.84           C  
ATOM   3925  C   LEU A 480      12.168 -11.022 -22.146  1.00 97.84           C  
ATOM   3926  CB  LEU A 480      11.713 -12.167 -19.916  1.00 97.84           C  
ATOM   3927  O   LEU A 480      11.521 -11.171 -23.188  1.00 97.84           O  
ATOM   3928  CG  LEU A 480      11.633 -13.505 -19.154  1.00 97.84           C  
ATOM   3929  CD1 LEU A 480      11.118 -13.257 -17.735  1.00 97.84           C  
ATOM   3930  CD2 LEU A 480      10.695 -14.506 -19.819  1.00 97.84           C  
ATOM   3931  N   TYR A 481      12.677  -9.839 -21.797  1.00 98.13           N  
ATOM   3932  CA  TYR A 481      12.303  -8.570 -22.437  1.00 98.13           C  
ATOM   3933  C   TYR A 481      13.265  -8.103 -23.537  1.00 98.13           C  
ATOM   3934  CB  TYR A 481      12.149  -7.493 -21.357  1.00 98.13           C  
ATOM   3935  O   TYR A 481      12.825  -7.505 -24.520  1.00 98.13           O  
ATOM   3936  CG  TYR A 481      10.905  -7.670 -20.512  1.00 98.13           C  
ATOM   3937  CD1 TYR A 481       9.664  -7.246 -21.022  1.00 98.13           C  
ATOM   3938  CD2 TYR A 481      10.978  -8.247 -19.231  1.00 98.13           C  
ATOM   3939  CE1 TYR A 481       8.505  -7.339 -20.232  1.00 98.13           C  
ATOM   3940  CE2 TYR A 481       9.816  -8.358 -18.442  1.00 98.13           C  
ATOM   3941  OH  TYR A 481       7.488  -7.906 -18.145  1.00 98.13           O  
ATOM   3942  CZ  TYR A 481       8.586  -7.877 -18.936  1.00 98.13           C  
ATOM   3943  N   GLY A 482      14.562  -8.391 -23.415  1.00 97.28           N  
ATOM   3944  CA  GLY A 482      15.616  -7.991 -24.357  1.00 97.28           C  
ATOM   3945  C   GLY A 482      16.022  -6.510 -24.328  1.00 97.28           C  
ATOM   3946  O   GLY A 482      17.100  -6.184 -24.810  1.00 97.28           O  
ATOM   3947  N   ASP A 483      15.197  -5.619 -23.775  1.00 97.87           N  
ATOM   3948  CA  ASP A 483      15.472  -4.180 -23.655  1.00 97.87           C  
ATOM   3949  C   ASP A 483      14.872  -3.645 -22.340  1.00 97.87           C  
ATOM   3950  CB  ASP A 483      14.899  -3.460 -24.894  1.00 97.87           C  
ATOM   3951  O   ASP A 483      13.719  -3.950 -22.019  1.00 97.87           O  
ATOM   3952  CG  ASP A 483      15.366  -2.008 -25.058  1.00 97.87           C  
ATOM   3953  OD1 ASP A 483      15.639  -1.357 -24.028  1.00 97.87           O  
ATOM   3954  OD2 ASP A 483      15.399  -1.544 -26.225  1.00 97.87           O  
ATOM   3955  N   ILE A 484      15.640  -2.860 -21.575  1.00 98.39           N  
ATOM   3956  CA  ILE A 484      15.200  -2.261 -20.302  1.00 98.39           C  
ATOM   3957  C   ILE A 484      14.038  -1.277 -20.506  1.00 98.39           C  
ATOM   3958  CB  ILE A 484      16.399  -1.607 -19.572  1.00 98.39           C  
ATOM   3959  O   ILE A 484      13.140  -1.188 -19.666  1.00 98.39           O  
ATOM   3960  CG1 ILE A 484      16.059  -1.076 -18.161  1.00 98.39           C  
ATOM   3961  CG2 ILE A 484      17.024  -0.456 -20.384  1.00 98.39           C  
ATOM   3962  CD1 ILE A 484      15.495  -2.132 -17.203  1.00 98.39           C  
ATOM   3963  N   ASP A 485      13.982  -0.611 -21.663  1.00 98.38           N  
ATOM   3964  CA  ASP A 485      12.888   0.297 -22.027  1.00 98.38           C  
ATOM   3965  C   ASP A 485      11.603  -0.443 -22.433  1.00 98.38           C  
ATOM   3966  CB  ASP A 485      13.349   1.258 -23.136  1.00 98.38           C  
ATOM   3967  O   ASP A 485      10.573   0.193 -22.665  1.00 98.38           O  
ATOM   3968  CG  ASP A 485      14.293   2.360 -22.647  1.00 98.38           C  
ATOM   3969  OD1 ASP A 485      14.145   2.785 -21.473  1.00 98.38           O  
ATOM   3970  OD2 ASP A 485      15.082   2.850 -23.489  1.00 98.38           O  
ATOM   3971  N   ALA A 486      11.636  -1.779 -22.486  1.00 98.09           N  
ATOM   3972  CA  ALA A 486      10.494  -2.639 -22.781  1.00 98.09           C  
ATOM   3973  C   ALA A 486      10.001  -3.445 -21.565  1.00 98.09           C  
ATOM   3974  CB  ALA A 486      10.850  -3.524 -23.977  1.00 98.09           C  
ATOM   3975  O   ALA A 486       9.214  -4.373 -21.731  1.00 98.09           O  
ATOM   3976  N   VAL A 487      10.433  -3.115 -20.344  1.00 98.45           N  
ATOM   3977  CA  VAL A 487       9.925  -3.774 -19.130  1.00 98.45           C  
ATOM   3978  C   VAL A 487       8.558  -3.204 -18.739  1.00 98.45           C  
ATOM   3979  CB  VAL A 487      10.936  -3.699 -17.972  1.00 98.45           C  
ATOM   3980  O   VAL A 487       8.355  -1.989 -18.716  1.00 98.45           O  
ATOM   3981  CG1 VAL A 487      10.456  -4.509 -16.762  1.00 98.45           C  
ATOM   3982  CG2 VAL A 487      12.272  -4.320 -18.385  1.00 98.45           C  
ATOM   3983  N   GLU A 488       7.607  -4.079 -18.410  1.00 98.76           N  
ATOM   3984  CA  GLU A 488       6.251  -3.706 -17.986  1.00 98.76           C  
ATOM   3985  C   GLU A 488       6.203  -3.175 -16.539  1.00 98.76           C  
ATOM   3986  CB  GLU A 488       5.308  -4.910 -18.148  1.00 98.76           C  
ATOM   3987  O   GLU A 488       6.965  -3.605 -15.673  1.00 98.76           O  
ATOM   3988  CG  GLU A 488       5.106  -5.306 -19.615  1.00 98.76           C  
ATOM   3989  CD  GLU A 488       4.319  -6.614 -19.727  1.00 98.76           C  
ATOM   3990  OE1 GLU A 488       3.072  -6.573 -19.683  1.00 98.76           O  
ATOM   3991  OE2 GLU A 488       4.932  -7.688 -19.898  1.00 98.76           O  
ATOM   3992  N   LEU A 489       5.259  -2.265 -16.253  1.00 98.66           N  
ATOM   3993  CA  LEU A 489       5.144  -1.565 -14.963  1.00 98.66           C  
ATOM   3994  C   LEU A 489       5.001  -2.508 -13.754  1.00 98.66           C  
ATOM   3995  CB  LEU A 489       3.967  -0.567 -15.047  1.00 98.66           C  
ATOM   3996  O   LEU A 489       5.772  -2.403 -12.805  1.00 98.66           O  
ATOM   3997  CG  LEU A 489       3.634   0.188 -13.741  1.00 98.66           C  
ATOM   3998  CD1 LEU A 489       4.784   1.069 -13.256  1.00 98.66           C  
ATOM   3999  CD2 LEU A 489       2.407   1.077 -13.941  1.00 98.66           C  
ATOM   4000  N   TYR A 490       4.010  -3.404 -13.764  1.00 98.62           N  
ATOM   4001  CA  TYR A 490       3.705  -4.262 -12.611  1.00 98.62           C  
ATOM   4002  C   TYR A 490       4.850  -5.212 -12.219  1.00 98.62           C  
ATOM   4003  CB  TYR A 490       2.396  -5.028 -12.839  1.00 98.62           C  
ATOM   4004  O   TYR A 490       5.264  -5.171 -11.058  1.00 98.62           O  
ATOM   4005  CG  TYR A 490       2.010  -5.921 -11.673  1.00 98.62           C  
ATOM   4006  CD1 TYR A 490       2.022  -7.320 -11.823  1.00 98.62           C  
ATOM   4007  CD2 TYR A 490       1.683  -5.360 -10.423  1.00 98.62           C  
ATOM   4008  CE1 TYR A 490       1.660  -8.154 -10.748  1.00 98.62           C  
ATOM   4009  CE2 TYR A 490       1.354  -6.194  -9.337  1.00 98.62           C  
ATOM   4010  OH  TYR A 490       0.924  -8.406  -8.477  1.00 98.62           O  
ATOM   4011  CZ  TYR A 490       1.299  -7.594  -9.505  1.00 98.62           C  
ATOM   4012  N   PRO A 491       5.416  -6.033 -13.131  1.00 98.45           N  
ATOM   4013  CA  PRO A 491       6.527  -6.903 -12.759  1.00 98.45           C  
ATOM   4014  C   PRO A 491       7.750  -6.095 -12.313  1.00 98.45           C  
ATOM   4015  CB  PRO A 491       6.803  -7.786 -13.979  1.00 98.45           C  
ATOM   4016  O   PRO A 491       8.371  -6.473 -11.322  1.00 98.45           O  
ATOM   4017  CG  PRO A 491       6.239  -6.986 -15.149  1.00 98.45           C  
ATOM   4018  CD  PRO A 491       5.063  -6.237 -14.531  1.00 98.45           C  
ATOM   4019  N   ALA A 492       8.048  -4.957 -12.957  1.00 98.69           N  
ATOM   4020  CA  ALA A 492       9.141  -4.077 -12.543  1.00 98.69           C  
ATOM   4021  C   ALA A 492       8.974  -3.561 -11.108  1.00 98.69           C  
ATOM   4022  CB  ALA A 492       9.252  -2.905 -13.510  1.00 98.69           C  
ATOM   4023  O   ALA A 492       9.920  -3.625 -10.333  1.00 98.69           O  
ATOM   4024  N   LEU A 493       7.774  -3.110 -10.723  1.00 98.61           N  
ATOM   4025  CA  LEU A 493       7.492  -2.630  -9.364  1.00 98.61           C  
ATOM   4026  C   LEU A 493       7.764  -3.688  -8.283  1.00 98.61           C  
ATOM   4027  CB  LEU A 493       6.017  -2.198  -9.281  1.00 98.61           C  
ATOM   4028  O   LEU A 493       8.167  -3.337  -7.174  1.00 98.61           O  
ATOM   4029  CG  LEU A 493       5.692  -0.840  -9.918  1.00 98.61           C  
ATOM   4030  CD1 LEU A 493       4.173  -0.668  -9.980  1.00 98.61           C  
ATOM   4031  CD2 LEU A 493       6.264   0.325  -9.110  1.00 98.61           C  
ATOM   4032  N   LEU A 494       7.535  -4.967  -8.593  1.00 98.56           N  
ATOM   4033  CA  LEU A 494       7.741  -6.066  -7.650  1.00 98.56           C  
ATOM   4034  C   LEU A 494       9.192  -6.554  -7.603  1.00 98.56           C  
ATOM   4035  CB  LEU A 494       6.785  -7.221  -7.983  1.00 98.56           C  
ATOM   4036  O   LEU A 494       9.640  -6.982  -6.543  1.00 98.56           O  
ATOM   4037  CG  LEU A 494       5.286  -6.900  -7.835  1.00 98.56           C  
ATOM   4038  CD1 LEU A 494       4.494  -8.192  -8.026  1.00 98.56           C  
ATOM   4039  CD2 LEU A 494       4.924  -6.318  -6.466  1.00 98.56           C  
ATOM   4040  N   VAL A 495       9.937  -6.495  -8.710  1.00 98.50           N  
ATOM   4041  CA  VAL A 495      11.351  -6.926  -8.765  1.00 98.50           C  
ATOM   4042  C   VAL A 495      12.347  -5.798  -8.497  1.00 98.50           C  
ATOM   4043  CB  VAL A 495      11.697  -7.639 -10.084  1.00 98.50           C  
ATOM   4044  O   VAL A 495      13.517  -6.085  -8.252  1.00 98.50           O  
ATOM   4045  CG1 VAL A 495      10.767  -8.830 -10.339  1.00 98.50           C  
ATOM   4046  CG2 VAL A 495      11.670  -6.677 -11.275  1.00 98.50           C  
ATOM   4047  N   GLU A 496      11.903  -4.536  -8.523  1.00 98.69           N  
ATOM   4048  CA  GLU A 496      12.738  -3.369  -8.225  1.00 98.69           C  
ATOM   4049  C   GLU A 496      13.441  -3.551  -6.877  1.00 98.69           C  
ATOM   4050  CB  GLU A 496      11.905  -2.067  -8.251  1.00 98.69           C  
ATOM   4051  O   GLU A 496      12.839  -3.984  -5.886  1.00 98.69           O  
ATOM   4052  CG  GLU A 496      12.742  -0.789  -8.057  1.00 98.69           C  
ATOM   4053  CD  GLU A 496      11.889   0.489  -8.120  1.00 98.69           C  
ATOM   4054  OE1 GLU A 496      12.233   1.445  -8.850  1.00 98.69           O  
ATOM   4055  OE2 GLU A 496      10.887   0.610  -7.380  1.00 98.69           O  
ATOM   4056  N   LYS A 497      14.731  -3.208  -6.837  1.00 98.20           N  
ATOM   4057  CA  LYS A 497      15.542  -3.270  -5.626  1.00 98.20           C  
ATOM   4058  C   LYS A 497      14.857  -2.483  -4.495  1.00 98.20           C  
ATOM   4059  CB  LYS A 497      16.927  -2.688  -5.916  1.00 98.20           C  
ATOM   4060  O   LYS A 497      14.648  -1.273  -4.641  1.00 98.20           O  
ATOM   4061  CG  LYS A 497      17.880  -2.945  -4.744  1.00 98.20           C  
ATOM   4062  CD  LYS A 497      19.158  -2.131  -4.927  1.00 98.20           C  
ATOM   4063  CE  LYS A 497      20.130  -2.446  -3.793  1.00 98.20           C  
ATOM   4064  NZ  LYS A 497      21.472  -1.902  -4.100  1.00 98.20           N  
ATOM   4065  N   PRO A 498      14.569  -3.107  -3.339  1.00 97.92           N  
ATOM   4066  CA  PRO A 498      14.051  -2.384  -2.187  1.00 97.92           C  
ATOM   4067  C   PRO A 498      15.036  -1.310  -1.714  1.00 97.92           C  
ATOM   4068  CB  PRO A 498      13.790  -3.431  -1.101  1.00 97.92           C  
ATOM   4069  O   PRO A 498      16.259  -1.474  -1.806  1.00 97.92           O  
ATOM   4070  CG  PRO A 498      13.687  -4.741  -1.879  1.00 97.92           C  
ATOM   4071  CD  PRO A 498      14.627  -4.531  -3.062  1.00 97.92           C  
ATOM   4072  N   ARG A 499      14.514  -0.221  -1.143  1.00 96.60           N  
ATOM   4073  CA  ARG A 499      15.345   0.697  -0.348  1.00 96.60           C  
ATOM   4074  C   ARG A 499      15.905  -0.056   0.880  1.00 96.60           C  
ATOM   4075  CB  ARG A 499      14.528   1.936   0.048  1.00 96.60           C  
ATOM   4076  O   ARG A 499      15.321  -1.067   1.278  1.00 96.60           O  
ATOM   4077  CG  ARG A 499      14.098   2.796  -1.152  1.00 96.60           C  
ATOM   4078  CD  ARG A 499      13.074   3.833  -0.663  1.00 96.60           C  
ATOM   4079  NE  ARG A 499      12.762   4.884  -1.653  1.00 96.60           N  
ATOM   4080  NH1 ARG A 499      14.711   6.002  -1.429  1.00 96.60           N  
ATOM   4081  NH2 ARG A 499      13.261   6.712  -2.945  1.00 96.60           N  
ATOM   4082  CZ  ARG A 499      13.558   5.875  -1.996  1.00 96.60           C  
ATOM   4083  N   PRO A 500      17.029   0.388   1.478  1.00 93.60           N  
ATOM   4084  CA  PRO A 500      17.600  -0.275   2.654  1.00 93.60           C  
ATOM   4085  C   PRO A 500      16.557  -0.462   3.762  1.00 93.60           C  
ATOM   4086  CB  PRO A 500      18.763   0.613   3.108  1.00 93.60           C  
ATOM   4087  O   PRO A 500      15.899   0.505   4.139  1.00 93.60           O  
ATOM   4088  CG  PRO A 500      19.183   1.318   1.819  1.00 93.60           C  
ATOM   4089  CD  PRO A 500      17.857   1.520   1.088  1.00 93.60           C  
ATOM   4090  N   ASP A 501      16.396  -1.704   4.225  1.00 90.34           N  
ATOM   4091  CA  ASP A 501      15.435  -2.119   5.258  1.00 90.34           C  
ATOM   4092  C   ASP A 501      13.979  -1.673   5.013  1.00 90.34           C  
ATOM   4093  CB  ASP A 501      15.978  -1.773   6.655  1.00 90.34           C  
ATOM   4094  O   ASP A 501      13.220  -1.467   5.958  1.00 90.34           O  
ATOM   4095  CG  ASP A 501      17.365  -2.380   6.887  1.00 90.34           C  
ATOM   4096  OD1 ASP A 501      17.543  -3.573   6.541  1.00 90.34           O  
ATOM   4097  OD2 ASP A 501      18.258  -1.643   7.363  1.00 90.34           O  
ATOM   4098  N   ALA A 502      13.573  -1.544   3.743  1.00 95.20           N  
ATOM   4099  CA  ALA A 502      12.238  -1.098   3.353  1.00 95.20           C  
ATOM   4100  C   ALA A 502      11.388  -2.193   2.687  1.00 95.20           C  
ATOM   4101  CB  ALA A 502      12.369   0.128   2.450  1.00 95.20           C  
ATOM   4102  O   ALA A 502      11.899  -3.138   2.076  1.00 95.20           O  
ATOM   4103  N   ILE A 503      10.069  -2.005   2.734  1.00 97.05           N  
ATOM   4104  CA  ILE A 503       9.070  -2.868   2.094  1.00 97.05           C  
ATOM   4105  C   ILE A 503       9.058  -2.741   0.560  1.00 97.05           C  
ATOM   4106  CB  ILE A 503       7.686  -2.574   2.714  1.00 97.05           C  
ATOM   4107  O   ILE A 503       8.749  -3.708  -0.146  1.00 97.05           O  
ATOM   4108  CG1 ILE A 503       6.669  -3.638   2.256  1.00 97.05           C  
ATOM   4109  CG2 ILE A 503       7.175  -1.155   2.419  1.00 97.05           C  
ATOM   4110  CD1 ILE A 503       5.298  -3.510   2.916  1.00 97.05           C  
ATOM   4111  N   PHE A 504       9.416  -1.560   0.041  1.00 96.57           N  
ATOM   4112  CA  PHE A 504       9.308  -1.184  -1.371  1.00 96.57           C  
ATOM   4113  C   PHE A 504      10.609  -0.642  -1.984  1.00 96.57           C  
ATOM   4114  CB  PHE A 504       8.224  -0.116  -1.545  1.00 96.57           C  
ATOM   4115  O   PHE A 504      11.516  -0.181  -1.283  1.00 96.57           O  
ATOM   4116  CG  PHE A 504       6.806  -0.486  -1.176  1.00 96.57           C  
ATOM   4117  CD1 PHE A 504       6.268  -1.752  -1.478  1.00 96.57           C  
ATOM   4118  CD2 PHE A 504       5.987   0.493  -0.589  1.00 96.57           C  
ATOM   4119  CE1 PHE A 504       4.943  -2.045  -1.111  1.00 96.57           C  
ATOM   4120  CE2 PHE A 504       4.662   0.192  -0.256  1.00 96.57           C  
ATOM   4121  CZ  PHE A 504       4.160  -1.095  -0.459  1.00 96.57           C  
ATOM   4122  N   GLY A 505      10.657  -0.638  -3.321  1.00 96.27           N  
ATOM   4123  CA  GLY A 505      11.624   0.114  -4.123  1.00 96.27           C  
ATOM   4124  C   GLY A 505      11.287   1.607  -4.257  1.00 96.27           C  
ATOM   4125  O   GLY A 505      10.325   2.119  -3.675  1.00 96.27           O  
ATOM   4126  N   GLU A 506      12.113   2.335  -5.013  1.00 97.55           N  
ATOM   4127  CA  GLU A 506      11.944   3.774  -5.253  1.00 97.55           C  
ATOM   4128  C   GLU A 506      10.644   4.088  -6.004  1.00 97.55           C  
ATOM   4129  CB  GLU A 506      13.174   4.330  -6.003  1.00 97.55           C  
ATOM   4130  O   GLU A 506       9.902   4.980  -5.582  1.00 97.55           O  
ATOM   4131  CG  GLU A 506      13.036   5.812  -6.403  1.00 97.55           C  
ATOM   4132  CD  GLU A 506      14.296   6.370  -7.088  1.00 97.55           C  
ATOM   4133  OE1 GLU A 506      14.836   7.382  -6.573  1.00 97.55           O  
ATOM   4134  OE2 GLU A 506      14.695   5.816  -8.141  1.00 97.55           O  
ATOM   4135  N   THR A 507      10.345   3.363  -7.083  1.00 98.34           N  
ATOM   4136  CA  THR A 507       9.236   3.700  -7.981  1.00 98.34           C  
ATOM   4137  C   THR A 507       7.888   3.527  -7.301  1.00 98.34           C  
ATOM   4138  CB  THR A 507       9.268   2.876  -9.274  1.00 98.34           C  
ATOM   4139  O   THR A 507       7.022   4.388  -7.448  1.00 98.34           O  
ATOM   4140  CG2 THR A 507       8.270   3.414 -10.299  1.00 98.34           C  
ATOM   4141  OG1 THR A 507      10.515   2.998  -9.889  1.00 98.34           O  
ATOM   4142  N   MET A 508       7.712   2.479  -6.491  1.00 97.94           N  
ATOM   4143  CA  MET A 508       6.461   2.261  -5.755  1.00 97.94           C  
ATOM   4144  C   MET A 508       6.109   3.461  -4.861  1.00 97.94           C  
ATOM   4145  CB  MET A 508       6.597   0.993  -4.909  1.00 97.94           C  
ATOM   4146  O   MET A 508       4.961   3.904  -4.834  1.00 97.94           O  
ATOM   4147  CG  MET A 508       5.269   0.563  -4.273  1.00 97.94           C  
ATOM   4148  SD  MET A 508       4.043  -0.040  -5.458  1.00 97.94           S  
ATOM   4149  CE  MET A 508       4.664  -1.727  -5.700  1.00 97.94           C  
ATOM   4150  N   VAL A 509       7.099   4.039  -4.171  1.00 97.14           N  
ATOM   4151  CA  VAL A 509       6.897   5.211  -3.303  1.00 97.14           C  
ATOM   4152  C   VAL A 509       6.618   6.464  -4.131  1.00 97.14           C  
ATOM   4153  CB  VAL A 509       8.116   5.430  -2.382  1.00 97.14           C  
ATOM   4154  O   VAL A 509       5.685   7.213  -3.842  1.00 97.14           O  
ATOM   4155  CG1 VAL A 509       7.963   6.683  -1.505  1.00 97.14           C  
ATOM   4156  CG2 VAL A 509       8.322   4.229  -1.449  1.00 97.14           C  
ATOM   4157  N   GLU A 510       7.417   6.703  -5.166  1.00 97.83           N  
ATOM   4158  CA  GLU A 510       7.381   7.948  -5.936  1.00 97.83           C  
ATOM   4159  C   GLU A 510       6.174   8.037  -6.887  1.00 97.83           C  
ATOM   4160  CB  GLU A 510       8.717   8.091  -6.672  1.00 97.83           C  
ATOM   4161  O   GLU A 510       5.711   9.144  -7.171  1.00 97.83           O  
ATOM   4162  CG  GLU A 510       9.917   8.261  -5.716  1.00 97.83           C  
ATOM   4163  CD  GLU A 510       9.840   9.554  -4.907  1.00 97.83           C  
ATOM   4164  OE1 GLU A 510       9.861   9.512  -3.655  1.00 97.83           O  
ATOM   4165  OE2 GLU A 510       9.707  10.647  -5.499  1.00 97.83           O  
ATOM   4166  N   VAL A 511       5.621   6.894  -7.309  1.00 97.58           N  
ATOM   4167  CA  VAL A 511       4.367   6.787  -8.073  1.00 97.58           C  
ATOM   4168  C   VAL A 511       3.158   6.672  -7.138  1.00 97.58           C  
ATOM   4169  CB  VAL A 511       4.431   5.597  -9.055  1.00 97.58           C  
ATOM   4170  O   VAL A 511       2.159   7.367  -7.331  1.00 97.58           O  
ATOM   4171  CG1 VAL A 511       3.146   5.455  -9.877  1.00 97.58           C  
ATOM   4172  CG2 VAL A 511       5.584   5.755 -10.056  1.00 97.58           C  
ATOM   4173  N   GLY A 512       3.242   5.847  -6.089  1.00 97.24           N  
ATOM   4174  CA  GLY A 512       2.134   5.586  -5.168  1.00 97.24           C  
ATOM   4175  C   GLY A 512       1.775   6.772  -4.269  1.00 97.24           C  
ATOM   4176  O   GLY A 512       0.592   7.063  -4.078  1.00 97.24           O  
ATOM   4177  N   ALA A 513       2.766   7.507  -3.747  1.00 97.46           N  
ATOM   4178  CA  ALA A 513       2.513   8.617  -2.824  1.00 97.46           C  
ATOM   4179  C   ALA A 513       1.700   9.768  -3.456  1.00 97.46           C  
ATOM   4180  CB  ALA A 513       3.823   9.091  -2.178  1.00 97.46           C  
ATOM   4181  O   ALA A 513       0.760  10.234  -2.809  1.00 97.46           O  
ATOM   4182  N   PRO A 514       1.979  10.226  -4.696  1.00 98.47           N  
ATOM   4183  CA  PRO A 514       1.117  11.175  -5.401  1.00 98.47           C  
ATOM   4184  C   PRO A 514      -0.348  10.750  -5.499  1.00 98.47           C  
ATOM   4185  CB  PRO A 514       1.739  11.317  -6.788  1.00 98.47           C  
ATOM   4186  O   PRO A 514      -1.222  11.546  -5.158  1.00 98.47           O  
ATOM   4187  CG  PRO A 514       3.221  11.157  -6.492  1.00 98.47           C  
ATOM   4188  CD  PRO A 514       3.208  10.034  -5.460  1.00 98.47           C  
ATOM   4189  N   PHE A 515      -0.628   9.512  -5.926  1.00 98.49           N  
ATOM   4190  CA  PHE A 515      -2.002   9.016  -6.040  1.00 98.49           C  
ATOM   4191  C   PHE A 515      -2.689   8.926  -4.677  1.00 98.49           C  
ATOM   4192  CB  PHE A 515      -2.015   7.639  -6.704  1.00 98.49           C  
ATOM   4193  O   PHE A 515      -3.813   9.404  -4.527  1.00 98.49           O  
ATOM   4194  CG  PHE A 515      -1.670   7.609  -8.177  1.00 98.49           C  
ATOM   4195  CD1 PHE A 515      -2.442   8.338  -9.101  1.00 98.49           C  
ATOM   4196  CD2 PHE A 515      -0.634   6.778  -8.637  1.00 98.49           C  
ATOM   4197  CE1 PHE A 515      -2.169   8.243 -10.477  1.00 98.49           C  
ATOM   4198  CE2 PHE A 515      -0.379   6.662 -10.012  1.00 98.49           C  
ATOM   4199  CZ  PHE A 515      -1.149   7.389 -10.931  1.00 98.49           C  
ATOM   4200  N   SER A 516      -1.995   8.376  -3.678  1.00 98.12           N  
ATOM   4201  CA  SER A 516      -2.514   8.222  -2.319  1.00 98.12           C  
ATOM   4202  C   SER A 516      -2.856   9.575  -1.686  1.00 98.12           C  
ATOM   4203  CB  SER A 516      -1.501   7.439  -1.478  1.00 98.12           C  
ATOM   4204  O   SER A 516      -4.004   9.819  -1.316  1.00 98.12           O  
ATOM   4205  OG  SER A 516      -1.964   7.310  -0.152  1.00 98.12           O  
ATOM   4206  N   LEU A 517      -1.905  10.516  -1.646  1.00 98.17           N  
ATOM   4207  CA  LEU A 517      -2.121  11.823  -1.014  1.00 98.17           C  
ATOM   4208  C   LEU A 517      -3.164  12.668  -1.752  1.00 98.17           C  
ATOM   4209  CB  LEU A 517      -0.790  12.582  -0.901  1.00 98.17           C  
ATOM   4210  O   LEU A 517      -3.949  13.362  -1.104  1.00 98.17           O  
ATOM   4211  CG  LEU A 517       0.242  11.928   0.037  1.00 98.17           C  
ATOM   4212  CD1 LEU A 517       1.515  12.772   0.027  1.00 98.17           C  
ATOM   4213  CD2 LEU A 517      -0.249  11.812   1.480  1.00 98.17           C  
ATOM   4214  N   LYS A 518      -3.221  12.585  -3.089  1.00 98.59           N  
ATOM   4215  CA  LYS A 518      -4.276  13.231  -3.876  1.00 98.59           C  
ATOM   4216  C   LYS A 518      -5.647  12.610  -3.600  1.00 98.59           C  
ATOM   4217  CB  LYS A 518      -3.911  13.169  -5.365  1.00 98.59           C  
ATOM   4218  O   LYS A 518      -6.610  13.357  -3.465  1.00 98.59           O  
ATOM   4219  CG  LYS A 518      -4.983  13.743  -6.297  1.00 98.59           C  
ATOM   4220  CD  LYS A 518      -5.363  15.198  -6.005  1.00 98.59           C  
ATOM   4221  CE  LYS A 518      -6.332  15.604  -7.110  1.00 98.59           C  
ATOM   4222  NZ  LYS A 518      -6.840  16.973  -6.930  1.00 98.59           N  
ATOM   4223  N   GLY A 519      -5.743  11.287  -3.479  1.00 98.22           N  
ATOM   4224  CA  GLY A 519      -6.990  10.597  -3.141  1.00 98.22           C  
ATOM   4225  C   GLY A 519      -7.505  10.931  -1.738  1.00 98.22           C  
ATOM   4226  O   GLY A 519      -8.707  11.101  -1.553  1.00 98.22           O  
ATOM   4227  N   LEU A 520      -6.596  11.089  -0.772  1.00 98.68           N  
ATOM   4228  CA  LEU A 520      -6.913  11.437   0.615  1.00 98.68           C  
ATOM   4229  C   LEU A 520      -7.298  12.916   0.758  1.00 98.68           C  
ATOM   4230  CB  LEU A 520      -5.707  11.073   1.504  1.00 98.68           C  
ATOM   4231  O   LEU A 520      -8.422  13.240   1.133  1.00 98.68           O  
ATOM   4232  CG  LEU A 520      -5.445   9.558   1.599  1.00 98.68           C  
ATOM   4233  CD1 LEU A 520      -4.038   9.294   2.128  1.00 98.68           C  
ATOM   4234  CD2 LEU A 520      -6.459   8.874   2.514  1.00 98.68           C  
ATOM   4235  N   MET A 521      -6.393  13.835   0.404  1.00 98.62           N  
ATOM   4236  CA  MET A 521      -6.626  15.276   0.576  1.00 98.62           C  
ATOM   4237  C   MET A 521      -7.578  15.858  -0.475  1.00 98.62           C  
ATOM   4238  CB  MET A 521      -5.299  16.045   0.580  1.00 98.62           C  
ATOM   4239  O   MET A 521      -8.145  16.925  -0.265  1.00 98.62           O  
ATOM   4240  CG  MET A 521      -4.333  15.595   1.682  1.00 98.62           C  
ATOM   4241  SD  MET A 521      -4.991  15.514   3.372  1.00 98.62           S  
ATOM   4242  CE  MET A 521      -5.370  17.257   3.693  1.00 98.62           C  
ATOM   4243  N   GLY A 522      -7.776  15.158  -1.597  1.00 98.49           N  
ATOM   4244  CA  GLY A 522      -8.765  15.478  -2.628  1.00 98.49           C  
ATOM   4245  C   GLY A 522     -10.208  15.219  -2.209  1.00 98.49           C  
ATOM   4246  O   GLY A 522     -11.111  15.609  -2.946  1.00 98.49           O  
ATOM   4247  N   ASN A 523     -10.439  14.585  -1.056  1.00 98.74           N  
ATOM   4248  CA  ASN A 523     -11.777  14.379  -0.523  1.00 98.74           C  
ATOM   4249  C   ASN A 523     -12.454  15.720  -0.194  1.00 98.74           C  
ATOM   4250  CB  ASN A 523     -11.693  13.460   0.703  1.00 98.74           C  
ATOM   4251  O   ASN A 523     -11.827  16.635   0.341  1.00 98.74           O  
ATOM   4252  CG  ASN A 523     -13.055  12.894   1.049  1.00 98.74           C  
ATOM   4253  ND2 ASN A 523     -13.209  11.603   0.920  1.00 98.74           N  
ATOM   4254  OD1 ASN A 523     -13.992  13.610   1.361  1.00 98.74           O  
ATOM   4255  N   VAL A 524     -13.755  15.826  -0.475  1.00 98.19           N  
ATOM   4256  CA  VAL A 524     -14.534  17.045  -0.226  1.00 98.19           C  
ATOM   4257  C   VAL A 524     -14.546  17.444   1.250  1.00 98.19           C  
ATOM   4258  CB  VAL A 524     -15.962  16.901  -0.782  1.00 98.19           C  
ATOM   4259  O   VAL A 524     -14.574  18.643   1.530  1.00 98.19           O  
ATOM   4260  CG1 VAL A 524     -16.826  15.916   0.018  1.00 98.19           C  
ATOM   4261  CG2 VAL A 524     -16.672  18.256  -0.853  1.00 98.19           C  
ATOM   4262  N   ILE A 525     -14.443  16.489   2.188  1.00 98.58           N  
ATOM   4263  CA  ILE A 525     -14.409  16.811   3.623  1.00 98.58           C  
ATOM   4264  C   ILE A 525     -13.183  17.646   4.006  1.00 98.58           C  
ATOM   4265  CB  ILE A 525     -14.548  15.576   4.539  1.00 98.58           C  
ATOM   4266  O   ILE A 525     -13.246  18.406   4.964  1.00 98.58           O  
ATOM   4267  CG1 ILE A 525     -13.302  14.661   4.578  1.00 98.58           C  
ATOM   4268  CG2 ILE A 525     -15.819  14.779   4.191  1.00 98.58           C  
ATOM   4269  CD1 ILE A 525     -13.257  13.850   5.873  1.00 98.58           C  
ATOM   4270  N   CYS A 526     -12.100  17.561   3.227  1.00 98.70           N  
ATOM   4271  CA  CYS A 526     -10.880  18.342   3.414  1.00 98.70           C  
ATOM   4272  C   CYS A 526     -10.995  19.763   2.837  1.00 98.70           C  
ATOM   4273  CB  CYS A 526      -9.709  17.586   2.763  1.00 98.70           C  
ATOM   4274  O   CYS A 526     -10.068  20.556   2.974  1.00 98.70           O  
ATOM   4275  SG  CYS A 526      -9.521  15.935   3.496  1.00 98.70           S  
ATOM   4276  N   SER A 527     -12.091  20.101   2.151  1.00 98.54           N  
ATOM   4277  CA  SER A 527     -12.280  21.440   1.593  1.00 98.54           C  
ATOM   4278  C   SER A 527     -12.598  22.467   2.691  1.00 98.54           C  
ATOM   4279  CB  SER A 527     -13.357  21.444   0.503  1.00 98.54           C  
ATOM   4280  O   SER A 527     -13.277  22.127   3.663  1.00 98.54           O  
ATOM   4281  OG  SER A 527     -14.653  21.314   1.052  1.00 98.54           O  
ATOM   4282  N   PRO A 528     -12.230  23.753   2.516  1.00 98.36           N  
ATOM   4283  CA  PRO A 528     -12.584  24.815   3.465  1.00 98.36           C  
ATOM   4284  C   PRO A 528     -14.095  24.947   3.718  1.00 98.36           C  
ATOM   4285  CB  PRO A 528     -12.055  26.111   2.842  1.00 98.36           C  
ATOM   4286  O   PRO A 528     -14.522  25.489   4.735  1.00 98.36           O  
ATOM   4287  CG  PRO A 528     -10.963  25.669   1.874  1.00 98.36           C  
ATOM   4288  CD  PRO A 528     -11.389  24.268   1.446  1.00 98.36           C  
ATOM   4289  N   ALA A 529     -14.922  24.489   2.773  1.00 98.27           N  
ATOM   4290  CA  ALA A 529     -16.372  24.520   2.901  1.00 98.27           C  
ATOM   4291  C   ALA A 529     -16.891  23.471   3.900  1.00 98.27           C  
ATOM   4292  CB  ALA A 529     -16.980  24.348   1.505  1.00 98.27           C  
ATOM   4293  O   ALA A 529     -17.833  23.770   4.631  1.00 98.27           O  
ATOM   4294  N   TYR A 530     -16.266  22.289   3.949  1.00 98.67           N  
ATOM   4295  CA  TYR A 530     -16.713  21.146   4.752  1.00 98.67           C  
ATOM   4296  C   TYR A 530     -15.930  20.979   6.052  1.00 98.67           C  
ATOM   4297  CB  TYR A 530     -16.587  19.854   3.938  1.00 98.67           C  
ATOM   4298  O   TYR A 530     -16.506  20.504   7.025  1.00 98.67           O  
ATOM   4299  CG  TYR A 530     -17.723  19.574   2.972  1.00 98.67           C  
ATOM   4300  CD1 TYR A 530     -18.475  18.389   3.108  1.00 98.67           C  
ATOM   4301  CD2 TYR A 530     -18.039  20.486   1.946  1.00 98.67           C  
ATOM   4302  CE1 TYR A 530     -19.547  18.125   2.235  1.00 98.67           C  
ATOM   4303  CE2 TYR A 530     -19.118  20.233   1.080  1.00 98.67           C  
ATOM   4304  OH  TYR A 530     -20.913  18.815   0.382  1.00 98.67           O  
ATOM   4305  CZ  TYR A 530     -19.874  19.053   1.224  1.00 98.67           C  
ATOM   4306  N   TRP A 531     -14.651  21.353   6.101  1.00 98.68           N  
ATOM   4307  CA  TRP A 531     -13.801  21.142   7.274  1.00 98.68           C  
ATOM   4308  C   TRP A 531     -14.125  22.133   8.402  1.00 98.68           C  
ATOM   4309  CB  TRP A 531     -12.333  21.178   6.856  1.00 98.68           C  
ATOM   4310  O   TRP A 531     -13.410  23.104   8.642  1.00 98.68           O  
ATOM   4311  CG  TRP A 531     -11.409  20.644   7.903  1.00 98.68           C  
ATOM   4312  CD1 TRP A 531     -10.525  21.358   8.637  1.00 98.68           C  
ATOM   4313  CD2 TRP A 531     -11.318  19.272   8.390  1.00 98.68           C  
ATOM   4314  CE2 TRP A 531     -10.319  19.223   9.408  1.00 98.68           C  
ATOM   4315  CE3 TRP A 531     -11.987  18.068   8.079  1.00 98.68           C  
ATOM   4316  NE1 TRP A 531      -9.860  20.519   9.508  1.00 98.68           N  
ATOM   4317  CH2 TRP A 531     -10.681  16.861   9.744  1.00 98.68           C  
ATOM   4318  CZ2 TRP A 531      -9.996  18.038  10.078  1.00 98.68           C  
ATOM   4319  CZ3 TRP A 531     -11.675  16.871   8.749  1.00 98.68           C  
ATOM   4320  N   LYS A 532     -15.277  21.927   9.045  1.00 98.58           N  
ATOM   4321  CA  LYS A 532     -15.840  22.757  10.114  1.00 98.58           C  
ATOM   4322  C   LYS A 532     -16.552  21.858  11.122  1.00 98.58           C  
ATOM   4323  CB  LYS A 532     -16.860  23.757   9.547  1.00 98.58           C  
ATOM   4324  O   LYS A 532     -17.217  20.916  10.685  1.00 98.58           O  
ATOM   4325  CG  LYS A 532     -16.256  24.696   8.498  1.00 98.58           C  
ATOM   4326  CD  LYS A 532     -17.316  25.658   7.968  1.00 98.58           C  
ATOM   4327  CE  LYS A 532     -16.694  26.446   6.819  1.00 98.58           C  
ATOM   4328  NZ  LYS A 532     -17.684  27.355   6.206  1.00 98.58           N  
ATOM   4329  N   PRO A 533     -16.536  22.185  12.426  1.00 98.62           N  
ATOM   4330  CA  PRO A 533     -17.226  21.394  13.445  1.00 98.62           C  
ATOM   4331  C   PRO A 533     -18.696  21.101  13.108  1.00 98.62           C  
ATOM   4332  CB  PRO A 533     -17.081  22.195  14.743  1.00 98.62           C  
ATOM   4333  O   PRO A 533     -19.159  19.977  13.265  1.00 98.62           O  
ATOM   4334  CG  PRO A 533     -15.785  22.977  14.540  1.00 98.62           C  
ATOM   4335  CD  PRO A 533     -15.760  23.254  13.042  1.00 98.62           C  
ATOM   4336  N   SER A 534     -19.427  22.069  12.542  1.00 98.44           N  
ATOM   4337  CA  SER A 534     -20.844  21.906  12.180  1.00 98.44           C  
ATOM   4338  C   SER A 534     -21.120  20.793  11.161  1.00 98.44           C  
ATOM   4339  CB  SER A 534     -21.392  23.231  11.643  1.00 98.44           C  
ATOM   4340  O   SER A 534     -22.200  20.214  11.184  1.00 98.44           O  
ATOM   4341  OG  SER A 534     -20.673  23.643  10.488  1.00 98.44           O  
ATOM   4342  N   THR A 535     -20.169  20.469  10.280  1.00 98.67           N  
ATOM   4343  CA  THR A 535     -20.294  19.360   9.312  1.00 98.67           C  
ATOM   4344  C   THR A 535     -20.321  17.998  10.004  1.00 98.67           C  
ATOM   4345  CB  THR A 535     -19.106  19.393   8.344  1.00 98.67           C  
ATOM   4346  O   THR A 535     -20.899  17.046   9.487  1.00 98.67           O  
ATOM   4347  CG2 THR A 535     -19.154  18.342   7.236  1.00 98.67           C  
ATOM   4348  OG1 THR A 535     -19.052  20.651   7.713  1.00 98.67           O  
ATOM   4349  N   PHE A 536     -19.708  17.914  11.183  1.00 98.76           N  
ATOM   4350  CA  PHE A 536     -19.506  16.686  11.946  1.00 98.76           C  
ATOM   4351  C   PHE A 536     -20.350  16.664  13.227  1.00 98.76           C  
ATOM   4352  CB  PHE A 536     -18.004  16.525  12.214  1.00 98.76           C  
ATOM   4353  O   PHE A 536     -20.043  15.930  14.155  1.00 98.76           O  
ATOM   4354  CG  PHE A 536     -17.141  16.694  10.976  1.00 98.76           C  
ATOM   4355  CD1 PHE A 536     -17.168  15.732   9.948  1.00 98.76           C  
ATOM   4356  CD2 PHE A 536     -16.332  17.836  10.837  1.00 98.76           C  
ATOM   4357  CE1 PHE A 536     -16.354  15.890   8.811  1.00 98.76           C  
ATOM   4358  CE2 PHE A 536     -15.520  17.996   9.702  1.00 98.76           C  
ATOM   4359  CZ  PHE A 536     -15.527  17.021   8.691  1.00 98.76           C  
ATOM   4360  N   GLY A 537     -21.404  17.482  13.306  1.00 98.32           N  
ATOM   4361  CA  GLY A 537     -22.263  17.555  14.491  1.00 98.32           C  
ATOM   4362  C   GLY A 537     -21.632  18.237  15.700  1.00 98.32           C  
ATOM   4363  O   GLY A 537     -21.966  17.915  16.834  1.00 98.32           O  
ATOM   4364  N   GLY A 538     -20.750  19.207  15.470  1.00 98.50           N  
ATOM   4365  CA  GLY A 538     -20.127  20.020  16.511  1.00 98.50           C  
ATOM   4366  C   GLY A 538     -18.729  19.542  16.893  1.00 98.50           C  
ATOM   4367  O   GLY A 538     -18.119  18.712  16.217  1.00 98.50           O  
ATOM   4368  N   GLU A 539     -18.204  20.102  17.983  1.00 98.47           N  
ATOM   4369  CA  GLU A 539     -16.834  19.831  18.441  1.00 98.47           C  
ATOM   4370  C   GLU A 539     -16.614  18.359  18.797  1.00 98.47           C  
ATOM   4371  CB  GLU A 539     -16.499  20.709  19.659  1.00 98.47           C  
ATOM   4372  O   GLU A 539     -15.534  17.835  18.549  1.00 98.47           O  
ATOM   4373  CG  GLU A 539     -16.445  22.212  19.344  1.00 98.47           C  
ATOM   4374  CD  GLU A 539     -15.414  22.588  18.266  1.00 98.47           C  
ATOM   4375  OE1 GLU A 539     -15.633  23.634  17.617  1.00 98.47           O  
ATOM   4376  OE2 GLU A 539     -14.442  21.827  18.061  1.00 98.47           O  
ATOM   4377  N   VAL A 540     -17.638  17.662  19.303  1.00 98.51           N  
ATOM   4378  CA  VAL A 540     -17.528  16.246  19.686  1.00 98.51           C  
ATOM   4379  C   VAL A 540     -17.211  15.370  18.474  1.00 98.51           C  
ATOM   4380  CB  VAL A 540     -18.799  15.767  20.414  1.00 98.51           C  
ATOM   4381  O   VAL A 540     -16.211  14.653  18.478  1.00 98.51           O  
ATOM   4382  CG1 VAL A 540     -18.726  14.276  20.765  1.00 98.51           C  
ATOM   4383  CG2 VAL A 540     -18.980  16.554  21.717  1.00 98.51           C  
ATOM   4384  N   GLY A 541     -18.004  15.455  17.402  1.00 98.61           N  
ATOM   4385  CA  GLY A 541     -17.733  14.680  16.189  1.00 98.61           C  
ATOM   4386  C   GLY A 541     -16.453  15.120  15.477  1.00 98.61           C  
ATOM   4387  O   GLY A 541     -15.725  14.287  14.937  1.00 98.61           O  
ATOM   4388  N   PHE A 542     -16.106  16.408  15.547  1.00 98.64           N  
ATOM   4389  CA  PHE A 542     -14.839  16.902  15.011  1.00 98.64           C  
ATOM   4390  C   PHE A 542     -13.621  16.397  15.803  1.00 98.64           C  
ATOM   4391  CB  PHE A 542     -14.898  18.434  14.956  1.00 98.64           C  
ATOM   4392  O   PHE A 542     -12.577  16.085  15.224  1.00 98.64           O  
ATOM   4393  CG  PHE A 542     -13.862  19.083  14.060  1.00 98.64           C  
ATOM   4394  CD1 PHE A 542     -13.115  20.185  14.518  1.00 98.64           C  
ATOM   4395  CD2 PHE A 542     -13.677  18.619  12.744  1.00 98.64           C  
ATOM   4396  CE1 PHE A 542     -12.204  20.823  13.656  1.00 98.64           C  
ATOM   4397  CE2 PHE A 542     -12.778  19.262  11.882  1.00 98.64           C  
ATOM   4398  CZ  PHE A 542     -12.044  20.369  12.336  1.00 98.64           C  
ATOM   4399  N   GLN A 543     -13.746  16.253  17.122  1.00 98.63           N  
ATOM   4400  CA  GLN A 543     -12.715  15.689  17.987  1.00 98.63           C  
ATOM   4401  C   GLN A 543     -12.518  14.191  17.738  1.00 98.63           C  
ATOM   4402  CB  GLN A 543     -13.071  15.972  19.452  1.00 98.63           C  
ATOM   4403  O   GLN A 543     -11.368  13.744  17.737  1.00 98.63           O  
ATOM   4404  CG  GLN A 543     -11.964  15.504  20.407  1.00 98.63           C  
ATOM   4405  CD  GLN A 543     -12.260  15.819  21.868  1.00 98.63           C  
ATOM   4406  NE2 GLN A 543     -11.356  15.490  22.764  1.00 98.63           N  
ATOM   4407  OE1 GLN A 543     -13.285  16.349  22.252  1.00 98.63           O  
ATOM   4408  N   ILE A 544     -13.591  13.431  17.477  1.00 98.73           N  
ATOM   4409  CA  ILE A 544     -13.497  12.013  17.081  1.00 98.73           C  
ATOM   4410  C   ILE A 544     -12.535  11.874  15.893  1.00 98.73           C  
ATOM   4411  CB  ILE A 544     -14.896  11.414  16.788  1.00 98.73           C  
ATOM   4412  O   ILE A 544     -11.555  11.141  15.983  1.00 98.73           O  
ATOM   4413  CG1 ILE A 544     -15.712  11.294  18.094  1.00 98.73           C  
ATOM   4414  CG2 ILE A 544     -14.779  10.034  16.119  1.00 98.73           C  
ATOM   4415  CD1 ILE A 544     -17.185  10.916  17.887  1.00 98.73           C  
ATOM   4416  N   ILE A 545     -12.713  12.683  14.843  1.00 98.74           N  
ATOM   4417  CA  ILE A 545     -11.822  12.681  13.673  1.00 98.74           C  
ATOM   4418  C   ILE A 545     -10.384  13.056  14.049  1.00 98.74           C  
ATOM   4419  CB  ILE A 545     -12.341  13.647  12.589  1.00 98.74           C  
ATOM   4420  O   ILE A 545      -9.435  12.361  13.692  1.00 98.74           O  
ATOM   4421  CG1 ILE A 545     -13.761  13.267  12.128  1.00 98.74           C  
ATOM   4422  CG2 ILE A 545     -11.356  13.659  11.407  1.00 98.74           C  
ATOM   4423  CD1 ILE A 545     -14.415  14.358  11.276  1.00 98.74           C  
ATOM   4424  N   ASN A 546     -10.200  14.176  14.752  1.00 98.27           N  
ATOM   4425  CA  ASN A 546      -8.870  14.733  15.010  1.00 98.27           C  
ATOM   4426  C   ASN A 546      -8.019  13.876  15.964  1.00 98.27           C  
ATOM   4427  CB  ASN A 546      -9.032  16.174  15.515  1.00 98.27           C  
ATOM   4428  O   ASN A 546      -6.789  14.000  15.960  1.00 98.27           O  
ATOM   4429  CG  ASN A 546      -9.364  17.132  14.383  1.00 98.27           C  
ATOM   4430  ND2 ASN A 546     -10.394  17.930  14.519  1.00 98.27           N  
ATOM   4431  OD1 ASN A 546      -8.683  17.174  13.372  1.00 98.27           O  
ATOM   4432  N   THR A 547      -8.660  13.006  16.749  1.00 98.45           N  
ATOM   4433  CA  THR A 547      -8.018  12.085  17.701  1.00 98.45           C  
ATOM   4434  C   THR A 547      -8.014  10.625  17.243  1.00 98.45           C  
ATOM   4435  CB  THR A 547      -8.641  12.197  19.099  1.00 98.45           C  
ATOM   4436  O   THR A 547      -7.443   9.783  17.938  1.00 98.45           O  
ATOM   4437  CG2 THR A 547      -8.573  13.615  19.666  1.00 98.45           C  
ATOM   4438  OG1 THR A 547      -9.997  11.822  19.102  1.00 98.45           O  
ATOM   4439  N   ALA A 548      -8.598  10.321  16.079  1.00 98.77           N  
ATOM   4440  CA  ALA A 548      -8.663   8.964  15.561  1.00 98.77           C  
ATOM   4441  C   ALA A 548      -7.268   8.370  15.330  1.00 98.77           C  
ATOM   4442  CB  ALA A 548      -9.507   8.934  14.288  1.00 98.77           C  
ATOM   4443  O   ALA A 548      -6.359   9.019  14.808  1.00 98.77           O  
ATOM   4444  N   SER A 549      -7.130   7.108  15.715  1.00 98.73           N  
ATOM   4445  CA  SER A 549      -5.955   6.266  15.518  1.00 98.73           C  
ATOM   4446  C   SER A 549      -6.406   4.815  15.361  1.00 98.73           C  
ATOM   4447  CB  SER A 549      -5.005   6.392  16.712  1.00 98.73           C  
ATOM   4448  O   SER A 549      -7.501   4.446  15.800  1.00 98.73           O  
ATOM   4449  OG  SER A 549      -5.639   5.915  17.888  1.00 98.73           O  
ATOM   4450  N   ILE A 550      -5.558   3.958  14.794  1.00 98.52           N  
ATOM   4451  CA  ILE A 550      -5.851   2.521  14.720  1.00 98.52           C  
ATOM   4452  C   ILE A 550      -6.098   1.927  16.117  1.00 98.52           C  
ATOM   4453  CB  ILE A 550      -4.747   1.775  13.936  1.00 98.52           C  
ATOM   4454  O   ILE A 550      -7.005   1.115  16.291  1.00 98.52           O  
ATOM   4455  CG1 ILE A 550      -5.093   0.292  13.678  1.00 98.52           C  
ATOM   4456  CG2 ILE A 550      -3.368   1.849  14.618  1.00 98.52           C  
ATOM   4457  CD1 ILE A 550      -6.400   0.076  12.903  1.00 98.52           C  
ATOM   4458  N   GLN A 551      -5.364   2.383  17.139  1.00 98.31           N  
ATOM   4459  CA  GLN A 551      -5.536   1.912  18.514  1.00 98.31           C  
ATOM   4460  C   GLN A 551      -6.870   2.353  19.123  1.00 98.31           C  
ATOM   4461  CB  GLN A 551      -4.342   2.358  19.373  1.00 98.31           C  
ATOM   4462  O   GLN A 551      -7.529   1.538  19.770  1.00 98.31           O  
ATOM   4463  CG  GLN A 551      -4.369   1.795  20.807  1.00 98.31           C  
ATOM   4464  CD  GLN A 551      -4.269   0.270  20.858  1.00 98.31           C  
ATOM   4465  NE2 GLN A 551      -5.339  -0.438  21.130  1.00 98.31           N  
ATOM   4466  OE1 GLN A 551      -3.226  -0.316  20.638  1.00 98.31           O  
ATOM   4467  N   SER A 552      -7.294   3.605  18.917  1.00 98.32           N  
ATOM   4468  CA  SER A 552      -8.585   4.080  19.431  1.00 98.32           C  
ATOM   4469  C   SER A 552      -9.755   3.389  18.732  1.00 98.32           C  
ATOM   4470  CB  SER A 552      -8.709   5.607  19.346  1.00 98.32           C  
ATOM   4471  O   SER A 552     -10.696   2.986  19.409  1.00 98.32           O  
ATOM   4472  OG  SER A 552      -8.674   6.072  18.011  1.00 98.32           O  
ATOM   4473  N   LEU A 553      -9.667   3.164  17.414  1.00 98.75           N  
ATOM   4474  CA  LEU A 553     -10.674   2.418  16.653  1.00 98.75           C  
ATOM   4475  C   LEU A 553     -10.871   1.004  17.219  1.00 98.75           C  
ATOM   4476  CB  LEU A 553     -10.247   2.378  15.172  1.00 98.75           C  
ATOM   4477  O   LEU A 553     -12.005   0.567  17.415  1.00 98.75           O  
ATOM   4478  CG  LEU A 553     -11.196   1.572  14.263  1.00 98.75           C  
ATOM   4479  CD1 LEU A 553     -12.588   2.195  14.179  1.00 98.75           C  
ATOM   4480  CD2 LEU A 553     -10.621   1.481  12.850  1.00 98.75           C  
ATOM   4481  N   ILE A 554      -9.778   0.298  17.526  1.00 98.59           N  
ATOM   4482  CA  ILE A 554      -9.845  -1.027  18.150  1.00 98.59           C  
ATOM   4483  C   ILE A 554     -10.371  -0.941  19.585  1.00 98.59           C  
ATOM   4484  CB  ILE A 554      -8.477  -1.735  18.051  1.00 98.59           C  
ATOM   4485  O   ILE A 554     -11.313  -1.652  19.920  1.00 98.59           O  
ATOM   4486  CG1 ILE A 554      -8.088  -2.079  16.592  1.00 98.59           C  
ATOM   4487  CG2 ILE A 554      -8.405  -3.011  18.906  1.00 98.59           C  
ATOM   4488  CD1 ILE A 554      -9.155  -2.752  15.729  1.00 98.59           C  
ATOM   4489  N   CYS A 555      -9.832  -0.067  20.437  1.00 98.12           N  
ATOM   4490  CA  CYS A 555     -10.238   0.000  21.846  1.00 98.12           C  
ATOM   4491  C   CYS A 555     -11.699   0.390  22.052  1.00 98.12           C  
ATOM   4492  CB  CYS A 555      -9.323   0.962  22.596  1.00 98.12           C  
ATOM   4493  O   CYS A 555     -12.332  -0.110  22.979  1.00 98.12           O  
ATOM   4494  SG  CYS A 555      -7.729   0.190  22.900  1.00 98.12           S  
ATOM   4495  N   ASN A 556     -12.244   1.232  21.176  1.00 98.05           N  
ATOM   4496  CA  ASN A 556     -13.643   1.635  21.237  1.00 98.05           C  
ATOM   4497  C   ASN A 556     -14.612   0.506  20.843  1.00 98.05           C  
ATOM   4498  CB  ASN A 556     -13.822   2.862  20.331  1.00 98.05           C  
ATOM   4499  O   ASN A 556     -15.774   0.550  21.242  1.00 98.05           O  
ATOM   4500  CG  ASN A 556     -13.203   4.134  20.884  1.00 98.05           C  
ATOM   4501  ND2 ASN A 556     -13.036   5.132  20.048  1.00 98.05           N  
ATOM   4502  OD1 ASN A 556     -12.903   4.272  22.060  1.00 98.05           O  
ATOM   4503  N   ASN A 557     -14.161  -0.492  20.070  1.00 98.47           N  
ATOM   4504  CA  ASN A 557     -15.047  -1.457  19.402  1.00 98.47           C  
ATOM   4505  C   ASN A 557     -14.706  -2.933  19.650  1.00 98.47           C  
ATOM   4506  CB  ASN A 557     -15.051  -1.146  17.900  1.00 98.47           C  
ATOM   4507  O   ASN A 557     -15.457  -3.817  19.227  1.00 98.47           O  
ATOM   4508  CG  ASN A 557     -15.618   0.230  17.637  1.00 98.47           C  
ATOM   4509  ND2 ASN A 557     -14.778   1.154  17.259  1.00 98.47           N  
ATOM   4510  OD1 ASN A 557     -16.799   0.471  17.817  1.00 98.47           O  
ATOM   4511  N   VAL A 558     -13.590  -3.226  20.315  1.00 98.21           N  
ATOM   4512  CA  VAL A 558     -13.100  -4.585  20.559  1.00 98.21           C  
ATOM   4513  C   VAL A 558     -12.933  -4.805  22.056  1.00 98.21           C  
ATOM   4514  CB  VAL A 558     -11.797  -4.863  19.787  1.00 98.21           C  
ATOM   4515  O   VAL A 558     -12.194  -4.091  22.739  1.00 98.21           O  
ATOM   4516  CG1 VAL A 558     -11.371  -6.324  19.950  1.00 98.21           C  
ATOM   4517  CG2 VAL A 558     -11.983  -4.588  18.286  1.00 98.21           C  
ATOM   4518  N   LYS A 559     -13.631  -5.820  22.574  1.00 95.49           N  
ATOM   4519  CA  LYS A 559     -13.627  -6.165  23.995  1.00 95.49           C  
ATOM   4520  C   LYS A 559     -12.199  -6.405  24.487  1.00 95.49           C  
ATOM   4521  CB  LYS A 559     -14.517  -7.395  24.208  1.00 95.49           C  
ATOM   4522  O   LYS A 559     -11.433  -7.141  23.867  1.00 95.49           O  
ATOM   4523  CG  LYS A 559     -14.691  -7.747  25.692  1.00 95.49           C  
ATOM   4524  CD  LYS A 559     -15.596  -8.974  25.807  1.00 95.49           C  
ATOM   4525  CE  LYS A 559     -15.801  -9.383  27.267  1.00 95.49           C  
ATOM   4526  NZ  LYS A 559     -16.664 -10.587  27.332  1.00 95.49           N  
ATOM   4527  N   GLY A 560     -11.868  -5.791  25.620  1.00 96.07           N  
ATOM   4528  CA  GLY A 560     -10.547  -5.885  26.241  1.00 96.07           C  
ATOM   4529  C   GLY A 560      -9.516  -4.885  25.716  1.00 96.07           C  
ATOM   4530  O   GLY A 560      -8.450  -4.815  26.314  1.00 96.07           O  
ATOM   4531  N   CYS A 561      -9.824  -4.091  24.675  1.00 97.50           N  
ATOM   4532  CA  CYS A 561      -8.902  -3.096  24.105  1.00 97.50           C  
ATOM   4533  C   CYS A 561      -7.509  -3.711  23.837  1.00 97.50           C  
ATOM   4534  CB  CYS A 561      -8.941  -1.847  25.012  1.00 97.50           C  
ATOM   4535  O   CYS A 561      -6.515  -3.278  24.423  1.00 97.50           O  
ATOM   4536  SG  CYS A 561      -7.770  -0.461  24.822  1.00 97.50           S  
ATOM   4537  N   PRO A 562      -7.423  -4.764  22.992  1.00 97.12           N  
ATOM   4538  CA  PRO A 562      -6.141  -5.383  22.687  1.00 97.12           C  
ATOM   4539  C   PRO A 562      -5.194  -4.355  22.060  1.00 97.12           C  
ATOM   4540  CB  PRO A 562      -6.447  -6.553  21.746  1.00 97.12           C  
ATOM   4541  O   PRO A 562      -5.608  -3.486  21.282  1.00 97.12           O  
ATOM   4542  CG  PRO A 562      -7.735  -6.114  21.054  1.00 97.12           C  
ATOM   4543  CD  PRO A 562      -8.469  -5.342  22.153  1.00 97.12           C  
ATOM   4544  N   PHE A 563      -3.908  -4.459  22.396  1.00 96.20           N  
ATOM   4545  CA  PHE A 563      -2.883  -3.662  21.731  1.00 96.20           C  
ATOM   4546  C   PHE A 563      -2.897  -3.967  20.231  1.00 96.20           C  
ATOM   4547  CB  PHE A 563      -1.501  -3.936  22.335  1.00 96.20           C  
ATOM   4548  O   PHE A 563      -2.901  -5.132  19.828  1.00 96.20           O  
ATOM   4549  CG  PHE A 563      -0.388  -3.215  21.596  1.00 96.20           C  
ATOM   4550  CD1 PHE A 563       0.382  -3.897  20.634  1.00 96.20           C  
ATOM   4551  CD2 PHE A 563      -0.175  -1.841  21.812  1.00 96.20           C  
ATOM   4552  CE1 PHE A 563       1.369  -3.212  19.902  1.00 96.20           C  
ATOM   4553  CE2 PHE A 563       0.815  -1.158  21.085  1.00 96.20           C  
ATOM   4554  CZ  PHE A 563       1.590  -1.844  20.133  1.00 96.20           C  
ATOM   4555  N   THR A 564      -2.878  -2.920  19.413  1.00 96.67           N  
ATOM   4556  CA  THR A 564      -2.817  -3.029  17.959  1.00 96.67           C  
ATOM   4557  C   THR A 564      -1.788  -2.057  17.403  1.00 96.67           C  
ATOM   4558  CB  THR A 564      -4.198  -2.835  17.316  1.00 96.67           C  
ATOM   4559  O   THR A 564      -1.600  -0.946  17.893  1.00 96.67           O  
ATOM   4560  CG2 THR A 564      -4.774  -1.438  17.530  1.00 96.67           C  
ATOM   4561  OG1 THR A 564      -4.149  -3.057  15.924  1.00 96.67           O  
ATOM   4562  N   SER A 565      -1.139  -2.468  16.327  1.00 96.92           N  
ATOM   4563  CA  SER A 565      -0.212  -1.648  15.553  1.00 96.92           C  
ATOM   4564  C   SER A 565      -0.234  -2.136  14.108  1.00 96.92           C  
ATOM   4565  CB  SER A 565       1.193  -1.751  16.161  1.00 96.92           C  
ATOM   4566  O   SER A 565      -0.732  -3.228  13.831  1.00 96.92           O  
ATOM   4567  OG  SER A 565       2.122  -0.988  15.411  1.00 96.92           O  
ATOM   4568  N   PHE A 566       0.318  -1.353  13.187  1.00 98.35           N  
ATOM   4569  CA  PHE A 566       0.639  -1.816  11.834  1.00 98.35           C  
ATOM   4570  C   PHE A 566       2.022  -2.471  11.731  1.00 98.35           C  
ATOM   4571  CB  PHE A 566       0.449  -0.649  10.859  1.00 98.35           C  
ATOM   4572  O   PHE A 566       2.347  -3.062  10.703  1.00 98.35           O  
ATOM   4573  CG  PHE A 566      -0.999  -0.227  10.660  1.00 98.35           C  
ATOM   4574  CD1 PHE A 566      -2.025  -1.186  10.520  1.00 98.35           C  
ATOM   4575  CD2 PHE A 566      -1.327   1.139  10.596  1.00 98.35           C  
ATOM   4576  CE1 PHE A 566      -3.353  -0.788  10.305  1.00 98.35           C  
ATOM   4577  CE2 PHE A 566      -2.658   1.538  10.381  1.00 98.35           C  
ATOM   4578  CZ  PHE A 566      -3.671   0.578  10.230  1.00 98.35           C  
ATOM   4579  N   SER A 567       2.795  -2.431  12.817  1.00 96.41           N  
ATOM   4580  CA  SER A 567       4.060  -3.140  12.979  1.00 96.41           C  
ATOM   4581  C   SER A 567       3.978  -4.233  14.046  1.00 96.41           C  
ATOM   4582  CB  SER A 567       5.184  -2.157  13.307  1.00 96.41           C  
ATOM   4583  O   SER A 567       3.211  -4.133  15.007  1.00 96.41           O  
ATOM   4584  OG  SER A 567       4.928  -1.475  14.525  1.00 96.41           O  
ATOM   4585  N   VAL A 568       4.791  -5.280  13.903  1.00 95.60           N  
ATOM   4586  CA  VAL A 568       4.961  -6.302  14.943  1.00 95.60           C  
ATOM   4587  C   VAL A 568       5.581  -5.686  16.213  1.00 95.60           C  
ATOM   4588  CB  VAL A 568       5.764  -7.522  14.453  1.00 95.60           C  
ATOM   4589  O   VAL A 568       6.472  -4.841  16.110  1.00 95.60           O  
ATOM   4590  CG1 VAL A 568       5.018  -8.247  13.326  1.00 95.60           C  
ATOM   4591  CG2 VAL A 568       7.182  -7.188  13.972  1.00 95.60           C  
ATOM   4592  N   PRO A 569       5.133  -6.083  17.421  1.00 86.42           N  
ATOM   4593  CA  PRO A 569       5.543  -5.437  18.674  1.00 86.42           C  
ATOM   4594  C   PRO A 569       6.991  -5.725  19.098  1.00 86.42           C  
ATOM   4595  CB  PRO A 569       4.542  -5.936  19.724  1.00 86.42           C  
ATOM   4596  O   PRO A 569       7.560  -4.943  19.856  1.00 86.42           O  
ATOM   4597  CG  PRO A 569       4.066  -7.279  19.173  1.00 86.42           C  
ATOM   4598  CD  PRO A 569       4.076  -7.052  17.665  1.00 86.42           C  
ATOM   4599  N   ASP A 570       7.590  -6.825  18.632  1.00 71.60           N  
ATOM   4600  CA  ASP A 570       8.937  -7.242  19.025  1.00 71.60           C  
ATOM   4601  C   ASP A 570       9.915  -7.184  17.831  1.00 71.60           C  
ATOM   4602  CB  ASP A 570       8.874  -8.635  19.655  1.00 71.60           C  
ATOM   4603  O   ASP A 570       9.767  -7.941  16.867  1.00 71.60           O  
ATOM   4604  CG  ASP A 570      10.215  -9.094  20.236  1.00 71.60           C  
ATOM   4605  OD1 ASP A 570      11.199  -8.322  20.139  1.00 71.60           O  
ATOM   4606  OD2 ASP A 570      10.245 -10.232  20.746  1.00 71.60           O  
ATOM   4607  N   PRO A 571      10.941  -6.313  17.872  1.00 62.81           N  
ATOM   4608  CA  PRO A 571      11.995  -6.279  16.863  1.00 62.81           C  
ATOM   4609  C   PRO A 571      12.833  -7.568  16.790  1.00 62.81           C  
ATOM   4610  CB  PRO A 571      12.881  -5.085  17.243  1.00 62.81           C  
ATOM   4611  O   PRO A 571      13.408  -7.856  15.739  1.00 62.81           O  
ATOM   4612  CG  PRO A 571      11.993  -4.217  18.133  1.00 62.81           C  
ATOM   4613  CD  PRO A 571      11.113  -5.240  18.835  1.00 62.81           C  
ATOM   4614  N   GLU A 572      12.935  -8.350  17.873  1.00 56.49           N  
ATOM   4615  CA  GLU A 572      13.669  -9.627  17.875  1.00 56.49           C  
ATOM   4616  C   GLU A 572      12.991 -10.647  16.952  1.00 56.49           C  
ATOM   4617  CB  GLU A 572      13.780 -10.205  19.296  1.00 56.49           C  
ATOM   4618  O   GLU A 572      13.676 -11.338  16.196  1.00 56.49           O  
ATOM   4619  CG  GLU A 572      14.718  -9.422  20.235  1.00 56.49           C  
ATOM   4620  CD  GLU A 572      16.165  -9.936  20.182  1.00 56.49           C  
ATOM   4621  OE1 GLU A 572      17.066  -9.133  19.812  1.00 56.49           O  
ATOM   4622  OE2 GLU A 572      16.377 -11.132  20.476  1.00 56.49           O  
ATOM   4623  N   LEU A 573      11.654 -10.653  16.903  1.00 57.69           N  
ATOM   4624  CA  LEU A 573      10.868 -11.457  15.960  1.00 57.69           C  
ATOM   4625  C   LEU A 573      11.264 -11.172  14.500  1.00 57.69           C  
ATOM   4626  CB  LEU A 573       9.365 -11.201  16.222  1.00 57.69           C  
ATOM   4627  O   LEU A 573      11.364 -12.102  13.700  1.00 57.69           O  
ATOM   4628  CG  LEU A 573       8.665 -12.343  16.985  1.00 57.69           C  
ATOM   4629  CD1 LEU A 573       7.665 -11.824  18.018  1.00 57.69           C  
ATOM   4630  CD2 LEU A 573       7.903 -13.241  16.010  1.00 57.69           C  
ATOM   4631  N   ILE A 574      11.588  -9.919  14.158  1.00 59.73           N  
ATOM   4632  CA  ILE A 574      12.069  -9.553  12.814  1.00 59.73           C  
ATOM   4633  C   ILE A 574      13.427 -10.214  12.543  1.00 59.73           C  
ATOM   4634  CB  ILE A 574      12.140  -8.016  12.629  1.00 59.73           C  
ATOM   4635  O   ILE A 574      13.618 -10.832  11.491  1.00 59.73           O  
ATOM   4636  CG1 ILE A 574      10.783  -7.349  12.960  1.00 59.73           C  
ATOM   4637  CG2 ILE A 574      12.576  -7.668  11.192  1.00 59.73           C  
ATOM   4638  CD1 ILE A 574      10.809  -5.816  12.917  1.00 59.73           C  
ATOM   4639  N   LYS A 575      14.365 -10.151  13.498  1.00 53.64           N  
ATOM   4640  CA  LYS A 575      15.701 -10.754  13.351  1.00 53.64           C  
ATOM   4641  C   LYS A 575      15.634 -12.274  13.247  1.00 53.64           C  
ATOM   4642  CB  LYS A 575      16.615 -10.366  14.517  1.00 53.64           C  
ATOM   4643  O   LYS A 575      16.272 -12.837  12.360  1.00 53.64           O  
ATOM   4644  CG  LYS A 575      16.995  -8.881  14.527  1.00 53.64           C  
ATOM   4645  CD  LYS A 575      17.906  -8.649  15.735  1.00 53.64           C  
ATOM   4646  CE  LYS A 575      18.230  -7.174  15.948  1.00 53.64           C  
ATOM   4647  NZ  LYS A 575      18.823  -7.011  17.298  1.00 53.64           N  
ATOM   4648  N   THR A 576      14.857 -12.945  14.097  1.00 55.14           N  
ATOM   4649  CA  THR A 576      14.750 -14.413  14.090  1.00 55.14           C  
ATOM   4650  C   THR A 576      14.149 -14.923  12.782  1.00 55.14           C  
ATOM   4651  CB  THR A 576      13.909 -14.913  15.273  1.00 55.14           C  
ATOM   4652  O   THR A 576      14.679 -15.865  12.190  1.00 55.14           O  
ATOM   4653  CG2 THR A 576      13.993 -16.428  15.448  1.00 55.14           C  
ATOM   4654  OG1 THR A 576      14.359 -14.341  16.472  1.00 55.14           O  
ATOM   4655  N   VAL A 577      13.089 -14.280  12.280  1.00 59.22           N  
ATOM   4656  CA  VAL A 577      12.475 -14.667  11.000  1.00 59.22           C  
ATOM   4657  C   VAL A 577      13.425 -14.370   9.832  1.00 59.22           C  
ATOM   4658  CB  VAL A 577      11.090 -14.011  10.823  1.00 59.22           C  
ATOM   4659  O   VAL A 577      13.571 -15.210   8.946  1.00 59.22           O  
ATOM   4660  CG1 VAL A 577      10.412 -14.450   9.517  1.00 59.22           C  
ATOM   4661  CG2 VAL A 577      10.122 -14.436  11.940  1.00 59.22           C  
ATOM   4662  N   THR A 578      14.152 -13.247   9.859  1.00 57.65           N  
ATOM   4663  CA  THR A 578      15.124 -12.886   8.807  1.00 57.65           C  
ATOM   4664  C   THR A 578      16.342 -13.822   8.774  1.00 57.65           C  
ATOM   4665  CB  THR A 578      15.578 -11.423   8.954  1.00 57.65           C  
ATOM   4666  O   THR A 578      16.792 -14.211   7.696  1.00 57.65           O  
ATOM   4667  CG2 THR A 578      16.419 -10.944   7.770  1.00 57.65           C  
ATOM   4668  OG1 THR A 578      14.457 -10.577   8.984  1.00 57.65           O  
ATOM   4669  N   ILE A 579      16.861 -14.251   9.932  1.00 47.69           N  
ATOM   4670  CA  ILE A 579      17.971 -15.220  10.017  1.00 47.69           C  
ATOM   4671  C   ILE A 579      17.520 -16.600   9.532  1.00 47.69           C  
ATOM   4672  CB  ILE A 579      18.532 -15.285  11.456  1.00 47.69           C  
ATOM   4673  O   ILE A 579      18.202 -17.234   8.726  1.00 47.69           O  
ATOM   4674  CG1 ILE A 579      19.235 -13.957  11.820  1.00 47.69           C  
ATOM   4675  CG2 ILE A 579      19.526 -16.455  11.616  1.00 47.69           C  
ATOM   4676  CD1 ILE A 579      19.472 -13.790  13.327  1.00 47.69           C  
ATOM   4677  N   ASN A 580      16.336 -17.051   9.950  1.00 49.68           N  
ATOM   4678  CA  ASN A 580      15.777 -18.300   9.444  1.00 49.68           C  
ATOM   4679  C   ASN A 580      15.520 -18.219   7.939  1.00 49.68           C  
ATOM   4680  CB  ASN A 580      14.512 -18.655  10.235  1.00 49.68           C  
ATOM   4681  O   ASN A 580      15.650 -19.237   7.265  1.00 49.68           O  
ATOM   4682  CG  ASN A 580      14.825 -19.133  11.643  1.00 49.68           C  
ATOM   4683  ND2 ASN A 580      13.834 -19.202  12.498  1.00 49.68           N  
ATOM   4684  OD1 ASN A 580      15.941 -19.485  11.986  1.00 49.68           O  
ATOM   4685  N   ALA A 581      15.229 -17.029   7.392  1.00 45.72           N  
ATOM   4686  CA  ALA A 581      15.067 -16.777   5.962  1.00 45.72           C  
ATOM   4687  C   ALA A 581      16.370 -16.911   5.144  1.00 45.72           C  
ATOM   4688  CB  ALA A 581      14.350 -15.449   5.715  1.00 45.72           C  
ATOM   4689  O   ALA A 581      16.317 -17.352   3.994  1.00 45.72           O  
ATOM   4690  N   SER A 582      17.544 -16.664   5.722  1.00 40.74           N  
ATOM   4691  CA  SER A 582      18.826 -16.781   5.010  1.00 40.74           C  
ATOM   4692  C   SER A 582      19.469 -18.177   5.075  1.00 40.74           C  
ATOM   4693  CB  SER A 582      19.777 -15.685   5.494  1.00 40.74           C  
ATOM   4694  O   SER A 582      20.249 -18.516   4.184  1.00 40.74           O  
ATOM   4695  OG  SER A 582      20.017 -15.802   6.878  1.00 40.74           O  
ATOM   4696  N   SER A 583      19.116 -19.016   6.059  1.00 36.75           N  
ATOM   4697  CA  SER A 583      19.796 -20.300   6.323  1.00 36.75           C  
ATOM   4698  C   SER A 583      19.242 -21.538   5.594  1.00 36.75           C  
ATOM   4699  CB  SER A 583      19.845 -20.541   7.834  1.00 36.75           C  
ATOM   4700  O   SER A 583      19.984 -22.499   5.405  1.00 36.75           O  
ATOM   4701  OG  SER A 583      18.532 -20.614   8.353  1.00 36.75           O  
ATOM   4702  N   SER A 584      17.990 -21.548   5.113  1.00 34.56           N  
ATOM   4703  CA  SER A 584      17.451 -22.694   4.344  1.00 34.56           C  
ATOM   4704  C   SER A 584      17.727 -22.567   2.833  1.00 34.56           C  
ATOM   4705  CB  SER A 584      15.995 -23.035   4.708  1.00 34.56           C  
ATOM   4706  O   SER A 584      16.860 -22.192   2.046  1.00 34.56           O  
ATOM   4707  OG  SER A 584      15.053 -22.262   4.001  1.00 34.56           O  
ATOM   4708  N   ARG A 585      18.964 -22.861   2.419  1.00 33.05           N  
ATOM   4709  CA  ARG A 585      19.347 -23.086   1.012  1.00 33.05           C  
ATOM   4710  C   ARG A 585      19.437 -24.593   0.720  1.00 33.05           C  
ATOM   4711  CB  ARG A 585      20.672 -22.367   0.667  1.00 33.05           C  
ATOM   4712  O   ARG A 585      20.509 -25.069   0.376  1.00 33.05           O  
ATOM   4713  CG  ARG A 585      20.596 -20.840   0.540  1.00 33.05           C  
ATOM   4714  CD  ARG A 585      21.968 -20.326   0.072  1.00 33.05           C  
ATOM   4715  NE  ARG A 585      21.983 -18.867  -0.140  1.00 33.05           N  
ATOM   4716  NH1 ARG A 585      24.122 -18.714  -0.970  1.00 33.05           N  
ATOM   4717  NH2 ARG A 585      22.870 -16.876  -0.810  1.00 33.05           N  
ATOM   4718  CZ  ARG A 585      22.988 -18.162  -0.635  1.00 33.05           C  
ATOM   4719  N   SER A 586      18.356 -25.356   0.894  1.00 31.38           N  
ATOM   4720  CA  SER A 586      18.256 -26.733   0.372  1.00 31.38           C  
ATOM   4721  C   SER A 586      16.877 -27.353   0.624  1.00 31.38           C  
ATOM   4722  CB  SER A 586      19.318 -27.682   0.968  1.00 31.38           C  
ATOM   4723  O   SER A 586      16.429 -27.433   1.763  1.00 31.38           O  
ATOM   4724  OG  SER A 586      19.453 -27.535   2.369  1.00 31.38           O  
ATOM   4725  N   GLY A 587      16.256 -27.851  -0.450  1.00 29.40           N  
ATOM   4726  CA  GLY A 587      15.195 -28.860  -0.411  1.00 29.40           C  
ATOM   4727  C   GLY A 587      13.765 -28.326  -0.347  1.00 29.40           C  
ATOM   4728  O   GLY A 587      13.328 -27.890   0.712  1.00 29.40           O  
ATOM   4729  N   LEU A 588      13.045 -28.416  -1.470  1.00 33.48           N  
ATOM   4730  CA  LEU A 588      11.720 -29.051  -1.586  1.00 33.48           C  
ATOM   4731  C   LEU A 588      11.210 -28.885  -3.027  1.00 33.48           C  
ATOM   4732  CB  LEU A 588      10.703 -28.536  -0.543  1.00 33.48           C  
ATOM   4733  O   LEU A 588      10.667 -27.845  -3.396  1.00 33.48           O  
ATOM   4734  CG  LEU A 588      10.719 -29.404   0.738  1.00 33.48           C  
ATOM   4735  CD1 LEU A 588      10.266 -28.596   1.954  1.00 33.48           C  
ATOM   4736  CD2 LEU A 588       9.816 -30.630   0.605  1.00 33.48           C  
ATOM   4737  N   ASP A 589      11.440 -29.934  -3.817  1.00 30.73           N  
ATOM   4738  CA  ASP A 589      10.634 -30.291  -4.983  1.00 30.73           C  
ATOM   4739  C   ASP A 589       9.268 -30.844  -4.509  1.00 30.73           C  
ATOM   4740  CB  ASP A 589      11.398 -31.335  -5.830  1.00 30.73           C  
ATOM   4741  O   ASP A 589       9.135 -31.277  -3.363  1.00 30.73           O  
ATOM   4742  CG  ASP A 589      12.627 -30.760  -6.549  1.00 30.73           C  
ATOM   4743  OD1 ASP A 589      12.480 -29.690  -7.181  1.00 30.73           O  
ATOM   4744  OD2 ASP A 589      13.714 -31.378  -6.450  1.00 30.73           O  
ATOM   4745  N   ASP A 590       8.287 -30.847  -5.418  1.00 31.34           N  
ATOM   4746  CA  ASP A 590       6.952 -31.475  -5.344  1.00 31.34           C  
ATOM   4747  C   ASP A 590       5.794 -30.699  -4.682  1.00 31.34           C  
ATOM   4748  CB  ASP A 590       7.016 -32.938  -4.854  1.00 31.34           C  
ATOM   4749  O   ASP A 590       5.359 -31.022  -3.578  1.00 31.34           O  
ATOM   4750  CG  ASP A 590       7.890 -33.846  -5.718  1.00 31.34           C  
ATOM   4751  OD1 ASP A 590       8.026 -33.542  -6.926  1.00 31.34           O  
ATOM   4752  OD2 ASP A 590       8.328 -34.894  -5.191  1.00 31.34           O  
ATOM   4753  N   ILE A 591       5.149 -29.788  -5.434  1.00 32.42           N  
ATOM   4754  CA  ILE A 591       3.693 -29.549  -5.313  1.00 32.42           C  
ATOM   4755  C   ILE A 591       3.063 -29.379  -6.708  1.00 32.42           C  
ATOM   4756  CB  ILE A 591       3.320 -28.373  -4.370  1.00 32.42           C  
ATOM   4757  O   ILE A 591       3.360 -28.443  -7.443  1.00 32.42           O  
ATOM   4758  CG1 ILE A 591       3.901 -28.563  -2.947  1.00 32.42           C  
ATOM   4759  CG2 ILE A 591       1.781 -28.243  -4.287  1.00 32.42           C  
ATOM   4760  CD1 ILE A 591       3.566 -27.470  -1.928  1.00 32.42           C  
ATOM   4761  N   ASN A 592       2.148 -30.290  -7.043  1.00 28.48           N  
ATOM   4762  CA  ASN A 592       1.335 -30.326  -8.261  1.00 28.48           C  
ATOM   4763  C   ASN A 592       0.083 -29.423  -8.115  1.00 28.48           C  
ATOM   4764  CB  ASN A 592       0.977 -31.818  -8.448  1.00 28.48           C  
ATOM   4765  O   ASN A 592      -0.756 -29.720  -7.259  1.00 28.48           O  
ATOM   4766  CG  ASN A 592       0.173 -32.156  -9.689  1.00 28.48           C  
ATOM   4767  ND2 ASN A 592      -0.024 -33.428  -9.946  1.00 28.48           N  
ATOM   4768  OD1 ASN A 592      -0.306 -31.312 -10.426  1.00 28.48           O  
ATOM   4769  N   PRO A 593      -0.110 -28.350  -8.912  1.00 31.68           N  
ATOM   4770  CA  PRO A 593      -1.274 -27.482  -8.783  1.00 31.68           C  
ATOM   4771  C   PRO A 593      -2.354 -27.863  -9.805  1.00 31.68           C  
ATOM   4772  CB  PRO A 593      -0.712 -26.070  -8.966  1.00 31.68           C  
ATOM   4773  O   PRO A 593      -2.467 -27.256 -10.867  1.00 31.68           O  
ATOM   4774  CG  PRO A 593       0.400 -26.268  -9.998  1.00 31.68           C  
ATOM   4775  CD  PRO A 593       0.853 -27.723  -9.813  1.00 31.68           C  
ATOM   4776  N   THR A 594      -3.200 -28.844  -9.475  1.00 30.76           N  
ATOM   4777  CA  THR A 594      -4.373 -29.167 -10.308  1.00 30.76           C  
ATOM   4778  C   THR A 594      -5.633 -29.432  -9.481  1.00 30.76           C  
ATOM   4779  CB  THR A 594      -4.112 -30.332 -11.296  1.00 30.76           C  
ATOM   4780  O   THR A 594      -6.063 -30.571  -9.399  1.00 30.76           O  
ATOM   4781  CG2 THR A 594      -5.030 -30.195 -12.517  1.00 30.76           C  
ATOM   4782  OG1 THR A 594      -2.811 -30.354 -11.827  1.00 30.76           O  
ATOM   4783  N   VAL A 595      -6.277 -28.399  -8.912  1.00 32.24           N  
ATOM   4784  CA  VAL A 595      -7.731 -28.411  -8.613  1.00 32.24           C  
ATOM   4785  C   VAL A 595      -8.320 -26.989  -8.695  1.00 32.24           C  
ATOM   4786  CB  VAL A 595      -8.109 -29.070  -7.256  1.00 32.24           C  
ATOM   4787  O   VAL A 595      -8.083 -26.138  -7.848  1.00 32.24           O  
ATOM   4788  CG1 VAL A 595      -9.631 -29.045  -7.036  1.00 32.24           C  
ATOM   4789  CG2 VAL A 595      -7.733 -30.553  -7.120  1.00 32.24           C  
ATOM   4790  N   LEU A 596      -9.098 -26.771  -9.760  1.00 27.72           N  
ATOM   4791  CA  LEU A 596     -10.341 -25.988  -9.869  1.00 27.72           C  
ATOM   4792  C   LEU A 596     -10.552 -24.739  -8.981  1.00 27.72           C  
ATOM   4793  CB  LEU A 596     -11.513 -26.975  -9.676  1.00 27.72           C  
ATOM   4794  O   LEU A 596     -11.119 -24.821  -7.898  1.00 27.72           O  
ATOM   4795  CG  LEU A 596     -11.744 -27.906 -10.883  1.00 27.72           C  
ATOM   4796  CD1 LEU A 596     -11.891 -29.365 -10.457  1.00 27.72           C  
ATOM   4797  CD2 LEU A 596     -13.010 -27.485 -11.632  1.00 27.72           C  
ATOM   4798  N   LEU A 597     -10.353 -23.562  -9.583  1.00 31.93           N  
ATOM   4799  CA  LEU A 597     -11.298 -22.443  -9.465  1.00 31.93           C  
ATOM   4800  C   LEU A 597     -11.552 -21.898 -10.875  1.00 31.93           C  
ATOM   4801  CB  LEU A 597     -10.812 -21.365  -8.473  1.00 31.93           C  
ATOM   4802  O   LEU A 597     -10.660 -21.347 -11.523  1.00 31.93           O  
ATOM   4803  CG  LEU A 597     -11.307 -21.579  -7.025  1.00 31.93           C  
ATOM   4804  CD1 LEU A 597     -10.545 -20.661  -6.072  1.00 31.93           C  
ATOM   4805  CD2 LEU A 597     -12.803 -21.277  -6.869  1.00 31.93           C  
ATOM   4806  N   LYS A 598     -12.766 -22.166 -11.365  1.00 29.55           N  
ATOM   4807  CA  LYS A 598     -13.334 -21.651 -12.612  1.00 29.55           C  
ATOM   4808  C   LYS A 598     -13.626 -20.161 -12.407  1.00 29.55           C  
ATOM   4809  CB  LYS A 598     -14.622 -22.448 -12.936  1.00 29.55           C  
ATOM   4810  O   LYS A 598     -14.301 -19.820 -11.443  1.00 29.55           O  
ATOM   4811  CG  LYS A 598     -14.657 -23.030 -14.356  1.00 29.55           C  
ATOM   4812  CD  LYS A 598     -15.926 -23.877 -14.554  1.00 29.55           C  
ATOM   4813  CE  LYS A 598     -15.962 -24.469 -15.967  1.00 29.55           C  
ATOM   4814  NZ  LYS A 598     -17.184 -25.281 -16.196  1.00 29.55           N  
ATOM   4815  N   GLU A 599     -13.079 -19.330 -13.294  1.00 29.29           N  
ATOM   4816  CA  GLU A 599     -13.531 -17.977 -13.663  1.00 29.29           C  
ATOM   4817  C   GLU A 599     -14.348 -17.227 -12.593  1.00 29.29           C  
ATOM   4818  CB  GLU A 599     -14.359 -18.096 -14.958  1.00 29.29           C  
ATOM   4819  O   GLU A 599     -15.573 -17.327 -12.605  1.00 29.29           O  
ATOM   4820  CG  GLU A 599     -13.539 -18.560 -16.172  1.00 29.29           C  
ATOM   4821  CD  GLU A 599     -14.414 -18.815 -17.410  1.00 29.29           C  
ATOM   4822  OE1 GLU A 599     -13.857 -18.751 -18.524  1.00 29.29           O  
ATOM   4823  OE2 GLU A 599     -15.609 -19.152 -17.231  1.00 29.29           O  
ATOM   4824  N   ARG A 600     -13.678 -16.480 -11.689  1.00 35.10           N  
ATOM   4825  CA  ARG A 600     -14.200 -15.253 -11.016  1.00 35.10           C  
ATOM   4826  C   ARG A 600     -13.312 -14.636  -9.920  1.00 35.10           C  
ATOM   4827  CB  ARG A 600     -15.641 -15.442 -10.478  1.00 35.10           C  
ATOM   4828  O   ARG A 600     -13.729 -13.672  -9.298  1.00 35.10           O  
ATOM   4829  CG  ARG A 600     -16.645 -14.847 -11.484  1.00 35.10           C  
ATOM   4830  CD  ARG A 600     -18.044 -15.415 -11.262  1.00 35.10           C  
ATOM   4831  NE  ARG A 600     -18.932 -15.086 -12.393  1.00 35.10           N  
ATOM   4832  NH1 ARG A 600     -20.905 -14.985 -11.228  1.00 35.10           N  
ATOM   4833  NH2 ARG A 600     -20.914 -14.734 -13.449  1.00 35.10           N  
ATOM   4834  CZ  ARG A 600     -20.241 -14.935 -12.350  1.00 35.10           C  
ATOM   4835  N   SER A 601     -12.095 -15.118  -9.682  1.00 32.29           N  
ATOM   4836  CA  SER A 601     -11.240 -14.638  -8.581  1.00 32.29           C  
ATOM   4837  C   SER A 601     -10.167 -13.616  -9.000  1.00 32.29           C  
ATOM   4838  CB  SER A 601     -10.662 -15.847  -7.840  1.00 32.29           C  
ATOM   4839  O   SER A 601      -9.018 -13.737  -8.586  1.00 32.29           O  
ATOM   4840  OG  SER A 601      -9.958 -16.667  -8.753  1.00 32.29           O  
ATOM   4841  N   THR A 602     -10.514 -12.622  -9.822  1.00 30.19           N  
ATOM   4842  CA  THR A 602      -9.629 -11.479 -10.146  1.00 30.19           C  
ATOM   4843  C   THR A 602      -9.613 -10.388  -9.065  1.00 30.19           C  
ATOM   4844  CB  THR A 602      -9.981 -10.866 -11.515  1.00 30.19           C  
ATOM   4845  O   THR A 602      -8.983  -9.359  -9.270  1.00 30.19           O
[truncated: 1,863 more chars]
