# Supplementary material for: Identification and validation of biomarkers associated with lactic acid metabolism in diabetic nephropathy
Source: PeerJ. 2026 Mar 3;14:e20761. doi: 10.7717/peerj.20761 (PMC12965171; doi:10.7717/peerj.20761)
Supplement: Supplemental Information 10 [file peerj-14-20761-s010.xvg]

# This file was created Fri May 23 18:57:45 2025
# Created by:
#                       :-) GROMACS - gmx rmsf, 2024.4 (-:
# 
# Executable:   /data-nvme/yangyudong/software/gromacs-2024.4/gmx2024/bin/gmx
# Data prefix:  /data-nvme/yangyudong/software/gromacs-2024.4/gmx2024
# Working dir:  /data/yangyudong/project/m/45_NJZK-20403-7/PTGS2_CIMICOXIB
# Command line:
#   gmx rmsf -s md_0_1.tpr -f md_nopbc.xtc -o rmsf.xvg -res
# gmx rmsf is part of G R O M A C S:
#
# GROtesk MACabre and Sinister
#
@    title "RMS fluctuation"
@    xaxis  label "Residue"
@    yaxis  label "(nm)"
@TYPE xy
   19   0.1577
   20   0.1647
   21   0.1107
   22   0.1157
   23   0.1255
   24   0.1184
   25   0.1077
   26   0.1136
   27   0.1775
   28   0.1237
   29   0.1479
   30   0.1117
   31   0.1544
   32   0.1181
   33   0.2332
   34   0.1775
   35   0.2175
   36   0.2181
   37   0.3248
   38   0.2439
   39   0.2491
   40   0.1551
   41   0.2467
   42   0.1428
   43   0.1899
   44   0.1721
   45   0.2424
   46   0.2918
   47   0.1617
   48   0.1792
   49   0.1676
   50   0.2586
   51   0.2177
   52   0.2920
   53   0.1865
   54   0.1383
   55   0.1973
   56   0.2334
   57   0.2231
   58   0.2441
   59   0.3640
   60   0.3006
   61   0.2194
   62   0.3222
   63   0.2965
   64   0.2957
   65   0.2894
   66   0.4684
   67   0.4367
   68   0.3330
   69   0.2899
   70   0.2048
   71   0.2033
   72   0.2735
   73   0.2194
   74   0.1847
   75   0.1784
   76   0.2909
   77   0.1586
   78   0.1233
   79   0.1394
   80   0.2226
   81   0.3215
   82   0.2409
   83   0.1839
   84   0.2075
   85   0.1315
   86   0.2126
   87   0.2091
   88   0.1709
   89   0.1144
   90   0.1934
   91   0.1558
   92   0.1454
   93   0.2354
   94   0.1447
   95   0.1031
   96   0.1345
   97   0.1091
   98   0.1078
   99   0.0874
  100   0.1071
  101   0.1544
  102   0.1126
  103   0.1363
  104   0.1365
  105   0.1263
  106   0.0977
  107   0.1371
  108   0.2301
  109   0.1433
  110   0.1552
  111   0.1495
  112   0.1317
  113   0.1094
  114   0.1002
  115   0.1346
  116   0.0869
  117   0.1297
  118   0.0888
  119   0.1581
  120   0.1833
  121   0.1277
  122   0.1573
  123   0.1587
  124   0.1527
  125   0.3215
  126   0.2360
  127   0.1363
  128   0.1691
  129   0.1405
  130   0.1445
  131   0.1241
  132   0.1057
  133   0.1865
  134   0.0644
  135   0.0668
  136   0.0642
  137   0.0807
  138   0.0770
  139   0.0680
  140   0.0769
  141   0.1129
  142   0.1264
  143   0.1885
  144   0.1801
  145   0.1340
  146   0.1491
  147   0.1484
  148   0.1421
  149   0.0929
  150   0.1237
  151   0.1454
  152   0.1625
  153   0.1390
  154   0.1867
  155   0.2418
  156   0.2056
  157   0.0948
  158   0.0765
  159   0.1132
  160   0.0841
  161   0.1465
  162   0.1366
  163   0.0735
  164   0.0805
  165   0.1251
  166   0.1112
  167   0.0843
  168   0.0749
  169   0.0866
  170   0.0715
  171   0.1906
  172   0.1771
  173   0.0809
  174   0.0912
  175   0.0802
  176   0.0806
  177   0.1133
  178   0.1748
  179   0.0716
  180   0.0620
  181   0.0554
  182   0.0725
  183   0.0680
  184   0.0622
  185   0.0707
  186   0.0767
  187   0.0658
  188   0.0742
  189   0.1274
  190   0.0494
  191   0.0717
  192   0.0623
  193   0.0790
  194   0.0611
  195   0.0684
  196   0.0686
  197   0.0805
  198   0.0699
  199   0.1298
  200   0.2225
  201   0.2546
  202   0.1767
  203   0.0930
  204   0.1013
  205   0.0820
  206   0.1542
  207   0.0786
  208   0.1168
  209   0.1160
  210   0.1285
  211   0.0855
  212   0.0792
  213   0.0736
  214   0.0682
  215   0.0917
  216   0.0788
  217   0.0645
  218   0.0510
  219   0.0714
  220   0.0981
  221   0.0788
  222   0.1436
  223   0.0938
  224   0.1420
  225   0.1039
  226   0.0744
  227   0.1140
  228   0.2105
  229   0.1047
  230   0.0844
  231   0.0884
  232   0.1000
  233   0.1260
  234   0.1823
  235   0.1254
  236   0.0774
  237   0.0979
  238   0.1068
  239   0.1026
  240   0.0984
  241   0.1007
  242   0.1067
  243   0.1089
  244   0.1982
  245   0.1187
  246   0.1221
  247   0.1029
  248   0.0807
  249   0.0683
  250   0.0721
  251   0.0861
  252   0.0865
  253   0.1831
  254   0.1452
  255   0.0888
  256   0.1630
  257   0.0924
  258   0.1649
  259   0.0687
  260   0.0880
  261   0.0682
  262   0.0932
  263   0.1277
  264   0.2005
  265   0.1016
  266   0.1101
  267   0.1691
  268   0.1330
  269   0.1011
  270   0.1125
  271   0.1050
  272   0.0649
  273   0.0673
  274   0.0644
  275   0.0643
  276   0.0954
  277   0.0987
  278   0.0540
  279   0.0596
  280   0.0725
  281   0.0730
  282   0.0589
  283   0.0551
  284   0.0640
  285   0.0584
  286   0.0769
  287   0.0545
  288   0.0544
  289   0.0557
  290   0.0829
  291   0.0575
  292   0.0742
  293   0.0629
  294   0.0794
  295   0.0953
  296   0.0801
  297   0.0795
  298   0.0888
  299   0.0742
  300   0.1119
  301   0.1118
  302   0.1007
  303   0.1385
  304   0.1775
  305   0.1575
  306   0.2175
  307   0.1524
  308   0.2345
  309   0.1587
  310   0.0963
  311   0.0985
  312   0.1223
  313   0.1568
  314   0.0865
  315   0.0826
  316   0.1595
  317   0.0711
  318   0.0727
  319   0.0660
  320   0.0880
  321   0.0752
  322   0.0910
  323   0.0659
  324   0.0627
  325   0.1154
  326   0.0552
  327   0.0625
  328   0.0892
  329   0.0642
  330   0.0694
  331   0.0748
  332   0.0773
  333   0.0925
  334   0.0751
  335   0.0660
  336   0.0715
  337   0.0643
  338   0.0714
  339   0.0988
  340   0.0919
  341   0.1293
  342   0.1499
  343   0.0937
  344   0.1636
  345   0.0836
  346   0.1261
  347   0.0808
  348   0.1443
  349   0.1505
  350   0.2393
  351   0.2051
  352   0.1918
  353   0.2613
  354   0.3229
  355   0.2802
  356   0.3284
  357   0.1839
  358   0.2601
  359   0.1372
  360   0.1935
  361   0.0969
  362   0.0786
  363   0.0694
  364   0.0608
  365   0.0596
  366   0.0862
  367   0.0769
  368   0.0690
  369   0.0807
  370   0.1078
  371   0.0971
  372   0.1006
  373   0.0884
  374   0.1143
  375   0.0740
  376   0.0969
  377   0.0866
  378   0.0661
  379   0.0985
  380   0.0994
  381   0.0686
  382   0.1497
  383   0.0835
  384   0.1246
  385   0.1735
  386   0.1352
  387   0.1499
  388   0.0727
  389   0.1306
  390   0.0709
  391   0.1753
  392   0.1583
  393   0.0689
  394   0.1129
  395   0.0814
  396   0.1040
  397   0.0854
  398   0.0912
  399   0.0963
  400   0.0957
  401   0.1116
  402   0.1334
  403   0.0722
  404   0.0699
  405   0.0929
  406   0.0937
  407   0.1541
  408   0.1025
  409   0.0708
  410   0.1296
  411   0.0604
  412   0.0754
  413   0.0714
  414   0.1570
  415   0.0615
  416   0.0837
  417   0.0632
  418   0.0625
  419   0.0871
  420   0.0785
  421   0.0769
  422   0.0775
  423   0.0714
  424   0.0827
  425   0.0667
  426   0.0690
  427   0.0674
  428   0.0849
  429   0.0921
  430   0.0945
  431   0.1023
  432   0.1606
  433   0.0762
  434   0.0747
  435   0.1092
  436   0.0702
  437   0.0640
  438   0.0645
  439   0.1201
  440   0.0907
  441   0.0568
  442   0.0616
  443   0.1204
  444   0.0692
  445   0.1119
  446   0.0597
  447   0.0908
  448   0.0694
  449   0.0741
  450   0.0796
  451   0.1017
  452   0.0942
  453   0.0806
  454   0.1034
  455   0.0911
  456   0.0932
  457   0.1370
  458   0.0996
  459   0.1656
  460   0.0947
  461   0.0970
  462   0.1597
  463   0.1144
  464   0.0893
  465   0.1422
  466   0.1714
  467   0.1064
  468   0.0949
  469   0.1106
  470   0.1040
  471   0.1723
  472   0.1511
  473   0.1028
  474   0.0864
  475   0.0920
  476   0.1152
  477   0.0938
  478   0.1178
  479   0.0957
  480   0.0871
  481   0.0734
  482   0.0925
  483   0.1309
  484   0.0899
  485   0.1063
  486   0.0825
  487   0.1001
  488   0.0619
  489   0.0669
  490   0.0733
  491   0.0679
  492   0.0693
  493   0.0920
  494   0.0875
  495   0.1021
  496   0.0906
  497   0.1400
  498   0.0863
  499   0.1679
  500   0.1424
  501   0.2247
  502   0.1274
  503   0.1314
  504   0.1000
  505   0.0826
  506   0.0988
  507   0.0748
  508   0.0790
  509   0.0927
  510   0.1031
  511   0.0902
  512   0.0729
  513   0.0759
  514   0.1013
  515   0.1651
  516   0.0977
  517   0.1111
  518   0.1793
  519   0.1071
  520   0.1351
  521   0.1373
  522   0.1166
  523   0.0771
  524   0.1372
  525   0.1260
  526   0.1195
  527   0.1232
  528   0.1723
  529   0.1749
  530   0.1829
  531   0.1497
  532   0.1953
  533   0.1547
  534   0.1663
  535   0.1426
  536   0.1368
  537   0.1799
  538   0.1609
  539   0.2366
  540   0.2361
  541   0.1726
  542   0.1803
  543   0.2856
  544   0.2134
  545   0.1653
  546   0.1994
  547   0.1415
  548   0.0780
  549   0.0860
  550   0.0864
  551   0.0723
  552   0.0873
  553   0.0799
  554   0.0752
  555   0.0778
  556   0.0858
  557   0.0680
  558   0.0756
  559   0.1743
  560   0.1019
  561   0.0874
  562   0.0805
  563   0.1393
  564   0.0858
  565   0.0791
  566   0.0642
  567   0.0776
  568   0.0791
  569   0.1053
  570   0.1866
  571   0.2243
  572   0.2257
  573   0.1948
  574   0.2205
  575   0.3123
  576   0.2813
  577   0.3038
  578   0.3663
  579   0.3928
  580   0.3890
  581   0.3575
  582   0.3393
  583   0.3747
  584   0.4021
  585   0.5317
  586   0.3688
  587   0.4095
  588   0.4687
  589   0.3390
  590   0.3857
  591   0.3098
  592   0.2542
  593   0.2352
  594   0.2542
  595   0.2319
  596   0.2741
  597   0.2050
  598   0.2774
  599   0.2420
  600   0.1976
  601   0.1543
  602   0.1317
  603   0.2091
  604   0.2041
