# Supplementary material for: Identification and validation of biomarkers associated with lactic acid metabolism in diabetic nephropathy
Source: PeerJ. 2026 Mar 3;14:e20761. doi: 10.7717/peerj.20761 (PMC12965171; doi:10.7717/peerj.20761)
Supplement: Supplemental Information 11 [file peerj-14-20761-s011.xvg]

# This file was created Wed Jul  2 22:18:53 2025
# Created by:
#                     :-) GROMACS - gmx distance, 2025.2 (-:
# 
# Executable:   /root/gromacs-2025.2/bin/gmx
# Data prefix:  /root/gromacs-2025.2
# Working dir:  /root/md/45_NJZK-20403-7/PTGS2_CIMICOXIB/1
# Command line:
#   gmx distance -f md_0_1.xtc -s md_0_1.tpr -n distance_pairs.ndx -select 'com of group 3 plus com of group 6' -oall distance_group3_group6.xvg
# gmx distance is part of G R O M A C S:
#
# GRowing Old MAkes el Chrono Sweat
#
@    title "Distance"
@    xaxis  label "Time (ps)"
@    yaxis  label "Distance (nm)"
@TYPE xy
      0.000    0.004
     30.000    0.004
     60.000    0.004
     90.000    0.003
    120.000    0.003
    150.000    0.004
    180.000    0.003
    210.000    0.003
    240.000    0.003
    270.000    0.003
    300.000    0.003
    330.000    0.003
    360.000    0.003
    390.000    0.003
    420.000    0.003
    450.000    0.003
    480.000    0.003
    510.000    0.003
    540.000    0.003
    570.000    0.003
    600.000    0.003
    630.000    0.003
    660.000    0.003
    690.000    0.003
    720.000    0.004
    750.000    0.003
    780.000    0.003
    810.000    0.004
    840.000    0.003
    870.000    0.003
    900.000    0.004
    930.000    0.004
    960.000    0.003
    990.000    0.004
   1020.000    0.004
   1050.000    0.003
   1080.000    0.003
   1110.000    0.003
   1140.000    0.003
   1170.000    0.003
   1200.000    0.003
   1230.000    0.003
   1260.000    0.004
   1290.000    0.003
   1320.000    0.003
   1350.000    0.003
   1380.000    0.003
   1410.000    0.004
   1440.000    0.003
   1470.000    0.004
   1500.000    0.003
   1530.000    0.003
   1560.000    0.003
   1590.000    0.003
   1620.000    0.003
   1650.000    0.003
   1680.000    0.003
   1710.000    0.003
   1740.000    0.004
   1770.000    0.004
   1800.000    0.003
   1830.000    0.004
   1860.000    0.004
   1890.000    0.003
   1920.000    0.003
   1950.000    0.003
   1980.000    0.003
   2010.000    0.004
   2040.000    0.003
   2070.000    0.004
   2100.000    0.004
   2130.000    0.003
   2160.000    0.003
   2190.000    0.003
   2220.000    0.004
   2250.000    0.003
   2280.000    0.004
   2310.000    0.003
   2340.000    0.003
   2370.000    0.003
   2400.000    0.003
   2430.000    0.003
   2460.000    0.003
   2490.000    0.004
   2520.000    0.004
   2550.000    0.004
   2580.000    0.004
   2610.000    0.003
   2640.000    0.004
   2670.000    0.004
   2700.000    0.003
   2730.000    0.003
   2760.000    0.003
   2790.000    0.003
   2820.000    0.004
   2850.000    0.004
   2880.000    0.004
   2910.000    0.003
   2940.000    0.003
   2970.000    0.004
   3000.000    0.003
   3030.000    0.004
   3060.000    0.003
   3090.000    0.003
   3120.000    0.003
   3150.000    0.004
   3180.000    0.003
   3210.000    0.003
   3240.000    0.003
   3270.000    0.003
   3300.000    0.003
   3330.000    0.004
   3360.000    0.003
   3390.000    0.003
   3420.000    0.003
   3450.000    0.004
   3480.000    0.003
   3510.000    0.003
   3540.000    0.003
   3570.000    0.003
   3600.000    0.003
   3630.000    0.003
   3660.000    0.003
   3690.000    0.003
   3720.000    0.003
   3750.000    0.003
   3780.000    0.003
   3810.000    0.003
   3840.000    0.003
   3870.000    0.003
   3900.000    0.003
   3930.000    0.003
   3960.000    0.003
   3990.000    0.004
   4020.000    0.004
   4050.000    0.003
   4080.000    0.004
   4110.000    0.004
   4140.000    0.004
   4170.000    0.004
   4200.000    0.003
   4230.000    0.003
   4260.000    0.003
   4290.000    0.003
   4320.000    0.004
   4350.000    0.004
   4380.000    0.004
   4410.000    0.003
   4440.000    0.003
   4470.000    0.003
   4500.000    0.004
   4530.000    0.004
   4560.000    0.004
   4590.000    0.004
   4620.000    0.003
   4650.000    0.003
   4680.000    0.003
   4710.000    0.003
   4740.000    0.003
   4770.000    0.003
   4800.000    0.003
   4830.000    0.003
   4860.000    0.003
   4890.000    0.003
   4920.000    0.004
   4950.000    0.003
   4980.000    0.004
   5010.000    0.003
   5040.000    0.004
   5070.000    0.004
   5100.000    0.004
   5130.000    0.004
   5160.000    0.004
   5190.000    0.004
   5220.000    0.004
   5250.000    0.004
   5280.000    0.004
   5310.000    0.004
   5340.000    0.003
   5370.000    0.003
   5400.000    0.004
   5430.000    0.004
   5460.000    0.003
   5490.000    0.003
   5520.000    0.003
   5550.000    0.004
   5580.000    0.004
   5610.000    0.004
   5640.000    0.003
   5670.000    0.004
   5700.000    0.003
   5730.000    0.004
   5760.000    0.003
   5790.000    0.004
   5820.000    0.003
   5850.000    0.003
   5880.000    0.004
   5910.000    0.004
   5940.000    0.004
   5970.000    0.003
   6000.000    0.004
   6030.000    0.003
   6060.000    0.003
   6090.000    0.003
   6120.000    0.004
   6150.000    0.004
   6180.000    0.003
   6210.000    0.004
   6240.000    0.003
   6270.000    0.003
   6300.000    0.004
   6330.000    0.004
   6360.000    0.003
   6390.000    0.003
   6420.000    0.003
   6450.000    0.003
   6480.000    0.004
   6510.000    0.004
   6540.000    0.003
   6570.000    0.003
   6600.000    0.003
   6630.000    0.004
   6660.000    0.004
   6690.000    0.004
   6720.000    0.003
   6750.000    0.004
   6780.000    0.004
   6810.000    0.003
   6840.000    0.004
   6870.000    0.003
   6900.000    0.004
   6930.000    0.004
   6960.000    0.004
   6990.000    0.004
   7020.000    0.004
   7050.000    0.004
   7080.000    0.004
   7110.000    0.004
   7140.000    0.003
   7170.000    0.003
   7200.000    0.004
   7230.000    0.004
   7260.000    0.003
   7290.000    0.004
   7320.000    0.004
   7350.000    0.003
   7380.000    0.003
   7410.000    0.004
   7440.000    0.003
   7470.000    0.004
   7500.000    0.003
   7530.000    0.003
   7560.000    0.003
   7590.000    0.003
   7620.000    0.003
   7650.000    0.003
   7680.000    0.004
   7710.000    0.004
   7740.000    0.004
   7770.000    0.003
   7800.000    0.003
   7830.000    0.003
   7860.000    0.003
   7890.000    0.003
   7920.000    0.003
   7950.000    0.003
   7980.000    0.003
   8010.000    0.003
   8040.000    0.003
   8070.000    0.003
   8100.000    0.004
   8130.000    0.004
   8160.000    0.004
   8190.000    0.003
   8220.000    0.004
   8250.000    0.003
   8280.000    0.003
   8310.000    0.004
   8340.000    0.004
   8370.000    0.003
   8400.000    0.003
   8430.000    0.003
   8460.000    0.004
   8490.000    0.003
   8520.000    0.004
   8550.000    0.004
   8580.000    0.004
   8610.000    0.004
   8640.000    0.004
   8670.000    0.004
   8700.000    0.003
   8730.000    0.003
   8760.000    0.004
   8790.000    0.003
   8820.000    0.004
   8850.000    0.004
   8880.000    0.004
   8910.000    0.004
   8940.000    0.004
   8970.000    0.004
   9000.000    0.004
   9030.000    0.003
   9060.000    0.004
   9090.000    0.003
   9120.000    0.004
   9150.000    0.004
   9180.000    0.003
   9210.000    0.003
   9240.000    0.004
   9270.000    0.003
   9300.000    0.004
   9330.000    0.004
   9360.000    0.004
   9390.000    0.004
   9420.000    0.004
   9450.000    0.004
   9480.000    0.004
   9510.000    0.004
   9540.000    0.004
   9570.000    0.003
   9600.000    0.004
   9630.000    0.004
   9660.000    0.004
   9690.000    0.004
   9720.000    0.004
   9750.000    0.004
   9780.000    0.004
   9810.000    0.004
   9840.000    0.004
   9870.000    0.003
   9900.000    0.004
   9930.000    0.003
   9960.000    0.004
   9990.000    0.004
  10020.000    0.004
  10050.000    0.004
  10080.000    0.003
  10110.000    0.003
  10140.000    0.004
  10170.000    0.004
  10200.000    0.003
  10230.000    0.003
  10260.000    0.004
  10290.000    0.003
  10320.000    0.003
  10350.000    0.003
  10380.000    0.003
  10410.000    0.003
  10440.000    0.003
  10470.000    0.003
  10500.000    0.004
  10530.000    0.004
  10560.000    0.004
  10590.000    0.004
  10620.000    0.004
  10650.000    0.004
  10680.000    0.003
  10710.000    0.003
  10740.000    0.003
  10770.000    0.003
  10800.000    0.003
  10830.000    0.004
  10860.000    0.004
  10890.000    0.004
  10920.000    0.004
  10950.000    0.004
  10980.000    0.004
  11010.000    0.003
  11040.000    0.003
  11070.000    0.003
  11100.000    0.004
  11130.000    0.003
  11160.000    0.003
  11190.000    0.003
  11220.000    0.003
  11250.000    0.003
  11280.000    0.003
  11310.000    0.003
  11340.000    0.003
  11370.000    0.003
  11400.000    0.003
  11430.000    0.003
  11460.000    0.003
  11490.000    0.003
  11520.000    0.003
  11550.000    0.003
  11580.000    0.003
  11610.000    0.004
  11640.000    0.004
  11670.000    0.004
  11700.000    0.003
  11730.000    0.003
  11760.000    0.003
  11790.000    0.003
  11820.000    0.003
  11850.000    0.004
  11880.000    0.004
  11910.000    0.004
  11940.000    0.004
  11970.000    0.004
  12000.000    0.003
  12030.000    0.004
  12060.000    0.004
  12090.000    0.003
  12120.000    0.004
  12150.000    0.004
  12180.000    0.003
  12210.000    0.003
  12240.000    0.003
  12270.000    0.003
  12300.000    0.003
  12330.000    0.003
  12360.000    0.004
  12390.000    0.003
  12420.000    0.003
  12450.000    0.003
  12480.000    0.003
  12510.000    0.003
  12540.000    0.003
  12570.000    0.003
  12600.000    0.004
  12630.000    0.004
  12660.000    0.003
  12690.000    0.003
  12720.000    0.003
  12750.000    0.003
  12780.000    0.004
  12810.000    0.004
  12840.000    0.004
  12870.000    0.003
  12900.000    0.004
  12930.000    0.004
  12960.000    0.004
  12990.000    0.004
  13020.000    0.004
  13050.000    0.004
  13080.000    0.003
  13110.000    0.003
  13140.000    0.003
  13170.000    0.004
  13200.000    0.004
  13230.000    0.004
  13260.000    0.004
  13290.000    0.003
  13320.000    0.004
  13350.000    0.003
  13380.000    0.003
  13410.000    0.003
  13440.000    0.004
  13470.000    0.003
  13500.000    0.003
  13530.000    0.003
  13560.000    0.003
  13590.000    0.004
  13620.000    0.003
  13650.000    0.003
  13680.000    0.004
  13710.000    0.004
  13740.000    0.003
  13770.000    0.004
  13800.000    0.003
  13830.000    0.004
  13860.000    0.004
  13890.000    0.004
  13920.000    0.003
  13950.000    0.003
  13980.000    0.004
  14010.000    0.003
  14040.000    0.004
  14070.000    0.003
  14100.000    0.003
  14130.000    0.003
  14160.000    0.003
  14190.000    0.004
  14220.000    0.003
  14250.000    0.003
  14280.000    0.003
  14310.000    0.003
  14340.000    0.004
  14370.000    0.004
  14400.000    0.004
  14430.000    0.004
  14460.000    0.004
  14490.000    0.003
  14520.000    0.004
  14550.000    0.004
  14580.000    0.004
  14610.000    0.004
  14640.000    0.003
  14670.000    0.003
  14700.000    0.003
  14730.000    0.003
  14760.000    0.003
  14790.000    0.003
  14820.000    0.003
  14850.000    0.004
  14880.000    0.004
  14910.000    0.004
  14940.000    0.003
  14970.000    0.004
  15000.000    0.003
  15030.000    0.003
  15060.000    0.004
  15090.000    0.004
  15120.000    0.004
  15150.000    0.004
  15180.000    0.003
  15210.000    0.004
  15240.000    0.004
  15270.000    0.004
  15300.000    0.003
  15330.000    0.003
  15360.000    0.003
  15390.000    0.004
  15420.000    0.003
  15450.000    0.004
  15480.000    0.003
  15510.000    0.003
  15540.000    0.003
  15570.000    0.003
  15600.000    0.004
  15630.000    0.004
  15660.000    0.003
  15690.000    0.004
  15720.000    0.003
  15750.000    0.003
  15780.000    0.003
  15810.000    0.004
  15840.000    0.003
  15870.000    0.003
  15900.000    0.003
  15930.000    0.004
  15960.000    0.004
  15990.000    0.004
  16020.000    0.004
  16050.000    0.003
  16080.000    0.003
  16110.000    0.003
  16140.000    0.003
  16170.000    0.003
  16200.000    0.003
  16230.000    0.004
  16260.000    0.004
  16290.000    0.003
  16320.000    0.003
  16350.000    0.003
  16380.000    0.003
  16410.000    0.003
  16440.000    0.003
  16470.000    0.003
  16500.000    0.004
  16530.000    0.003
  16560.000    0.004
  16590.000    0.003
  16620.000    0.004
  16650.000    0.004
  16680.000    0.003
  16710.000    0.004
  16740.000    0.004
  16770.000    0.004
  16800.000    0.004
  16830.000    0.003
  16860.000    0.003
  16890.000    0.003
  16920.000    0.004
  16950.000    0.004
  16980.000    0.004
  17010.000    0.004
  17040.000    0.003
  17070.000    0.003
  17100.000    0.003
  17130.000    0.004
  17160.000    0.003
  17190.000    0.003
  17220.000    0.004
  17250.000    0.003
  17280.000    0.003
  17310.000    0.003
  17340.000    0.003
  17370.000    0.003
  17400.000    0.003
  17430.000    0.004
  17460.000    0.004
  17490.000    0.003
  17520.000    0.003
  17550.000    0.004
  17580.000    0.004
  17610.000    0.003
  17640.000    0.003
  17670.000    0.003
  17700.000    0.004
  17730.000    0.004
  17760.000    0.003
  17790.000    0.003
  17820.000    0.003
  17850.000    0.003
  17880.000    0.004
  17910.000    0.003
  17940.000    0.003
  17970.000    0.003
  18000.000    0.003
  18030.000    0.004
  18060.000    0.003
  18090.000    0.003
  18120.000    0.003
  18150.000    0.003
  18180.000    0.003
  18210.000    0.004
  18240.000    0.003
  18270.000    0.003
  18300.000    0.004
  18330.000    0.003
  18360.000    0.004
  18390.000    0.003
  18420.000    0.003
  18450.000    0.003
  18480.000    0.004
  18510.000    0.004
  18540.000    0.004
  18570.000    0.003
  18600.000    0.003
  18630.000    0.003
  18660.000    0.004
  18690.000    0.004
  18720.000    0.003
  18750.000    0.004
  18780.000    0.003
  18810.000    0.004
  18840.000    0.004
  18870.000    0.004
  18900.000    0.003
  18930.000    0.003
  18960.000    0.004
  18990.000    0.004
  19020.000    0.003
  19050.000    0.002
  19080.000    0.003
  19110.000    0.003
  19140.000    0.003
  19170.000    0.003
  19200.000    0.003
  19230.000    0.003
  19260.000    0.004
  19290.000    0.004
  19320.000    0.003
  19350.000    0.003
  19380.000    0.004
  19410.000    0.003
  19440.000    0.003
  19470.000    0.004
  19500.000    0.003
  19530.000    0.003
  19560.000    0.003
  19590.000    0.003
  19620.000    0.003
  19650.000    0.003
  19680.000    0.003
  19710.000    0.003
  19740.000    0.003
  19770.000    0.003
  19800.000    0.003
  19830.000    0.003
  19860.000    0.003
  19890.000    0.003
  19920.000    0.003
  19950.000    0.003
  19980.000    0.003
  20010.000    0.003
  20040.000    0.003
  20070.000    0.003
  20100.000    0.003
  20130.000    0.003
  20160.000    0.003
  20190.000    0.003
  20220.000    0.003
  20250.000    0.003
  20280.000    0.003
  20310.000    0.003
  20340.000    0.003
  20370.000    0.003
  20400.000    0.003
  20430.000    0.003
  20460.000    0.004
  20490.000    0.003
  20520.000    0.003
  20550.000    0.003
  20580.000    0.003
  20610.000    0.003
  20640.000    0.003
  20670.000    0.003
  20700.000    0.003
  20730.000    0.003
  20760.000    0.003
  20790.000    0.003
  20820.000    0.003
  20850.000    0.003
  20880.000    0.003
  20910.000    0.003
  20940.000    0.003
  20970.000    0.003
  21000.000    0.003
  21030.000    0.003
  21060.000    0.003
  21090.000    0.003
  21120.000    0.003
  21150.000    0.003
  21180.000    0.003
  21210.000    0.003
  21240.000    0.003
  21270.000    0.003
  21300.000    0.004
  21330.000    0.003
  21360.000    0.003
  21390.000    0.003
  21420.000    0.002
  21450.000    0.003
  21480.000    0.003
  21510.000    0.003
  21540.000    0.003
  21570.000    0.003
  21600.000    0.003
  21630.000    0.003
  21660.000    0.003
  21690.000    0.004
  21720.000    0.003
  21750.000    0.003
  21780.000    0.003
  21810.000    0.003
  21840.000    0.003
  21870.000    0.003
  21900.000    0.004
  21930.000    0.003
  21960.000    0.004
  21990.000    0.003
  22020.000    0.003
  22050.000    0.003
  22080.000    0.003
  22110.000    0.003
  22140.000    0.003
  22170.000    0.003
  22200.000    0.003
  22230.000    0.003
  22260.000    0.003
  22290.000    0.003
  22320.000    0.002
  22350.000    0.003
  22380.000    0.003
  22410.000    0.003
  22440.000    0.003
  22470.000    0.004
  22500.000    0.003
  22530.000    0.003
  22560.000    0.003
  22590.000    0.003
  22620.000    0.003
  22650.000    0.003
  22680.000    0.003
  22710.000    0.003
  22740.000    0.003
  22770.000    0.003
  22800.000    0.003
  22830.000    0.003
  22860.000    0.003
  22890.000    0.003
  22920.000    0.003
  22950.000    0.003
  22980.000    0.003
  23010.000    0.003
  23040.000    0.003
  23070.000    0.003
  23100.000    0.003
  23130.000    0.003
  23160.000    0.003
  23190.000    0.003
  23220.000    0.003
  23250.000    0.003
  23280.000    0.003
  23310.000    0.003
  23340.000    0.003
  23370.000    0.003
  23400.000    0.003
  23430.000    0.003
  23460.000    0.003
  23490.000    0.003
  23520.000    0.004
  23550.000    0.003
  23580.000    0.003
  23610.000    0.003
  23640.000    0.003
  23670.000    0.003
  23700.000    0.003
  23730.000    0.003
  23760.000    0.003
  23790.000    0.003
  23820.000    0.003
  23850.000    0.003
  23880.000    0.003
  23910.000    0.003
  23940.000    0.003
  23970.000    0.003
  24000.000    0.003
  24030.000    0.003
  24060.000    0.003
  24090.000    0.003
  24120.000    0.004
  24150.000    0.003
  24180.000    0.003
  24210.000    0.003
  24240.000    0.003
  24270.000    0.003
  24300.000    0.003
  24330.000    0.003
  24360.000    0.004
  24390.000    0.003
  24420.000    0.003
  24450.000    0.003
  24480.000    0.003
  24510.000    0.003
  24540.000    0.003
  24570.000    0.003
  24600.000    0.003
  24630.000    0.003
  24660.000    0.003
  24690.000    0.004
  24720.000    0.004
  24750.000    0.003
  24780.000    0.003
  24810.000    0.003
  24840.000    0.003
  24870.000    0.004
  24900.000    0.003
  24930.000    0.003
  24960.000    0.003
  24990.000    0.003
  25020.000    0.003
  25050.000    0.003
  25080.000    0.003
  25110.000    0.003
  25140.000    0.003
  25170.000    0.003
  25200.000    0.003
  25230.000    0.004
  25260.000    0.003
  25290.000    0.003
  25320.000    0.004
  25350.000    0.003
  25380.000    0.003
  25410.000    0.003
  25440.000    0.004
  25470.000    0.003
  25500.000    0.003
  25530.000    0.003
  25560.000    0.003
  25590.000    0.003
  25620.000    0.003
  25650.000    0.003
  25680.000    0.003
  25710.000    0.003
  25740.000    0.003
  25770.000    0.003
  25800.000    0.003
  25830.000    0.003
  25860.000    0.003
  25890.000    0.003
  25920.000    0.003
  25950.000    0.003
  25980.000    0.003
  26010.000    0.003
  26040.000    0.003
  26070.000    0.003
  26100.000    0.003
  26130.000    0.003
  26160.000    0.003
  26190.000    0.003
  26220.000    0.003
  26250.000    0.003
  26280.000    0.003
  26310.000    0.003
  26340.000    0.003
  26370.000    0.003
  26400.000    0.004
  26430.000    0.003
  26460.000    0.003
  26490.000    0.003
  26520.000    0.003
  26550.000    0.003
  26580.000    0.003
  26610.000    0.003
  26640.000    0.003
  26670.000    0.004
  26700.000    0.003
  26730.000    0.004
  26760.000    0.003
  26790.000    0.003
  26820.000    0.003
  26850.000    0.004
  26880.000    0.004
  26910.000    0.003
  26940.000    0.003
  26970.000    0.003
  27000.000    0.004
  27030.000    0.004
  27060.000    0.003
  27090.000    0.003
  27120.000    0.003
  27150.000    0.003
  27180.000    0.003
  27210.000    0.003
  27240.000    0.003
  27270.000    0.003
  27300.000    0.003
  27330.000    0.003
  27360.000    0.003
  27390.000    0.003
  27420.000    0.003
  27450.000    0.003
  27480.000    0.003
  27510.000    0.003
  27540.000    0.003
  27570.000    0.002
  27600.000    0.003
  27630.000    0.003
  27660.000    0.003
  27690.000    0.003
  27720.000    0.003
  27750.000    0.003
  27780.000    0.003
  27810.000    0.003
  27840.000    0.003
  27870.000    0.003
  27900.000    0.003
  27930.000    0.003
  27960.000    0.003
  27990.000    0.003
  28020.000    0.003
  28050.000    0.003
  28080.000    0.003
  28110.000    0.003
  28140.000    0.003
  28170.000    0.002
  28200.000    0.003
  28230.000    0.003
  28260.000    0.003
  28290.000    0.003
  28320.000    0.003
  28350.000    0.003
  28380.000    0.003
  28410.000    0.004
  28440.000    0.004
  28470.000    0.003
  28500.000    0.003
  28530.000    0.003
  28560.000    0.003
  28590.000    0.002
  28620.000    0.003
  28650.000    0.003
  28680.000    0.003
  28710.000    0.003
  28740.000    0.003
  28770.000    0.002
  28800.000    0.002
  28830.000    0.003
  28860.000    0.003
  28890.000    0.003
  28920.000    0.003
  28950.000    0.003
  28980.000    0.003
  29010.000    0.003
  29040.000    0.003
  29070.000    0.003
  29100.000    0.003
  29130.000    0.003
  29160.000    0.003
  29190.000    0.003
  29220.000    0.003
  29250.000    0.003
  29280.000    0.003
  29310.000    0.003
  29340.000    0.003
  29370.000    0.003
  29400.000    0.003
  29430.000    0.003
  29460.000    0.003
  29490.000    0.003
  29520.000    0.003
  29550.000    0.003
  29580.000    0.003
  29610.000    0.003
  29640.000    0.003
  29670.000    0.003
  29700.000    0.003
  29730.000    0.003
  29760.000    0.003
  29790.000    0.003
  29820.000    0.003
  29850.000    0.004
  29880.000    0.003
  29910.000    0.003
  29940.000    0.003
  29970.000    0.003
  30000.000    0.003
  30030.000    0.003
  30060.000    0.003
  30090.000    0.003
  30120.000    0.003
  30150.000    0.003
  30180.000    0.003
  30210.000    0.003
  30240.000    0.003
  30270.000    0.003
  30300.000    0.003
  30330.000    0.003
  30360.000    0.003
  30390.000    0.003
  30420.000    0.003
  30450.000    0.003
  30480.000    0.003
  30510.000    0.003
  30540.000    0.003
  30570.000    0.003
  30600.000    0.003
  30630.000    0.003
  30660.000    0.003
  30690.000    0.003
  30720.000    0.003
  30750.000    0.003
  30780.000    0.003
  30810.000    0.003
  30840.000    0.003
  30870.000    0.003
  30900.000    0.003
  30930.000    0.004
  30960.000    0.003
  30990.000    0.003
  31020.000    0.003
  31050.000    0.003
  31080.000    0.003
  31110.000    0.003
  31140.000    0.002
  31170.000    0.003
  31200.000    0.003
  31230.000    0.003
  31260.000    0.004
  31290.000    0.003
  31320.000    0.003
  31350.000    0.003
  31380.000    0.003
  31410.000    0.003
  31440.000    0.003
  31470.000    0.003
  31500.000    0.003
  31530.000    0.003
  31560.000    0.003
  31590.000    0.003
  31620.000    0.003
  31650.000    0.003
  31680.000    0.003
  31710.000    0.003
  31740.000    0.004
  31770.000    0.003
  31800.000    0.003
  31830.000    0.003
  31860.000    0.003
  31890.000    0.003
  31920.000    0.003
  31950.000    0.003
  31980.000    0.003
  32010.000    0.003
  32040.000    0.003
  32070.000    0.003
  32100.000    0.003
  32130.000    0.003
  32160.000    0.003
  32190.000    0.003
  32220.000    0.003
  32250.000    0.003
  32280.000    0.003
  32310.000    0.003
  32340.000    0.003
  32370.000    0.003
  32400.000    0.003
  32430.000    0.003
  32460.000    0.004
  32490.000    0.003
  32520.000    0.003
  32550.000    0.003
  32580.000    0.004
  32610.000    0.004
  32640.000    0.004
  32670.000    0.004
  32700.000    0.004
  32730.000    0.003
  32760.000    0.003
  32790.000    0.003
  32820.000    0.003
  32850.000    0.003
  32880.000    0.003
  32910.000    0.004
  32940.000    0.003
  32970.000    0.004
  33000.000    0.004
  33030.000    0.003
  33060.000    0.004
  33090.000    0.004
  33120.000    0.003
  33150.000    0.003
  33180.000    0.004
  33210.000    0.003
  33240.000    0.003
  33270.000    0.004
  33300.000    0.003
  33330.000    0.004
  33360.000    0.003
  33390.000    0.004
  33420.000    0.003
  33450.000    0.004
  33480.000    0.004
  33510.000    0.004
  33540.000    0.004
  33570.000    0.004
  33600.000    0.004
  33630.000    0.004
  33660.000    0.004
  33690.000    0.004
  33720.000    0.004
  33750.000    0.003
  33780.000    0.004
  33810.000    0.004
  33840.000    0.003
  33870.000    0.003
  33900.000    0.004
  33930.000    0.003
  33960.000    0.004
  33990.000    0.003
  34020.000    0.004
  34050.000    0.004
  34080.000    0.004
  34110.000    0.004
  34140.000    0.003
  34170.000    0.003
  34200.000    0.003
  34230.000    0.003
  34260.000    0.004
  34290.000    0.003
  34320.000    0.003
  34350.000    0.004
  34380.000    0.003
  34410.000    0.004
  34440.000    0.004
  34470.000    0.004
  34500.000    0.004
  34530.000    0.004
  34560.000    0.003
  34590.000    0.003
  34620.000    0.004
  34650.000    0.003
  34680.000    0.003
  34710.000    0.003
  34740.000    0.004
  34770.000    0.004
  34800.000    0.004
  34830.000    0.003
  34860.000    0.003
  34890.000    0.004
  34920.000    0.004
  34950.000    0.004
  34980.000    0.003
  35010.000    0.003
  35040.000    0.003
  35070.000    0.004
  35100.000    0.004
  35130.000    0.003
  35160.000    0.003
  35190.000    0.004
  35220.000    0.003
  35250.000    0.004
  35280.000    0.004
  35310.000    0.004
  35340.000    0.004
  35370.000    0.004
  35400.000    0.004
  35430.000    0.004
  35460.000    0.003
  35490.000    0.003
  35520.000    0.004
  35550.000    0.003
  35580.000    0.004
  35610.000    0.004
  35640.000    0.003
  35670.000    0.004
  35700.000    0.003
  35730.000    0.003
  35760.000    0.003
  35790.000    0.003
  35820.000    0.003
  35850.000    0.003
  35880.000    0.003
  35910.000    0.003
  35940.000    0.003
  35970.000    0.003
  36000.000    0.004
  36030.000    0.003
  36060.000    0.003
  36090.000    0.003
  36120.000    0.003
  36150.000    0.004
  36180.000    0.003
  36210.000    0.003
  36240.000    0.003
  36270.000    0.004
  36300.000    0.003
  36330.000    0.003
  36360.000    0.004
  36390.000    0.003
  36420.000    0.003
  36450.000    0.004
  36480.000    0.004
  36510.000    0.004
  36540.000    0.004
  36570.000    0.004
  36600.000    0.003
  36630.000    0.004
  36660.000    0.004
  36690.000    0.003
  36720.000    0.003
  36750.000    0.004
  36780.000    0.004
  36810.000    0.004
  36840.000    0.004
  36870.000    0.004
  36900.000    0.004
  36930.000    0.004
  36960.000    0.003
  36990.000    0.003
  37020.000    0.003
  37050.000    0.003
  37080.000    0.004
  37110.000    0.004
  37140.000    0.003
  37170.000    0.004
  37200.000    0.003
  37230.000    0.003
  37260.000    0.003
  37290.000    0.004
  37320.000    0.004
  37350.000    0.003
  37380.000    0.003
  37410.000    0.004
  37440.000    0.003
  37470.000    0.003
  37500.000    0.003
  37530.000    0.004
  37560.000    0.003
  37590.000    0.003
  37620.000    0.003
  37650.000    0.003
  37680.000    0.003
  37710.000    0.003
  37740.000    0.003
  37770.000    0.003
  37800.000    0.003
  37830.000    0.003
  37860.000    0.003
  37890.000    0.003
  37920.000    0.004
  37950.000    0.003
  37980.000    0.004
  38010.000    0.004
  38040.000    0.004
  38070.000    0.004
  38100.000    0.004
  38130.000    0.003
  38160.000    0.003
  38190.000    0.003
  38220.000    0.003
  38250.000    0.003
  38280.000    0.003
  38310.000    0.003
  38340.000    0.004
  38370.000    0.004
  38400.000    0.004
  38430.000    0.003
  38460.000    0.003
  38490.000    0.004
  38520.000    0.003
  38550.000    0.004
  38580.000    0.003
  38610.000    0.003
  38640.000    0.003
  38670.000    0.003
  38700.000    0.003
  38730.000    0.003
  38760.000    0.003
  38790.000    0.004
  38820.000    0.003
  38850.000    0.003
  38880.000    0.004
  38910.000    0.003
  38940.000    0.003
  38970.000    0.003
  39000.000    0.003
  39030.000    0.004
  39060.000    0.004
  39090.000    0.003
  39120.000    0.004
  39150.000    0.003
  39180.000    0.003
  39210.000    0.003
  39240.000    0.003
  39270.000    0.003
  39300.000    0.003
  39330.000    0.003
  39360.000    0.003
  39390.000    0.003
  39420.000    0.004
  39450.000    0.003
  39480.000    0.003
  39510.000    0.003
  39540.000    0.003
  39570.000    0.003
  39600.000    0.003
  39630.000    0.003
  39660.000    0.003
  39690.000    0.003
  39720.000    0.003
  39750.000    0.003
  39780.000    0.003
  39810.000    0.003
  39840.000    0.004
  39870.000    0.003
  39900.000    0.003
  39930.000    0.003
  39960.000    0.003
  39990.000    0.003
  40020.000    0.003
  40050.000    0.004
  40080.000    0.003
  40110.000    0.004
  40140.000    0.003
  40170.000    0.003
  40200.000    0.003
  40230.000    0.003
  40260.000    0.003
  40290.000    0.003
  40320.000    0.003
  40350.000    0.003
  40380.000    0.003
  40410.000    0.003
  40440.000    0.003
  40470.000    0.003
  40500.000    0.003
  40530.000    0.004
  40560.000    0.003
  40590.000    0.003
  40620.000    0.003
  40650.000    0.003
  40680.000    0.003
  40710.000    0.003
  40740.000    0.003
  40770.000    0.004
  40800.000    0.003
  40830.000    0.003
  40860.000    0.003
  40890.000    0.003
  40920.000    0.003
  40950.000    0.003
  40980.000    0.004
  41010.000    0.003
  41040.000    0.003
  41070.000    0.003
  41100.000    0.003
  41130.000    0.003
  41160.000    0.003
  41190.000    0.003
  41220.000    0.003
  41250.000    0.003
  41280.000    0.003
  41310.000    0.003
  41340.000    0.003
  41370.000    0.003
  41400.000    0.003
  41430.000    0.003
  41460.000    0.003
  41490.000    0.003
  41520.000    0.003
  41550.000    0.003
  41580.000    0.003
  41610.000    0.003
  41640.000    0.003
  41670.000    0.004
  41700.000    0.003
  41730.000    0.004
  41760.000    0.003
  41790.000    0.004
  41820.000    0.004
  41850.000    0.004
  41880.000    0.004
  41910.000    0.004
  41940.000    0.004
  41970.000    0.003
  42000.000    0.003
  42030.000    0.004
  42060.000    0.003
  42090.000    0.003
  42120.000    0.004
  42150.000    0.004
  42180.000    0.004
  42210.000    0.004
  42240.000    0.004
  42270.000    0.004
  42300.000    0.003
  42330.000    0.004
  42360.000    0.004
  42390.000    0.004
  42420.000    0.004
  42450.000    0.004
  42480.000    0.004
  42510.000    0.004
  42540.000    0.004
  42570.000    0.003
  42600.000    0.004
  42630.000    0.004
  42660.000    0.003
  42690.000    0.004
  42720.000    0.003
  42750.000    0.003
  42780.000    0.003
  42810.000    0.003
  42840.000    0.003
  42870.000    0.003
  42900.000    0.003
  42930.000    0.003
  42960.000    0.003
  42990.000    0.004
  43020.000    0.004
  43050.000    0.003
  43080.000    0.004
  43110.000    0.004
  43140.000    0.003
  43170.000    0.003
  43200.000    0.003
  43230.000    0.003
  43260.000    0.003
  43290.000    0.003
  43320.000    0.003
  43350.000    0.003
  43380.000    0.003
  43410.000    0.003
  43440.000    0.003
  43470.000    0.003
  43500.000    0.003
  43530.000    0.003
  43560.000    0.004
  43590.000    0.003
  43620.000    0.003
  43650.000    0.003
  43680.000    0.004
  43710.000    0.003
  43740.000    0.003
  43770.000    0.003
  43800.000    0.004
  43830.000    0.003
  43860.000    0.003
  43890.000    0.003
  43920.000    0.004
  43950.000    0.003
  43980.000    0.004
  44010.000    0.003
  44040.000    0.003
  44070.000    0.003
  44100.000    0.003
  44130.000    0.003
  44160.000    0.004
  44190.000    0.004
  44220.000    0.003
  44250.000    0.003
  44280.000    0.003
  44310.000    0.004
  44340.000    0.003
  44370.000    0.003
  44400.000    0.004
  44430.000    0.003
  44460.000    0.003
  44490.000    0.003
  44520.000    0.003
  44550.000    0.003
  44580.000    0.003
  44610.000    0.003
  44640.000    0.003
  44670.000    0.003
  44700.000    0.003
  44730.000    0.003
  44760.000    0.004
  44790.000    0.003
  44820.000    0.003
  44850.000    0.004
  44880.000    0.003
  44910.000    0.003
  44940.000    0.003
  44970.000    0.003
  45000.000    0.003
  45030.000    0.002
  45060.000    0.003
  45090.000    0.003
  45120.000    0.003
  45150.000    0.003
  45180.000    0.003
  45210.000    0.003
  45240.000    0.003
  45270.000    0.003
  45300.000    0.003
  45330.000    0.003
  45360.000    0.004
  45390.000    0.003
  45420.000    0.003
  45450.000    0.003
  45480.000    0.003
  45510.000    0.003
  45540.000    0.003
  45570.000    0.003
  45600.000    0.003
  45630.000    0.003
  45660.000    0.003
  45690.000    0.003
  45720.000    0.003
  45750.000    0.003
  45780.000    0.004
  45810.000    0.003
  45840.000    0.003
  45870.000    0.004
  45900.000    0.003
  45930.000    0.003
  45960.000    0.003
  45990.000    0.003
  46020.000    0.003
  46050.000    0.003
  46080.000    0.003
  46110.000    0.003
  46140.000    0.003
  46170.000    0.003
  46200.000    0.003
  46230.000    0.003
  46260.000    0.003
  46290.000    0.004
  46320.000    0.003
  46350.000    0.003
  46380.000    0.003
  46410.000    0.003
  46440.000    0.003
  46470.000    0.003
  46500.000    0.003
  46530.000    0.003
  46560.000    0.003
  46590.000    0.003
  46620.000    0.003
  46650.000    0.003
  46680.000    0.003
  46710.000    0.004
  46740.000    0.003
  46770.000    0.003
  46800.000    0.003
  46830.000    0.003
  46860.000    0.003
  46890.000    0.003
  46920.000    0.003
  46950.000    0.003
  46980.000    0.003
  47010.000    0.003
  47040.000    0.003
  47070.000    0.003
  47100.000    0.003
  47130.000    0.003
  47160.000    0.003
  47190.000    0.003
  47220.000    0.003
  47250.000    0.003
  47280.000    0.003
  47310.000    0.003
  47340.000    0.003
  47370.000    0.003
  47400.000    0.003
  47430.000    0.003
  47460.000    0.003
  47490.000    0.003
  47520.000    0.004
  47550.000    0.003
  47580.000    0.003
  47610.000    0.003
  47640.000    0.002
  47670.000    0.003
  47700.000    0.003
  47730.000    0.003
  47760.000    0.003
  47790.000    0.003
  47820.000    0.003
  47850.000    0.003
  47880.000    0.004
  47910.000    0.003
  47940.000    0.003
  47970.000    0.004
  48000.000    0.003
  48030.000    0.003
  48060.000    0.004
  48090.000    0.003
  48120.000    0.003
  48150.000    0.003
  48180.000    0.003
  48210.000    0.003
  48240.000    0.003
  48270.000    0.003
  48300.000    0.003
  48330.000    0.003
  48360.000    0.002
  48390.000    0.003
  48420.000    0.003
  48450.000    0.003
  48480.000    0.003
  48510.000    0.003
  48540.000    0.003
  48570.000    0.003
  48600.000    0.003
  48630.000    0.003
  48660.000    0.004
  48690.000    0.003
  48720.000    0.003
  48750.000    0.003
  48780.000    0.003
  48810.000    0.003
  48840.000    0.003
  48870.000    0.003
  48900.000    0.003
  48930.000    0.003
  48960.000    0.003
  48990.000    0.003
  49020.000    0.003
  49050.000    0.004
  49080.000    0.003
  49110.000    0.003
  49140.000    0.003
  49170.000    0.003
  49200.000    0.003
  49230.000    0.003
  49260.000    0.003
  49290.000    0.004
  49320.000    0.003
  49350.000    0.003
  49380.000    0.003
  49410.000    0.003
  49440.000    0.003
  49470.000    0.003
  49500.000    0.003
  49530.000    0.003
  49560.000    0.003
  49590.000    0.003
  49620.000    0.003
  49650.000    0.003
  49680.000    0.003
  49710.000    0.003
  49740.000    0.003
  49770.000    0.003
  49800.000    0.003
  49830.000    0.003
  49860.000    0.003
  49890.000    0.004
  49920.000    0.003
  49950.000    0.003
  49980.000    0.003
  50010.000    0.003
  50040.000    0.003
  50070.000    0.003
  50100.000    0.003
  50130.000    0.003
  50160.000    0.003
  50190.000    0.003
  50220.000    0.003
  50250.000    0.003
  50280.000    0.003
  50310.000    0.003
  50340.000    0.003
  50370.000    0.003
  50400.000    0.003
  50430.000    0.004
  50460.000    0.004
  50490.000    0.003
  50520.000    0.003
  50550.000    0.003
  50580.000    0.004
  50610.000    0.003
  50640.000    0.003
  50670.000    0.003
  50700.000    0.003
  50730.000    0.003
  50760.000    0.003
  50790.000    0.003
  50820.000    0.003
  50850.000    0.003
  50880.000    0.003
  50910.000    0.003
  50940.000    0.003
  50970.000    0.003
  51000.000    0.003
  51030.000    0.003
  51060.000    0.003
  51090.000    0.003
  51120.000    0.003
  51150.000    0.003
  51180.000    0.003
  51210.000    0.003
  51240.000    0.003
  51270.000    0.003
  51300.000    0.003
  51330.000    0.003
  51360.000    0.003
  51390.000    0.003
  51420.000    0.003
  51450.000    0.003
  51480.000    0.003
  51510.000    0.003
  51540.000    0.003
  51570.000    0.003
  51600.000    0.003
  51630.000    0.003
  51660.000    0.003
  51690.000    0.003
  51720.000    0.003
  51750.000    0.003
  51780.000    0.003
  51810.000    0.003
  51840.000    0.003
  51870.000    0.003
  51900.000    0.002
  51930.000    0.002
  51960.000    0.003
  51990.000    0.003
  52020.000    0.003
  52050.000    0.003
  52080.000    0.003
  52110.000    0.003
  52140.000    0.003
  52170.000    0.003
  52200.000    0.003
  52230.000    0.003
  52260.000    0.003
  52290.000    0.003
  52320.000    0.003
  52350.000    0.003
  52380.000    0.003
  52410.000    0.003
  52440.000    0.003
  52470.000    0.003
  52500.000    0.003
  52530.000    0.003
  52560.000    0.003
  52590.000    0.003
  52620.000    0.003
  52650.000    0.003
  52680.000    0.003
  52710.000    0.003
  52740.000    0.003
  52770.000    0.003
  52800.000    0.003
  52830.000    0.003
  52860.000    0.003
  52890.000    0.003
  52920.000    0.003
  52950.000    0.003
  52980.000    0.003
  53010.000    0.003
  53040.000    0.003
  53070.000    0.003
  53100.000    0.003
  53130.000    0.003
  53160.000    0.003
  53190.000    0.003
  53220.000    0.003
  53250.000    0.003
  53280.000    0.004
  53310.000    0.003
  53340.000    0.003
  53370.000    0.003
  53400.000    0.003
  53430.000    0.003
  53460.000    0.004
  53490.000    0.003
  53520.000    0.003
  53550.000    0.003
  53580.000    0.003
  53610.000    0.003
  53640.000    0.003
  53670.000    0.003
  53700.000    0.003
  53730.000    0.003
  53760.000    0.003
  53790.000    0.003
  53820.000    0.003
  53850.000    0.003
  53880.000    0.003
  53910.000    0.003
  53940.000    0.003
  53970.000    0.003
  54000.000    0.003
  54030.000    0.003
  54060.000    0.003
  54090.000    0.003
  54120.000    0.003
  54150.000    0.003
  54180.000    0.003
  54210.000    0.003
  54240.000    0.003
  54270.000    0.003
  54300.000    0.003
  54330.000    0.003
  54360.000    0.003
  54390.000    0.003
  54420.000    0.004
  54450.000    0.003
  54480.000    0.003
  54510.000    0.003
  54540.000    0.003
  54570.000    0.003
  54600.000    0.003
  54630.000    0.003
  54660.000    0.003
  54690.000    0.003
  54720.000    0.003
  54750.000    0.002
  54780.000    0.003
  54810.000    0.003
  54840.000    0.003
  54870.000    0.003
  54900.000    0.003
  54930.000    0.003
  54960.000    0.003
  54990.000    0.003
  55020.000    0.003
  55050.000    0.003
  55080.000    0.003
  55110.000    0.003
  55140.000    0.003
  55170.000    0.003
  55200.000    0.003
  55230.000    0.003
  55260.000    0.002
  55290.000    0.002
  55320.000    0.003
  55350.000    0.003
  55380.000    0.003
  55410.000    0.003
  55440.000    0.003
  55470.000    0.002
  55500.000    0.003
  55530.000    0.004
  55560.000    0.003
  55590.000    0.003
  55620.000    0.003
  55650.000    0.003
  55680.000    0.003
  55710.000    0.003
  55740.000    0.002
  55770.000    0.003
  55800.000    0.002
  55830.000    0.003
  55860.000    0.003
  55890.000    0.003
  55920.000    0.003
  55950.000    0.003
  55980.000    0.003
  56010.000    0.003
  56040.000    0.003
  56070.000    0.003
  56100.000    0.003
  56130.000    0.003
  56160.000    0.003
  56190.000    0.003
  56220.000    0.003
  56250.000    0.002
  56280.000    0.003
  56310.000    0.003
  56340.000    0.003
  56370.000    0.003
  56400.000    0.003
  56430.000    0.003
  56460.000    0.003
  56490.000    0.003
  56520.000    0.003
  56550.000    0.003
  56580.000    0.003
  56610.000    0.003
  56640.000    0.003
  56670.000    0.003
  56700.000    0.003
  56730.000    0.003
  56760.000    0.003
  56790.000    0.003
  56820.000    0.003
  56850.000    0.003
  56880.000    0.003
  56910.000    0.003
  56940.000    0.003
  56970.000    0.002
  57000.000    0.002
  57030.000    0.002
  57060.000    0.003
  57090.000    0.003
  57120.000    0.003
  57150.000    0.003
  57180.000    0.002
  57210.000    0.003
  57240.000    0.003
  57270.000    0.003
  57300.000    0.003
  57330.000    0.003
  57360.000    0.003
  57390.000    0.003
  57420.000    0.003
  57450.000    0.003
  57480.000    0.002
  57510.000    0.003
  57540.000    0.003
  57570.000    0.003
  57600.000    0.003
  57630.000    0.003
  57660.000    0.003
  57690.000    0.003
  57720.000    0.003
  57750.000    0.003
  57780.000    0.003
  57810.000    0.003
  57840.000    0.003
  57870.000    0.003
  57900.000    0.003
  57930.000    0.003
  57960.000    0.003
  57990.000    0.003
  58020.000    0.003
  58050.000    0.003
  58080.000    0.003
  58110.000    0.003
  58140.000    0.003
  58170.000    0.003
  58200.000    0.003
  58230.000    0.003
  58260.000    0.004
  58290.000    0.004
  58320.000    0.003
  58350.000    0.003
  58380.000    0.003
  58410.000    0.003
  58440.000    0.003
  58470.000    0.003
  58500.000    0.003
  58530.000    0.003
  58560.000    0.003
  58590.000    0.003
  58620.000    0.003
  58650.000    0.003
  58680.000    0.003
  58710.000    0.003
  58740.000    0.003
  58770.000    0.003
  58800.000    0.003
  58830.000    0.003
  58860.000    0.003
  58890.000    0.003
  58920.000    0.003
  58950.000    0.003
  58980.000    0.003
  59010.000    0.003
  59040.000    0.003
  59070.000    0.003
  59100.000    0.003
  59130.000    0.003
  59160.000    0.003
  59190.000    0.003
  59220.000    0.003
  59250.000    0.003
  59280.000    0.003
  59310.000    0.002
  59340.000    0.003
  59370.000    0.003
  59400.000    0.003
  59430.000    0.003
  59460.000    0.003
  59490.000    0.002
  59520.000    0.003
  59550.000    0.003
  59580.000    0.003
  59610.000    0.003
  59640.000    0.003
  59670.000    0.003
  59700.000    0.003
  59730.000    0.003
  59760.000    0.003
  59790.000    0.004
  59820.000    0.003
  59850.000    0.003
  59880.000    0.004
  59910.000    0.003
  59940.000    0.003
  59970.000    0.003
  60000.000    0.003
  60030.000    0.003
  60060.000    0.003
  60090.000    0.004
  60120.000    0.003
  60150.000    0.004
  60180.000    0.003
  60210.000    0.003
  60240.000    0.003
  60270.000    0.003
  60300.000    0.003
  60330.000    0.003
  60360.000    0.003
  60390.000    0.003
  60420.000    0.003
  60450.000    0.003
  60480.000    0.003
  60510.000    0.003
  60540.000    0.003
  60570.000    0.003
  60600.000    0.003
  60630.000    0.003
  60660.000    0.003
  60690.000    0.003
  60720.000    0.003
  60750.000    0.003
  60780.000    0.003
  60810.000    0.003
  60840.000    0.003
  60870.000    0.003
  60900.000    0.003
  60930.000    0.003
  60960.000    0.003
  60990.000    0.004
  61020.000    0.004
  61050.000    0.004
  61080.000    0.003
  61110.000    0.004
  61140.000    0.004
  61170.000    0.003
  61200.000    0.004
  61230.000    0.003
  61260.000    0.003
  61290.000    0.003
  61320.000    0.003
  61350.000    0.003
  61380.000    0.003
  61410.000    0.003
  61440.000    0.003
  61470.000    0.003
  61500.000    0.003
  61530.000    0.003
  61560.000    0.003
  61590.000    0.003
  61620.000    0.003
  61650.000    0.003
  61680.000    0.004
  61710.000    0.003
  61740.000    0.003
  61770.000    0.003
  61800.000    0.003
  61830.000    0.003
  61860.000    0.003
  61890.000    0.003
  61920.000    0.003
  61950.000    0.003
  61980.000    0.003
  62010.000    0.003
  62040.000    0.003
  62070.000    0.003
  62100.000    0.003
  62130.000    0.003
  62160.000    0.003
  62190.000    0.003
  62220.000    0.003
  62250.000    0.003
  62280.000    0.003
  62310.000    0.003
  62340.000    0.003
  62370.000    0.003
  62400.000    0.003
  62430.000    0.003
  62460.000    0.003
  62490.000    0.003
  62520.000    0.003
  62550.000    0.003
  62580.000    0.003
  62610.000    0.003
  62640.000    0.003
  62670.000    0.003
  62700.000    0.003
  62730.000    0.003
  62760.000    0.003
  62790.000    0.003
  62820.000    0.003
  62850.000    0.003
  62880.000    0.003
  62910.000    0.003
  62940.000    0.003
  62970.000    0.004
  63000.000    0.003
  63030.000    0.003
  63060.000    0.003
  63090.000    0.003
  63120.000    0.003
  63150.000    0.003
  63180.000    0.003
  63210.000    0.004
  63240.000    0.003
  63270.000    0.003
  63300.000    0.003
  63330.000    0.003
  63360.000    0.003
  63390.000    0.003
  63420.000    0.003
  63450.000    0.003
  63480.000    0.003
  63510.000    0.003
  63540.000    0.003
  63570.000    0.003
  63600.000    0.003
  63630.000    0.003
  63660.000    0.003
  63690.000    0.003
  63720.000    0.003
  63750.000    0.003
  63780.000    0.004
  63810.000    0.003
  63840.000    0.003
  63870.000    0.004
  63900.000    0.003
  63930.000    0.003
  63960.000    0.003
  63990.000    0.002
  64020.000    0.003
  64050.000    0.003
  64080.000    0.003
  64110.000    0.003
  64140.000    0.003
  64170.000    0.003
  64200.000    0.003
  64230.000    0.003
  64260.000    0.003
  64290.000    0.003
  64320.000    0.003
  64350.000    0.003
  64380.000    0.003
  64410.000    0.003
  64440.000    0.003
  64470.000    0.003
  64500.000    0.003
  64530.000    0.003
  64560.000    0.003
  64590.000    0.004
  64620.000    0.003
  64650.000    0.003
  64680.000    0.003
  64710.000    0.003
  64740.000    0.003
  64770.000    0.003
  64800.000    0.003
  64830.000    0.003
  64860.000    0.003
  64890.000    0.003
  64920.000    0.003
  64950.000    0.003
  64980.000    0.003
  65010.000    0.003
  65040.000    0.003
  65070.000    0.003
  65100.000    0.003
  65130.000    0.003
  65160.000    0.003
  65190.000    0.003
  65220.000    0.003
  65250.000    0.003
  65280.000    0.003
  65310.000    0.003
  65340.000    0.003
  65370.000    0.003
  65400.000    0.003
  65430.000    0.003
  65460.000    0.003
  65490.000    0.003
  65520.000    0.003
  65550.000    0.002
  65580.000    0.003
  65610.000    0.003
  65640.000    0.003
  65670.000    0.002
  65700.000    0.003
  65730.000    0.002
  65760.000    0.003
  65790.000    0.003
  65820.000    0.003
  65850.000    0.003
  65880.000    0.003
  65910.000    0.003
  65940.000    0.003
  65970.000    0.003
  66000.000    0.003
  66030.000    0.003
  66060.000    0.003
  66090.000    0.003
  66120.000    0.003
  66150.000    0.004
  66180.000    0.003
  66210.000    0.003
  66240.000    0.003
  66270.000    0.003
  66300.000    0.003
  66330.000    0.003
  66360.000    0.003
  66390.000    0.003
  66420.000    0.002
  66450.000    0.003
  66480.000    0.003
  66510.000    0.003
  66540.000    0.003
  66570.000    0.003
  66600.000    0.003
  66630.000    0.003
  66660.000    0.003
  66690.000    0.003
  66720.000    0.003
  66750.000    0.003
  66780.000    0.003
  66810.000    0.003
  66840.000    0.003
  66870.000    0.003
  66900.000    0.003
  66930.000    0.003
  66960.000    0.003
  66990.000    0.002
  67020.000    0.003
  67050.000    0.003
  67080.000    0.003
  67110.000    0.003
  67140.000    0.003
  67170.000    0.003
  67200.000    0.003
  67230.000    0.003
  67260.000    0.003
  67290.000    0.003
  67320.000    0.002
  67350.000    0.003
  67380.000    0.003
  67410.000    0.003
  67440.000    0.003
  67470.000    0.003
  67500.000    0.003
  67530.000    0.003
  67560.000    0.002
  67590.000    0.003
  67620.000    0.002
  67650.000    0.003
  67680.000    0.003
  67710.000    0.002
  67740.000    0.003
  67770.000    0.003
  67800.000    0.003
  67830.000    0.003
  67860.000    0.002
  67890.000    0.002
  67920.000    0.003
  67950.000    0.003
  67980.000    0.003
  68010.000    0.003
  68040.000    0.003
  68070.000    0.003
  68100.000    0.002
  68130.000    0.003
  68160.000    0.003
  68190.000    0.003
  68220.000    0.003
  68250.000    0.003
  68280.000    0.003
  68310.000    0.003
  68340.000    0.003
  68370.000    0.003
  68400.000    0.003
  68430.000    0.003
  68460.000    0.003
  68490.000    0.003
  68520.000    0.003
  68550.000    0.003
  68580.000    0.003
  68610.000    0.003
  68640.000    0.003
  68670.000    0.003
  68700.000    0.003
  68730.000    0.003
  68760.000    0.003
  68790.000    0.003
  68820.000    0.003
  68850.000    0.003
  68880.000    0.003
  68910.000    0.003
  68940.000    0.003
  68970.000    0.003
  69000.000    0.003
  69030.000    0.003
  69060.000    0.003
  69090.000    0.002
  69120.000    0.003
  69150.000    0.003
  69180.000    0.003
  69210.000    0.003
  69240.000    0.003
  69270.000    0.002
  69300.000    0.003
  69330.000    0.003
  69360.000    0.003
  69390.000    0.003
  69420.000    0.003
  69450.000    0.003
  69480.000    0.003
  69510.000    0.003
  69540.000    0.003
  69570.000    0.003
  69600.000    0.003
  69630.000    0.003
  69660.000    0.003
  69690.000    0.003
  69720.000    0.003
  69750.000    0.003
  69780.000    0.003
  69810.000    0.003
  69840.000    0.003
  69870.000    0.003
  69900.000    0.003
  69930.000    0.003
  69960.000    0.003
  69990.000    0.003
  70020.000    0.003
  70050.000    0.003
  70080.000    0.003
  70110.000    0.003
  70140.000    0.003
  70170.000    0.003
  70200.000    0.003
  70230.000    0.003
  70260.000    0.003
  70290.000    0.003
  70320.000    0.003
  70350.000    0.003
  70380.000    0.003
  70410.000    0.003
  70440.000    0.003
  70470.000    0.003
  70500.000    0.003
  70530.000    0.003
  70560.000    0.003
  70590.000    0.003
  70620.000    0.003
  70650.000    0.003
  70680.000    0.003
  70710.000    0.003
  70740.000    0.003
  70770.000    0.003
  70800.000    0.003
  70830.000    0.003
  70860.000    0.003
  70890.000    0.003
  70920.000    0.003
  70950.000    0.003
  70980.000    0.002
  71010.000    0.002
  71040.000    0.003
  71070.000    0.003
  71100.000    0.003
  71130.000    0.003
  71160.000    0.003
  71190.000    0.003
  71220.000    0.003
  71250.000    0.003
  71280.000    0.002
  71310.000    0.003
  71340.000    0.002
  71370.000    0.003
  71400.000    0.002
  71430.000    0.003
  71460.000    0.003
  71490.000    0.003
  71520.000    0.003
  71550.000    0.003
  71580.000    0.003
  71610.000    0.003
  71640.000    0.003
  71670.000    0.003
  71700.000    0.003
  71730.000    0.003
  71760.000    0.003
  71790.000    0.002
  71820.000    0.003
  71850.000    0.003
  71880.000    0.003
  71910.000    0.003
  71940.000    0.003
  71970.000    0.003
  72000.000    0.003
  72030.000    0.003
  72060.000    0.003
  72090.000    0.003
  72120.000    0.002
  72150.000    0.002
  72180.000    0.003
  72210.000    0.003
  72240.000    0.003
  72270.000    0.003
  72300.000    0.003
  72330.000    0.003
  72360.000    0.003
  72390.000    0.003
  72420.000    0.003
  72450.000    0.002
  72480.000    0.003
  72510.000    0.003
  72540.000    0.003
  72570.000    0.003
  72600.000    0.003
  72630.000    0.003
  72660.000    0.003
  72690.000    0.003
  72720.000    0.003
  72750.000    0.003
  72780.000    0.003
  72810.000    0.003
  72840.000    0.003
  72870.000    0.003
  72900.000    0.003
  72930.000    0.003
  72960.000    0.003
  72990.000    0.003
  73020.000    0.003
  73050.000    0.003
  73080.000    0.003
  73110.000    0.003
  73140.000    0.003
  73170.000    0.003
  73200.000    0.003
  73230.000    0.004
  73260.000    0.004
  73290.000    0.003
  73320.000    0.003
  73350.000    0.003
  73380.000    0.002
  73410.000    0.003
  73440.000    0.003
  73470.000    0.003
  73500.000    0.002
  73530.000    0.003
  73560.000    0.003
  73590.000    0.003
  73620.000    0.003
  73650.000    0.003
  73680.000    0.003
  73710.000    0.003
  73740.000    0.003
  73770.000    0.003
  73800.000    0.003
  73830.000    0.003
  73860.000    0.003
  73890.000    0.003
  73920.000    0.003
  73950.000    0.003
  73980.000    0.003
  74010.000    0.002
  74040.000    0.003
  74070.000    0.003
  74100.000    0.003
  74130.000    0.003
  74160.000    0.003
  74190.000    0.003
  74220.000    0.003
  74250.000    0.003
  74280.000    0.003
  74310.000    0.003
  74340.000    0.003
  74370.000    0.003
  74400.000    0.003
  74430.000    0.003
  74460.000    0.003
  74490.000    0.003
  74520.000    0.003
  74550.000    0.003
  74580.000    0.003
  74610.000    0.003
  74640.000    0.003
  74670.000    0.003
  74700.000    0.003
  74730.000    0.003
  74760.000    0.003
  74790.000    0.003
  74820.000    0.003
  74850.000    0.003
  74880.000    0.003
  74910.000    0.003
  74940.000    0.003
  74970.000    0.003
  75000.000    0.003
  75030.000    0.003
  75060.000    0.003
  75090.000    0.004
  75120.000    0.003
  75150.000    0.003
  75180.000    0.003
  75210.000    0.003
  75240.000    0.003
  75270.000    0.003
  75300.000    0.003
  75330.000    0.003
  75360.000    0.003
  75390.000    0.003
  75420.000    0.003
  75450.000    0.003
  75480.000    0.003
  75510.000    0.003
  75540.000    0.003
  75570.000    0.003
  75600.000    0.003
  75630.000    0.003
  75660.000    0.003
  75690.000    0.003
  75720.000    0.003
  75750.000    0.003
  75780.000    0.003
  75810.000    0.003
  75840.000    0.003
  75870.000    0.003
  75900.000    0.003
  75930.000    0.003
  75960.000    0.003
  75990.000    0.003
  76020.000    0.003
  76050.000    0.003
  76080.000    0.003
  76110.000    0.003
  76140.000    0.003
  76170.000    0.003
  76200.000    0.003
  76230.000    0.003
  76260.000    0.003
  76290.000    0.003
  76320.000    0.003
  76350.000    0.003
  76380.000    0.003
  76410.000    0.003
  76440.000    0.003
  76470.000    0.003
  76500.000    0.003
  76530.000    0.003
  76560.000    0.003
  76590.000    0.003
  76620.000    0.003
  76650.000    0.003
  76680.000    0.003
  76710.000    0.003
  76740.000    0.004
  76770.000    0.004
  76800.000    0.003
  76830.000    0.003
  76860.000    0.003
  76890.000    0.003
  76920.000    0.003
  76950.000    0.003
  76980.000    0.003
  77010.000    0.003
  77040.000    0.003
  77070.000    0.003
  77100.000    0.003
  77130.000    0.003
  77160.000    0.003
  77190.000    0.003
  77220.000    0.003
  77250.000    0.003
  77280.000    0.003
  77310.000    0.003
  77340.000    0.003
  77370.000    0.004
  77400.000    0.003
  77430.000    0.003
  77460.000    0.003
  77490.000    0.003
  77520.000    0.003
  77550.000    0.003
  77580.000    0.003
  77610.000    0.004
  77640.000    0.003
  77670.000    0.003
  77700.000    0.003
  77730.000    0.003
  77760.000    0.003
  77790.000    0.003
  77820.000    0.003
  77850.000    0.003
  77880.000    0.003
  77910.000    0.003
  77940.000    0.003
  77970.000    0.003
  78000.000    0.004
  78030.000    0.003
  78060.000    0.003
  78090.000    0.003
  78120.000    0.003
  78150.000    0.003
  78180.000    0.003
  78210.000    0.004
  78240.000    0.004
  78270.000    0.003
  78300.000    0.003
  78330.000    0.003
  78360.000    0.003
  78390.000    0.003
  78420.000    0.003
  78450.000    0.003
  78480.000    0.003
  78510.000    0.003
  78540.000    0.003
  78570.000    0.003
  78600.000    0.004
  78630.000    0.003
  78660.000    0.003
  78690.000    0.003
  78720.000    0.003
  78750.000    0.003
  78780.000    0.003
  78810.000    0.003
  78840.000    0.003
  78870.000    0.003
  78900.000    0.003
  78930.000    0.003
  78960.000    0.003
  78990.000    0.003
  79020.000    0.003
  79050.000    0.003
  79080.000    0.003
  79110.000    0.003
  79140.000    0.003
  79170.000    0.003
  79200.000    0.003
  79230.000    0.003
  79260.000    0.003
  79290.000    0.003
  79320.000    0.003
  79350.000    0.003
  79380.000    0.003
  79410.000    0.003
  79440.000    0.003
  79470.000    0.003
  79500.000    0.003
  79530.000    0.003
  79560.000    0.003
  79590.000    0.003
  79620.000    0.003
  79650.000    0.004
  79680.000    0.003
  79710.000    0.003
  79740.000    0.003
  79770.000    0.003
  79800.000    0.003
  79830.000    0.003
  79860.000    0.003
  79890.000    0.003
  79920.000    0.003
  79950.000    0.003
  79980.000    0.003
  80010.000    0.004
  80040.000    0.004
  80070.000    0.003
  80100.000    0.003
  80130.000    0.003
  80160.000    0.003
  80190.000    0.003
  80220.000    0.003
  80250.000    0.003
  80280.000    0.003
  80310.000    0.002
  80340.000    0.003
  80370.000    0.003
  80400.000    0.003
  80430.000    0.003
  80460.000    0.003
  80490.000    0.003
  80520.000    0.003
  80550.000    0.003
  80580.000    0.003
  80610.000    0.003
  80640.000    0.003
  80670.000    0.002
  80700.000    0.003
  80730.000    0.003
  80760.000    0.003
  80790.000    0.003
  80820.000    0.003
  80850.000    0.003
  80880.000    0.002
  80910.000    0.003
  80940.000    0.003
  80970.000    0.003
  81000.000    0.002
  81030.000    0.003
  81060.000    0.003
  81090.000    0.002
  81120.000    0.003
  81150.000    0.003
  81180.000    0.003
  81210.000    0.003
  81240.000    0.003
  81270.000    0.002
  81300.000    0.002
  81330.000    0.003
  81360.000    0.003
  81390.000    0.003
  81420.000    0.003
  81450.000    0.002
  81480.000    0.002
  81510.000    0.002
  81540.000    0.002
  81570.000    0.003
  81600.000    0.002
  81630.000    0.002
  81660.000    0.002
  81690.000    0.002
  81720.000    0.003
  81750.000    0.003
  81780.000    0.002
  81810.000    0.003
  81840.000    0.003
  81870.000    0.002
  81900.000    0.003
  81930.000    0.003
  81960.000    0.003
  81990.000    0.003
  82020.000    0.003
  82050.000    0.003
  82080.000    0.003
  82110.000    0.003
  82140.000    0.003
  82170.000    0.002
  82200.000    0.002
  82230.000    0.002
  82260.000    0.003
  82290.000    0.003
  82320.000    0.003
  82350.000    0.003
  82380.000    0.002
  82410.000    0.003
  82440.000    0.003
  82470.000    0.003
  82500.000    0.003
  82530.000    0.003
  82560.000    0.003
  82590.000    0.002
  82620.000    0.003
  82650.000    0.003
  82680.000    0.003
  82710.000    0.003
  82740.000    0.003
  82770.000    0.002
  82800.000    0.003
  82830.000    0.003
  82860.000    0.003
  82890.000    0.003
  82920.000    0.003
  82950.000    0.003
  82980.000    0.003
  83010.000    0.003
  83040.000    0.003
  83070.000    0.003
  83100.000    0.003
  83130.000    0.003
  83160.000    0.003
  83190.000    0.003
  83220.000    0.003
  83250.000    0.003
  83280.000    0.003
  83310.000    0.003
  83340.000    0.003
  83370.000    0.003
  83400.000    0.002
  83430.000    0.002
  83460.000    0.003
  83490.000    0.003
  83520.000    0.003
  83550.000    0.002
  83580.000    0.002
  83610.000    0.003
  83640.000    0.003
  83670.000    0.003
  83700.000    0.002
  83730.000    0.002
  83760.000    0.003
  83790.000    0.003
  83820.000    0.002
  83850.000    0.002
  83880.000    0.003
  83910.000    0.002
  83940.000    0.002
  83970.000    0.003
  84000.000    0.003
  84030.000    0.003
  84060.000    0.003
  84090.000    0.003
  84120.000    0.002
  84150.000    0.002
  84180.000    0.002
  84210.000    0.003
  84240.000    0.003
  84270.000    0.002
  84300.000    0.002
  84330.000    0.003
  84360.000    0.002
  84390.000    0.003
  84420.000    0.003
  84450.000    0.002
  84480.000    0.003
  84510.000    0.003
  84540.000    0.003
  84570.000    0.003
  84600.000    0.003
  84630.000    0.003
  84660.000    0.003
  84690.000    0.003
  84720.000    0.003
  84750.000    0.003
  84780.000    0.002
  84810.000    0.003
  84840.000    0.003
  84870.000    0.003
  84900.000    0.002
  84930.000    0.002
  84960.000    0.003
  84990.000    0.002
  85020.000    0.002
  85050.000    0.002
  85080.000    0.002
  85110.000    0.002
  85140.000    0.002
  85170.000    0.003
  85200.000    0.003
  85230.000    0.003
  85260.000    0.003
  85290.000    0.003
  85320.000    0.003
  85350.000    0.003
  85380.000    0.003
  85410.000    0.003
  85440.000    0.002
  85470.000    0.002
  85500.000    0.003
  85530.000    0.003
  85560.000    0.003
  85590.000    0.003
  85620.000    0.003
  85650.000    0.003
  85680.000    0.003
  85710.000    0.003
  85740.000    0.002
  85770.000    0.002
  85800.000    0.002
  85830.000    0.003
  85860.000    0.003
  85890.000    0.002
  85920.000    0.003
  85950.000    0.003
  85980.000    0.003
  86010.000    0.003
  86040.000    0.003
  86070.000    0.003
  86100.000    0.003
  86130.000    0.003
  86160.000    0.003
  86190.000    0.003
  86220.000    0.003
  86250.000    0.003
  86280.000    0.003
  86310.000    0.003
  86340.000    0.003
  86370.000    0.003
  86400.000    0.003
  86430.000    0.003
  86460.000    0.003
  86490.000    0.003
  86520.000    0.003
  86550.000    0.003
  86580.000    0.003
  86610.000    0.003
  86640.000    0.003
  86670.000    0.003
  86700.000    0.003
  86730.000    0.003
  86760.000    0.003
  86790.000    0.003
  86820.000    0.003
  86850.000    0.003
  86880.000    0.004
  86910.000    0.003
  86940.000    0.003
  86970.000    0.003
  87000.000    0.003
  87030.000    0.003
  87060.000    0.003
  87090.000    0.003
  87120.000    0.003
  87150.000    0.003
  87180.000    0.003
  87210.000    0.003
  87240.000    0.003
  87270.000    0.003
  87300.000    0.003
  87330.000    0.003
  87360.000    0.003
  87390.000    0.003
  87420.000    0.003
  87450.000    0.003
  87480.000    0.003
  87510.000    0.003
  87540.000    0.002
  87570.000    0.002
  87600.000    0.003
  87630.000    0.003
  87660.000    0.002
  87690.000    0.003
  87720.000    0.003
  87750.000    0.003
  87780.000    0.003
  87810.000    0.003
  87840.000    0.003
  87870.000    0.003
  87900.000    0.003
  87930.000    0.003
  87960.000    0.003
  87990.000    0.002
  88020.000    0.002
  88050.000    0.002
  88080.000    0.003
  88110.000    0.003
  88140.000    0.003
  88170.000    0.002
  88200.000    0.003
  88230.000    0.003
  88260.000    0.003
  88290.000    0.003
  88320.000    0.003
  88350.000    0.003
  88380.000    0.003
  88410.000    0.003
  88440.000    0.003
  88470.000    0.003
  88500.000    0.003
  88530.000    0.003
  88560.000    0.003
  88590.000    0.003
  88620.000    0.003
  88650.000    0.003
  88680.000    0.003
  88710.000    0.003
  88740.000    0.003
  88770.000    0.003
  88800.000    0.003
  88830.000    0.003
  88860.000    0.003
  88890.000    0.003
  88920.000    0.002
  88950.000    0.003
  88980.000    0.003
  89010.000    0.003
  89040.000    0.003
  89070.000    0.003
  89100.000    0.002
  89130.000    0.003
  89160.000    0.003
  89190.000    0.002
  89220.000    0.003
  89250.000    0.002
  89280.000    0.002
  89310.000    0.003
  89340.000    0.003
  89370.000    0.003
  89400.000    0.003
  89430.000    0.003
  89460.000    0.002
  89490.000    0.002
  89520.000    0.003
  89550.000    0.003
  89580.000    0.002
  89610.000    0.003
  89640.000    0.003
  89670.000    0.003
  89700.000    0.003
  89730.000    0.002
  89760.000    0.002
  89790.000    0.003
  89820.000    0.003
  89850.000    0.003
  89880.000    0.002
  89910.000    0.002
  89940.000    0.003
  89970.000    0.002
  90000.000    0.003
  90030.000    0.002
  90060.000    0.003
  90090.000    0.003
  90120.000    0.003
  90150.000    0.003
  90180.000    0.002
  90210.000    0.003
  90240.000    0.002
  90270.000    0.003
  90300.000    0.002
  90330.000    0.003
  90360.000    0.003
  90390.000    0.003
  90420.000    0.003
  90450.000    0.002
  90480.000    0.003
  90510.000    0.003
  90540.000    0.002
  90570.000    0.002
  90600.000    0.002
  90630.000    0.002
  90660.000    0.002
  90690.000    0.002
  90720.000    0.002
  90750.000    0.003
  90780.000    0.003
  90810.000    0.003
  90840.000    0.003
  90870.000    0.003
  90900.000    0.002
  90930.000    0.003
  90960.000    0.003
  90990.000    0.002
  91020.000    0.003
  91050.000    0.003
  91080.000    0.003
  91110.000    0.002
  91140.000    0.002
  91170.000    0.003
  91200.000    0.002
  91230.000    0.003
  91260.000    0.003
  91290.000    0.003
  91320.000    0.002
  91350.000    0.003
  91380.000    0.002
  91410.000    0.003
  91440.000    0.002
  91470.000    0.002
  91500.000    0.002
  91530.000    0.002
  91560.000    0.002
  91590.000    0.003
  91620.000    0.002
  91650.000    0.002
  91680.000    0.002
  91710.000    0.002
  91740.000    0.003
  91770.000    0.002
  91800.000    0.002
  91830.000    0.002
  91860.000    0.002
  91890.000    0.003
  91920.000    0.003
  91950.000    0.002
  91980.000    0.003
  92010.000    0.002
  92040.000    0.002
  92070.000    0.002
  92100.000    0.002
  92130.000    0.003
  92160.000    0.002
  92190.000    0.003
  92220.000    0.002
  92250.000    0.002
  92280.000    0.002
  92310.000    0.003
  92340.000    0.002
  92370.000    0.002
  92400.000    0.003
  92430.000    0.003
  92460.000    0.003
  92490.000    0.002
  92520.000    0.002
  92550.000    0.002
  92580.000    0.003
  92610.000    0.002
  92640.000    0.003
  92670.000    0.003
  92700.000    0.002
  92730.000    0.003
  92760.000    0.003
  92790.000    0.003
  92820.000    0.003
  92850.000    0.003
  92880.000    0.002
  92910.000    0.003
  92940.000    0.003
  92970.000    0.003
  93000.000    0.003
  93030.000    0.003
  93060.000    0.003
  93090.000    0.003
  93120.000    0.003
  93150.000    0.003
  93180.000    0.002
  93210.000    0.003
  93240.000    0.003
  93270.000    0.003
  93300.000    0.003
  93330.000    0.003
  93360.000    0.003
  93390.000    0.003
  93420.000    0.003
  93450.000    0.003
  93480.000    0.003
  93510.000    0.003
  93540.000    0.003
  93570.000    0.003
  93600.000    0.003
  93630.000    0.003
  93660.000    0.003
  93690.000    0.003
  93720.000    0.003
  93750.000    0.003
  93780.000    0.003
  93810.000    0.003
  93840.000    0.003
  93870.000    0.003
  93900.000    0.002
  93930.000    0.002
  93960.000    0.003
  93990.000    0.002
  94020.000    0.003
  94050.000    0.003
  94080.000    0.003
  94110.000    0.003
  94140.000    0.003
  94170.000    0.003
  94200.000    0.003
  94230.000    0.002
  94260.000    0.003
  94290.000    0.003
  94320.000    0.003
  94350.000    0.003
  94380.000    0.003
  94410.000    0.003
  94440.000    0.003
  94470.000    0.003
  94500.000    0.002
  94530.000    0.002
  94560.000    0.002
  94590.000    0.003
  94620.000    0.002
  94650.000    0.003
  94680.000    0.003
  94710.000    0.003
  94740.000    0.003
  94770.000    0.002
  94800.000    0.002
  94830.000    0.003
  94860.000    0.003
  94890.000    0.003
  94920.000    0.002
  94950.000    0.003
  94980.000    0.003
  95010.000    0.003
  95040.000    0.003
  95070.000    0.003
  95100.000    0.003
  95130.000    0.003
  95160.000    0.004
  95190.000    0.003
  95220.000    0.003
  95250.000    0.003
  95280.000    0.003
  95310.000    0.003
  95340.000    0.003
  95370.000    0.003
  95400.000    0.003
  95430.000    0.002
  95460.000    0.003
  95490.000    0.003
  95520.000    0.002
  95550.000    0.002
  95580.000    0.003
  95610.000    0.003
  95640.000    0.003
  95670.000    0.003
  95700.000    0.003
  95730.000    0.003
  95760.000    0.003
  95790.000    0.003
  95820.000    0.003
  95850.000    0.003
  95880.000    0.003
  95910.000    0.003
  95940.000    0.003
  95970.000    0.003
  96000.000    0.002
  96030.000    0.003
  96060.000    0.003
  96090.000    0.003
  96120.000    0.003
  96150.000    0.003
  96180.000    0.003
  96210.000    0.003
  96240.000    0.003
  96270.000    0.002
  96300.000    0.003
  96330.000    0.003
  96360.000    0.002
  96390.000    0.002
  96420.000    0.003
  96450.000    0.003
  96480.000    0.003
  96510.000    0.003
  96540.000    0.002
  96570.000    0.002
  96600.000    0.002
  96630.000    0.003
  96660.000    0.002
  96690.000    0.003
  96720.000    0.002
  96750.000    0.002
  96780.000    0.003
  96810.000    0.003
  96840.000    0.003
  96870.000    0.003
  96900.000    0.002
  96930.000    0.002
  96960.000    0.003
  96990.000    0.002
  97020.000    0.003
  97050.000    0.003
  97080.000    0.003
  97110.000    0.003
  97140.000    0.002
  97170.000    0.003
  97200.000    0.003
  97230.000    0.002
  97260.000    0.003
  97290.000    0.003
  97320.000    0.003
  97350.000    0.002
  97380.000    0.003
  97410.000    0.003
  97440.000    0.002
  97470.000    0.003
  97500.000    0.003
  97530.000    0.003
  97560.000    0.003
  97590.000    0.003
  97620.000    0.003
  97650.000    0.002
  97680.000    0.003
  97710.000    0.003
  97740.000    0.003
  97770.000    0.003
  97800.000    0.003
  97830.000    0.003
  97860.000    0.003
  97890.000    0.003
  97920.000    0.003
  97950.000    0.003
  97980.000    0.003
  98010.000    0.003
  98040.000    0.003
  98070.000    0.003
  98100.000    0.003
  98130.000    0.002
  98160.000    0.003
  98190.000    0.003
  98220.000    0.003
  98250.000    0.003
  98280.000    0.003
  98310.000    0.003
  98340.000    0.003
  98370.000    0.003
  98400.000    0.003
  98430.000    0.003
  98460.000    0.002
  98490.000    0.003
  98520.000    0.003
  98550.000    0.003
  98580.000    0.002
  98610.000    0.003
  98640.000    0.003
  98670.000    0.003
  98700.000    0.003
  98730.000    0.003
  98760.000    0.003
  98790.000    0.003
  98820.000    0.003
  98850.000    0.003
  98880.000    0.003
  98910.000    0.003
  98940.000    0.003
  98970.000    0.003
  99000.000    0.003
  99030.000    0.003
  99060.000    0.003
  99090.000    0.003
  99120.000    0.003
  99150.000    0.003
  99180.000    0.003
  99210.000    0.003
  99240.000    0.003
  99270.000    0.003
  99300.000    0.003
  99330.000    0.003
  99360.000    0.003
  99390.000    0.003
  99420.000    0.003
  99450.000    0.003
  99480.000    0.003
  99510.000    0.003
  99540.000    0.003
  99570.000    0.003
  99600.000    0.003
  99630.000    0.003
  99660.000    0.003
  99690.000    0.003
  99720.000    0.003
  99750.000    0.003
  99780.000    0.003
  99810.000    0.003
  99840.000    0.003
  99870.000    0.003
  99900.000    0.003
  99930.000    0.003
  99960.000    0.003
  99990.000    0.003
