# Supplementary material for: Identification and validation of biomarkers associated with lactic acid metabolism in diabetic nephropathy
Source: PeerJ. 2026 Mar 3;14:e20761. doi: 10.7717/peerj.20761 (PMC12965171; doi:10.7717/peerj.20761)
Supplement: Supplemental Information 12 [file peerj-14-20761-s012.xvg]

# This file was created Thu Jun 19 21:25:42 2025
# Created by:
#                     :-) GROMACS - gmx distance, 2025.2 (-:
# 
# Executable:   /root/gromacs-2025.2/bin/gmx
# Data prefix:  /root/gromacs-2025.2
# Working dir:  /root/md/45_NJZK-20403-7/PTGS2_CIMICOXIB/1
# Command line:
#   gmx distance -f md_0_1.xtc -s md_0_1.tpr -n pm_index.ndx -oall pm_dist.xvg
# gmx distance is part of G R O M A C S:
#
# GROtesk MACabre and Sinister
#
@    title "Distance"
@    xaxis  label "Time (ps)"
@    yaxis  label "Distance (nm)"
@TYPE xy
      0.000    2.168
     30.000    2.282
     60.000    2.345
     90.000    2.370
    120.000    2.390
    150.000    2.266
    180.000    2.322
    210.000    2.264
    240.000    2.295
    270.000    2.263
    300.000    2.247
    330.000    2.230
    360.000    2.250
    390.000    2.265
    420.000    2.276
    450.000    2.320
    480.000    2.236
    510.000    2.275
    540.000    2.267
    570.000    2.341
    600.000    2.286
    630.000    2.208
    660.000    2.201
    690.000    2.178
    720.000    2.313
    750.000    2.324
    780.000    2.245
    810.000    2.238
    840.000    2.185
    870.000    2.408
    900.000    2.345
    930.000    2.338
    960.000    2.376
    990.000    2.342
   1020.000    2.413
   1050.000    2.309
   1080.000    2.341
   1110.000    2.396
   1140.000    2.437
   1170.000    2.421
   1200.000    2.343
   1230.000    2.399
   1260.000    2.392
   1290.000    2.358
   1320.000    2.340
   1350.000    2.433
   1380.000    2.485
   1410.000    2.545
   1440.000    2.459
   1470.000    2.400
   1500.000    2.422
   1530.000    2.425
   1560.000    2.467
   1590.000    2.467
   1620.000    2.350
   1650.000    2.328
   1680.000    2.444
   1710.000    2.424
   1740.000    2.465
   1770.000    2.483
   1800.000    2.503
   1830.000    2.373
   1860.000    2.343
   1890.000    2.322
   1920.000    2.236
   1950.000    2.320
   1980.000    2.310
   2010.000    2.425
   2040.000    2.323
   2070.000    2.178
   2100.000    2.100
   2130.000    2.283
   2160.000    2.440
   2190.000    2.321
   2220.000    2.355
   2250.000    2.337
   2280.000    2.299
   2310.000    2.302
   2340.000    2.468
   2370.000    2.291
   2400.000    2.389
   2430.000    2.194
   2460.000    2.209
   2490.000    2.180
   2520.000    2.332
   2550.000    2.172
   2580.000    2.194
   2610.000    2.319
   2640.000    2.453
   2670.000    2.339
   2700.000    2.194
   2730.000    2.132
   2760.000    2.212
   2790.000    2.378
   2820.000    2.242
   2850.000    2.333
   2880.000    2.284
   2910.000    2.209
   2940.000    2.219
   2970.000    2.357
   3000.000    2.344
   3030.000    2.435
   3060.000    2.454
   3090.000    2.327
   3120.000    2.364
   3150.000    2.364
   3180.000    2.295
   3210.000    2.243
   3240.000    2.267
   3270.000    2.263
   3300.000    2.291
   3330.000    2.337
   3360.000    2.357
   3390.000    2.352
   3420.000    2.462
   3450.000    2.300
   3480.000    2.264
   3510.000    2.381
   3540.000    2.365
   3570.000    2.414
   3600.000    2.330
   3630.000    2.187
   3660.000    2.397
   3690.000    2.317
   3720.000    2.433
   3750.000    2.370
   3780.000    2.395
   3810.000    2.361
   3840.000    2.453
   3870.000    2.282
   3900.000    2.407
   3930.000    2.292
   3960.000    2.496
   3990.000    2.369
   4020.000    2.296
   4050.000    2.376
   4080.000    2.252
   4110.000    2.399
   4140.000    2.314
   4170.000    2.340
   4200.000    2.338
   4230.000    2.234
   4260.000    2.251
   4290.000    2.364
   4320.000    2.305
   4350.000    2.341
   4380.000    2.275
   4410.000    2.307
   4440.000    2.297
   4470.000    2.369
   4500.000    2.398
   4530.000    2.310
   4560.000    2.323
   4590.000    2.346
   4620.000    2.341
   4650.000    2.373
   4680.000    2.448
   4710.000    2.375
   4740.000    2.427
   4770.000    2.272
   4800.000    2.364
   4830.000    2.463
   4860.000    2.356
   4890.000    2.359
   4920.000    2.287
   4950.000    2.236
   4980.000    2.395
   5010.000    2.342
   5040.000    2.222
   5070.000    2.174
   5100.000    2.347
   5130.000    2.292
   5160.000    2.379
   5190.000    2.297
   5220.000    2.308
   5250.000    2.332
   5280.000    2.300
   5310.000    2.297
   5340.000    2.453
   5370.000    2.465
   5400.000    2.345
   5430.000    2.443
   5460.000    2.486
   5490.000    2.380
   5520.000    2.303
   5550.000    2.354
   5580.000    2.354
   5610.000    2.381
   5640.000    2.383
   5670.000    2.296
   5700.000    2.264
   5730.000    2.293
   5760.000    2.306
   5790.000    2.323
   5820.000    2.455
   5850.000    2.390
   5880.000    2.372
   5910.000    2.287
   5940.000    2.468
   5970.000    2.434
   6000.000    2.440
   6030.000    2.377
   6060.000    2.359
   6090.000    2.441
   6120.000    2.433
   6150.000    2.321
   6180.000    2.372
   6210.000    2.300
   6240.000    2.319
   6270.000    2.434
   6300.000    2.380
   6330.000    2.387
   6360.000    2.376
   6390.000    2.437
   6420.000    2.357
   6450.000    2.329
   6480.000    2.423
   6510.000    2.553
   6540.000    2.498
   6570.000    2.490
   6600.000    2.431
   6630.000    2.496
   6660.000    2.604
   6690.000    2.621
   6720.000    2.504
   6750.000    2.439
   6780.000    2.307
   6810.000    2.534
   6840.000    2.653
   6870.000    2.868
   6900.000    2.860
   6930.000    2.716
   6960.000    2.816
   6990.000    2.813
   7020.000    2.820
   7050.000    2.879
   7080.000    2.801
   7110.000    2.722
   7140.000    2.884
   7170.000    2.867
   7200.000    2.787
   7230.000    2.857
   7260.000    2.770
   7290.000    2.650
   7320.000    2.708
   7350.000    2.737
   7380.000    2.779
   7410.000    2.600
   7440.000    2.763
   7470.000    2.804
   7500.000    2.724
   7530.000    2.760
   7560.000    2.810
   7590.000    2.810
   7620.000    2.823
   7650.000    2.874
   7680.000    2.818
   7710.000    2.824
   7740.000    2.709
   7770.000    2.683
   7800.000    2.736
   7830.000    2.742
   7860.000    2.747
   7890.000    2.778
   7920.000    2.653
   7950.000    2.763
   7980.000    2.822
   8010.000    2.872
   8040.000    2.821
   8070.000    2.903
   8100.000    2.781
   8130.000    2.848
   8160.000    2.801
   8190.000    2.921
   8220.000    2.985
   8250.000    2.829
   8280.000    2.838
   8310.000    2.864
   8340.000    2.893
   8370.000    2.829
   8400.000    2.888
   8430.000    2.934
   8460.000    3.013
   8490.000    2.932
   8520.000    2.954
   8550.000    2.745
   8580.000    2.841
   8610.000    2.814
   8640.000    2.917
   8670.000    2.856
   8700.000    2.818
   8730.000    2.787
   8760.000    2.841
   8790.000    3.003
   8820.000    2.846
   8850.000    3.077
   8880.000    3.041
   8910.000    2.894
   8940.000    2.975
   8970.000    2.970
   9000.000    2.868
   9030.000    3.001
   9060.000    2.941
   9090.000    3.008
   9120.000    2.994
   9150.000    2.992
   9180.000    2.929
   9210.000    3.004
   9240.000    2.909
   9270.000    2.913
   9300.000    2.912
   9330.000    2.976
   9360.000    2.845
   9390.000    2.829
   9420.000    2.743
   9450.000    2.745
   9480.000    2.862
   9510.000    2.706
   9540.000    2.908
   9570.000    2.840
   9600.000    2.734
   9630.000    2.901
   9660.000    2.907
   9690.000    2.839
   9720.000    2.815
   9750.000    2.963
   9780.000    2.889
   9810.000    2.809
   9840.000    2.734
   9870.000    2.715
   9900.000    2.907
   9930.000    2.849
   9960.000    2.854
   9990.000    2.770
  10020.000    2.921
  10050.000    2.955
  10080.000    2.957
  10110.000    2.731
  10140.000    3.015
  10170.000    3.009
  10200.000    2.943
  10230.000    3.043
  10260.000    3.036
  10290.000    2.995
  10320.000    2.971
  10350.000    2.782
  10380.000    2.809
  10410.000    3.052
  10440.000    2.876
  10470.000    2.971
  10500.000    2.847
  10530.000    2.885
  10560.000    2.800
  10590.000    2.979
  10620.000    2.942
  10650.000    2.939
  10680.000    2.964
  10710.000    2.981
  10740.000    2.966
  10770.000    2.898
  10800.000    3.004
  10830.000    3.105
  10860.000    3.082
  10890.000    3.029
  10920.000    3.082
  10950.000    2.931
  10980.000    2.945
  11010.000    2.849
  11040.000    2.838
  11070.000    2.897
  11100.000    2.813
  11130.000    2.880
  11160.000    2.960
  11190.000    2.896
  11220.000    3.086
  11250.000    2.985
  11280.000    3.028
  11310.000    3.026
  11340.000    3.060
  11370.000    3.074
  11400.000    2.953
  11430.000    2.991
  11460.000    2.985
  11490.000    2.981
  11520.000    3.035
  11550.000    2.916
  11580.000    2.830
  11610.000    2.995
  11640.000    3.015
  11670.000    2.856
  11700.000    3.010
  11730.000    2.910
  11760.000    2.987
  11790.000    2.996
  11820.000    3.072
  11850.000    2.985
  11880.000    2.883
  11910.000    3.032
  11940.000    2.814
  11970.000    2.802
  12000.000    2.891
  12030.000    2.862
  12060.000    2.831
  12090.000    2.848
  12120.000    2.942
  12150.000    2.896
  12180.000    2.966
  12210.000    2.920
  12240.000    2.943
  12270.000    2.832
  12300.000    2.760
  12330.000    2.764
  12360.000    2.844
  12390.000    2.821
  12420.000    2.611
  12450.000    2.845
  12480.000    2.774
  12510.000    2.848
  12540.000    2.964
  12570.000    2.907
  12600.000    2.908
  12630.000    3.010
  12660.000    2.956
  12690.000    3.109
  12720.000    2.992
  12750.000    2.914
  12780.000    2.947
  12810.000    2.981
  12840.000    3.077
  12870.000    3.030
  12900.000    2.832
  12930.000    2.943
  12960.000    2.853
  12990.000    2.859
  13020.000    2.894
  13050.000    2.944
  13080.000    2.687
  13110.000    2.704
  13140.000    2.779
  13170.000    2.825
  13200.000    2.681
  13230.000    2.843
  13260.000    2.961
  13290.000    2.820
  13320.000    2.778
  13350.000    2.678
  13380.000    2.817
  13410.000    2.868
  13440.000    3.016
  13470.000    2.889
  13500.000    2.996
  13530.000    3.115
  13560.000    2.975
  13590.000    3.051
  13620.000    3.013
  13650.000    2.898
  13680.000    2.761
  13710.000    3.039
  13740.000    3.101
  13770.000    2.895
  13800.000    2.992
  13830.000    2.934
  13860.000    2.957
  13890.000    3.049
  13920.000    2.974
  13950.000    2.954
  13980.000    2.957
  14010.000    2.953
  14040.000    2.816
  14070.000    2.768
  14100.000    2.742
  14130.000    2.875
  14160.000    2.785
  14190.000    2.782
  14220.000    2.781
  14250.000    2.930
  14280.000    2.907
  14310.000    2.799
  14340.000    2.813
  14370.000    2.721
  14400.000    2.812
  14430.000    2.768
  14460.000    2.730
  14490.000    2.890
  14520.000    2.760
  14550.000    2.873
  14580.000    2.878
  14610.000    2.939
  14640.000    2.847
  14670.000    2.891
  14700.000    2.764
  14730.000    2.686
  14760.000    2.738
  14790.000    2.798
  14820.000    2.906
  14850.000    2.756
  14880.000    2.711
  14910.000    2.986
  14940.000    2.980
  14970.000    2.911
  15000.000    2.864
  15030.000    2.965
  15060.000    2.857
  15090.000    2.749
  15120.000    2.974
  15150.000    2.947
  15180.000    2.931
  15210.000    2.878
  15240.000    2.914
  15270.000    2.977
  15300.000    2.765
  15330.000    2.879
  15360.000    2.840
  15390.000    2.836
  15420.000    2.803
  15450.000    2.964
  15480.000    2.864
  15510.000    2.892
  15540.000    2.842
  15570.000    2.878
  15600.000    2.788
  15630.000    2.807
  15660.000    2.808
  15690.000    2.846
  15720.000    2.904
  15750.000    2.892
  15780.000    2.793
  15810.000    2.801
  15840.000    2.785
  15870.000    2.978
  15900.000    3.060
  15930.000    3.032
  15960.000    2.785
  15990.000    2.840
  16020.000    3.010
  16050.000    2.941
  16080.000    2.864
  16110.000    2.864
  16140.000    2.944
  16170.000    2.861
  16200.000    2.982
  16230.000    2.887
  16260.000    2.833
  16290.000    2.899
  16320.000    2.737
  16350.000    2.890
  16380.000    2.979
  16410.000    2.892
  16440.000    2.738
  16470.000    2.832
  16500.000    2.709
  16530.000    2.852
  16560.000    2.685
  16590.000    2.772
  16620.000    2.877
  16650.000    2.852
  16680.000    2.715
  16710.000    2.943
  16740.000    2.769
  16770.000    2.879
  16800.000    2.923
  16830.000    2.798
  16860.000    2.852
  16890.000    2.753
  16920.000    2.936
  16950.000    3.046
  16980.000    2.981
  17010.000    2.766
  17040.000    2.769
  17070.000    2.780
  17100.000    2.740
  17130.000    2.947
  17160.000    2.781
  17190.000    2.695
  17220.000    2.745
  17250.000    2.958
  17280.000    2.791
  17310.000    3.004
  17340.000    3.020
  17370.000    2.907
  17400.000    2.834
  17430.000    2.700
  17460.000    2.907
  17490.000    2.816
  17520.000    2.922
  17550.000    2.829
  17580.000    2.796
  17610.000    2.845
  17640.000    2.934
  17670.000    2.945
  17700.000    2.811
  17730.000    2.825
  17760.000    2.892
  17790.000    2.871
  17820.000    2.861
  17850.000    2.795
  17880.000    2.782
  17910.000    2.724
  17940.000    2.818
  17970.000    2.850
  18000.000    2.866
  18030.000    2.854
  18060.000    2.795
  18090.000    2.770
  18120.000    2.896
  18150.000    2.888
  18180.000    2.832
  18210.000    2.846
  18240.000    2.749
  18270.000    2.811
  18300.000    2.799
  18330.000    2.863
  18360.000    2.889
  18390.000    2.838
  18420.000    2.741
  18450.000    2.890
  18480.000    2.831
  18510.000    2.801
  18540.000    2.678
  18570.000    2.737
  18600.000    2.764
  18630.000    2.866
  18660.000    2.878
  18690.000    2.949
  18720.000    2.761
  18750.000    2.833
  18780.000    2.827
  18810.000    2.784
  18840.000    2.846
  18870.000    2.840
  18900.000    2.753
  18930.000    2.762
  18960.000    2.779
  18990.000    2.696
  19020.000    2.847
  19050.000    2.762
  19080.000    2.849
  19110.000    2.834
  19140.000    2.782
  19170.000    2.776
  19200.000    2.827
  19230.000    2.671
  19260.000    2.660
  19290.000    2.727
  19320.000    2.793
  19350.000    2.814
  19380.000    2.835
  19410.000    2.657
  19440.000    2.767
  19470.000    2.789
  19500.000    2.829
  19530.000    2.669
  19560.000    2.781
  19590.000    2.829
  19620.000    2.885
  19650.000    2.862
  19680.000    2.933
  19710.000    2.861
  19740.000    2.980
  19770.000    2.937
  19800.000    2.878
  19830.000    2.953
  19860.000    2.850
  19890.000    2.939
  19920.000    2.956
  19950.000    2.865
  19980.000    2.909
  20010.000    2.863
  20040.000    2.800
  20070.000    2.922
  20100.000    2.891
  20130.000    2.875
  20160.000    2.931
  20190.000    2.977
  20220.000    2.862
  20250.000    2.752
  20280.000    2.844
  20310.000    2.862
  20340.000    2.862
  20370.000    2.830
  20400.000    2.909
  20430.000    2.769
  20460.000    2.923
  20490.000    2.865
  20520.000    2.927
  20550.000    2.864
  20580.000    2.909
  20610.000    2.878
  20640.000    2.849
  20670.000    2.887
  20700.000    3.022
  20730.000    2.879
  20760.000    2.901
  20790.000    2.993
  20820.000    2.998
  20850.000    2.930
  20880.000    2.926
  20910.000    2.923
  20940.000    3.039
  20970.000    2.960
  21000.000    2.804
  21030.000    2.898
  21060.000    2.879
  21090.000    2.940
  21120.000    2.869
  21150.000    3.067
  21180.000    2.841
  21210.000    3.008
  21240.000    2.851
  21270.000    2.784
  21300.000    2.887
  21330.000    2.880
  21360.000    2.958
  21390.000    2.881
  21420.000    2.867
  21450.000    2.905
  21480.000    2.895
  21510.000    2.933
  21540.000    2.853
  21570.000    2.916
  21600.000    2.774
  21630.000    2.821
  21660.000    2.827
  21690.000    2.900
  21720.000    2.749
  21750.000    2.729
  21780.000    2.807
  21810.000    2.848
  21840.000    2.763
  21870.000    2.937
  21900.000    2.804
  21930.000    2.786
  21960.000    2.805
  21990.000    2.808
  22020.000    2.932
  22050.000    2.695
  22080.000    2.788
  22110.000    2.790
  22140.000    2.764
  22170.000    2.811
  22200.000    2.912
  22230.000    2.819
  22260.000    2.692
  22290.000    2.766
  22320.000    2.864
  22350.000    2.799
  22380.000    2.776
  22410.000    2.820
  22440.000    2.787
  22470.000    3.010
  22500.000    2.883
  22530.000    2.900
  22560.000    2.973
  22590.000    2.835
  22620.000    2.916
  22650.000    2.948
  22680.000    2.919
  22710.000    2.805
  22740.000    2.783
  22770.000    2.781
  22800.000    2.831
  22830.000    2.964
  22860.000    2.814
  22890.000    2.961
  22920.000    2.765
  22950.000    2.921
  22980.000    2.923
  23010.000    2.933
  23040.000    2.911
  23070.000    2.803
  23100.000    2.819
  23130.000    2.892
  23160.000    2.627
  23190.000    2.792
  23220.000    2.883
  23250.000    2.759
  23280.000    2.721
  23310.000    2.680
  23340.000    2.699
  23370.000    2.763
  23400.000    2.765
  23430.000    2.893
  23460.000    2.903
  23490.000    2.771
  23520.000    2.765
  23550.000    2.818
  23580.000    2.826
  23610.000    2.654
  23640.000    2.969
  23670.000    2.838
  23700.000    2.678
  23730.000    2.797
  23760.000    2.717
  23790.000    2.666
  23820.000    2.840
  23850.000    2.681
  23880.000    2.836
  23910.000    2.727
  23940.000    2.726
  23970.000    3.009
  24000.000    2.892
  24030.000    2.948
  24060.000    2.909
  24090.000    2.935
  24120.000    2.893
  24150.000    2.920
  24180.000    2.808
  24210.000    2.897
  24240.000    2.768
  24270.000    2.801
  24300.000    2.809
  24330.000    2.694
  24360.000    2.889
  24390.000    2.869
  24420.000    2.951
  24450.000    2.898
  24480.000    3.033
  24510.000    2.937
  24540.000    2.961
  24570.000    2.770
  24600.000    2.893
  24630.000    2.733
  24660.000    2.651
  24690.000    2.844
  24720.000    2.943
  24750.000    2.905
  24780.000    2.857
  24810.000    2.890
  24840.000    2.945
  24870.000    2.949
  24900.000    2.801
  24930.000    2.851
  24960.000    2.826
  24990.000    2.937
  25020.000    2.853
  25050.000    2.833
  25080.000    2.930
  25110.000    2.782
  25140.000    2.790
  25170.000    2.816
  25200.000    2.778
  25230.000    2.723
  25260.000    2.834
  25290.000    2.883
  25320.000    2.869
  25350.000    2.978
  25380.000    2.859
  25410.000    2.885
  25440.000    2.811
  25470.000    2.877
  25500.000    2.864
  25530.000    2.873
  25560.000    2.829
  25590.000    2.791
  25620.000    2.786
  25650.000    2.757
  25680.000    2.717
  25710.000    2.706
  25740.000    2.626
  25770.000    2.772
  25800.000    2.792
  25830.000    2.820
  25860.000    2.959
  25890.000    2.891
  25920.000    2.841
  25950.000    3.005
  25980.000    2.938
  26010.000    2.825
  26040.000    2.941
  26070.000    2.868
  26100.000    2.898
  26130.000    2.952
  26160.000    2.864
  26190.000    2.941
  26220.000    2.910
  26250.000    2.942
  26280.000    2.974
  26310.000    2.706
  26340.000    2.880
  26370.000    2.848
  26400.000    2.920
  26430.000    2.897
  26460.000    2.865
  26490.000    2.853
  26520.000    2.746
  26550.000    2.908
  26580.000    2.807
  26610.000    2.806
  26640.000    2.809
  26670.000    2.895
  26700.000    2.890
  26730.000    2.825
  26760.000    2.729
  26790.000    2.834
  26820.000    2.728
  26850.000    2.886
  26880.000    2.881
  26910.000    2.813
  26940.000    2.904
  26970.000    2.942
  27000.000    2.810
  27030.000    2.861
  27060.000    2.811
  27090.000    2.974
  27120.000    2.764
  27150.000    2.867
  27180.000    2.974
  27210.000    3.025
  27240.000    2.891
  27270.000    2.957
  27300.000    2.908
  27330.000    2.945
  27360.000    2.943
  27390.000    2.772
  27420.000    2.768
  27450.000    2.774
  27480.000    2.776
  27510.000    2.865
  27540.000    2.804
  27570.000    2.816
  27600.000    2.831
  27630.000    2.919
  27660.000    2.767
  27690.000    2.712
  27720.000    2.843
  27750.000    2.858
  27780.000    2.748
  27810.000    2.647
  27840.000    2.820
  27870.000    2.826
  27900.000    2.753
  27930.000    2.885
  27960.000    2.899
  27990.000    2.780
  28020.000    2.934
  28050.000    2.811
  28080.000    2.872
  28110.000    2.863
  28140.000    2.811
  28170.000    2.970
  28200.000    2.880
  28230.000    2.858
  28260.000    2.837
  28290.000    2.804
  28320.000    2.890
  28350.000    2.898
  28380.000    2.862
  28410.000    2.857
  28440.000    2.875
  28470.000    2.941
  28500.000    2.919
  28530.000    2.919
  28560.000    2.921
  28590.000    2.917
  28620.000    2.864
  28650.000    2.841
  28680.000    2.821
  28710.000    2.858
  28740.000    2.841
  28770.000    2.747
  28800.000    2.730
  28830.000    2.795
  28860.000    2.946
  28890.000    2.862
  28920.000    2.853
  28950.000    2.901
  28980.000    2.885
  29010.000    2.858
  29040.000    2.855
  29070.000    2.821
  29100.000    2.832
  29130.000    2.849
  29160.000    2.797
  29190.000    2.936
  29220.000    2.859
  29250.000    2.931
  29280.000    2.825
  29310.000    2.952
  29340.000    2.898
  29370.000    2.863
  29400.000    2.899
  29430.000    2.790
  29460.000    2.829
  29490.000    2.887
  29520.000    2.858
  29550.000    2.860
  29580.000    2.853
  29610.000    2.677
  29640.000    2.887
  29670.000    2.858
  29700.000    2.778
  29730.000    2.908
  29760.000    2.865
  29790.000    2.859
  29820.000    2.788
  29850.000    2.782
  29880.000    2.924
  29910.000    2.880
  29940.000    2.747
  29970.000    2.870
  30000.000    2.822
  30030.000    2.679
  30060.000    2.628
  30090.000    2.676
  30120.000    2.895
  30150.000    2.839
  30180.000    2.913
  30210.000    2.791
  30240.000    2.824
  30270.000    2.802
  30300.000    2.988
  30330.000    2.916
  30360.000    2.857
  30390.000    2.863
  30420.000    2.890
  30450.000    2.937
  30480.000    2.871
  30510.000    2.912
  30540.000    2.922
  30570.000    2.940
  30600.000    2.952
  30630.000    2.841
  30660.000    2.744
  30690.000    2.928
  30720.000    2.816
  30750.000    2.876
  30780.000    2.834
  30810.000    2.832
  30840.000    2.870
  30870.000    2.913
  30900.000    2.899
  30930.000    2.917
  30960.000    2.845
  30990.000    2.946
  31020.000    2.836
  31050.000    2.865
  31080.000    2.810
  31110.000    2.802
  31140.000    2.803
  31170.000    2.709
  31200.000    2.851
  31230.000    2.863
  31260.000    2.852
  31290.000    2.816
  31320.000    2.851
  31350.000    2.858
  31380.000    2.877
  31410.000    2.837
  31440.000    2.863
  31470.000    2.890
  31500.000    2.783
  31530.000    2.909
  31560.000    2.913
  31590.000    2.719
  31620.000    2.888
  31650.000    2.820
  31680.000    2.805
  31710.000    2.848
  31740.000    2.749
  31770.000    2.856
  31800.000    2.789
  31830.000    2.822
  31860.000    2.881
  31890.000    2.788
  31920.000    2.787
  31950.000    2.952
  31980.000    2.744
  32010.000    2.782
  32040.000    2.807
  32070.000    2.698
  32100.000    2.823
  32130.000    2.721
  32160.000    2.842
  32190.000    2.690
  32220.000    2.760
  32250.000    2.654
  32280.000    2.833
  32310.000    2.737
  32340.000    2.775
  32370.000    2.652
  32400.000    2.762
  32430.000    2.728
  32460.000    2.742
  32490.000    2.884
  32520.000    2.847
  32550.000    2.830
  32580.000    2.880
  32610.000    2.834
  32640.000    2.679
  32670.000    2.750
  32700.000    2.745
  32730.000    2.640
  32760.000    2.702
  32790.000    2.785
  32820.000    2.810
  32850.000    2.613
  32880.000    2.867
  32910.000    2.796
  32940.000    2.829
  32970.000    2.702
  33000.000    2.762
  33030.000    2.823
  33060.000    2.819
  33090.000    2.717
  33120.000    2.953
  33150.000    2.783
  33180.000    2.882
  33210.000    2.764
  33240.000    2.951
  33270.000    2.803
  33300.000    2.890
  33330.000    2.991
  33360.000    2.902
  33390.000    2.726
  33420.000    2.777
  33450.000    2.762
  33480.000    2.836
  33510.000    2.874
  33540.000    2.720
  33570.000    2.865
  33600.000    2.930
  33630.000    2.946
  33660.000    2.948
  33690.000    3.004
  33720.000    2.908
  33750.000    2.798
  33780.000    2.720
  33810.000    2.819
  33840.000    2.812
  33870.000    2.791
  33900.000    2.863
  33930.000    2.843
  33960.000    2.891
  33990.000    2.817
  34020.000    2.818
  34050.000    2.918
  34080.000    2.915
  34110.000    2.829
  34140.000    2.884
  34170.000    2.980
  34200.000    2.903
  34230.000    2.917
  34260.000    2.868
  34290.000    2.936
  34320.000    2.809
  34350.000    2.794
  34380.000    2.745
  34410.000    2.821
  34440.000    2.864
  34470.000    2.815
  34500.000    2.679
  34530.000    2.820
  34560.000    2.760
  34590.000    2.765
  34620.000    2.778
  34650.000    2.791
  34680.000    2.840
  34710.000    2.823
  34740.000    2.829
  34770.000    2.878
  34800.000    2.821
  34830.000    2.838
  34860.000    2.914
  34890.000    2.833
  34920.000    2.909
  34950.000    2.763
  34980.000    2.867
  35010.000    2.876
  35040.000    2.804
  35070.000    2.864
  35100.000    2.737
  35130.000    2.751
  35160.000    2.969
  35190.000    2.746
  35220.000    2.764
  35250.000    2.836
  35280.000    2.796
  35310.000    2.769
  35340.000    2.827
  35370.000    2.728
  35400.000    2.626
  35430.000    2.834
  35460.000    2.775
  35490.000    2.786
  35520.000    2.640
  35550.000    2.778
  35580.000    2.801
  35610.000    2.881
  35640.000    2.716
  35670.000    2.674
  35700.000    2.611
  35730.000    2.981
  35760.000    2.748
  35790.000    2.729
  35820.000    2.704
  35850.000    2.803
  35880.000    2.877
  35910.000    2.985
  35940.000    2.997
  35970.000    2.914
  36000.000    2.906
  36030.000    2.913
  36060.000    2.711
  36090.000    2.885
  36120.000    2.839
  36150.000    2.860
  36180.000    2.947
  36210.000    2.801
  36240.000    2.755
  36270.000    2.881
  36300.000    2.827
  36330.000    2.842
  36360.000    2.796
  36390.000    2.850
  36420.000    2.713
  36450.000    2.724
  36480.000    2.746
  36510.000    2.757
  36540.000    2.786
  36570.000    2.647
  36600.000    2.857
  36630.000    2.710
  36660.000    2.851
  36690.000    2.888
  36720.000    2.879
  36750.000    2.878
  36780.000    2.907
  36810.000    2.886
  36840.000    2.887
  36870.000    2.834
  36900.000    2.846
  36930.000    2.786
  36960.000    2.766
  36990.000    2.884
  37020.000    2.810
  37050.000    2.860
  37080.000    2.773
  37110.000    2.894
  37140.000    2.853
  37170.000    2.897
  37200.000    2.868
  37230.000    2.736
  37260.000    2.841
  37290.000    2.903
  37320.000    2.744
  37350.000    2.802
  37380.000    2.893
  37410.000    2.765
  37440.000    2.641
  37470.000    2.780
  37500.000    2.839
  37530.000    2.790
  37560.000    2.689
  37590.000    2.694
  37620.000    2.803
  37650.000    2.774
  37680.000    2.785
  37710.000    2.759
  37740.000    2.691
  37770.000    2.724
  37800.000    2.734
  37830.000    2.705
  37860.000    2.645
  37890.000    2.837
  37920.000    2.874
  37950.000    2.860
  37980.000    2.674
  38010.000    2.675
  38040.000    2.853
  38070.000    2.764
  38100.000    2.693
  38130.000    2.913
  38160.000    2.720
  38190.000    2.820
  38220.000    2.716
  38250.000    2.798
  38280.000    2.885
  38310.000    2.772
  38340.000    2.806
  38370.000    2.932
  38400.000    2.639
  38430.000    2.861
  38460.000    2.709
  38490.000    2.824
  38520.000    2.658
  38550.000    2.820
  38580.000    2.849
  38610.000    2.849
  38640.000    2.845
  38670.000    2.724
  38700.000    2.757
  38730.000    2.631
  38760.000    2.972
  38790.000    2.890
  38820.000    2.921
  38850.000    2.756
  38880.000    2.772
  38910.000    2.823
  38940.000    2.937
  38970.000    2.764
  39000.000    2.849
  39030.000    2.880
  39060.000    2.828
  39090.000    2.871
  39120.000    2.744
  39150.000    2.706
  39180.000    2.860
  39210.000    2.817
  39240.000    2.833
  39270.000    2.776
  39300.000    2.760
  39330.000    2.854
  39360.000    2.859
  39390.000    2.755
  39420.000    2.735
  39450.000    2.788
  39480.000    2.803
  39510.000    2.875
  39540.000    2.754
  39570.000    2.866
  39600.000    2.733
  39630.000    2.822
  39660.000    2.795
  39690.000    2.933
  39720.000    2.641
  39750.000    2.961
  39780.000    2.868
  39810.000    2.757
  39840.000    2.911
  39870.000    2.727
  39900.000    2.757
  39930.000    2.705
  39960.000    2.879
  39990.000    2.873
  40020.000    2.835
  40050.000    2.976
  40080.000    2.939
  40110.000    2.685
  40140.000    2.713
  40170.000    2.826
  40200.000    2.869
  40230.000    2.848
  40260.000    2.728
  40290.000    2.794
  40320.000    2.762
  40350.000    2.904
  40380.000    2.777
  40410.000    2.778
  40440.000    2.891
  40470.000    2.805
  40500.000    2.777
  40530.000    2.831
  40560.000    2.690
  40590.000    2.629
  40620.000    2.606
  40650.000    2.747
  40680.000    2.755
  40710.000    2.769
  40740.000    2.815
  40770.000    2.894
  40800.000    2.677
  40830.000    2.928
  40860.000    2.815
  40890.000    2.691
  40920.000    2.853
  40950.000    2.730
  40980.000    2.720
  41010.000    2.774
  41040.000    2.891
  41070.000    2.774
  41100.000    2.879
  41130.000    2.737
  41160.000    2.764
  41190.000    2.916
  41220.000    2.774
  41250.000    2.826
  41280.000    2.876
  41310.000    2.759
  41340.000    2.813
  41370.000    2.715
  41400.000    2.797
  41430.000    2.953
  41460.000    2.869
  41490.000    2.913
  41520.000    2.764
  41550.000    2.940
  41580.000    2.980
  41610.000    2.701
  41640.000    2.775
  41670.000    2.625
  41700.000    2.813
  41730.000    2.812
  41760.000    2.922
  41790.000    2.918
  41820.000    2.736
  41850.000    2.956
  41880.000    2.755
  41910.000    2.788
  41940.000    2.766
  41970.000    2.792
  42000.000    2.714
  42030.000    2.879
  42060.000    2.850
  42090.000    2.839
  42120.000    2.928
  42150.000    2.776
  42180.000    2.809
  42210.000    2.922
  42240.000    2.894
  42270.000    2.877
  42300.000    2.922
  42330.000    2.883
  42360.000    2.899
  42390.000    2.806
  42420.000    2.798
  42450.000    2.705
  42480.000    2.841
  42510.000    2.896
  42540.000    2.846
  42570.000    2.905
  42600.000    2.866
  42630.000    2.775
  42660.000    2.768
  42690.000    2.780
  42720.000    2.860
  42750.000    2.810
  42780.000    2.845
  42810.000    2.837
  42840.000    2.909
  42870.000    2.820
  42900.000    2.843
  42930.000    2.811
  42960.000    2.740
  42990.000    2.717
  43020.000    2.837
  43050.000    2.946
  43080.000    2.876
  43110.000    2.844
  43140.000    2.772
  43170.000    2.648
  43200.000    2.705
  43230.000    2.698
  43260.000    2.854
  43290.000    2.838
  43320.000    2.758
  43350.000    2.655
  43380.000    2.802
  43410.000    2.637
  43440.000    2.750
  43470.000    2.700
  43500.000    2.740
  43530.000    2.802
  43560.000    2.798
  43590.000    2.877
  43620.000    2.855
  43650.000    2.757
  43680.000    2.794
  43710.000    2.743
  43740.000    2.826
  43770.000    2.780
  43800.000    2.656
  43830.000    2.884
  43860.000    2.824
  43890.000    2.886
  43920.000    2.874
  43950.000    2.839
  43980.000    2.930
  44010.000    2.858
  44040.000    2.781
  44070.000    2.718
  44100.000    2.862
  44130.000    2.799
  44160.000    2.876
  44190.000    2.765
  44220.000    2.800
  44250.000    2.668
  44280.000    2.695
  44310.000    2.837
  44340.000    2.818
  44370.000    2.837
  44400.000    2.845
  44430.000    2.632
  44460.000    2.799
  44490.000    2.685
  44520.000    2.825
  44550.000    2.945
  44580.000    2.797
  44610.000    2.869
  44640.000    2.946
  44670.000    2.910
  44700.000    2.862
  44730.000    2.891
  44760.000    2.936
  44790.000    2.858
  44820.000    2.925
  44850.000    2.853
  44880.000    2.917
  44910.000    2.693
  44940.000    2.812
  44970.000    2.863
  45000.000    2.806
  45030.000    2.894
  45060.000    2.740
  45090.000    2.775
  45120.000    2.746
  45150.000    2.848
  45180.000    2.830
  45210.000    2.737
  45240.000    2.808
  45270.000    2.854
  45300.000    2.779
  45330.000    2.671
  45360.000    2.853
  45390.000    2.740
  45420.000    2.773
  45450.000    2.699
  45480.000    2.884
  45510.000    2.830
  45540.000    2.776
  45570.000    2.758
  45600.000    2.733
  45630.000    2.885
  45660.000    2.759
  45690.000    2.710
  45720.000    2.708
  45750.000    2.663
  45780.000    2.825
  45810.000    2.785
  45840.000    2.677
  45870.000    2.792
  45900.000    2.764
  45930.000    2.726
  45960.000    2.734
  45990.000    2.809
  46020.000    2.814
  46050.000    2.654
  46080.000    2.757
  46110.000    2.712
  46140.000    2.812
  46170.000    2.793
  46200.000    2.783
  46230.000    2.839
  46260.000    2.773
  46290.000    2.719
  46320.000    2.849
  46350.000    2.900
  46380.000    2.936
  46410.000    2.840
  46440.000    2.746
  46470.000    2.887
  46500.000    2.760
  46530.000    2.813
  46560.000    2.792
  46590.000    2.842
  46620.000    2.887
  46650.000    2.770
  46680.000    2.764
  46710.000    2.847
  46740.000    2.755
  46770.000    2.735
  46800.000    2.785
  46830.000    2.760
  46860.000    2.887
  46890.000    2.783
  46920.000    2.843
  46950.000    2.728
  46980.000    2.782
  47010.000    2.785
  47040.000    2.753
  47070.000    2.769
  47100.000    2.760
  47130.000    2.723
  47160.000    2.713
  47190.000    2.895
  47220.000    2.816
  47250.000    2.826
  47280.000    2.886
  47310.000    2.820
  47340.000    2.909
  47370.000    2.860
  47400.000    2.823
  47430.000    2.789
  47460.000    2.868
  47490.000    2.726
  47520.000    2.786
  47550.000    2.814
  47580.000    2.761
  47610.000    2.946
  47640.000    2.773
  47670.000    2.863
  47700.000    2.835
  47730.000    2.901
  47760.000    2.810
  47790.000    2.853
  47820.000    2.834
  47850.000    2.803
  47880.000    2.843
  47910.000    2.828
  47940.000    2.667
  47970.000    2.857
  48000.000    2.803
  48030.000    2.627
  48060.000    2.878
  48090.000    2.895
  48120.000    2.862
  48150.000    2.898
  48180.000    2.953
  48210.000    2.851
  48240.000    2.891
  48270.000    2.922
  48300.000    2.831
  48330.000    2.839
  48360.000    2.837
  48390.000    2.876
  48420.000    2.795
  48450.000    2.746
  48480.000    2.673
  48510.000    2.718
  48540.000    2.836
  48570.000    2.810
  48600.000    2.805
  48630.000    2.894
  48660.000    2.707
  48690.000    2.678
  48720.000    2.774
  48750.000    2.738
  48780.000    2.758
  48810.000    2.747
  48840.000    2.873
  48870.000    2.862
  48900.000    2.858
  48930.000    2.783
  48960.000    2.807
  48990.000    2.859
  49020.000    2.783
  49050.000    2.755
  49080.000    2.829
  49110.000    2.749
  49140.000    2.790
  49170.000    2.841
  49200.000    2.871
  49230.000    2.669
  49260.000    2.929
  49290.000    2.928
  49320.000    2.838
  49350.000    2.857
  49380.000    2.885
  49410.000    2.766
  49440.000    2.764
  49470.000    2.762
  49500.000    2.677
  49530.000    2.780
  49560.000    2.814
  49590.000    2.786
  49620.000    2.715
  49650.000    2.766
  49680.000    2.841
  49710.000    2.858
  49740.000    2.742
  49770.000    2.940
  49800.000    2.817
  49830.000    2.846
  49860.000    2.936
  49890.000    2.853
  49920.000    2.833
  49950.000    2.779
  49980.000    2.868
  50010.000    2.933
  50040.000    2.799
  50070.000    2.893
  50100.000    2.903
  50130.000    2.892
  50160.000    2.890
  50190.000    2.889
  50220.000    2.903
  50250.000    2.985
  50280.000    2.852
  50310.000    2.851
  50340.000    2.806
  50370.000    2.861
  50400.000    2.864
  50430.000    2.813
  50460.000    2.795
  50490.000    2.877
  50520.000    2.936
  50550.000    2.832
  50580.000    2.892
  50610.000    2.786
  50640.000    3.089
  50670.000    3.003
  50700.000    2.840
  50730.000    2.747
  50760.000    2.905
  50790.000    2.803
  50820.000    2.866
  50850.000    2.885
  50880.000    2.835
  50910.000    2.816
  50940.000    2.899
  50970.000    2.830
  51000.000    2.923
  51030.000    2.861
  51060.000    2.895
  51090.000    2.816
  51120.000    2.913
  51150.000    2.920
  51180.000    2.895
  51210.000    2.928
  51240.000    2.865
  51270.000    2.886
  51300.000    2.861
  51330.000    2.831
  51360.000    2.903
  51390.000    2.877
  51420.000    2.961
  51450.000    2.810
  51480.000    2.767
  51510.000    2.719
  51540.000    2.916
  51570.000    3.010
  51600.000    2.972
  51630.000    2.976
  51660.000    2.883
  51690.000    3.031
  51720.000    2.892
  51750.000    2.856
  51780.000    2.820
  51810.000    2.932
  51840.000    2.890
  51870.000    3.001
  51900.000    2.917
  51930.000    2.805
  51960.000    2.652
  51990.000    2.939
  52020.000    2.905
  52050.000    2.808
  52080.000    2.776
  52110.000    2.776
  52140.000    2.941
  52170.000    2.835
  52200.000    2.893
  52230.000    2.638
  52260.000    2.906
  52290.000    2.829
  52320.000    2.818
  52350.000    2.999
  52380.000    2.877
  52410.000    2.896
  52440.000    2.852
  52470.000    2.726
  52500.000    2.854
  52530.000    2.903
  52560.000    2.902
  52590.000    2.852
  52620.000    3.048
  52650.000    2.868
  52680.000    2.848
  52710.000    2.975
  52740.000    2.944
  52770.000    2.724
  52800.000    2.908
  52830.000    2.807
  52860.000    2.795
  52890.000    2.932
  52920.000    2.927
  52950.000    2.941
  52980.000    2.902
  53010.000    2.891
  53040.000    2.834
  53070.000    2.815
  53100.000    2.869
  53130.000    2.946
  53160.000    2.917
  53190.000    2.942
  53220.000    2.835
  53250.000    2.837
  53280.000    2.935
  53310.000    2.952
  53340.000    3.026
  53370.000    2.921
  53400.000    2.886
  53430.000    2.973
  53460.000    2.719
  53490.000    2.804
  53520.000    2.874
  53550.000    2.803
  53580.000    2.810
  53610.000    2.936
  53640.000    2.911
  53670.000    2.905
  53700.000    2.920
  53730.000    2.835
  53760.000    2.932
  53790.000    2.842
  53820.000    2.883
  53850.000    2.899
  53880.000    2.896
  53910.000    2.743
  53940.000    2.919
  53970.000    2.778
  54000.000    2.956
  54030.000    2.938
  54060.000    2.907
  54090.000    2.886
  54120.000    2.895
  54150.000    2.804
  54180.000    2.857
  54210.000    2.759
  54240.000    2.845
  54270.000    2.775
  54300.000    2.783
  54330.000    2.786
  54360.000    2.903
  54390.000    2.867
  54420.000    2.808
  54450.000    2.677
  54480.000    2.829
  54510.000    2.766
  54540.000    2.753
  54570.000    2.737
  54600.000    2.748
  54630.000    2.721
  54660.000    2.868
  54690.000    2.759
  54720.000    2.669
  54750.000    2.724
  54780.000    2.776
  54810.000    2.830
  54840.000    2.755
  54870.000    2.800
  54900.000    2.866
  54930.000    2.875
  54960.000    2.942
  54990.000    2.764
  55020.000    2.903
  55050.000    2.782
  55080.000    2.946
  55110.000    2.778
  55140.000    2.871
  55170.000    2.828
  55200.000    2.793
  55230.000    2.751
  55260.000    2.802
  55290.000    2.682
  55320.000    2.838
  55350.000    2.808
  55380.000    2.794
  55410.000    2.862
  55440.000    2.738
  55470.000    2.676
  55500.000    2.664
  55530.000    2.775
  55560.000    2.862
  55590.000    2.723
  55620.000    2.941
  55650.000    2.793
  55680.000    2.879
  55710.000    2.772
  55740.000    2.735
  55770.000    2.864
  55800.000    2.853
  55830.000    2.824
  55860.000    2.806
  55890.000    2.857
  55920.000    2.786
  55950.000    2.755
  55980.000    2.803
  56010.000    2.848
  56040.000    2.924
  56070.000    2.822
  56100.000    2.758
  56130.000    2.826
  56160.000    2.804
  56190.000    2.823
  56220.000    2.753
  56250.000    2.857
  56280.000    2.722
  56310.000    2.855
  56340.000    2.901
  56370.000    2.839
  56400.000    2.734
  56430.000    2.829
  56460.000    2.739
  56490.000    2.672
  56520.000    2.667
  56550.000    2.932
  56580.000    2.734
  56610.000    2.845
  56640.000    2.669
  56670.000    2.897
  56700.000    2.781
  56730.000    2.891
  56760.000    2.861
  56790.000    2.856
  56820.000    2.758
  56850.000    2.913
  56880.000    2.852
  56910.000    2.914
  56940.000    2.765
  56970.000    2.789
  57000.000    2.791
  57030.000    2.931
  57060.000    2.910
  57090.000    2.908
  57120.000    2.941
  57150.000    2.912
  57180.000    2.829
  57210.000    2.862
  57240.000    2.866
  57270.000    2.863
  57300.000    2.858
  57330.000    2.646
  57360.000    2.675
  57390.000    2.792
  57420.000    2.732
  57450.000    2.808
  57480.000    2.810
  57510.000    2.854
  57540.000    2.633
  57570.000    2.753
  57600.000    2.733
  57630.000    2.859
  57660.000    2.927
  57690.000    2.946
  57720.000    2.796
  57750.000    2.888
  57780.000    2.681
  57810.000    2.776
  57840.000    2.755
  57870.000    2.779
  57900.000    2.743
  57930.000    2.778
  57960.000    2.836
  57990.000    2.830
  58020.000    2.726
  58050.000    2.890
  58080.000    2.775
  58110.000    2.722
  58140.000    2.768
  58170.000    2.818
  58200.000    2.868
  58230.000    2.894
  58260.000    2.934
  58290.000    2.873
  58320.000    2.835
  58350.000    2.917
  58380.000    2.847
  58410.000    2.859
  58440.000    2.819
  58470.000    2.817
  58500.000    2.828
  58530.000    2.759
  58560.000    2.881
  58590.000    2.872
  58620.000    2.839
  58650.000    2.708
  58680.000    2.808
  58710.000    2.838
  58740.000    2.784
  58770.000    2.779
  58800.000    2.854
  58830.000    2.781
  58860.000    2.790
  58890.000    2.917
  58920.000    2.889
  58950.000    2.902
  58980.000    2.911
  59010.000    2.728
  59040.000    2.703
  59070.000    2.723
  59100.000    2.812
  59130.000    2.799
  59160.000    2.833
  59190.000    2.885
  59220.000    2.740
  59250.000    2.756
  59280.000    2.778
  59310.000    2.868
  59340.000    2.790
  59370.000    2.647
  59400.000    2.762
  59430.000    2.778
  59460.000    2.898
  59490.000    2.918
  59520.000    2.706
  59550.000    2.733
  59580.000    2.863
  59610.000    2.874
  59640.000    2.728
  59670.000    2.856
  59700.000    2.749
  59730.000    2.871
  59760.000    2.875
  59790.000    2.790
  59820.000    2.898
  59850.000    2.806
  59880.000    2.874
  59910.000    2.881
  59940.000    2.818
  59970.000    2.885
  60000.000    2.915
  60030.000    2.767
  60060.000    2.879
  60090.000    2.844
  60120.000    2.751
  60150.000    2.801
  60180.000    2.742
  60210.000    2.733
  60240.000    2.755
  60270.000    2.783
  60300.000    2.770
  60330.000    2.895
  60360.000    2.943
  60390.000    2.917
  60420.000    2.814
  60450.000    2.901
  60480.000    2.907
  60510.000    2.863
  60540.000    2.959
  60570.000    2.847
  60600.000    2.822
  60630.000    2.640
  60660.000    2.617
  60690.000    2.685
  60720.000    2.780
  60750.000    2.872
  60780.000    2.824
  60810.000    2.753
  60840.000    2.879
  60870.000    2.855
  60900.000    2.726
  60930.000    2.910
  60960.000    2.719
  60990.000    2.872
  61020.000    2.914
  61050.000    2.796
  61080.000    2.658
  61110.000    2.833
  61140.000    2.813
  61170.000    2.833
  61200.000    2.854
  61230.000    2.573
  61260.000    2.578
  61290.000    2.669
  61320.000    2.785
  61350.000    2.748
  61380.000    2.865
  61410.000    2.861
  61440.000    2.869
  61470.000    2.685
  61500.000    2.653
  61530.000    2.794
  61560.000    2.802
  61590.000    2.794
  61620.000    2.628
  61650.000    2.817
  61680.000    2.819
  61710.000    2.719
  61740.000    2.688
  61770.000    2.702
  61800.000    2.692
  61830.000    2.761
  61860.000    2.819
  61890.000    2.765
  61920.000    2.846
  61950.000    2.805
  61980.000    2.872
  62010.000    2.780
  62040.000    2.794
  62070.000    2.822
  62100.000    2.770
  62130.000    2.792
  62160.000    2.708
  62190.000    2.833
  62220.000    2.862
  62250.000    2.811
  62280.000    2.714
  62310.000    2.735
  62340.000    2.673
  62370.000    2.855
  62400.000    2.726
  62430.000    2.775
  62460.000    2.788
  62490.000    2.885
  62520.000    2.863
  62550.000    2.762
  62580.000    2.706
  62610.000    2.901
  62640.000    2.802
  62670.000    2.822
  62700.000    2.732
  62730.000    2.757
  62760.000    2.871
  62790.000    2.751
  62820.000    2.825
  62850.000    2.776
  62880.000    2.742
  62910.000    2.890
  62940.000    2.734
  62970.000    2.822
  63000.000    2.869
  63030.000    2.813
  63060.000    2.759
  63090.000    2.719
  63120.000    2.745
  63150.000    2.611
  63180.000    2.760
  63210.000    2.554
  63240.000    2.537
  63270.000    2.569
  63300.000    2.575
  63330.000    2.548
  63360.000    2.612
  63390.000    2.722
  63420.000    2.828
  63450.000    2.768
  63480.000    2.765
  63510.000    2.824
  63540.000    2.792
  63570.000    2.873
  63600.000    2.865
  63630.000    2.800
  63660.000    2.745
  63690.000    2.786
  63720.000    2.770
  63750.000    2.659
  63780.000    2.515
  63810.000    2.621
  63840.000    2.531
  63870.000    2.632
  63900.000    2.559
  63930.000    2.562
  63960.000    2.569
  63990.000    2.564
  64020.000    2.575
  64050.000    2.626
  64080.000    2.602
  64110.000    2.605
  64140.000    2.612
  64170.000    2.576
  64200.000    2.551
  64230.000    2.592
  64260.000    2.614
  64290.000    2.749
  64320.000    2.716
  64350.000    2.722
  64380.000    2.613
  64410.000    2.842
  64440.000    2.930
  64470.000    2.628
  64500.000    2.838
  64530.000    2.804
  64560.000    2.915
  64590.000    2.875
  64620.000    2.765
  64650.000    2.958
  64680.000    2.684
  64710.000    2.633
  64740.000    2.647
  64770.000    2.685
  64800.000    2.680
  64830.000    2.810
  64860.000    2.931
  64890.000    2.833
  64920.000    2.708
  64950.000    2.892
  64980.000    2.822
  65010.000    2.736
  65040.000    2.800
  65070.000    2.708
  65100.000    2.803
  65130.000    2.805
  65160.000    2.787
  65190.000    2.757
  65220.000    2.819
  65250.000    2.679
  65280.000    2.737
  65310.000    2.701
  65340.000    2.783
  65370.000    2.596
  65400.000    2.780
  65430.000    2.741
  65460.000    2.682
  65490.000    2.592
  65520.000    2.686
  65550.000    2.739
  65580.000    2.764
  65610.000    2.685
  65640.000    2.806
  65670.000    2.778
  65700.000    2.779
  65730.000    2.817
  65760.000    2.880
  65790.000    2.888
  65820.000    2.769
  65850.000    2.870
  65880.000    2.769
  65910.000    2.854
  65940.000    2.869
  65970.000    2.673
  66000.000    2.849
  66030.000    2.773
  66060.000    2.750
  66090.000    2.875
  66120.000    2.796
  66150.000    2.800
  66180.000    2.738
  66210.000    2.854
  66240.000    2.851
  66270.000    2.862
  66300.000    2.803
  66330.000    2.878
  66360.000    2.857
  66390.000    2.910
  66420.000    2.868
  66450.000    2.922
  66480.000    2.865
  66510.000    2.812
  66540.000    2.849
  66570.000    2.798
  66600.000    2.922
  66630.000    2.700
  66660.000    2.649
  66690.000    2.868
  66720.000    2.841
  66750.000    2.753
  66780.000    2.886
  66810.000    2.882
  66840.000    2.829
  66870.000    2.757
  66900.000    2.755
  66930.000    2.721
  66960.000    2.710
  66990.000    2.800
  67020.000    2.842
  67050.000    2.687
  67080.000    2.728
  67110.000    2.729
  67140.000    2.802
  67170.000    2.891
  67200.000    2.857
  67230.000    2.682
  67260.000    2.709
  67290.000    2.717
  67320.000    2.728
  67350.000    2.830
  67380.000    2.767
  67410.000    2.758
  67440.000    2.814
  67470.000    2.822
  67500.000    2.692
  67530.000    2.753
  67560.000    2.610
  67590.000    2.739
  67620.000    2.703
  67650.000    2.644
  67680.000    2.714
  67710.000    2.607
  67740.000    2.648
  67770.000    2.776
  67800.000    2.743
  67830.000    2.665
  67860.000    2.818
  67890.000    2.765
  67920.000    2.818
  67950.000    2.816
  67980.000    2.782
  68010.000    2.842
  68040.000    2.886
  68070.000    2.835
  68100.000    2.903
  68130.000    2.746
  68160.000    2.777
  68190.000    2.768
  68220.000    2.880
  68250.000    2.741
  68280.000    2.783
  68310.000    2.803
  68340.000    2.867
  68370.000    2.850
  68400.000    2.781
  68430.000    2.742
  68460.000    2.904
  68490.000    2.737
  68520.000    2.846
  68550.000    2.812
  68580.000    2.792
  68610.000    2.891
  68640.000    2.783
  68670.000    2.788
  68700.000    2.841
  68730.000    2.814
  68760.000    2.742
  68790.000    2.773
  68820.000    2.864
  68850.000    2.807
  68880.000    2.771
  68910.000    2.788
  68940.000    2.802
  68970.000    2.873
  69000.000    2.724
  69030.000    2.741
  69060.000    2.804
  69090.000    2.808
  69120.000    2.883
  69150.000    2.813
  69180.000    2.858
  69210.000    2.699
  69240.000    2.772
  69270.000    2.841
  69300.000    2.782
  69330.000    2.759
  69360.000    2.654
  69390.000    2.802
  69420.000    2.722
  69450.000    2.744
  69480.000    2.680
  69510.000    2.706
  69540.000    2.669
  69570.000    2.799
  69600.000    2.608
  69630.000    2.661
  69660.000    2.591
  69690.000    2.575
  69720.000    2.555
  69750.000    2.542
  69780.000    2.571
  69810.000    2.771
  69840.000    2.869
  69870.000    2.935
  69900.000    2.697
  69930.000    2.840
  69960.000    2.854
  69990.000    2.848
  70020.000    2.712
  70050.000    2.799
  70080.000    2.871
  70110.000    2.748
  70140.000    2.903
  70170.000    2.705
  70200.000    2.767
  70230.000    2.803
  70260.000    2.851
  70290.000    2.863
  70320.000    2.704
  70350.000    2.739
  70380.000    2.917
  70410.000    2.803
  70440.000    2.723
  70470.000    2.832
  70500.000    2.763
  70530.000    2.878
  70560.000    2.832
  70590.000    2.776
  70620.000    2.842
  70650.000    2.872
  70680.000    2.810
  70710.000    2.788
  70740.000    2.581
  70770.000    2.791
  70800.000    2.861
  70830.000    2.678
  70860.000    2.864
  70890.000    2.771
  70920.000    2.799
  70950.000    2.927
  70980.000    2.683
  71010.000    2.760
  71040.000    2.767
  71070.000    2.818
  71100.000    2.686
  71130.000    2.797
  71160.000    2.782
  71190.000    2.707
  71220.000    2.809
  71250.000    2.670
  71280.000    2.788
  71310.000    2.638
  71340.000    2.834
  71370.000    2.767
  71400.000    2.686
  71430.000    2.661
  71460.000    2.725
  71490.000    2.641
  71520.000    2.738
  71550.000    2.721
  71580.000    2.802
  71610.000    2.724
  71640.000    2.842
  71670.000    2.517
  71700.000    2.826
  71730.000    2.693
  71760.000    2.679
  71790.000    2.860
  71820.000    2.734
  71850.000    2.763
  71880.000    2.765
  71910.000    2.870
  71940.000    2.650
  71970.000    2.780
  72000.000    2.819
  72030.000    2.697
  72060.000    2.755
  72090.000    2.807
  72120.000    2.815
  72150.000    2.843
  72180.000    2.758
  72210.000    2.753
  72240.000    2.831
  72270.000    2.794
  72300.000    2.576
  72330.000    2.825
  72360.000    2.820
  72390.000    2.802
  72420.000    2.886
  72450.000    2.813
  72480.000    2.890
  72510.000    2.797
  72540.000    2.828
  72570.000    2.835
  72600.000    2.799
  72630.000    2.779
  72660.000    2.871
  72690.000    2.875
  72720.000    2.776
  72750.000    2.851
  72780.000    2.705
  72810.000    2.804
  72840.000    2.848
  72870.000    2.758
  72900.000    2.766
  72930.000    2.691
  72960.000    2.876
  72990.000    2.842
  73020.000    2.879
  73050.000    2.795
  73080.000    2.789
  73110.000    2.810
  73140.000    2.856
  73170.000    2.732
  73200.000    2.703
  73230.000    2.893
  73260.000    2.789
  73290.000    2.815
  73320.000    2.858
  73350.000    2.850
  73380.000    2.686
  73410.000    2.935
  73440.000    2.862
  73470.000    2.696
  73500.000    2.853
  73530.000    2.757
  73560.000    2.723
  73590.000    2.823
  73620.000    2.811
  73650.000    2.792
  73680.000    2.746
  73710.000    2.772
  73740.000    2.752
  73770.000    2.894
  73800.000    2.864
  73830.000    2.776
  73860.000    2.636
  73890.000    2.684
  73920.000    2.667
  73950.000    2.802
  73980.000    2.765
  74010.000    2.780
  74040.000    2.768
  74070.000    2.753
  74100.000    2.754
  74130.000    2.757
  74160.000    2.721
  74190.000    2.796
  74220.000    2.829
  74250.000    2.873
  74280.000    2.767
  74310.000    2.866
  74340.000    2.784
  74370.000    2.864
  74400.000    2.728
  74430.000    2.725
  74460.000    2.725
  74490.000    2.885
  74520.000    2.811
  74550.000    2.725
  74580.000    2.815
  74610.000    2.777
  74640.000    2.834
  74670.000    2.892
  74700.000    2.911
  74730.000    2.734
  74760.000    2.780
  74790.000    2.638
  74820.000    2.828
  74850.000    2.694
  74880.000    2.709
  74910.000    2.698
  74940.000    2.703
  74970.000    2.617
  75000.000    2.717
  75030.000    2.808
  75060.000    2.784
  75090.000    2.872
  75120.000    2.711
  75150.000    2.870
  75180.000    2.651
  75210.000    2.832
  75240.000    2.830
  75270.000    2.752
  75300.000    2.774
  75330.000    2.923
  75360.000    2.799
  75390.000    2.898
  75420.000    2.746
  75450.000    2.575
  75480.000    2.599
  75510.000    2.633
  75540.000    2.777
  75570.000    2.664
  75600.000    2.679
  75630.000    2.728
  75660.000    2.741
  75690.000    2.756
  75720.000    2.765
  75750.000    2.927
  75780.000    2.750
  75810.000    2.717
  75840.000    2.806
  75870.000    2.881
  75900.000    2.686
  75930.000    2.681
  75960.000    2.794
  75990.000    2.688
  76020.000    2.777
  76050.000    2.921
  76080.000    2.835
  76110.000    2.856
  76140.000    2.665
  76170.000    2.791
  76200.000    2.694
  76230.000    2.708
  76260.000    2.827
  76290.000    2.706
  76320.000    2.730
  76350.000    2.661
  76380.000    2.633
  76410.000    2.845
  76440.000    2.756
  76470.000    2.928
  76500.000    2.890
  76530.000    2.786
  76560.000    2.661
  76590.000    2.818
  76620.000    2.656
  76650.000    2.633
  76680.000    2.665
  76710.000    2.636
  76740.000    2.781
  76770.000    2.808
  76800.000    2.860
  76830.000    2.678
  76860.000    2.768
  76890.000    2.732
  76920.000    2.885
  76950.000    2.784
  76980.000    2.867
  77010.000    2.722
  77040.000    2.936
  77070.000    2.697
  77100.000    2.867
  77130.000    2.707
  77160.000    2.690
  77190.000    2.763
  77220.000    2.705
  77250.000    2.659
  77280.000    2.848
  77310.000    2.732
  77340.000    2.811
  77370.000    2.777
  77400.000    2.746
  77430.000    2.656
  77460.000    2.900
  77490.000    2.944
  77520.000    2.896
  77550.000    2.938
  77580.000    2.868
  77610.000    2.786
  77640.000    2.870
  77670.000    2.771
  77700.000    2.735
  77730.000    2.763
  77760.000    2.894
  77790.000    2.928
  77820.000    2.846
  77850.000    2.849
  77880.000    2.852
  77910.000    2.898
  77940.000    2.853
  77970.000    2.931
  78000.000    2.763
  78030.000    2.973
  78060.000    2.885
  78090.000    2.805
  78120.000    2.815
  78150.000    2.779
  78180.000    2.732
  78210.000    2.944
  78240.000    2.804
  78270.000    2.665
  78300.000    2.710
  78330.000    2.777
  78360.000    2.841
  78390.000    2.836
  78420.000    2.758
  78450.000    2.778
  78480.000    2.837
  78510.000    2.856
  78540.000    2.743
  78570.000    2.782
  78600.000    2.758
  78630.000    2.848
  78660.000    2.763
  78690.000    2.728
  78720.000    2.806
  78750.000    2.901
  78780.000    2.774
  78810.000    2.748
  78840.000    2.806
  78870.000    2.669
  78900.000    2.599
  78930.000    2.777
  78960.000    2.700
  78990.000    2.832
  79020.000    2.811
  79050.000    2.825
  79080.000    2.662
  79110.000    2.715
  79140.000    2.725
  79170.000    2.693
  79200.000    2.808
  79230.000    2.776
  79260.000    2.691
  79290.000    2.774
  79320.000    2.808
  79350.000    2.756
  79380.000    2.748
  79410.000    2.653
  79440.000    2.666
  79470.000    2.819
  79500.000    2.881
  79530.000    2.719
  79560.000    2.639
  79590.000    2.856
  79620.000    2.715
  79650.000    2.877
  79680.000    2.665
  79710.000    2.918
  79740.000    2.708
  79770.000    2.817
  79800.000    2.726
  79830.000    2.715
  79860.000    2.853
  79890.000    2.781
  79920.000    2.836
  79950.000    2.764
  79980.000    2.598
  80010.000    2.825
  80040.000    2.860
  80070.000    2.858
  80100.000    2.877
  80130.000    2.844
  80160.000    2.835
  80190.000    2.714
  80220.000    2.810
  80250.000    2.755
  80280.000    2.853
  80310.000    2.891
  80340.000    2.869
  80370.000    2.837
  80400.000    2.765
  80430.000    2.837
  80460.000    2.915
  80490.000    2.908
  80520.000    2.775
  80550.000    2.754
  80580.000    2.775
  80610.000    2.744
  80640.000    2.749
  80670.000    2.662
  80700.000    2.833
  80730.000    2.821
  80760.000    2.676
  80790.000    2.704
  80820.000    2.589
  80850.000    2.764
  80880.000    2.826
  80910.000    2.729
  80940.000    2.783
  80970.000    2.719
  81000.000    2.751
  81030.000    2.762
  81060.000    2.893
  81090.000    2.750
  81120.000    2.824
  81150.000    2.675
  81180.000    2.696
  81210.000    2.823
  81240.000    2.962
  81270.000    2.828
  81300.000    2.914
  81330.000    2.936
  81360.000    2.831
  81390.000    2.769
  81420.000    2.860
  81450.000    2.783
  81480.000    2.785
  81510.000    2.694
  81540.000    2.749
  81570.000    2.785
  81600.000    2.812
  81630.000    2.783
  81660.000    2.979
  81690.000    2.758
  81720.000    2.760
  81750.000    2.928
  81780.000    2.931
  81810.000    2.987
  81840.000    2.852
  81870.000    2.906
  81900.000    2.740
  81930.000    2.807
  81960.000    2.744
  81990.000    2.796
  82020.000    2.771
  82050.000    2.675
  82080.000    2.836
  82110.000    2.842
  82140.000    2.857
  82170.000    2.765
  82200.000    2.843
  82230.000    2.860
  82260.000    2.856
  82290.000    2.832
  82320.000    2.738
  82350.000    2.867
  82380.000    2.734
  82410.000    2.874
  82440.000    2.845
  82470.000    2.784
  82500.000    2.943
  82530.000    2.861
  82560.000    2.848
  82590.000    2.816
  82620.000    2.746
  82650.000    2.727
  82680.000    2.806
  82710.000    2.716
  82740.000    2.742
  82770.000    2.723
  82800.000    2.782
  82830.000    2.790
  82860.000    2.922
  82890.000    2.884
  82920.000    2.884
  82950.000    2.797
  82980.000    2.943
  83010.000    2.878
  83040.000    2.842
  83070.000    2.901
  83100.000    2.888
  83130.000    2.906
  83160.000    2.848
  83190.000    2.712
  83220.000    2.753
  83250.000    2.902
  83280.000    2.875
  83310.000    2.982
  83340.000    2.897
  83370.000    2.761
  83400.000    2.851
  83430.000    2.863
  83460.000    2.810
  83490.000    2.786
  83520.000    2.858
  83550.000    2.774
  83580.000    2.888
  83610.000    2.885
  83640.000    2.645
  83670.000    2.790
  83700.000    2.771
  83730.000    2.925
  83760.000    2.813
  83790.000    2.816
  83820.000    2.641
  83850.000    2.871
  83880.000    2.810
  83910.000    2.799
  83940.000    2.850
  83970.000    2.842
  84000.000    2.634
  84030.000    2.880
  84060.000    2.774
  84090.000    2.679
  84120.000    2.706
  84150.000    2.877
  84180.000    2.905
  84210.000    2.816
  84240.000    2.784
  84270.000    2.855
  84300.000    2.786
  84330.000    2.813
  84360.000    2.863
  84390.000    2.862
  84420.000    2.892
  84450.000    2.927
  84480.000    2.828
  84510.000    2.800
  84540.000    2.738
  84570.000    2.731
  84600.000    2.792
  84630.000    2.791
  84660.000    2.791
  84690.000    2.884
  84720.000    2.811
  84750.000    2.853
  84780.000    2.780
  84810.000    2.785
  84840.000    2.820
  84870.000    2.645
  84900.000    2.769
  84930.000    2.725
  84960.000    2.797
  84990.000    2.792
  85020.000    2.691
  85050.000    2.745
  85080.000    2.997
  85110.000    2.914
  85140.000    2.832
  85170.000    2.657
  85200.000    2.832
  85230.000    2.828
  85260.000    2.849
  85290.000    2.896
  85320.000    2.873
  85350.000    2.806
  85380.000    2.767
  85410.000    2.832
  85440.000    2.736
  85470.000    2.660
  85500.000    2.748
  85530.000    2.787
  85560.000    2.706
  85590.000    2.838
  85620.000    2.878
  85650.000    2.712
  85680.000    2.819
  85710.000    2.865
  85740.000    2.843
  85770.000    2.794
  85800.000    2.903
  85830.000    2.868
  85860.000    2.842
  85890.000    2.809
  85920.000    2.746
  85950.000    2.833
  85980.000    2.741
  86010.000    2.619
  86040.000    2.855
  86070.000    2.646
  86100.000    2.854
  86130.000    2.670
  86160.000    2.801
  86190.000    2.816
  86220.000    2.815
  86250.000    2.771
  86280.000    2.839
  86310.000    2.697
  86340.000    2.825
  86370.000    2.852
  86400.000    2.802
  86430.000    2.730
  86460.000    2.811
  86490.000    2.834
  86520.000    2.791
  86550.000    2.779
  86580.000    2.783
  86610.000    2.725
  86640.000    2.733
  86670.000    2.708
  86700.000    2.873
  86730.000    2.752
  86760.000    2.801
  86790.000    2.783
  86820.000    2.787
  86850.000    2.904
  86880.000    2.830
  86910.000    2.763
  86940.000    2.862
  86970.000    2.900
  87000.000    2.870
  87030.000    2.775
  87060.000    2.787
  87090.000    2.719
  87120.000    2.843
  87150.000    2.823
  87180.000    2.784
  87210.000    2.927
  87240.000    2.857
  87270.000    2.737
  87300.000    2.805
  87330.000    2.797
  87360.000    2.781
  87390.000    2.894
  87420.000    2.731
  87450.000    2.684
  87480.000    2.869
  87510.000    2.846
  87540.000    2.731
  87570.000    2.621
  87600.000    2.630
  87630.000    2.578
  87660.000    2.871
  87690.000    2.858
  87720.000    2.835
  87750.000    2.795
  87780.000    2.826
  87810.000    2.746
  87840.000    2.768
  87870.000    2.760
  87900.000    2.718
  87930.000    2.834
  87960.000    2.880
  87990.000    2.785
  88020.000    2.688
  88050.000    2.742
  88080.000    2.834
  88110.000    2.820
  88140.000    2.957
  88170.000    2.693
  88200.000    2.843
  88230.000    2.883
  88260.000    2.945
  88290.000    2.697
  88320.000    2.816
  88350.000    2.764
  88380.000    2.684
  88410.000    2.721
  88440.000    2.801
  88470.000    2.689
  88500.000    2.664
  88530.000    2.783
  88560.000    2.822
  88590.000    2.706
  88620.000    2.649
  88650.000    2.854
  88680.000    2.799
  88710.000    2.775
  88740.000    2.722
  88770.000    2.737
  88800.000    2.699
  88830.000    2.725
  88860.000    2.705
  88890.000    2.739
  88920.000    2.855
  88950.000    2.825
  88980.000    2.843
  89010.000    2.759
  89040.000    2.696
  89070.000    2.744
  89100.000    2.873
  89130.000    2.791
  89160.000    2.766
  89190.000    2.840
  89220.000    2.805
  89250.000    2.755
  89280.000    2.843
  89310.000    2.829
  89340.000    2.805
  89370.000    2.858
  89400.000    2.817
  89430.000    2.825
  89460.000    2.807
  89490.000    2.770
  89520.000    2.723
  89550.000    2.815
  89580.000    2.795
  89610.000    2.803
  89640.000    2.840
  89670.000    2.961
  89700.000    2.743
  89730.000    2.763
  89760.000    2.729
  89790.000    2.803
  89820.000    2.736
  89850.000    2.810
  89880.000    2.745
  89910.000    2.787
  89940.000    2.938
  89970.000    2.809
  90000.000    2.907
  90030.000    2.699
  90060.000    2.748
  90090.000    2.875
  90120.000    2.890
  90150.000    2.759
  90180.000    2.860
  90210.000    2.889
  90240.000    2.761
  90270.000    2.898
  90300.000    2.898
  90330.000    2.891
  90360.000    2.914
  90390.000    2.839
  90420.000    2.881
  90450.000    2.813
  90480.000    2.882
  90510.000    2.791
  90540.000    2.841
  90570.000    2.883
  90600.000    2.757
  90630.000    2.905
  90660.000    2.917
  90690.000    2.893
  90720.000    2.842
  90750.000    2.882
  90780.000    2.859
  90810.000    2.847
  90840.000    2.877
  90870.000    2.932
  90900.000    2.925
  90930.000    2.747
  90960.000    2.734
  90990.000    2.738
  91020.000    2.768
  91050.000    2.767
  91080.000    2.952
  91110.000    2.813
  91140.000    2.739
  91170.000    2.736
  91200.000    2.629
  91230.000    2.857
  91260.000    2.813
  91290.000    2.799
  91320.000    2.764
  91350.000    2.829
  91380.000    2.765
  91410.000    2.759
  91440.000    2.813
  91470.000    2.819
  91500.000    2.836
  91530.000    2.840
  91560.000    2.766
  91590.000    2.838
  91620.000    2.862
  91650.000    2.896
  91680.000    2.734
  91710.000    2.650
  91740.000    2.737
  91770.000    2.893
  91800.000    2.793
  91830.000    2.745
  91860.000    2.853
  91890.000    2.714
  91920.000    2.820
  91950.000    2.687
  91980.000    2.727
  92010.000    2.783
  92040.000    2.679
  92070.000    2.648
  92100.000    2.905
  92130.000    2.754
  92160.000    2.822
  92190.000    2.777
  92220.000    2.705
  92250.000    2.924
  92280.000    2.811
  92310.000    2.690
  92340.000    2.858
  92370.000    2.836
  92400.000    2.683
  92430.000    2.713
  92460.000    2.773
  92490.000    2.863
  92520.000    2.816
  92550.000    2.821
  92580.000    2.835
  92610.000    2.831
  92640.000    2.866
  92670.000    2.747
  92700.000    2.870
  92730.000    2.892
  92760.000    2.845
  92790.000    2.908
  92820.000    2.808
  92850.000    2.726
  92880.000    2.763
  92910.000    2.792
  92940.000    2.980
  92970.000    2.647
  93000.000    2.851
  93030.000    2.796
  93060.000    2.806
  93090.000    2.703
  93120.000    2.880
  93150.000    2.651
  93180.000    2.752
  93210.000    2.928
  93240.000    2.724
  93270.000    2.824
  93300.000    2.820
  93330.000    2.907
  93360.000    2.730
  93390.000    2.789
  93420.000    2.810
  93450.000    2.777
  93480.000    2.734
  93510.000    2.817
  93540.000    2.760
  93570.000    2.699
  93600.000    2.805
  93630.000    2.814
  93660.000    2.844
  93690.000    2.737
  93720.000    2.792
  93750.000    2.792
  93780.000    2.747
  93810.000    2.802
  93840.000    2.745
  93870.000    2.737
  93900.000    2.896
  93930.000    2.906
  93960.000    2.907
  93990.000    2.920
  94020.000    2.817
  94050.000    2.822
  94080.000    2.736
  94110.000    2.779
  94140.000    2.665
  94170.000    2.665
  94200.000    2.801
  94230.000    2.747
  94260.000    2.777
  94290.000    2.717
  94320.000    2.795
  94350.000    2.768
  94380.000    2.769
  94410.000    2.620
  94440.000    2.632
  94470.000    2.866
  94500.000    2.722
  94530.000    2.762
  94560.000    2.761
  94590.000    2.723
  94620.000    2.739
  94650.000    2.901
  94680.000    2.791
  94710.000    2.645
  94740.000    2.695
  94770.000    2.676
  94800.000    2.594
  94830.000    2.813
  94860.000    2.692
  94890.000    2.642
  94920.000    2.726
  94950.000    2.803
  94980.000    2.830
  95010.000    2.648
  95040.000    2.697
  95070.000    2.892
  95100.000    2.785
  95130.000    2.900
  95160.000    2.902
  95190.000    2.742
  95220.000    2.828
  95250.000    2.746
  95280.000    2.716
  95310.000    2.650
  95340.000    2.787
  95370.000    2.641
  95400.000    2.809
  95430.000    2.840
  95460.000    2.880
  95490.000    2.797
  95520.000    2.797
  95550.000    2.866
  95580.000    2.760
  95610.000    2.691
  95640.000    2.663
  95670.000    2.764
  95700.000    2.710
  95730.000    2.746
  95760.000    2.704
  95790.000    2.874
  95820.000    2.874
  95850.000    2.867
  95880.000    2.695
  95910.000    2.819
  95940.000    2.832
  95970.000    2.890
  96000.000    2.770
  96030.000    2.810
  96060.000    2.733
  96090.000    2.815
  96120.000    2.810
  96150.000    2.746
  96180.000    2.856
  96210.000    2.627
  96240.000    2.619
  96270.000    2.677
  96300.000    2.723
  96330.000    2.644
  96360.000    2.662
  96390.000    2.862
  96420.000    2.699
  96450.000    2.631
  96480.000    2.659
  96510.000    2.919
  96540.000    2.883
  96570.000    2.860
  96600.000    2.766
  96630.000    2.961
  96660.000    2.782
  96690.000    2.867
  96720.000    2.752
  96750.000    2.811
  96780.000    2.778
  96810.000    2.785
  96840.000    2.711
  96870.000    2.851
  96900.000    2.897
  96930.000    2.846
  96960.000    2.771
  96990.000    2.836
  97020.000    2.724
  97050.000    2.868
  97080.000    2.843
  97110.000    2.899
  97140.000    2.932
  97170.000    2.823
  97200.000    2.967
  97230.000    2.888
  97260.000    2.948
  97290.000    2.730
  97320.000    2.918
  97350.000    2.917
  97380.000    2.749
  97410.000    2.877
  97440.000    2.862
  97470.000    2.786
  97500.000    2.790
  97530.000    2.897
  97560.000    2.786
  97590.000    2.779
  97620.000    2.683
  97650.000    2.721
  97680.000    2.793
  97710.000    2.897
  97740.000    2.862
  97770.000    2.613
  97800.000    2.898
  97830.000    2.837
  97860.000    2.790
  97890.000    2.844
  97920.000    2.797
  97950.000    2.986
  97980.000    2.901
  98010.000    2.911
  98040.000    2.948
  98070.000    2.666
  98100.000    2.845
  98130.000    2.765
  98160.000    2.942
  98190.000    2.742
  98220.000    2.878
  98250.000    2.846
  98280.000    2.778
  98310.000    2.823
  98340.000    2.891
  98370.000    2.758
  98400.000    2.765
  98430.000    2.830
  98460.000    2.771
  98490.000    2.954
  98520.000    2.808
  98550.000    2.979
  98580.000    2.765
  98610.000    2.820
  98640.000    2.949
  98670.000    2.907
  98700.000    2.937
  98730.000    2.944
  98760.000    2.866
  98790.000    2.951
  98820.000    2.911
  98850.000    2.911
  98880.000    2.735
  98910.000    2.865
  98940.000    2.712
  98970.000    2.892
  99000.000    2.799
  99030.000    2.770
  99060.000    2.829
  99090.000    2.876
  99120.000    2.950
  99150.000    3.021
  99180.000    2.991
  99210.000    2.961
  99240.000    2.911
  99270.000    2.940
  99300.000    2.871
  99330.000    3.041
  99360.000    3.002
  99390.000    3.046
  99420.000    2.929
  99450.000    2.975
  99480.000    2.973
  99510.000    2.884
  99540.000    2.955
  99570.000    2.911
  99600.000    2.925
  99630.000    2.949
  99660.000    2.894
  99690.000    2.760
  99720.000    2.778
  99750.000    2.773
  99780.000    2.800
  99810.000    2.827
  99840.000    2.806
  99870.000    2.793
  99900.000    2.844
  99930.000    2.692
  99960.000    2.797
  99990.000    2.698
