# Supplementary material for: Identification and validation of biomarkers associated with lactic acid metabolism in diabetic nephropathy
Source: PeerJ. 2026 Mar 3;14:e20761. doi: 10.7717/peerj.20761 (PMC12965171; doi:10.7717/peerj.20761)
Supplement: Supplemental Information 13 [file peerj-14-20761-s013.xvg]

# This file was created Fri May 23 18:57:47 2025
# Created by:
#                      :-) GROMACS - gmx energy, 2024.4 (-:
# 
# Executable:   /data-nvme/yangyudong/software/gromacs-2024.4/gmx2024/bin/gmx
# Data prefix:  /data-nvme/yangyudong/software/gromacs-2024.4/gmx2024
# Working dir:  /data/yangyudong/project/m/45_NJZK-20403-7/PTGS2_CIMICOXIB
# Command line:
#   gmx energy -f md_0_1.edr -o energy_total.xvg
# gmx energy is part of G R O M A C S:
#
# GROwing Monsters And Cloning Shrimps
#
@    title "GROMACS Energies"
@    xaxis  label "Time (ps)"
@    yaxis  label "(kJ/mol), (K)"
@TYPE xy
@ view 0.15, 0.15, 0.75, 0.85
@ legend on
@ legend box on
@ legend loctype view
@ legend 0.78, 0.8
@ legend length 2
@ s0 legend "Potential"
@ s1 legend "Total Energy"
@ s2 legend "Temperature"
    0.000000  -1141579.000000  -909359.875000  300.807648
   30.000000  -1141959.750000  -911720.875000  298.242493
   60.000000  -1142710.000000  -911575.562500  299.402588
   90.000000  -1141162.625000  -909160.437500  300.526672
  120.000000  -1143556.125000  -913318.937500  298.240326
  150.000000  -1139801.625000  -909351.375000  298.516327
  180.000000  -1142476.125000  -910627.812500  300.327332
  210.000000  -1142256.125000  -910245.687500  300.537323
  240.000000  -1141326.375000  -909923.375000  299.750519
  270.000000  -1142044.500000  -911103.250000  299.152313
  300.000000  -1143482.125000  -911767.000000  300.154785
  330.000000  -1143147.625000  -912318.250000  299.007416
  360.000000  -1141738.250000  -910902.687500  299.015442
  390.000000  -1143154.625000  -912553.750000  298.711456
  420.000000  -1144128.125000  -912475.125000  300.074280
  450.000000  -1143511.750000  -910976.750000  301.216888
  480.000000  -1141513.125000  -909653.312500  300.342255
  510.000000  -1142589.500000  -912137.500000  298.518585
  540.000000  -1142480.750000  -910260.000000  300.809723
  570.000000  -1140130.125000  -909240.000000  299.086151
  600.000000  -1144304.375000  -913432.250000  299.062775
  630.000000  -1142154.250000  -911254.875000  299.098114
  660.000000  -1142527.250000  -910312.250000  300.802277
  690.000000  -1141964.250000  -909462.312500  301.174011
  720.000000  -1143201.000000  -911623.687500  299.976257
  750.000000  -1141647.250000  -910256.625000  299.734467
  780.000000  -1140776.875000  -908326.625000  301.107025
  810.000000  -1141464.375000  -909618.000000  300.324738
  840.000000  -1140583.625000  -909792.375000  298.958099
  870.000000  -1143103.750000  -911657.250000  299.806854
  900.000000  -1142614.125000  -911484.562500  299.396271
  930.000000  -1143681.125000  -911122.500000  301.247498
  960.000000  -1144233.625000  -913049.125000  299.467407
  990.000000  -1142915.375000  -911760.500000  299.429077
 1020.000000  -1141883.000000  -910824.750000  299.303955
 1050.000000  -1142406.000000  -910619.812500  300.246857
 1080.000000  -1142030.125000  -910859.125000  299.450043
 1110.000000  -1142051.625000  -910323.062500  300.172211
 1140.000000  -1141420.125000  -909745.812500  300.101929
 1170.000000  -1142946.375000  -911469.375000  299.846344
 1200.000000  -1143641.625000  -912893.437500  298.902313
 1230.000000  -1143432.250000  -911173.500000  300.858978
 1260.000000  -1141643.250000  -909847.250000  300.259613
 1290.000000  -1141353.125000  -909476.750000  300.363647
 1320.000000  -1141619.750000  -909690.687500  300.431915
 1350.000000  -1143291.375000  -912313.812500  299.199402
 1380.000000  -1143241.125000  -912619.437500  298.738403
 1410.000000  -1143440.000000  -913631.500000  297.685059
 1440.000000  -1141514.750000  -910388.312500  299.392242
 1470.000000  -1142861.500000  -911264.875000  300.001282
 1500.000000  -1141980.750000  -910688.500000  299.607025
 1530.000000  -1142630.000000  -910532.312500  300.650360
 1560.000000  -1142519.875000  -910312.875000  300.791992
 1590.000000  -1142200.625000  -909787.500000  301.058990
 1620.000000  -1143480.625000  -913688.312500  297.664032
 1650.000000  -1142588.750000  -911676.812500  299.114349
 1680.000000  -1142351.000000  -911019.687500  299.657623
 1710.000000  -1141540.500000  -909636.812500  300.399078
 1740.000000  -1143657.125000  -913360.625000  298.317139
 1770.000000  -1144266.625000  -912816.000000  299.812195
 1800.000000  -1141529.250000  -908768.937500  301.508728
 1830.000000  -1141488.000000  -908504.312500  301.798096
 1860.000000  -1141564.625000  -909837.250000  300.170654
 1890.000000  -1144588.875000  -913436.250000  299.426208
 1920.000000  -1143366.000000  -911673.625000  300.125397
 1950.000000  -1144034.000000  -912025.250000  300.535156
 1980.000000  -1143852.000000  -910799.750000  301.886871
 2010.000000  -1143824.625000  -913403.625000  298.478455
 2040.000000  -1142479.375000  -910120.187500  300.989075
 2070.000000  -1140891.750000  -908484.875000  301.050903
 2100.000000  -1142564.625000  -911309.000000  299.559601
 2130.000000  -1143001.375000  -910844.562500  300.726959
 2160.000000  -1143528.250000  -910715.250000  301.576965
 2190.000000  -1141732.625000  -910024.937500  300.145172
 2220.000000  -1143966.250000  -912639.000000  299.652313
 2250.000000  -1140851.125000  -908915.062500  300.441010
 2280.000000  -1144176.500000  -912551.000000  300.038696
 2310.000000  -1142313.750000  -911709.750000  298.715546
 2340.000000  -1141345.750000  -910562.250000  298.947998
 2370.000000  -1140862.500000  -909025.875000  300.312164
 2400.000000  -1143486.250000  -911048.000000  301.091492
 2430.000000  -1142756.500000  -911372.625000  299.725739
 2460.000000  -1141929.750000  -909718.750000  300.797150
 2490.000000  -1141757.125000  -908878.125000  301.662537
 2520.000000  -1140916.000000  -907855.875000  301.897125
 2550.000000  -1143883.750000  -911901.125000  300.501343
 2580.000000  -1142240.375000  -911629.375000  298.724579
 2610.000000  -1144563.125000  -911524.500000  301.869232
 2640.000000  -1143167.375000  -912618.750000  298.643738
 2670.000000  -1143238.625000  -911064.062500  300.749939
 2700.000000  -1142647.625000  -910936.375000  300.149811
 2730.000000  -1144324.375000  -912633.687500  300.123138
 2760.000000  -1140267.625000  -910321.750000  297.862946
 2790.000000  -1142117.000000  -909782.437500  300.957214
 2820.000000  -1143292.500000  -912150.500000  299.412384
 2850.000000  -1142967.125000  -912748.000000  298.216949
 2880.000000  -1142185.000000  -911380.062500  298.975739
 2910.000000  -1142503.125000  -911589.187500  299.116974
 2940.000000  -1144648.625000  -914104.125000  298.638428
 2970.000000  -1142619.250000  -909179.250000  302.389160
 3000.000000  -1140473.375000  -908758.562500  300.154388
 3030.000000  -1140958.500000  -908720.250000  300.832489
 3060.000000  -1142458.250000  -909108.187500  302.272644
 3090.000000  -1144417.000000  -913046.000000  299.709045
 3120.000000  -1141591.125000  -909304.750000  300.894714
 3150.000000  -1141326.500000  -910189.375000  299.406067
 3180.000000  -1142100.625000  -909454.125000  301.361237
 3210.000000  -1142624.875000  -912511.312500  298.080231
 3240.000000  -1143892.125000  -912202.875000  300.121277
 3270.000000  -1142867.500000  -910699.250000  300.741791
 3300.000000  -1143623.125000  -911168.625000  301.112579
 3330.000000  -1141680.750000  -909565.500000  300.673096
 3360.000000  -1142198.250000  -910886.437500  299.632385
 3390.000000  -1141588.875000  -910851.125000  298.888794
 3420.000000  -1142521.250000  -912468.437500  298.001526
 3450.000000  -1142508.125000  -908691.375000  302.877106
 3480.000000  -1143382.250000  -909813.687500  302.555634
 3510.000000  -1143685.125000  -910420.500000  302.162018
 3540.000000  -1142902.625000  -911195.250000  300.144806
 3570.000000  -1142689.875000  -912867.187500  297.703430
 3600.000000  -1142488.250000  -910507.000000  300.499481
 3630.000000  -1143809.375000  -913359.812500  298.515472
 3660.000000  -1143786.875000  -912327.437500  299.823608
 3690.000000  -1141904.000000  -910109.250000  300.257874
 3720.000000  -1142348.250000  -911110.812500  299.536011
 3750.000000  -1141569.500000  -909509.562500  300.601471
 3780.000000  -1142424.500000  -910379.750000  300.581848
 3810.000000  -1142301.625000  -910205.000000  300.648987
 3840.000000  -1143106.000000  -913463.187500  297.470398
 3870.000000  -1143417.250000  -913352.000000  298.017578
 3900.000000  -1141335.875000  -910456.062500  299.072784
 3930.000000  -1143332.125000  -910424.375000  301.699707
 3960.000000  -1144638.125000  -913080.000000  299.951447
 3990.000000  -1143040.000000  -911625.500000  299.765381
 4020.000000  -1143011.500000  -910875.000000  300.700592
 4050.000000  -1141125.375000  -908435.187500  301.417877
 4080.000000  -1143719.125000  -911755.125000  300.477112
 4110.000000  -1143652.875000  -912409.000000  299.544403
 4140.000000  -1142873.875000  -910434.875000  301.092499
 4170.000000  -1142745.625000  -912385.375000  298.399719
 4200.000000  -1141914.875000  -910058.500000  300.337769
 4230.000000  -1143136.125000  -911989.125000  299.418915
 4260.000000  -1143994.500000  -914040.625000  297.873322
 4290.000000  -1141107.375000  -910984.125000  298.092773
 4320.000000  -1141609.250000  -910929.500000  298.813629
 4350.000000  -1142385.000000  -910178.312500  300.791565
 4380.000000  -1142143.000000  -909966.937500  300.751923
 4410.000000  -1143864.125000  -913535.062500  298.359314
 4440.000000  -1144559.875000  -914125.625000  298.495605
 4470.000000  -1143021.875000  -911316.312500  300.142426
 4500.000000  -1145123.250000  -914106.562500  299.250061
 4530.000000  -1142242.125000  -911792.375000  298.515656
 4560.000000  -1144139.125000  -910799.125000  302.259644
 4590.000000  -1143652.000000  -911594.000000  300.599030
 4620.000000  -1142015.500000  -910199.500000  300.285522
 4650.000000  -1141874.500000  -911209.875000  298.793976
 4680.000000  -1141558.875000  -910111.125000  299.808441
 4710.000000  -1142901.125000  -910952.875000  300.456787
 4740.000000  -1141834.250000  -912158.312500  297.513306
 4770.000000  -1142626.500000  -910747.625000  300.366943
 4800.000000  -1142088.500000  -910590.125000  299.874084
 4830.000000  -1141522.000000  -908947.125000  301.268555
 4860.000000  -1142417.500000  -910730.750000  300.118103
 4890.000000  -1142254.500000  -910721.000000  299.919586
 4920.000000  -1143757.750000  -911902.375000  300.336456
 4950.000000  -1143426.500000  -912816.500000  298.723236
 4980.000000  -1143201.625000  -910691.250000  301.184967
 5010.000000  -1142206.000000  -910469.687500  300.182251
 5040.000000  -1142371.625000  -911494.500000  299.069336
 5070.000000  -1143451.750000  -911389.437500  300.604553
 5100.000000  -1142079.750000  -910209.375000  300.355896
 5130.000000  -1142673.500000  -911970.500000  298.843719
 5160.000000  -1141641.750000  -908946.125000  301.424927
 5190.000000  -1142430.375000  -910778.437500  300.072968
 5220.000000  -1139930.375000  -908005.125000  300.427032
 5250.000000  -1143952.125000  -913246.000000  298.847809
 5280.000000  -1144128.125000  -912793.875000  299.661407
 5310.000000  -1142841.500000  -912171.875000  298.800568
 5340.000000  -1143486.250000  -913392.312500  298.054779
 5370.000000  -1140673.500000  -907765.500000  301.699982
 5400.000000  -1145237.375000  -915201.375000  297.979736
 5430.000000  -1143789.375000  -913370.000000  298.476349
 5460.000000  -1142434.500000  -910536.375000  300.391846
 5490.000000  -1142462.000000  -911897.000000  298.665039
 5520.000000  -1141648.375000  -910335.250000  299.634064
 5550.000000  -1140100.125000  -907602.187500  301.168823
 5580.000000  -1142035.125000  -909996.500000  300.573914
 5610.000000  -1143274.375000  -911806.625000  299.834320
 5640.000000  -1142541.000000  -910845.500000  300.129364
 5670.000000  -1142431.750000  -911533.687500  299.096405
 5700.000000  -1143655.750000  -911664.187500  300.512909
 5730.000000  -1143821.875000  -914072.687500  297.608215
 5760.000000  -1144013.500000  -911463.250000  301.236572
 5790.000000  -1142757.000000  -912300.500000  298.524384
 5820.000000  -1143304.500000  -911654.000000  300.071045
 5850.000000  -1142097.625000  -909022.250000  301.916809
 5880.000000  -1141844.875000  -909401.250000  301.098511
 5910.000000  -1143641.000000  -912205.375000  299.792725
 5940.000000  -1142050.750000  -910552.187500  299.874298
 5970.000000  -1142522.750000  -911544.062500  299.200836
 6000.000000  -1142118.000000  -910574.750000  299.932159
 6030.000000  -1143233.625000  -910943.750000  300.899323
 6060.000000  -1142311.875000  -911744.312500  298.668304
 6090.000000  -1143856.875000  -912376.062500  299.851318
 6120.000000  -1143789.500000  -913568.000000  298.220032
 6150.000000  -1142211.750000  -911991.000000  298.219055
 6180.000000  -1143096.625000  -912232.625000  299.052277
 6210.000000  -1142442.000000  -910423.812500  300.547363
 6240.000000  -1142993.125000  -911563.750000  299.784668
 6270.000000  -1142685.500000  -909950.125000  301.476349
 6300.000000  -1142609.750000  -910090.812500  301.196014
 6330.000000  -1142946.125000  -911940.062500  299.236298
 6360.000000  -1145377.625000  -913926.062500  299.813416
 6390.000000  -1142582.875000  -910411.437500  300.745911
 6420.000000  -1144646.375000  -914037.250000  298.722137
 6450.000000  -1142664.125000  -911428.000000  299.534271
 6480.000000  -1143138.750000  -911092.500000  300.583679
 6510.000000  -1142983.875000  -910435.000000  301.234772
 6540.000000  -1142796.125000  -911707.000000  299.343933
 6570.000000  -1142842.375000  -912160.250000  298.816681
 6600.000000  -1145928.375000  -913888.500000  300.575531
 6630.000000  -1141911.875000  -910401.500000  299.889587
 6660.000000  -1142672.625000  -911301.750000  299.708923
 6690.000000  -1142416.000000  -910663.687500  300.202942
 6720.000000  -1144591.625000  -913597.250000  299.221161
 6750.000000  -1142483.125000  -910077.250000  301.049591
 6780.000000  -1140806.875000  -910249.812500  298.654694
 6810.000000  -1144243.000000  -913228.125000  299.247772
 6840.000000  -1141412.375000  -909318.000000  300.646027
 6870.000000  -1140739.125000  -907873.750000  301.644745
 6900.000000  -1142912.375000  -910494.750000  301.064819
 6930.000000  -1143273.125000  -910850.875000  301.070740
 6960.000000  -1145065.250000  -914225.625000  299.020782
 6990.000000  -1144449.000000  -913001.250000  299.808502
 7020.000000  -1145004.000000  -913876.625000  299.393463
 7050.000000  -1142574.875000  -911163.875000  299.760895
 7080.000000  -1142954.750000  -911430.250000  299.907898
 7110.000000  -1143422.750000  -911211.750000  300.797119
 7140.000000  -1144622.250000  -912457.437500  300.737335
 7170.000000  -1141909.625000  -910385.125000  299.907928
 7200.000000  -1142803.625000  -911675.750000  299.394073
 7230.000000  -1141025.500000  -910695.937500  298.360016
 7260.000000  -1143823.750000  -911968.125000  300.336823
 7290.000000  -1142188.500000  -910456.625000  300.176514
 7320.000000  -1142338.625000  -910372.500000  300.479919
 7350.000000  -1143018.750000  -909865.937500  302.017181
 7380.000000  -1142050.750000  -910371.250000  300.108704
 7410.000000  -1141431.375000  -910619.750000  298.984375
 7440.000000  -1143857.750000  -914002.437500  297.745667
 7470.000000  -1141933.000000  -908560.000000  302.302368
 7500.000000  -1142655.375000  -910691.125000  300.477539
 7530.000000  -1141231.000000  -909554.250000  300.105103
 7560.000000  -1142439.500000  -910012.437500  301.077026
 7590.000000  -1141577.500000  -909173.125000  301.047638
 7620.000000  -1141453.500000  -909399.125000  300.594238
 7650.000000  -1141485.625000  -909755.000000  300.174927
 7680.000000  -1142647.875000  -911303.687500  299.674286
 7710.000000  -1141453.625000  -909611.125000  300.319824
 7740.000000  -1141802.125000  -911329.875000  298.544830
 7770.000000  -1142128.625000  -909916.875000  300.798065
 7800.000000  -1141897.875000  -909236.125000  301.381042
 7830.000000  -1141360.250000  -910360.312500  299.228363
 7860.000000  -1142024.875000  -909476.875000  301.233704
 7890.000000  -1143915.125000  -912146.312500  300.224396
 7920.000000  -1140926.250000  -908018.500000  301.699646
 7950.000000  -1141618.750000  -908406.875000  302.093628
 7980.000000  -1141463.375000  -909034.437500  301.079468
 8010.000000  -1142272.750000  -911387.562500  299.079773
 8040.000000  -1142896.375000  -912210.562500  298.821472
 8070.000000  -1143355.375000  -912252.000000  299.362396
 8100.000000  -1141936.375000  -911249.000000  298.823425
 8130.000000  -1142058.875000  -909757.312500  300.914429
 8160.000000  -1142036.750000  -909317.562500  301.455414
 8190.000000  -1142247.750000  -910665.312500  299.982941
 8220.000000  -1142882.875000  -911779.812500  299.362000
 8250.000000  -1143440.875000  -911472.812500  300.482452
 8280.000000  -1143548.250000  -911636.750000  300.409149
 8310.000000  -1144914.000000  -912764.250000  300.717834
 8340.000000  -1144224.000000  -912515.250000  300.146576
 8370.000000  -1144979.875000  -913075.187500  300.400360
 8400.000000  -1142931.375000  -909847.937500  301.927277
 8430.000000  -1144223.250000  -913217.062500  299.236420
 8460.000000  -1142473.375000  -910973.812500  299.875580
 8490.000000  -1144744.250000  -912755.062500  300.509827
 8520.000000  -1144017.000000  -910906.687500  301.962128
 8550.000000  -1143706.250000  -911247.250000  301.118408
 8580.000000  -1143863.375000  -913324.625000  298.630981
 8610.000000  -1144556.125000  -914297.187500  298.268524
 8640.000000  -1141537.500000  -909907.687500  300.044342
 8670.000000  -1142788.375000  -912618.625000  298.153015
 8700.000000  -1144704.750000  -913208.312500  299.871582
 8730.000000  -1143386.375000  -911558.625000  300.300751
 8760.000000  -1144274.500000  -911916.125000  300.988007
 8790.000000  -1144861.750000  -913924.375000  299.147339
 8820.000000  -1141206.125000  -908021.375000  302.058502
 8850.000000  -1140529.375000  -908818.125000  300.149811
 8880.000000  -1141719.500000  -910598.125000  299.385681
 8910.000000  -1143070.625000  -912344.062500  298.874329
 8940.000000  -1142431.000000  -910400.375000  300.563507
 8970.000000  -1141784.375000  -909561.375000  300.812714
 9000.000000  -1143039.500000  -910075.437500  301.772644
 9030.000000  -1141043.625000  -907744.750000  302.206268
 9060.000000  -1142518.625000  -909755.625000  301.512207
 9090.000000  -1143336.375000  -910856.125000  301.145874
 9120.000000  -1141756.250000  -910511.375000  299.545654
 9150.000000  -1142299.500000  -911054.625000  299.545685
 9180.000000  -1142454.375000  -910111.937500  300.967438
 9210.000000  -1140774.000000  -910283.500000  298.568512
 9240.000000  -1142441.250000  -909920.875000  301.197876
 9270.000000  -1142600.000000  -910396.562500  300.787354
 9300.000000  -1143181.875000  -912082.000000  299.357880
 9330.000000  -1141022.125000  -907641.875000  302.311707
 9360.000000  -1143049.375000  -910728.875000  300.938965
 9390.000000  -1140498.625000  -907897.375000  301.302734
 9420.000000  -1144219.250000  -913071.125000  299.420288
 9450.000000  -1143756.750000  -912608.750000  299.420166
 9480.000000  -1142674.750000  -910982.187500  300.125580
 9510.000000  -1143693.875000  -912645.625000  299.290985
 9540.000000  -1143199.250000  -911870.000000  299.654999
 9570.000000  -1143515.625000  -912350.750000  299.442047
 9600.000000  -1142772.750000  -911558.250000  299.506256
 9630.000000  -1143257.125000  -911436.687500  300.291260
 9660.000000  -1143390.875000  -912794.187500  298.706024
 9690.000000  -1143396.875000  -911837.500000  299.953064
 9720.000000  -1141102.000000  -910034.250000  299.316223
 9750.000000  -1142789.250000  -911712.000000  299.328491
 9780.000000  -1142525.625000  -911542.375000  299.206787
 9810.000000  -1143061.125000  -910688.437500  301.006592
 9840.000000  -1142577.250000  -909333.687500  302.134705
 9870.000000  -1144302.625000  -912377.812500  300.426422
 9900.000000  -1143523.625000  -911938.875000  299.985901
 9930.000000  -1143094.000000  -911534.125000  299.953735
 9960.000000  -1142671.750000  -910088.625000  301.279236
 9990.000000  -1143032.125000  -911278.937500  300.204132
10020.000000  -1141940.875000  -909567.437500  301.007599
10050.000000  -1140506.875000  -908814.375000  300.125488
10080.000000  -1142500.500000  -910341.250000  300.730103
10110.000000  -1143301.125000  -910589.312500  301.445892
10140.000000  -1141631.000000  -909695.625000  300.440125
10170.000000  -1142093.000000  -912033.937500  298.009583
10200.000000  -1141257.125000  -909546.625000  300.148895
10230.000000  -1142429.750000  -912128.187500  298.323730
10260.000000  -1143007.375000  -911310.187500  300.131561
10290.000000  -1141952.125000  -910453.312500  299.874603
10320.000000  -1142618.375000  -911959.000000  298.787201
10350.000000  -1143158.750000  -912783.250000  298.419525
10380.000000  -1143171.250000  -912961.875000  298.204346
10410.000000  -1142197.500000  -911867.312500  298.360840
10440.000000  -1141623.000000  -909489.250000  300.697113
10470.000000  -1141037.000000  -909759.750000  299.587646
10500.000000  -1141576.500000  -910289.937500  299.599701
10530.000000  -1141613.125000  -909923.187500  300.122162
10560.000000  -1142927.000000  -911788.062500  299.408417
10590.000000  -1144670.750000  -914856.125000  297.692963
10620.000000  -1141731.500000  -908715.625000  301.839722
10650.000000  -1142394.875000  -910901.125000  299.868103
10680.000000  -1141714.750000  -911090.937500  298.741150
10710.000000  -1142531.625000  -910377.250000  300.723846
10740.000000  -1143215.250000  -912258.500000  299.172424
10770.000000  -1144535.625000  -911962.437500  301.266296
10800.000000  -1143627.375000  -911383.312500  300.839935
10830.000000  -1143878.875000  -911789.937500  300.639069
10860.000000  -1144615.375000  -913750.625000  299.053284
10890.000000  -1141701.125000  -909794.250000  300.403259
10920.000000  -1143324.500000  -914162.625000  296.847473
10950.000000  -1142658.875000  -909339.500000  302.232849
10980.000000  -1143575.500000  -912624.375000  299.165222
11010.000000  -1141029.875000  -908465.062500  301.255432
11040.000000  -1140371.125000  -907353.250000  301.842316
11070.000000  -1141924.750000  -909553.000000  301.005341
11100.000000  -1143098.625000  -911965.000000  299.401550
11130.000000  -1143895.750000  -912609.875000  299.598755
11160.000000  -1140884.625000  -909520.312500  299.700348
11190.000000  -1142385.250000  -910749.750000  300.051605
11220.000000  -1144277.750000  -912989.500000  299.601837
11250.000000  -1145430.375000  -914231.125000  299.486572
11280.000000  -1141820.875000  -910442.250000  299.718872
11310.000000  -1143987.500000  -911764.312500  300.812927
11340.000000  -1142473.750000  -911005.000000  299.835632
11370.000000  -1141165.375000  -908380.250000  301.540863
11400.000000  -1143017.000000  -911625.375000  299.735748
11430.000000  -1141266.250000  -908918.750000  300.973999
11460.000000  -1143962.625000  -913704.875000  298.266968
11490.000000  -1141662.375000  -908989.187500  301.395844
11520.000000  -1141000.375000  -910372.500000  298.746399
11550.000000  -1142184.250000  -910049.750000  300.698029
11580.000000  -1144718.500000  -913682.187500  299.275543
11610.000000  -1144100.875000  -913412.125000  298.825195
11640.000000  -1143380.000000  -910875.500000  301.177338
11670.000000  -1144534.500000  -912527.375000  300.533112
11700.000000  -1142034.750000  -910425.125000  300.018127
11730.000000  -1144172.875000  -912689.500000  299.854584
11760.000000  -1142039.375000  -911102.625000  299.146515
11790.000000  -1142642.000000  -910671.937500  300.485046
11820.000000  -1143925.625000  -912923.062500  299.231781
11850.000000  -1141246.125000  -908311.687500  301.734253
11880.000000  -1141612.375000  -909195.187500  301.064240
11910.000000  -1144710.375000  -913412.000000  299.614990
11940.000000  -1145291.375000  -914051.812500  299.538757
11970.000000  -1143672.375000  -912910.562500  298.919922
12000.000000  -1143966.625000  -914106.062500  297.752472
12030.000000  -1141169.250000  -911629.000000  297.337524
12060.000000  -1142156.375000  -911466.375000  298.826935
12090.000000  -1140466.000000  -909457.187500  299.239868
12120.000000  -1143443.625000  -912671.875000  298.932861
12150.000000  -1142328.250000  -912635.375000  297.535248
12180.000000  -1143507.375000  -911472.500000  300.569031
12210.000000  -1144024.000000  -913120.250000  299.103790
12240.000000  -1140045.500000  -907900.000000  300.712311
12270.000000  -1143986.000000  -913158.500000  299.005005
12300.000000  -1143703.500000  -912939.937500  298.922211
12330.000000  -1141914.500000  -911610.937500  298.326324
12360.000000  -1141211.000000  -910626.625000  298.690033
12390.000000  -1140606.625000  -909348.500000  299.562866
12420.000000  -1140659.250000  -908170.437500  301.157013
12450.000000  -1143770.750000  -911830.125000  300.446991
12480.000000  -1142454.250000  -910450.500000  300.528717
12510.000000  -1141883.500000  -908935.875000  301.751373
12540.000000  -1141962.250000  -909953.437500  300.535217
12570.000000  -1141121.625000  -909412.437500  300.147125
12600.000000  -1144197.250000  -914960.875000  296.943939
12630.000000  -1143353.000000  -910451.125000  301.692139
12660.000000  -1141992.250000  -909182.625000  301.572540
12690.000000  -1143153.250000  -910390.625000  301.511658
12720.000000  -1141605.000000  -909264.750000  300.964569
12750.000000  -1141740.750000  -909446.000000  300.905701
12780.000000  -1142964.000000  -912307.437500  298.783600
12810.000000  -1142940.250000  -911326.750000  300.023163
12840.000000  -1143144.625000  -912109.937500  299.273407
12870.000000  -1141706.000000  -910118.625000  299.989380
12900.000000  -1142978.875000  -909131.625000  302.916626
12930.000000  -1144535.125000  -913650.125000  299.079468
12960.000000  -1142902.750000  -910181.375000  301.458282
12990.000000  -1141722.750000  -911094.875000  298.746368
13020.000000  -1143300.375000  -911115.000000  300.763916
13050.000000  -1143065.000000  -911831.000000  299.531616
13080.000000  -1143279.625000  -911608.125000  300.098297
13110.000000  -1142623.875000  -910775.250000  300.327728
13140.000000  -1143256.000000  -912097.375000  299.433990
13170.000000  -1142324.125000  -911654.500000  298.800598
13200.000000  -1141337.625000  -910680.125000  298.784790
13230.000000  -1143993.000000  -911978.562500  300.542511
13260.000000  -1140754.375000  -909352.250000  299.749420
13290.000000  -1142540.875000  -912375.875000  298.146820
13320.000000  -1143331.750000  -913536.312500  297.668091
13350.000000  -1144025.625000  -912301.187500  300.166901
13380.000000  -1145172.875000  -914451.125000  298.867981
13410.000000  -1143216.375000  -911183.062500  300.566956
13440.000000  -1142266.125000  -909550.625000  301.450684
13470.000000  -1140529.875000  -909017.375000  299.892273
13500.000000  -1142298.125000  -909382.625000  301.709686
13530.000000  -1142584.625000  -909770.625000  301.578217
13560.000000  -1140900.125000  -908472.250000  301.078125
13590.000000  -1141927.125000  -911631.250000  298.316406
13620.000000  -1144104.000000  -911640.500000  301.124237
13650.000000  -1143485.000000  -912819.500000  298.795166
13680.000000  -1141887.625000  -910135.687500  300.202515
13710.000000  -1142777.500000  -910544.687500  300.825378
13740.000000  -1142385.250000  -911141.875000  299.543701
13770.000000  -1143290.875000  -912210.500000  299.332581
13800.000000  -1142657.375000  -911359.250000  299.614685
13830.000000  -1143563.875000  -912079.500000  299.855865
13860.000000  -1142901.375000  -910309.187500  301.290955
13890.000000  -1141646.875000  -910629.687500  299.250763
13920.000000  -1143397.375000  -911854.000000  299.932373
13950.000000  -1141777.000000  -910516.375000  299.566040
13980.000000  -1144083.375000  -912043.875000  300.574951
14010.000000  -1144414.750000  -912399.625000  300.543427
14040.000000  -1144209.375000  -913355.125000  299.039673
14070.000000  -1142666.875000  -912033.625000  298.753418
14100.000000  -1141999.750000  -909402.125000  301.297913
14130.000000  -1143713.250000  -911684.187500  300.561462
14160.000000  -1142187.500000  -909385.937500  301.562103
14190.000000  -1142505.875000  -911100.375000  299.753693
14220.000000  -1144848.250000  -911586.187500  302.158630
14250.000000  -1142779.625000  -911687.125000  299.348267
14280.000000  -1142139.625000  -911690.500000  298.514893
14310.000000  -1144086.250000  -913771.375000  298.340942
14340.000000  -1141240.125000  -909560.750000  300.108490
14370.000000  -1141928.125000  -911008.000000  299.125000
14400.000000  -1142431.000000  -910688.375000  300.190399
14430.000000  -1141343.125000  -910010.125000  299.659760
14460.000000  -1143201.250000  -912028.000000  299.452911
14490.000000  -1144292.625000  -913055.375000  299.535767
14520.000000  -1142923.000000  -911032.312500  300.382233
14550.000000  -1143569.500000  -911757.875000  300.279816
14580.000000  -1143284.750000  -912677.187500  298.720123
14610.000000  -1143306.625000  -911980.750000  299.650635
14640.000000  -1144253.250000  -912329.812500  300.424652
14670.000000  -1140671.875000  -908508.312500  300.735718
14700.000000  -1143465.875000  -912057.875000  299.756927
14730.000000  -1144862.000000  -912480.375000  301.018188
14760.000000  -1143852.750000  -913357.437500  298.574707
14790.000000  -1143265.875000  -911175.187500  300.641296
14820.000000  -1144247.750000  -912165.562500  300.630310
14850.000000  -1140313.875000  -908739.625000  299.972321
14880.000000  -1142590.125000  -910476.312500  300.671234
14910.000000  -1142575.625000  -911226.562500  299.680634
14940.000000  -1143416.875000  -912031.625000  299.727478
14970.000000  -1143046.000000  -912745.500000  298.322418
15000.000000  -1142757.250000  -911357.000000  299.746887
15030.000000  -1145103.875000  -913563.562500  299.928406
15060.000000  -1142110.750000  -909118.875000  301.808624
15090.000000  -1143548.500000  -913637.187500  297.818237
15120.000000  -1141298.375000  -910218.125000  299.332397
15150.000000  -1145992.625000  -915127.687500  299.053528
15180.000000  -1143796.250000  -912358.875000  299.795074
15210.000000  -1140615.375000  -908102.625000  301.187988
15240.000000  -1142303.125000  -910999.000000  299.622437
15270.000000  -1142342.625000  -910712.437500  300.044769
15300.000000  -1141423.250000  -911202.062500  298.219604
15330.000000  -1145092.250000  -913468.375000  300.036621
15360.000000  -1143097.500000  -910716.375000  301.017517
15390.000000  -1143211.375000  -913060.250000  298.128876
15420.000000  -1144640.875000  -913530.312500  299.371674
15450.000000  -1142246.750000  -910255.375000  300.512695
15480.000000  -1144077.625000  -912577.500000  299.876343
15510.000000  -1142817.500000  -910803.625000  300.541809
15540.000000  -1144383.375000  -914728.375000  297.486237
15570.000000  -1143388.625000  -912992.437500  298.446320
15600.000000  -1141389.625000  -908893.562500  301.166443
15630.000000  -1143308.125000  -911371.812500  300.441315
15660.000000  -1144848.500000  -914598.500000  298.256958
15690.000000  -1142487.875000  -910862.250000  300.038879
15720.000000  -1140647.625000  -909012.500000  300.051147
15750.000000  -1145603.250000  -914925.562500  298.810974
15780.000000  -1142231.875000  -909692.562500  301.222412
15810.000000  -1143488.500000  -912650.500000  299.018585
15840.000000  -1140862.000000  -907520.250000  302.261871
15870.000000  -1144084.000000  -912479.937500  300.010956
15900.000000  -1143609.125000  -912112.812500  299.871368
15930.000000  -1142035.375000  -912402.125000  297.458038
15960.000000  -1142093.500000  -910187.312500  300.402313
15990.000000  -1143830.125000  -913576.000000  298.262299
16020.000000  -1142812.375000  -910996.250000  300.285675
16050.000000  -1142408.875000  -911403.125000  299.235870
16080.000000  -1143018.500000  -911667.312500  299.683411
16110.000000  -1143456.500000  -912715.250000  298.893250
16140.000000  -1142763.875000  -912926.500000  297.722412
16170.000000  -1142381.875000  -910208.062500  300.748993
16200.000000  -1144285.875000  -913649.187500  298.757812
16230.000000  -1144988.375000  -913994.562500  299.220428
16260.000000  -1143091.375000  -911773.687500  299.639954
16290.000000  -1144143.125000  -913274.375000  299.058502
16320.000000  -1142415.375000  -909699.625000  301.451019
16350.000000  -1141546.125000  -909117.750000  301.078735
16380.000000  -1140674.250000  -907864.750000  301.572418
16410.000000  -1140563.625000  -907939.312500  301.332520
16440.000000  -1142400.750000  -911485.437500  299.118713
16470.000000  -1143967.250000  -913455.375000  298.596161
16500.000000  -1141968.125000  -907887.562500  303.218933
16530.000000  -1144668.875000  -911747.500000  301.717285
16560.000000  -1141229.500000  -910698.187500  298.621338
16590.000000  -1142287.750000  -911076.250000  299.502472
16620.000000  -1142631.500000  -911055.250000  299.974915
16650.000000  -1143380.750000  -912524.375000  299.042389
16680.000000  -1142474.125000  -909782.625000  301.419617
16710.000000  -1144011.000000  -913748.437500  298.273193
16740.000000  -1142314.625000  -911390.750000  299.129822
16770.000000  -1142568.000000  -912249.562500  298.345581
16800.000000  -1143467.250000  -911927.187500  299.928070
16830.000000  -1144204.375000  -911970.812500  300.826385
16860.000000  -1143308.750000  -912233.750000  299.325684
16890.000000  -1143303.250000  -911381.375000  300.422638
16920.000000  -1143433.000000  -909091.000000  303.557587
16950.000000  -1143436.750000  -911684.125000  300.203400
16980.000000  -1143784.250000  -912830.875000  299.168091
17010.000000  -1142098.125000  -911230.187500  299.057373
17040.000000  -1142503.625000  -911931.125000  298.674713
17070.000000  -1144519.875000  -913228.125000  299.606384
17100.000000  -1142820.750000  -910843.687500  300.494110
17130.000000  -1143760.000000  -910783.000000  301.789429
17160.000000  -1143097.750000  -911406.125000  300.124420
17190.000000  -1142376.500000  -908701.250000  302.693878
17220.000000  -1142913.125000  -910591.937500  300.939880
17250.000000  -1143061.000000  -911526.875000  299.920288
17280.000000  -1143824.000000  -912368.125000  299.819000
17310.000000  -1143371.625000  -911560.750000  300.278809
17340.000000  -1143072.875000  -911647.312500  299.779724
17370.000000  -1144051.875000  -910763.250000  302.193085
17400.000000  -1145161.250000  -912851.000000  300.925720
17430.000000  -1141271.750000  -908627.312500  301.358582
17460.000000  -1141342.625000  -910437.375000  299.105652
17490.000000  -1144558.875000  -912509.187500  300.588196
17520.000000  -1143014.875000  -910597.687500  301.064240
17550.000000  -1143026.375000  -911140.812500  300.375610
17580.000000  -1144203.750000  -912566.187500  300.054321
17610.000000  -1144002.500000  -912639.625000  299.698547
17640.000000  -1144752.375000  -913268.250000  299.855560
17670.000000  -1141711.000000  -909271.312500  301.093353
17700.000000  -1144101.875000  -912681.625000  299.772797
17730.000000  -1143457.250000  -910673.187500  301.539490
17760.000000  -1143637.125000  -910769.750000  301.647339
17790.000000  -1143698.875000  -912125.937500  299.970612
17820.000000  -1140548.625000  -908049.937500  301.169830
17850.000000  -1143989.000000  -912289.000000  300.135193
17880.000000  -1142210.000000  -912228.000000  297.909790
17910.000000  -1145224.625000  -914889.125000  298.367767
17940.000000  -1142716.000000  -912303.625000  298.467255
17970.000000  -1142956.625000  -912064.000000  299.089325
18000.000000  -1139616.000000  -906013.437500  302.599731
18030.000000  -1142075.500000  -911108.625000  299.185547
18060.000000  -1143219.750000  -911118.875000  300.654541
18090.000000  -1143164.875000  -912309.250000  299.041443
18120.000000  -1143537.125000  -912332.750000  299.493195
18150.000000  -1144293.375000  -913061.937500  299.528259
18180.000000  -1145814.625000  -915363.125000  298.517944
18210.000000  -1144460.375000  -913689.125000  298.932159
18240.000000  -1142244.250000  -910547.500000  300.131012
18270.000000  -1142785.250000  -911237.500000  299.938019
18300.000000  -1143147.625000  -911538.500000  300.017548
18330.000000  -1143950.375000  -912851.500000  299.356537
18360.000000  -1143176.000000  -910727.625000  301.104584
18390.000000  -1141745.125000  -911335.562500  298.463654
18420.000000  -1144325.125000  -913684.937500  298.762390
18450.000000  -1142048.000000  -910057.812500  300.511139
18480.000000  -1144107.000000  -913331.500000  298.937653
18510.000000  -1142888.875000  -910517.750000  301.004517
18540.000000  -1143047.500000  -910583.375000  301.125061
18570.000000  -1143843.500000  -913314.500000  298.618317
18600.000000  -1142177.500000  -909922.687500  300.853882
18630.000000  -1144258.625000  -913902.625000  298.394226
18660.000000  -1143359.250000  -912635.500000  298.870575
18690.000000  -1143157.875000  -910844.875000  300.929291
18720.000000  -1143690.875000  -910387.312500  302.212433
18750.000000  -1143896.375000  -912833.875000  299.309418
18780.000000  -1141832.625000  -911449.125000  298.429871
18810.000000  -1140371.125000  -908645.625000  300.168274
18840.000000  -1142136.250000  -910249.500000  300.377197
18870.000000  -1144045.375000  -912500.000000  299.934875
18900.000000  -1143984.000000  -913039.875000  299.156036
18930.000000  -1141531.500000  -910123.750000  299.756653
18960.000000  -1141481.000000  -909162.687500  300.936157
18990.000000  -1140914.500000  -910138.812500  298.937927
19020.000000  -1142249.125000  -912881.250000  297.114258
19050.000000  -1141717.250000  -909487.625000  300.821320
19080.000000  -1143696.625000  -911524.187500  300.747192
19110.000000  -1143038.125000  -911868.375000  299.448303
19140.000000  -1141859.875000  -910451.562500  299.757355
19170.000000  -1142293.875000  -911014.250000  299.590698
19200.000000  -1142841.875000  -909969.750000  301.653503
19230.000000  -1141811.000000  -910801.937500  299.240204
19260.000000  -1141374.375000  -909317.000000  300.598083
19290.000000  -1143647.875000  -911466.250000  300.759094
19320.000000  -1139910.625000  -905537.437500  303.597961
19350.000000  -1142807.500000  -910466.625000  300.965424
19380.000000  -1144736.125000  -913000.812500  300.180939
19410.000000  -1143625.250000  -911458.625000  300.739624
19440.000000  -1143671.000000  -913005.750000  298.794891
19470.000000  -1144486.375000  -912828.562500  300.080597
19500.000000  -1143084.125000  -911545.500000  299.926147
19530.000000  -1141871.375000  -909594.312500  300.882721
19560.000000  -1142138.125000  -910045.562500  300.643707
19590.000000  -1141544.250000  -909701.125000  300.320648
19620.000000  -1144674.625000  -912927.437500  300.196320
19650.000000  -1144046.750000  -910976.875000  301.909637
19680.000000  -1142373.625000  -909225.750000  302.010681
19710.000000  -1142377.250000  -910415.812500  300.473816
19740.000000  -1146014.250000  -914873.250000  299.411133
19770.000000  -1141192.375000  -908963.812500  300.819916
19800.000000  -1141331.875000  -909463.375000  300.353424
19830.000000  -1143632.250000  -910616.750000  301.839264
19860.000000  -1141949.625000  -909562.125000  301.025818
19890.000000  -1144115.500000  -912592.937500  299.905365
19920.000000  -1141925.250000  -910789.750000  299.403961
19950.000000  -1142488.375000  -910481.250000  300.533051
19980.000000  -1141226.750000  -908410.250000  301.581451
20010.000000  -1143195.375000  -910600.000000  301.295044
20040.000000  -1143157.750000  -910615.375000  301.226349
20070.000000  -1142269.625000  -909865.687500  301.047089
20100.000000  -1141667.625000  -910665.812500  299.230835
20130.000000  -1142930.500000  -910969.250000  300.473602
20160.000000  -1143739.250000  -912128.625000  300.019440
20190.000000  -1143718.625000  -911178.875000  301.222961
20220.000000  -1142759.000000  -910183.937500  301.268768
20250.000000  -1142956.500000  -910569.125000  301.025574
20280.000000  -1144424.000000  -913872.187500  298.647888
20310.000000  -1141316.750000  -910374.125000  299.154144
20340.000000  -1141871.000000  -910219.875000  300.071869
20370.000000  -1141138.375000  -909011.125000  300.688660
20400.000000  -1142004.250000  -909859.625000  300.711151
20430.000000  -1142450.500000  -911153.937500  299.612640
20460.000000  -1142484.000000  -910243.750000  300.834991
20490.000000  -1144380.625000  -912993.250000  299.730286
20520.000000  -1145258.375000  -914612.937500  298.769165
20550.000000  -1144458.125000  -912991.937500  299.832336
20580.000000  -1143901.625000  -912975.625000  299.132629
20610.000000  -1142728.125000  -911579.687500  299.420715
20640.000000  -1142629.625000  -911849.250000  298.943970
20670.000000  -1141844.625000  -911065.062500  298.942902
20700.000000  -1142518.250000  -910795.125000  300.165161
20730.000000  -1142600.250000  -909917.625000  301.408051
20760.000000  -1141190.000000  -910754.250000  298.497498
20790.000000  -1143532.875000  -912436.500000  299.353302
20820.000000  -1142755.500000  -910949.312500  300.272797
20850.000000  -1142639.875000  -910028.562500  301.315704
20880.000000  -1143975.750000  -911702.750000  300.877502
20910.000000  -1141497.250000  -910196.125000  299.618500
20940.000000  -1143181.625000  -910877.125000  300.918304
20970.000000  -1142880.625000  -911860.187500  299.254974
21000.000000  -1143202.375000  -911677.875000  299.907959
21030.000000  -1143626.625000  -912007.187500  300.030853
21060.000000  -1145119.875000  -915086.312500  297.976593
21090.000000  -1143905.250000  -913688.937500  298.213318
21120.000000  -1141353.375000  -908317.125000  301.866119
21150.000000  -1141458.500000  -908602.625000  301.632507
21180.000000  -1142885.250000  -910690.000000  300.776703
21210.000000  -1144435.750000  -913023.187500  299.762848
21240.000000  -1144551.625000  -912128.375000  301.072052
21270.000000  -1145199.625000  -913578.875000  300.032593
21300.000000  -1144446.375000  -912682.250000  300.218262
21330.000000  -1142842.375000  -910894.687500  300.456055
21360.000000  -1141562.250000  -909398.375000  300.736115
21390.000000  -1140024.625000  -906781.125000  302.134613
21420.000000  -1141104.375000  -909821.875000  299.594360
21450.000000  -1143669.125000  -914744.812500  296.539642
21480.000000  -1144585.125000  -912815.750000  300.225128
21510.000000  -1145635.000000  -915278.875000  298.394348
21540.000000  -1143565.750000  -911444.625000  300.680695
21570.000000  -1143482.875000  -912950.875000  298.622192
21600.000000  -1143001.250000  -910803.250000  300.780273
21630.000000  -1140741.125000  -908877.125000  300.347717
21660.000000  -1143222.000000  -912017.250000  299.493652
21690.000000  -1143156.875000  -910812.062500  300.970490
21720.000000  -1143592.500000  -913144.812500  298.513000
21750.000000  -1143681.250000  -910769.375000  301.704987
21780.000000  -1143074.000000  -911224.375000  300.329102
21810.000000  -1143047.875000  -911638.375000  299.758911
21840.000000  -1141645.125000  -909403.375000  300.836945
21870.000000  -1143735.625000  -913165.125000  298.672150
21900.000000  -1141020.750000  -908030.500000  301.806549
21930.000000  -1142744.250000  -912417.312500  298.356598
21960.000000  -1144215.500000  -912824.937500  299.734406
21990.000000  -1142262.750000  -910744.687500  299.899567
22020.000000  -1143455.125000  -911966.125000  299.861847
22050.000000  -1145018.750000  -913533.437500  299.857117
22080.000000  -1141493.375000  -908223.312500  302.169006
22110.000000  -1144960.625000  -914286.750000  298.806000
22140.000000  -1142905.375000  -910960.062500  300.453003
22170.000000  -1141799.125000  -910756.500000  299.283722
22200.000000  -1143312.750000  -913046.437500  298.278076
22230.000000  -1145549.500000  -915210.187500  298.372620
22260.000000  -1143146.000000  -911699.125000  299.807343
22290.000000  -1144093.625000  -911906.937500  300.765656
22320.000000  -1142051.500000  -910991.000000  299.306763
22350.000000  -1144846.750000  -913805.875000  299.281372
22380.000000  -1144694.375000  -911804.187500  301.676971
22410.000000  -1144864.625000  -913462.375000  299.749542
22440.000000  -1138991.500000  -906576.062500  301.061981
22470.000000  -1142463.375000  -910469.375000  300.516083
22500.000000  -1143712.625000  -912585.937500  299.392578
22530.000000  -1143106.625000  -912216.312500  299.086395
22560.000000  -1140551.625000  -910140.500000  298.465698
22590.000000  -1143952.875000  -911667.312500  300.893738
22620.000000  -1144275.500000  -912692.500000  299.983673
22650.000000  -1142610.000000  -911659.687500  299.164124
22680.000000  -1142925.625000  -911687.000000  299.537567
22710.000000  -1140767.000000  -908040.125000  301.465393
22740.000000  -1142381.250000  -912481.875000  297.802734
22770.000000  -1143087.125000  -911421.437500  300.090759
22800.000000  -1141950.625000  -910471.312500  299.849304
22830.000000  -1140826.375000  -908937.500000  300.379822
22860.000000  -1144866.000000  -913869.437500  299.224030
22890.000000  -1144351.875000  -913135.125000  299.509277
22920.000000  -1144472.125000  -913428.687500  299.284729
22950.000000  -1142386.500000  -910895.500000  299.864441
22980.000000  -1143431.875000  -912179.625000  299.555237
23010.000000  -1144368.125000  -912667.625000  300.135864
23040.000000  -1144389.375000  -912120.375000  300.872314
23070.000000  -1142413.625000  -910312.937500  300.654266
23100.000000  -1145652.500000  -915438.500000  298.210297
23130.000000  -1143484.125000  -914082.375000  297.158173
23160.000000  -1143098.625000  -911908.312500  299.475006
23190.000000  -1143425.125000  -911348.375000  300.623230
23220.000000  -1144600.125000  -913983.687500  298.731598
23250.000000  -1143168.500000  -911972.250000  299.482635
23280.000000  -1143690.000000  -911300.375000  301.028473
23310.000000  -1143096.125000  -912143.187500  299.167511
23340.000000  -1144002.375000  -912666.562500  299.663483
23370.000000  -1143274.375000  -912241.125000  299.271545
23400.000000  -1143545.500000  -911277.562500  300.870911
23430.000000  -1143175.125000  -910236.125000  301.740234
23460.000000  -1143438.875000  -911126.937500  300.927856
23490.000000  -1143663.875000  -912456.875000  299.496582
23520.000000  -1144179.375000  -913606.125000  298.675690
23550.000000  -1145324.875000  -914179.125000  299.417236
23580.000000  -1143029.875000  -911727.375000  299.620270
23610.000000  -1141079.875000  -909166.250000  300.411926
23640.000000  -1143110.125000  -911845.875000  299.570709
23670.000000  -1144376.375000  -913516.562500  299.046906
23700.000000  -1143282.000000  -910052.500000  302.116425
23730.000000  -1143503.875000  -911579.312500  300.426147
23760.000000  -1142595.375000  -911860.625000  298.884796
23790.000000  -1143356.750000  -911861.375000  299.870148
23820.000000  -1141456.000000  -909477.750000  300.495636
23850.000000  -1142344.750000  -911178.875000  299.443268
23880.000000  -1141906.750000  -909192.375000  301.449219
23910.000000  -1142597.250000  -910817.500000  300.238586
23940.000000  -1143118.750000  -912236.625000  299.075745
23970.000000  -1143358.625000  -913495.500000  297.755829
24000.000000  -1143618.875000  -910529.000000  301.935608
24030.000000  -1143807.875000  -911794.812500  300.540741
24060.000000  -1144524.125000  -913379.062500  299.416382
24090.000000  -1144049.250000  -914001.250000  297.995300
24120.000000  -1141708.500000  -910568.562500  299.409698
24150.000000  -1144761.500000  -914565.750000  298.186676
24180.000000  -1143744.750000  -911635.125000  300.665802
24210.000000  -1143426.375000  -909825.000000  302.598175
24240.000000  -1144121.125000  -912185.875000  300.439972
24270.000000  -1142908.875000  -912077.000000  299.010681
24300.000000  -1141350.125000  -909609.375000  300.188019
24330.000000  -1142392.375000  -912101.875000  298.309418
24360.000000  -1142118.375000  -910613.312500  299.882690
24390.000000  -1143783.250000  -912772.437500  299.242493
24420.000000  -1142661.125000  -912274.375000  298.434052
24450.000000  -1139843.750000  -908846.375000  299.225098
24480.000000  -1141484.875000  -909248.062500  300.830566
24510.000000  -1143640.750000  -912599.250000  299.282227
24540.000000  -1142638.875000  -911684.000000  299.169983
24570.000000  -1143452.750000  -912744.000000  298.851257
24600.000000  -1144865.500000  -913611.750000  299.557159
24630.000000  -1142257.875000  -909032.062500  302.111694
24660.000000  -1144000.375000  -914352.437500  297.477081
24690.000000  -1143363.125000  -911367.375000  300.518341
24720.000000  -1141879.750000  -911956.375000  297.833801
24750.000000  -1143578.500000  -912113.125000  299.831329
24780.000000  -1141381.375000  -911885.250000  297.280396
24810.000000  -1143429.125000  -911364.250000  300.607880
24840.000000  -1142051.250000  -909804.500000  300.843445
24870.000000  -1144046.000000  -912785.437500  299.565979
24900.000000  -1142124.625000  -910577.625000  299.936981
24930.000000  -1142398.625000  -909770.375000  301.337677
24960.000000  -1141205.000000  -909516.937500  300.119781
24990.000000  -1142250.500000  -909939.687500  300.926483
25020.000000  -1144200.000000  -911603.625000  301.296326
25050.000000  -1142056.375000  -910536.187500  299.902252
25080.000000  -1141559.625000  -909180.125000  301.015381
25110.000000  -1143044.125000  -912830.687500  298.209595
25140.000000  -1142692.375000  -911059.312500  300.048492
25170.000000  -1141524.875000  -908411.250000  301.966400
25200.000000  -1141398.750000  -908725.750000  301.395569
25230.000000  -1142400.125000  -911579.125000  298.996613
25260.000000  -1143405.625000  -911289.187500  300.674622
25290.000000  -1140885.125000  -907871.687500  301.836578
25320.000000  -1142696.625000  -909908.375000  301.544952
25350.000000  -1143406.250000  -911596.500000  300.277405
25380.000000  -1143579.250000  -912390.437500  299.473053
25410.000000  -1143493.750000  -912797.000000  298.835602
25440.000000  -1144573.375000  -912951.375000  300.034149
25470.000000  -1142456.125000  -910752.875000  300.139374
25500.000000  -1144583.375000  -912792.937500  300.252411
25530.000000  -1141651.000000  -908644.937500  301.827057
25560.000000  -1143340.250000  -910645.125000  301.424225
25590.000000  -1143997.750000  -911041.437500  301.762604
25620.000000  -1143504.875000  -913200.375000  298.327515
25650.000000  -1143253.125000  -912365.750000  299.082520
25680.000000  -1143289.875000  -912125.625000  299.441162
25710.000000  -1142800.625000  -911311.437500  299.862122
25740.000000  -1144266.250000  -912706.187500  299.953949
25770.000000  -1140212.750000  -909303.500000  299.110931
25800.000000  -1141673.375000  -909913.250000  300.213104
25830.000000  -1142593.500000  -909413.000000  302.053009
25860.000000  -1144397.750000  -913761.125000  298.757751
25890.000000  -1142987.750000  -911281.625000  300.143188
25920.000000  -1141242.000000  -909314.062500  300.430481
25950.000000  -1144589.500000  -913556.062500  299.271759
25980.000000  -1144158.250000  -913146.625000  299.243530
26010.000000  -1142402.875000  -910822.000000  299.980957
26040.000000  -1142202.500000  -910203.375000  300.522736
26070.000000  -1144852.000000  -913381.875000  299.837463
26100.000000  -1140948.125000  -909973.500000  299.195557
26130.000000  -1142697.125000  -911683.937500  299.245544
26160.000000  -1140853.125000  -909569.375000  299.596100
26190.000000  -1142908.500000  -911134.500000  300.231110
26220.000000  -1143301.000000  -909359.000000  303.039398
26250.000000  -1144174.125000  -914163.062500  297.947418
26280.000000  -1139912.750000  -908018.125000  300.387268
26310.000000  -1144152.500000  -912788.375000  299.700134
26340.000000  -1143857.375000  -912497.625000  299.694427
26370.000000  -1142994.750000  -911406.625000  299.990295
26400.000000  -1143977.250000  -913520.437500  298.524811
26430.000000  -1144500.500000  -914720.375000  297.648315
26460.000000  -1143979.625000  -913689.625000  298.308807
26490.000000  -1142261.125000  -911548.812500  298.855835
26520.000000  -1143040.750000  -912789.750000  298.258240
26550.000000  -1142360.875000  -911349.062500  299.243835
26580.000000  -1144084.000000  -911966.812500  300.675629
26610.000000  -1144568.125000  -912561.062500  300.532959
26640.000000  -1143027.000000  -911188.062500  300.315216
26670.000000  -1142878.750000  -911635.750000  299.543182
26700.000000  -1145286.875000  -913866.500000  299.773041
26730.000000  -1143653.625000  -911827.812500  300.298187
26760.000000  -1143124.375000  -911564.937500  299.953125
26790.000000  -1144731.000000  -914177.187500  298.650452
26820.000000  -1141525.500000  -909091.375000  301.086212
26850.000000  -1142509.750000  -910590.500000  300.419250
26880.000000  -1142775.375000  -910641.875000  300.696777
26910.000000  -1143415.125000  -911954.000000  299.825806
26940.000000  -1143300.000000  -910087.000000  302.095062
26970.000000  -1142564.875000  -911748.750000  298.990265
27000.000000  -1143009.875000  -912224.437500  298.950562
27030.000000  -1143901.625000  -911018.750000  301.667480
27060.000000  -1141749.375000  -911124.125000  298.743073
27090.000000  -1143693.750000  -911881.500000  300.280640
27120.000000  -1142712.125000  -910878.687500  300.308075
27150.000000  -1142567.875000  -911494.437500  299.323578
27180.000000  -1141978.375000  -910050.062500  300.430969
27210.000000  -1141225.125000  -909112.687500  300.669464
27240.000000  -1144127.250000  -912982.625000  299.415741
27270.000000  -1142861.750000  -910861.062500  300.524719
27300.000000  -1141860.250000  -908543.062500  302.230011
27330.000000  -1144795.500000  -914700.437500  298.056244
27360.000000  -1141739.625000  -908192.437500  302.528015
27390.000000  -1144487.125000  -915205.562500  297.002502
27420.000000  -1144156.875000  -912386.000000  300.227051
27450.000000  -1142118.250000  -909101.562500  301.840851
27480.000000  -1142479.000000  -911337.625000  299.411652
27510.000000  -1142478.250000  -911386.437500  299.347382
27540.000000  -1142723.125000  -911233.687500  299.862457
27570.000000  -1141566.625000  -908836.187500  301.470001
27600.000000  -1142668.375000  -910779.125000  300.380402
27630.000000  -1141373.375000  -909347.125000  300.557800
27660.000000  -1141132.750000  -909045.625000  300.636688
27690.000000  -1141393.250000  -909044.000000  300.976288
27720.000000  -1141591.250000  -910189.000000  299.749451
27750.000000  -1144499.000000  -914605.625000  297.795044
27780.000000  -1145119.750000  -913189.500000  300.433502
27810.000000  -1143396.000000  -911907.937500  299.860626
27840.000000  -1143906.000000  -913544.750000  298.401062
27870.000000  -1144775.250000  -912817.312500  300.469360
27900.000000  -1146020.625000  -914978.125000  299.283508
27930.000000  -1144107.250000  -912671.250000  299.793243
27960.000000  -1142902.000000  -910789.812500  300.669159
27990.000000  -1142890.000000  -909968.750000  301.717194
28020.000000  -1143184.625000  -913214.500000  297.894409
28050.000000  -1144387.375000  -913281.312500  299.365875
28080.000000  -1142901.875000  -910619.375000  300.889740
28110.000000  -1143865.000000  -911937.625000  300.429810
28140.000000  -1142937.500000  -911980.250000  299.173096
28170.000000  -1144004.000000  -911179.125000  301.592377
28200.000000  -1142898.500000  -911923.250000  299.196442
28230.000000  -1143681.000000  -912172.750000  299.886841
28260.000000  -1142458.875000  -910420.500000  300.573517
28290.000000  -1142872.250000  -909746.500000  301.982147
28320.000000  -1143672.125000  -912361.000000  299.631500
28350.000000  -1143285.000000  -912094.375000  299.475403
28380.000000  -1142398.125000  -911793.875000  298.715881
28410.000000  -1141197.000000  -908753.125000  301.098816
28440.000000  -1141239.875000  -910291.500000  299.161560
28470.000000  -1142159.125000  -910652.500000  299.884705
28500.000000  -1141701.125000  -910516.500000  299.467682
28530.000000  -1145163.250000  -913062.625000  300.654144
28560.000000  -1143480.375000  -912379.562500  299.359070
28590.000000  -1141694.750000  -910610.250000  299.337921
28620.000000  -1143858.625000  -912171.687500  300.118317
28650.000000  -1142804.625000  -910205.125000  301.300385
28680.000000  -1144605.125000  -912917.500000  300.119202
28710.000000  -1141347.375000  -909859.000000  299.861053
28740.000000  -1141253.875000  -909457.750000  300.259735
28770.000000  -1142396.000000  -910780.500000  300.025818
28800.000000  -1141217.750000  -910360.375000  299.043701
28830.000000  -1142679.125000  -910470.625000  300.793884
28860.000000  -1142600.250000  -910216.500000  301.020874
28890.000000  -1140777.750000  -908898.500000  300.367371
28920.000000  -1140989.375000  -909160.625000  300.301941
28950.000000  -1143149.500000  -911796.125000  299.686218
28980.000000  -1144831.875000  -913585.000000  299.548187
29010.000000  -1144778.000000  -914000.750000  298.939941
29040.000000  -1142987.875000  -910802.750000  300.763641
29070.000000  -1145192.250000  -913520.187500  300.099030
29100.000000  -1143015.875000  -910907.687500  300.663971
29130.000000  -1145772.875000  -915116.250000  298.783661
29160.000000  -1142157.250000  -910761.125000  299.741547
29190.000000  -1143287.250000  -910441.250000  301.619720
29220.000000  -1143329.250000  -911955.500000  299.712616
29250.000000  -1143355.625000  -912611.125000  298.897461
29280.000000  -1144309.000000  -912547.000000  300.215485
29310.000000  -1143516.875000  -910063.500000  302.406494
29340.000000  -1143733.250000  -912581.062500  299.425629
29370.000000  -1143047.125000  -912212.250000  299.014526
29400.000000  -1143855.000000  -912006.250000  300.327942
29430.000000  -1143215.875000  -912077.125000  299.408173
29460.000000  -1142610.375000  -910853.750000  300.208527
29490.000000  -1142645.625000  -909866.750000  301.532776
29520.000000  -1143865.875000  -913031.875000  299.013458
29550.000000  -1142636.875000  -911860.750000  298.938538
29580.000000  -1143065.750000  -911036.625000  300.561615
29610.000000  -1141230.875000  -909361.875000  300.354156
29640.000000  -1142265.500000  -911218.125000  299.289856
29670.000000  -1143546.875000  -911897.062500  300.070221
29700.000000  -1143030.750000  -910417.187500  301.318604
29730.000000  -1144814.125000  -913738.375000  299.326569
29760.000000  -1143599.500000  -913690.687500  297.814972
29790.000000  -1141128.500000  -908689.875000  301.091980
29820.000000  -1142238.000000  -910719.062500  299.900696
29850.000000  -1143067.375000  -911544.250000  299.906097
29880.000000  -1140884.875000  -909040.625000  300.322113
29910.000000  -1144198.000000  -911321.375000  301.659363
29940.000000  -1144131.125000  -911965.687500  300.738129
29970.000000  -1145884.375000  -913884.125000  300.524170
30000.000000  -1141387.875000  -910427.937500  299.176544
30030.000000  -1143890.375000  -911772.750000  300.676208
30060.000000  -1144259.250000  -913475.000000  298.948975
30090.000000  -1143083.875000  -910741.750000  300.967010
30120.000000  -1142693.500000  -911526.062500  299.445374
30150.000000  -1141082.250000  -909105.500000  300.493713
30180.000000  -1144362.500000  -911878.875000  301.150269
30210.000000  -1143272.500000  -912396.000000  299.068451
30240.000000  -1142741.750000  -910501.750000  300.834747
30270.000000  -1143106.750000  -911437.000000  300.095978
30300.000000  -1142759.750000  -910557.125000  300.786346
30330.000000  -1143422.000000  -912195.750000  299.521484
30360.000000  -1143549.500000  -910669.125000  301.664246
30390.000000  -1143754.375000  -909647.250000  303.253265
30420.000000  -1145150.750000  -914203.750000  299.159760
30450.000000  -1142634.250000  -912120.187500  298.598999
30480.000000  -1143156.375000  -912082.500000  299.324158
30510.000000  -1141763.875000  -910366.375000  299.743439
30540.000000  -1143654.000000  -912251.812500  299.749451
30570.000000  -1144226.250000  -912505.937500  300.161530
30600.000000  -1143685.125000  -910422.562500  302.159332
30630.000000  -1142339.625000  -910698.812500  300.058533
30660.000000  -1143371.750000  -911357.187500  300.542694
30690.000000  -1142560.250000  -911468.375000  299.347443
30720.000000  -1140885.125000  -909997.375000  299.083069
30750.000000  -1142418.000000  -911383.250000  299.273438
30780.000000  -1143318.000000  -911384.187500  300.438110
30810.000000  -1143450.875000  -910894.437500  301.244629
30840.000000  -1142340.125000  -910462.625000  300.365143
30870.000000  -1144045.375000  -913238.750000  298.978027
30900.000000  -1143871.000000  -912899.062500  299.192108
30930.000000  -1142751.000000  -910803.375000  300.455902
30960.000000  -1142068.875000  -909570.125000  301.169891
30990.000000  -1142738.500000  -911553.750000  299.467743
31020.000000  -1142049.625000  -911960.687500  298.048309
31050.000000  -1141273.375000  -911287.812500  297.914429
31080.000000  -1142744.375000  -909919.250000  301.592590
31110.000000  -1142997.750000  -912844.875000  298.131165
31140.000000  -1142344.500000  -911692.625000  298.777496
31170.000000  -1143192.375000  -911298.625000  300.386230
31200.000000  -1145352.500000  -914040.375000  299.632721
31230.000000  -1144500.250000  -912933.750000  299.962280
31260.000000  -1141669.375000  -909283.750000  301.023285
31290.000000  -1143047.750000  -912503.750000  298.637817
31320.000000  -1142680.750000  -910722.000000  300.470367
31350.000000  -1142716.000000  -911078.375000  300.054382
31380.000000  -1143704.500000  -911266.250000  301.091492
31410.000000  -1142286.625000  -911287.187500  299.227722
31440.000000  -1144043.125000  -912773.250000  299.578064
31470.000000  -1143232.375000  -911726.125000  299.884216
31500.000000  -1144411.125000  -912258.375000  300.721710
31530.000000  -1142347.000000  -909947.875000  301.040833
31560.000000  -1143152.000000  -911917.937500  299.531677
31590.000000  -1142116.500000  -908900.500000  302.099030
31620.000000  -1144611.750000  -912297.312500  300.931122
31650.000000  -1142018.625000  -911681.250000  298.370087
31680.000000  -1141852.000000  -909322.437500  301.209808
31710.000000  -1144839.750000  -914026.875000  298.986145
31740.000000  -1145478.375000  -913996.375000  299.852753
31770.000000  -1144140.000000  -912789.250000  299.682831
31800.000000  -1142997.250000  -912892.437500  298.068909
31830.000000  -1143307.875000  -910370.437500  301.738129
31860.000000  -1141082.875000  -910235.875000  299.030304
31890.000000  -1143162.250000  -912006.687500  299.429962
31920.000000  -1140575.750000  -907308.625000  302.165192
31950.000000  -1144060.625000  -912534.500000  299.909973
31980.000000  -1143905.250000  -912601.812500  299.621490
32010.000000  -1143668.000000  -912322.937500  299.675415
32040.000000  -1142374.875000  -910906.562500  299.835144
32070.000000  -1145402.750000  -912519.250000  301.668365
32100.000000  -1144810.625000  -913678.375000  299.399719
32130.000000  -1143898.500000  -912291.125000  300.015259
32160.000000  -1143115.250000  -911027.750000  300.637238
32190.000000  -1143073.125000  -911775.500000  299.613983
32220.000000  -1140038.875000  -907607.750000  301.082306
32250.000000  -1143286.750000  -912789.625000  298.577087
32280.000000  -1143173.500000  -911522.375000  300.071838
32310.000000  -1142180.125000  -912078.875000  298.064270
32340.000000  -1143058.625000  -911082.875000  300.492401
32370.000000  -1143111.250000  -911345.875000  300.219879
32400.000000  -1142106.125000  -909865.250000  300.835876
32430.000000  -1141207.375000  -908962.687500  300.840790
32460.000000  -1140835.250000  -908860.812500  300.490723
32490.000000  -1142804.625000  -911233.500000  299.968323
32520.000000  -1142215.000000  -911222.625000  299.218567
32550.000000  -1144385.250000  -911786.750000  301.299103
32580.000000  -1142542.875000  -911374.687500  299.446381
32610.000000  -1141501.250000  -910146.875000  299.687439
32640.000000  -1144449.125000  -911953.562500  301.165771
32670.000000  -1142154.000000  -909334.562500  301.585297
32700.000000  -1145276.750000  -913878.125000  299.744781
32730.000000  -1144196.125000  -912652.937500  299.932068
32760.000000  -1144126.125000  -913066.312500  299.305939
32790.000000  -1140379.750000  -908627.250000  300.203217
32820.000000  -1143199.250000  -912589.062500  298.723511
32850.000000  -1143051.625000  -910456.500000  301.294739
32880.000000  -1141559.375000  -909368.250000  300.771393
32910.000000  -1141720.375000  -910320.125000  299.746979
32940.000000  -1140928.625000  -909783.625000  299.416260
32970.000000  -1143160.375000  -911714.812500  299.805634
33000.000000  -1142542.250000  -911091.500000  299.812378
33030.000000  -1142755.625000  -909637.000000  301.972778
33060.000000  -1142743.625000  -909905.875000  301.609009
33090.000000  -1140806.500000  -909993.750000  298.985931
33120.000000  -1142043.625000  -909887.750000  300.725708
33150.000000  -1142662.125000  -910396.250000  300.868195
33180.000000  -1143213.125000  -912484.437500  298.876984
33210.000000  -1142869.000000  -912654.250000  298.211243
33240.000000  -1143086.375000  -911650.375000  299.793274
33270.000000  -1143747.750000  -912612.875000  299.403168
33300.000000  -1142150.875000  -909597.812500  301.240265
33330.000000  -1143703.375000  -910996.312500  301.439758
33360.000000  -1142634.750000  -912230.812500  298.456299
33390.000000  -1143465.750000  -910711.437500  301.500885
33420.000000  -1144973.875000  -911865.625000  301.959381
33450.000000  -1143139.375000  -911420.187500  300.160065
33480.000000  -1142729.750000  -910716.500000  300.540955
33510.000000  -1142342.250000  -910956.625000  299.727936
33540.000000  -1143025.750000  -909182.187500  302.911896
33570.000000  -1141885.500000  -910516.875000  299.705933
33600.000000  -1143945.000000  -913464.875000  298.555023
33630.000000  -1142687.000000  -910183.687500  301.175812
33660.000000  -1142963.875000  -910772.312500  300.771912
33690.000000  -1143589.000000  -912172.187500  299.768402
33720.000000  -1143256.250000  -911980.125000  299.586090
33750.000000  -1146113.250000  -914258.500000  300.335632
33780.000000  -1143571.250000  -912543.125000  299.264832
33810.000000  -1141718.000000  -910007.312500  300.149048
33840.000000  -1142246.500000  -910347.750000  300.392609
33870.000000  -1141915.500000  -910654.375000  299.566681
33900.000000  -1142905.875000  -911243.562500  300.086365
33930.000000  -1143771.875000  -912326.125000  299.805878
33960.000000  -1141249.375000  -909903.812500  299.676086
33990.000000  -1143928.375000  -913196.437500  298.881195
34020.000000  -1142302.250000  -910816.625000  299.857513
34050.000000  -1145264.875000  -914661.875000  298.714203
34080.000000  -1144515.000000  -914566.375000  297.866577
34110.000000  -1140840.625000  -908723.312500  300.675781
34140.000000  -1142194.750000  -909645.625000  301.235199
34170.000000  -1144965.750000  -915592.437500  297.121277
34200.000000  -1143148.875000  -911831.000000  299.640289
34230.000000  -1144872.000000  -913721.937500  299.422852
34260.000000  -1145367.125000  -913073.000000  300.904816
34290.000000  -1144020.500000  -912969.875000  299.294098
34320.000000  -1142903.625000  -911905.000000  299.226685
34350.000000  -1144610.625000  -912206.875000  301.046814
34380.000000  -1141633.125000  -909296.500000  300.959869
34410.000000  -1143403.125000  -911320.125000  300.631317
34440.000000  -1144953.750000  -911958.687500  301.812775
34470.000000  -1143370.000000  -912222.000000  299.420166
34500.000000  -1142466.500000  -911244.875000  299.515503
34530.000000  -1144300.000000  -912639.187500  300.084473
34560.000000  -1142805.750000  -910602.562500  300.787048
34590.000000  -1141482.375000  -911156.062500  298.355804
34620.000000  -1143438.500000  -909726.812500  302.741058
34650.000000  -1141772.000000  -911887.000000  297.784180
34680.000000  -1141312.750000  -910142.062500  299.449585
34710.000000  -1144747.250000  -913808.437500  299.149200
34740.000000  -1143275.125000  -912605.375000  298.800659
34770.000000  -1143450.625000  -911686.437500  300.218384
34800.000000  -1144866.000000  -913758.937500  299.367126
34830.000000  -1144214.500000  -913097.500000  299.379974
34860.000000  -1142795.250000  -910482.500000  300.928925
34890.000000  -1142188.625000  -908612.250000  302.565826
34920.000000  -1145049.625000  -914475.000000  298.677399
34950.000000  -1141320.500000  -908360.687500  301.767090
34980.000000  -1143269.125000  -912340.187500  299.136414
35010.000000  -1142014.875000  -911191.562500  298.999603
35040.000000  -1142446.375000  -910501.375000  300.452576
35070.000000  -1142751.875000  -910858.937500  300.385162
35100.000000  -1143117.125000  -911099.625000  300.546539
35130.000000  -1142376.375000  -910738.500000  300.054657
35160.000000  -1142358.750000  -910216.437500  300.708191
35190.000000  -1143062.125000  -910081.000000  301.794739
35220.000000  -1143754.125000  -910903.187500  301.626099
35250.000000  -1144982.250000  -913467.687500  299.895020
35280.000000  -1142113.625000  -910962.375000  299.424438
35310.000000  -1144219.750000  -913275.625000  299.156128
35340.000000  -1142287.750000  -909886.562500  301.043518
35370.000000  -1142525.750000  -911690.812500  299.014648
35400.000000  -1142676.250000  -910925.250000  300.201263
35430.000000  -1143177.250000  -911825.937500  299.683563
35460.000000  -1141875.625000  -910850.187500  299.261414
35490.000000  -1140679.375000  -906691.687500  303.098602
35520.000000  -1142698.375000  -910332.000000  300.998383
35550.000000  -1144380.500000  -913179.500000  299.488831
35580.000000  -1142066.625000  -909170.437500  301.684692
35610.000000  -1141920.750000  -909664.375000  300.855896
35640.000000  -1142673.500000  -910861.250000  300.280640
35670.000000  -1141394.125000  -909874.000000  299.902222
35700.000000  -1143207.875000  -911006.000000  300.785309
35730.000000  -1143285.000000  -912499.375000  298.950745
35760.000000  -1142453.000000  -911201.000000  299.554840
35790.000000  -1141374.000000  -910580.687500  298.960785
35820.000000  -1143125.500000  -911414.625000  300.149261
35850.000000  -1144752.375000  -910272.500000  303.736176
35880.000000  -1142657.250000  -912374.625000  298.299225
35910.000000  -1144402.750000  -914893.250000  297.297699
35940.000000  -1142006.250000  -910952.375000  299.298218
35970.000000  -1144568.250000  -913409.625000  299.433899
36000.000000  -1144004.875000  -912101.250000  300.399017
36030.000000  -1143425.250000  -910980.375000  301.100037
36060.000000  -1142463.375000  -911182.187500  299.592682
36090.000000  -1141026.625000  -908597.375000  301.079895
36120.000000  -1143933.500000  -912973.875000  299.176178
36150.000000  -1143491.000000  -912764.500000  298.874115
36180.000000  -1143484.500000  -911901.750000  299.983337
36210.000000  -1142119.625000  -910387.500000  300.176819
36240.000000  -1143075.875000  -910400.375000  301.398895
36270.000000  -1143017.875000  -913080.687500  297.851715
36300.000000  -1143110.125000  -912618.312500  298.570190
36330.000000  -1144831.000000  -913161.875000  300.095215
36360.000000  -1141084.250000  -910829.812500  298.262665
36390.000000  -1142163.000000  -910744.500000  299.770538
36420.000000  -1143525.500000  -910501.125000  301.850708
36450.000000  -1145011.750000  -913668.187500  299.673523
36480.000000  -1142145.250000  -909886.312500  300.859283
36510.000000  -1143782.750000  -911588.125000  300.775909
36540.000000  -1141931.375000  -910356.437500  299.973175
36570.000000  -1143876.750000  -912942.875000  299.142792
36600.000000  -1141470.500000  -907518.500000  303.052338
36630.000000  -1142924.875000  -912287.250000  298.759033
36660.000000  -1141758.125000  -910977.625000  298.944183
36690.000000  -1144286.000000  -912425.750000  300.342743
36720.000000  -1142695.750000  -910784.437500  300.408936
36750.000000  -1143629.750000  -912269.312500  299.695404
36780.000000  -1141294.750000  -909672.562500  300.034424
36810.000000  -1144699.000000  -912426.562500  300.876740
36840.000000  -1142640.500000  -910101.500000  301.222046
36870.000000  -1142013.750000  -911592.437500  298.478882
36900.000000  -1142515.000000  -909736.125000  301.532745
36930.000000  -1142280.625000  -909704.250000  301.270416
36960.000000  -1141397.125000  -909781.312500  300.026154
36990.000000  -1142172.625000  -909936.125000  300.830170
37020.000000  -1143672.125000  -911313.500000  300.988373
37050.000000  -1141354.750000  -908286.750000  301.907257
37080.000000  -1142296.125000  -911559.250000  298.887604
37110.000000  -1141927.750000  -910066.562500  300.343994
37140.000000  -1143764.875000  -911705.687500  300.600494
37170.000000  -1144930.500000  -913805.500000  299.390350
37200.000000  -1142763.250000  -910567.687500  300.777191
37230.000000  -1144562.125000  -912718.250000  300.321564
37260.000000  -1143835.250000  -913461.437500  298.417297
37290.000000  -1143735.500000  -912997.625000  298.888885
37320.000000  -1142094.500000  -910671.250000  299.776703
37350.000000  -1142266.125000  -909362.875000  301.693909
37380.000000  -1143584.375000  -911356.062500  300.819580
37410.000000  -1144478.875000  -912348.125000  300.693207
37440.000000  -1143924.250000  -912121.000000  300.268951
37470.000000  -1143808.500000  -913465.312500  298.377655
37500.000000  -1143482.875000  -911356.187500  300.687927
37530.000000  -1144689.250000  -912860.000000  300.302551
37560.000000  -1144600.250000  -912605.312500  300.517273
37590.000000  -1143681.500000  -912764.312500  299.121216
37620.000000  -1143985.875000  -911152.562500  301.603271
37650.000000  -1141120.875000  -910340.625000  298.943848
37680.000000  -1143555.375000  -912443.500000  299.373383
37710.000000  -1142044.375000  -908967.375000  301.918945
37740.000000  -1141207.625000  -909394.875000  300.281311
37770.000000  -1142807.375000  -910802.000000  300.530853
37800.000000  -1142637.750000  -909892.250000  301.489471
37830.000000  -1144787.250000  -914415.875000  298.414154
37860.000000  -1143993.250000  -914464.437500  297.322723
37890.000000  -1140920.000000  -908638.250000  300.888855
37920.000000  -1142775.500000  -911638.875000  299.405426
37950.000000  -1143334.125000  -911575.062500  300.211731
37980.000000  -1142819.750000  -912139.500000  298.814331
38010.000000  -1143874.000000  -911096.937500  301.530396
38040.000000  -1142709.250000  -910593.500000  300.673798
38070.000000  -1144257.500000  -913534.750000  298.869293
38100.000000  -1143507.125000  -912312.750000  299.480255
38130.000000  -1144007.375000  -913597.500000  298.464050
38160.000000  -1143465.375000  -912020.125000  299.805267
38190.000000  -1142896.500000  -912135.312500  298.919128
38220.000000  -1142693.125000  -911078.250000  300.024933
38250.000000  -1142797.125000  -911007.500000  300.251282
38280.000000  -1143038.250000  -911825.562500  299.503967
38310.000000  -1144786.875000  -912799.875000  300.506989
38340.000000  -1142295.875000  -910314.750000  300.499390
38370.000000  -1143421.250000  -911937.375000  299.855255
38400.000000  -1143956.125000  -912159.937500  300.259827
38430.000000  -1144836.000000  -913206.187500  300.044281
38460.000000  -1144569.500000  -912356.562500  300.799622
38490.000000  -1143069.750000  -911450.562500  300.030518
38520.000000  -1143087.375000  -910804.875000  300.889771
38550.000000  -1144181.375000  -913132.312500  299.292023
38580.000000  -1142234.875000  -911009.500000  299.520447
38610.000000  -1143656.500000  -913064.000000  298.700592
38640.000000  -1141912.375000  -909332.437500  301.275055
38670.000000  -1144682.750000  -913958.375000  298.871429
38700.000000  -1141922.000000  -909411.562500  301.184998
38730.000000  -1141732.875000  -907432.000000  303.504272
38760.000000  -1142094.250000  -910758.750000  299.663055
38790.000000  -1143146.250000  -910677.875000  301.130585
38820.000000  -1142833.625000  -911301.375000  299.917877
38850.000000  -1143774.000000  -912632.500000  299.411743
38880.000000  -1141326.500000  -908607.937500  301.454620
38910.000000  -1142186.750000  -911342.812500  299.026337
38940.000000  -1143911.500000  -912819.750000  299.347290
38970.000000  -1143359.375000  -911411.750000  300.455933
39000.000000  -1143808.875000  -911814.687500  300.516296
39030.000000  -1144076.125000  -912385.125000  300.123566
39060.000000  -1142811.125000  -913384.625000  297.190186
39090.000000  -1144113.625000  -910791.875000  302.236023
39120.000000  -1142425.375000  -910723.687500  300.137421
39150.000000  -1140903.250000  -908868.625000  300.568695
39180.000000  -1144343.000000  -911170.375000  302.042816
39210.000000  -1143438.375000  -913028.500000  298.464020
39240.000000  -1140102.000000  -907305.000000  301.556244
39270.000000  -1141868.250000  -909797.187500  300.615875
39300.000000  -1142703.125000  -911228.000000  299.843933
39330.000000  -1140675.250000  -908983.125000  300.125061
39360.000000  -1143471.125000  -912703.375000  298.927643
39390.000000  -1142088.875000  -910027.250000  300.603668
39420.000000  -1142456.750000  -908878.250000  302.568604
39450.000000  -1143166.375000  -911005.250000  300.732544
39480.000000  -1141760.500000  -910442.750000  299.640076
39510.000000  -1141505.125000  -910317.250000  299.471863
39540.000000  -1143608.750000  -912480.125000  299.395050
39570.000000  -1143393.625000  -911990.187500  299.751068
39600.000000  -1142638.750000  -909967.062500  301.393951
39630.000000  -1142643.500000  -910386.125000  300.857239
39660.000000  -1143483.375000  -913356.750000  298.097168
39690.000000  -1145622.000000  -913222.875000  301.040833
39720.000000  -1143645.000000  -913430.312500  298.211182
39750.000000  -1141779.375000  -909744.500000  300.569061
39780.000000  -1142988.500000  -909218.875000  302.816132
39810.000000  -1142933.625000  -912593.687500  298.373413
39840.000000  -1143500.125000  -912565.375000  299.143951
39870.000000  -1144718.875000  -913596.562500  299.386902
39900.000000  -1142938.750000  -910207.250000  301.471344
39930.000000  -1142110.750000  -910004.250000  300.661743
39960.000000  -1142373.000000  -910806.125000  299.962769
39990.000000  -1142723.500000  -911670.062500  299.297699
40020.000000  -1142990.500000  -911941.812500  299.291565
40050.000000  -1144050.000000  -912594.875000  299.818024
40080.000000  -1143242.000000  -912770.875000  298.543365
40110.000000  -1143362.875000  -912513.250000  299.033661
40140.000000  -1143470.125000  -911290.500000  300.756531
40170.000000  -1142466.250000  -909152.500000  302.225555
40200.000000  -1142465.375000  -909880.312500  301.281677
40230.000000  -1144857.250000  -913665.625000  299.476685
40260.000000  -1142292.625000  -908980.375000  302.223633
40290.000000  -1142007.750000  -911051.187500  299.172241
40320.000000  -1145058.250000  -915054.812500  297.937531
40350.000000  -1144975.250000  -914495.375000  298.554688
40380.000000  -1144159.375000  -912289.250000  300.355621
40410.000000  -1141751.375000  -909856.500000  300.387726
40440.000000  -1144251.500000  -912027.937500  300.813446
40470.000000  -1142281.375000  -911806.125000  298.548737
40500.000000  -1139951.125000  -908575.687500  299.714813
40530.000000  -1141657.625000  -910233.750000  299.777588
40560.000000  -1142824.125000  -911601.750000  299.516479
40590.000000  -1143200.750000  -911311.187500  300.380768
40620.000000  -1143019.375000  -910968.437500  300.589813
40650.000000  -1141340.875000  -911322.625000  297.956757
40680.000000  -1142752.375000  -910916.625000  300.311035
40710.000000  -1142363.875000  -910878.125000  299.857635
40740.000000  -1142910.500000  -910865.437500  300.582184
40770.000000  -1142052.125000  -911234.250000  298.992584
40800.000000  -1143663.125000  -912666.250000  299.224487
40830.000000  -1143626.250000  -913647.125000  297.906036
40860.000000  -1145672.625000  -914153.625000  299.900757
40890.000000  -1141932.125000  -911137.937500  298.961853
40920.000000  -1142727.000000  -911656.000000  299.320435
40950.000000  -1142477.250000  -911384.375000  299.348846
40980.000000  -1144194.250000  -913214.187500  299.202606
41010.000000  -1143485.500000  -912982.312500  298.584930
41040.000000  -1143448.875000  -912689.625000  298.916626
41070.000000  -1142690.875000  -912059.125000  298.751465
41100.000000  -1144813.500000  -913253.750000  299.953552
41130.000000  -1142865.375000  -911539.375000  299.650757
41160.000000  -1143732.625000  -914228.750000  297.290436
41190.000000  -1142677.375000  -909599.562500  301.919952
41220.000000  -1141753.500000  -909988.500000  300.219452
41250.000000  -1143561.500000  -911783.062500  300.236816
41280.000000  -1142871.375000  -912829.250000  297.987610
41310.000000  -1143457.750000  -911299.250000  300.729126
41340.000000  -1141930.250000  -909290.750000  301.352142
41370.000000  -1141819.125000  -911676.125000  298.118317
41400.000000  -1140310.000000  -909371.250000  299.149139
41430.000000  -1144887.750000  -913093.250000  300.257660
41460.000000  -1143806.750000  -912658.875000  299.420044
41490.000000  -1141663.375000  -909023.812500  301.352264
41520.000000  -1141712.125000  -908728.937500  301.797424
41550.000000  -1142574.250000  -912312.437500  298.272247
41580.000000  -1142150.375000  -911635.250000  298.600433
41610.000000  -1144373.875000  -912735.750000  300.055023
41640.000000  -1143618.625000  -911325.250000  300.903900
41670.000000  -1141615.750000  -910031.437500  299.985321
41700.000000  -1142637.375000  -909839.625000  301.557220
41730.000000  -1143924.250000  -911556.625000  301.000000
41760.000000  -1144639.250000  -914050.000000  298.696320
41790.000000  -1141779.500000  -910726.500000  299.297150
41820.000000  -1143268.625000  -912731.375000  298.629059
41850.000000  -1141951.500000  -909440.125000  301.186218
41880.000000  -1143799.875000  -912140.625000  300.082428
41910.000000  -1141295.625000  -909401.875000  300.386230
41940.000000  -1141992.625000  -911163.125000  299.007599
41970.000000  -1144092.000000  -913278.937500  298.986298
42000.000000  -1141177.875000  -908813.875000  300.995392
42030.000000  -1142433.750000  -911969.750000  298.534119
42060.000000  -1143560.875000  -912142.812500  299.770020
42090.000000  -1144313.125000  -913561.375000  298.906921
42120.000000  -1142854.625000  -909727.625000  301.983643
42150.000000  -1143619.250000  -913366.750000  298.260162
42180.000000  -1143611.625000  -911713.000000  300.392456
42210.000000  -1142970.250000  -911392.312500  299.977081
42240.000000  -1144695.000000  -912986.687500  300.145966
42270.000000  -1143655.750000  -911928.812500  300.170135
42300.000000  -1143303.375000  -910944.500000  300.988678
42330.000000  -1143335.125000  -909971.437500  302.290283
42360.000000  -1143297.625000  -911114.875000  300.760590
42390.000000  -1142005.250000  -910024.875000  300.498383
42420.000000  -1141080.625000  -909827.625000  299.556183
42450.000000  -1144155.625000  -913532.375000  298.740479
42480.000000  -1142345.250000  -911942.000000  298.455505
42510.000000  -1141658.875000  -909721.250000  300.443024
42540.000000  -1142343.125000  -911560.062500  298.947479
42570.000000  -1142382.500000  -911666.000000  298.861237
42600.000000  -1142670.750000  -910788.125000  300.371735
42630.000000  -1144552.750000  -912141.437500  301.056641
42660.000000  -1143289.625000  -911307.875000  300.500183
42690.000000  -1142973.000000  -911269.750000  300.139404
42720.000000  -1144009.875000  -912263.000000  300.195892
42750.000000  -1143478.250000  -911183.812500  300.905212
42780.000000  -1141936.625000  -908822.125000  301.967529
42810.000000  -1144260.500000  -912567.750000  300.125854
42840.000000  -1142838.500000  -909920.437500  301.713013
42870.000000  -1142669.500000  -910607.625000  300.603943
42900.000000  -1142474.500000  -911723.812500  298.905518
42930.000000  -1145349.625000  -914165.500000  299.467010
42960.000000  -1143147.625000  -910549.625000  301.298492
42990.000000  -1144298.625000  -913321.812500  299.198425
43020.000000  -1142440.000000  -910786.250000  300.075317
43050.000000  -1142925.000000  -911359.375000  299.961090
43080.000000  -1142557.625000  -911428.500000  299.395721
43110.000000  -1144054.750000  -913700.000000  298.392639
43140.000000  -1144331.625000  -912898.437500  299.789612
43170.000000  -1143252.250000  -910983.000000  300.872559
43200.000000  -1142343.500000  -911427.125000  299.120148
43230.000000  -1142959.875000  -910311.562500  301.363586
43260.000000  -1142261.375000  -910978.625000  299.594757
43290.000000  -1142359.250000  -911249.625000  299.370422
43320.000000  -1144408.875000  -912811.125000  300.002747
43350.000000  -1144677.875000  -913618.750000  299.305084
43380.000000  -1144677.875000  -913801.500000  299.068329
43410.000000  -1142539.500000  -912109.750000  298.489807
43440.000000  -1144635.000000  -913156.937500  299.847717
43470.000000  -1141888.375000  -910980.437500  299.109222
43500.000000  -1143108.000000  -912009.500000  299.356079
43530.000000  -1143277.625000  -912229.000000  299.291504
43560.000000  -1141774.750000  -908927.937500  301.620758
43590.000000  -1141919.500000  -909974.562500  300.452515
43620.000000  -1145086.500000  -912290.000000  301.555603
43650.000000  -1141087.625000  -909381.375000  300.143311
43680.000000  -1143097.000000  -912906.375000  298.180084
43710.000000  -1144005.125000  -913046.250000  299.175171
43740.000000  -1142203.000000  -909967.937500  300.828339
43770.000000  -1143029.125000  -912652.250000  298.421326
43800.000000  -1140488.125000  -908614.875000  300.359589
43830.000000  -1142334.625000  -909903.875000  301.081818
43860.000000  -1143082.250000  -912970.125000  298.078430
43890.000000  -1141704.875000  -909504.750000  300.783051
43920.000000  -1144256.000000  -911986.500000  300.872894
43950.000000  -1143526.750000  -911942.437500  299.985382
43980.000000  -1143096.000000  -911356.187500  300.186768
44010.000000  -1142612.375000  -912364.375000  298.254395
44040.000000  -1143946.000000  -910867.250000  301.921204
44070.000000  -1142919.000000  -910158.687500  301.508728
44100.000000  -1143893.625000  -911901.625000  300.513428
44130.000000  -1143952.500000  -912436.187500  299.897278
44160.000000  -1142388.875000  -911641.875000  298.900726
44190.000000  -1139750.375000  -905934.000000  302.876678
44220.000000  -1141548.875000  -910539.875000  299.240082
44250.000000  -1144832.750000  -913328.625000  299.881500
44280.000000  -1142698.750000  -911676.875000  299.256866
44310.000000  -1143027.125000  -911845.375000  299.463867
44340.000000  -1142790.375000  -909348.937500  302.390991
44370.000000  -1142074.750000  -911050.375000  299.260010
44400.000000  -1142975.625000  -911062.750000  300.410950
44430.000000  -1143648.000000  -910823.125000  301.592346
44460.000000  -1141789.625000  -910059.125000  300.174774
44490.000000  -1143045.125000  -911795.125000  299.552246
44520.000000  -1142811.750000  -911976.875000  299.014526
44550.000000  -1141334.875000  -909650.875000  300.114502
44580.000000  -1142389.625000  -910857.750000  299.917450
44610.000000  -1142743.875000  -910184.312500  301.248688
44640.000000  -1144191.000000  -912962.750000  299.524200
44670.000000  -1144899.875000  -914817.562500  298.039703
44700.000000  -1141662.125000  -911018.875000  298.766327
44730.000000  -1140559.125000  -907246.625000  302.223999
44760.000000  -1143840.125000  -911615.875000  300.814270
44790.000000  -1144766.500000  -913226.375000  299.928101
44820.000000  -1143994.250000  -912704.500000  299.603790
44850.000000  -1145727.750000  -915824.937500  297.807190
44880.000000  -1144615.500000  -913832.812500  298.946960
44910.000000  -1141556.125000  -909835.187500  300.162354
44940.000000  -1143588.250000  -912771.250000  298.991425
44970.000000  -1144683.625000  -912606.812500  300.623291
45000.000000  -1141231.750000  -907623.562500  302.607056
45030.000000  -1142757.125000  -910978.750000  300.236694
45060.000000  -1143528.750000  -911841.375000  300.118896
45090.000000  -1140565.375000  -908418.125000  300.714569
45120.000000  -1143327.125000  -913201.187500  298.096222
45150.000000  -1142757.625000  -910863.500000  300.386688
45180.000000  -1142527.750000  -910503.687500  300.554962
45210.000000  -1142844.875000  -911727.625000  299.380310
45240.000000  -1142441.125000  -911372.812500  299.316956
45270.000000  -1140979.500000  -909232.750000  300.195770
45300.000000  -1143408.250000  -911701.750000  300.143616
45330.000000  -1143109.125000  -910815.437500  300.904236
45360.000000  -1143766.750000  -910877.500000  301.675781
45390.000000  -1142994.125000  -912463.000000  298.621063
45420.000000  -1142774.125000  -911040.750000  300.178436
45450.000000  -1141760.000000  -911478.375000  298.297943
45480.000000  -1144071.500000  -911399.250000  301.394653
45510.000000  -1142990.375000  -911334.125000  300.078583
45540.000000  -1144004.125000  -912845.625000  299.433777
45570.000000  -1145532.875000  -914943.562500  298.696472
45600.000000  -1141388.625000  -908636.437500  301.498169
45630.000000  -1144542.000000  -912616.187500  300.427734
45660.000000  -1144483.375000  -914832.875000  297.480316
45690.000000  -1143016.750000  -909169.500000  302.916718
45720.000000  -1144896.375000  -913852.375000  299.285461
45750.000000  -1144465.375000  -912066.000000  301.041138
45780.000000  -1143990.375000  -912347.937500  300.060669
45810.000000  -1141321.625000  -910420.562500  299.100342
45840.000000  -1144958.625000  -914948.875000  297.945740
45870.000000  -1142953.000000  -910650.437500  300.915802
45900.000000  -1142203.250000  -910387.187500  300.285553
45930.000000  -1143524.000000  -913066.125000  298.526245
45960.000000  -1143111.500000  -910952.125000  300.730255
45990.000000  -1142679.750000  -912817.000000  297.755341
46020.000000  -1141822.500000  -908434.500000  302.321808
46050.000000  -1143071.000000  -912022.125000  299.291779
46080.000000  -1143472.125000  -911030.750000  301.095581
46110.000000  -1143151.250000  -912343.750000  298.979095
46140.000000  -1144529.375000  -914179.062500  298.386841
46170.000000  -1144077.250000  -912102.687500  300.490845
46200.000000  -1142753.750000  -912538.625000  298.211761
46230.000000  -1141367.250000  -908695.875000  301.393555
46260.000000  -1141247.375000  -909037.000000  300.796387
46290.000000  -1144046.750000  -914090.187500  297.876831
46320.000000  -1140857.750000  -908803.562500  300.594025
46350.000000  -1143105.250000  -911520.000000  299.986633
46380.000000  -1144674.625000  -913143.437500  299.916534
46410.000000  -1143668.375000  -911746.125000  300.423126
46440.000000  -1142266.500000  -910486.625000  300.238678
46470.000000  -1144158.125000  -913545.312500  298.726898
46500.000000  -1143392.000000  -912062.125000  299.655731
46530.000000  -1142572.125000  -909718.875000  301.629150
46560.000000  -1143735.125000  -911264.000000  301.134033
46590.000000  -1145698.750000  -914403.000000  299.611511
46620.000000  -1142885.500000  -910756.312500  300.691193
46650.000000  -1144439.375000  -912532.625000  300.403015
46680.000000  -1143403.125000  -911923.250000  299.850067
46710.000000  -1142403.625000  -909667.687500  301.477173
46740.000000  -1144089.375000  -914735.375000  297.096252
46770.000000  -1143154.000000  -912162.062500  299.218048
46800.000000  -1141397.250000  -909342.750000  300.594360
46830.000000  -1142910.000000  -911813.750000  299.353088
46860.000000  -1141178.250000  -908944.000000  300.827301
46890.000000  -1141693.375000  -908364.875000  302.244720
46920.000000  -1141193.250000  -909338.687500  300.335419
46950.000000  -1143238.875000  -911447.125000  300.254089
46980.000000  -1142884.750000  -912036.625000  299.031769
47010.000000  -1142956.000000  -912197.437500  298.915710
47040.000000  -1143355.250000  -911478.500000  300.364105
47070.000000  -1144382.875000  -912990.375000  299.736847
47100.000000  -1142376.375000  -910397.375000  300.496582
47130.000000  -1144042.375000  -913011.187500  299.268860
47160.000000  -1142474.500000  -912329.500000  298.120972
47190.000000  -1142137.500000  -910682.062500  299.818390
47220.000000  -1142385.125000  -910239.437500  300.712585
47250.000000  -1142991.125000  -911155.437500  300.310974
47280.000000  -1141364.125000  -909835.125000  299.913696
47310.000000  -1140819.875000  -908708.250000  300.668457
47340.000000  -1145568.125000  -914995.625000  298.674652
47370.000000  -1143062.000000  -912354.062500  298.850159
47400.000000  -1143171.125000  -910683.250000  301.155823
47430.000000  -1141900.000000  -908693.687500  302.086456
47460.000000  -1142309.750000  -910823.687500  299.858093
47490.000000  -1142200.125000  -911864.875000  298.367401
47520.000000  -1142444.500000  -913088.375000  297.099030
47550.000000  -1142031.125000  -909993.187500  300.572937
47580.000000  -1144101.125000  -911928.312500  300.747650
47610.000000  -1141915.000000  -910051.437500  300.347137
47640.000000  -1142972.125000  -910448.125000  301.202576
47670.000000  -1143957.500000  -912345.062500  300.021759
47700.000000  -1142481.500000  -910399.250000  300.630341
47730.000000  -1142838.875000  -911678.937500  299.435608
47760.000000  -1142983.750000  -911264.500000  300.160126
47790.000000  -1143882.000000  -911071.437500  301.573761
47820.000000  -1143433.750000  -912400.562500  299.271423
47850.000000  -1142613.375000  -913123.000000  297.272919
47880.000000  -1142816.875000  -910537.250000  300.886017
47910.000000  -1143092.250000  -911064.437500  300.559875
47940.000000  -1142498.375000  -910071.750000  301.076416
47970.000000  -1142513.500000  -910879.625000  300.049591
48000.000000  -1142225.000000  -911588.250000  298.757965
48030.000000  -1143444.500000  -912462.875000  299.204712
48060.000000  -1144354.750000  -912000.062500  300.983276
48090.000000  -1142942.500000  -910037.500000  301.696106
48120.000000  -1143674.375000  -911690.562500  300.502869
48150.000000  -1141965.625000  -910590.375000  299.714569
48180.000000  -1143117.000000  -911026.250000  300.641327
48210.000000  -1143700.750000  -912043.500000  300.079865
48240.000000  -1143757.375000  -912350.812500  299.755096
48270.000000  -1141873.250000  -908580.000000  302.199005
48300.000000  -1143864.125000  -912444.562500  299.771912
48330.000000  -1144000.250000  -913314.625000  298.821198
48360.000000  -1143392.875000  -910280.750000  301.964478
48390.000000  -1144071.375000  -914133.375000  297.852753
48420.000000  -1141559.875000  -909126.125000  301.085724
48450.000000  -1142011.250000  -909794.000000  300.805267
48480.000000  -1141431.375000  -908879.250000  301.239044
48510.000000  -1141538.750000  -910402.500000  299.405029
48540.000000  -1143198.875000  -912352.250000  299.029816
48570.000000  -1144150.875000  -914054.875000  298.057404
48600.000000  -1142819.875000  -912722.562500  298.059174
48630.000000  -1141661.500000  -910314.375000  299.678131
48660.000000  -1144644.375000  -911893.250000  301.496765
48690.000000  -1143555.625000  -911005.125000  301.236938
48720.000000  -1142650.375000  -911020.250000  300.044647
48750.000000  -1142397.375000  -909801.625000  301.295563
48780.000000  -1143345.500000  -911303.250000  300.578583
48810.000000  -1144125.375000  -913608.875000  298.602142
48840.000000  -1142165.375000  -909923.062500  300.837677
48870.000000  -1143418.750000  -911260.750000  300.728424
48900.000000  -1144096.375000  -913399.625000  298.835663
48930.000000  -1140534.750000  -908214.187500  300.939087
48960.000000  -1143156.250000  -911408.250000  300.197388
48990.000000  -1142079.500000  -909039.000000  301.871582
49020.000000  -1143017.375000  -912025.187500  299.218323
49050.000000  -1142378.750000  -910064.500000  300.930878
49080.000000  -1141797.500000  -909084.187500  301.447815
49110.000000  -1144683.250000  -912840.625000  300.319977
49140.000000  -1141207.500000  -908253.375000  301.759827
49170.000000  -1141170.625000  -908915.250000  300.854675
49200.000000  -1142074.500000  -910242.375000  300.306366
49230.000000  -1140984.250000  -910522.062500  298.531830
49260.000000  -1144590.250000  -913538.625000  299.295380
49290.000000  -1142549.625000  -910336.375000  300.800110
49320.000000  -1142170.375000  -909273.625000  301.685425
49350.000000  -1144450.750000  -914805.125000  297.473999
49380.000000  -1143656.375000  -912867.625000  298.954865
49410.000000  -1143484.875000  -912778.437500  298.848175
49440.000000  -1142850.000000  -910355.500000  301.164368
49470.000000  -1141699.125000  -909469.562500  300.821198
49500.000000  -1144475.750000  -913430.625000  299.286896
49530.000000  -1144191.750000  -912941.500000  299.552643
49560.000000  -1143783.875000  -910986.312500  301.557007
49590.000000  -1142557.250000  -909845.750000  301.445435
49620.000000  -1145043.125000  -914896.125000  298.123535
49650.000000  -1144858.875000  -913310.250000  299.939087
49680.000000  -1143943.000000  -913461.875000  298.556305
49710.000000  -1140770.375000  -909385.000000  299.727722
49740.000000  -1141484.000000  -909964.750000  299.901031
49770.000000  -1144034.500000  -912478.437500  299.948792
49800.000000  -1143804.375000  -912372.500000  299.787933
49830.000000  -1145604.625000  -914519.250000  299.339050
49860.000000  -1142188.750000  -910497.125000  300.124390
49890.000000  -1143650.625000  -913168.500000  298.557617
49920.000000  -1145083.875000  -914073.000000  299.242584
49950.000000  -1142250.250000  -910517.250000  300.177979
49980.000000  -1142868.125000  -912293.937500  298.676880
50010.000000  -1142659.500000  -909286.562500  302.302277
50040.000000  -1144589.500000  -912244.000000  300.971375
50070.000000  -1142489.000000  -911158.125000  299.657104
50100.000000  -1142468.500000  -910873.500000  299.999237
50130.000000  -1143180.375000  -912189.062500  299.217224
50160.000000  -1142527.875000  -911086.625000  299.800049
50190.000000  -1142398.000000  -911836.000000  298.661041
50220.000000  -1145097.250000  -913652.750000  299.804260
50250.000000  -1141541.375000  -908393.687500  302.010468
50280.000000  -1143031.625000  -911539.250000  299.866333
50310.000000  -1143191.750000  -911949.250000  299.542542
50340.000000  -1144235.000000  -914301.375000  297.847137
50370.000000  -1141587.125000  -909944.625000  300.060699
50400.000000  -1142278.750000  -909769.375000  301.183594
50430.000000  -1143695.250000  -912203.625000  299.865295
50460.000000  -1144575.500000  -914169.500000  298.459045
50490.000000  -1142406.125000  -910882.750000  299.906403
50520.000000  -1142637.875000  -910566.062500  300.616882
50550.000000  -1143065.250000  -911782.375000  299.594849
50580.000000  -1143358.000000  -912169.375000  299.472839
50610.000000  -1143185.500000  -911059.375000  300.687225
50640.000000  -1142574.500000  -909634.312500  301.741669
50670.000000  -1143007.875000  -910709.375000  300.910492
50700.000000  -1142707.625000  -911672.812500  299.273590
50730.000000  -1142668.375000  -910990.312500  300.106812
50760.000000  -1144690.625000  -912962.625000  300.171448
50790.000000  -1142884.125000  -913208.687500  297.512665
50820.000000  -1143058.000000  -911090.375000  300.481903
50850.000000  -1141320.625000  -908699.000000  301.329010
50880.000000  -1143277.875000  -912487.687500  298.956696
50910.000000  -1143760.375000  -913739.437500  297.960205
50940.000000  -1143314.250000  -912181.875000  299.399933
50970.000000  -1143394.875000  -911925.750000  299.836151
51000.000000  -1142660.375000  -911302.812500  299.691650
51030.000000  -1144009.500000  -914436.812500  297.379547
51060.000000  -1143859.250000  -912249.562500  300.018219
51090.000000  -1141171.000000  -909463.187500  300.145325
51120.000000  -1142890.750000  -911956.625000  299.143097
51150.000000  -1143709.000000  -912048.687500  300.083832
51180.000000  -1141771.375000  -909846.187500  300.426880
51210.000000  -1143664.000000  -911952.562500  300.149994
51240.000000  -1143594.000000  -912334.125000  299.565063
51270.000000  -1143972.875000  -912496.187500  299.845886
51300.000000  -1141283.250000  -907749.375000  302.510803
51330.000000  -1142400.000000  -910707.000000  300.126068
51360.000000  -1142358.375000  -910041.625000  300.934143
51390.000000  -1144352.875000  -913427.500000  299.131836
51420.000000  -1140867.125000  -910369.000000  298.578308
51450.000000  -1141903.500000  -909992.875000  300.408051
51480.000000  -1144108.625000  -913771.625000  298.369659
51510.000000  -1144177.750000  -913418.125000  298.917084
51540.000000  -1141993.250000  -912651.375000  297.080566
51570.000000  -1141477.500000  -909211.875000  300.867920
51600.000000  -1140718.125000  -909544.250000  299.453705
51630.000000  -1142999.875000  -912272.000000  298.875977
51660.000000  -1144754.125000  -914818.125000  297.850250
51690.000000  -1141766.750000  -909739.875000  300.558594
51720.000000  -1142894.250000  -911695.250000  299.486206
51750.000000  -1142475.375000  -910249.000000  300.817047
51780.000000  -1143331.375000  -910946.750000  301.022125
51810.000000  -1140043.625000  -906444.812500  302.594879
51840.000000  -1144497.750000  -914503.000000  297.926300
51870.000000  -1143393.625000  -912774.312500  298.735321
51900.000000  -1142121.500000  -911063.375000  299.303711
51930.000000  -1143699.750000  -913245.625000  298.521362
51960.000000  -1141269.000000  -908944.875000  300.943695
51990.000000  -1143800.375000  -912997.000000  298.973755
52020.000000  -1142723.625000  -910286.437500  301.090118
52050.000000  -1142549.625000  -912068.375000  298.556549
52080.000000  -1142779.375000  -910394.375000  301.022491
52110.000000  -1142730.875000  -910849.000000  300.370819
52140.000000  -1142080.750000  -910921.750000  299.434448
52170.000000  -1142745.125000  -910831.375000  300.412140
52200.000000  -1142840.000000  -909681.375000  302.024597
52230.000000  -1142715.500000  -910637.312500  300.625092
52260.000000  -1142646.625000  -909328.250000  302.231628
52290.000000  -1144938.625000  -913685.750000  299.555969
52320.000000  -1141092.125000  -909609.875000  299.853210
52350.000000  -1143282.250000  -912555.812500  298.874115
52380.000000  -1142270.250000  -910565.250000  300.141724
52410.000000  -1143552.000000  -911334.062500  300.806122
52440.000000  -1142262.000000  -910855.750000  299.754669
52470.000000  -1143236.625000  -910258.125000  301.791321
52500.000000  -1143848.750000  -913971.000000  297.774780
52530.000000  -1140358.750000  -907766.000000  301.291656
52560.000000  -1140851.750000  -908532.625000  300.937164
52590.000000  -1143092.500000  -911086.187500  300.532013
52620.000000  -1142052.875000  -910578.125000  299.843414
52650.000000  -1140756.125000  -908610.250000  300.712738
52680.000000  -1141778.875000  -909766.500000  300.539917
52710.000000  -1143675.250000  -912782.125000  299.090027
52740.000000  -1144239.250000  -912223.187500  300.544678
52770.000000  -1142652.250000  -910622.000000  300.562988
52800.000000  -1143288.250000  -912199.500000  299.343475
52830.000000  -1144040.125000  -913508.750000  298.621399
52860.000000  -1143077.500000  -911432.312500  300.064209
52890.000000  -1142670.375000  -911091.750000  299.977936
52920.000000  -1143856.125000  -913059.125000  298.965485
52950.000000  -1141708.375000  -911199.437500  298.592316
52980.000000  -1143753.750000  -911904.000000  300.329193
53010.000000  -1143260.500000  -913336.125000  297.835175
53040.000000  -1144640.875000  -912232.562500  301.052734
53070.000000  -1142218.250000  -909879.625000  300.962463
53100.000000  -1143719.125000  -912748.062500  299.190979
53130.000000  -1145372.750000  -913805.625000  299.963043
53160.000000  -1141900.625000  -911739.937500  298.141266
53190.000000  -1142645.125000  -910901.812500  300.191315
53220.000000  -1144658.750000  -913035.062500  300.036346
53250.000000  -1142159.250000  -909380.812500  301.532227
53280.000000  -1141887.250000  -909983.500000  300.399109
53310.000000  -1143425.625000  -910058.250000  302.295105
53340.000000  -1141901.000000  -909992.250000  300.405579
53370.000000  -1144120.625000  -912209.250000  300.409058
53400.000000  -1143540.875000  -912171.000000  299.707581
53430.000000  -1141233.250000  -909698.125000  299.921600
53460.000000  -1144296.000000  -912448.000000  300.326965
53490.000000  -1143886.125000  -914028.125000  297.749146
53520.000000  -1143123.625000  -912167.812500  299.171265
53550.000000  -1143505.250000  -912975.500000  298.619263
53580.000000  -1142876.125000  -912512.562500  298.404022
53610.000000  -1141967.625000  -910163.937500  300.269501
53640.000000  -1144134.625000  -913526.250000  298.721130
53670.000000  -1141454.500000  -910645.562500  298.980988
53700.000000  -1143793.125000  -912022.750000  300.226349
53730.000000  -1143094.750000  -912905.312500  298.178497
53760.000000  -1142930.500000  -910183.500000  301.491455
53790.000000  -1142180.875000  -910827.500000  299.686218
53820.000000  -1140729.375000  -908129.562500  301.300751
53850.000000  -1143261.250000  -913069.000000  298.182190
53880.000000  -1142715.125000  -910730.625000  300.503754
53910.000000  -1143701.625000  -912147.875000  299.945740
53940.000000  -1144226.500000  -912902.125000  299.648621
53970.000000  -1145070.625000  -914065.500000  299.235168
54000.000000  -1143615.625000  -913368.625000  298.253082
54030.000000  -1144682.500000  -913942.250000  298.891968
54060.000000  -1143396.875000  -911176.625000  300.809113
54090.000000  -1143198.000000  -910724.812500  301.136749
54120.000000  -1142805.875000  -912652.375000  298.131958
54150.000000  -1143393.750000  -911812.562500  299.981293
54180.000000  -1145285.625000  -913369.000000  300.415833
54210.000000  -1141788.750000  -910626.812500  299.438202
54240.000000  -1142741.250000  -909990.125000  301.496826
54270.000000  -1143900.375000  -914175.625000  297.576569
54300.000000  -1144162.250000  -913845.625000  298.343292
54330.000000  -1141143.625000  -908178.875000  301.773499
54360.000000  -1140894.000000  -909286.875000  300.014862
54390.000000  -1143745.125000  -911852.375000  300.384888
54420.000000  -1141875.875000  -911171.875000  298.845032
54450.000000  -1142962.375000  -911909.000000  299.297577
54480.000000  -1143358.125000  -912617.875000  298.892029
54510.000000  -1143291.250000  -911546.875000  300.192688
54540.000000  -1144921.000000  -912757.875000  300.735168
54570.000000  -1143572.750000  -912565.250000  299.238190
54600.000000  -1142739.750000  -910394.750000  300.970673
54630.000000  -1143130.625000  -910627.375000  301.175720
54660.000000  -1144431.250000  -913903.250000  298.616974
54690.000000  -1142992.625000  -911746.750000  299.546967
54720.000000  -1143164.750000  -909577.812500  302.579468
54750.000000  -1142324.250000  -911541.437500  298.947113
54780.000000  -1142269.125000  -909758.500000  301.185272
54810.000000  -1143532.000000  -913092.875000  298.501923
54840.000000  -1144564.500000  -913038.875000  299.909393
54870.000000  -1144172.875000  -912738.437500  299.791229
54900.000000  -1142358.750000  -909630.437500  301.467285
54930.000000  -1142193.125000  -910519.000000  300.101685
54960.000000  -1142444.875000  -910978.250000  299.832947
54990.000000  -1145049.750000  -914331.500000  298.863525
55020.000000  -1142853.375000  -910291.125000  301.252136
55050.000000  -1144437.625000  -913313.625000  299.389038
55080.000000  -1142977.000000  -911583.000000  299.738800
55110.000000  -1141814.250000  -910783.125000  299.268738
55140.000000  -1143383.125000  -911347.187500  300.570374
55170.000000  -1144461.125000  -913407.250000  299.298279
55200.000000  -1142890.250000  -911412.500000  299.847290
55230.000000  -1142746.875000  -911463.937500  299.594971
55260.000000  -1143847.625000  -912692.062500  299.429962
55290.000000  -1142049.625000  -911112.000000  299.147705
55320.000000  -1145013.375000  -913447.500000  299.961426
55350.000000  -1141058.875000  -908775.500000  300.890869
55380.000000  -1142629.750000  -912021.125000  298.721497
55410.000000  -1144269.750000  -912289.750000  300.497925
55440.000000  -1141873.500000  -910747.562500  299.391571
55470.000000  -1143909.500000  -912521.250000  299.731354
55500.000000  -1144106.375000  -912281.375000  300.297089
55530.000000  -1143456.625000  -913498.375000  297.878998
55560.000000  -1143547.000000  -912309.562500  299.536011
55590.000000  -1143847.500000  -913365.750000  298.557159
55620.000000  -1143145.000000  -912724.375000  298.477875
55650.000000  -1143938.500000  -911820.937500  300.676147
55680.000000  -1143398.500000  -911387.375000  300.538300
55710.000000  -1142094.250000  -910324.250000  300.225830
55740.000000  -1142298.750000  -909994.562500  300.917847
55770.000000  -1143242.750000  -910973.187500  300.872986
55800.000000  -1146276.000000  -916444.000000  297.715454
55830.000000  -1142842.625000  -911990.250000  299.037201
55860.000000  -1141768.625000  -911434.250000  298.366272
55890.000000  -1144411.750000  -914786.000000  297.448273
55920.000000  -1145516.625000  -913940.875000  299.974335
55950.000000  -1142690.125000  -912296.500000  298.442993
55980.000000  -1143265.625000  -911686.062500  299.979218
56010.000000  -1143072.250000  -912042.750000  299.266632
56040.000000  -1140632.750000  -908665.250000  300.481720
56070.000000  -1141711.875000  -908320.687500  302.325867
56100.000000  -1143936.750000  -911809.875000  300.688141
56130.000000  -1143902.500000  -912787.937500  299.376892
56160.000000  -1142446.625000  -911236.187500  299.501068
56190.000000  -1141377.875000  -910294.125000  299.336975
56220.000000  -1142428.000000  -911507.125000  299.126007
56250.000000  -1142649.875000  -909741.062500  301.701080
56280.000000  -1141591.500000  -909967.125000  300.037231
56310.000000  -1142661.875000  -910698.500000  300.476410
56340.000000  -1142726.625000  -911920.312500  298.977539
56370.000000  -1141674.125000  -909276.000000  301.039520
56400.000000  -1143810.500000  -913092.937500  298.862610
56430.000000  -1143139.250000  -912264.750000  299.065857
56460.000000  -1141513.500000  -910607.000000  299.107361
56490.000000  -1140223.750000  -907529.687500  301.422852
56520.000000  -1143267.250000  -912103.687500  299.440308
56550.000000  -1142153.375000  -910947.875000  299.494690
56580.000000  -1142436.000000  -911669.562500  298.925873
56610.000000  -1142023.750000  -911113.062500  299.112793
56640.000000  -1143027.750000  -910648.812500  301.014679
56670.000000  -1144719.375000  -913792.500000  299.133667
56700.000000  -1144777.125000  -913103.625000  300.100922
56730.000000  -1141779.250000  -909966.250000  300.281586
56760.000000  -1141794.375000  -910215.375000  299.978546
56790.000000  -1143570.250000  -911278.875000  300.901215
56820.000000  -1143987.375000  -914276.625000  297.558380
56850.000000  -1142341.625000  -912221.062500  298.089264
56880.000000  -1141775.750000  -909863.625000  300.410065
56910.000000  -1143835.375000  -913674.875000  298.141022
56940.000000  -1142104.000000  -911121.875000  299.205322
56970.000000  -1143113.750000  -912920.875000  298.182953
57000.000000  -1142235.625000  -909773.375000  301.122589
57030.000000  -1145081.750000  -914184.250000  299.095673
57060.000000  -1144929.750000  -912932.812500  300.519867
57090.000000  -1142941.500000  -910563.875000  301.012909
57120.000000  -1144245.500000  -913109.562500  299.404541
57150.000000  -1142962.250000  -912054.250000  299.109253
57180.000000  -1144493.875000  -913602.500000  299.087708
57210.000000  -1143921.625000  -911264.000000  301.375702
57240.000000  -1141846.500000  -909583.250000  300.864838
57270.000000  -1143140.625000  -912640.312500  298.581207
57300.000000  -1140003.375000  -907808.625000  300.776154
57330.000000  -1141266.625000  -911145.125000  298.090424
57360.000000  -1142535.625000  -911292.250000  299.543762
57390.000000  -1143766.125000  -911284.750000  301.147339
57420.000000  -1142600.625000  -910003.062500  301.297852
57450.000000  -1142114.250000  -909177.375000  301.737396
57480.000000  -1143785.750000  -913045.875000  298.891510
57510.000000  -1142240.000000  -910858.625000  299.722504
57540.000000  -1145309.000000  -914142.625000  299.443970
57570.000000  -1143717.250000  -912578.875000  299.407715
57600.000000  -1141231.750000  -910383.375000  299.032104
57630.000000  -1142430.125000  -909228.000000  302.081055
57660.000000  -1144747.750000  -913366.812500  299.721924
57690.000000  -1143498.875000  -911389.250000  300.665833
57720.000000  -1141586.750000  -909074.687500  301.187103
57750.000000  -1142472.000000  -909706.625000  301.515259
57780.000000  -1142856.000000  -911769.875000  299.340027
57810.000000  -1140827.500000  -909423.187500  299.752167
57840.000000  -1142518.125000  -910861.687500  300.078766
57870.000000  -1143155.875000  -912489.250000  298.796631
57900.000000  -1143941.500000  -912635.500000  299.624817
57930.000000  -1142814.000000  -910453.062500  300.991364
57960.000000  -1143917.750000  -913342.687500  298.677979
57990.000000  -1142656.625000  -910907.750000  300.198547
58020.000000  -1143413.750000  -912192.000000  299.515747
58050.000000  -1143785.375000  -913490.750000  298.314667
58080.000000  -1142862.750000  -911028.000000  300.309784
58110.000000  -1140934.375000  -909032.125000  300.397217
58140.000000  -1141731.000000  -909761.000000  300.484955
58170.000000  -1141963.500000  -910811.375000  299.425507
58200.000000  -1143437.625000  -912719.500000  298.863312
58230.000000  -1141785.500000  -910783.812500  299.230652
58260.000000  -1142341.000000  -911240.187500  299.359070
58290.000000  -1143528.750000  -912074.812500  299.816467
58320.000000  -1142465.750000  -911389.750000  299.326874
58350.000000  -1143339.625000  -911740.000000  300.005157
58380.000000  -1142327.875000  -911437.562500  299.086395
58410.000000  -1143083.625000  -910972.687500  300.667542
58440.000000  -1143886.875000  -912501.312500  299.727936
58470.000000  -1143808.125000  -913033.625000  298.936340
58500.000000  -1142213.625000  -910008.250000  300.789856
58530.000000  -1142810.875000  -910831.125000  300.497650
58560.000000  -1142997.625000  -911196.875000  300.265747
58590.000000  -1142646.875000  -910619.875000  300.558838
58620.000000  -1143274.000000  -912411.625000  299.050201
58650.000000  -1143757.750000  -913151.375000  298.718567
58680.000000  -1142105.625000  -909378.250000  301.466003
58710.000000  -1141670.125000  -909125.937500  301.228729
58740.000000  -1143511.000000  -913430.500000  298.037384
58770.000000  -1141757.000000  -909713.937500  300.579620
58800.000000  -1144167.625000  -913822.375000  298.380371
58830.000000  -1143313.500000  -910477.937500  301.606201
58860.000000  -1142496.250000  -910468.312500  300.559998
58890.000000  -1142952.000000  -910175.187500  301.530090
58920.000000  -1143678.875000  -912066.187500  300.022064
58950.000000  -1143317.375000  -911939.000000  299.718658
58980.000000  -1143289.750000  -913042.375000  298.253571
59010.000000  -1143496.625000  -912251.000000  299.546692
59040.000000  -1141825.875000  -908510.875000  302.227234
59070.000000  -1142857.125000  -910057.437500  301.559692
59100.000000  -1143208.125000  -913088.500000  298.088074
59130.000000  -1140473.500000  -908652.812500  300.291565
59160.000000  -1143709.000000  -911588.750000  300.679565
59190.000000  -1142812.125000  -910169.625000  301.356079
59220.000000  -1143821.375000  -913589.125000  298.233887
59250.000000  -1140755.375000  -908986.937500  300.223877
59280.000000  -1141969.250000  -909029.875000  301.740692
59310.000000  -1144328.625000  -912290.375000  300.573334
59340.000000  -1142375.750000  -912097.250000  298.293823
59370.000000  -1142948.000000  -910810.375000  300.702057
59400.000000  -1143109.000000  -911530.812500  299.977417
59430.000000  -1143079.625000  -910701.187500  301.014069
59460.000000  -1143255.250000  -911521.812500  300.178528
59490.000000  -1142381.125000  -909809.875000  301.263824
59520.000000  -1143891.625000  -911492.000000  301.041504
59550.000000  -1140601.375000  -909289.250000  299.632751
59580.000000  -1142571.875000  -911465.625000  299.366058
59610.000000  -1143606.875000  -912746.937500  299.047058
59640.000000  -1143200.125000  -912773.312500  298.485992
59670.000000  -1141762.375000  -910349.812500  299.762878
59700.000000  -1142861.125000  -911615.062500  299.547241
59730.000000  -1142338.125000  -911526.437500  298.984558
59760.000000  -1145032.125000  -914878.750000  298.131744
59790.000000  -1142438.375000  -912528.250000  297.816711
59820.000000  -1142687.875000  -911318.750000  299.706635
59850.000000  -1144266.250000  -911896.625000  301.002594
59880.000000  -1144236.750000  -912208.187500  300.560822
59910.000000  -1143672.000000  -911805.000000  300.351532
59940.000000  -1142839.125000  -910805.625000  300.567261
59970.000000  -1140978.875000  -907942.500000  301.866302
60000.000000  -1142234.375000  -909862.562500  301.005432
60030.000000  -1141815.500000  -908367.875000  302.398987
60060.000000  -1143358.000000  -910530.000000  301.596405
60090.000000  -1144790.750000  -913862.625000  299.135376
60120.000000  -1142736.375000  -911369.312500  299.703949
60150.000000  -1142478.625000  -911109.125000  299.707123
60180.000000  -1144510.625000  -914616.625000  297.795837
60210.000000  -1141250.000000  -908551.750000  301.428314
60240.000000  -1143709.000000  -912542.687500  299.443939
60270.000000  -1142294.000000  -908779.812500  302.485260
60300.000000  -1142477.500000  -911764.437500  298.856812
60330.000000  -1143021.500000  -909731.750000  302.194550
60360.000000  -1142895.875000  -910285.250000  301.314819
60390.000000  -1142134.625000  -908875.500000  302.154816
60420.000000  -1141094.250000  -908625.875000  301.130554
60450.000000  -1141170.250000  -909456.687500  300.152710
60480.000000  -1142997.375000  -910902.937500  300.646118
60510.000000  -1142795.000000  -911649.625000  299.416779
60540.000000  -1142584.875000  -910801.750000  300.242889
60570.000000  -1143726.375000  -911284.250000  301.096497
60600.000000  -1143977.625000  -912157.625000  300.290680
60630.000000  -1143298.625000  -910135.187500  302.030914
60660.000000  -1142705.875000  -911133.625000  299.969727
60690.000000  -1143627.500000  -912687.500000  299.150757
60720.000000  -1143137.375000  -911815.000000  299.645996
60750.000000  -1143400.750000  -911227.875000  300.747772
60780.000000  -1141672.875000  -910190.750000  299.852997
60810.000000  -1141645.125000  -910147.250000  299.873352
60840.000000  -1142615.750000  -910037.750000  301.272491
60870.000000  -1144975.500000  -912507.187500  301.130432
60900.000000  -1142630.375000  -910792.000000  300.314453
60930.000000  -1141445.750000  -908624.812500  301.587250
60960.000000  -1143932.750000  -913060.500000  299.062958
60990.000000  -1142165.125000  -910329.812500  300.310455
61020.000000  -1143432.500000  -911524.875000  300.404205
61050.000000  -1144381.375000  -912417.062500  300.477570
61080.000000  -1141763.500000  -909470.375000  300.903534
61110.000000  -1144127.250000  -912695.375000  299.787933
61140.000000  -1141621.625000  -909508.812500  300.669983
61170.000000  -1141461.875000  -910523.625000  299.148407
61200.000000  -1146614.750000  -914274.750000  300.964203
61230.000000  -1145583.625000  -913188.125000  301.036163
61260.000000  -1144345.000000  -912722.875000  300.034271
61290.000000  -1142305.000000  -911709.875000  298.704071
61320.000000  -1141040.625000  -908181.750000  301.636444
61350.000000  -1143299.000000  -912247.625000  299.295013
61380.000000  -1143196.750000  -910311.750000  301.670227
61410.000000  -1141756.500000  -910037.437500  300.159912
61440.000000  -1141356.875000  -910089.437500  299.574890
61470.000000  -1143018.750000  -910881.562500  300.701538
61500.000000  -1141548.125000  -910453.750000  299.350708
61530.000000  -1143090.750000  -911990.000000  299.359009
61560.000000  -1143883.000000  -912363.937500  299.900818
61590.000000  -1141632.500000  -911022.750000  298.722900
61620.000000  -1143003.375000  -912352.875000  298.775696
61650.000000  -1144482.250000  -911338.562500  302.005280
61680.000000  -1141870.500000  -910292.250000  299.977570
61710.000000  -1143885.125000  -912571.000000  299.635437
61740.000000  -1142769.750000  -912304.937500  298.535126
61770.000000  -1142489.375000  -910755.812500  300.178711
61800.000000  -1143382.500000  -911792.125000  299.993225
61830.000000  -1141439.000000  -908986.750000  301.109680
61860.000000  -1140249.500000  -907543.687500  301.438141
61890.000000  -1142825.250000  -911759.750000  299.313263
61920.000000  -1142710.375000  -911364.812500  299.676086
61950.000000  -1143833.500000  -912770.250000  299.310425
61980.000000  -1142316.250000  -910317.375000  300.522369
62010.000000  -1142596.750000  -911490.687500  299.365845
62040.000000  -1142660.375000  -911485.875000  299.454498
62070.000000  -1142270.375000  -910279.875000  300.511475
62100.000000  -1142654.375000  -911153.437500  299.877319
62130.000000  -1143145.750000  -912362.500000  298.947693
62160.000000  -1141663.375000  -910673.125000  299.215851
62190.000000  -1144441.125000  -912239.500000  300.785004
62220.000000  -1141391.500000  -907506.375000  302.965790
62250.000000  -1144255.375000  -913795.125000  298.529266
62280.000000  -1140482.000000  -908259.375000  300.812195
62310.000000  -1143202.625000  -910437.875000  301.514496
62340.000000  -1143553.625000  -912220.500000  299.660034
62370.000000  -1145060.250000  -914552.375000  298.591003
62400.000000  -1142416.250000  -911150.687500  299.572449
62430.000000  -1144104.250000  -911130.000000  301.785767
62460.000000  -1143030.000000  -910881.875000  300.715729
62490.000000  -1141301.250000  -908627.750000  301.396179
62520.000000  -1143545.125000  -912807.687500  298.888336
62550.000000  -1140055.000000  -908319.750000  300.180908
62580.000000  -1143109.750000  -910619.500000  301.158905
62610.000000  -1143425.250000  -911601.187500  300.295898
62640.000000  -1142917.500000  -910363.437500  301.241547
62670.000000  -1144639.625000  -912821.375000  300.288391
62700.000000  -1141311.125000  -910051.625000  299.564636
62730.000000  -1142165.500000  -910515.812500  300.070068
62760.000000  -1142625.875000  -911410.125000  299.507904
62790.000000  -1143350.250000  -911616.750000  300.178650
62820.000000  -1140849.000000  -908981.250000  300.352448
62850.000000  -1141752.000000  -910993.562500  298.915558
62880.000000  -1143105.750000  -912446.437500  298.787170
62910.000000  -1142156.750000  -908568.875000  302.580688
62940.000000  -1143172.875000  -910257.000000  301.710205
62970.000000  -1142934.750000  -912072.750000  299.049713
63000.000000  -1142653.125000  -909004.875000  302.658875
63030.000000  -1145488.000000  -914039.125000  299.809906
63060.000000  -1144184.875000  -910381.875000  302.859344
63090.000000  -1143649.125000  -914196.500000  297.224030
63120.000000  -1141318.625000  -910197.687500  299.385101
63150.000000  -1144674.625000  -914298.750000  298.419952
63180.000000  -1140990.625000  -910360.250000  298.749634
63210.000000  -1141360.500000  -908207.000000  302.018005
63240.000000  -1143387.000000  -911734.812500  300.073303
63270.000000  -1143006.000000  -911663.500000  299.672150
63300.000000  -1142542.500000  -910284.875000  300.857544
63330.000000  -1142014.750000  -909275.562500  301.481323
63360.000000  -1142734.500000  -911765.437500  299.188385
63390.000000  -1144001.500000  -914116.750000  297.783844
63420.000000  -1143290.125000  -911222.875000  300.611023
63450.000000  -1144610.875000  -914642.875000  297.891602
63480.000000  -1143013.125000  -911047.312500  300.479553
63510.000000  -1141542.000000  -909325.062500  300.804871
63540.000000  -1142932.250000  -910669.000000  300.864807
63570.000000  -1141296.750000  -911167.250000  298.100800
63600.000000  -1145652.750000  -915064.375000  298.695282
63630.000000  -1142573.750000  -910251.500000  300.941284
63660.000000  -1143836.625000  -911784.500000  300.591400
63690.000000  -1141481.875000  -909150.125000  300.953613
63720.000000  -1143622.500000  -911308.625000  300.930389
63750.000000  -1142586.500000  -911320.562500  299.572968
63780.000000  -1142697.000000  -910366.937500  300.951385
63810.000000  -1142792.500000  -910817.500000  300.491455
63840.000000  -1144705.625000  -913018.500000  300.118530
63870.000000  -1143035.500000  -910131.875000  301.694366
63900.000000  -1143162.125000  -910070.375000  301.938049
63930.000000  -1142785.500000  -911506.375000  299.590027
63960.000000  -1142338.000000  -911881.750000  298.524170
63990.000000  -1143959.500000  -913305.625000  298.780060
64020.000000  -1145070.875000  -913200.250000  300.356262
64050.000000  -1141264.625000  -908693.125000  301.264069
64080.000000  -1143420.500000  -911255.750000  300.737213
64110.000000  -1143564.875000  -912149.750000  299.766174
64140.000000  -1141546.250000  -908341.500000  302.084442
64170.000000  -1141231.000000  -908366.312500  301.643890
64200.000000  -1145102.250000  -913724.062500  299.718384
64230.000000  -1140699.750000  -908151.375000  301.234192
64260.000000  -1143227.000000  -910968.125000  300.859161
64290.000000  -1140487.250000  -909854.062500  298.753357
64320.000000  -1142762.000000  -911495.562500  299.573578
64350.000000  -1143053.375000  -912838.625000  298.211304
64380.000000  -1143377.875000  -912612.187500  298.924957
64410.000000  -1142609.750000  -911373.750000  299.534210
64440.000000  -1142788.250000  -911822.562500  299.184021
64470.000000  -1140345.125000  -908999.062500  299.676727
64500.000000  -1141843.375000  -910114.812500  300.172241
64530.000000  -1142228.250000  -911238.000000  299.215851
64560.000000  -1142136.000000  -910054.250000  300.629700
64590.000000  -1143990.875000  -911409.500000  301.276917
64620.000000  -1141950.125000  -909684.000000  300.868591
64650.000000  -1143094.250000  -910713.000000  301.017639
64680.000000  -1144350.500000  -913318.625000  299.269745
64710.000000  -1142767.250000  -911506.625000  299.566010
64740.000000  -1141842.625000  -910328.562500  299.894348
64770.000000  -1143595.500000  -911075.437500  301.197510
64800.000000  -1142588.750000  -909641.750000  301.750519
64830.000000  -1142193.625000  -910932.937500  299.566132
64860.000000  -1143297.625000  -911734.125000  299.958435
64890.000000  -1143202.875000  -910641.000000  301.251678
64920.000000  -1143863.375000  -912597.625000  299.572754
64950.000000  -1141189.125000  -910068.500000  299.384674
64980.000000  -1144962.125000  -914495.562500  298.537476
65010.000000  -1143125.000000  -911686.937500  299.795898
65040.000000  -1143014.250000  -911882.500000  299.399078
65070.000000  -1144267.625000  -913581.500000  298.821808
65100.000000  -1141229.375000  -910348.062500  299.074738
65130.000000  -1145894.875000  -914586.125000  299.628448
65160.000000  -1143672.875000  -912064.437500  300.016602
65190.000000  -1141629.625000  -909783.500000  300.324524
65220.000000  -1143325.750000  -911604.250000  300.163086
65250.000000  -1140752.750000  -910094.500000  298.785797
65280.000000  -1144716.250000  -914060.125000  298.783081
65310.000000  -1143924.125000  -913626.062500  298.319183
65340.000000  -1141939.125000  -911150.937500  298.954102
65370.000000  -1143297.500000  -912129.562500  299.446014
65400.000000  -1141915.500000  -912055.375000  297.751892
65430.000000  -1143445.750000  -911601.750000  300.321808
65460.000000  -1143818.750000  -911087.125000  301.471527
65490.000000  -1143121.000000  -912545.625000  298.678406
65520.000000  -1142401.625000  -911785.125000  298.731689
65550.000000  -1142742.625000  -911357.625000  299.727112
65580.000000  -1144470.125000  -912791.812500  300.107117
65610.000000  -1144355.750000  -913460.937500  299.092163
65640.000000  -1142395.875000  -910333.937500  300.604095
65670.000000  -1139887.250000  -907566.125000  300.939819
65700.000000  -1142530.750000  -911647.375000  299.077393
65730.000000  -1143015.250000  -910631.562500  301.020813
65760.000000  -1141416.000000  -910447.687500  299.187439
65790.000000  -1141688.375000  -909913.500000  300.232208
65820.000000  -1142425.625000  -911215.875000  299.500214
65850.000000  -1140426.000000  -907450.625000  301.787354
65880.000000  -1141642.625000  -910621.187500  299.256256
65910.000000  -1141912.750000  -910926.625000  299.210541
65940.000000  -1142667.875000  -910532.000000  300.699829
65970.000000  -1142939.250000  -912591.187500  298.384003
66000.000000  -1139762.750000  -908288.875000  299.842346
66030.000000  -1142333.000000  -909783.312500  301.235870
66060.000000  -1141445.125000  -909522.937500  300.423035
66090.000000  -1142624.125000  -911007.125000  300.027740
66120.000000  -1145021.500000  -912815.437500  300.790741
66150.000000  -1141618.500000  -910366.375000  299.555054
66180.000000  -1142523.125000  -910651.062500  300.358093
66210.000000  -1142760.750000  -911194.625000  299.961823
66240.000000  -1142571.375000  -911683.000000  299.083893
66270.000000  -1142903.750000  -912632.625000  298.284332
66300.000000  -1145858.625000  -914755.875000  299.361542
66330.000000  -1144866.250000  -913190.500000  300.103821
66360.000000  -1142509.000000  -911860.500000  298.773132
66390.000000  -1142449.125000  -910212.875000  300.829926
66420.000000  -1144023.375000  -912313.312500  300.148254
66450.000000  -1142889.750000  -911868.625000  299.255829
66480.000000  -1143625.500000  -912316.750000  299.628357
66510.000000  -1142804.125000  -912491.875000  298.337585
66540.000000  -1144014.500000  -913219.625000  298.962738
66570.000000  -1142607.125000  -911324.625000  299.594360
66600.000000  -1144066.000000  -914950.375000  296.787476
66630.000000  -1144654.375000  -914069.437500  298.690826
66660.000000  -1143483.750000  -912843.687500  298.762207
66690.000000  -1143842.125000  -913257.625000  298.690216
66720.000000  -1143457.125000  -911950.812500  299.884308
66750.000000  -1142800.500000  -911022.000000  300.236908
66780.000000  -1144597.875000  -912553.875000  300.580841
66810.000000  -1144062.750000  -912119.875000  300.449860
66840.000000  -1140764.875000  -909710.500000  299.298920
66870.000000  -1140367.250000  -909164.937500  299.490540
66900.000000  -1142316.375000  -911013.000000  299.621399
66930.000000  -1146191.750000  -915323.750000  299.057526
66960.000000  -1143304.625000  -911998.750000  299.624634
66990.000000  -1143145.250000  -911199.375000  300.453674
67020.000000  -1142820.375000  -910071.437500  301.493988
67050.000000  -1142845.375000  -912599.000000  298.252197
67080.000000  -1141845.750000  -910392.000000  299.816254
67110.000000  -1144017.625000  -913293.062500  298.871674
67140.000000  -1142351.500000  -910385.625000  300.479584
67170.000000  -1141309.875000  -910232.875000  299.328186
67200.000000  -1144404.875000  -913705.875000  298.838593
67230.000000  -1140902.875000  -909916.750000  299.210510
67260.000000  -1144391.875000  -913270.437500  299.385742
67290.000000  -1143137.375000  -910435.000000  301.433716
67320.000000  -1144717.375000  -913309.125000  299.757294
67350.000000  -1141929.000000  -911859.375000  298.023346
67380.000000  -1143642.750000  -912161.687500  299.851624
67410.000000  -1141722.375000  -910568.812500  299.427399
67440.000000  -1143298.250000  -912247.312500  299.294434
67470.000000  -1143008.375000  -911245.875000  300.216217
67500.000000  -1141387.000000  -910137.625000  299.551514
67530.000000  -1145364.750000  -913769.750000  299.999237
67560.000000  -1144896.000000  -913671.375000  299.519440
67590.000000  -1143284.125000  -913129.250000  298.133728
67620.000000  -1141265.875000  -908876.812500  301.027771
67650.000000  -1143762.625000  -912561.750000  299.488708
67680.000000  -1141929.375000  -910403.500000  299.909698
67710.000000  -1142446.750000  -910188.375000  300.858551
67740.000000  -1142869.500000  -911982.625000  299.081848
67770.000000  -1143038.000000  -911753.875000  299.596527
67800.000000  -1144074.875000  -912887.187500  299.471588
67830.000000  -1143238.625000  -912360.125000  299.071075
67860.000000  -1143197.750000  -911738.937500  299.822784
67890.000000  -1144080.125000  -911518.750000  301.251038
67920.000000  -1141132.875000  -909764.500000  299.705597
67950.000000  -1142271.000000  -911002.875000  299.575806
67980.000000  -1141987.000000  -910040.250000  300.454803
68010.000000  -1142021.750000  -910031.125000  300.511597
68040.000000  -1143968.000000  -912712.687500  299.559235
68070.000000  -1143715.625000  -910866.000000  301.624359
68100.000000  -1145267.875000  -913535.062500  300.177673
68130.000000  -1143030.125000  -911537.375000  299.866791
68160.000000  -1142687.375000  -911004.000000  300.113678
68190.000000  -1141380.375000  -909617.687500  300.216431
68220.000000  -1144799.625000  -913489.812500  299.629791
68250.000000  -1142367.500000  -910301.687500  300.609070
68280.000000  -1141967.375000  -910515.875000  299.813293
68310.000000  -1143128.875000  -912039.750000  299.343933
68340.000000  -1142846.000000  -911143.687500  300.138214
68370.000000  -1140579.375000  -908734.500000  300.322906
68400.000000  -1143024.500000  -912023.375000  299.229980
68430.000000  -1141633.250000  -909334.500000  300.910797
68460.000000  -1142995.125000  -911009.937500  300.504639
68490.000000  -1143161.500000  -912348.125000  298.986755
68520.000000  -1143907.375000  -911773.375000  300.697449
68550.000000  -1141703.625000  -910370.875000  299.659515
68580.000000  -1144441.125000  -912666.375000  300.232086
68610.000000  -1141929.750000  -911194.625000  298.885284
68640.000000  -1142751.250000  -910418.250000  300.955170
68670.000000  -1143148.375000  -912635.312500  298.597687
68700.000000  -1144434.500000  -913030.125000  299.752228
68730.000000  -1142527.250000  -909607.062500  301.715759
68760.000000  -1144400.625000  -912941.687500  299.822968
68790.000000  -1142375.625000  -910095.625000  300.886505
68820.000000  -1143953.500000  -911823.875000  300.691742
68850.000000  -1142375.375000  -909175.875000  302.077576
68880.000000  -1142897.000000  -911291.125000  300.013336
68910.000000  -1143826.750000  -913253.375000  298.675812
68940.000000  -1143025.250000  -911155.375000  300.355286
68970.000000  -1142305.500000  -911002.750000  299.620697
69000.000000  -1141986.125000  -911234.312500  298.906982
69030.000000  -1141631.875000  -910081.500000  299.941376
69060.000000  -1144373.750000  -912299.375000  300.620178
69090.000000  -1143769.125000  -911870.312500  300.392731
69120.000000  -1142809.750000  -909210.312500  302.595673
69150.000000  -1144123.625000  -913893.187500  298.231628
69180.000000  -1142130.000000  -909908.875000  300.810211
69210.000000  -1144005.625000  -913059.625000  299.158569
69240.000000  -1142661.750000  -910234.625000  301.077057
69270.000000  -1143180.875000  -911640.125000  299.928955
69300.000000  -1144274.875000  -914150.625000  298.094055
69330.000000  -1142043.375000  -910785.750000  299.562225
69360.000000  -1143796.000000  -912164.812500  300.046082
69390.000000  -1142638.875000  -909107.750000  302.507141
69420.000000  -1143269.500000  -912228.062500  299.282135
69450.000000  -1143698.750000  -912160.750000  299.925323
69480.000000  -1141188.625000  -908074.625000  301.966827
69510.000000  -1143645.375000  -912336.750000  299.628265
69540.000000  -1144351.875000  -913329.500000  299.257446
69570.000000  -1141779.750000  -910211.875000  299.964020
69600.000000  -1141747.750000  -910028.875000  300.159607
69630.000000  -1144050.875000  -912305.312500  300.194244
69660.000000  -1140660.250000  -908702.562500  300.469055
69690.000000  -1143092.375000  -911854.062500  299.537231
69720.000000  -1142050.125000  -910484.750000  299.960785
69750.000000  -1142700.250000  -911032.375000  300.093597
69780.000000  -1141786.125000  -910034.875000  300.201569
69810.000000  -1143590.875000  -912647.625000  299.154938
69840.000000  -1141375.750000  -910702.250000  298.805481
69870.000000  -1142406.250000  -910165.250000  300.836029
69900.000000  -1142421.500000  -910530.250000  300.383026
69930.000000  -1144529.125000  -914309.125000  298.218079
69960.000000  -1144392.375000  -912630.000000  300.216003
69990.000000  -1141784.000000  -909660.937500  300.683258
70020.000000  -1143059.875000  -912080.125000  299.202179
70050.000000  -1143877.375000  -912112.000000  300.219879
70080.000000  -1143479.875000  -912600.875000  299.071747
70110.000000  -1143063.500000  -911713.937500  299.681274
70140.000000  -1144500.875000  -913612.375000  299.084015
70170.000000  -1141987.750000  -910502.375000  299.857269
70200.000000  -1142817.500000  -910993.062500  300.296417
70230.000000  -1144404.750000  -913055.250000  299.681183
70260.000000  -1142218.625000  -910727.625000  299.864532
70290.000000  -1142235.375000  -910032.000000  300.787201
70320.000000  -1142987.875000  -911967.437500  299.254913
70350.000000  -1141919.125000  -910281.062500  300.054993
70380.000000  -1142723.750000  -911848.000000  299.067566
70410.000000  -1143070.125000  -911804.625000  299.572327
70440.000000  -1143002.125000  -910953.000000  300.587402
70470.000000  -1141297.500000  -909002.562500  300.905853
70500.000000  -1142481.250000  -910000.500000  301.146515
70530.000000  -1143828.750000  -912240.500000  299.990448
70560.000000  -1144748.750000  -913167.375000  299.981537
70590.000000  -1141393.125000  -909235.125000  300.728577
70620.000000  -1145331.750000  -914194.437500  299.406311
70650.000000  -1142460.500000  -911523.875000  299.146301
70680.000000  -1143050.250000  -912062.250000  299.212921
70710.000000  -1143866.875000  -913215.937500  298.776306
70740.000000  -1142588.625000  -912690.187500  297.801544
70770.000000  -1142491.250000  -910327.562500  300.735870
70800.000000  -1142479.750000  -910263.062500  300.804504
70830.000000  -1144776.125000  -913451.875000  299.648499
70860.000000  -1144537.375000  -913384.625000  299.426361
70890.000000  -1143415.125000  -912130.750000  299.596832
70920.000000  -1141521.500000  -910974.250000  298.641968
70950.000000  -1143572.750000  -911040.687500  301.213074
70980.000000  -1143303.250000  -911210.625000  300.643860
71010.000000  -1141732.375000  -909142.250000  301.288269
71040.000000  -1144447.625000  -913720.437500  298.875061
71070.000000  -1144460.375000  -915120.437500  297.078064
71100.000000  -1144086.750000  -912452.250000  300.050415
71130.000000  -1142775.875000  -911253.125000  299.905579
71160.000000  -1144661.375000  -911263.937500  302.333984
71190.000000  -1142403.000000  -909691.187500  301.445923
71220.000000  -1142910.500000  -911656.875000  299.557007
71250.000000  -1140179.875000  -908721.250000  299.822601
71280.000000  -1144125.625000  -913282.312500  299.025482
71310.000000  -1144895.750000  -912615.250000  300.887177
71340.000000  -1141621.500000  -910570.250000  299.294830
71370.000000  -1142357.750000  -910632.000000  300.168610
71400.000000  -1144645.000000  -915527.312500  296.790161
71430.000000  -1143478.125000  -913948.250000  297.324097
71460.000000  -1144390.750000  -913829.625000  298.659943
71490.000000  -1141855.000000  -909257.437500  301.297852
71520.000000  -1141788.875000  -910653.125000  299.404266
71550.000000  -1144705.750000  -911208.750000  302.462952
71580.000000  -1142860.125000  -911803.500000  299.301758
71610.000000  -1143643.625000  -910519.937500  301.979431
71640.000000  -1142104.250000  -910004.625000  300.652863
71670.000000  -1144216.125000  -912608.812500  300.015137
71700.000000  -1143302.625000  -911681.937500  300.032471
71730.000000  -1141648.125000  -909880.875000  300.222290
71760.000000  -1142623.875000  -910121.062500  301.175140
71790.000000  -1145136.125000  -913800.625000  299.662994
71820.000000  -1143195.875000  -911161.375000  300.568573
71850.000000  -1143242.000000  -911767.062500  299.843658
71880.000000  -1144100.250000  -912295.937500  300.270355
71910.000000  -1142052.750000  -909448.000000  301.307220
71940.000000  -1143062.375000  -911157.875000  300.400146
71970.000000  -1143855.625000  -913508.937500  298.382172
72000.000000  -1141005.875000  -909591.562500  299.765137
72030.000000  -1141098.500000  -909978.125000  299.384430
72060.000000  -1144166.750000  -912496.812500  300.096252
72090.000000  -1143279.500000  -911072.562500  300.791901
72120.000000  -1140994.625000  -909411.750000  299.983490
72150.000000  -1141981.000000  -909666.687500  300.930969
72180.000000  -1142207.750000  -909632.375000  301.269135
72210.000000  -1140572.250000  -908287.375000  300.892853
72240.000000  -1142567.000000  -911893.500000  298.805511
72270.000000  -1142188.500000  -909558.937500  301.339294
72300.000000  -1141860.000000  -910976.187500  299.077942
72330.000000  -1144126.750000  -914316.250000  297.687653
72360.000000  -1144623.500000  -912396.125000  300.818329
72390.000000  -1145517.875000  -914283.625000  299.531860
72420.000000  -1143254.500000  -911030.687500  300.813721
72450.000000  -1142252.875000  -910457.750000  300.258453
72480.000000  -1143789.500000  -911153.187500  301.348083
72510.000000  -1143423.875000  -910771.625000  301.368713
72540.000000  -1143106.375000  -910835.875000  300.874207
72570.000000  -1144213.500000  -911293.875000  301.715088
72600.000000  -1143163.000000  -912548.375000  298.729248
72630.000000  -1142414.875000  -909148.250000  302.164612
72660.000000  -1140548.000000  -909439.625000  299.368835
72690.000000  -1142248.500000  -909584.875000  301.383484
72720.000000  -1141330.625000  -909427.062500  300.398926
72750.000000  -1142394.750000  -909565.562500  301.597900
72780.000000  -1143928.250000  -912419.875000  299.886963
72810.000000  -1141454.375000  -909288.500000  300.738678
72840.000000  -1144168.875000  -913254.812500  299.117157
72870.000000  -1141076.000000  -908238.375000  301.608856
72900.000000  -1144428.750000  -913453.375000  299.196594
72930.000000  -1142515.000000  -909968.062500  301.232330
72960.000000  -1143333.375000  -913614.750000  297.568665
72990.000000  -1141663.625000  -909101.312500  301.252228
73020.000000  -1144622.875000  -913241.437500  299.722534
73050.000000  -1143144.375000  -911810.687500  299.660736
73080.000000  -1144584.000000  -914749.375000  297.718872
73110.000000  -1142037.500000  -910163.000000  300.361237
73140.000000  -1140774.875000  -909629.875000  299.416260
73170.000000  -1142151.125000  -911702.750000  298.513977
73200.000000  -1141496.250000  -909266.500000  300.821472
73230.000000  -1143539.500000  -911242.750000  300.908264
73260.000000  -1143057.625000  -911013.375000  300.581085
73290.000000  -1142429.000000  -911107.625000  299.644745
73320.000000  -1143443.875000  -911466.625000  300.494324
73350.000000  -1142612.375000  -910733.625000  300.366730
73380.000000  -1142764.000000  -911874.375000  299.085449
73410.000000  -1141628.750000  -910175.875000  299.815033
73440.000000  -1142538.875000  -911289.750000  299.551147
73470.000000  -1143121.500000  -910410.125000  301.445312
73500.000000  -1141284.250000  -911680.187500  297.420227
73530.000000  -1142362.250000  -911016.937500  299.675781
73560.000000  -1141723.625000  -908484.812500  302.128510
73590.000000  -1142447.500000  -909788.625000  301.377350
73620.000000  -1143472.125000  -912594.750000  299.069580
73650.000000  -1143779.625000  -911325.875000  301.111572
73680.000000  -1142280.500000  -911141.500000  299.408478
73710.000000  -1141561.375000  -910641.312500  299.124908
73740.000000  -1142306.625000  -911394.125000  299.115112
73770.000000  -1143520.125000  -912657.187500  299.050934
73800.000000  -1144941.250000  -913097.375000  300.321564
73830.000000  -1143780.375000  -911939.062500  300.318268
73860.000000  -1146248.875000  -915332.687500  299.119843
73890.000000  -1145150.875000  -913086.187500  300.607605
73920.000000  -1141211.875000  -908458.250000  301.500000
73950.000000  -1142978.000000  -912226.312500  298.906830
73980.000000  -1142730.625000  -910888.750000  300.318939
74010.000000  -1143171.000000  -912285.812500  299.079742
74040.000000  -1143877.000000  -912939.187500  299.147888
74070.000000  -1145492.375000  -913817.812500  300.102264
74100.000000  -1143511.250000  -912297.312500  299.505585
74130.000000  -1144694.875000  -914063.812500  298.750580
74160.000000  -1142012.125000  -909943.437500  300.612793
74190.000000  -1142672.125000  -911326.250000  299.676453
74220.000000  -1143041.750000  -911385.250000  300.078918
74250.000000  -1142248.250000  -911091.187500  299.431885
74280.000000  -1144379.125000  -914321.000000  298.008392
74310.000000  -1143117.000000  -910990.125000  300.688141
74340.000000  -1142747.500000  -911675.000000  299.322357
74370.000000  -1140726.500000  -909063.750000  300.086914
74400.000000  -1142111.625000  -911337.812500  298.935455
74430.000000  -1141661.625000  -909415.312500  300.842865
74460.000000  -1142703.875000  -910975.500000  300.172028
74490.000000  -1144069.125000  -910645.375000  302.368103
74520.000000  -1142866.500000  -910046.125000  301.586517
74550.000000  -1141247.125000  -910332.562500  299.117798
74580.000000  -1143186.125000  -911770.937500  299.766296
74610.000000  -1144254.625000  -914399.187500  297.745819
74640.000000  -1143743.750000  -912087.500000  300.078552
74670.000000  -1142489.375000  -911957.500000  298.622070
74700.000000  -1145026.750000  -914019.937500  299.237274
74730.000000  -1142384.375000  -910146.500000  300.831940
74760.000000  -1142307.750000  -910763.062500  299.934052
74790.000000  -1143328.250000  -911499.937500  300.301453
74820.000000  -1141840.500000  -909702.125000  300.703094
74850.000000  -1143465.875000  -912934.625000  298.621216
74880.000000  -1142721.500000  -912273.000000  298.514069
74910.000000  -1144522.875000  -913250.250000  299.581635
74940.000000  -1143292.250000  -912338.375000  299.168732
74970.000000  -1142847.375000  -911433.125000  299.765137
75000.000000  -1142509.250000  -911303.625000  299.494781
75030.000000  -1141880.500000  -909590.062500  300.900024
75060.000000  -1142752.625000  -909837.812500  301.708862
75090.000000  -1143165.375000  -910418.250000  301.491638
75120.000000  -1142690.750000  -912164.375000  298.615021
75150.000000  -1144212.000000  -913265.500000  299.159180
75180.000000  -1144098.375000  -912902.625000  299.482025
75210.000000  -1141629.875000  -910021.562500  300.016449
75240.000000  -1145183.125000  -914934.562500  298.255096
75270.000000  -1143720.625000  -911853.250000  300.352051
75300.000000  -1141932.125000  -911292.437500  298.761719
75330.000000  -1143314.375000  -912708.625000  298.717773
75360.000000  -1143249.375000  -911031.250000  300.806366
75390.000000  -1142399.500000  -910828.500000  299.968109
75420.000000  -1142546.625000  -911284.625000  299.567841
75450.000000  -1142055.625000  -907910.250000  303.302917
75480.000000  -1143080.000000  -912253.500000  299.003723
75510.000000  -1144388.125000  -913016.875000  299.709381
75540.000000  -1142252.750000  -910188.875000  300.606567
75570.000000  -1144146.125000  -913296.875000  299.033142
75600.000000  -1141054.750000  -909583.312500  299.839172
75630.000000  -1143999.625000  -913207.500000  298.959198
75660.000000  -1143813.000000  -912268.312500  299.934082
75690.000000  -1142008.500000  -909515.000000  301.163086
75720.000000  -1141911.000000  -910187.437500  300.165741
75750.000000  -1143174.125000  -912243.000000  299.139191
75780.000000  -1143320.625000  -911934.062500  299.729218
75810.000000  -1143487.250000  -912405.500000  299.334412
75840.000000  -1143129.750000  -912063.562500  299.314209
75870.000000  -1143040.875000  -910714.250000  300.946960
75900.000000  -1142776.250000  -910623.625000  300.721558
75930.000000  -1144803.750000  -912597.375000  300.791199
75960.000000  -1144612.000000  -912477.125000  300.698547
75990.000000  -1141551.625000  -911131.750000  298.476929
76020.000000  -1146263.250000  -914758.125000  299.882782
76050.000000  -1141739.875000  -909434.000000  300.920044
76080.000000  -1142793.625000  -911648.750000  299.416138
76110.000000  -1143559.750000  -911990.250000  299.966217
76140.000000  -1143652.000000  -910413.562500  302.128052
76170.000000  -1144998.125000  -914382.875000  298.730072
76200.000000  -1142731.000000  -911669.687500  299.307861
76230.000000  -1141933.375000  -908895.125000  301.868713
76260.000000  -1142049.500000  -911318.187500  298.880402
76290.000000  -1144011.000000  -912513.000000  299.873596
76320.000000  -1142183.875000  -910069.062500  300.672546
76350.000000  -1142706.500000  -910158.187500  301.234070
76380.000000  -1143412.625000  -911785.000000  300.041473
76410.000000  -1143849.125000  -911681.937500  300.740417
76440.000000  -1144521.875000  -912713.562500  300.275513
76470.000000  -1142444.125000  -909779.250000  301.385132
76500.000000  -1141988.875000  -910651.562500  299.665436
76530.000000  -1143436.500000  -911074.437500  300.992828
76560.000000  -1143317.250000  -912639.375000  298.811218
76590.000000  -1143100.875000  -909362.062500  302.776184
76620.000000  -1144058.625000  -912861.750000  299.483490
76650.000000  -1144968.625000  -913850.375000  299.381592
76680.000000  -1143474.375000  -911590.375000  300.373596
76710.000000  -1144114.875000  -911956.875000  300.728546
76740.000000  -1143599.500000  -911950.125000  300.069672
76770.000000  -1142992.375000  -910112.000000  301.664246
76800.000000  -1142598.750000  -910896.687500  300.137848
76830.000000  -1144270.375000  -914660.750000  297.427429
76860.000000  -1140877.000000  -909243.000000  300.049744
76890.000000  -1142984.750000  -911392.375000  299.995789
76920.000000  -1143802.000000  -913760.750000  297.986481
76950.000000  -1141943.000000  -909147.750000  301.554047
76980.000000  -1143224.000000  -912570.250000  298.779968
77010.000000  -1142544.125000  -911840.750000  298.844238
77040.000000  -1144644.875000  -913736.687500  299.109528
77070.000000  -1142975.500000  -911899.312500  299.327179
77100.000000  -1141708.625000  -908274.062500  302.382111
77130.000000  -1142913.375000  -909929.250000  301.798553
77160.000000  -1144770.375000  -913722.250000  299.290863
77190.000000  -1145969.250000  -914608.625000  299.695648
77220.000000  -1142454.625000  -910764.687500  300.122162
77250.000000  -1143088.250000  -909901.000000  302.061798
77280.000000  -1142714.000000  -910660.937500  300.592529
77310.000000  -1144512.125000  -913273.250000  299.537903
77340.000000  -1143410.500000  -911895.375000  299.895721
77370.000000  -1144564.000000  -912930.250000  300.049438
77400.000000  -1144183.500000  -912271.625000  300.409668
77430.000000  -1143001.750000  -911803.937500  299.484680
77460.000000  -1144706.875000  -913537.875000  299.447418
77490.000000  -1142675.125000  -910304.875000  301.003418
77520.000000  -1144187.750000  -912215.437500  300.487946
77550.000000  -1143401.500000  -911372.625000  300.561218
77580.000000  -1143128.875000  -911873.750000  299.558929
77610.000000  -1143648.875000  -912047.125000  300.008026
77640.000000  -1143733.000000  -911610.125000  300.683044
77670.000000  -1145797.375000  -915139.375000  298.785492
77700.000000  -1144434.625000  -913844.250000  298.697906
77730.000000  -1144120.625000  -913297.062500  298.999908
77760.000000  -1141834.875000  -909368.375000  301.128082
77790.000000  -1143892.750000  -912691.750000  299.488770
77820.000000  -1142400.875000  -910390.500000  300.537262
77850.000000  -1145163.125000  -915597.375000  297.370605
77880.000000  -1141753.250000  -907662.000000  303.232697
77910.000000  -1145561.000000  -915069.250000  298.570068
77940.000000  -1144194.875000  -912507.875000  300.118378
77970.000000  -1143001.250000  -911878.250000  299.387787
78000.000000  -1141559.625000  -909492.812500  300.610352
78030.000000  -1143200.750000  -913451.375000  297.608490
78060.000000  -1142569.000000  -910779.750000  300.250793
78090.000000  -1142430.875000  -911256.625000  299.454163
78120.000000  -1143991.625000  -911294.187500  301.427216
78150.000000  -1143764.875000  -912784.500000  299.203033
78180.000000  -1143956.000000  -914500.375000  297.227966
78210.000000  -1143144.875000  -911957.000000  299.471832
78240.000000  -1143174.750000  -913005.125000  298.152863
78270.000000  -1142923.250000  -912900.625000  297.962372
78300.000000  -1144133.250000  -913123.875000  299.240570
78330.000000  -1143805.125000  -912423.562500  299.722717
78360.000000  -1142882.250000  -911945.500000  299.146576
78390.000000  -1142836.250000  -910394.062500  301.096619
78420.000000  -1143642.500000  -910477.875000  302.032379
78450.000000  -1144891.750000  -912993.312500  300.392273
78480.000000  -1144873.500000  -913238.250000  300.051361
78510.000000  -1141924.875000  -909592.437500  300.954437
78540.000000  -1143068.500000  -911970.937500  299.354828
78570.000000  -1143107.000000  -914253.375000  296.448120
78600.000000  -1143355.500000  -912162.625000  299.478302
78630.000000  -1143113.750000  -910819.750000  300.904663
78660.000000  -1144187.125000  -912976.625000  299.501129
78690.000000  -1144723.750000  -915082.750000  297.468079
78720.000000  -1142478.000000  -909697.250000  301.535156
78750.000000  -1144324.000000  -912638.875000  300.115967
78780.000000  -1143456.625000  -911927.125000  299.914307
78810.000000  -1143322.750000  -912891.875000  298.491211
78840.000000  -1144980.375000  -914260.875000  298.865173
78870.000000  -1141200.125000  -909124.625000  300.621704
78900.000000  -1144128.125000  -913031.375000  299.353790
78930.000000  -1141727.750000  -910469.375000  299.563080
78960.000000  -1143298.250000  -912247.000000  299.294861
78990.000000  -1144376.375000  -911422.500000  301.759460
79020.000000  -1143277.875000  -910862.625000  301.061676
79050.000000  -1143110.625000  -910704.375000  301.050140
79080.000000  -1141499.625000  -908823.000000  301.400299
79110.000000  -1144277.625000  -912536.000000  300.189117
79140.000000  -1143099.250000  -912961.250000  298.111816
79170.000000  -1144628.125000  -913210.125000  299.769897
79200.000000  -1142396.125000  -912126.500000  298.282349
79230.000000  -1144990.875000  -912844.625000  300.713287
79260.000000  -1143206.875000  -911741.312500  299.831512
79290.000000  -1141944.500000  -908964.687500  301.792999
79320.000000  -1143041.375000  -911851.625000  299.474182
79350.000000  -1144675.500000  -913698.125000  299.199158
79380.000000  -1144019.750000  -911238.375000  301.536041
79410.000000  -1141964.750000  -909283.375000  301.406464
79440.000000  -1144026.750000  -912978.000000  299.291565
79470.000000  -1142924.875000  -910736.812500  300.767426
79500.000000  -1144047.000000  -911288.250000  301.506653
79530.000000  -1143295.125000  -911341.875000  300.463257
79560.000000  -1140368.000000  -909190.937500  299.457825
79590.000000  -1143084.250000  -911533.500000  299.941895
79620.000000  -1144765.125000  -914102.062500  298.792023
79650.000000  -1143469.875000  -912212.375000  299.562073
79680.000000  -1143278.500000  -912347.500000  299.139130
79710.000000  -1143439.250000  -911919.312500  299.901978
79740.000000  -1142546.125000  -910765.312500  300.239868
79770.000000  -1143668.250000  -912856.750000  298.984253
79800.000000  -1143098.000000  -911717.812500  299.720947
79830.000000  -1144142.125000  -911996.875000  300.712006
79860.000000  -1143562.500000  -912456.875000  299.365234
79890.000000  -1143313.750000  -912268.500000  299.287140
79920.000000  -1142970.500000  -911709.562500  299.566467
79950.000000  -1143845.875000  -912048.000000  300.262024
79980.000000  -1141831.875000  -911282.125000  298.645264
80010.000000  -1144029.250000  -912494.750000  299.920807
80040.000000  -1143188.000000  -911851.500000  299.664307
80070.000000  -1143751.625000  -912252.375000  299.875244
80100.000000  -1142087.125000  -910324.375000  300.216553
80130.000000  -1144244.000000  -912769.000000  299.843781
80160.000000  -1142723.625000  -911888.562500  299.014771
80190.000000  -1145045.625000  -913504.062500  299.929962
80220.000000  -1143201.125000  -911840.562500  299.695557
80250.000000  -1143598.375000  -911811.937500  300.247162
80280.000000  -1144982.875000  -911206.750000  302.824615
80310.000000  -1142637.625000  -911210.687500  299.781464
80340.000000  -1142537.250000  -910475.500000  300.603851
80370.000000  -1142882.375000  -911643.500000  299.537842
80400.000000  -1144049.875000  -913371.375000  298.812012
80430.000000  -1144225.125000  -912239.250000  300.505493
80460.000000  -1144313.875000  -912657.375000  300.078888
80490.000000  -1143946.000000  -912273.750000  300.099213
80520.000000  -1142909.375000  -911671.375000  299.536743
80550.000000  -1141788.125000  -909936.125000  300.332062
80580.000000  -1142921.375000  -910441.375000  301.145599
80610.000000  -1144337.000000  -914046.750000  298.309021
80640.000000  -1144569.125000  -913835.312500  298.883636
80670.000000  -1141559.500000  -910420.875000  299.408051
80700.000000  -1143901.000000  -913274.937500  298.744049
80730.000000  -1143477.125000  -912440.750000  299.275574
80760.000000  -1143446.500000  -911753.875000  300.125671
80790.000000  -1146005.125000  -915018.125000  299.211639
80820.000000  -1142059.500000  -910361.312500  300.132874
80850.000000  -1142312.375000  -908814.312500  302.464386
80880.000000  -1143821.500000  -911865.375000  300.466980
80910.000000  -1142977.875000  -909717.500000  302.156433
80940.000000  -1143483.750000  -911093.687500  301.029083
80970.000000  -1144368.750000  -912394.312500  300.490662
81000.000000  -1142952.125000  -910715.875000  300.829865
81030.000000  -1142091.625000  -909069.000000  301.848541
81060.000000  -1142564.000000  -910620.500000  300.450592
81090.000000  -1141525.500000  -909631.812500  300.386047
81120.000000  -1141532.750000  -910151.625000  299.722107
81150.000000  -1142789.625000  -912323.000000  298.537598
81180.000000  -1141073.000000  -909502.625000  299.967316
81210.000000  -1144224.375000  -912354.562500  300.355194
81240.000000  -1142585.500000  -911018.562500  299.962830
81270.000000  -1143216.500000  -911248.625000  300.482178
81300.000000  -1141925.500000  -910178.437500  300.196198
81330.000000  -1142831.125000  -911734.312500  299.353882
81360.000000  -1144968.250000  -912384.375000  301.280182
81390.000000  -1144001.750000  -912458.250000  299.932526
81420.000000  -1143500.500000  -911266.562500  300.826874
81450.000000  -1143350.875000  -910501.312500  301.624329
81480.000000  -1142276.000000  -911700.875000  298.678131
81510.000000  -1142584.125000  -911578.500000  299.235779
81540.000000  -1140956.750000  -908468.125000  301.156830
81570.000000  -1141647.625000  -909111.000000  301.218964
81600.000000  -1143001.375000  -910693.437500  300.922699
81630.000000  -1140748.625000  -908833.500000  300.413910
81660.000000  -1143495.000000  -911472.375000  300.553101
81690.000000  -1142452.500000  -910490.500000  300.474579
81720.000000  -1143595.875000  -912225.875000  299.707703
81750.000000  -1142976.000000  -912398.625000  298.681030
81780.000000  -1144340.250000  -913107.625000  299.529785
81810.000000  -1141224.500000  -909204.437500  300.549835
81840.000000  -1142661.500000  -911461.812500  299.487122
81870.000000  -1143116.375000  -911251.500000  300.348755
81900.000000  -1144221.500000  -912077.812500  300.709961
81930.000000  -1144423.375000  -913629.750000  298.961151
81960.000000  -1142214.875000  -910126.500000  300.638367
81990.000000  -1143331.750000  -912336.750000  299.221954
82020.000000  -1145638.875000  -915200.000000  298.501587
82050.000000  -1142421.375000  -910308.437500  300.670105
82080.000000  -1141530.500000  -909551.562500  300.496521
82110.000000  -1144659.125000  -913716.625000  299.154022
82140.000000  -1143443.625000  -912014.250000  299.784607
82170.000000  -1144529.625000  -912090.500000  301.092621
82200.000000  -1142824.750000  -911625.500000  299.486572
82230.000000  -1142475.000000  -910454.000000  300.550995
82260.000000  -1141879.875000  -908747.875000  301.990143
82290.000000  -1142690.875000  -909870.250000  301.586853
82320.000000  -1144109.125000  -912865.000000  299.544708
82350.000000  -1142875.625000  -910631.000000  300.840729
82380.000000  -1141687.375000  -910974.875000  298.856079
82410.000000  -1143053.625000  -911731.937500  299.645172
82440.000000  -1142045.750000  -910650.437500  299.740509
82470.000000  -1145912.125000  -915973.437500  297.853668
82500.000000  -1144026.500000  -912931.500000  299.351532
82530.000000  -1145137.000000  -913142.125000  300.517181
82560.000000  -1143364.500000  -913051.937500  298.337982
82590.000000  -1144399.625000  -912695.312500  300.140778
82620.000000  -1142439.375000  -910823.750000  300.025879
82650.000000  -1142002.250000  -910432.250000  299.966858
82680.000000  -1144200.125000  -913036.437500  299.440460
82710.000000  -1142422.250000  -910811.312500  300.019836
82740.000000  -1143133.375000  -911486.312500  300.066650
82770.000000  -1143704.750000  -912248.625000  299.819366
82800.000000  -1143037.375000  -910786.562500  300.848694
82830.000000  -1142925.750000  -911857.437500  299.316956
82860.000000  -1144125.250000  -912693.562500  299.787628
82890.000000  -1142452.250000  -910593.187500  300.341217
82920.000000  -1142311.125000  -911234.750000  299.327393
82950.000000  -1144865.625000  -912170.937500  301.423706
82980.000000  -1144988.875000  -913525.312500  299.828949
83010.000000  -1144169.875000  -912363.562500  300.272919
83040.000000  -1143924.125000  -911996.625000  300.429962
83070.000000  -1143267.250000  -912313.625000  299.168427
83100.000000  -1142994.375000  -911860.125000  299.402374
83130.000000  -1142067.625000  -910143.000000  300.426147
83160.000000  -1143624.375000  -911174.750000  301.106293
83190.000000  -1140617.625000  -908659.250000  300.469879
83220.000000  -1142012.125000  -909996.875000  300.543610
83250.000000  -1143097.250000  -910247.937500  301.623993
83280.000000  -1141975.250000  -908942.625000  301.861450
83310.000000  -1141937.750000  -910536.125000  299.748718
83340.000000  -1142985.000000  -910558.250000  301.076660
83370.000000  -1143244.125000  -910033.000000  302.092621
83400.000000  -1144058.250000  -912954.500000  299.362823
83430.000000  -1143109.750000  -910753.125000  300.985748
83460.000000  -1143865.500000  -913584.250000  298.297363
83490.000000  -1143419.500000  -912294.875000  299.389832
83520.000000  -1141803.750000  -909859.375000  300.451813
83550.000000  -1142929.000000  -910826.437500  300.656708
83580.000000  -1143555.750000  -912783.062500  298.933990
83610.000000  -1141575.000000  -911392.812500  298.169067
83640.000000  -1141980.625000  -908301.562500  302.698792
83670.000000  -1142351.750000  -911478.812500  299.063843
83700.000000  -1143888.875000  -911768.625000  300.679565
83730.000000  -1141590.875000  -909526.937500  300.606628
83760.000000  -1141714.500000  -910885.000000  299.007599
83790.000000  -1143613.500000  -912846.875000  298.926086
83820.000000  -1142654.125000  -910149.500000  301.177490
83850.000000  -1140958.125000  -909602.875000  299.688690
83880.000000  -1143603.500000  -911347.250000  300.855774
83910.000000  -1142555.250000  -911682.500000  299.063629
83940.000000  -1142158.625000  -909043.875000  301.967834
83970.000000  -1144653.875000  -914239.250000  298.470245
84000.000000  -1143671.125000  -911631.437500  300.575226
84030.000000  -1143782.500000  -913001.000000  298.945496
84060.000000  -1143547.500000  -912809.000000  298.889771
84090.000000  -1144708.000000  -912615.875000  300.643188
84120.000000  -1141760.375000  -910116.875000  300.062012
84150.000000  -1142237.875000  -910568.312500  300.095795
84180.000000  -1144108.375000  -911652.062500  301.114929
84210.000000  -1143295.250000  -910463.500000  301.601288
84240.000000  -1145621.000000  -913901.875000  300.160034
84270.000000  -1143150.875000  -911927.250000  299.518097
84300.000000  -1144049.625000  -911902.000000  300.715088
84330.000000  -1141518.750000  -910387.000000  299.399109
84360.000000  -1144192.375000  -913008.875000  299.466187
84390.000000  -1145052.375000  -913814.500000  299.536621
84420.000000  -1141802.125000  -911675.125000  298.097565
84450.000000  -1142310.875000  -909568.875000  301.484985
84480.000000  -1144781.000000  -913979.687500  298.971100
84510.000000  -1142426.000000  -909960.375000  301.126923
84540.000000  -1142760.250000  -910105.875000  301.371460
84570.000000  -1141677.500000  -911061.687500  298.730804
84600.000000  -1141656.250000  -909381.812500  300.879272
84630.000000  -1143554.000000  -912565.875000  299.213074
84660.000000  -1143522.125000  -910201.437500  302.234558
84690.000000  -1142979.500000  -912827.187500  298.130402
84720.000000  -1143712.125000  -912954.375000  298.914612
84750.000000  -1143678.875000  -912992.187500  298.822601
84780.000000  -1142487.750000  -912238.125000  298.256470
84810.000000  -1143708.500000  -912601.750000  299.366730
84840.000000  -1142254.875000  -912158.687500  298.057648
84870.000000  -1143302.375000  -911166.937500  300.699280
84900.000000  -1145137.125000  -914031.250000  299.365662
84930.000000  -1142376.125000  -912022.625000  298.391022
84960.000000  -1144279.875000  -912812.875000  299.833435
84990.000000  -1143905.125000  -913436.625000  298.540009
85020.000000  -1142502.875000  -910398.625000  300.658936
85050.000000  -1144325.750000  -911528.875000  301.556030
85080.000000  -1142714.625000  -912184.250000  298.620148
85110.000000  -1144622.375000  -914102.750000  298.606232
85140.000000  -1145985.750000  -913497.750000  301.155975
85170.000000  -1143180.750000  -912313.312500  299.056732
85200.000000  -1143857.500000  -913046.562500  298.983582
85230.000000  -1142150.125000  -910594.500000  299.948181
85260.000000  -1142120.000000  -911236.250000  299.077942
85290.000000  -1144276.000000  -912873.875000  299.749329
85320.000000  -1141519.000000  -909193.562500  300.945404
85350.000000  -1142794.750000  -910494.250000  300.913055
85380.000000  -1141439.000000  -909101.000000  300.961700
85410.000000  -1142305.375000  -909643.125000  301.381744
85440.000000  -1144304.375000  -912450.125000  300.335052
85470.000000  -1141689.750000  -909204.250000  301.152710
85500.000000  -1142948.375000  -911188.250000  300.213043
85530.000000  -1143095.000000  -912326.187500  298.928986
85560.000000  -1143078.125000  -912196.062500  299.075714
85590.000000  -1144426.125000  -912120.812500  300.919312
85620.000000  -1143982.000000  -913154.687500  299.004791
85650.000000  -1142537.875000  -912319.500000  298.216034
85680.000000  -1146563.500000  -916126.625000  298.499054
85710.000000  -1142793.625000  -911148.687500  300.063904
85740.000000  -1143428.000000  -911969.000000  299.822998
85770.000000  -1143042.625000  -912072.750000  299.189484
85800.000000  -1143898.000000  -915168.625000  296.287170
85830.000000  -1143964.625000  -911682.875000  300.888794
85860.000000  -1143633.750000  -912018.125000  300.025909
85890.000000  -1143695.000000  -910624.625000  301.910370
85920.000000  -1144991.500000  -913581.000000  299.760223
85950.000000  -1142811.000000  -911665.375000  299.417114
85980.000000  -1144613.375000  -912647.625000  300.479401
86010.000000  -1144580.625000  -913692.250000  299.083862
86040.000000  -1142926.500000  -912593.062500  298.365051
86070.000000  -1142402.500000  -911163.125000  299.538513
86100.000000  -1142619.250000  -909855.812500  301.512756
86130.000000  -1140264.375000  -907224.000000  301.871521
86160.000000  -1143610.125000  -911388.875000  300.810425
86190.000000  -1142880.375000  -911829.125000  299.294861
86220.000000  -1142521.250000  -909895.375000  301.334503
86250.000000  -1143563.500000  -912126.750000  299.794220
86280.000000  -1144060.750000  -913597.000000  298.533783
86310.000000  -1142808.000000  -912567.625000  298.244507
86340.000000  -1145508.250000  -913923.000000  299.986572
86370.000000  -1142159.375000  -910668.625000  299.864136
86400.000000  -1143642.250000  -912192.562500  299.810974
86430.000000  -1143065.500000  -911887.312500  299.459320
86460.000000  -1143154.375000  -912411.750000  298.895050
86490.000000  -1141880.875000  -909946.187500  300.439240
86520.000000  -1144582.000000  -913446.125000  299.404480
86550.000000  -1140932.625000  -909956.875000  299.197021
86580.000000  -1142663.625000  -911115.625000  299.938324
86610.000000  -1143447.000000  -912462.625000  299.208282
86640.000000  -1141661.375000  -910599.750000  299.308350
86670.000000  -1142858.750000  -909453.500000  302.344177
86700.000000  -1142414.375000  -911567.062500  299.030640
86730.000000  -1141468.250000  -908531.250000  301.737549
86760.000000  -1142794.500000  -911175.500000  300.030334
86790.000000  -1143322.500000  -911333.000000  300.510284
86820.000000  -1143456.750000  -912018.875000  299.795654
86850.000000  -1142001.125000  -910794.250000  299.496521
86880.000000  -1145282.875000  -914888.250000  298.444336
86910.000000  -1145223.000000  -914372.125000  299.035248
86940.000000  -1145308.750000  -915184.500000  298.094055
86970.000000  -1141594.750000  -909502.187500  300.643768
87000.000000  -1142432.000000  -910477.875000  300.464417
87030.000000  -1142740.875000  -910342.562500  301.039795
87060.000000  -1144611.875000  -912819.000000  300.255524
87090.000000  -1144216.875000  -911575.750000  301.354370
87120.000000  -1142936.125000  -910107.187500  301.597626
87150.000000  -1143169.875000  -911105.375000  300.607422
87180.000000  -1142347.500000  -908497.562500  302.920166
87210.000000  -1141030.125000  -908906.625000  300.683838
87240.000000  -1145872.500000  -914784.750000  299.342102
87270.000000  -1142953.875000  -909125.250000  302.892487
87300.000000  -1142591.375000  -911778.000000  298.986725
87330.000000  -1143173.875000  -912073.000000  299.359161
87360.000000  -1144888.000000  -913704.187500  299.466553
87390.000000  -1142838.375000  -911432.375000  299.754303
87420.000000  -1144406.625000  -911622.562500  301.539490
87450.000000  -1143447.250000  -912883.187500  298.663788
87480.000000  -1144801.500000  -914278.625000  298.610413
87510.000000  -1143034.875000  -909942.562500  301.938751
87540.000000  -1140846.250000  -908657.750000  300.768005
87570.000000  -1143793.500000  -912427.375000  299.702698
87600.000000  -1143336.375000  -912777.500000  298.657043
87630.000000  -1142002.000000  -910676.375000  299.650269
87660.000000  -1141342.000000  -908379.250000  301.770905
87690.000000  -1142594.875000  -911385.875000  299.499176
87720.000000  -1142414.750000  -910062.375000  300.980316
87750.000000  -1142649.125000  -910167.437500  301.147797
87780.000000  -1142998.625000  -912139.125000  299.046509
87810.000000  -1142092.125000  -910265.500000  300.299194
87840.000000  -1140313.000000  -908012.437500  300.913177
87870.000000  -1142514.500000  -911201.375000  299.634094
87900.000000  -1144638.750000  -914045.125000  298.702087
87930.000000  -1142261.125000  -911191.750000  299.318268
87960.000000  -1141292.125000  -909987.375000  299.623260
87990.000000  -1140788.000000  -910378.125000  298.464050
88020.000000  -1142003.125000  -910302.937500  300.135437
88050.000000  -1143715.375000  -913540.062500  298.160248
88080.000000  -1143179.750000  -912925.750000  298.262115
88110.000000  -1143581.750000  -914132.250000  297.219910
88140.000000  -1144437.625000  -912527.375000  300.407623
88170.000000  -1141698.250000  -908721.000000  301.789703
88200.000000  -1145284.625000  -913428.312500  300.337708
88230.000000  -1143710.250000  -911075.437500  301.346161
88260.000000  -1141487.875000  -910256.437500  299.528229
88290.000000  -1143520.000000  -912348.312500  299.450897
88320.000000  -1143571.125000  -913028.062500  298.636566
88350.000000  -1142385.125000  -909144.875000  302.130463
88380.000000  -1142402.250000  -909668.375000  301.474426
88410.000000  -1144279.750000  -912025.750000  300.852844
88440.000000  -1142762.750000  -912942.625000  297.700073
88470.000000  -1140162.875000  -907831.125000  300.953522
88500.000000  -1144396.500000  -913932.375000  298.534271
88530.000000  -1143633.750000  -912534.437500  299.357086
88560.000000  -1141559.250000  -908904.812500  301.371582
88590.000000  -1141922.875000  -910276.687500  300.065552
88620.000000  -1141839.125000  -911439.937500  298.450226
88650.000000  -1143151.000000  -911074.625000  300.622742
88680.000000  -1143210.250000  -913119.250000  298.050995
88710.000000  -1144407.875000  -911903.000000  301.177887
88740.000000  -1144090.500000  -912302.750000  300.248871
88770.000000  -1142638.500000  -910783.875000  300.335480
88800.000000  -1144122.625000  -911557.312500  301.256104
88830.000000  -1143106.750000  -910991.812500  300.672729
88860.000000  -1142868.250000  -911347.312500  299.903290
88890.000000  -1144194.000000  -913219.937500  299.194855
88920.000000  -1145100.875000  -913433.625000  300.092834
88950.000000  -1144789.000000  -914364.750000  298.482635
88980.000000  -1143275.000000  -909943.562500  302.248535
89010.000000  -1141426.625000  -909061.812500  300.996368
89040.000000  -1141487.250000  -910541.875000  299.157745
89070.000000  -1142032.250000  -909331.312500  301.431763
89100.000000  -1143026.875000  -910179.562500  301.621338
89130.000000  -1142928.125000  -910564.937500  300.994232
89160.000000  -1142723.750000  -911274.187500  299.810760
89190.000000  -1143262.250000  -911654.875000  300.015198
89220.000000  -1142704.125000  -910680.375000  300.554565
89250.000000  -1142906.750000  -910114.000000  301.550751
89280.000000  -1144816.500000  -914231.500000  298.690887
89310.000000  -1144007.250000  -912848.125000  299.434601
89340.000000  -1143445.250000  -914602.062500  296.434631
89370.000000  -1142373.375000  -910524.125000  300.328522
89400.000000  -1143838.000000  -911859.375000  300.496155
89430.000000  -1143372.750000  -912748.000000  298.742371
89460.000000  -1141650.000000  -910912.125000  298.888947
89490.000000  -1144300.625000  -913872.250000  298.487976
89520.000000  -1142320.375000  -913473.937500  296.438843
89550.000000  -1142066.750000  -910908.000000  299.434143
89580.000000  -1144565.250000  -913020.000000  299.934723
89610.000000  -1142153.875000  -911394.562500  298.916718
89640.000000  -1141920.625000  -907268.937500  303.958740
89670.000000  -1143624.625000  -911935.875000  300.120728
89700.000000  -1142442.625000  -911112.875000  299.655548
89730.000000  -1141515.625000  -909220.750000  300.905762
89760.000000  -1141730.875000  -909305.125000  301.075378
89790.000000  -1143857.000000  -913203.062500  298.780212
89820.000000  -1141684.500000  -908707.875000  301.788879
89850.000000  -1143901.625000  -913868.812500  297.975616
89880.000000  -1144800.000000  -913951.187500  299.032654
89910.000000  -1143866.875000  -911460.875000  301.049683
89940.000000  -1143072.125000  -910790.062500  300.889160
89970.000000  -1143091.625000  -911492.687500  300.004333
90000.000000  -1143371.875000  -912078.062500  299.609070
90030.000000  -1143488.250000  -912300.875000  299.471191
90060.000000  -1145726.625000  -914916.000000  298.983215
90090.000000  -1143197.000000  -912390.687500  298.977570
90120.000000  -1143831.125000  -911278.875000  301.239166
90150.000000  -1143460.125000  -912769.312500  298.827972
90180.000000  -1143995.000000  -913394.625000  298.710846
90210.000000  -1144045.625000  -912905.187500  299.410431
90240.000000  -1145188.125000  -914376.250000  298.984802
90270.000000  -1143822.250000  -911541.625000  300.887329
90300.000000  -1143283.000000  -911416.250000  300.351227
90330.000000  -1142857.000000  -911170.875000  300.117188
90360.000000  -1145252.625000  -914239.812500  299.245087
90390.000000  -1143003.250000  -911488.625000  299.895081
90420.000000  -1143506.000000  -913447.000000  298.009583
90450.000000  -1142558.625000  -911254.750000  299.622131
90480.000000  -1144072.125000  -914053.812500  297.956818
90510.000000  -1143589.875000  -912647.500000  299.153839
90540.000000  -1144096.750000  -913021.250000  299.326233
90570.000000  -1145073.625000  -913949.187500  299.389648
90600.000000  -1143499.875000  -912399.750000  299.358185
90630.000000  -1143354.375000  -911390.500000  300.477051
90660.000000  -1143955.000000  -913217.625000  298.888275
90690.000000  -1143252.625000  -912210.750000  299.282715
90720.000000  -1143295.250000  -911877.812500  299.769196
90750.000000  -1141544.625000  -908818.000000  301.465088
90780.000000  -1143471.500000  -911882.062500  299.992004
90810.000000  -1142366.750000  -910607.750000  300.211670
90840.000000  -1143417.000000  -912065.562500  299.683716
90870.000000  -1144469.750000  -913131.250000  299.666931
90900.000000  -1142934.625000  -911805.062500  299.396332
90930.000000  -1143590.250000  -911639.625000  300.459839
90960.000000  -1144396.875000  -914250.500000  298.122742
90990.000000  -1142792.250000  -908847.437500  303.043121
91020.000000  -1143534.750000  -912149.750000  299.727234
91050.000000  -1141595.375000  -908310.875000  302.187744
91080.000000  -1142567.250000  -911668.250000  299.097626
91110.000000  -1144551.750000  -915084.125000  297.243530
91140.000000  -1144014.000000  -912692.312500  299.645172
91170.000000  -1145672.750000  -913227.750000  301.100250
91200.000000  -1141196.250000  -910472.750000  298.870300
91230.000000  -1143520.750000  -911933.687500  299.988983
91260.000000  -1143785.625000  -912577.375000  299.498199
91290.000000  -1143409.875000  -911936.500000  299.841644
91320.000000  -1145850.750000  -915595.750000  298.263397
91350.000000  -1143977.875000  -912243.062500  300.180267
91380.000000  -1143915.250000  -911201.062500  301.448975
91410.000000  -1143004.000000  -912657.500000  298.381958
91440.000000  -1145259.375000  -914243.750000  299.248688
91470.000000  -1140909.625000  -909025.000000  300.374420
91500.000000  -1141883.125000  -909541.375000  300.966461
91530.000000  -1144057.000000  -912174.125000  300.372101
91560.000000  -1143198.750000  -911904.437500  299.609741
91590.000000  -1142255.125000  -908698.187500  302.540619
91620.000000  -1140917.500000  -908462.750000  301.112854
91650.000000  -1141989.500000  -910142.375000  300.325836
91680.000000  -1142885.125000  -910713.312500  300.746399
91710.000000  -1142749.750000  -910329.750000  301.067902
91740.000000  -1143921.000000  -913404.500000  298.602142
91770.000000  -1142375.625000  -911035.687500  299.668823
91800.000000  -1141630.250000  -909686.312500  300.451202
91830.000000  -1143360.375000  -910585.875000  301.527039
91860.000000  -1145491.875000  -913622.250000  300.354950
91890.000000  -1140930.375000  -908542.000000  301.026886
91920.000000  -1141277.375000  -910435.375000  299.023773
91950.000000  -1143463.500000  -914269.250000  296.889374
91980.000000  -1142293.875000  -910409.062500  300.374603
92010.000000  -1143986.125000  -913467.875000  298.604401
92040.000000  -1142284.625000  -911626.812500  298.785217
92070.000000  -1141872.125000  -909394.375000  301.142731
92100.000000  -1144631.125000  -913240.250000  299.734741
92130.000000  -1143153.750000  -911447.000000  300.143921
92160.000000  -1144368.250000  -912809.562500  299.952148
92190.000000  -1141513.375000  -909951.500000  299.956238
92220.000000  -1143506.375000  -910800.375000  301.438354
92250.000000  -1141909.750000  -911058.875000  299.035339
92280.000000  -1144492.250000  -913385.625000  299.366577
92310.000000  -1141971.750000  -909861.750000  300.666321
92340.000000  -1143718.125000  -911202.687500  301.191498
92370.000000  -1141782.875000  -909435.875000  300.973267
92400.000000  -1141961.875000  -909675.750000  300.894501
92430.000000  -1144786.125000  -913514.375000  299.580444
92460.000000  -1143582.250000  -911646.625000  300.440430
92490.000000  -1144930.875000  -913186.250000  300.192993
92520.000000  -1142538.875000  -909222.500000  302.228973
92550.000000  -1141474.000000  -909993.562500  299.850800
92580.000000  -1142230.250000  -911110.312500  299.383850
92610.000000  -1141928.125000  -909662.312500  300.868103
92640.000000  -1142755.750000  -911858.250000  299.095703
92670.000000  -1142315.375000  -911962.000000  298.390808
92700.000000  -1143555.000000  -912467.875000  299.341339
92730.000000  -1143335.125000  -910778.062500  301.245422
92760.000000  -1142353.625000  -910046.062500  300.922241
92790.000000  -1143170.625000  -910784.000000  301.024628
92820.000000  -1143578.750000  -911861.562500  300.157471
92850.000000  -1144090.125000  -913632.250000  298.526184
92880.000000  -1140417.250000  -909039.125000  299.718262
92910.000000  -1140204.875000  -907233.250000  301.782410
92940.000000  -1141981.375000  -909262.937500  301.454468
92970.000000  -1142386.000000  -910336.187500  300.588348
93000.000000  -1141998.125000  -911995.375000  297.936646
93030.000000  -1142651.000000  -909685.625000  301.774323
93060.000000  -1144093.750000  -912990.125000  299.362671
93090.000000  -1145536.500000  -912807.187500  301.468536
93120.000000  -1142156.750000  -911131.250000  299.261536
93150.000000  -1141570.375000  -910018.625000  299.943237
93180.000000  -1143113.000000  -910760.375000  300.980621
93210.000000  -1143774.250000  -912395.000000  299.719757
93240.000000  -1141973.500000  -909573.375000  301.042175
93270.000000  -1142790.750000  -911198.000000  299.996307
93300.000000  -1141117.250000  -907775.625000  302.261719
93330.000000  -1142518.125000  -908931.875000  302.578613
93360.000000  -1140672.500000  -909143.750000  299.913422
93390.000000  -1141660.125000  -910586.500000  299.323853
93420.000000  -1143477.250000  -911759.375000  300.158356
93450.000000  -1144820.000000  -913447.375000  299.711121
93480.000000  -1142142.875000  -911679.250000  298.533661
93510.000000  -1141662.625000  -910325.500000  299.665131
93540.000000  -1142959.875000  -912434.562500  298.613556
93570.000000  -1142205.000000  -910182.062500  300.553528
93600.000000  -1143969.625000  -911517.375000  301.109680
93630.000000  -1143133.500000  -910148.187500  301.800110
93660.000000  -1144090.375000  -912000.187500  300.640656
93690.000000  -1145047.625000  -914222.500000  299.001984
93720.000000  -1143493.625000  -910701.562500  301.549835
93750.000000  -1143988.375000  -912584.625000  299.751495
93780.000000  -1144446.500000  -914102.187500  298.379150
93810.000000  -1144033.250000  -913514.500000  298.605133
93840.000000  -1144030.750000  -912191.125000  300.316071
93870.000000  -1141618.250000  -908376.000000  302.132935
93900.000000  -1144596.125000  -911915.125000  301.405975
93930.000000  -1144585.625000  -912088.750000  301.167419
93960.000000  -1142999.125000  -912517.250000  298.557251
93990.000000  -1142282.500000  -908785.062500  302.463531
94020.000000  -1143680.250000  -913478.375000  298.194580
94050.000000  -1142085.625000  -910287.937500  300.261780
94080.000000  -1144711.250000  -913665.937500  299.287140
94110.000000  -1140855.625000  -909009.125000  300.325012
94140.000000  -1141853.750000  -910878.500000  299.196381
94170.000000  -1142783.125000  -911022.625000  300.213562
94200.000000  -1142790.000000  -911764.187500  299.261871
94230.000000  -1143373.250000  -912579.375000  298.961426
94260.000000  -1140477.500000  -908429.750000  300.585724
94290.000000  -1145620.625000  -914344.125000  299.586639
94320.000000  -1143914.250000  -912764.250000  299.422791
94350.000000  -1142802.750000  -910569.375000  300.826141
94380.000000  -1143260.000000  -911364.250000  300.388824
94410.000000  -1145206.875000  -912486.437500  301.457031
94440.000000  -1142386.875000  -911882.875000  298.585968
94470.000000  -1141841.375000  -911486.875000  298.392334
94500.000000  -1143822.875000  -912273.687500  299.939850
94530.000000  -1143032.375000  -910331.750000  301.431427
94560.000000  -1143769.875000  -912373.187500  299.742340
94590.000000  -1142089.875000  -910387.250000  300.138702
94620.000000  -1143951.375000  -912032.000000  300.419342
94650.000000  -1142851.625000  -910261.750000  301.287933
94680.000000  -1142722.000000  -911328.500000  299.738251
94710.000000  -1142308.750000  -911024.187500  299.597076
94740.000000  -1142280.750000  -910802.375000  299.848083
94770.000000  -1141303.875000  -908816.312500  301.155396
94800.000000  -1143804.250000  -910725.625000  301.921051
94830.000000  -1143709.875000  -912134.375000  299.973938
94860.000000  -1142845.125000  -910915.937500  300.432129
94890.000000  -1142205.250000  -910706.500000  299.874542
94920.000000  -1143626.375000  -912538.375000  299.342407
94950.000000  -1144081.500000  -912338.187500  300.191345
94980.000000  -1143273.375000  -912795.000000  298.552795
95010.000000  -1143788.125000  -911367.750000  301.068390
95040.000000  -1142876.000000  -911717.312500  299.434052
95070.000000  -1144927.125000  -913372.187500  299.947296
95100.000000  -1146531.875000  -914527.625000  300.529266
95130.000000  -1142087.250000  -909857.937500  300.820892
95160.000000  -1144248.125000  -912423.375000  300.296753
95190.000000  -1142845.500000  -911012.625000  300.307281
95220.000000  -1144597.750000  -913635.250000  299.179901
95250.000000  -1141697.000000  -909849.125000  300.326782
95280.000000  -1141348.375000  -908535.687500  301.576538
95310.000000  -1144700.000000  -912664.812500  300.569397
95340.000000  -1144201.125000  -911936.875000  300.866089
95370.000000  -1141490.125000  -909336.187500  300.723236
95400.000000  -1143568.125000  -911678.000000  300.381500
95430.000000  -1143987.000000  -911280.750000  301.438721
95460.000000  -1143398.750000  -911435.750000  300.475891
95490.000000  -1142662.125000  -910729.625000  300.436371
95520.000000  -1143204.750000  -912531.250000  298.805542
95550.000000  -1142657.625000  -911039.687500  300.028900
95580.000000  -1141290.250000  -908371.187500  301.714386
95610.000000  -1143252.500000  -910599.500000  301.369659
95640.000000  -1144721.875000  -913742.687500  299.201508
95670.000000  -1147150.750000  -915348.312500  300.267975
95700.000000  -1143731.750000  -912360.500000  299.709381
95730.000000  -1144923.000000  -913270.937500  300.073120
95760.000000  -1142020.250000  -910326.687500  300.126862
95790.000000  -1141998.375000  -909988.750000  300.536346
95820.000000  -1142271.500000  -911181.875000  299.344604
95850.000000  -1143635.125000  -911214.875000  301.068207
95880.000000  -1142711.875000  -911998.625000  298.857025
95910.000000  -1140715.500000  -907558.625000  302.022430
95940.000000  -1142234.375000  -910973.625000  299.566193
95970.000000  -1143567.375000  -913752.000000  297.693970
96000.000000  -1143097.500000  -911250.812500  300.325256
96030.000000  -1142063.500000  -910363.375000  300.135406
96060.000000  -1143167.375000  -911502.375000  300.089844
96090.000000  -1143714.875000  -911116.375000  301.299133
96120.000000  -1145802.125000  -915596.187500  298.199890
96150.000000  -1143752.000000  -912066.437500  300.116547
96180.000000  -1143182.500000  -912082.875000  299.357544
96210.000000  -1142244.375000  -911473.375000  298.931854
96240.000000  -1141839.875000  -910299.625000  299.928284
96270.000000  -1145186.875000  -913848.937500  299.666229
96300.000000  -1144506.375000  -914346.250000  298.140533
96330.000000  -1142845.500000  -910494.500000  300.978516
96360.000000  -1142463.875000  -911494.000000  299.189392
96390.000000  -1144204.500000  -911163.500000  301.872223
96420.000000  -1140742.500000  -908892.687500  300.329285
96450.000000  -1144878.000000  -912784.875000  300.644440
96480.000000  -1143798.375000  -911070.250000  301.467010
96510.000000  -1142243.250000  -910576.062500  300.092682
96540.000000  -1142240.500000  -909882.750000  300.987213
96570.000000  -1143237.875000  -911282.250000  300.466339
96600.000000  -1143868.250000  -912951.750000  299.120270
96630.000000  -1141059.875000  -909982.000000  299.329315
96660.000000  -1142667.875000  -911728.375000  299.150116
96690.000000  -1142501.000000  -909640.125000  301.638916
96720.000000  -1142212.250000  -911329.125000  299.077118
96750.000000  -1142924.750000  -910489.750000  301.087311
96780.000000  -1143138.125000  -911300.000000  300.314087
96810.000000  -1143215.125000  -911255.000000  300.472198
96840.000000  -1142564.250000  -911106.875000  299.820953
96870.000000  -1142051.250000  -911364.437500  298.822815
96900.000000  -1144004.000000  -912556.937500  299.807556
96930.000000  -1142420.625000  -911265.437500  299.429443
96960.000000  -1140394.375000  -907365.187500  301.856995
96990.000000  -1142987.500000  -912307.750000  298.813660
97020.000000  -1140685.250000  -908854.125000  300.305115
97050.000000  -1143162.000000  -911484.250000  300.106415
97080.000000  -1144158.875000  -913074.750000  299.337494
97110.000000  -1142484.000000  -910614.375000  300.355011
97140.000000  -1143200.750000  -911204.062500  300.519562
97170.000000  -1142184.625000  -909624.312500  301.249603
97200.000000  -1144591.125000  -912874.375000  300.156860
97230.000000  -1143418.125000  -912631.687500  298.951813
97260.000000  -1143846.625000  -911336.500000  301.184570
97290.000000  -1144550.000000  -912542.250000  300.533844
97320.000000  -1143594.500000  -910948.000000  301.361328
97350.000000  -1142857.750000  -911039.812500  300.287964
97380.000000  -1144042.625000  -914091.562500  297.869720
97410.000000  -1142230.750000  -910433.437500  300.261292
97440.000000  -1145712.250000  -914789.375000  299.128571
97470.000000  -1140972.500000  -908538.000000  301.086700
97500.000000  -1143051.750000  -911766.875000  299.597443
97530.000000  -1142960.625000  -912325.437500  298.755890
97560.000000  -1142953.250000  -910905.375000  300.585846
97590.000000  -1143963.125000  -912402.750000  299.954346
97620.000000  -1144244.375000  -910895.062500  302.271667
97650.000000  -1140814.875000  -908818.625000  300.518951
97680.000000  -1143384.875000  -911627.937500  300.208954
97710.000000  -1142880.500000  -910810.500000  300.614502
97740.000000  -1144368.750000  -914134.875000  298.236084
97770.000000  -1144861.375000  -915059.625000  297.676331
97800.000000  -1141784.500000  -910409.375000  299.714386
97830.000000  -1144274.500000  -912275.562500  300.522400
97860.000000  -1143347.875000  -912176.687500  299.450256
97890.000000  -1141741.500000  -910180.125000  299.955658
97920.000000  -1143006.875000  -911100.875000  300.402069
97950.000000  -1142646.000000  -910574.250000  300.616760
97980.000000  -1141547.375000  -910991.875000  298.652679
98010.000000  -1141940.750000  -909442.562500  301.169128
98040.000000  -1142916.125000  -910826.437500  300.639984
98070.000000  -1144094.000000  -912874.937500  299.512238
98100.000000  -1142009.625000  -909701.625000  300.922760
98130.000000  -1143394.625000  -911709.375000  300.116150
98160.000000  -1141873.500000  -910625.875000  299.549194
98190.000000  -1140683.500000  -908684.937500  300.521973
98220.000000  -1142351.375000  -910593.437500  300.210266
98250.000000  -1143536.125000  -911765.500000  300.226746
98280.000000  -1140979.500000  -908455.125000  301.203125
98310.000000  -1143641.500000  -910994.625000  301.361755
98340.000000  -1144106.000000  -913365.500000  298.892365
98370.000000  -1145234.750000  -913788.500000  299.806488
98400.000000  -1143751.875000  -913634.625000  298.084991
98430.000000  -1143683.000000  -912059.125000  300.036591
98460.000000  -1142843.875000  -910460.875000  301.019928
98490.000000  -1143309.000000  -912705.562500  298.714752
98520.000000  -1142623.125000  -912952.437500  297.506531
98550.000000  -1143028.625000  -911400.250000  300.042419
98580.000000  -1141587.250000  -909821.250000  300.220703
98610.000000  -1143875.125000  -911971.250000  300.399261
98640.000000  -1143959.750000  -911580.875000  301.014618
98670.000000  -1145267.250000  -915453.187500  297.692230
98700.000000  -1141999.875000  -909986.937500  300.540588
98730.000000  -1142288.750000  -909902.125000  301.024689
98760.000000  -1142567.500000  -911321.250000  299.547516
98790.000000  -1141650.625000  -909983.062500  300.093201
98820.000000  -1142047.000000  -911741.562500  298.328796
98850.000000  -1144122.000000  -912788.500000  299.660431
98880.000000  -1143860.875000  -911451.500000  301.054108
98910.000000  -1142666.375000  -910363.687500  300.915894
98940.000000  -1143165.625000  -912028.250000  299.406372
98970.000000  -1142485.125000  -909703.687500  301.536041
99000.000000  -1144010.875000  -912349.000000  300.085815
99030.000000  -1142305.125000  -910274.125000  300.563965
99060.000000  -1142160.625000  -912979.250000  296.872711
99090.000000  -1144261.750000  -912777.750000  299.855438
99120.000000  -1143033.000000  -911972.375000  299.306946
99150.000000  -1143780.625000  -911002.312500  301.532013
99180.000000  -1143407.625000  -911458.062500  300.458466
99210.000000  -1141582.750000  -912143.125000  297.207184
99240.000000  -1145565.875000  -913327.125000  300.833069
99270.000000  -1144168.875000  -913144.062500  299.260620
99300.000000  -1143038.375000  -911675.312500  299.698730
99330.000000  -1143714.500000  -911476.000000  300.832794
99360.000000  -1143506.125000  -913208.812500  298.318237
99390.000000  -1143102.250000  -911411.625000  300.123047
99420.000000  -1142074.750000  -910070.375000  300.529541
99450.000000  -1143320.375000  -911990.750000  299.655426
99480.000000  -1144769.250000  -913737.750000  299.269257
99510.000000  -1143036.500000  -911470.875000  299.961151
99540.000000  -1141463.625000  -910398.562500  299.312744
99570.000000  -1143023.875000  -912658.562500  298.406281
99600.000000  -1143663.125000  -911810.500000  300.332977
99630.000000  -1143239.625000  -911898.812500  299.669952
99660.000000  -1144247.500000  -913900.625000  298.382385
99690.000000  -1143675.875000  -910944.687500  301.471008
99720.000000  -1142691.625000  -911985.000000  298.848480
99750.000000  -1141654.125000  -908381.687500  302.172089
99780.000000  -1142146.125000  -910550.750000  299.999664
99810.000000  -1142441.875000  -909667.312500  301.527161
99840.000000  -1142618.875000  -911322.375000  299.612457
99870.000000  -1145316.000000  -914880.250000  298.497589
99900.000000  -1142720.250000  -910919.062500  300.266296
99930.000000  -1143735.000000  -912321.750000  299.763824
99960.000000  -1141028.250000  -909513.812500  299.894897
99990.000000  -1144652.750000  -912544.562500  300.663971
100000.000000  -1143653.000000  -911808.437500  300.322479
