# Supplementary material for: Identification and validation of biomarkers associated with lactic acid metabolism in diabetic nephropathy
Source: PeerJ. 2026 Mar 3;14:e20761. doi: 10.7717/peerj.20761 (PMC12965171; doi:10.7717/peerj.20761)
Supplement: Supplemental Information 15 [file peerj-14-20761-s015.xvg]

# This file was created Wed Jul  2 22:20:41 2025
# Created by:
#                     :-) GROMACS - gmx distance, 2025.2 (-:
# 
# Executable:   /root/gromacs-2025.2/bin/gmx
# Data prefix:  /root/gromacs-2025.2
# Working dir:  /root/md/45_NJZK-20403-7/PTGS2_CIMICOXIB/1
# Command line:
#   gmx distance -f md_0_1.xtc -s md_0_1.tpr -n distance_pairs.ndx -select 'com of group 6 plus com of group 5' -oall distance_group6_group5.xvg
# gmx distance is part of G R O M A C S:
#
# Glycine aRginine prOline Methionine Alanine Cystine Serine
#
@    title "Distance"
@    xaxis  label "Time (ps)"
@    yaxis  label "Distance (nm)"
@TYPE xy
      0.000    0.004
     30.000    0.004
     60.000    0.004
     90.000    0.004
    120.000    0.004
    150.000    0.004
    180.000    0.004
    210.000    0.004
    240.000    0.004
    270.000    0.004
    300.000    0.004
    330.000    0.004
    360.000    0.004
    390.000    0.004
    420.000    0.004
    450.000    0.004
    480.000    0.004
    510.000    0.004
    540.000    0.004
    570.000    0.004
    600.000    0.004
    630.000    0.003
    660.000    0.004
    690.000    0.004
    720.000    0.004
    750.000    0.003
    780.000    0.004
    810.000    0.004
    840.000    0.004
    870.000    0.004
    900.000    0.003
    930.000    0.004
    960.000    0.003
    990.000    0.004
   1020.000    0.003
   1050.000    0.004
   1080.000    0.004
   1110.000    0.004
   1140.000    0.003
   1170.000    0.004
   1200.000    0.003
   1230.000    0.003
   1260.000    0.003
   1290.000    0.003
   1320.000    0.004
   1350.000    0.004
   1380.000    0.004
   1410.000    0.003
   1440.000    0.003
   1470.000    0.003
   1500.000    0.003
   1530.000    0.003
   1560.000    0.004
   1590.000    0.003
   1620.000    0.004
   1650.000    0.004
   1680.000    0.004
   1710.000    0.004
   1740.000    0.004
   1770.000    0.004
   1800.000    0.003
   1830.000    0.004
   1860.000    0.004
   1890.000    0.004
   1920.000    0.004
   1950.000    0.004
   1980.000    0.004
   2010.000    0.003
   2040.000    0.004
   2070.000    0.004
   2100.000    0.004
   2130.000    0.004
   2160.000    0.003
   2190.000    0.003
   2220.000    0.004
   2250.000    0.004
   2280.000    0.004
   2310.000    0.004
   2340.000    0.004
   2370.000    0.004
   2400.000    0.004
   2430.000    0.004
   2460.000    0.004
   2490.000    0.003
   2520.000    0.004
   2550.000    0.003
   2580.000    0.004
   2610.000    0.004
   2640.000    0.004
   2670.000    0.004
   2700.000    0.004
   2730.000    0.004
   2760.000    0.003
   2790.000    0.003
   2820.000    0.004
   2850.000    0.004
   2880.000    0.004
   2910.000    0.004
   2940.000    0.004
   2970.000    0.004
   3000.000    0.003
   3030.000    0.004
   3060.000    0.004
   3090.000    0.004
   3120.000    0.004
   3150.000    0.004
   3180.000    0.004
   3210.000    0.004
   3240.000    0.004
   3270.000    0.004
   3300.000    0.003
   3330.000    0.004
   3360.000    0.004
   3390.000    0.003
   3420.000    0.003
   3450.000    0.004
   3480.000    0.004
   3510.000    0.004
   3540.000    0.004
   3570.000    0.004
   3600.000    0.004
   3630.000    0.004
   3660.000    0.004
   3690.000    0.004
   3720.000    0.004
   3750.000    0.004
   3780.000    0.004
   3810.000    0.004
   3840.000    0.003
   3870.000    0.004
   3900.000    0.004
   3930.000    0.003
   3960.000    0.004
   3990.000    0.004
   4020.000    0.004
   4050.000    0.004
   4080.000    0.004
   4110.000    0.004
   4140.000    0.003
   4170.000    0.004
   4200.000    0.004
   4230.000    0.004
   4260.000    0.004
   4290.000    0.004
   4320.000    0.003
   4350.000    0.004
   4380.000    0.004
   4410.000    0.004
   4440.000    0.004
   4470.000    0.004
   4500.000    0.004
   4530.000    0.004
   4560.000    0.004
   4590.000    0.004
   4620.000    0.004
   4650.000    0.004
   4680.000    0.004
   4710.000    0.003
   4740.000    0.003
   4770.000    0.003
   4800.000    0.004
   4830.000    0.003
   4860.000    0.003
   4890.000    0.004
   4920.000    0.003
   4950.000    0.004
   4980.000    0.004
   5010.000    0.003
   5040.000    0.003
   5070.000    0.004
   5100.000    0.003
   5130.000    0.003
   5160.000    0.004
   5190.000    0.003
   5220.000    0.004
   5250.000    0.003
   5280.000    0.004
   5310.000    0.004
   5340.000    0.004
   5370.000    0.004
   5400.000    0.004
   5430.000    0.004
   5460.000    0.004
   5490.000    0.003
   5520.000    0.003
   5550.000    0.003
   5580.000    0.004
   5610.000    0.003
   5640.000    0.003
   5670.000    0.004
   5700.000    0.004
   5730.000    0.004
   5760.000    0.004
   5790.000    0.004
   5820.000    0.004
   5850.000    0.004
   5880.000    0.004
   5910.000    0.004
   5940.000    0.004
   5970.000    0.004
   6000.000    0.004
   6030.000    0.004
   6060.000    0.004
   6090.000    0.004
   6120.000    0.004
   6150.000    0.004
   6180.000    0.004
   6210.000    0.004
   6240.000    0.004
   6270.000    0.004
   6300.000    0.004
   6330.000    0.004
   6360.000    0.004
   6390.000    0.004
   6420.000    0.004
   6450.000    0.004
   6480.000    0.004
   6510.000    0.004
   6540.000    0.004
   6570.000    0.004
   6600.000    0.004
   6630.000    0.004
   6660.000    0.004
   6690.000    0.004
   6720.000    0.004
   6750.000    0.004
   6780.000    0.003
   6810.000    0.004
   6840.000    0.004
   6870.000    0.004
   6900.000    0.004
   6930.000    0.004
   6960.000    0.004
   6990.000    0.004
   7020.000    0.004
   7050.000    0.004
   7080.000    0.004
   7110.000    0.004
   7140.000    0.004
   7170.000    0.003
   7200.000    0.003
   7230.000    0.004
   7260.000    0.004
   7290.000    0.004
   7320.000    0.004
   7350.000    0.003
   7380.000    0.004
   7410.000    0.004
   7440.000    0.004
   7470.000    0.004
   7500.000    0.004
   7530.000    0.004
   7560.000    0.004
   7590.000    0.004
   7620.000    0.004
   7650.000    0.003
   7680.000    0.004
   7710.000    0.004
   7740.000    0.003
   7770.000    0.004
   7800.000    0.004
   7830.000    0.004
   7860.000    0.004
   7890.000    0.004
   7920.000    0.004
   7950.000    0.004
   7980.000    0.004
   8010.000    0.003
   8040.000    0.004
   8070.000    0.004
   8100.000    0.003
   8130.000    0.004
   8160.000    0.004
   8190.000    0.004
   8220.000    0.003
   8250.000    0.004
   8280.000    0.004
   8310.000    0.004
   8340.000    0.004
   8370.000    0.004
   8400.000    0.003
   8430.000    0.004
   8460.000    0.004
   8490.000    0.003
   8520.000    0.004
   8550.000    0.004
   8580.000    0.004
   8610.000    0.004
   8640.000    0.004
   8670.000    0.004
   8700.000    0.004
   8730.000    0.004
   8760.000    0.004
   8790.000    0.004
   8820.000    0.004
   8850.000    0.004
   8880.000    0.004
   8910.000    0.004
   8940.000    0.004
   8970.000    0.004
   9000.000    0.004
   9030.000    0.004
   9060.000    0.004
   9090.000    0.003
   9120.000    0.004
   9150.000    0.004
   9180.000    0.004
   9210.000    0.003
   9240.000    0.004
   9270.000    0.003
   9300.000    0.004
   9330.000    0.003
   9360.000    0.004
   9390.000    0.003
   9420.000    0.004
   9450.000    0.004
   9480.000    0.003
   9510.000    0.004
   9540.000    0.004
   9570.000    0.004
   9600.000    0.004
   9630.000    0.004
   9660.000    0.004
   9690.000    0.004
   9720.000    0.003
   9750.000    0.003
   9780.000    0.004
   9810.000    0.003
   9840.000    0.003
   9870.000    0.003
   9900.000    0.003
   9930.000    0.003
   9960.000    0.003
   9990.000    0.003
  10020.000    0.004
  10050.000    0.003
  10080.000    0.004
  10110.000    0.004
  10140.000    0.004
  10170.000    0.004
  10200.000    0.004
  10230.000    0.004
  10260.000    0.004
  10290.000    0.004
  10320.000    0.004
  10350.000    0.004
  10380.000    0.004
  10410.000    0.004
  10440.000    0.003
  10470.000    0.004
  10500.000    0.003
  10530.000    0.004
  10560.000    0.004
  10590.000    0.004
  10620.000    0.004
  10650.000    0.004
  10680.000    0.004
  10710.000    0.004
  10740.000    0.004
  10770.000    0.004
  10800.000    0.004
  10830.000    0.004
  10860.000    0.004
  10890.000    0.004
  10920.000    0.004
  10950.000    0.003
  10980.000    0.004
  11010.000    0.004
  11040.000    0.004
  11070.000    0.003
  11100.000    0.004
  11130.000    0.004
  11160.000    0.003
  11190.000    0.004
  11220.000    0.004
  11250.000    0.004
  11280.000    0.004
  11310.000    0.003
  11340.000    0.003
  11370.000    0.004
  11400.000    0.004
  11430.000    0.003
  11460.000    0.004
  11490.000    0.004
  11520.000    0.004
  11550.000    0.004
  11580.000    0.004
  11610.000    0.004
  11640.000    0.004
  11670.000    0.004
  11700.000    0.004
  11730.000    0.004
  11760.000    0.004
  11790.000    0.004
  11820.000    0.004
  11850.000    0.004
  11880.000    0.004
  11910.000    0.004
  11940.000    0.004
  11970.000    0.004
  12000.000    0.004
  12030.000    0.004
  12060.000    0.004
  12090.000    0.004
  12120.000    0.004
  12150.000    0.004
  12180.000    0.004
  12210.000    0.004
  12240.000    0.004
  12270.000    0.003
  12300.000    0.004
  12330.000    0.004
  12360.000    0.004
  12390.000    0.004
  12420.000    0.004
  12450.000    0.004
  12480.000    0.004
  12510.000    0.004
  12540.000    0.004
  12570.000    0.004
  12600.000    0.004
  12630.000    0.004
  12660.000    0.003
  12690.000    0.003
  12720.000    0.004
  12750.000    0.004
  12780.000    0.004
  12810.000    0.004
  12840.000    0.004
  12870.000    0.004
  12900.000    0.004
  12930.000    0.004
  12960.000    0.004
  12990.000    0.004
  13020.000    0.003
  13050.000    0.004
  13080.000    0.004
  13110.000    0.004
  13140.000    0.004
  13170.000    0.004
  13200.000    0.004
  13230.000    0.003
  13260.000    0.004
  13290.000    0.003
  13320.000    0.004
  13350.000    0.003
  13380.000    0.004
  13410.000    0.004
  13440.000    0.004
  13470.000    0.004
  13500.000    0.004
  13530.000    0.004
  13560.000    0.004
  13590.000    0.003
  13620.000    0.004
  13650.000    0.004
  13680.000    0.004
  13710.000    0.004
  13740.000    0.004
  13770.000    0.004
  13800.000    0.004
  13830.000    0.004
  13860.000    0.004
  13890.000    0.004
  13920.000    0.004
  13950.000    0.004
  13980.000    0.004
  14010.000    0.004
  14040.000    0.004
  14070.000    0.004
  14100.000    0.004
  14130.000    0.004
  14160.000    0.004
  14190.000    0.004
  14220.000    0.004
  14250.000    0.004
  14280.000    0.004
  14310.000    0.004
  14340.000    0.004
  14370.000    0.004
  14400.000    0.004
  14430.000    0.004
  14460.000    0.004
  14490.000    0.004
  14520.000    0.004
  14550.000    0.004
  14580.000    0.004
  14610.000    0.004
  14640.000    0.004
  14670.000    0.004
  14700.000    0.004
  14730.000    0.004
  14760.000    0.004
  14790.000    0.004
  14820.000    0.004
  14850.000    0.004
  14880.000    0.004
  14910.000    0.004
  14940.000    0.004
  14970.000    0.004
  15000.000    0.004
  15030.000    0.004
  15060.000    0.004
  15090.000    0.004
  15120.000    0.004
  15150.000    0.004
  15180.000    0.004
  15210.000    0.004
  15240.000    0.004
  15270.000    0.004
  15300.000    0.004
  15330.000    0.004
  15360.000    0.004
  15390.000    0.004
  15420.000    0.004
  15450.000    0.004
  15480.000    0.004
  15510.000    0.004
  15540.000    0.004
  15570.000    0.004
  15600.000    0.004
  15630.000    0.004
  15660.000    0.004
  15690.000    0.004
  15720.000    0.004
  15750.000    0.004
  15780.000    0.004
  15810.000    0.004
  15840.000    0.004
  15870.000    0.004
  15900.000    0.004
  15930.000    0.004
  15960.000    0.004
  15990.000    0.004
  16020.000    0.004
  16050.000    0.004
  16080.000    0.004
  16110.000    0.004
  16140.000    0.004
  16170.000    0.004
  16200.000    0.004
  16230.000    0.004
  16260.000    0.004
  16290.000    0.004
  16320.000    0.004
  16350.000    0.004
  16380.000    0.004
  16410.000    0.004
  16440.000    0.004
  16470.000    0.004
  16500.000    0.004
  16530.000    0.004
  16560.000    0.004
  16590.000    0.004
  16620.000    0.004
  16650.000    0.004
  16680.000    0.004
  16710.000    0.004
  16740.000    0.004
  16770.000    0.004
  16800.000    0.004
  16830.000    0.004
  16860.000    0.004
  16890.000    0.004
  16920.000    0.004
  16950.000    0.004
  16980.000    0.004
  17010.000    0.004
  17040.000    0.004
  17070.000    0.004
  17100.000    0.004
  17130.000    0.004
  17160.000    0.004
  17190.000    0.004
  17220.000    0.004
  17250.000    0.004
  17280.000    0.004
  17310.000    0.004
  17340.000    0.004
  17370.000    0.004
  17400.000    0.004
  17430.000    0.004
  17460.000    0.004
  17490.000    0.004
  17520.000    0.004
  17550.000    0.004
  17580.000    0.004
  17610.000    0.004
  17640.000    0.004
  17670.000    0.004
  17700.000    0.004
  17730.000    0.004
  17760.000    0.004
  17790.000    0.004
  17820.000    0.004
  17850.000    0.004
  17880.000    0.004
  17910.000    0.004
  17940.000    0.004
  17970.000    0.004
  18000.000    0.004
  18030.000    0.004
  18060.000    0.004
  18090.000    0.004
  18120.000    0.004
  18150.000    0.004
  18180.000    0.004
  18210.000    0.004
  18240.000    0.004
  18270.000    0.004
  18300.000    0.004
  18330.000    0.004
  18360.000    0.004
  18390.000    0.004
  18420.000    0.004
  18450.000    0.004
  18480.000    0.004
  18510.000    0.003
  18540.000    0.004
  18570.000    0.004
  18600.000    0.004
  18630.000    0.004
  18660.000    0.004
  18690.000    0.004
  18720.000    0.004
  18750.000    0.004
  18780.000    0.004
  18810.000    0.004
  18840.000    0.004
  18870.000    0.004
  18900.000    0.004
  18930.000    0.004
  18960.000    0.004
  18990.000    0.004
  19020.000    0.004
  19050.000    0.004
  19080.000    0.004
  19110.000    0.004
  19140.000    0.004
  19170.000    0.004
  19200.000    0.004
  19230.000    0.004
  19260.000    0.004
  19290.000    0.004
  19320.000    0.004
  19350.000    0.004
  19380.000    0.004
  19410.000    0.004
  19440.000    0.003
  19470.000    0.004
  19500.000    0.004
  19530.000    0.004
  19560.000    0.004
  19590.000    0.004
  19620.000    0.004
  19650.000    0.004
  19680.000    0.004
  19710.000    0.004
  19740.000    0.004
  19770.000    0.004
  19800.000    0.004
  19830.000    0.004
  19860.000    0.004
  19890.000    0.004
  19920.000    0.004
  19950.000    0.004
  19980.000    0.004
  20010.000    0.004
  20040.000    0.004
  20070.000    0.004
  20100.000    0.004
  20130.000    0.004
  20160.000    0.004
  20190.000    0.004
  20220.000    0.004
  20250.000    0.004
  20280.000    0.004
  20310.000    0.004
  20340.000    0.004
  20370.000    0.004
  20400.000    0.004
  20430.000    0.004
  20460.000    0.004
  20490.000    0.003
  20520.000    0.004
  20550.000    0.004
  20580.000    0.004
  20610.000    0.004
  20640.000    0.004
  20670.000    0.004
  20700.000    0.004
  20730.000    0.004
  20760.000    0.004
  20790.000    0.004
  20820.000    0.004
  20850.000    0.004
  20880.000    0.004
  20910.000    0.004
  20940.000    0.004
  20970.000    0.004
  21000.000    0.004
  21030.000    0.004
  21060.000    0.004
  21090.000    0.004
  21120.000    0.004
  21150.000    0.004
  21180.000    0.004
  21210.000    0.004
  21240.000    0.004
  21270.000    0.004
  21300.000    0.004
  21330.000    0.004
  21360.000    0.004
  21390.000    0.004
  21420.000    0.004
  21450.000    0.004
  21480.000    0.004
  21510.000    0.003
  21540.000    0.004
  21570.000    0.004
  21600.000    0.004
  21630.000    0.004
  21660.000    0.004
  21690.000    0.004
  21720.000    0.004
  21750.000    0.004
  21780.000    0.004
  21810.000    0.004
  21840.000    0.004
  21870.000    0.004
  21900.000    0.004
  21930.000    0.004
  21960.000    0.004
  21990.000    0.004
  22020.000    0.004
  22050.000    0.004
  22080.000    0.004
  22110.000    0.004
  22140.000    0.004
  22170.000    0.004
  22200.000    0.004
  22230.000    0.004
  22260.000    0.004
  22290.000    0.004
  22320.000    0.004
  22350.000    0.004
  22380.000    0.004
  22410.000    0.004
  22440.000    0.004
  22470.000    0.004
  22500.000    0.004
  22530.000    0.004
  22560.000    0.004
  22590.000    0.004
  22620.000    0.004
  22650.000    0.004
  22680.000    0.004
  22710.000    0.004
  22740.000    0.004
  22770.000    0.004
  22800.000    0.004
  22830.000    0.004
  22860.000    0.004
  22890.000    0.004
  22920.000    0.004
  22950.000    0.004
  22980.000    0.004
  23010.000    0.004
  23040.000    0.004
  23070.000    0.004
  23100.000    0.004
  23130.000    0.004
  23160.000    0.004
  23190.000    0.004
  23220.000    0.004
  23250.000    0.004
  23280.000    0.004
  23310.000    0.004
  23340.000    0.004
  23370.000    0.004
  23400.000    0.004
  23430.000    0.004
  23460.000    0.004
  23490.000    0.004
  23520.000    0.004
  23550.000    0.004
  23580.000    0.004
  23610.000    0.004
  23640.000    0.004
  23670.000    0.003
  23700.000    0.004
  23730.000    0.004
  23760.000    0.004
  23790.000    0.004
  23820.000    0.004
  23850.000    0.004
  23880.000    0.004
  23910.000    0.004
  23940.000    0.004
  23970.000    0.004
  24000.000    0.004
  24030.000    0.004
  24060.000    0.004
  24090.000    0.004
  24120.000    0.004
  24150.000    0.004
  24180.000    0.004
  24210.000    0.004
  24240.000    0.004
  24270.000    0.004
  24300.000    0.004
  24330.000    0.004
  24360.000    0.004
  24390.000    0.004
  24420.000    0.004
  24450.000    0.004
  24480.000    0.004
  24510.000    0.004
  24540.000    0.004
  24570.000    0.004
  24600.000    0.004
  24630.000    0.004
  24660.000    0.004
  24690.000    0.004
  24720.000    0.004
  24750.000    0.004
  24780.000    0.004
  24810.000    0.004
  24840.000    0.004
  24870.000    0.004
  24900.000    0.004
  24930.000    0.004
  24960.000    0.004
  24990.000    0.004
  25020.000    0.004
  25050.000    0.004
  25080.000    0.004
  25110.000    0.004
  25140.000    0.004
  25170.000    0.004
  25200.000    0.004
  25230.000    0.004
  25260.000    0.004
  25290.000    0.004
  25320.000    0.004
  25350.000    0.004
  25380.000    0.004
  25410.000    0.004
  25440.000    0.004
  25470.000    0.004
  25500.000    0.004
  25530.000    0.004
  25560.000    0.004
  25590.000    0.004
  25620.000    0.004
  25650.000    0.004
  25680.000    0.004
  25710.000    0.004
  25740.000    0.004
  25770.000    0.004
  25800.000    0.004
  25830.000    0.004
  25860.000    0.004
  25890.000    0.004
  25920.000    0.004
  25950.000    0.004
  25980.000    0.004
  26010.000    0.004
  26040.000    0.004
  26070.000    0.004
  26100.000    0.004
  26130.000    0.004
  26160.000    0.004
  26190.000    0.004
  26220.000    0.004
  26250.000    0.004
  26280.000    0.004
  26310.000    0.004
  26340.000    0.004
  26370.000    0.004
  26400.000    0.004
  26430.000    0.004
  26460.000    0.004
  26490.000    0.004
  26520.000    0.004
  26550.000    0.004
  26580.000    0.004
  26610.000    0.004
  26640.000    0.004
  26670.000    0.004
  26700.000    0.004
  26730.000    0.003
  26760.000    0.004
  26790.000    0.004
  26820.000    0.004
  26850.000    0.003
  26880.000    0.004
  26910.000    0.004
  26940.000    0.004
  26970.000    0.004
  27000.000    0.004
  27030.000    0.004
  27060.000    0.004
  27090.000    0.004
  27120.000    0.004
  27150.000    0.004
  27180.000    0.004
  27210.000    0.004
  27240.000    0.004
  27270.000    0.004
  27300.000    0.004
  27330.000    0.004
  27360.000    0.003
  27390.000    0.004
  27420.000    0.004
  27450.000    0.004
  27480.000    0.003
  27510.000    0.004
  27540.000    0.004
  27570.000    0.004
  27600.000    0.004
  27630.000    0.004
  27660.000    0.004
  27690.000    0.004
  27720.000    0.004
  27750.000    0.004
  27780.000    0.004
  27810.000    0.004
  27840.000    0.004
  27870.000    0.004
  27900.000    0.004
  27930.000    0.004
  27960.000    0.004
  27990.000    0.004
  28020.000    0.004
  28050.000    0.004
  28080.000    0.004
  28110.000    0.004
  28140.000    0.004
  28170.000    0.004
  28200.000    0.004
  28230.000    0.004
  28260.000    0.004
  28290.000    0.004
  28320.000    0.004
  28350.000    0.004
  28380.000    0.004
  28410.000    0.004
  28440.000    0.004
  28470.000    0.004
  28500.000    0.004
  28530.000    0.004
  28560.000    0.004
  28590.000    0.004
  28620.000    0.004
  28650.000    0.004
  28680.000    0.004
  28710.000    0.004
  28740.000    0.004
  28770.000    0.004
  28800.000    0.004
  28830.000    0.004
  28860.000    0.004
  28890.000    0.004
  28920.000    0.004
  28950.000    0.004
  28980.000    0.004
  29010.000    0.004
  29040.000    0.004
  29070.000    0.004
  29100.000    0.004
  29130.000    0.004
  29160.000    0.004
  29190.000    0.004
  29220.000    0.004
  29250.000    0.004
  29280.000    0.004
  29310.000    0.004
  29340.000    0.004
  29370.000    0.004
  29400.000    0.004
  29430.000    0.004
  29460.000    0.004
  29490.000    0.004
  29520.000    0.004
  29550.000    0.004
  29580.000    0.004
  29610.000    0.004
  29640.000    0.004
  29670.000    0.004
  29700.000    0.004
  29730.000    0.004
  29760.000    0.004
  29790.000    0.004
  29820.000    0.004
  29850.000    0.004
  29880.000    0.004
  29910.000    0.004
  29940.000    0.004
  29970.000    0.004
  30000.000    0.004
  30030.000    0.004
  30060.000    0.004
  30090.000    0.004
  30120.000    0.004
  30150.000    0.004
  30180.000    0.004
  30210.000    0.004
  30240.000    0.004
  30270.000    0.004
  30300.000    0.004
  30330.000    0.004
  30360.000    0.004
  30390.000    0.004
  30420.000    0.004
  30450.000    0.004
  30480.000    0.004
  30510.000    0.004
  30540.000    0.004
  30570.000    0.004
  30600.000    0.004
  30630.000    0.004
  30660.000    0.004
  30690.000    0.004
  30720.000    0.004
  30750.000    0.004
  30780.000    0.004
  30810.000    0.004
  30840.000    0.004
  30870.000    0.004
  30900.000    0.004
  30930.000    0.004
  30960.000    0.004
  30990.000    0.004
  31020.000    0.004
  31050.000    0.004
  31080.000    0.004
  31110.000    0.003
  31140.000    0.004
  31170.000    0.004
  31200.000    0.004
  31230.000    0.004
  31260.000    0.004
  31290.000    0.004
  31320.000    0.004
  31350.000    0.004
  31380.000    0.004
  31410.000    0.004
  31440.000    0.004
  31470.000    0.004
  31500.000    0.004
  31530.000    0.003
  31560.000    0.004
  31590.000    0.004
  31620.000    0.004
  31650.000    0.004
  31680.000    0.003
  31710.000    0.004
  31740.000    0.004
  31770.000    0.004
  31800.000    0.004
  31830.000    0.004
  31860.000    0.004
  31890.000    0.004
  31920.000    0.004
  31950.000    0.004
  31980.000    0.004
  32010.000    0.004
  32040.000    0.004
  32070.000    0.004
  32100.000    0.004
  32130.000    0.004
  32160.000    0.004
  32190.000    0.004
  32220.000    0.004
  32250.000    0.004
  32280.000    0.004
  32310.000    0.004
  32340.000    0.004
  32370.000    0.004
  32400.000    0.004
  32430.000    0.004
  32460.000    0.004
  32490.000    0.004
  32520.000    0.004
  32550.000    0.004
  32580.000    0.004
  32610.000    0.004
  32640.000    0.004
  32670.000    0.004
  32700.000    0.004
  32730.000    0.004
  32760.000    0.004
  32790.000    0.003
  32820.000    0.003
  32850.000    0.004
  32880.000    0.004
  32910.000    0.003
  32940.000    0.004
  32970.000    0.003
  33000.000    0.004
  33030.000    0.004
  33060.000    0.004
  33090.000    0.004
  33120.000    0.003
  33150.000    0.004
  33180.000    0.003
  33210.000    0.003
  33240.000    0.004
  33270.000    0.004
  33300.000    0.004
  33330.000    0.004
  33360.000    0.004
  33390.000    0.004
  33420.000    0.003
  33450.000    0.004
  33480.000    0.004
  33510.000    0.004
  33540.000    0.004
  33570.000    0.003
  33600.000    0.004
  33630.000    0.004
  33660.000    0.004
  33690.000    0.004
  33720.000    0.004
  33750.000    0.003
  33780.000    0.004
  33810.000    0.004
  33840.000    0.003
  33870.000    0.003
  33900.000    0.003
  33930.000    0.004
  33960.000    0.003
  33990.000    0.004
  34020.000    0.004
  34050.000    0.003
  34080.000    0.004
  34110.000    0.004
  34140.000    0.004
  34170.000    0.004
  34200.000    0.004
  34230.000    0.004
  34260.000    0.004
  34290.000    0.004
  34320.000    0.003
  34350.000    0.004
  34380.000    0.004
  34410.000    0.004
  34440.000    0.004
  34470.000    0.003
  34500.000    0.003
  34530.000    0.003
  34560.000    0.004
  34590.000    0.003
  34620.000    0.004
  34650.000    0.003
  34680.000    0.004
  34710.000    0.004
  34740.000    0.004
  34770.000    0.003
  34800.000    0.004
  34830.000    0.004
  34860.000    0.004
  34890.000    0.004
  34920.000    0.003
  34950.000    0.004
  34980.000    0.004
  35010.000    0.004
  35040.000    0.004
  35070.000    0.004
  35100.000    0.004
  35130.000    0.004
  35160.000    0.004
  35190.000    0.003
  35220.000    0.004
  35250.000    0.003
  35280.000    0.004
  35310.000    0.003
  35340.000    0.004
  35370.000    0.004
  35400.000    0.004
  35430.000    0.004
  35460.000    0.004
  35490.000    0.004
  35520.000    0.004
  35550.000    0.003
  35580.000    0.003
  35610.000    0.004
  35640.000    0.004
  35670.000    0.004
  35700.000    0.004
  35730.000    0.004
  35760.000    0.004
  35790.000    0.004
  35820.000    0.004
  35850.000    0.004
  35880.000    0.004
  35910.000    0.004
  35940.000    0.004
  35970.000    0.004
  36000.000    0.004
  36030.000    0.004
  36060.000    0.004
  36090.000    0.004
  36120.000    0.004
  36150.000    0.004
  36180.000    0.004
  36210.000    0.004
  36240.000    0.004
  36270.000    0.004
  36300.000    0.004
  36330.000    0.004
  36360.000    0.004
  36390.000    0.004
  36420.000    0.004
  36450.000    0.003
  36480.000    0.004
  36510.000    0.004
  36540.000    0.004
  36570.000    0.004
  36600.000    0.004
  36630.000    0.004
  36660.000    0.004
  36690.000    0.004
  36720.000    0.004
  36750.000    0.004
  36780.000    0.004
  36810.000    0.004
  36840.000    0.004
  36870.000    0.004
  36900.000    0.003
  36930.000    0.004
  36960.000    0.004
  36990.000    0.004
  37020.000    0.003
  37050.000    0.003
  37080.000    0.004
  37110.000    0.004
  37140.000    0.004
  37170.000    0.004
  37200.000    0.004
  37230.000    0.004
  37260.000    0.004
  37290.000    0.004
  37320.000    0.004
  37350.000    0.004
  37380.000    0.004
  37410.000    0.004
  37440.000    0.004
  37470.000    0.004
  37500.000    0.004
  37530.000    0.004
  37560.000    0.004
  37590.000    0.004
  37620.000    0.004
  37650.000    0.004
  37680.000    0.004
  37710.000    0.004
  37740.000    0.004
  37770.000    0.004
  37800.000    0.004
  37830.000    0.004
  37860.000    0.004
  37890.000    0.004
  37920.000    0.004
  37950.000    0.004
  37980.000    0.004
  38010.000    0.004
  38040.000    0.004
  38070.000    0.004
  38100.000    0.004
  38130.000    0.004
  38160.000    0.004
  38190.000    0.004
  38220.000    0.004
  38250.000    0.003
  38280.000    0.004
  38310.000    0.004
  38340.000    0.003
  38370.000    0.003
  38400.000    0.004
  38430.000    0.003
  38460.000    0.003
  38490.000    0.003
  38520.000    0.003
  38550.000    0.003
  38580.000    0.003
  38610.000    0.003
  38640.000    0.003
  38670.000    0.004
  38700.000    0.003
  38730.000    0.003
  38760.000    0.003
  38790.000    0.004
  38820.000    0.003
  38850.000    0.003
  38880.000    0.003
  38910.000    0.003
  38940.000    0.003
  38970.000    0.003
  39000.000    0.003
  39030.000    0.003
  39060.000    0.003
  39090.000    0.003
  39120.000    0.003
  39150.000    0.003
  39180.000    0.003
  39210.000    0.003
  39240.000    0.003
  39270.000    0.003
  39300.000    0.003
  39330.000    0.003
  39360.000    0.004
  39390.000    0.003
  39420.000    0.003
  39450.000    0.003
  39480.000    0.003
  39510.000    0.004
  39540.000    0.003
  39570.000    0.003
  39600.000    0.003
  39630.000    0.003
  39660.000    0.003
  39690.000    0.003
  39720.000    0.004
  39750.000    0.003
  39780.000    0.004
  39810.000    0.003
  39840.000    0.003
  39870.000    0.003
  39900.000    0.004
  39930.000    0.003
  39960.000    0.004
  39990.000    0.003
  40020.000    0.003
  40050.000    0.003
  40080.000    0.003
  40110.000    0.004
  40140.000    0.003
  40170.000    0.003
  40200.000    0.003
  40230.000    0.003
  40260.000    0.004
  40290.000    0.003
  40320.000    0.004
  40350.000    0.004
  40380.000    0.003
  40410.000    0.003
  40440.000    0.003
  40470.000    0.004
  40500.000    0.003
  40530.000    0.003
  40560.000    0.003
  40590.000    0.003
  40620.000    0.003
  40650.000    0.004
  40680.000    0.003
  40710.000    0.004
  40740.000    0.003
  40770.000    0.003
  40800.000    0.003
  40830.000    0.003
  40860.000    0.003
  40890.000    0.003
  40920.000    0.003
  40950.000    0.003
  40980.000    0.003
  41010.000    0.004
  41040.000    0.003
  41070.000    0.004
  41100.000    0.003
  41130.000    0.003
  41160.000    0.003
  41190.000    0.003
  41220.000    0.003
  41250.000    0.004
  41280.000    0.003
  41310.000    0.003
  41340.000    0.004
  41370.000    0.003
  41400.000    0.003
  41430.000    0.003
  41460.000    0.003
  41490.000    0.004
  41520.000    0.003
  41550.000    0.004
  41580.000    0.004
  41610.000    0.003
  41640.000    0.004
  41670.000    0.004
  41700.000    0.003
  41730.000    0.004
  41760.000    0.004
  41790.000    0.004
  41820.000    0.004
  41850.000    0.003
  41880.000    0.004
  41910.000    0.004
  41940.000    0.004
  41970.000    0.004
  42000.000    0.004
  42030.000    0.004
  42060.000    0.004
  42090.000    0.004
  42120.000    0.004
  42150.000    0.004
  42180.000    0.004
  42210.000    0.004
  42240.000    0.004
  42270.000    0.004
  42300.000    0.004
  42330.000    0.004
  42360.000    0.004
  42390.000    0.004
  42420.000    0.004
  42450.000    0.004
  42480.000    0.003
  42510.000    0.003
  42540.000    0.004
  42570.000    0.004
  42600.000    0.004
  42630.000    0.003
  42660.000    0.004
  42690.000    0.004
  42720.000    0.004
  42750.000    0.004
  42780.000    0.004
  42810.000    0.004
  42840.000    0.004
  42870.000    0.003
  42900.000    0.004
  42930.000    0.003
  42960.000    0.004
  42990.000    0.003
  43020.000    0.004
  43050.000    0.003
  43080.000    0.004
  43110.000    0.004
  43140.000    0.003
  43170.000    0.003
  43200.000    0.004
  43230.000    0.004
  43260.000    0.004
  43290.000    0.004
  43320.000    0.004
  43350.000    0.004
  43380.000    0.004
  43410.000    0.004
  43440.000    0.004
  43470.000    0.004
  43500.000    0.004
  43530.000    0.004
  43560.000    0.004
  43590.000    0.004
  43620.000    0.004
  43650.000    0.004
  43680.000    0.004
  43710.000    0.004
  43740.000    0.004
  43770.000    0.004
  43800.000    0.004
  43830.000    0.004
  43860.000    0.004
  43890.000    0.004
  43920.000    0.004
  43950.000    0.004
  43980.000    0.004
  44010.000    0.004
  44040.000    0.004
  44070.000    0.004
  44100.000    0.004
  44130.000    0.004
  44160.000    0.004
  44190.000    0.004
  44220.000    0.004
  44250.000    0.004
  44280.000    0.004
  44310.000    0.004
  44340.000    0.004
  44370.000    0.003
  44400.000    0.004
  44430.000    0.004
  44460.000    0.004
  44490.000    0.004
  44520.000    0.004
  44550.000    0.004
  44580.000    0.004
  44610.000    0.004
  44640.000    0.004
  44670.000    0.003
  44700.000    0.004
  44730.000    0.004
  44760.000    0.004
  44790.000    0.004
  44820.000    0.004
  44850.000    0.004
  44880.000    0.004
  44910.000    0.004
  44940.000    0.004
  44970.000    0.004
  45000.000    0.004
  45030.000    0.004
  45060.000    0.004
  45090.000    0.004
  45120.000    0.003
  45150.000    0.004
  45180.000    0.004
  45210.000    0.004
  45240.000    0.004
  45270.000    0.004
  45300.000    0.004
  45330.000    0.004
  45360.000    0.004
  45390.000    0.003
  45420.000    0.004
  45450.000    0.004
  45480.000    0.004
  45510.000    0.004
  45540.000    0.004
  45570.000    0.004
  45600.000    0.004
  45630.000    0.004
  45660.000    0.004
  45690.000    0.004
  45720.000    0.003
  45750.000    0.004
  45780.000    0.004
  45810.000    0.004
  45840.000    0.003
  45870.000    0.004
  45900.000    0.004
  45930.000    0.004
  45960.000    0.004
  45990.000    0.003
  46020.000    0.003
  46050.000    0.004
  46080.000    0.004
  46110.000    0.004
  46140.000    0.003
  46170.000    0.004
  46200.000    0.004
  46230.000    0.004
  46260.000    0.004
  46290.000    0.004
  46320.000    0.004
  46350.000    0.004
  46380.000    0.004
  46410.000    0.003
  46440.000    0.004
  46470.000    0.003
  46500.000    0.004
  46530.000    0.004
  46560.000    0.004
  46590.000    0.003
  46620.000    0.004
  46650.000    0.004
  46680.000    0.003
  46710.000    0.004
  46740.000    0.004
  46770.000    0.004
  46800.000    0.003
  46830.000    0.004
  46860.000    0.004
  46890.000    0.004
  46920.000    0.004
  46950.000    0.004
  46980.000    0.004
  47010.000    0.004
  47040.000    0.004
  47070.000    0.004
  47100.000    0.004
  47130.000    0.004
  47160.000    0.004
  47190.000    0.004
  47220.000    0.004
  47250.000    0.004
  47280.000    0.004
  47310.000    0.004
  47340.000    0.004
  47370.000    0.004
  47400.000    0.004
  47430.000    0.003
  47460.000    0.004
  47490.000    0.004
  47520.000    0.004
  47550.000    0.004
  47580.000    0.004
  47610.000    0.004
  47640.000    0.004
  47670.000    0.004
  47700.000    0.004
  47730.000    0.004
  47760.000    0.004
  47790.000    0.004
  47820.000    0.004
  47850.000    0.004
  47880.000    0.004
  47910.000    0.004
  47940.000    0.004
  47970.000    0.004
  48000.000    0.004
  48030.000    0.004
  48060.000    0.004
  48090.000    0.004
  48120.000    0.004
  48150.000    0.004
  48180.000    0.003
  48210.000    0.004
  48240.000    0.004
  48270.000    0.004
  48300.000    0.004
  48330.000    0.004
  48360.000    0.004
  48390.000    0.003
  48420.000    0.004
  48450.000    0.004
  48480.000    0.003
  48510.000    0.004
  48540.000    0.004
  48570.000    0.004
  48600.000    0.004
  48630.000    0.004
  48660.000    0.004
  48690.000    0.004
  48720.000    0.003
  48750.000    0.004
  48780.000    0.004
  48810.000    0.003
  48840.000    0.004
  48870.000    0.004
  48900.000    0.004
  48930.000    0.004
  48960.000    0.004
  48990.000    0.004
  49020.000    0.004
  49050.000    0.004
  49080.000    0.004
  49110.000    0.004
  49140.000    0.004
  49170.000    0.003
  49200.000    0.004
  49230.000    0.003
  49260.000    0.004
  49290.000    0.004
  49320.000    0.004
  49350.000    0.004
  49380.000    0.004
  49410.000    0.004
  49440.000    0.004
  49470.000    0.004
  49500.000    0.004
  49530.000    0.004
  49560.000    0.004
  49590.000    0.004
  49620.000    0.004
  49650.000    0.003
  49680.000    0.004
  49710.000    0.004
  49740.000    0.004
  49770.000    0.004
  49800.000    0.004
  49830.000    0.004
  49860.000    0.004
  49890.000    0.004
  49920.000    0.004
  49950.000    0.004
  49980.000    0.004
  50010.000    0.004
  50040.000    0.004
  50070.000    0.004
  50100.000    0.004
  50130.000    0.004
  50160.000    0.004
  50190.000    0.004
  50220.000    0.004
  50250.000    0.004
  50280.000    0.004
  50310.000    0.004
  50340.000    0.004
  50370.000    0.004
  50400.000    0.004
  50430.000    0.004
  50460.000    0.004
  50490.000    0.004
  50520.000    0.004
  50550.000    0.004
  50580.000    0.004
  50610.000    0.004
  50640.000    0.004
  50670.000    0.004
  50700.000    0.004
  50730.000    0.003
  50760.000    0.004
  50790.000    0.003
  50820.000    0.004
  50850.000    0.004
  50880.000    0.004
  50910.000    0.004
  50940.000    0.004
  50970.000    0.004
  51000.000    0.004
  51030.000    0.004
  51060.000    0.004
  51090.000    0.004
  51120.000    0.004
  51150.000    0.003
  51180.000    0.003
  51210.000    0.004
  51240.000    0.004
  51270.000    0.004
  51300.000    0.004
  51330.000    0.004
  51360.000    0.004
  51390.000    0.004
  51420.000    0.004
  51450.000    0.004
  51480.000    0.003
  51510.000    0.004
  51540.000    0.003
  51570.000    0.004
  51600.000    0.004
  51630.000    0.004
  51660.000    0.004
  51690.000    0.004
  51720.000    0.004
  51750.000    0.004
  51780.000    0.003
  51810.000    0.004
  51840.000    0.004
  51870.000    0.004
  51900.000    0.004
  51930.000    0.004
  51960.000    0.003
  51990.000    0.004
  52020.000    0.004
  52050.000    0.004
  52080.000    0.004
  52110.000    0.004
  52140.000    0.004
  52170.000    0.004
  52200.000    0.004
  52230.000    0.004
  52260.000    0.004
  52290.000    0.004
  52320.000    0.004
  52350.000    0.004
  52380.000    0.004
  52410.000    0.004
  52440.000    0.004
  52470.000    0.004
  52500.000    0.004
  52530.000    0.004
  52560.000    0.004
  52590.000    0.004
  52620.000    0.004
  52650.000    0.003
  52680.000    0.004
  52710.000    0.003
  52740.000    0.003
  52770.000    0.004
  52800.000    0.004
  52830.000    0.004
  52860.000    0.004
  52890.000    0.003
  52920.000    0.004
  52950.000    0.004
  52980.000    0.003
  53010.000    0.004
  53040.000    0.004
  53070.000    0.003
  53100.000    0.004
  53130.000    0.003
  53160.000    0.003
  53190.000    0.003
  53220.000    0.003
  53250.000    0.004
  53280.000    0.004
  53310.000    0.004
  53340.000    0.004
  53370.000    0.004
  53400.000    0.004
  53430.000    0.004
  53460.000    0.004
  53490.000    0.004
  53520.000    0.004
  53550.000    0.004
  53580.000    0.004
  53610.000    0.004
  53640.000    0.004
  53670.000    0.004
  53700.000    0.004
  53730.000    0.003
  53760.000    0.003
  53790.000    0.004
  53820.000    0.004
  53850.000    0.004
  53880.000    0.004
  53910.000    0.004
  53940.000    0.004
  53970.000    0.004
  54000.000    0.004
  54030.000    0.004
  54060.000    0.004
  54090.000    0.004
  54120.000    0.003
  54150.000    0.004
  54180.000    0.004
  54210.000    0.003
  54240.000    0.003
  54270.000    0.004
  54300.000    0.003
  54330.000    0.004
  54360.000    0.004
  54390.000    0.004
  54420.000    0.004
  54450.000    0.004
  54480.000    0.004
  54510.000    0.004
  54540.000    0.003
  54570.000    0.003
  54600.000    0.004
  54630.000    0.004
  54660.000    0.004
  54690.000    0.004
  54720.000    0.004
  54750.000    0.003
  54780.000    0.003
  54810.000    0.004
  54840.000    0.004
  54870.000    0.004
  54900.000    0.004
  54930.000    0.004
  54960.000    0.004
  54990.000    0.004
  55020.000    0.004
  55050.000    0.004
  55080.000    0.004
  55110.000    0.004
  55140.000    0.003
  55170.000    0.004
  55200.000    0.004
  55230.000    0.004
  55260.000    0.004
  55290.000    0.003
  55320.000    0.004
  55350.000    0.004
  55380.000    0.004
  55410.000    0.004
  55440.000    0.004
  55470.000    0.004
  55500.000    0.004
  55530.000    0.004
  55560.000    0.004
  55590.000    0.004
  55620.000    0.004
  55650.000    0.004
  55680.000    0.004
  55710.000    0.004
  55740.000    0.004
  55770.000    0.004
  55800.000    0.003
  55830.000    0.004
  55860.000    0.004
  55890.000    0.004
  55920.000    0.004
  55950.000    0.004
  55980.000    0.004
  56010.000    0.004
  56040.000    0.004
  56070.000    0.004
  56100.000    0.004
  56130.000    0.004
  56160.000    0.004
  56190.000    0.004
  56220.000    0.004
  56250.000    0.004
  56280.000    0.004
  56310.000    0.003
  56340.000    0.004
  56370.000    0.004
  56400.000    0.004
  56430.000    0.004
  56460.000    0.004
  56490.000    0.004
  56520.000    0.004
  56550.000    0.004
  56580.000    0.004
  56610.000    0.004
  56640.000    0.004
  56670.000    0.004
  56700.000    0.004
  56730.000    0.004
  56760.000    0.004
  56790.000    0.004
  56820.000    0.004
  56850.000    0.004
  56880.000    0.004
  56910.000    0.004
  56940.000    0.004
  56970.000    0.004
  57000.000    0.004
  57030.000    0.004
  57060.000    0.004
  57090.000    0.004
  57120.000    0.004
  57150.000    0.004
  57180.000    0.004
  57210.000    0.004
  57240.000    0.004
  57270.000    0.004
  57300.000    0.004
  57330.000    0.004
  57360.000    0.004
  57390.000    0.004
  57420.000    0.004
  57450.000    0.004
  57480.000    0.004
  57510.000    0.004
  57540.000    0.004
  57570.000    0.004
  57600.000    0.004
  57630.000    0.004
  57660.000    0.004
  57690.000    0.004
  57720.000    0.004
  57750.000    0.004
  57780.000    0.004
  57810.000    0.004
  57840.000    0.004
  57870.000    0.004
  57900.000    0.004
  57930.000    0.004
  57960.000    0.004
  57990.000    0.004
  58020.000    0.004
  58050.000    0.004
  58080.000    0.004
  58110.000    0.004
  58140.000    0.004
  58170.000    0.004
  58200.000    0.004
  58230.000    0.004
  58260.000    0.004
  58290.000    0.004
  58320.000    0.004
  58350.000    0.004
  58380.000    0.004
  58410.000    0.004
  58440.000    0.004
  58470.000    0.004
  58500.000    0.004
  58530.000    0.004
  58560.000    0.004
  58590.000    0.004
  58620.000    0.004
  58650.000    0.004
  58680.000    0.004
  58710.000    0.004
  58740.000    0.004
  58770.000    0.004
  58800.000    0.004
  58830.000    0.004
  58860.000    0.004
  58890.000    0.004
  58920.000    0.004
  58950.000    0.004
  58980.000    0.004
  59010.000    0.004
  59040.000    0.003
  59070.000    0.004
  59100.000    0.004
  59130.000    0.004
  59160.000    0.004
  59190.000    0.004
  59220.000    0.004
  59250.000    0.004
  59280.000    0.004
  59310.000    0.004
  59340.000    0.004
  59370.000    0.004
  59400.000    0.003
  59430.000    0.004
  59460.000    0.004
  59490.000    0.004
  59520.000    0.004
  59550.000    0.004
  59580.000    0.003
  59610.000    0.004
  59640.000    0.004
  59670.000    0.004
  59700.000    0.004
  59730.000    0.004
  59760.000    0.004
  59790.000    0.004
  59820.000    0.004
  59850.000    0.004
  59880.000    0.004
  59910.000    0.004
  59940.000    0.004
  59970.000    0.004
  60000.000    0.004
  60030.000    0.004
  60060.000    0.004
  60090.000    0.004
  60120.000    0.004
  60150.000    0.004
  60180.000    0.004
  60210.000    0.004
  60240.000    0.004
  60270.000    0.004
  60300.000    0.004
  60330.000    0.004
  60360.000    0.004
  60390.000    0.004
  60420.000    0.004
  60450.000    0.004
  60480.000    0.004
  60510.000    0.004
  60540.000    0.004
  60570.000    0.004
  60600.000    0.004
  60630.000    0.004
  60660.000    0.004
  60690.000    0.004
  60720.000    0.004
  60750.000    0.004
  60780.000    0.004
  60810.000    0.004
  60840.000    0.004
  60870.000    0.004
  60900.000    0.004
  60930.000    0.004
  60960.000    0.004
  60990.000    0.004
  61020.000    0.004
  61050.000    0.004
  61080.000    0.004
  61110.000    0.004
  61140.000    0.004
  61170.000    0.004
  61200.000    0.004
  61230.000    0.004
  61260.000    0.004
  61290.000    0.004
  61320.000    0.004
  61350.000    0.004
  61380.000    0.004
  61410.000    0.004
  61440.000    0.004
  61470.000    0.004
  61500.000    0.004
  61530.000    0.004
  61560.000    0.004
  61590.000    0.004
  61620.000    0.004
  61650.000    0.004
  61680.000    0.004
  61710.000    0.004
  61740.000    0.004
  61770.000    0.004
  61800.000    0.004
  61830.000    0.004
  61860.000    0.004
  61890.000    0.004
  61920.000    0.004
  61950.000    0.004
  61980.000    0.004
  62010.000    0.004
  62040.000    0.004
  62070.000    0.004
  62100.000    0.004
  62130.000    0.004
  62160.000    0.004
  62190.000    0.004
  62220.000    0.004
  62250.000    0.004
  62280.000    0.004
  62310.000    0.004
  62340.000    0.004
  62370.000    0.004
  62400.000    0.004
  62430.000    0.004
  62460.000    0.004
  62490.000    0.004
  62520.000    0.004
  62550.000    0.004
  62580.000    0.004
  62610.000    0.004
  62640.000    0.004
  62670.000    0.004
  62700.000    0.004
  62730.000    0.004
  62760.000    0.004
  62790.000    0.004
  62820.000    0.004
  62850.000    0.004
  62880.000    0.004
  62910.000    0.004
  62940.000    0.004
  62970.000    0.004
  63000.000    0.004
  63030.000    0.004
  63060.000    0.004
  63090.000    0.004
  63120.000    0.004
  63150.000    0.004
  63180.000    0.004
  63210.000    0.004
  63240.000    0.004
  63270.000    0.004
  63300.000    0.004
  63330.000    0.004
  63360.000    0.004
  63390.000    0.004
  63420.000    0.004
  63450.000    0.004
  63480.000    0.004
  63510.000    0.004
  63540.000    0.004
  63570.000    0.004
  63600.000    0.004
  63630.000    0.004
  63660.000    0.003
  63690.000    0.004
  63720.000    0.004
  63750.000    0.004
  63780.000    0.004
  63810.000    0.004
  63840.000    0.004
  63870.000    0.004
  63900.000    0.004
  63930.000    0.004
  63960.000    0.004
  63990.000    0.004
  64020.000    0.004
  64050.000    0.004
  64080.000    0.004
  64110.000    0.004
  64140.000    0.004
  64170.000    0.004
  64200.000    0.004
  64230.000    0.004
  64260.000    0.004
  64290.000    0.004
  64320.000    0.004
  64350.000    0.004
  64380.000    0.004
  64410.000    0.004
  64440.000    0.004
  64470.000    0.004
  64500.000    0.004
  64530.000    0.004
  64560.000    0.004
  64590.000    0.004
  64620.000    0.004
  64650.000    0.004
  64680.000    0.004
  64710.000    0.004
  64740.000    0.004
  64770.000    0.004
  64800.000    0.004
  64830.000    0.004
  64860.000    0.004
  64890.000    0.004
  64920.000    0.004
  64950.000    0.004
  64980.000    0.004
  65010.000    0.004
  65040.000    0.004
  65070.000    0.004
  65100.000    0.004
  65130.000    0.004
  65160.000    0.004
  65190.000    0.003
  65220.000    0.004
  65250.000    0.004
  65280.000    0.004
  65310.000    0.004
  65340.000    0.004
  65370.000    0.004
  65400.000    0.003
  65430.000    0.004
  65460.000    0.004
  65490.000    0.004
  65520.000    0.004
  65550.000    0.004
  65580.000    0.004
  65610.000    0.004
  65640.000    0.004
  65670.000    0.004
  65700.000    0.004
  65730.000    0.004
  65760.000    0.004
  65790.000    0.004
  65820.000    0.004
  65850.000    0.004
  65880.000    0.004
  65910.000    0.004
  65940.000    0.004
  65970.000    0.004
  66000.000    0.004
  66030.000    0.004
  66060.000    0.004
  66090.000    0.004
  66120.000    0.004
  66150.000    0.004
  66180.000    0.004
  66210.000    0.004
  66240.000    0.004
  66270.000    0.004
  66300.000    0.004
  66330.000    0.004
  66360.000    0.004
  66390.000    0.004
  66420.000    0.004
  66450.000    0.004
  66480.000    0.004
  66510.000    0.004
  66540.000    0.004
  66570.000    0.004
  66600.000    0.004
  66630.000    0.004
  66660.000    0.004
  66690.000    0.004
  66720.000    0.004
  66750.000    0.004
  66780.000    0.004
  66810.000    0.004
  66840.000    0.004
  66870.000    0.004
  66900.000    0.004
  66930.000    0.004
  66960.000    0.004
  66990.000    0.004
  67020.000    0.004
  67050.000    0.004
  67080.000    0.004
  67110.000    0.004
  67140.000    0.004
  67170.000    0.004
  67200.000    0.004
  67230.000    0.004
  67260.000    0.004
  67290.000    0.004
  67320.000    0.004
  67350.000    0.004
  67380.000    0.004
  67410.000    0.004
  67440.000    0.004
  67470.000    0.004
  67500.000    0.004
  67530.000    0.004
  67560.000    0.004
  67590.000    0.004
  67620.000    0.004
  67650.000    0.004
  67680.000    0.004
  67710.000    0.004
  67740.000    0.004
  67770.000    0.004
  67800.000    0.004
  67830.000    0.004
  67860.000    0.004
  67890.000    0.004
  67920.000    0.004
  67950.000    0.004
  67980.000    0.004
  68010.000    0.004
  68040.000    0.004
  68070.000    0.004
  68100.000    0.004
  68130.000    0.004
  68160.000    0.004
  68190.000    0.004
  68220.000    0.004
  68250.000    0.004
  68280.000    0.004
  68310.000    0.004
  68340.000    0.004
  68370.000    0.004
  68400.000    0.004
  68430.000    0.004
  68460.000    0.004
  68490.000    0.004
  68520.000    0.004
  68550.000    0.004
  68580.000    0.004
  68610.000    0.004
  68640.000    0.004
  68670.000    0.004
  68700.000    0.004
  68730.000    0.004
  68760.000    0.004
  68790.000    0.004
  68820.000    0.004
  68850.000    0.004
  68880.000    0.004
  68910.000    0.004
  68940.000    0.004
  68970.000    0.004
  69000.000    0.004
  69030.000    0.004
  69060.000    0.004
  69090.000    0.004
  69120.000    0.004
  69150.000    0.004
  69180.000    0.004
  69210.000    0.004
  69240.000    0.004
  69270.000    0.004
  69300.000    0.004
  69330.000    0.004
  69360.000    0.004
  69390.000    0.004
  69420.000    0.004
  69450.000    0.004
  69480.000    0.004
  69510.000    0.004
  69540.000    0.004
  69570.000    0.004
  69600.000    0.004
  69630.000    0.004
  69660.000    0.004
  69690.000    0.004
  69720.000    0.004
  69750.000    0.004
  69780.000    0.004
  69810.000    0.004
  69840.000    0.004
  69870.000    0.004
  69900.000    0.004
  69930.000    0.004
  69960.000    0.004
  69990.000    0.004
  70020.000    0.004
  70050.000    0.004
  70080.000    0.004
  70110.000    0.004
  70140.000    0.004
  70170.000    0.004
  70200.000    0.004
  70230.000    0.004
  70260.000    0.004
  70290.000    0.004
  70320.000    0.004
  70350.000    0.004
  70380.000    0.004
  70410.000    0.004
  70440.000    0.004
  70470.000    0.004
  70500.000    0.004
  70530.000    0.004
  70560.000    0.004
  70590.000    0.004
  70620.000    0.004
  70650.000    0.004
  70680.000    0.004
  70710.000    0.004
  70740.000    0.004
  70770.000    0.004
  70800.000    0.004
  70830.000    0.004
  70860.000    0.004
  70890.000    0.004
  70920.000    0.004
  70950.000    0.004
  70980.000    0.004
  71010.000    0.004
  71040.000    0.004
  71070.000    0.004
  71100.000    0.004
  71130.000    0.004
  71160.000    0.004
  71190.000    0.004
  71220.000    0.004
  71250.000    0.004
  71280.000    0.004
  71310.000    0.004
  71340.000    0.004
  71370.000    0.004
  71400.000    0.004
  71430.000    0.004
  71460.000    0.004
  71490.000    0.004
  71520.000    0.004
  71550.000    0.004
  71580.000    0.004
  71610.000    0.004
  71640.000    0.004
  71670.000    0.004
  71700.000    0.004
  71730.000    0.004
  71760.000    0.004
  71790.000    0.004
  71820.000    0.004
  71850.000    0.004
  71880.000    0.004
  71910.000    0.004
  71940.000    0.004
  71970.000    0.004
  72000.000    0.004
  72030.000    0.004
  72060.000    0.004
  72090.000    0.004
  72120.000    0.004
  72150.000    0.004
  72180.000    0.004
  72210.000    0.004
  72240.000    0.004
  72270.000    0.004
  72300.000    0.004
  72330.000    0.004
  72360.000    0.004
  72390.000    0.004
  72420.000    0.004
  72450.000    0.004
  72480.000    0.004
  72510.000    0.004
  72540.000    0.004
  72570.000    0.004
  72600.000    0.004
  72630.000    0.004
  72660.000    0.004
  72690.000    0.004
  72720.000    0.004
  72750.000    0.004
  72780.000    0.004
  72810.000    0.004
  72840.000    0.004
  72870.000    0.004
  72900.000    0.004
  72930.000    0.004
  72960.000    0.004
  72990.000    0.004
  73020.000    0.004
  73050.000    0.004
  73080.000    0.004
  73110.000    0.004
  73140.000    0.004
  73170.000    0.004
  73200.000    0.004
  73230.000    0.004
  73260.000    0.004
  73290.000    0.004
  73320.000    0.004
  73350.000    0.004
  73380.000    0.004
  73410.000    0.004
  73440.000    0.004
  73470.000    0.004
  73500.000    0.004
  73530.000    0.004
  73560.000    0.004
  73590.000    0.004
  73620.000    0.004
  73650.000    0.004
  73680.000    0.004
  73710.000    0.004
  73740.000    0.004
  73770.000    0.004
  73800.000    0.004
  73830.000    0.004
  73860.000    0.004
  73890.000    0.004
  73920.000    0.004
  73950.000    0.004
  73980.000    0.004
  74010.000    0.004
  74040.000    0.004
  74070.000    0.004
  74100.000    0.004
  74130.000    0.004
  74160.000    0.004
  74190.000    0.004
  74220.000    0.004
  74250.000    0.004
  74280.000    0.004
  74310.000    0.004
  74340.000    0.004
  74370.000    0.004
  74400.000    0.004
  74430.000    0.004
  74460.000    0.004
  74490.000    0.004
  74520.000    0.004
  74550.000    0.004
  74580.000    0.004
  74610.000    0.004
  74640.000    0.004
  74670.000    0.004
  74700.000    0.004
  74730.000    0.004
  74760.000    0.004
  74790.000    0.004
  74820.000    0.004
  74850.000    0.004
  74880.000    0.004
  74910.000    0.004
  74940.000    0.004
  74970.000    0.004
  75000.000    0.004
  75030.000    0.004
  75060.000    0.004
  75090.000    0.004
  75120.000    0.004
  75150.000    0.004
  75180.000    0.004
  75210.000    0.004
  75240.000    0.004
  75270.000    0.004
  75300.000    0.004
  75330.000    0.004
  75360.000    0.004
  75390.000    0.004
  75420.000    0.004
  75450.000    0.004
  75480.000    0.004
  75510.000    0.004
  75540.000    0.004
  75570.000    0.004
  75600.000    0.004
  75630.000    0.004
  75660.000    0.004
  75690.000    0.004
  75720.000    0.004
  75750.000    0.004
  75780.000    0.004
  75810.000    0.003
  75840.000    0.004
  75870.000    0.004
  75900.000    0.004
  75930.000    0.004
  75960.000    0.004
  75990.000    0.004
  76020.000    0.004
  76050.000    0.004
  76080.000    0.004
  76110.000    0.004
  76140.000    0.004
  76170.000    0.004
  76200.000    0.004
  76230.000    0.004
  76260.000    0.004
  76290.000    0.004
  76320.000    0.004
  76350.000    0.004
  76380.000    0.004
  76410.000    0.004
  76440.000    0.004
  76470.000    0.004
  76500.000    0.004
  76530.000    0.004
  76560.000    0.004
  76590.000    0.004
  76620.000    0.004
  76650.000    0.004
  76680.000    0.004
  76710.000    0.004
  76740.000    0.004
  76770.000    0.004
  76800.000    0.004
  76830.000    0.004
  76860.000    0.004
  76890.000    0.004
  76920.000    0.004
  76950.000    0.004
  76980.000    0.004
  77010.000    0.004
  77040.000    0.004
  77070.000    0.004
  77100.000    0.004
  77130.000    0.004
  77160.000    0.004
  77190.000    0.004
  77220.000    0.004
  77250.000    0.004
  77280.000    0.004
  77310.000    0.004
  77340.000    0.004
  77370.000    0.004
  77400.000    0.004
  77430.000    0.004
  77460.000    0.004
  77490.000    0.004
  77520.000    0.004
  77550.000    0.004
  77580.000    0.004
  77610.000    0.004
  77640.000    0.004
  77670.000    0.004
  77700.000    0.004
  77730.000    0.004
  77760.000    0.004
  77790.000    0.004
  77820.000    0.004
  77850.000    0.004
  77880.000    0.004
  77910.000    0.004
  77940.000    0.004
  77970.000    0.004
  78000.000    0.004
  78030.000    0.004
  78060.000    0.004
  78090.000    0.004
  78120.000    0.004
  78150.000    0.004
  78180.000    0.004
  78210.000    0.004
  78240.000    0.004
  78270.000    0.004
  78300.000    0.004
  78330.000    0.004
  78360.000    0.004
  78390.000    0.004
  78420.000    0.004
  78450.000    0.004
  78480.000    0.004
  78510.000    0.004
  78540.000    0.004
  78570.000    0.004
  78600.000    0.004
  78630.000    0.004
  78660.000    0.003
  78690.000    0.004
  78720.000    0.004
  78750.000    0.004
  78780.000    0.004
  78810.000    0.004
  78840.000    0.004
  78870.000    0.004
  78900.000    0.004
  78930.000    0.004
  78960.000    0.004
  78990.000    0.004
  79020.000    0.004
  79050.000    0.004
  79080.000    0.004
  79110.000    0.004
  79140.000    0.004
  79170.000    0.004
  79200.000    0.004
  79230.000    0.004
  79260.000    0.004
  79290.000    0.004
  79320.000    0.004
  79350.000    0.004
  79380.000    0.004
  79410.000    0.004
  79440.000    0.004
  79470.000    0.004
  79500.000    0.004
  79530.000    0.004
  79560.000    0.004
  79590.000    0.004
  79620.000    0.004
  79650.000    0.004
  79680.000    0.004
  79710.000    0.004
  79740.000    0.004
  79770.000    0.004
  79800.000    0.004
  79830.000    0.004
  79860.000    0.004
  79890.000    0.004
  79920.000    0.004
  79950.000    0.004
  79980.000    0.004
  80010.000    0.004
  80040.000    0.004
  80070.000    0.004
  80100.000    0.004
  80130.000    0.004
  80160.000    0.004
  80190.000    0.004
  80220.000    0.004
  80250.000    0.004
  80280.000    0.004
  80310.000    0.004
  80340.000    0.004
  80370.000    0.004
  80400.000    0.004
  80430.000    0.004
  80460.000    0.004
  80490.000    0.004
  80520.000    0.004
  80550.000    0.004
  80580.000    0.004
  80610.000    0.004
  80640.000    0.004
  80670.000    0.004
  80700.000    0.004
  80730.000    0.004
  80760.000    0.004
  80790.000    0.004
  80820.000    0.004
  80850.000    0.004
  80880.000    0.004
  80910.000    0.004
  80940.000    0.004
  80970.000    0.004
  81000.000    0.004
  81030.000    0.003
  81060.000    0.004
  81090.000    0.003
  81120.000    0.003
  81150.000    0.004
  81180.000    0.004
  81210.000    0.004
  81240.000    0.004
  81270.000    0.004
  81300.000    0.003
  81330.000    0.004
  81360.000    0.004
  81390.000    0.004
  81420.000    0.004
  81450.000    0.004
  81480.000    0.004
  81510.000    0.004
  81540.000    0.004
  81570.000    0.004
  81600.000    0.003
  81630.000    0.003
  81660.000    0.004
  81690.000    0.004
  81720.000    0.004
  81750.000    0.003
  81780.000    0.004
  81810.000    0.004
  81840.000    0.004
  81870.000    0.004
  81900.000    0.003
  81930.000    0.003
  81960.000    0.003
  81990.000    0.004
  82020.000    0.003
  82050.000    0.004
  82080.000    0.004
  82110.000    0.004
  82140.000    0.004
  82170.000    0.004
  82200.000    0.004
  82230.000    0.004
  82260.000    0.004
  82290.000    0.004
  82320.000    0.004
  82350.000    0.004
  82380.000    0.004
  82410.000    0.004
  82440.000    0.004
  82470.000    0.004
  82500.000    0.004
  82530.000    0.004
  82560.000    0.004
  82590.000    0.004
  82620.000    0.004
  82650.000    0.003
  82680.000    0.004
  82710.000    0.004
  82740.000    0.004
  82770.000    0.004
  82800.000    0.004
  82830.000    0.004
  82860.000    0.004
  82890.000    0.004
  82920.000    0.004
  82950.000    0.004
  82980.000    0.004
  83010.000    0.004
  83040.000    0.004
  83070.000    0.004
  83100.000    0.004
  83130.000    0.004
  83160.000    0.004
  83190.000    0.004
  83220.000    0.004
  83250.000    0.004
  83280.000    0.004
  83310.000    0.004
  83340.000    0.004
  83370.000    0.004
  83400.000    0.004
  83430.000    0.004
  83460.000    0.004
  83490.000    0.004
  83520.000    0.004
  83550.000    0.004
  83580.000    0.004
  83610.000    0.003
  83640.000    0.004
  83670.000    0.004
  83700.000    0.003
  83730.000    0.004
  83760.000    0.004
  83790.000    0.004
  83820.000    0.004
  83850.000    0.004
  83880.000    0.003
  83910.000    0.004
  83940.000    0.003
  83970.000    0.004
  84000.000    0.004
  84030.000    0.004
  84060.000    0.004
  84090.000    0.004
  84120.000    0.004
  84150.000    0.004
  84180.000    0.004
  84210.000    0.004
  84240.000    0.004
  84270.000    0.004
  84300.000    0.004
  84330.000    0.004
  84360.000    0.004
  84390.000    0.004
  84420.000    0.004
  84450.000    0.004
  84480.000    0.004
  84510.000    0.004
  84540.000    0.004
  84570.000    0.004
  84600.000    0.004
  84630.000    0.004
  84660.000    0.004
  84690.000    0.004
  84720.000    0.004
  84750.000    0.004
  84780.000    0.004
  84810.000    0.004
  84840.000    0.004
  84870.000    0.004
  84900.000    0.004
  84930.000    0.004
  84960.000    0.004
  84990.000    0.004
  85020.000    0.004
  85050.000    0.003
  85080.000    0.003
  85110.000    0.004
  85140.000    0.004
  85170.000    0.004
  85200.000    0.004
  85230.000    0.003
  85260.000    0.004
  85290.000    0.004
  85320.000    0.004
  85350.000    0.004
  85380.000    0.004
  85410.000    0.004
  85440.000    0.004
  85470.000    0.004
  85500.000    0.004
  85530.000    0.004
  85560.000    0.004
  85590.000    0.004
  85620.000    0.004
  85650.000    0.004
  85680.000    0.004
  85710.000    0.004
  85740.000    0.004
  85770.000    0.004
  85800.000    0.004
  85830.000    0.004
  85860.000    0.004
  85890.000    0.004
  85920.000    0.004
  85950.000    0.004
  85980.000    0.003
  86010.000    0.004
  86040.000    0.004
  86070.000    0.004
  86100.000    0.004
  86130.000    0.004
  86160.000    0.004
  86190.000    0.004
  86220.000    0.004
  86250.000    0.004
  86280.000    0.003
  86310.000    0.004
  86340.000    0.004
  86370.000    0.004
  86400.000    0.004
  86430.000    0.004
  86460.000    0.004
  86490.000    0.004
  86520.000    0.004
  86550.000    0.004
  86580.000    0.004
  86610.000    0.004
  86640.000    0.004
  86670.000    0.004
  86700.000    0.004
  86730.000    0.004
  86760.000    0.004
  86790.000    0.004
  86820.000    0.004
  86850.000    0.004
  86880.000    0.004
  86910.000    0.004
  86940.000    0.004
  86970.000    0.004
  87000.000    0.004
  87030.000    0.004
  87060.000    0.004
  87090.000    0.004
  87120.000    0.004
  87150.000    0.004
  87180.000    0.004
  87210.000    0.004
  87240.000    0.004
  87270.000    0.004
  87300.000    0.004
  87330.000    0.004
  87360.000    0.004
  87390.000    0.004
  87420.000    0.004
  87450.000    0.004
  87480.000    0.004
  87510.000    0.004
  87540.000    0.004
  87570.000    0.004
  87600.000    0.004
  87630.000    0.004
  87660.000    0.004
  87690.000    0.004
  87720.000    0.004
  87750.000    0.004
  87780.000    0.004
  87810.000    0.004
  87840.000    0.004
  87870.000    0.004
  87900.000    0.004
  87930.000    0.004
  87960.000    0.004
  87990.000    0.004
  88020.000    0.004
  88050.000    0.004
  88080.000    0.004
  88110.000    0.004
  88140.000    0.004
  88170.000    0.004
  88200.000    0.004
  88230.000    0.004
  88260.000    0.004
  88290.000    0.004
  88320.000    0.004
  88350.000    0.004
  88380.000    0.004
  88410.000    0.004
  88440.000    0.004
  88470.000    0.004
  88500.000    0.004
  88530.000    0.004
  88560.000    0.004
  88590.000    0.004
  88620.000    0.004
  88650.000    0.004
  88680.000    0.004
  88710.000    0.004
  88740.000    0.004
  88770.000    0.004
  88800.000    0.004
  88830.000    0.004
  88860.000    0.004
  88890.000    0.004
  88920.000    0.004
  88950.000    0.004
  88980.000    0.004
  89010.000    0.004
  89040.000    0.004
  89070.000    0.004
  89100.000    0.004
  89130.000    0.004
  89160.000    0.004
  89190.000    0.004
  89220.000    0.004
  89250.000    0.004
  89280.000    0.004
  89310.000    0.004
  89340.000    0.004
  89370.000    0.004
  89400.000    0.004
  89430.000    0.004
  89460.000    0.004
  89490.000    0.004
  89520.000    0.004
  89550.000    0.004
  89580.000    0.004
  89610.000    0.004
  89640.000    0.004
  89670.000    0.004
  89700.000    0.004
  89730.000    0.004
  89760.000    0.004
  89790.000    0.004
  89820.000    0.004
  89850.000    0.004
  89880.000    0.004
  89910.000    0.004
  89940.000    0.004
  89970.000    0.004
  90000.000    0.004
  90030.000    0.004
  90060.000    0.004
  90090.000    0.004
  90120.000    0.004
  90150.000    0.004
  90180.000    0.004
  90210.000    0.004
  90240.000    0.004
  90270.000    0.004
  90300.000    0.004
  90330.000    0.003
  90360.000    0.004
  90390.000    0.004
  90420.000    0.003
  90450.000    0.003
  90480.000    0.004
  90510.000    0.004
  90540.000    0.004
  90570.000    0.004
  90600.000    0.004
  90630.000    0.004
  90660.000    0.004
  90690.000    0.004
  90720.000    0.004
  90750.000    0.003
  90780.000    0.004
  90810.000    0.004
  90840.000    0.004
  90870.000    0.004
  90900.000    0.004
  90930.000    0.004
  90960.000    0.004
  90990.000    0.004
  91020.000    0.004
  91050.000    0.004
  91080.000    0.004
  91110.000    0.003
  91140.000    0.003
  91170.000    0.004
  91200.000    0.004
  91230.000    0.004
  91260.000    0.004
  91290.000    0.004
  91320.000    0.004
  91350.000    0.004
  91380.000    0.004
  91410.000    0.004
  91440.000    0.004
  91470.000    0.004
  91500.000    0.004
  91530.000    0.004
  91560.000    0.004
  91590.000    0.004
  91620.000    0.004
  91650.000    0.004
  91680.000    0.004
  91710.000    0.004
  91740.000    0.004
  91770.000    0.004
  91800.000    0.004
  91830.000    0.004
  91860.000    0.004
  91890.000    0.004
  91920.000    0.004
  91950.000    0.004
  91980.000    0.004
  92010.000    0.004
  92040.000    0.004
  92070.000    0.004
  92100.000    0.004
  92130.000    0.004
  92160.000    0.004
  92190.000    0.004
  92220.000    0.004
  92250.000    0.004
  92280.000    0.004
  92310.000    0.003
  92340.000    0.004
  92370.000    0.004
  92400.000    0.004
  92430.000    0.004
  92460.000    0.004
  92490.000    0.003
  92520.000    0.004
  92550.000    0.004
  92580.000    0.004
  92610.000    0.004
  92640.000    0.004
  92670.000    0.004
  92700.000    0.004
  92730.000    0.004
  92760.000    0.004
  92790.000    0.004
  92820.000    0.004
  92850.000    0.004
  92880.000    0.004
  92910.000    0.004
  92940.000    0.004
  92970.000    0.004
  93000.000    0.004
  93030.000    0.004
  93060.000    0.004
  93090.000    0.004
  93120.000    0.004
  93150.000    0.004
  93180.000    0.004
  93210.000    0.003
  93240.000    0.004
  93270.000    0.004
  93300.000    0.004
  93330.000    0.004
  93360.000    0.004
  93390.000    0.004
  93420.000    0.004
  93450.000    0.004
  93480.000    0.004
  93510.000    0.003
  93540.000    0.003
  93570.000    0.004
  93600.000    0.003
  93630.000    0.004
  93660.000    0.004
  93690.000    0.004
  93720.000    0.004
  93750.000    0.004
  93780.000    0.004
  93810.000    0.004
  93840.000    0.004
  93870.000    0.004
  93900.000    0.004
  93930.000    0.004
  93960.000    0.004
  93990.000    0.004
  94020.000    0.004
  94050.000    0.004
  94080.000    0.004
  94110.000    0.004
  94140.000    0.004
  94170.000    0.004
  94200.000    0.004
  94230.000    0.004
  94260.000    0.004
  94290.000    0.004
  94320.000    0.004
  94350.000    0.004
  94380.000    0.004
  94410.000    0.004
  94440.000    0.004
  94470.000    0.004
  94500.000    0.004
  94530.000    0.003
  94560.000    0.004
  94590.000    0.004
  94620.000    0.004
  94650.000    0.004
  94680.000    0.004
  94710.000    0.004
  94740.000    0.003
  94770.000    0.004
  94800.000    0.004
  94830.000    0.004
  94860.000    0.004
  94890.000    0.004
  94920.000    0.004
  94950.000    0.004
  94980.000    0.004
  95010.000    0.004
  95040.000    0.004
  95070.000    0.004
  95100.000    0.004
  95130.000    0.004
  95160.000    0.004
  95190.000    0.004
  95220.000    0.004
  95250.000    0.004
  95280.000    0.004
  95310.000    0.004
  95340.000    0.004
  95370.000    0.004
  95400.000    0.004
  95430.000    0.004
  95460.000    0.004
  95490.000    0.004
  95520.000    0.004
  95550.000    0.004
  95580.000    0.004
  95610.000    0.004
  95640.000    0.004
  95670.000    0.004
  95700.000    0.004
  95730.000    0.004
  95760.000    0.004
  95790.000    0.004
  95820.000    0.004
  95850.000    0.004
  95880.000    0.004
  95910.000    0.004
  95940.000    0.004
  95970.000    0.004
  96000.000    0.004
  96030.000    0.004
  96060.000    0.004
  96090.000    0.004
  96120.000    0.004
  96150.000    0.004
  96180.000    0.004
  96210.000    0.004
  96240.000    0.004
  96270.000    0.004
  96300.000    0.004
  96330.000    0.004
  96360.000    0.004
  96390.000    0.003
  96420.000    0.004
  96450.000    0.003
  96480.000    0.004
  96510.000    0.004
  96540.000    0.004
  96570.000    0.004
  96600.000    0.003
  96630.000    0.004
  96660.000    0.004
  96690.000    0.004
  96720.000    0.003
  96750.000    0.004
  96780.000    0.003
  96810.000    0.004
  96840.000    0.004
  96870.000    0.003
  96900.000    0.004
  96930.000    0.004
  96960.000    0.003
  96990.000    0.004
  97020.000    0.004
  97050.000    0.004
  97080.000    0.004
  97110.000    0.004
  97140.000    0.004
  97170.000    0.003
  97200.000    0.004
  97230.000    0.004
  97260.000    0.004
  97290.000    0.004
  97320.000    0.004
  97350.000    0.004
  97380.000    0.004
  97410.000    0.004
  97440.000    0.004
  97470.000    0.004
  97500.000    0.003
  97530.000    0.004
  97560.000    0.004
  97590.000    0.004
  97620.000    0.004
  97650.000    0.004
  97680.000    0.003
  97710.000    0.004
  97740.000    0.003
  97770.000    0.004
  97800.000    0.004
  97830.000    0.004
  97860.000    0.003
  97890.000    0.003
  97920.000    0.004
  97950.000    0.003
  97980.000    0.004
  98010.000    0.004
  98040.000    0.004
  98070.000    0.004
  98100.000    0.004
  98130.000    0.004
  98160.000    0.004
  98190.000    0.004
  98220.000    0.004
  98250.000    0.004
  98280.000    0.003
  98310.000    0.004
  98340.000    0.004
  98370.000    0.004
  98400.000    0.004
  98430.000    0.004
  98460.000    0.004
  98490.000    0.004
  98520.000    0.004
  98550.000    0.004
  98580.000    0.004
  98610.000    0.004
  98640.000    0.004
  98670.000    0.004
  98700.000    0.004
  98730.000    0.003
  98760.000    0.004
  98790.000    0.004
  98820.000    0.003
  98850.000    0.003
  98880.000    0.004
  98910.000    0.004
  98940.000    0.004
  98970.000    0.004
  99000.000    0.004
  99030.000    0.003
  99060.000    0.004
  99090.000    0.004
  99120.000    0.004
  99150.000    0.004
  99180.000    0.004
  99210.000    0.004
  99240.000    0.004
  99270.000    0.004
  99300.000    0.004
  99330.000    0.004
  99360.000    0.004
  99390.000    0.004
  99420.000    0.004
  99450.000    0.003
  99480.000    0.004
  99510.000    0.004
  99540.000    0.004
  99570.000    0.003
  99600.000    0.004
  99630.000    0.004
  99660.000    0.003
  99690.000    0.004
  99720.000    0.004
  99750.000    0.004
  99780.000    0.004
  99810.000    0.004
  99840.000    0.003
  99870.000    0.003
  99900.000    0.004
  99930.000    0.004
  99960.000    0.004
  99990.000    0.004
