# Supplementary material for: Identification and validation of biomarkers associated with lactic acid metabolism in diabetic nephropathy
Source: PeerJ. 2026 Mar 3;14:e20761. doi: 10.7717/peerj.20761 (PMC12965171; doi:10.7717/peerj.20761)
Supplement: Supplemental Information 17 [file peerj-14-20761-s017.xvg]

# This file was created Fri May 23 18:57:31 2025
# Created by:
#                       :-) GROMACS - gmx rms, 2024.4 (-:
# 
# Executable:   /data-nvme/yangyudong/software/gromacs-2024.4/gmx2024/bin/gmx
# Data prefix:  /data-nvme/yangyudong/software/gromacs-2024.4/gmx2024
# Working dir:  /data/yangyudong/project/m/45_NJZK-20403-7/PTGS2_CIMICOXIB
# Command line:
#   gmx rms -s md_0_1.tpr -f md_nopbc.xtc -o rmsd.xvg -tu ns
# gmx rms is part of G R O M A C S:
#
# GROup of MAchos and Cynical Suckers
#
@    title "RMSD"
@    xaxis  label "Time (ns)"
@    yaxis  label "RMSD (nm)"
@TYPE xy
@ subtitle "MOL after lsq fit to Protein"
   0.0000000    0.0005272
   0.0300000    0.0947356
   0.0600000    0.0844946
   0.0900000    0.1057718
   0.1200000    0.0740458
   0.1500000    0.0927487
   0.1800000    0.0809676
   0.2100000    0.1472029
   0.2400000    0.0839577
   0.2700000    0.1037065
   0.3000000    0.0935658
   0.3300000    0.0706886
   0.3600000    0.0908798
   0.3900000    0.0717258
   0.4200000    0.0847511
   0.4500000    0.0567589
   0.4800000    0.0708418
   0.5100001    0.0783912
   0.5400000    0.0630492
   0.5700001    0.0960535
   0.6000000    0.0781232
   0.6300001    0.0516729
   0.6600000    0.0720282
   0.6900001    0.0717941
   0.7200000    0.0783627
   0.7500001    0.0819385
   0.7800000    0.1028967
   0.8100001    0.0796292
   0.8400000    0.0666678
   0.8700001    0.1001679
   0.9000000    0.1185094
   0.9300001    0.1051261
   0.9600000    0.0806130
   0.9900001    0.0873498
   1.0200001    0.1210336
   1.0500001    0.0899763
   1.0800000    0.0748390
   1.1100000    0.0960282
   1.1400001    0.0702984
   1.1700001    0.1008637
   1.2000000    0.0624197
   1.2300000    0.0858638
   1.2600001    0.1220095
   1.2900001    0.0887584
   1.3200001    0.0813812
   1.3500000    0.0665743
   1.3800001    0.1271939
   1.4100001    0.1243251
   1.4400001    0.1168821
   1.4700000    0.0954971
   1.5000001    0.1184781
   1.5300001    0.1193599
   1.5600001    0.0814509
   1.5900000    0.1247552
   1.6200001    0.1005052
   1.6500001    0.0912504
   1.6800001    0.1175834
   1.7100000    0.1189707
   1.7400001    0.1190059
   1.7700001    0.1226616
   1.8000001    0.1151991
   1.8300000    0.1119280
   1.8600001    0.0992247
   1.8900001    0.0956700
   1.9200001    0.1078454
   1.9500000    0.0754681
   1.9800001    0.0918771
   2.0100000    0.1475199
   2.0400002    0.0971619
   2.0700002    0.1273044
   2.1000001    0.1021097
   2.1300001    0.1027534
   2.1600001    0.0732506
   2.1900001    0.0915797
   2.2200000    0.1345579
   2.2500000    0.1239921
   2.2800002    0.0449675
   2.3100002    0.1198838
   2.3400002    0.0988635
   2.3700001    0.0486415
   2.4000001    0.0574296
   2.4300001    0.0611106
   2.4600000    0.0674536
   2.4900000    0.0671547
   2.5200002    0.0818275
   2.5500002    0.0616328
   2.5800002    0.0460905
   2.6100001    0.0587782
   2.6400001    0.0704438
   2.6700001    0.0805527
   2.7000000    0.0715835
   2.7300000    0.0858813
   2.7600002    0.0487733
   2.7900002    0.0762914
   2.8200002    0.0841918
   2.8500001    0.0947365
   2.8800001    0.0803877
   2.9100001    0.0522399
   2.9400001    0.0698441
   2.9700000    0.1267760
   3.0000002    0.0638667
   3.0300002    0.1396768
   3.0600002    0.1616618
   3.0900002    0.1464225
   3.1200001    0.1756758
   3.1500001    0.1311776
   3.1800001    0.1075498
   3.2100000    0.1312333
   3.2400002    0.1434668
   3.2700002    0.1192513
   3.3000002    0.1567292
   3.3300002    0.1404223
   3.3600001    0.1515953
   3.3900001    0.1158318
   3.4200001    0.1472148
   3.4500000    0.1210653
   3.4800003    0.1616044
   3.5100002    0.1358532
   3.5400002    0.1285347
   3.5700002    0.1337492
   3.6000001    0.1467653
   3.6300001    0.1518301
   3.6600001    0.1320361
   3.6900001    0.1367507
   3.7200003    0.1648073
   3.7500002    0.1509011
   3.7800002    0.1727981
   3.8100002    0.1221822
   3.8400002    0.1485544
   3.8700001    0.1519241
   3.9000001    0.1480579
   3.9300003    0.1550011
   3.9600003    0.2136339
   3.9900002    0.1333794
   4.0200000    0.1894345
   4.0500002    0.1530375
   4.0800004    0.1829195
   4.1100001    0.1807280
   4.1400003    0.1701247
   4.1700001    0.1403696
   4.2000003    0.1609563
   4.2300000    0.1470656
   4.2600002    0.1645075
   4.2900004    0.1691223
   4.3200002    0.1254779
   4.3500004    0.1416413
   4.3800001    0.1443569
   4.4100003    0.1436758
   4.4400001    0.1733399
   4.4700003    0.1702459
   4.5000000    0.1876185
   4.5300002    0.1325291
   4.5600004    0.1466844
   4.5900002    0.1940417
   4.6200004    0.1705122
   4.6500001    0.1611700
   4.6800003    0.1403886
   4.7100000    0.1585936
   4.7400002    0.1897110
   4.7700005    0.1577573
   4.8000002    0.1157718
   4.8300004    0.1492540
   4.8600001    0.1591612
   4.8900003    0.1359074
   4.9200001    0.1414827
   4.9500003    0.1434443
   4.9800000    0.1339437
   5.0100002    0.1349301
   5.0400004    0.1515555
   5.0700002    0.1115200
   5.1000004    0.1693107
   5.1300001    0.1803245
   5.1600003    0.1831529
   5.1900001    0.1879898
   5.2200003    0.1877059
   5.2500005    0.1680943
   5.2800002    0.1615950
   5.3100004    0.1679658
   5.3400002    0.1958456
   5.3700004    0.1448075
   5.4000001    0.1309365
   5.4300003    0.1735011
   5.4600000    0.1477590
   5.4900002    0.1601206
   5.5200005    0.1373307
   5.5500002    0.1820389
   5.5800004    0.2036610
   5.6100001    0.1581803
   5.6400003    0.1778555
   5.6700001    0.1439663
   5.7000003    0.1447222
   5.7300005    0.2014589
   5.7600002    0.1604398
   5.7900004    0.1723479
   5.8200002    0.1337756
   5.8500004    0.1473993
   5.8800001    0.1616127
   5.9100003    0.1560901
   5.9400001    0.2022711
   5.9700003    0.1384520
   6.0000005    0.1363841
   6.0300002    0.1509813
   6.0600004    0.1331079
   6.0900002    0.1475784
   6.1200004    0.1652581
   6.1500001    0.0982369
   6.1800003    0.1124253
   6.2100005    0.1170991
   6.2400002    0.0962132
   6.2700005    0.1473156
   6.3000002    0.1313282
   6.3300004    0.1323888
   6.3600001    0.1386392
   6.3900003    0.1494423
   6.4200001    0.1675492
   6.4500003    0.1933294
   6.4800005    0.2158490
   6.5100002    0.2201469
   6.5400004    0.2102190
   6.5700002    0.2524229
   6.6000004    0.2463451
   6.6300001    0.2741181
   6.6600003    0.3467524
   6.6900005    0.3371226
   6.7200003    0.2288216
   6.7500005    0.2329564
   6.7800002    0.2311871
   6.8100004    0.2646189
   6.8400002    0.3830325
   6.8700004    0.5168052
   6.9000001    0.5321931
   6.9300003    0.5317103
   6.9600005    0.5561963
   6.9900002    0.5689524
   7.0200005    0.5271773
   7.0500002    0.5390795
   7.0800004    0.4867238
   7.1100001    0.4829657
   7.1400003    0.4819214
   7.1700006    0.5046421
   7.2000003    0.5109891
   7.2300005    0.5519859
   7.2600002    0.4733143
   7.2900004    0.5496221
   7.3200002    0.5354736
   7.3500004    0.5443406
   7.3800001    0.5595596
   7.4100003    0.4990508
   7.4400005    0.5416932
   7.4700003    0.5303724
   7.5000005    0.5512548
   7.5300002    0.5575991
   7.5600004    0.5359830
   7.5900002    0.5435701
   7.6200004    0.5499258
   7.6500006    0.5599077
   7.6800003    0.5483897
   7.7100005    0.5515078
   7.7400002    0.5287314
   7.7700005    0.5171373
   7.8000002    0.5443466
   7.8300004    0.5299537
   7.8600006    0.5417073
   7.8900003    0.5525841
   7.9200006    0.5611458
   7.9500003    0.5489380
   7.9800005    0.5462227
   8.0100002    0.5518898
   8.0400000    0.5291113
   8.0700006    0.5267615
   8.1000004    0.5503204
   8.1300001    0.5316789
   8.1600008    0.5455620
   8.1900005    0.5495530
   8.2200003    0.5878388
   8.2500000    0.5548815
   8.2800007    0.5773064
   8.3100004    0.5351298
   8.3400002    0.5644465
   8.3700008    0.6093799
   8.4000006    0.5878854
   8.4300003    0.5460817
   8.4600000    0.5978402
   8.4900007    0.5880734
   8.5200005    0.6016175
   8.5500002    0.5368153
   8.5800009    0.5880812
   8.6100006    0.5661980
   8.6400003    0.5753909
   8.6700001    0.6390864
   8.7000008    0.6144199
   8.7300005    0.6017991
   8.7600002    0.5637100
   8.7900000    0.6064165
   8.8200006    0.5851893
   8.8500004    0.6112398
   8.8800001    0.6178051
   8.9100008    0.5903696
   8.9400005    0.5781316
   8.9700003    0.5868311
   9.0000000    0.5531964
   9.0300007    0.5924470
   9.0600004    0.5994282
   9.0900002    0.6202886
   9.1200008    0.6267174
   9.1500006    0.6240855
   9.1800003    0.5955075
   9.2100000    0.5949288
   9.2400007    0.5746646
   9.2700005    0.6062579
   9.3000002    0.6019481
   9.3300009    0.6206833
   9.3600006    0.6265715
   9.3900003    0.5993925
   9.4200001    0.6280101
   9.4500008    0.6022616
   9.4800005    0.6450346
   9.5100002    0.5727150
   9.5400009    0.6402993
   9.5700006    0.6091952
   9.6000004    0.5308018
   9.6300001    0.6353199
   9.6600008    0.5916365
   9.6900005    0.6143041
   9.7200003    0.5960808
   9.7500000    0.5597145
   9.7800007    0.6321543
   9.8100004    0.6069031
   9.8400002    0.5757247
   9.8700008    0.6097291
   9.9000006    0.6065282
   9.9300003    0.5762634
   9.9600000    0.5980905
   9.9900007    0.6151657
  10.0200005    0.6115329
  10.0500002    0.6089743
  10.0800009    0.6354098
  10.1100006    0.5748084
  10.1400003    0.6189454
  10.1700001    0.5905998
  10.2000008    0.5886112
  10.2300005    0.5845276
  10.2600002    0.6069162
  10.2900009    0.5874006
  10.3200006    0.5918786
  10.3500004    0.6044977
  10.3800001    0.5735022
  10.4100008    0.5815752
  10.4400005    0.5877849
  10.4700003    0.5775371
  10.5000010    0.5968999
  10.5300007    0.6070655
  10.5600004    0.5927578
  10.5900002    0.5966141
  10.6200008    0.5835350
  10.6500006    0.6094198
  10.6800003    0.5952850
  10.7100000    0.5793256
  10.7400007    0.5965076
  10.7700005    0.6445400
  10.8000002    0.6117420
  10.8300009    0.6091981
  10.8600006    0.5989926
  10.8900003    0.5897159
  10.9200001    0.6314796
  10.9500008    0.6284326
  10.9800005    0.6348918
  11.0100002    0.5813230
  11.0400009    0.5991299
  11.0700006    0.5684826
  11.1000004    0.6084769
  11.1300001    0.6040485
  11.1600008    0.5996501
  11.1900005    0.5875459
  11.2200003    0.6532668
  11.2500010    0.5986495
  11.2800007    0.6217657
  11.3100004    0.5895938
  11.3400002    0.5933648
  11.3700008    0.6106153
  11.4000006    0.5683513
  11.4300003    0.5973306
  11.4600010    0.5941002
  11.4900007    0.6133596
  11.5200005    0.6097355
  11.5500002    0.6143704
  11.5800009    0.5685990
  11.6100006    0.5954489
  11.6400003    0.5891002
  11.6700010    0.6097613
  11.7000008    0.5947682
  11.7300005    0.6044676
  11.7600002    0.6250121
  11.7900009    0.6557263
  11.8200006    0.6084760
  11.8500004    0.6093540
  11.8800001    0.6243587
  11.9100008    0.6145186
  11.9400005    0.5718573
  11.9700003    0.5788314
  12.0000010    0.5966125
  12.0300007    0.5732054
  12.0600004    0.5812089
  12.0900002    0.6077976
  12.1200008    0.5733215
  12.1500006    0.6036547
  12.1800003    0.6036044
  12.2100010    0.5837747
  12.2400007    0.6263636
  12.2700005    0.6085475
  12.3000002    0.6103420
  12.3300009    0.5754422
  12.3600006    0.6065817
  12.3900003    0.5765483
  12.4200010    0.5701551
  12.4500008    0.5917938
  12.4800005    0.6015284
  12.5100002    0.5860841
  12.5400009    0.6003958
  12.5700006    0.5794142
  12.6000004    0.5500818
  12.6300011    0.5710473
  12.6600008    0.5764677
  12.6900005    0.5994972
  12.7200003    0.5717849
  12.7500010    0.5647596
  12.7800007    0.5707297
  12.8100004    0.5621708
  12.8400002    0.5331178
  12.8700008    0.5886896
  12.9000006    0.5378882
  12.9300003    0.6153679
  12.9600010    0.5693089
  12.9900007    0.5272094
  13.0200005    0.5606424
  13.0500002    0.5742478
  13.0800009    0.5577305
  13.1100006    0.6145403
  13.1400003    0.5943710
  13.1700010    0.5856436
  13.2000008    0.5372573
  13.2300005    0.5557781
  13.2600002    0.5768850
  13.2900009    0.5754033
  13.3200006    0.5447255
  13.3500004    0.5377240
  13.3800011    0.5829214
  13.4100008    0.5804746
  13.4400005    0.5372760
  13.4700003    0.5752383
  13.5000010    0.5583767
  13.5300007    0.6088121
  13.5600004    0.5993304
  13.5900011    0.5707757
  13.6200008    0.5892062
  13.6500006    0.5250694
  13.6800003    0.5384907
  13.7100010    0.5484158
  13.7400007    0.5479179
  13.7700005    0.5722644
  13.8000002    0.6206378
  13.8300009    0.5926570
  13.8600006    0.6121137
  13.8900003    0.6277547
  13.9200010    0.5794386
  13.9500008    0.5626265
  13.9800005    0.5835772
  14.0100002    0.5772554
  14.0400009    0.5812517
  14.0700006    0.5506672
  14.1000004    0.5928391
  14.1300011    0.5702016
  14.1600008    0.5543450
  14.1900005    0.5776939
  14.2200003    0.5679629
  14.2500010    0.5339211
  14.2800007    0.5958405
  14.3100004    0.5953226
  14.3400011    0.5782769
  14.3700008    0.5418853
  14.4000006    0.5522757
  14.4300003    0.5651254
  14.4600010    0.6084646
  14.4900007    0.5393466
  14.5200005    0.5320776
  14.5500011    0.6143466
  14.5800009    0.5673027
  14.6100006    0.5759493
  14.6400003    0.6002732
  14.6700010    0.5954521
  14.7000008    0.5253823
  14.7300005    0.5546128
  14.7600002    0.5425186
  14.7900009    0.5483189
  14.8200006    0.5967501
  14.8500004    0.5550903
  14.8800011    0.5849006
  14.9100008    0.5926420
  14.9400005    0.5701532
  14.9700003    0.5735691
  15.0000010    0.5680282
  15.0300007    0.6093402
  15.0600004    0.5680935
  15.0900011    0.5465720
  15.1200008    0.5935916
  15.1500006    0.5741392
  15.1800003    0.5606135
  15.2100010    0.5574706
  15.2400007    0.5855440
  15.2700005    0.5430894
  15.3000011    0.5662864
  15.3300009    0.5738412
  15.3600006    0.5759286
  15.3900003    0.5866492
  15.4200010    0.6131675
  15.4500008    0.6398578
  15.4800005    0.6054480
  15.5100012    0.5616883
  15.5400009    0.5900786
  15.5700006    0.6002167
  15.6000004    0.5770872
  15.6300011    0.5486551
  15.6600008    0.5648803
  15.6900005    0.5885679
  15.7200012    0.5824786
  15.7500010    0.5702860
  15.7800007    0.6099507
  15.8100004    0.5848913
  15.8400011    0.5802693
  15.8700008    0.5919396
  15.9000006    0.6366054
  15.9300003    0.6098460
  15.9600010    0.5684878
  15.9900007    0.5757351
  16.0200005    0.6124520
  16.0500011    0.6204696
  16.0799999    0.5650829
  16.1100006    0.5646551
  16.1400013    0.6013044
  16.1700001    0.5648698
  16.2000008    0.5973319
  16.2300014    0.5771118
  16.2600002    0.5405011
  16.2900009    0.5582182
  16.3200016    0.5625603
  16.3500004    0.5777742
  16.3800011    0.5822033
  16.4099998    0.5696054
  16.4400005    0.5590667
  16.4700012    0.5616039
  16.5000000    0.5568453
  16.5300007    0.5859529
  16.5600014    0.5475131
  16.5900002    0.5362780
  16.6200008    0.5644461
  16.6500015    0.5776392
  16.6800003    0.5462839
  16.7100010    0.6071424
  16.7400017    0.5396626
  16.7700005    0.5693134
  16.8000011    0.6006050
  16.8299999    0.5707257
  16.8600006    0.5363933
  16.8900013    0.5379027
  16.9200001    0.5796263
  16.9500008    0.6147432
  16.9800014    0.6082582
  17.0100002    0.5852509
  17.0400009    0.5565018
  17.0700016    0.5640594
  17.1000004    0.5696287
  17.1300011    0.5842845
  17.1600018    0.6137385
  17.1900005    0.5948853
  17.2200012    0.5857004
  17.2500000    0.5775855
  17.2800007    0.6009338
  17.3100014    0.6053483
  17.3400002    0.6209130
  17.3700008    0.5625185
  17.4000015    0.5193843
  17.4300003    0.5494143
  17.4600010    0.5918872
  17.4900017    0.5436794
  17.5200005    0.5684177
  17.5500011    0.5941475
  17.5799999    0.5829564
  17.6100006    0.5720963
  17.6400013    0.5931989
  17.6700001    0.6055266
  17.7000008    0.5523403
  17.7300014    0.6200197
  17.7600002    0.6054518
  17.7900009    0.5882606
  17.8200016    0.5670635
  17.8500004    0.5931445
  17.8800011    0.5624673
  17.9100018    0.5665523
  17.9400005    0.5424603
  17.9700012    0.5516456
  18.0000000    0.5666864
  18.0300007    0.5719345
  18.0600014    0.5880057
  18.0900002    0.5472593
  18.1200008    0.5658761
  18.1500015    0.5880660
  18.1800003    0.5747541
  18.2100010    0.5921531
  18.2400017    0.5552323
  18.2700005    0.5888923
  18.3000011    0.5780122
  18.3299999    0.5904325
  18.3600006    0.5761852
  18.3900013    0.6086279
  18.4200001    0.5770041
  18.4500008    0.5954052
  18.4800014    0.5797605
  18.5100002    0.5667545
  18.5400009    0.5590635
  18.5700016    0.5757005
  18.6000004    0.5508854
  18.6300011    0.5744983
  18.6600018    0.5990105
  18.6900005    0.5535916
  18.7200012    0.5582085
  18.7500000    0.5760336
  18.7800007    0.5554485
  18.8100014    0.5514822
  18.8400002    0.5692104
  18.8700008    0.5629726
  18.9000015    0.5796978
  18.9300003    0.5944052
  18.9600010    0.5748852
  18.9900017    0.5705650
  19.0200005    0.5588036
  19.0500011    0.5912969
  19.0800018    0.5829094
  19.1100006    0.5744788
  19.1400013    0.5740365
  19.1700001    0.5706503
  19.2000008    0.5916730
  19.2300014    0.5625325
  19.2600002    0.5446013
  19.2900009    0.5541964
  19.3200016    0.5831419
  19.3500004    0.5775307
  19.3800011    0.5649318
  19.4100018    0.5527795
  19.4400005    0.5601978
  19.4700012    0.5516667
  19.5000000    0.5991210
  19.5300007    0.5681817
  19.5600014    0.5768577
  19.5900002    0.5439265
  19.6200008    0.5712285
  19.6500015    0.5395160
  19.6800003    0.5573722
  19.7100010    0.5963029
  19.7400017    0.5790641
  19.7700005    0.6041303
  19.8000011    0.5834299
  19.8300018    0.5931001
  19.8600006    0.5700375
  19.8900013    0.5741067
  19.9200001    0.5746325
  19.9500008    0.5677554
  19.9800014    0.6027927
  20.0100002    0.5401623
  20.0400009    0.5533884
  20.0700016    0.5816113
  20.1000004    0.5917820
  20.1300011    0.5771888
  20.1600018    0.5732843
  20.1900005    0.5686122
  20.2200012    0.5697165
  20.2500019    0.5744219
  20.2800007    0.5789499
  20.3100014    0.5950994
  20.3400002    0.5973451
  20.3700008    0.5813199
  20.4000015    0.5656251
  20.4300003    0.5285622
  20.4600010    0.6387753
  20.4900017    0.5889361
  20.5200005    0.5766360
  20.5500011    0.5685434
  20.5800018    0.5838568
  20.6100006    0.5269903
  20.6400013    0.5374925
  20.6700001    0.5471616
  20.7000008    0.5649962
  20.7300014    0.5419939
  20.7600002    0.5586002
  20.7900009    0.5410271
  20.8200016    0.5469840
  20.8500004    0.5629996
  20.8800011    0.5595450
  20.9100018    0.5757052
  20.9400005    0.5921482
  20.9700012    0.5743389
  21.0000019    0.5466080
  21.0300007    0.5763767
  21.0600014    0.5892257
  21.0900002    0.5870797
  21.1200008    0.5951304
  21.1500015    0.5976963
  21.1800003    0.5771209
  21.2100010    0.5733402
  21.2400017    0.5949603
  21.2700005    0.6049960
  21.3000011    0.5847510
  21.3300018    0.5650442
  21.3600006    0.5587308
  21.3900013    0.5778177
  21.4200001    0.5801996
  21.4500008    0.6034499
  21.4800014    0.6043353
  21.5100002    0.5756066
  21.5400009    0.5716305
  21.5700016    0.5700967
  21.6000004    0.6063588
  21.6300011    0.6234388
  21.6600018    0.5748752
  21.6900005    0.5719454
  21.7200012    0.5892606
  21.7500019    0.5732782
  21.7800007    0.6121442
  21.8100014    0.5861730
  21.8400002    0.6010431
  21.8700008    0.5825371
  21.9000015    0.5967411
  21.9300003    0.5794274
  21.9600010    0.5806898
  21.9900017    0.5714570
  22.0200005    0.5760046
  22.0500011    0.6174058
  22.0800018    0.6098276
  22.1100006    0.6072489
  22.1400013    0.5902671
  22.1700020    0.5673788
  22.2000008    0.6133626
  22.2300014    0.5938302
  22.2600002    0.6025609
  22.2900009    0.5783306
  22.3200016    0.6321571
  22.3500004    0.6435100
  22.3800011    0.6107229
  22.4100018    0.6201169
  22.4400005    0.5829004
  22.4700012    0.6169984
  22.5000019    0.5876802
  22.5300007    0.5989819
  22.5600014    0.5635153
  22.5900002    0.5921838
  22.6200008    0.5906932
  22.6500015    0.5996004
  22.6800003    0.5932578
  22.7100010    0.6495685
  22.7400017    0.5834867
  22.7700005    0.6200330
  22.8000011    0.5733539
  22.8300018    0.6149457
  22.8600006    0.5941223
  22.8900013    0.6045993
  22.9200020    0.5989519
  22.9500008    0.5814714
  22.9800014    0.5740303
  23.0100002    0.5627406
  23.0400009    0.5839793
  23.0700016    0.6133417
  23.1000004    0.5851654
  23.1300011    0.5764089
  23.1600018    0.5623836
  23.1900005    0.5800911
  23.2200012    0.6314920
  23.2500019    0.6061233
  23.2800007    0.6085529
  23.3100014    0.6051518
  23.3400021    0.6115823
  23.3700008    0.5829224
  23.4000015    0.5816684
  23.4300003    0.5686849
  23.4600010    0.6225823
  23.4900017    0.5808892
  23.5200005    0.5906408
  23.5500011    0.5961918
  23.5800018    0.5722703
  23.6100006    0.5529983
  23.6400013    0.5811889
  23.6700020    0.5438092
  23.7000008    0.5583335
  23.7300014    0.5957299
  23.7600002    0.5834538
  23.7900009    0.5537650
  23.8200016    0.5876453
  23.8500004    0.5546659
  23.8800011    0.5547082
  23.9100018    0.5301303
  23.9400005    0.5944951
  23.9700012    0.5919479
  24.0000019    0.5912251
  24.0300007    0.5542840
  24.0600014    0.5825482
  24.0900021    0.5578973
  24.1200008    0.5363034
  24.1500015    0.5801271
  24.1800003    0.5868290
  24.2100010    0.5957093
  24.2400017    0.6022654
  24.2700005    0.5747655
  24.3000011    0.5954045
  24.3300018    0.5398031
  24.3600006    0.5844587
  24.3900013    0.6035885
  24.4200020    0.6410386
  24.4500008    0.6331865
  24.4800014    0.5831704
  24.5100002    0.5893064
  24.5400009    0.5969590
  24.5700016    0.5837917
  24.6000004    0.5881996
  24.6300011    0.5881511
  24.6600018    0.6126368
  24.6900005    0.5755336
  24.7200012    0.6014301
  24.7500019    0.5902264
  24.7800007    0.5926376
  24.8100014    0.5778211
  24.8400021    0.6079860
  24.8700008    0.6095163
  24.9000015    0.5950254
  24.9300003    0.6439375
  24.9600010    0.6710746
  24.9900017    0.6527181
  25.0200005    0.6147528
  25.0500011    0.6107290
  25.0800018    0.6201793
  25.1100006    0.5902796
  25.1400013    0.6194497
  25.1700020    0.6234002
  25.2000008    0.5737684
  25.2300014    0.5645109
  25.2600021    0.5743130
  25.2900009    0.6029074
  25.3200016    0.5738276
  25.3500004    0.6008984
  25.3800011    0.5840549
  25.4100018    0.6125975
  25.4400005    0.5649936
  25.4700012    0.6109146
  25.5000019    0.6033147
  25.5300007    0.5994989
  25.5600014    0.6038541
  25.5900021    0.5905308
  25.6200008    0.5786640
  25.6500015    0.6073851
  25.6800003    0.6173760
  25.7100010    0.5913175
  25.7400017    0.5880725
  25.7700005    0.5823272
  25.8000011    0.5847802
  25.8300018    0.5937215
  25.8600006    0.6006818
  25.8900013    0.5904107
  25.9200020    0.5999562
  25.9500008    0.6290359
  25.9800014    0.6302585
  26.0100021    0.5897369
  26.0400009    0.5835885
  26.0700016    0.5886551
  26.1000004    0.6216996
  26.1300011    0.6119893
  26.1600018    0.6146257
  26.1900005    0.5946060
  26.2200012    0.6113985
  26.2500019    0.5793951
  26.2800007    0.6171335
  26.3100014    0.5617944
  26.3400021    0.5851704
  26.3700008    0.6054341
  26.4000015    0.5983517
  26.4300003    0.5952734
  26.4600010    0.6046829
  26.4900017    0.6043801
  26.5200005    0.5748795
  26.5500011    0.5992211
  26.5800018    0.5974243
  26.6100006    0.5951536
  26.6400013    0.5636076
  26.6700020    0.6009180
  26.7000008    0.5949194
  26.7300014    0.5805291
  26.7600021    0.5835425
  26.7900009    0.5800595
  26.8200016    0.5617356
  26.8500004    0.5648681
  26.8800011    0.5948908
  26.9100018    0.5448693
  26.9400005    0.6089656
  26.9700012    0.5913227
  27.0000019    0.5772225
  27.0300007    0.5786970
  27.0600014    0.5539977
  27.0900021    0.6040652
  27.1200008    0.5801886
  27.1500015    0.5806729
  27.1800022    0.6123012
  27.2100010    0.6117756
  27.2400017    0.5639443
  27.2700005    0.5707459
  27.3000011    0.5777347
  27.3300018    0.5872273
  27.3600006    0.6355367
  27.3900013    0.6100512
  27.4200020    0.5849141
  27.4500008    0.5879361
  27.4800014    0.5892968
  27.5100021    0.6224967
  27.5400009    0.5959526
  27.5700016    0.6285644
  27.6000004    0.6158901
  27.6300011    0.5893818
  27.6600018    0.5912449
  27.6900005    0.5838189
  27.7200012    0.5955144
  27.7500019    0.5928620
  27.7800007    0.5939689
  27.8100014    0.5612077
  27.8400021    0.5794197
  27.8700008    0.5752516
  27.9000015    0.6287692
  27.9300022    0.5794463
  27.9600010    0.6079386
  27.9900017    0.5853934
  28.0200005    0.6230249
  28.0500011    0.5377862
  28.0800018    0.6079351
  28.1100006    0.5777950
  28.1400013    0.5742666
  28.1700020    0.6137316
  28.2000008    0.5792575
  28.2300014    0.5589074
  28.2600021    0.5510437
  28.2900009    0.5816003
  28.3200016    0.5708659
  28.3500023    0.5793267
  28.3800011    0.5600258
  28.4100018    0.5502090
  28.4400005    0.5597655
  28.4700012    0.5924201
  28.5000019    0.6029791
  28.5300007    0.5618683
  28.5600014    0.5668698
  28.5900021    0.5561085
  28.6200008    0.5832487
  28.6500015    0.5785306
  28.6800022    0.5648119
  28.7100010    0.5766720
  28.7400017    0.5603750
  28.7700005    0.5280812
  28.8000011    0.5606701
  28.8300018    0.5607666
  28.8600006    0.5715265
  28.8900013    0.5581511
  28.9200020    0.5588357
  28.9500008    0.5631498
  28.9800014    0.5773134
  29.0100021    0.5572211
  29.0400009    0.5768378
  29.0700016    0.5784755
  29.1000023    0.5684207
  29.1300011    0.5726681
  29.1600018    0.5781432
  29.1900005    0.5862367
  29.2200012    0.5678480
  29.2500019    0.5724760
  29.2800007    0.5928559
  29.3100014    0.5510713
  29.3400021    0.5567496
  29.3700008    0.5633686
  29.4000015    0.5986052
  29.4300022    0.5569032
  29.4600010    0.5571519
  29.4900017    0.5681095
  29.5200005    0.5571840
  29.5500011    0.5478283
  29.5800018    0.6088832
  29.6100006    0.5209814
  29.6400013    0.5987818
  29.6700020    0.5634019
  29.7000008    0.5762886
  29.7300014    0.5938235
  29.7600021    0.5530713
  29.7900009    0.5668360
  29.8200016    0.5999143
  29.8500023    0.5870432
  29.8800011    0.6028361
  29.9100018    0.5649949
  29.9400005    0.5955966
  29.9700012    0.6125116
  30.0000019    0.5437787
  30.0300007    0.5572152
  30.0600014    0.5634667
  30.0900021    0.5553939
  30.1200008    0.5354736
  30.1500015    0.5509456
  30.1800022    0.5580307
  30.2100010    0.5125422
  30.2400017    0.5436275
  30.2700024    0.5189760
  30.3000011    0.5913763
  30.3300018    0.5683718
  30.3600006    0.5600407
  30.3900013    0.5720752
  30.4200020    0.5612758
  30.4500008    0.5824627
  30.4800014    0.5573216
  30.5100021    0.5499792
  30.5400009    0.5879119
  30.5700016    0.5803404
  30.6000023    0.5909544
  30.6300011    0.5639680
  30.6600018    0.5534351
  30.6900005    0.5854427
  30.7200012    0.5405371
  30.7500019    0.5644121
  30.7800007    0.5046812
  30.8100014    0.5523725
  30.8400021    0.5643959
  30.8700008    0.5584425
  30.9000015    0.5602701
  30.9300022    0.5281915
  30.9600010    0.5734221
  30.9900017    0.5984676
  31.0200024    0.5826324
  31.0500011    0.5544803
  31.0800018    0.5818259
  31.1100006    0.5601411
  31.1400013    0.5755419
  31.1700020    0.5736743
  31.2000008    0.5540590
  31.2300014    0.5423006
  31.2600021    0.5737022
  31.2900009    0.5875709
  31.3200016    0.5831487
  31.3500023    0.5767788
  31.3800011    0.5765970
  31.4100018    0.5694328
  31.4400024    0.5285876
  31.4700012    0.5961616
  31.5000019    0.5628270
  31.5300007    0.5825438
  31.5600014    0.5887847
  31.5900021    0.5631815
  31.6200008    0.5778360
  31.6500015    0.5780550
  31.6800022    0.5684438
  31.7100010    0.5456442
  31.7400017    0.5711356
  31.7700024    0.5515565
  31.8000011    0.6082976
  31.8300018    0.5750715
  31.8600006    0.6044353
  31.8900013    0.5787137
  31.9200020    0.5742773
  31.9500008    0.5812348
  31.9800014    0.5649560
  32.0100021    0.5754918
  32.0400009    0.5569195
  32.0699997    0.6040888
  32.1000023    0.5724804
  32.1300011    0.5317073
  32.1599998    0.5947118
  32.1900024    0.5402267
  32.2200012    0.5496862
  32.2500000    0.5530080
  32.2800026    0.5331685
  32.3100014    0.5528741
  32.3400002    0.5895503
  32.3700027    0.5557380
  32.4000015    0.5827912
  32.4300003    0.5715730
  32.4600029    0.5597078
  32.4900017    0.5466548
  32.5200005    0.5783125
  32.5500031    0.5619598
  32.5800018    0.5963743
  32.6100006    0.5791509
  32.6400032    0.5477647
  32.6700020    0.5520307
  32.7000008    0.5740949
  32.7300034    0.5604771
  32.7600021    0.5432413
  32.7900009    0.5389959
  32.8199997    0.5632807
  32.8500023    0.5552985
  32.8800011    0.5599174
  32.9099998    0.5608280
  32.9400024    0.5541084
  32.9700012    0.5463350
  33.0000000    0.5755273
  33.0300026    0.5655581
  33.0600014    0.5562167
  33.0900002    0.5386692
  33.1200027    0.5610269
  33.1500015    0.5513139
  33.1800003    0.5822577
  33.2100029    0.5787290
  33.2400017    0.5732808
  33.2700005    0.5721226
  33.3000031    0.5661884
  33.3300018    0.5611613
  33.3600006    0.5458733
  33.3900032    0.5552898
  33.4200020    0.5543121
  33.4500008    0.5478979
  33.4800034    0.5601603
  33.5100021    0.5612209
  33.5400009    0.5155839
  33.5699997    0.5239426
  33.6000023    0.5651558
  33.6300011    0.5616742
  33.6599998    0.5877864
  33.6900024    0.5607400
  33.7200012    0.5722088
  33.7500000    0.5453501
  33.7800026    0.5617043
  33.8100014    0.5480775
  33.8400002    0.5538650
  33.8700027    0.5586315
  33.9000015    0.5751488
  33.9300003    0.5777575
  33.9600029    0.5816706
  33.9900017    0.5751312
  34.0200005    0.5799116
  34.0500031    0.5877862
  34.0800018    0.5921687
  34.1100006    0.5663743
  34.1400032    0.5865804
  34.1700020    0.5957811
  34.2000008    0.5417324
  34.2300034    0.5480382
  34.2600021    0.5935457
  34.2900009    0.5765314
  34.3200035    0.5419202
  34.3500023    0.5585270
  34.3800011    0.5578730
  34.4099998    0.5716099
  34.4400024    0.5867329
  34.4700012    0.5305227
  34.5000000    0.5613507
  34.5300026    0.5513561
  34.5600014    0.5565609
  34.5900002    0.5687016
  34.6200027    0.5556325
  34.6500015    0.5280850
  34.6800003    0.5463936
  34.7100029    0.5420855
  34.7400017    0.5508801
  34.7700005    0.5515606
  34.8000031    0.5366064
  34.8300018    0.5806783
  34.8600006    0.5497035
  34.8900032    0.5492411
  34.9200020    0.5593046
  34.9500008    0.5532624
  34.9800034    0.5454329
  35.0100021    0.5749655
  35.0400009    0.5600772
  35.0700035    0.5555744
  35.1000023    0.5385120
  35.1300011    0.5450651
  35.1599998    0.5700472
  35.1900024    0.5777010
  35.2200012    0.5284532
  35.2500000    0.5630988
  35.2800026    0.5577238
  35.3100014    0.5302268
  35.3400002    0.5660181
  35.3700027    0.5513734
  35.4000015    0.5518595
  35.4300003    0.5667154
  35.4600029    0.5737438
  35.4900017    0.5548236
  35.5200005    0.5563271
  35.5500031    0.5331959
  35.5800018    0.5883546
  35.6100006    0.5929578
  35.6400032    0.5642725
  35.6700020    0.5727897
  35.7000008    0.5608808
  35.7300034    0.5709173
  35.7600021    0.5598637
  35.7900009    0.5570651
  35.8200035    0.5221372
  35.8500023    0.5587628
  35.8800011    0.5813373
  35.9099998    0.5721774
  35.9400024    0.5591891
  35.9700012    0.5472308
  36.0000000    0.5678269
  36.0300026    0.5644577
  36.0600014    0.5727462
  36.0900002    0.5982370
  36.1200027    0.5644484
  36.1500015    0.5669219
  36.1800003    0.5608568
  36.2100029    0.5586061
  36.2400017    0.5886977
  36.2700005    0.5938286
  36.3000031    0.5661527
  36.3300018    0.5767546
  36.3600006    0.5578468
  36.3900032    0.5573500
  36.4200020    0.5675070
  36.4500008    0.5429679
  36.4800034    0.5530666
  36.5100021    0.5767320
  36.5400009    0.5963945
  36.5700035    0.5540887
  36.6000023    0.5578672
  36.6300011    0.5517532
  36.6599998    0.5673212
  36.6900024    0.5478119
  36.7200012    0.5310744
  36.7500000    0.5318241
  36.7800026    0.5634047
  36.8100014    0.5687483
  36.8400002    0.5575597
  36.8700027    0.5546511
  36.9000015    0.5568879
  36.9300003    0.5762937
  36.9600029    0.5612658
  36.9900017    0.5804289
  37.0200005    0.5216495
  37.0500031    0.5273519
  37.0800018    0.5422882
  37.1100006    0.5846818
  37.1400032    0.5707294
  37.1700020    0.5881544
  37.2000008    0.5800070
  37.2300034    0.5406076
  37.2600021    0.5774680
  37.2900009    0.5715827
  37.3200035    0.5657091
  37.3500023    0.5536712
  37.3800011    0.5621318
  37.4100037    0.5931519
  37.4400024    0.5531806
  37.4700012    0.5691381
  37.5000000    0.5671422
  37.5300026    0.5866566
  37.5600014    0.5435860
  37.5900002    0.5473161
  37.6200027    0.5633138
  37.6500015    0.5497283
  37.6800003    0.5999070
  37.7100029    0.5606810
  37.7400017    0.5500603
  37.7700005    0.5497307
  37.8000031    0.5610504
  37.8300018    0.5427859
  37.8600006    0.5687129
  37.8900032    0.5560213
  37.9200020    0.5760137
  37.9500008    0.5678211
  37.9800034    0.5465686
  38.0100021    0.5733975
  38.0400009    0.5668230
  38.0700035    0.5583569
  38.1000023    0.5590730
  38.1300011    0.5821215
  38.1600037    0.5778691
  38.1900024    0.5963420
  38.2200012    0.6152956
  38.2500000    0.6076389
  38.2800026    0.5744134
  38.3100014    0.6175079
  38.3400002    0.5836697
  38.3700027    0.5854399
  38.4000015    0.5692271
  38.4300003    0.6017941
  38.4600029    0.5918252
  38.4900017    0.6116120
  38.5200005    0.5838540
  38.5500031    0.5972028
  38.5800018    0.5980721
  38.6100006    0.5893139
  38.6400032    0.5689828
  38.6700020    0.5823441
  38.7000008    0.5579765
  38.7300034    0.5531783
  38.7600021    0.6318728
  38.7900009    0.5762528
  38.8200035    0.5930489
  38.8500023    0.5497873
  38.8800011    0.5415799
  38.9100037    0.5358974
  38.9400024    0.5590888
  38.9700012    0.5628820
  39.0000000    0.5711598
  39.0300026    0.6012957
  39.0600014    0.5583794
  39.0900002    0.5835729
  39.1200027    0.5869616
  39.1500015    0.5773671
  39.1800003    0.6058961
  39.2100029    0.5763101
  39.2400017    0.5680134
  39.2700005    0.5517021
  39.3000031    0.5379795
  39.3300018    0.5946272
  39.3600006    0.5707770
  39.3900032    0.5716529
  39.4200020    0.5561486
  39.4500008    0.5957955
  39.4800034    0.5692099
  39.5100021    0.5171025
  39.5400009    0.5538507
  39.5700035    0.5547891
  39.6000023    0.5733712
  39.6300011    0.5606752
  39.6600037    0.5849958
  39.6900024    0.5768821
  39.7200012    0.5585480
  39.7500000    0.5729535
  39.7800026    0.5445866
  39.8100014    0.5643724
  39.8400002    0.6159317
  39.8700027    0.5706246
  39.9000015    0.5749370
  39.9300003    0.5563664
  39.9600029    0.5859606
  39.9900017    0.6101235
  40.0200005    0.5371879
  40.0500031    0.5761018
  40.0800018    0.6214918
  40.1100006    0.5770162
  40.1400032    0.5855906
  40.1700020    0.5904219
  40.2000008    0.5703284
  40.2300034    0.5956762
  40.2600021    0.5877990
  40.2900009    0.5494735
  40.3200035    0.5563275
  40.3500023    0.6021637
  40.3800011    0.5928858
  40.4100037    0.5833744
  40.4400024    0.5548841
  40.4700012    0.5641552
  40.5000038    0.6115986
  40.5300026    0.6077100
  40.5600014    0.6279885
  40.5900002    0.5741243
  40.6200027    0.5901130
  40.6500015    0.5886492
  40.6800003    0.5552989
  40.7100029    0.5490731
  40.7400017    0.5967204
  40.7700005    0.6060441
  40.8000031    0.5788730
  40.8300018    0.6036777
  40.8600006    0.5579709
  40.8900032    0.5492351
  40.9200020    0.6113076
  40.9500008    0.5952855
  40.9800034    0.5516666
  41.0100021    0.5833971
  41.0400009    0.5926099
  41.0700035    0.5962513
  41.1000023    0.6141143
  41.1300011    0.6047115
  41.1600037    0.6197305
  41.1900024    0.6116651
  41.2200012    0.5987524
  41.2500038    0.6051922
  41.2800026    0.6399971
  41.3100014    0.5819004
  41.3400002    0.5875130
  41.3700027    0.5864880
  41.4000015    0.6183689
  41.4300003    0.6151891
  41.4600029    0.5904138
  41.4900017    0.6450319
  41.5200005    0.5456389
  41.5500031    0.5947670
  41.5800018    0.6512769
  41.6100006    0.6114836
  41.6400032    0.6125655
  41.6700020    0.5576391
  41.7000008    0.5462558
  41.7300034    0.6055529
  41.7600021    0.5740075
  41.7900009    0.5952794
  41.8200035    0.5375219
  41.8500023    0.6050146
  41.8800011    0.5611004
  41.9100037    0.5495649
  41.9400024    0.5629410
  41.9700012    0.5996854
  42.0000038    0.6093538
  42.0300026    0.5944201
  42.0600014    0.5860810
  42.0900002    0.6156068
  42.1200027    0.5727913
  42.1500015    0.5900962
  42.1800003    0.5348499
  42.2100029    0.5726118
  42.2400017    0.6098784
  42.2700005    0.5953654
  42.3000031    0.6170197
  42.3300018    0.6111380
  42.3600006    0.6213710
  42.3900032    0.6158598
  42.4200020    0.6032414
  42.4500008    0.5459610
  42.4800034    0.5928876
  42.5100021    0.6108959
  42.5400009    0.6024806
  42.5700035    0.6160102
  42.6000023    0.6075421
  42.6300011    0.6178437
  42.6600037    0.5954168
  42.6900024    0.5938979
  42.7200012    0.6291775
  42.7500038    0.6070248
  42.7800026    0.5998309
  42.8100014    0.5854795
  42.8400002    0.6083477
  42.8700027    0.6367463
  42.9000015    0.6001732
  42.9300003    0.5900392
  42.9600029    0.5441236
  42.9900017    0.5443783
  43.0200005    0.5700252
  43.0500031    0.5899583
  43.0800018    0.5521462
  43.1100006    0.5839863
  43.1400032    0.5965427
  43.1700020    0.5834497
  43.2000008    0.5543859
  43.2300034    0.5576888
  43.2600021    0.5826759
  43.2900009    0.5765951
  43.3200035    0.5550411
  43.3500023    0.5067719
  43.3800011    0.5534177
  43.4100037    0.5257123
  43.4400024    0.5277557
  43.4700012    0.5365760
  43.5000038    0.5498368
  43.5300026    0.5721295
  43.5600014    0.5381678
  43.5900040    0.5894269
  43.6200027    0.5435028
  43.6500015    0.5575311
  43.6800003    0.5431607
  43.7100029    0.5364206
  43.7400017    0.5698661
  43.7700005    0.5139920
  43.8000031    0.5839319
  43.8300018    0.5558700
  43.8600006    0.5481679
  43.8900032    0.5893570
  43.9200020    0.5563717
  43.9500008    0.5397471
  43.9800034    0.5667139
  44.0100021    0.5557657
  44.0400009    0.5847085
  44.0700035    0.5816215
  44.1000023    0.5711642
  44.1300011    0.5773103
  44.1600037    0.5755349
  44.1900024    0.5637135
  44.2200012    0.5442850
  44.2500038    0.5392078
  44.2800026    0.5398470
  44.3100014    0.5683834
  44.3400040    0.5132177
  44.3700027    0.5310653
  44.4000015    0.5591613
  44.4300003    0.5718472
  44.4600029    0.5623013
  44.4900017    0.5481627
  44.5200005    0.6005767
  44.5500031    0.5652121
  44.5800018    0.5210941
  44.6100006    0.5585536
  44.6400032    0.5981656
  44.6700020    0.5769799
  44.7000008    0.6202286
  44.7300034    0.5764982
  44.7600021    0.6092436
  44.7900009    0.5487435
  44.8200035    0.6050186
  44.8500023    0.5655056
  44.8800011    0.5615763
  44.9100037    0.5549225
  44.9400024    0.5654323
  44.9700012    0.5628364
  45.0000038    0.5840842
  45.0300026    0.6020777
  45.0600014    0.5654733
  45.0900040    0.5536041
  45.1200027    0.5441247
  45.1500015    0.5810241
  45.1800003    0.5759496
  45.2100029    0.5902855
  45.2400017    0.6085442
  45.2700005    0.5894282
  45.3000031    0.5675444
  45.3300018    0.5648606
  45.3600006    0.6137627
  45.3900032    0.6035690
  45.4200020    0.6021066
  45.4500008    0.5680449
  45.4800034    0.6163040
  45.5100021    0.6039482
  45.5400009    0.5559986
  45.5700035    0.5793035
  45.6000023    0.5746831
  45.6300011    0.6056046
  45.6600037    0.5735677
  45.6900024    0.5940162
  45.7200012    0.5643398
  45.7500038    0.5847260
  45.7800026    0.6007825
  45.8100014    0.5797130
  45.8400040    0.5190597
  45.8700027    0.5757408
  45.9000015    0.5548669
  45.9300003    0.5724533
  45.9600029    0.6311025
  45.9900017    0.5200054
  46.0200005    0.5567487
  46.0500031    0.5682306
  46.0800018    0.5266404
  46.1100006    0.5664560
  46.1400032    0.5581046
  46.1700020    0.5582408
  46.2000008    0.5843109
  46.2300034    0.5480857
  46.2600021    0.5119861
  46.2900009    0.5881918
  46.3200035    0.5861574
  46.3500023    0.5991718
  46.3800011    0.5927081
  46.4100037    0.5730174
  46.4400024    0.5731027
  46.4700012    0.5805197
  46.5000038    0.5902789
  46.5300026    0.5831203
  46.5600014    0.5524635
  46.5900040    0.6008792
  46.6200027    0.5632659
  46.6500015    0.5364926
  46.6800041    0.5695581
  46.7100029    0.5531862
  46.7400017    0.5743915
  46.7700005    0.5307500
  46.8000031    0.5867345
  46.8300018    0.5801723
  46.8600006    0.5754989
  46.8900032    0.5510744
  46.9200020    0.5588522
  46.9500008    0.5475730
  46.9800034    0.5575225
  47.0100021    0.5872863
  47.0400009    0.5606647
  47.0700035    0.5722081
  47.1000023    0.5439733
  47.1300011    0.5703495
  47.1600037    0.5754808
  47.1900024    0.5798191
  47.2200012    0.5887205
  47.2500038    0.5751599
  47.2800026    0.5898547
  47.3100014    0.5878897
  47.3400040    0.5677243
  47.3700027    0.5776705
  47.4000015    0.5542743
  47.4300041    0.5358495
  47.4600029    0.5678531
  47.4900017    0.5750411
  47.5200005    0.5886243
  47.5500031    0.5753770
  47.5800018    0.5906730
  47.6100006    0.6017298
  47.6400032    0.5853313
  47.6700020    0.5834723
  47.7000008    0.5732696
  47.7300034    0.5694841
  47.7600021    0.5930065
  47.7900009    0.5875345
  47.8200035    0.5849294
  47.8500023    0.5617443
  47.8800011    0.5748776
  47.9100037    0.5828131
  47.9400024    0.5819838
  47.9700012    0.5950825
  48.0000038    0.5934654
  48.0300026    0.5644389
  48.0600014    0.5924615
  48.0900040    0.5838165
  48.1200027    0.5672049
  48.1500015    0.5475334
  48.1800041    0.6095522
  48.2100029    0.5937880
  48.2400017    0.5707415
  48.2700005    0.5771478
  48.3000031    0.5733907
  48.3300018    0.5835260
  48.3600006    0.5756294
  48.3900032    0.5673519
  48.4200020    0.5454147
  48.4500008    0.5503796
  48.4800034    0.5472940
  48.5100021    0.5805423
  48.5400009    0.5664801
  48.5700035    0.5717725
  48.6000023    0.5883344
  48.6300011    0.5739990
  48.6600037    0.5541793
  48.6900024    0.5382564
  48.7200012    0.5543471
  48.7500038    0.5720957
  48.7800026    0.5702065
  48.8100014    0.5633001
  48.8400040    0.5625259
  48.8700027    0.5445937
  48.9000015    0.5603856
  48.9300041    0.5763438
  48.9600029    0.5328777
  48.9900017    0.5633618
  49.0200005    0.5409280
  49.0500031    0.5923758
  49.0800018    0.5862745
  49.1100006    0.5684199
  49.1400032    0.5414836
  49.1700020    0.5381039
  49.2000008    0.5659746
  49.2300034    0.5748195
  49.2600021    0.5707620
  49.2900009    0.5769436
  49.3200035    0.5559874
  49.3500023    0.5835257
  49.3800011    0.5478055
  49.4100037    0.5721687
  49.4400024    0.5643341
  49.4700012    0.5531734
  49.5000038    0.5391399
  49.5300026    0.5663304
  49.5600014    0.5655095
  49.5900040    0.5548958
  49.6200027    0.5450633
  49.6500015    0.5648141
  49.6800041    0.5438600
  49.7100029    0.5755011
  49.7400017    0.4869144
  49.7700005    0.5581949
  49.8000031    0.5615788
  49.8300018    0.5351192
  49.8600006    0.5376657
  49.8900032    0.5469236
  49.9200020    0.5497164
  49.9500008    0.5559450
  49.9800034    0.5485491
  50.0100021    0.5476909
  50.0400009    0.5426340
  50.0700035    0.5510623
  50.1000023    0.5704666
  50.1300011    0.5486740
  50.1600037    0.5556190
  50.1900024    0.5473463
  50.2200012    0.5679187
  50.2500038    0.5861070
  50.2800026    0.5527552
  50.3100014    0.5542169
  50.3400040    0.5256053
  50.3700027    0.5786134
  50.4000015    0.5284268
  50.4300041    0.5768289
  50.4600029    0.5495588
  50.4900017    0.6157259
  50.5200043    0.5563461
  50.5500031    0.5570484
  50.5800018    0.5819800
  50.6100006    0.5671961
  50.6400032    0.6110317
  50.6700020    0.5711787
  50.7000008    0.5577749
  50.7300034    0.5780133
  50.7600021    0.5857446
  50.7900009    0.5515219
  50.8200035    0.5540134
  50.8500023    0.5665815
  50.8800011    0.5516737
  50.9100037    0.5720369
  50.9400024    0.5974020
  50.9700012    0.5582650
  51.0000038    0.5600285
  51.0300026    0.5411419
  51.0600014    0.5858816
  51.0900040    0.5665094
  51.1200027    0.5605952
  51.1500015    0.5752181
  51.1800041    0.5803822
  51.2100029    0.5739712
  51.2400017    0.5846598
  51.2700043    0.5906975
  51.3000031    0.5468920
  51.3300018    0.5802931
  51.3600006    0.5831057
  51.3900032    0.5916016
  51.4200020    0.6040267
  51.4500008    0.5776110
  51.4800034    0.5928378
  51.5100021    0.5519515
  51.5400009    0.5611008
  51.5700035    0.5940433
  51.6000023    0.5575631
  51.6300011    0.5734616
  51.6600037    0.5315669
  51.6900024    0.5983359
  51.7200012    0.5725202
  51.7500038    0.5553042
  51.7800026    0.5682768
  51.8100014    0.5860847
  51.8400040    0.5743731
  51.8700027    0.5984462
  51.9000015    0.5746656
  51.9300041    0.5374028
  51.9600029    0.5863099
  51.9900017    0.5904136
  52.0200043    0.5627183
  52.0500031    0.5934113
  52.0800018    0.5689145
  52.1100006    0.5718006
  52.1400032    0.5910815
  52.1700020    0.5559707
  52.2000008    0.5680357
  52.2300034    0.5166789
  52.2600021    0.5627798
  52.2900009    0.5640052
  52.3200035    0.5391643
  52.3500023    0.5854500
  52.3800011    0.5629355
  52.4100037    0.5656679
  52.4400024    0.5756485
  52.4700012    0.5692099
  52.5000038    0.5703206
  52.5300026    0.5779170
  52.5600014    0.5600739
  52.5900040    0.5594423
  52.6200027    0.5985042
  52.6500015    0.5315753
  52.6800041    0.5806890
  52.7100029    0.5571523
  52.7400017    0.5672792
  52.7700043    0.5261543
  52.8000031    0.5700942
  52.8300018    0.5919229
  52.8600006    0.5426578
  52.8900032    0.5546620
  52.9200020    0.6297190
  52.9500008    0.5760860
  52.9800034    0.5802380
  53.0100021    0.5725761
  53.0400009    0.5662919
  53.0700035    0.5813879
  53.1000023    0.5946533
  53.1300011    0.5952752
  53.1600037    0.5638505
  53.1900024    0.6022503
  53.2200012    0.5225316
  53.2500038    0.5540439
  53.2800026    0.5545093
  53.3100014    0.5737908
  53.3400040    0.5563368
  53.3700027    0.5543081
  53.4000015    0.5328732
  53.4300041    0.5939667
  53.4600029    0.5559697
  53.4900017    0.5633048
  53.5200043    0.5652804
  53.5500031    0.5384979
  53.5800018    0.5378454
  53.6100044    0.5552399
  53.6400032    0.5577220
  53.6700020    0.5754628
  53.7000008    0.5825592
  53.7300034    0.5682005
  53.7600021    0.5633398
  53.7900009    0.5678238
  53.8200035    0.5826502
  53.8500023    0.5866061
  53.8800011    0.5716457
  53.9100037    0.5766625
  53.9400024    0.5782064
  53.9700012    0.5614759
  54.0000038    0.5888566
  54.0300026    0.6023490
  54.0600014    0.5728927
  54.0900040    0.5712057
  54.1200027    0.5355244
  54.1500015    0.5792947
  54.1800041    0.5509986
  54.2100029    0.5524257
  54.2400017    0.5714931
  54.2700043    0.5526761
  54.3000031    0.5748425
  54.3300018    0.5286741
  54.3600044    0.5548632
  54.3900032    0.5400528
  54.4200020    0.5590448
  54.4500008    0.5611650
  54.4800034    0.5561048
  54.5100021    0.5600421
  54.5400009    0.5422646
  54.5700035    0.5400774
  54.6000023    0.5648144
  54.6300011    0.5714157
  54.6600037    0.5676066
  54.6900024    0.5713907
  54.7200012    0.5758961
  54.7500038    0.5467643
  54.7800026    0.5703572
  54.8100014    0.5670444
  54.8400040    0.5582380
  54.8700027    0.5428426
  54.9000015    0.5455889
  54.9300041    0.5270211
  54.9600029    0.5510095
  54.9900017    0.5469643
  55.0200043    0.5452855
  55.0500031    0.5746288
  55.0800018    0.5561288
  55.1100044    0.5483562
  55.1400032    0.5824556
  55.1700020    0.5678236
  55.2000008    0.5750884
  55.2300034    0.5709529
  55.2600021    0.5766865
  55.2900009    0.5797858
  55.3200035    0.5760662
  55.3500023    0.5992294
  55.3800011    0.5636628
  55.4100037    0.5347998
  55.4400024    0.5292346
  55.4700012    0.5711095
  55.5000038    0.5739301
  55.5300026    0.5717337
  55.5600014    0.5677282
  55.5900040    0.5588728
  55.6200027    0.5850487
  55.6500015    0.5475413
  55.6800041    0.5549980
  55.7100029    0.5516518
  55.7400017    0.5152175
  55.7700043    0.5772266
  55.8000031    0.5803282
  55.8300018    0.5198132
  55.8600044    0.5480092
  55.8900032    0.5603469
  55.9200020    0.5336373
  55.9500008    0.5046937
  55.9800034    0.5539938
  56.0100021    0.5339457
  56.0400009    0.5782453
  56.0700035    0.5619619
  56.1000023    0.5128891
  56.1300011    0.5888233
  56.1600037    0.5310816
  56.1900024    0.5793977
  56.2200012    0.5713412
  56.2500038    0.5621224
  56.2800026    0.5347742
  56.3100014    0.5580942
  56.3400040    0.5609515
  56.3700027    0.5668119
  56.4000015    0.5543035
  56.4300041    0.5519610
  56.4600029    0.5030233
  56.4900017    0.5555946
  56.5200043    0.5409802
  56.5500031    0.5855914
  56.5800018    0.5255924
  56.6100044    0.5388091
  56.6400032    0.5383574
  56.6700020    0.5447194
  56.7000046    0.5497747
  56.7300034    0.5634337
  56.7600021    0.5506918
  56.7900009    0.5490081
  56.8200035    0.5749563
  56.8500023    0.5755935
  56.8800011    0.5521988
  56.9100037    0.5522631
  56.9400024    0.5716644
  56.9700012    0.5619411
  57.0000038    0.5923538
  57.0300026    0.5958120
  57.0600014    0.5628796
  57.0900040    0.5734679
  57.1200027    0.5748191
  57.1500015    0.5633529
  57.1800041    0.5415974
  57.2100029    0.5577424
  57.2400017    0.5153429
  57.2700043    0.5054029
  57.3000031    0.5604326
  57.3300018    0.5543908
  57.3600044    0.5546630
  57.3900032    0.5549538
  57.4200020    0.5410627
  57.4500046    0.5758852
  57.4800034    0.5497406
  57.5100021    0.5216368
  57.5400009    0.5695849
  57.5700035    0.5376106
  57.6000023    0.5454063
  57.6300011    0.5206582
  57.6600037    0.5993219
  57.6900024    0.5464560
  57.7200012    0.5886974
  57.7500038    0.5517126
  57.7800026    0.5446232
  57.8100014    0.5646860
  57.8400040    0.5271403
  57.8700027    0.5213655
  57.9000015    0.5732318
  57.9300041    0.5261676
  57.9600029    0.5656670
  57.9900017    0.5724474
  58.0200043    0.5372172
  58.0500031    0.6084521
  58.0800018    0.5720389
  58.1100044    0.5634363
  58.1400032    0.5333257
  58.1700020    0.5571840
  58.2000046    0.5742581
  58.2300034    0.5729889
  58.2600021    0.5942048
  58.2900009    0.5848924
  58.3200035    0.5621737
  58.3500023    0.5820835
  58.3800011    0.5699360
  58.4100037    0.5424819
  58.4400024    0.5407719
  58.4700012    0.5622352
  58.5000038    0.5622336
  58.5300026    0.5723367
  58.5600014    0.5673091
  58.5900040    0.6126420
  58.6200027    0.5549050
  58.6500015    0.5580872
  58.6800041    0.5361516
  58.7100029    0.5692528
  58.7400017    0.5934507
  58.7700043    0.5568843
  58.8000031    0.5779933
  58.8300018    0.5792701
  58.8600044    0.5910838
  58.8900032    0.5642682
  58.9200020    0.5875442
  58.9500046    0.5948462
  58.9800034    0.5567729
  59.0100021    0.5010397
  59.0400009    0.5589793
  59.0700035    0.5607544
  59.1000023    0.5569023
  59.1300011    0.5729936
  59.1600037    0.5699104
  59.1900024    0.5884423
  59.2200012    0.5783291
  59.2500038    0.5526402
  59.2800026    0.5584547
  59.3100014    0.5678234
  59.3400040    0.5777821
  59.3700027    0.5723643
  59.4000015    0.5653682
  59.4300041    0.5459086
  59.4600029    0.5681655
  59.4900017    0.5787938
  59.5200043    0.5733520
  59.5500031    0.5792322
  59.5800018    0.5475250
  59.6100044    0.5443873
  59.6400032    0.5157062
  59.6700020    0.5438622
  59.7000046    0.5808621
  59.7300034    0.5816463
  59.7600021    0.5860035
  59.7900047    0.5601782
  59.8200035    0.5838040
  59.8500023    0.5516827
  59.8800011    0.5580028
  59.9100037    0.5504113
  59.9400024    0.5661110
  59.9700012    0.5478628
  60.0000038    0.5537184
  60.0300026    0.5574178
  60.0600014    0.5472007
  60.0900040    0.5554864
  60.1200027    0.5012201
  60.1500015    0.5438098
  60.1800041    0.5779952
  60.2100029    0.5228453
  60.2400017    0.5462344
  60.2700043    0.5586882
  60.3000031    0.5451497
  60.3300018    0.5508632
  60.3600044    0.5808421
  60.3900032    0.5520201
  60.4200020    0.5304731
  60.4500046    0.5770988
  60.4800034    0.5630643
  60.5100021    0.5843453
  60.5400047    0.5879223
  60.5700035    0.5784643
  60.6000023    0.5644709
  60.6300011    0.5680146
  60.6600037    0.5824818
  60.6900024    0.6034810
  60.7200012    0.5581385
  60.7500038    0.5528290
  60.7800026    0.5774617
  60.8100014    0.5852630
  60.8400040    0.5399820
  60.8700027    0.5508221
  60.9000015    0.5660778
  60.9300041    0.5649890
  60.9600029    0.5582502
  60.9900017    0.5589073
  61.0200043    0.5753327
  61.0500031    0.5790473
  61.0800018    0.5535702
  61.1100044    0.5677543
  61.1400032    0.5505227
  61.1700020    0.5405298
  61.2000046    0.5649091
  61.2300034    0.5685654
  61.2600021    0.5358575
  61.2900047    0.5302890
  61.3200035    0.5653632
  61.3500023    0.5437783
  61.3800011    0.5649321
  61.4100037    0.5893300
  61.4400024    0.6007355
  61.4700012    0.5715823
  61.5000038    0.5257969
  61.5300026    0.5205262
  61.5600014    0.5941529
  61.5900040    0.6003519
  61.6200027    0.5537661
  61.6500015    0.5741618
  61.6800041    0.5886221
  61.7100029    0.5862624
  61.7400017    0.5784712
  61.7700043    0.5616142
  61.8000031    0.5822935
  61.8300018    0.5781679
  61.8600044    0.5743312
  61.8900032    0.5935252
  61.9200020    0.5929189
  61.9500046    0.5734375
  61.9800034    0.6050878
  62.0100021    0.5937752
  62.0400047    0.5545347
  62.0700035    0.5746838
  62.1000023    0.5679600
  62.1300011    0.5399408
  62.1600037    0.5428254
  62.1900024    0.5760434
  62.2200012    0.5527596
  62.2500038    0.5848104
  62.2800026    0.5313125
  62.3100014    0.5731075
  62.3400040    0.5588667
  62.3700027    0.5530668
  62.4000015    0.6114494
  62.4300041    0.5884877
  62.4600029    0.5989081
  62.4900017    0.6126117
  62.5200043    0.5836592
  62.5500031    0.5484911
  62.5800018    0.5518802
  62.6100044    0.5532618
  62.6400032    0.5359220
  62.6700020    0.5581172
  62.7000046    0.5312300
  62.7300034    0.5510672
  62.7600021    0.5664573
  62.7900047    0.5777567
  62.8200035    0.5817021
  62.8500023    0.5485114
  62.8800049    0.5559873
  62.9100037    0.5748531
  62.9400024    0.5688140
  62.9700012    0.5733946
  63.0000038    0.5590151
  63.0300026    0.5850689
  63.0600014    0.6030964
  63.0900040    0.6019415
  63.1200027    0.5897744
  63.1500015    0.5618019
  63.1800041    0.5919050
  63.2100029    0.5428013
  63.2400017    0.5438570
  63.2700043    0.5434841
  63.3000031    0.5865381
  63.3300018    0.5283421
  63.3600044    0.5114480
  63.3900032    0.5399771
  63.4200020    0.5693629
  63.4500046    0.5594246
  63.4800034    0.5511037
  63.5100021    0.5613850
  63.5400047    0.5681835
  63.5700035    0.5981584
  63.6000023    0.5929153
  63.6300049    0.5530991
  63.6600037    0.5144043
  63.6900024    0.5476999
  63.7200012    0.5743601
  63.7500038    0.5822406
  63.7800026    0.5533756
  63.8100014    0.5680419
  63.8400040    0.5388612
  63.8700027    0.5696293
  63.9000015    0.5533611
  63.9300041    0.5714711
  63.9600029    0.5253783
  63.9900017    0.5418640
  64.0200043    0.5494393
  64.0500031    0.5418438
  64.0800018    0.5717061
  64.1100006    0.5484104
  64.1399994    0.5638453
  64.1700058    0.5563089
  64.2000046    0.5255914
  64.2300034    0.5377586
  64.2600021    0.5482317
  64.2900009    0.5023932
  64.3199997    0.5383597
  64.3500061    0.5208765
  64.3800049    0.5277511
  64.4100037    0.5428137
  64.4400024    0.5751035
  64.4700012    0.5408342
  64.5000000    0.5453894
  64.5300064    0.5948739
  64.5600052    0.5701004
  64.5900040    0.5203238
  64.6200027    0.5479695
  64.6500015    0.5890916
  64.6800003    0.5662470
  64.7100067    0.5317447
  64.7400055    0.5501388
  64.7700043    0.5399290
  64.8000031    0.5501342
  64.8300018    0.5561651
  64.8600006    0.6126552
  64.8899994    0.5467529
  64.9200058    0.5322726
  64.9500046    0.5506952
  64.9800034    0.5622387
  65.0100021    0.5280484
  65.0400009    0.5341372
  65.0699997    0.5557831
  65.1000061    0.5222979
  65.1300049    0.5413185
  65.1600037    0.5571597
  65.1900024    0.5437943
  65.2200012    0.5391418
  65.2500000    0.5551612
  65.2800064    0.5397098
  65.3100052    0.5474585
  65.3400040    0.5559447
  65.3700027    0.5385861
  65.4000015    0.5679490
  65.4300003    0.5882906
  65.4600067    0.5692024
  65.4900055    0.5763807
  65.5200043    0.5434565
  65.5500031    0.5696180
  65.5800018    0.5834142
  65.6100006    0.4996183
  65.6399994    0.6011195
  65.6700058    0.5647920
  65.7000046    0.5466613
  65.7300034    0.5633434
  65.7600021    0.5808001
  65.7900009    0.5751323
  65.8199997    0.6070613
  65.8500061    0.5818160
  65.8800049    0.5461215
  65.9100037    0.5433336
  65.9400024    0.5820311
  65.9700012    0.5652320
  66.0000000    0.5986922
  66.0300064    0.5708156
  66.0600052    0.5727541
  66.0900040    0.5382195
  66.1200027    0.5434578
  66.1500015    0.5814284
  66.1800003    0.5716575
  66.2100067    0.5631767
  66.2400055    0.5567428
  66.2700043    0.5851054
  66.3000031    0.5486085
  66.3300018    0.5864732
  66.3600006    0.5405468
  66.3899994    0.6026625
  66.4200058    0.5718996
  66.4500046    0.5920430
  66.4800034    0.5749522
  66.5100021    0.5258993
  66.5400009    0.5963451
  66.5699997    0.5469445
  66.6000061    0.5935736
  66.6300049    0.5836613
  66.6600037    0.5434640
  66.6900024    0.5243230
  66.7200012    0.5910220
  66.7500000    0.5342751
  66.7800064    0.5593013
  66.8100052    0.5464578
  66.8400040    0.5249370
  66.8700027    0.5186481
  66.9000015    0.5525937
  66.9300003    0.5218287
  66.9600067    0.5010293
  66.9900055    0.5366737
  67.0200043    0.5506673
  67.0500031    0.5764774
  67.0800018    0.5244659
  67.1100006    0.5805236
  67.1399994    0.5604844
  67.1700058    0.5932418
  67.2000046    0.5381092
  67.2300034    0.5482942
  67.2600021    0.5421666
  67.2900009    0.5692366
  67.3199997    0.5363835
  67.3500061    0.6138204
  67.3800049    0.5451255
  67.4100037    0.5271390
  67.4400024    0.5895334
  67.4700012    0.5454910
  67.5000000    0.5269200
  67.5300064    0.5596515
  67.5600052    0.5156484
  67.5900040    0.5789633
  67.6200027    0.5807889
  67.6500015    0.5166357
  67.6800003    0.5472503
  67.7100067    0.5482659
  67.7400055    0.5073395
  67.7700043    0.5426797
  67.8000031    0.5890056
  67.8300018    0.5419194
  67.8600006    0.5577890
  67.8900070    0.5563502
  67.9200058    0.5276004
  67.9500046    0.5434450
  67.9800034    0.5316545
  68.0100021    0.5622945
  68.0400009    0.5749912
  68.0699997    0.5756165
  68.1000061    0.5963053
  68.1300049    0.5497625
  68.1600037    0.5693547
  68.1900024    0.5681264
  68.2200012    0.5759025
  68.2500000    0.5652319
  68.2800064    0.5522544
  68.3100052    0.5553376
  68.3400040    0.5742237
  68.3700027    0.5441510
  68.4000015    0.5690232
  68.4300003    0.6007780
  68.4600067    0.5642117
  68.4900055    0.5223679
  68.5200043    0.5201603
  68.5500031    0.5658637
  68.5800018    0.5915215
  68.6100006    0.5774658
  68.6400070    0.5196083
  68.6700058    0.5629038
  68.7000046    0.5613027
  68.7300034    0.5435447
  68.7600021    0.5638595
  68.7900009    0.5582789
  68.8199997    0.5354194
  68.8500061    0.5730793
  68.8800049    0.5494720
  68.9100037    0.5771974
  68.9400024    0.5624293
  68.9700012    0.5786420
  69.0000000    0.5263385
  69.0300064    0.5494994
  69.0600052    0.5446485
  69.0900040    0.5926914
  69.1200027    0.5602466
  69.1500015    0.5735111
  69.1800003    0.5607843
  69.2100067    0.5533233
  69.2400055    0.5604721
  69.2700043    0.6143298
  69.3000031    0.5445055
  69.3300018    0.5605819
  69.3600006    0.5588802
  69.3900070    0.5612046
  69.4200058    0.5850044
  69.4500046    0.5529923
  69.4800034    0.5465538
  69.5100021    0.5403271
  69.5400009    0.5350325
  69.5699997    0.5442840
  69.6000061    0.5394821
  69.6300049    0.5578907
  69.6600037    0.5359547
  69.6900024    0.5530366
  69.7200012    0.5559142
  69.7500000    0.5654876
  69.7800064    0.5226642
  69.8100052    0.5368115
  69.8400040    0.5812560
  69.8700027    0.5760947
  69.9000015    0.5292397
  69.9300003    0.5395886
  69.9600067    0.5922543
  69.9900055    0.5399676
  70.0200043    0.5599321
  70.0500031    0.5890867
  70.0800018    0.5940335
  70.1100006    0.5588148
  70.1400070    0.5741128
  70.1700058    0.5778734
  70.2000046    0.5795559
  70.2300034    0.5496274
  70.2600021    0.5766455
  70.2900009    0.5769910
  70.3199997    0.5469767
  70.3500061    0.5897855
  70.3800049    0.5931109
  70.4100037    0.5565614
  70.4400024    0.5495965
  70.4700012    0.6130246
  70.5000000    0.5839154
  70.5300064    0.5628454
  70.5600052    0.5722110
  70.5900040    0.5470220
  70.6200027    0.5889375
  70.6500015    0.5476193
  70.6800003    0.5518324
  70.7100067    0.5460562
  70.7400055    0.5140337
  70.7700043    0.5479467
  70.8000031    0.5364363
  70.8300018    0.5611944
  70.8600006    0.5496714
  70.8900070    0.5146276
  70.9200058    0.5445104
  70.9500046    0.5801907
  70.9800034    0.5590811
  71.0100021    0.5434482
  71.0400009    0.5537710
  71.0699997    0.5198324
  71.1000061    0.5327295
  71.1300049    0.5269983
  71.1600037    0.5498869
  71.1900024    0.5523563
  71.2200012    0.5770969
  71.2500000    0.5328604
  71.2800064    0.5370886
  71.3100052    0.5265936
  71.3400040    0.5762007
  71.3700027    0.5157348
  71.4000015    0.5139812
  71.4300003    0.5293297
  71.4600067    0.5233797
  71.4900055    0.5601601
  71.5200043    0.5413894
  71.5500031    0.5137176
  71.5800018    0.5215532
  71.6100006    0.5255472
  71.6400070    0.5605915
  71.6700058    0.4866994
  71.7000046    0.5465816
  71.7300034    0.5543432
  71.7600021    0.5170159
  71.7900009    0.5582768
  71.8199997    0.5363039
  71.8500061    0.5681279
  71.8800049    0.5553796
  71.9100037    0.5670840
  71.9400024    0.5138597
  71.9700012    0.5699871
  72.0000000    0.5266394
  72.0300064    0.5774752
  72.0600052    0.5323914
  72.0900040    0.4942393
  72.1200027    0.5218993
  72.1500015    0.5446559
  72.1800003    0.4936467
  72.2100067    0.5049737
  72.2400055    0.4970115
  72.2700043    0.5354611
  72.3000031    0.5268139
  72.3300018    0.5081046
  72.3600006    0.5468093
  72.3900070    0.4993990
  72.4200058    0.5438951
  72.4500046    0.5130898
  72.4800034    0.5502661
  72.5100021    0.5230332
  72.5400009    0.5001159
  72.5699997    0.5242092
  72.6000061    0.5124134
  72.6300049    0.5088167
  72.6600037    0.5345302
  72.6900024    0.5372063
  72.7200012    0.5389265
  72.7500000    0.5514137
  72.7800064    0.5484037
  72.8100052    0.6084377
  72.8400040    0.5454947
  72.8700027    0.5540535
  72.9000015    0.5410680
  72.9300003    0.5460778
  72.9600067    0.5699228
  72.9900055    0.5963023
  73.0200043    0.5606560
  73.0500031    0.5208257
  73.0800018    0.5568836
  73.1100006    0.5628379
  73.1400070    0.5411117
  73.1700058    0.5403880
  73.2000046    0.5574861
  73.2300034    0.5399454
  73.2600021    0.5710991
  73.2900009    0.5759845
  73.3199997    0.5903476
  73.3500061    0.5398089
  73.3800049    0.5260900
  73.4100037    0.6175767
  73.4400024    0.5829681
  73.4700012    0.5555775
  73.5000000    0.5545944
  73.5300064    0.5596732
  73.5600052    0.5480769
  73.5900040    0.5846204
  73.6200027    0.5422462
  73.6500015    0.5614076
  73.6800003    0.5442398
  73.7100067    0.5389547
  73.7400055    0.5325026
  73.7700043    0.5786678
  73.8000031    0.5702964
  73.8300018    0.5439647
  73.8600006    0.5617056
  73.8900070    0.5684299
  73.9200058    0.5973884
  73.9500046    0.5638220
  73.9800034    0.6007808
  74.0100021    0.5556638
  74.0400009    0.5498264
  74.0700073    0.5822322
  74.1000061    0.5348440
  74.1300049    0.5825489
  74.1600037    0.5612470
  74.1900024    0.5872536
  74.2200012    0.5847027
  74.2500000    0.5590636
  74.2800064    0.4825487
  74.3100052    0.5561474
  74.3400040    0.5648105
  74.3700027    0.5582094
  74.4000015    0.5685796
  74.4300003    0.5800662
  74.4600067    0.5330579
  74.4900055    0.5590191
  74.5200043    0.5160651
  74.5500031    0.5837585
  74.5800018    0.6044328
  74.6100006    0.5521082
  74.6400070    0.5526505
  74.6700058    0.5544224
  74.7000046    0.5399300
  74.7300034    0.5418917
  74.7600021    0.5313601
  74.7900009    0.5358198
  74.8200073    0.6022937
  74.8500061    0.5681406
  74.8800049    0.5649379
  74.9100037    0.5869571
  74.9400024    0.5326071
  74.9700012    0.5603237
  75.0000000    0.5392693
  75.0300064    0.5908870
  75.0600052    0.5669588
  75.0900040    0.5832044
  75.1200027    0.5499641
  75.1500015    0.5674624
  75.1800003    0.5472818
  75.2100067    0.5524777
  75.2400055    0.5603032
  75.2700043    0.5619848
  75.3000031    0.5806780
  75.3300018    0.5887577
  75.3600006    0.5514083
  75.3900070    0.5988652
  75.4200058    0.5414822
  75.4500046    0.5485898
  75.4800034    0.5583156
  75.5100021    0.5640360
  75.5400009    0.5346252
  75.5700073    0.5410978
  75.6000061    0.5260044
  75.6300049    0.5222197
  75.6600037    0.5651341
  75.6900024    0.5427478
  75.7200012    0.5506195
  75.7500000    0.6063190
  75.7800064    0.5234594
  75.8100052    0.5392061
  75.8400040    0.5782143
  75.8700027    0.5512857
  75.9000015    0.5360100
  75.9300003    0.5573442
  75.9600067    0.5367841
  75.9900055    0.5436785
  76.0200043    0.5450416
  76.0500031    0.5751465
  76.0800018    0.5507759
  76.1100006    0.5805280
  76.1400070    0.5576843
  76.1700058    0.5445733
  76.2000046    0.5233350
  76.2300034    0.5782112
  76.2600021    0.5738127
  76.2900009    0.5287043
  76.3200073    0.5659845
  76.3500061    0.5250858
  76.3800049    0.5296441
  76.4100037    0.5236705
  76.4400024    0.4925852
  76.4700012    0.5634932
  76.5000000    0.5873787
  76.5300064    0.5366735
  76.5600052    0.5547371
  76.5900040    0.5603786
  76.6200027    0.5108892
  76.6500015    0.5364717
  76.6800003    0.5533544
  76.7100067    0.5048033
  76.7400055    0.4984961
  76.7700043    0.5220971
  76.8000031    0.5455772
  76.8300018    0.5051855
  76.8600006    0.5619826
  76.8900070    0.5186614
  76.9200058    0.5454667
  76.9500046    0.5714196
  76.9800034    0.5819381
  77.0100021    0.5459083
  77.0400009    0.5981606
  77.0700073    0.5342202
  77.1000061    0.5855650
  77.1300049    0.5165935
  77.1600037    0.5384591
  77.1900024    0.5549711
  77.2200012    0.5393916
  77.2500000    0.5056027
  77.2800064    0.5446933
  77.3100052    0.5434805
  77.3400040    0.5315056
  77.3700027    0.5295587
  77.4000015    0.5388792
  77.4300003    0.5070022
  77.4600067    0.6119850
  77.4900055    0.5777642
  77.5200043    0.5857748
  77.5500031    0.5649906
  77.5800018    0.5343556
  77.6100006    0.5592831
  77.6400070    0.5670187
  77.6700058    0.5753911
  77.7000046    0.5754238
  77.7300034    0.5275843
  77.7600021    0.5842552
  77.7900009    0.5599016
  77.8200073    0.5342036
  77.8500061    0.5480362
  77.8800049    0.5618232
  77.9100037    0.5864110
  77.9400024    0.5700864
  77.9700012    0.5618196
  78.0000000    0.5976837
  78.0300064    0.5948226
  78.0600052    0.5521201
  78.0900040    0.5848396
  78.1200027    0.5838721
  78.1500015    0.5525970
  78.1800003    0.5719577
  78.2100067    0.5843732
  78.2400055    0.5890555
  78.2700043    0.5399207
  78.3000031    0.5361282
  78.3300018    0.5140043
  78.3600006    0.5337193
  78.3900070    0.5245918
  78.4200058    0.5162746
  78.4500046    0.4889621
  78.4800034    0.5435427
  78.5100021    0.5241024
  78.5400009    0.5087249
  78.5700073    0.5375928
  78.6000061    0.5341702
  78.6300049    0.5214664
  78.6600037    0.5423380
  78.6900024    0.5592626
  78.7200012    0.5578429
  78.7500000    0.5852164
  78.7800064    0.5606230
  78.8100052    0.5259497
  78.8400040    0.5744048
  78.8700027    0.5396785
  78.9000015    0.5421724
  78.9300003    0.5402095
  78.9600067    0.5349546
  78.9900055    0.5496924
  79.0200043    0.5702280
  79.0500031    0.5573075
  79.0800018    0.5334792
  79.1100006    0.5565658
  79.1400070    0.5631433
  79.1700058    0.5374267
  79.2000046    0.5558377
  79.2300034    0.5609422
  79.2600021    0.5222032
  79.2900009    0.5870513
  79.3200073    0.5551492
  79.3500061    0.5626194
  79.3800049    0.5423626
  79.4100037    0.5371140
  79.4400024    0.5582458
  79.4700012    0.5488786
  79.5000000    0.5762035
  79.5300064    0.5163340
  79.5600052    0.5498127
  79.5900040    0.5644726
  79.6200027    0.5364352
  79.6500015    0.5530577
  79.6800003    0.5707216
  79.7100067    0.6047856
  79.7400055    0.5212727
  79.7700043    0.5642358
  79.8000031    0.5659330
  79.8300018    0.5530402
  79.8600006    0.5453550
  79.8900070    0.5451002
  79.9200058    0.5487016
  79.9500046    0.5134141
  79.9800034    0.5573158
  80.0100021    0.5782958
  80.0400009    0.5737844
  80.0700073    0.5802834
  80.1000061    0.5428141
  80.1300049    0.5690046
  80.1600037    0.5637602
  80.1900024    0.5427557
  80.2200012    0.5718862
  80.2500000    0.5699425
  80.2800064    0.5697765
  80.3100052    0.5513209
  80.3400040    0.5512583
  80.3700027    0.5712134
  80.4000015    0.5588164
  80.4300003    0.5852812
  80.4600067    0.5798327
  80.4900055    0.5816372
  80.5200043    0.5667341
  80.5500031    0.5700194
  80.5800018    0.5532103
  80.6100006    0.5411272
  80.6400070    0.5466462
  80.6700058    0.5276462
  80.7000046    0.5394025
  80.7300034    0.5457060
  80.7600021    0.5419284
  80.7900009    0.5201467
  80.8200073    0.5498416
  80.8500061    0.5613547
  80.8800049    0.5687034
  80.9100037    0.5658716
  80.9400024    0.5348828
  80.9700012    0.5631968
  81.0000076    0.5280021
  81.0300064    0.5256971
  81.0600052    0.5687732
  81.0900040    0.5489607
  81.1200027    0.5651167
  81.1500015    0.5803813
  81.1800003    0.5043616
  81.2100067    0.5889702
  81.2400055    0.5617320
  81.2700043    0.5676032
  81.3000031    0.5728424
  81.3300018    0.5736809
  81.3600006    0.6020179
  81.3900070    0.5541359
  81.4200058    0.5567036
  81.4500046    0.5489731
  81.4800034    0.5482701
  81.5100021    0.5401865
  81.5400009    0.5590463
  81.5700073    0.5476293
  81.6000061    0.5974489
  81.6300049    0.5219372
  81.6600037    0.5923849
  81.6900024    0.5749755
  81.7200012    0.5572928
  81.7500076    0.5902075
  81.7800064    0.5566334
  81.8100052    0.5893191
  81.8400040    0.5674735
  81.8700027    0.5790145
  81.9000015    0.5734192
  81.9300003    0.5483978
  81.9600067    0.5388421
  81.9900055    0.5336551
  82.0200043    0.5671847
  82.0500031    0.5635598
  82.0800018    0.5599225
  82.1100006    0.5475081
  82.1400070    0.5679865
  82.1700058    0.5351890
  82.2000046    0.5485907
  82.2300034    0.5576676
  82.2600021    0.5584878
  82.2900009    0.5631516
  82.3200073    0.5599375
  82.3500061    0.5343673
  82.3800049    0.5403325
  82.4100037    0.5969655
  82.4400024    0.5852363
  82.4700012    0.5463132
  82.5000076    0.5768935
  82.5300064    0.5671975
  82.5600052    0.5741657
  82.5900040    0.5943211
  82.6200027    0.5878949
  82.6500015    0.5293216
  82.6800003    0.5650730
  82.7100067    0.5643317
  82.7400055    0.5793605
  82.7700043    0.5298657
  82.8000031    0.5461698
  82.8300018    0.5508338
  82.8600006    0.5459484
  82.8900070    0.5734860
  82.9200058    0.5880700
  82.9500046    0.5578870
  82.9800034    0.6079540
  83.0100021    0.5717254
  83.0400009    0.5538027
  83.0700073    0.5849063
  83.1000061    0.5657161
  83.1300049    0.5490618
  83.1600037    0.5531715
  83.1900024    0.5342759
  83.2200012    0.5475389
  83.2500076    0.5640448
  83.2800064    0.5673985
  83.3100052    0.5870236
  83.3400040    0.5559652
  83.3700027    0.5560261
  83.4000015    0.5452906
  83.4300003    0.5774383
  83.4600067    0.5633744
  83.4900055    0.5738006
  83.5200043    0.5247862
  83.5500031    0.5401799
  83.5800018    0.5394564
  83.6100006    0.5568489
  83.6400070    0.5538254
  83.6700058    0.5923072
  83.7000046    0.5740155
  83.7300034    0.5872143
  83.7600021    0.5882632
  83.7900009    0.5568748
  83.8200073    0.5449927
  83.8500061    0.5636387
  83.8800049    0.5657013
  83.9100037    0.5627232
  83.9400024    0.5519245
  83.9700012    0.5925277
  84.0000076    0.5704536
  84.0300064    0.5754194
  84.0600052    0.5681044
  84.0900040    0.5338024
  84.1200027    0.5447966
  84.1500015    0.5702435
  84.1800003    0.5541973
  84.2100067    0.5067116
  84.2400055    0.5157185
  84.2700043    0.5590272
  84.3000031    0.5279813
  84.3300018    0.5464318
  84.3600006    0.5541022
  84.3900070    0.5542950
  84.4200058    0.5618408
  84.4500046    0.5575379
  84.4800034    0.5624046
  84.5100021    0.5573922
  84.5400009    0.5593923
  84.5700073    0.5171400
  84.6000061    0.5490759
  84.6300049    0.5525361
  84.6600037    0.5592167
  84.6900024    0.5398882
  84.7200012    0.5155199
  84.7500076    0.5380046
  84.7800064    0.5442058
  84.8100052    0.5396526
  84.8400040    0.5693660
  84.8700027    0.5475000
  84.9000015    0.5863941
  84.9300003    0.5674458
  84.9600067    0.5182213
  84.9900055    0.5695354
  85.0200043    0.5404234
  85.0500031    0.5657520
  85.0800018    0.5545180
  85.1100006    0.5586160
  85.1400070    0.5719832
  85.1700058    0.5507910
  85.2000046    0.5189131
  85.2300034    0.5113264
  85.2600021    0.5294650
  85.2900009    0.5793395
  85.3200073    0.5652172
  85.3500061    0.5445337
  85.3800049    0.5525498
  85.4100037    0.5695074
  85.4400024    0.5591773
  85.4700012    0.5413328
  85.5000076    0.5211933
  85.5300064    0.5230471
  85.5600052    0.5116199
  85.5900040    0.5359022
  85.6200027    0.5533611
  85.6500015    0.5448334
  85.6800003    0.5456946
  85.7100067    0.5311320
  85.7400055    0.5251330
  85.7700043    0.5165951
  85.8000031    0.5900180
  85.8300018    0.5389341
  85.8600006    0.5388824
  85.8900070    0.5438952
  85.9200058    0.5284938
  85.9500046    0.5544178
  85.9800034    0.5259082
  86.0100021    0.5385323
  86.0400009    0.5343478
  86.0700073    0.5328456
  86.1000061    0.5845478
  86.1300049    0.5385184
  86.1600037    0.5715867
  86.1900024    0.5230924
  86.2200012    0.5260447
  86.2500076    0.5205419
  86.2800064    0.5317689
  86.3100052    0.5685086
  86.3400040    0.5496299
  86.3700027    0.5422650
  86.4000015    0.5344546
  86.4300003    0.5102816
  86.4600067    0.5184388
  86.4900055    0.5458915
  86.5200043    0.5416593
  86.5500031    0.5729567
  86.5800018    0.5177195
  86.6100006    0.5379168
  86.6400070    0.5318055
  86.6700058    0.5500454
  86.7000046    0.6028898
  86.7300034    0.5292543
  86.7600021    0.5198404
  86.7900009    0.5280443
  86.8200073    0.5362283
  86.8500061    0.5741516
  86.8800049    0.5240754
  86.9100037    0.5410002
  86.9400024    0.5684695
  86.9700012    0.5582023
  87.0000076    0.5531979
  87.0300064    0.5154313
  87.0600052    0.5374135
  87.0900040    0.5192664
  87.1200027    0.5384635
  87.1500015    0.5162007
  87.1800079    0.5306273
  87.2100067    0.5499395
  87.2400055    0.5494275
  87.2700043    0.5269715
  87.3000031    0.5516807
  87.3300018    0.5313937
  87.3600006    0.5186283
  87.3900070    0.5556555
  87.4200058    0.5533806
  87.4500046    0.5121516
  87.4800034    0.5783184
  87.5100021    0.5465792
  87.5400009    0.5132880
  87.5700073    0.5215031
  87.6000061    0.5113616
  87.6300049    0.5332569
  87.6600037    0.5426093
  87.6900024    0.5307531
  87.7200012    0.5300874
  87.7500076    0.4717010
  87.7800064    0.5577401
  87.8100052    0.4997312
  87.8400040    0.5667168
  87.8700027    0.5484652
  87.9000015    0.5398042
  87.9300079    0.5373937
  87.9600067    0.5628020
  87.9900055    0.4988762
  88.0200043    0.5405061
  88.0500031    0.5086122
  88.0800018    0.5346662
  88.1100006    0.5273291
  88.1400070    0.5485554
  88.1700058    0.4966420
  88.2000046    0.5119179
  88.2300034    0.5031991
  88.2600021    0.5360011
  88.2900009    0.5018020
  88.3200073    0.5217994
  88.3500061    0.5241240
  88.3800049    0.5270610
  88.4100037    0.5551360
  88.4400024    0.5182321
  88.4700012    0.5155541
  88.5000076    0.5153294
  88.5300064    0.5288092
  88.5600052    0.5259343
  88.5900040    0.5127568
  88.6200027    0.5067432
  88.6500015    0.5530827
  88.6800079    0.5433406
  88.7100067    0.5362149
  88.7400055    0.5586952
  88.7700043    0.5269986
  88.8000031    0.5357227
  88.8300018    0.5442513
  88.8600006    0.5337732
  88.8900070    0.5607911
  88.9200058    0.5236571
  88.9500046    0.5058806
  88.9800034    0.5233275
  89.0100021    0.5013227
  89.0400009    0.5201473
  89.0700073    0.5611265
  89.1000061    0.5659071
  89.1300049    0.5356140
  89.1600037    0.5769171
  89.1900024    0.5342904
  89.2200012    0.5196920
  89.2500076    0.5061901
  89.2800064    0.5455891
  89.3100052    0.5496564
  89.3400040    0.5408472
  89.3700027    0.5483006
  89.4000015    0.5520016
  89.4300079    0.5731141
  89.4600067    0.5694585
  89.4900055    0.5206194
  89.5200043    0.5042249
  89.5500031    0.5230749
  89.5800018    0.5725764
  89.6100006    0.5428439
  89.6400070    0.5431449
  89.6700058    0.5537868
  89.7000046    0.5373124
  89.7300034    0.5552692
  89.7600021    0.5369778
  89.7900009    0.5378005
  89.8200073    0.5467752
  89.8500061    0.5794083
  89.8800049    0.5441822
  89.9100037    0.5153827
  89.9400024    0.5344870
  89.9700012    0.6038752
  90.0000076    0.5538876
  90.0300064    0.5583531
  90.0600052    0.5012921
  90.0900040    0.5218605
  90.1200027    0.5402609
  90.1500015    0.5967783
  90.1800079    0.5784578
  90.2100067    0.5103462
  90.2400055    0.5202583
  90.2700043    0.5716801
  90.3000031    0.5230941
  90.3300018    0.5512523
  90.3600006    0.5582085
  90.3900070    0.5158975
  90.4200058    0.5553302
  90.4500046    0.4978931
  90.4800034    0.5585790
  90.5100021    0.5022339
  90.5400009    0.5245091
  90.5700073    0.5400500
  90.6000061    0.5099474
  90.6300049    0.5577214
  90.6600037    0.5630420
  90.6900024    0.5483535
  90.7200012    0.5725631
  90.7500076    0.5514297
  90.7800064    0.5421049
  90.8100052    0.5560517
  90.8400040    0.5244488
  90.8700027    0.5261741
  90.9000015    0.5661095
  90.9300079    0.5372586
  90.9600067    0.5227285
  90.9900055    0.5207003
  91.0200043    0.5396044
  91.0500031    0.5260199
  91.0800018    0.5914533
  91.1100006    0.5570772
  91.1400070    0.5770954
  91.1700058    0.5595072
  91.2000046    0.5715039
  91.2300034    0.5863100
  91.2600021    0.5572703
  91.2900009    0.5837809
  91.3200073    0.5584606
  91.3500061    0.6038684
  91.3800049    0.5352184
  91.4100037    0.5678305
  91.4400024    0.5542960
  91.4700012    0.5529185
  91.5000076    0.5901575
  91.5300064    0.5977263
  91.5600052    0.5757336
  91.5900040    0.5917405
  91.6200027    0.6051952
  91.6500015    0.5939063
  91.6800079    0.5354213
  91.7100067    0.5535773
  91.7400055    0.5511062
  91.7700043    0.5503282
  91.8000031    0.5642797
  91.8300018    0.5714503
  91.8600006    0.5457008
  91.8900070    0.5238217
  91.9200058    0.5428573
  91.9500046    0.5138789
  91.9800034    0.5343582
  92.0100021    0.5407978
  92.0400009    0.5524738
  92.0700073    0.5387955
  92.1000061    0.6001422
  92.1300049    0.5601746
  92.1600037    0.5654903
  92.1900024    0.5602191
  92.2200012    0.5442218
  92.2500076    0.5544962
  92.2800064    0.5715751
  92.3100052    0.5593184
  92.3400040    0.5702670
  92.3700027    0.5587652
  92.4000015    0.5528911
  92.4300079    0.5308400
  92.4600067    0.5347389
  92.4900055    0.5501597
  92.5200043    0.5419762
  92.5500031    0.5374551
  92.5800018    0.5652168
  92.6100006    0.5484160
  92.6400070    0.5318726
  92.6700058    0.5279837
  92.7000046    0.5380364
  92.7300034    0.5643988
  92.7600021    0.5392064
  92.7900009    0.5762759
  92.8200073    0.5654363
  92.8500061    0.5774780
  92.8800049    0.5604740
  92.9100037    0.5442647
  92.9400024    0.6279737
  92.9700012    0.5176254
  93.0000076    0.5472783
  93.0300064    0.5571588
  93.0600052    0.5857116
  93.0900040    0.5438074
  93.1200027    0.5477912
  93.1500015    0.5356884
  93.1800079    0.5649037
  93.2100067    0.5830256
  93.2400055    0.5237612
  93.2700043    0.5623276
  93.3000031    0.5820584
  93.3300018    0.5718256
  93.3600082    0.5682634
  93.3900070    0.5646583
  93.4200058    0.5466953
  93.4500046    0.5243772
  93.4800034    0.5506053
  93.5100021    0.5056267
  93.5400009    0.5717151
  93.5700073    0.5419668
  93.6000061    0.5313761
  93.6300049    0.5391935
  93.6600037    0.5513488
  93.6900024    0.5541418
  93.7200012    0.5696411
  93.7500076    0.5897967
  93.7800064    0.5710372
  93.8100052    0.5411311
  93.8400040    0.5615706
  93.8700027    0.5549367
  93.9000015    0.5916744
  93.9300079    0.5815795
  93.9600067    0.5450350
  93.9900055    0.5621713
  94.0200043    0.5635768
  94.0500031    0.5461515
  94.0800018    0.5743816
  94.1100082    0.5669981
  94.1400070    0.5542660
  94.1700058    0.5555418
  94.2000046    0.5659352
  94.2300034    0.5627618
  94.2600021    0.5153077
  94.2900009    0.5262486
  94.3200073    0.5587922
  94.3500061    0.5524043
  94.3800049    0.5509393
  94.4100037    0.5317578
  94.4400024    0.5354172
  94.4700012    0.5798412
  94.5000076    0.5430681
  94.5300064    0.5999919
  94.5600052    0.5788683
  94.5900040    0.5604948
  94.6200027    0.6233756
  94.6500015    0.5962348
  94.6800079    0.5451374
  94.7100067    0.5430192
  94.7400055    0.5761921
  94.7700043    0.5423200
  94.8000031    0.5574262
  94.8300018    0.5689026
  94.8600082    0.5584270
  94.8900070    0.5717289
  94.9200058    0.5538194
  94.9500046    0.5247622
  94.9800034    0.5318085
  95.0100021    0.5412274
  95.0400009    0.5139785
  95.0700073    0.5346513
  95.1000061    0.5956880
  95.1300049    0.5941676
  95.1600037    0.5357985
  95.1900024    0.5618455
  95.2200012    0.5542634
  95.2500076    0.5443235
  95.2800064    0.5491930
  95.3100052    0.5300206
  95.3400040    0.5388788
  95.3700027    0.5494081
  95.4000015    0.5847270
  95.4300079    0.5672068
  95.4600067    0.5766391
  95.4900055    0.5237913
  95.5200043    0.5553041
  95.5500031    0.5725936
  95.5800018    0.5588993
  95.6100082    0.5550038
  95.6400070    0.5233573
  95.6700058    0.5506294
  95.7000046    0.5328092
  95.7300034    0.5762404
  95.7600021    0.5431578
  95.7900009    0.5855054
  95.8200073    0.5405447
  95.8500061    0.5606795
  95.8800049    0.5438010
  95.9100037    0.5512095
  95.9400024    0.5530081
  95.9700012    0.5947765
  96.0000076    0.5302284
  96.0300064    0.5555966
  96.0600052    0.5407720
  96.0900040    0.5515866
  96.1200027    0.5555280
  96.1500015    0.5187533
  96.1800079    0.5558289
  96.2100067    0.5469379
  96.2400055    0.5251048
  96.2700043    0.5697771
  96.3000031    0.5823184
  96.3300018    0.5545803
  96.3600082    0.5269703
  96.3900070    0.5285326
  96.4200058    0.5913917
  96.4500046    0.5413168
  96.4800034    0.5790054
  96.5100021    0.5813242
  96.5400009    0.5229408
  96.5700073    0.5593396
  96.6000061    0.5255226
  96.6300049    0.5919312
  96.6600037    0.5582105
  96.6900024    0.5822837
  96.7200012    0.5873517
  96.7500076    0.5482119
  96.7800064    0.5480966
  96.8100052    0.5662788
  96.8400040    0.5666656
  96.8700027    0.5458785
  96.9000015    0.5463908
  96.9300079    0.5727738
  96.9600067    0.5535024
  96.9900055    0.5925784
  97.0200043    0.5189844
  97.0500031    0.5627090
  97.0800018    0.5552519
  97.1100082    0.5748399
  97.1400070    0.5487485
  97.1700058    0.5743101
  97.2000046    0.6066032
  97.2300034    0.5716375
  97.2600021    0.5525972
  97.2900009    0.5667328
  97.3200073    0.5532278
  97.3500061    0.6017349
  97.3800049    0.5839982
  97.4100037    0.5767195
  97.4400024    0.5992468
  97.4700012    0.5719315
  97.5000076    0.5630747
  97.5300064    0.5869756
  97.5600052    0.5597343
  97.5900040    0.5362962
  97.6200027    0.5668501
  97.6500015    0.5435301
  97.6800079    0.5603964
  97.7100067    0.5974828
  97.7400055    0.6355678
  97.7700043    0.5554474
  97.8000031    0.5615780
  97.8300018    0.5692863
  97.8600082    0.5424749
  97.8900070    0.6016846
  97.9200058    0.5734528
  97.9500046    0.6120373
  97.9800034    0.5804871
  98.0100021    0.5692517
  98.0400009    0.5714436
  98.0700073    0.5590563
  98.1000061    0.5985807
  98.1300049    0.5608156
  98.1600037    0.6006408
  98.1900024    0.5821170
  98.2200012    0.5534705
  98.2500076    0.5532315
  98.2800064    0.5842471
  98.3100052    0.5955697
  98.3400040    0.5788894
  98.3700027    0.5634857
  98.4000015    0.5795953
  98.4300079    0.5735713
  98.4600067    0.5584533
  98.4900055    0.5847172
  98.5200043    0.5737764
  98.5500031    0.6176865
  98.5800018    0.5893037
  98.6100082    0.5974154
  98.6400070    0.5611379
  98.6700058    0.5955465
  98.7000046    0.5929171
  98.7300034    0.5731544
  98.7600021    0.5586231
  98.7900009    0.5689178
  98.8200073    0.5776848
  98.8500061    0.5747532
  98.8800049    0.5622144
  98.9100037    0.5788386
  98.9400024    0.5491529
  98.9700012    0.5576617
  99.0000076    0.5835279
  99.0300064    0.5683815
  99.0600052    0.5827569
  99.0900040    0.5425807
  99.1200027    0.5923915
  99.1500015    0.5980990
  99.1800079    0.5871151
  99.2100067    0.5720877
  99.2400055    0.5699307
  99.2700043    0.5601746
  99.3000031    0.5457304
  99.3300018    0.6064472
  99.3600082    0.6101353
  99.3900070    0.6217366
  99.4200058    0.5539067
  99.4500046    0.5655742
  99.4800034    0.5734584
  99.5100021    0.5614729
  99.5400009    0.5530204
  99.5700073    0.5693854
  99.6000061    0.5826228
  99.6300049    0.5453787
  99.6600037    0.5571187
  99.6900024    0.5804296
  99.7200012    0.5541288
  99.7500076    0.5731274
  99.7800064    0.5494311
  99.8100052    0.6105306
  99.8400040    0.5730778
  99.8700027    0.5492003
  99.9000015    0.5609336
  99.9300079    0.5487819
  99.9600067    0.5563982
  99.9900055    0.5507829
