# Supplementary material for: Identification and validation of biomarkers associated with lactic acid metabolism in diabetic nephropathy
Source: PeerJ. 2026 Mar 3;14:e20761. doi: 10.7717/peerj.20761 (PMC12965171; doi:10.7717/peerj.20761)
Supplement: Supplemental Information 18 [file peerj-14-20761-s018.xvg]

# This file was created Wed Jun  4 19:19:41 2025
# Created by:
#                     :-) GROMACS - gmx distance, 2024.4 (-:
# 
# Executable:   /data-nvme/yangyudong/software/gromacs-2024.4/gmx2024/bin/gmx
# Data prefix:  /data-nvme/yangyudong/software/gromacs-2024.4/gmx2024
# Working dir:  /data/yangyudong/project/m/45_NJZK-20403-7/PTGS2_CIMICOXIB/1
# Command line:
#   gmx distance -s md_0_1.tpr -f md_0_1.xtc -select 'com of group "MOL" plus com of resid 276' -oall site_dist.xvg
# gmx distance is part of G R O M A C S:
#
# Gromacs Runs One Microsecond At Cannonball Speeds
#
@    title "Distance"
@    xaxis  label "Time (ps)"
@    yaxis  label "Distance (nm)"
@TYPE xy
      0.000    2.234
     30.000    2.261
     60.000    2.311
     90.000    2.310
    120.000    2.310
    150.000    2.251
    180.000    2.245
    210.000    2.210
    240.000    2.242
    270.000    2.284
    300.000    2.253
    330.000    2.231
    360.000    2.220
    390.000    2.216
    420.000    2.216
    450.000    2.228
    480.000    2.237
    510.000    2.294
    540.000    2.272
    570.000    2.286
    600.000    2.246
    630.000    2.188
    660.000    2.194
    690.000    2.214
    720.000    2.265
    750.000    2.299
    780.000    2.242
    810.000    2.221
    840.000    2.259
    870.000    2.286
    900.000    2.288
    930.000    2.214
    960.000    2.273
    990.000    2.214
   1020.000    2.277
   1050.000    2.245
   1080.000    2.174
   1110.000    2.241
   1140.000    2.274
   1170.000    2.304
   1200.000    2.262
   1230.000    2.263
   1260.000    2.240
   1290.000    2.276
   1320.000    2.278
   1350.000    2.289
   1380.000    2.349
   1410.000    2.385
   1440.000    2.277
   1470.000    2.279
   1500.000    2.273
   1530.000    2.291
   1560.000    2.320
   1590.000    2.337
   1620.000    2.247
   1650.000    2.287
   1680.000    2.304
   1710.000    2.273
   1740.000    2.296
   1770.000    2.373
   1800.000    2.325
   1830.000    2.316
   1860.000    2.311
   1890.000    2.280
   1920.000    2.261
   1950.000    2.317
   1980.000    2.235
   2010.000    2.266
   2040.000    2.278
   2070.000    2.221
   2100.000    2.226
   2130.000    2.273
   2160.000    2.309
   2190.000    2.341
   2220.000    2.301
   2250.000    2.290
   2280.000    2.275
   2310.000    2.294
   2340.000    2.324
   2370.000    2.220
   2400.000    2.326
   2430.000    2.260
   2460.000    2.289
   2490.000    2.299
   2520.000    2.304
   2550.000    2.246
   2580.000    2.269
   2610.000    2.258
   2640.000    2.328
   2670.000    2.233
   2700.000    2.233
   2730.000    2.153
   2760.000    2.197
   2790.000    2.287
   2820.000    2.211
   2850.000    2.252
   2880.000    2.216
   2910.000    2.246
   2940.000    2.192
   2970.000    2.252
   3000.000    2.240
   3030.000    2.263
   3060.000    2.316
   3090.000    2.249
   3120.000    2.232
   3150.000    2.266
   3180.000    2.227
   3210.000    2.264
   3240.000    2.308
   3270.000    2.231
   3300.000    2.288
   3330.000    2.288
   3360.000    2.286
   3390.000    2.298
   3420.000    2.241
   3450.000    2.258
   3480.000    2.252
   3510.000    2.273
   3540.000    2.247
   3570.000    2.296
   3600.000    2.321
   3630.000    2.250
   3660.000    2.292
   3690.000    2.292
   3720.000    2.349
   3750.000    2.335
   3780.000    2.298
   3810.000    2.307
   3840.000    2.328
   3870.000    2.304
   3900.000    2.318
   3930.000    2.284
   3960.000    2.372
   3990.000    2.285
   4020.000    2.276
   4050.000    2.338
   4080.000    2.238
   4110.000    2.308
   4140.000    2.239
   4170.000    2.304
   4200.000    2.257
   4230.000    2.270
   4260.000    2.249
   4290.000    2.276
   4320.000    2.182
   4350.000    2.225
   4380.000    2.214
   4410.000    2.245
   4440.000    2.220
   4470.000    2.265
   4500.000    2.232
   4530.000    2.227
   4560.000    2.224
   4590.000    2.240
   4620.000    2.249
   4650.000    2.254
   4680.000    2.294
   4710.000    2.286
   4740.000    2.290
   4770.000    2.224
   4800.000    2.209
   4830.000    2.276
   4860.000    2.265
   4890.000    2.221
   4920.000    2.220
   4950.000    2.232
   4980.000    2.270
   5010.000    2.275
   5040.000    2.220
   5070.000    2.215
   5100.000    2.204
   5130.000    2.193
   5160.000    2.202
   5190.000    2.177
   5220.000    2.276
   5250.000    2.241
   5280.000    2.211
   5310.000    2.273
   5340.000    2.363
   5370.000    2.296
   5400.000    2.299
   5430.000    2.265
   5460.000    2.332
   5490.000    2.333
   5520.000    2.271
   5550.000    2.322
   5580.000    2.278
   5610.000    2.339
   5640.000    2.317
   5670.000    2.279
   5700.000    2.270
   5730.000    2.235
   5760.000    2.232
   5790.000    2.223
   5820.000    2.303
   5850.000    2.254
   5880.000    2.297
   5910.000    2.235
   5940.000    2.358
   5970.000    2.313
   6000.000    2.308
   6030.000    2.265
   6060.000    2.269
   6090.000    2.300
   6120.000    2.285
   6150.000    2.257
   6180.000    2.279
   6210.000    2.231
   6240.000    2.251
   6270.000    2.232
   6300.000    2.225
   6330.000    2.251
   6360.000    2.250
   6390.000    2.251
   6420.000    2.229
   6450.000    2.363
   6480.000    2.396
   6510.000    2.400
   6540.000    2.341
   6570.000    2.303
   6600.000    2.313
   6630.000    2.298
   6660.000    2.338
   6690.000    2.392
   6720.000    2.316
   6750.000    2.233
   6780.000    2.223
   6810.000    2.310
   6840.000    2.364
   6870.000    2.470
   6900.000    2.458
   6930.000    2.440
   6960.000    2.434
   6990.000    2.495
   7020.000    2.433
   7050.000    2.458
   7080.000    2.430
   7110.000    2.440
   7140.000    2.432
   7170.000    2.458
   7200.000    2.423
   7230.000    2.438
   7260.000    2.367
   7290.000    2.388
   7320.000    2.410
   7350.000    2.437
   7380.000    2.426
   7410.000    2.311
   7440.000    2.364
   7470.000    2.364
   7500.000    2.373
   7530.000    2.339
   7560.000    2.390
   7590.000    2.388
   7620.000    2.384
   7650.000    2.459
   7680.000    2.397
   7710.000    2.413
   7740.000    2.424
   7770.000    2.398
   7800.000    2.435
   7830.000    2.446
   7860.000    2.421
   7890.000    2.431
   7920.000    2.379
   7950.000    2.397
   7980.000    2.414
   8010.000    2.443
   8040.000    2.396
   8070.000    2.434
   8100.000    2.375
   8130.000    2.412
   8160.000    2.401
   8190.000    2.419
   8220.000    2.486
   8250.000    2.398
   8280.000    2.428
   8310.000    2.397
   8340.000    2.431
   8370.000    2.428
   8400.000    2.446
   8430.000    2.465
   8460.000    2.523
   8490.000    2.474
   8520.000    2.480
   8550.000    2.384
   8580.000    2.493
   8610.000    2.453
   8640.000    2.483
   8670.000    2.484
   8700.000    2.455
   8730.000    2.457
   8760.000    2.406
   8790.000    2.519
   8820.000    2.509
   8850.000    2.555
   8880.000    2.571
   8910.000    2.434
   8940.000    2.532
   8970.000    2.513
   9000.000    2.435
   9030.000    2.502
   9060.000    2.520
   9090.000    2.486
   9120.000    2.494
   9150.000    2.523
   9180.000    2.435
   9210.000    2.489
   9240.000    2.440
   9270.000    2.437
   9300.000    2.450
   9330.000    2.496
   9360.000    2.459
   9390.000    2.438
   9420.000    2.424
   9450.000    2.405
   9480.000    2.508
   9510.000    2.396
   9540.000    2.498
   9570.000    2.521
   9600.000    2.441
   9630.000    2.506
   9660.000    2.447
   9690.000    2.510
   9720.000    2.485
   9750.000    2.511
   9780.000    2.490
   9810.000    2.480
   9840.000    2.436
   9870.000    2.440
   9900.000    2.494
   9930.000    2.453
   9960.000    2.448
   9990.000    2.458
  10020.000    2.409
  10050.000    2.487
  10080.000    2.475
  10110.000    2.462
  10140.000    2.523
  10170.000    2.529
  10200.000    2.472
  10230.000    2.482
  10260.000    2.567
  10290.000    2.513
  10320.000    2.499
  10350.000    2.401
  10380.000    2.500
  10410.000    2.556
  10440.000    2.564
  10470.000    2.557
  10500.000    2.590
  10530.000    2.479
  10560.000    2.523
  10590.000    2.581
  10620.000    2.571
  10650.000    2.602
  10680.000    2.501
  10710.000    2.520
  10740.000    2.470
  10770.000    2.522
  10800.000    2.602
  10830.000    2.598
  10860.000    2.577
  10890.000    2.505
  10920.000    2.588
  10950.000    2.563
  10980.000    2.546
  11010.000    2.520
  11040.000    2.503
  11070.000    2.506
  11100.000    2.516
  11130.000    2.507
  11160.000    2.495
  11190.000    2.448
  11220.000    2.537
  11250.000    2.499
  11280.000    2.513
  11310.000    2.522
  11340.000    2.532
  11370.000    2.563
  11400.000    2.494
  11430.000    2.525
  11460.000    2.512
  11490.000    2.505
  11520.000    2.546
  11550.000    2.557
  11580.000    2.496
  11610.000    2.585
  11640.000    2.566
  11670.000    2.527
  11700.000    2.602
  11730.000    2.563
  11760.000    2.543
  11790.000    2.565
  11820.000    2.514
  11850.000    2.491
  11880.000    2.455
  11910.000    2.507
  11940.000    2.441
  11970.000    2.443
  12000.000    2.467
  12030.000    2.471
  12060.000    2.427
  12090.000    2.491
  12120.000    2.494
  12150.000    2.457
  12180.000    2.454
  12210.000    2.459
  12240.000    2.441
  12270.000    2.435
  12300.000    2.392
  12330.000    2.392
  12360.000    2.441
  12390.000    2.420
  12420.000    2.370
  12450.000    2.402
  12480.000    2.414
  12510.000    2.454
  12540.000    2.475
  12570.000    2.440
  12600.000    2.449
  12630.000    2.497
  12660.000    2.452
  12690.000    2.603
  12720.000    2.539
  12750.000    2.479
  12780.000    2.456
  12810.000    2.478
  12840.000    2.563
  12870.000    2.541
  12900.000    2.434
  12930.000    2.480
  12960.000    2.417
  12990.000    2.441
  13020.000    2.452
  13050.000    2.458
  13080.000    2.416
  13110.000    2.402
  13140.000    2.474
  13170.000    2.455
  13200.000    2.359
  13230.000    2.516
  13260.000    2.434
  13290.000    2.466
  13320.000    2.419
  13350.000    2.437
  13380.000    2.412
  13410.000    2.435
  13440.000    2.499
  13470.000    2.430
  13500.000    2.437
  13530.000    2.599
  13560.000    2.593
  13590.000    2.555
  13620.000    2.511
  13650.000    2.454
  13680.000    2.423
  13710.000    2.502
  13740.000    2.527
  13770.000    2.506
  13800.000    2.546
  13830.000    2.525
  13860.000    2.463
  13890.000    2.510
  13920.000    2.472
  13950.000    2.486
  13980.000    2.494
  14010.000    2.447
  14040.000    2.424
  14070.000    2.429
  14100.000    2.428
  14130.000    2.446
  14160.000    2.425
  14190.000    2.426
  14220.000    2.462
  14250.000    2.451
  14280.000    2.425
  14310.000    2.422
  14340.000    2.386
  14370.000    2.350
  14400.000    2.420
  14430.000    2.382
  14460.000    2.403
  14490.000    2.421
  14520.000    2.403
  14550.000    2.448
  14580.000    2.381
  14610.000    2.455
  14640.000    2.437
  14670.000    2.505
  14700.000    2.420
  14730.000    2.401
  14760.000    2.383
  14790.000    2.419
  14820.000    2.478
  14850.000    2.399
  14880.000    2.326
  14910.000    2.488
  14940.000    2.514
  14970.000    2.429
  15000.000    2.451
  15030.000    2.490
  15060.000    2.426
  15090.000    2.372
  15120.000    2.466
  15150.000    2.467
  15180.000    2.427
  15210.000    2.504
  15240.000    2.493
  15270.000    2.500
  15300.000    2.501
  15330.000    2.485
  15360.000    2.463
  15390.000    2.454
  15420.000    2.419
  15450.000    2.549
  15480.000    2.497
  15510.000    2.489
  15540.000    2.445
  15570.000    2.466
  15600.000    2.405
  15630.000    2.429
  15660.000    2.405
  15690.000    2.442
  15720.000    2.482
  15750.000    2.492
  15780.000    2.452
  15810.000    2.421
  15840.000    2.415
  15870.000    2.469
  15900.000    2.518
  15930.000    2.529
  15960.000    2.384
  15990.000    2.422
  16020.000    2.512
  16050.000    2.436
  16080.000    2.408
  16110.000    2.418
  16140.000    2.438
  16170.000    2.428
  16200.000    2.501
  16230.000    2.449
  16260.000    2.391
  16290.000    2.416
  16320.000    2.387
  16350.000    2.427
  16380.000    2.481
  16410.000    2.486
  16440.000    2.438
  16470.000    2.482
  16500.000    2.403
  16530.000    2.473
  16560.000    2.344
  16590.000    2.409
  16620.000    2.506
  16650.000    2.504
  16680.000    2.407
  16710.000    2.531
  16740.000    2.427
  16770.000    2.452
  16800.000    2.445
  16830.000    2.455
  16860.000    2.427
  16890.000    2.358
  16920.000    2.472
  16950.000    2.490
  16980.000    2.508
  17010.000    2.398
  17040.000    2.429
  17070.000    2.413
  17100.000    2.414
  17130.000    2.436
  17160.000    2.418
  17190.000    2.336
  17220.000    2.386
  17250.000    2.523
  17280.000    2.446
  17310.000    2.526
  17340.000    2.498
  17370.000    2.447
  17400.000    2.368
  17430.000    2.430
  17460.000    2.443
  17490.000    2.424
  17520.000    2.406
  17550.000    2.415
  17580.000    2.404
  17610.000    2.380
  17640.000    2.449
  17670.000    2.509
  17700.000    2.414
  17730.000    2.440
  17760.000    2.484
  17790.000    2.418
  17820.000    2.498
  17850.000    2.451
  17880.000    2.443
  17910.000    2.399
  17940.000    2.435
  17970.000    2.460
  18000.000    2.452
  18030.000    2.441
  18060.000    2.431
  18090.000    2.430
  18120.000    2.511
  18150.000    2.493
  18180.000    2.449
  18210.000    2.447
  18240.000    2.431
  18270.000    2.465
  18300.000    2.429
  18330.000    2.494
  18360.000    2.469
  18390.000    2.456
  18420.000    2.453
  18450.000    2.452
  18480.000    2.495
  18510.000    2.452
  18540.000    2.397
  18570.000    2.418
  18600.000    2.440
  18630.000    2.457
  18660.000    2.481
  18690.000    2.481
  18720.000    2.438
  18750.000    2.439
  18780.000    2.413
  18810.000    2.388
  18840.000    2.435
  18870.000    2.435
  18900.000    2.440
  18930.000    2.410
  18960.000    2.406
  18990.000    2.372
  19020.000    2.427
  19050.000    2.410
  19080.000    2.479
  19110.000    2.465
  19140.000    2.415
  19170.000    2.445
  19200.000    2.457
  19230.000    2.414
  19260.000    2.392
  19290.000    2.425
  19320.000    2.452
  19350.000    2.430
  19380.000    2.456
  19410.000    2.354
  19440.000    2.414
  19470.000    2.421
  19500.000    2.477
  19530.000    2.376
  19560.000    2.459
  19590.000    2.446
  19620.000    2.455
  19650.000    2.406
  19680.000    2.499
  19710.000    2.419
  19740.000    2.466
  19770.000    2.421
  19800.000    2.409
  19830.000    2.454
  19860.000    2.385
  19890.000    2.482
  19920.000    2.475
  19950.000    2.451
  19980.000    2.480
  20010.000    2.430
  20040.000    2.399
  20070.000    2.458
  20100.000    2.436
  20130.000    2.456
  20160.000    2.465
  20190.000    2.470
  20220.000    2.445
  20250.000    2.388
  20280.000    2.407
  20310.000    2.444
  20340.000    2.428
  20370.000    2.428
  20400.000    2.468
  20430.000    2.418
  20460.000    2.470
  20490.000    2.415
  20520.000    2.428
  20550.000    2.444
  20580.000    2.440
  20610.000    2.438
  20640.000    2.441
  20670.000    2.396
  20700.000    2.477
  20730.000    2.431
  20760.000    2.424
  20790.000    2.462
  20820.000    2.498
  20850.000    2.458
  20880.000    2.470
  20910.000    2.460
  20940.000    2.530
  20970.000    2.459
  21000.000    2.440
  21030.000    2.482
  21060.000    2.510
  21090.000    2.534
  21120.000    2.474
  21150.000    2.524
  21180.000    2.448
  21210.000    2.445
  21240.000    2.380
  21270.000    2.387
  21300.000    2.431
  21330.000    2.417
  21360.000    2.468
  21390.000    2.460
  21420.000    2.406
  21450.000    2.445
  21480.000    2.446
  21510.000    2.459
  21540.000    2.392
  21570.000    2.471
  21600.000    2.398
  21630.000    2.462
  21660.000    2.414
  21690.000    2.405
  21720.000    2.416
  21750.000    2.409
  21780.000    2.424
  21810.000    2.437
  21840.000    2.374
  21870.000    2.454
  21900.000    2.446
  21930.000    2.460
  21960.000    2.505
  21990.000    2.471
  22020.000    2.476
  22050.000    2.426
  22080.000    2.468
  22110.000    2.419
  22140.000    2.420
  22170.000    2.406
  22200.000    2.460
  22230.000    2.415
  22260.000    2.351
  22290.000    2.410
  22320.000    2.439
  22350.000    2.404
  22380.000    2.407
  22410.000    2.484
  22440.000    2.410
  22470.000    2.485
  22500.000    2.438
  22530.000    2.460
  22560.000    2.547
  22590.000    2.462
  22620.000    2.483
  22650.000    2.504
  22680.000    2.479
  22710.000    2.449
  22740.000    2.464
  22770.000    2.456
  22800.000    2.399
  22830.000    2.440
  22860.000    2.383
  22890.000    2.452
  22920.000    2.401
  22950.000    2.472
  22980.000    2.436
  23010.000    2.448
  23040.000    2.445
  23070.000    2.388
  23100.000    2.390
  23130.000    2.453
  23160.000    2.398
  23190.000    2.434
  23220.000    2.477
  23250.000    2.404
  23280.000    2.438
  23310.000    2.448
  23340.000    2.447
  23370.000    2.485
  23400.000    2.466
  23430.000    2.471
  23460.000    2.466
  23490.000    2.434
  23520.000    2.447
  23550.000    2.448
  23580.000    2.431
  23610.000    2.333
  23640.000    2.513
  23670.000    2.410
  23700.000    2.372
  23730.000    2.439
  23760.000    2.400
  23790.000    2.380
  23820.000    2.461
  23850.000    2.378
  23880.000    2.449
  23910.000    2.399
  23940.000    2.389
  23970.000    2.480
  24000.000    2.445
  24030.000    2.459
  24060.000    2.451
  24090.000    2.467
  24120.000    2.437
  24150.000    2.436
  24180.000    2.414
  24210.000    2.406
  24240.000    2.439
  24270.000    2.407
  24300.000    2.414
  24330.000    2.407
  24360.000    2.439
  24390.000    2.431
  24420.000    2.439
  24450.000    2.458
  24480.000    2.526
  24510.000    2.467
  24540.000    2.473
  24570.000    2.430
  24600.000    2.488
  24630.000    2.440
  24660.000    2.448
  24690.000    2.493
  24720.000    2.478
  24750.000    2.484
  24780.000    2.489
  24810.000    2.463
  24840.000    2.456
  24870.000    2.470
  24900.000    2.418
  24930.000    2.417
  24960.000    2.470
  24990.000    2.476
  25020.000    2.510
  25050.000    2.459
  25080.000    2.499
  25110.000    2.449
  25140.000    2.443
  25170.000    2.474
  25200.000    2.438
  25230.000    2.386
  25260.000    2.469
  25290.000    2.498
  25320.000    2.465
  25350.000    2.498
  25380.000    2.424
  25410.000    2.456
  25440.000    2.465
  25470.000    2.493
  25500.000    2.490
  25530.000    2.464
  25560.000    2.498
  25590.000    2.427
  25620.000    2.494
  25650.000    2.454
  25680.000    2.466
  25710.000    2.446
  25740.000    2.405
  25770.000    2.444
  25800.000    2.423
  25830.000    2.443
  25860.000    2.505
  25890.000    2.486
  25920.000    2.480
  25950.000    2.525
  25980.000    2.518
  26010.000    2.466
  26040.000    2.499
  26070.000    2.458
  26100.000    2.489
  26130.000    2.491
  26160.000    2.512
  26190.000    2.470
  26220.000    2.463
  26250.000    2.532
  26280.000    2.545
  26310.000    2.416
  26340.000    2.460
  26370.000    2.472
  26400.000    2.482
  26430.000    2.479
  26460.000    2.450
  26490.000    2.436
  26520.000    2.403
  26550.000    2.504
  26580.000    2.445
  26610.000    2.453
  26640.000    2.451
  26670.000    2.507
  26700.000    2.468
  26730.000    2.473
  26760.000    2.424
  26790.000    2.468
  26820.000    2.426
  26850.000    2.411
  26880.000    2.456
  26910.000    2.360
  26940.000    2.472
  26970.000    2.478
  27000.000    2.392
  27030.000    2.400
  27060.000    2.391
  27090.000    2.468
  27120.000    2.430
  27150.000    2.415
  27180.000    2.471
  27210.000    2.495
  27240.000    2.452
  27270.000    2.472
  27300.000    2.432
  27330.000    2.465
  27360.000    2.557
  27390.000    2.465
  27420.000    2.447
  27450.000    2.452
  27480.000    2.401
  27510.000    2.454
  27540.000    2.464
  27570.000    2.448
  27600.000    2.441
  27630.000    2.442
  27660.000    2.453
  27690.000    2.401
  27720.000    2.471
  27750.000    2.440
  27780.000    2.401
  27810.000    2.344
  27840.000    2.457
  27870.000    2.488
  27900.000    2.451
  27930.000    2.400
  27960.000    2.518
  27990.000    2.461
  28020.000    2.525
  28050.000    2.445
  28080.000    2.492
  28110.000    2.446
  28140.000    2.454
  28170.000    2.537
  28200.000    2.499
  28230.000    2.416
  28260.000    2.447
  28290.000    2.414
  28320.000    2.447
  28350.000    2.434
  28380.000    2.435
  28410.000    2.460
  28440.000    2.433
  28470.000    2.442
  28500.000    2.438
  28530.000    2.448
  28560.000    2.463
  28590.000    2.434
  28620.000    2.438
  28650.000    2.458
  28680.000    2.446
  28710.000    2.455
  28740.000    2.438
  28770.000    2.428
  28800.000    2.392
  28830.000    2.459
  28860.000    2.468
  28890.000    2.425
  28920.000    2.414
  28950.000    2.426
  28980.000    2.462
  29010.000    2.403
  29040.000    2.434
  29070.000    2.442
  29100.000    2.439
  29130.000    2.429
  29160.000    2.408
  29190.000    2.431
  29220.000    2.425
  29250.000    2.468
  29280.000    2.388
  29310.000    2.445
  29340.000    2.426
  29370.000    2.419
  29400.000    2.451
  29430.000    2.401
  29460.000    2.378
  29490.000    2.429
  29520.000    2.423
  29550.000    2.456
  29580.000    2.471
  29610.000    2.404
  29640.000    2.476
  29670.000    2.448
  29700.000    2.435
  29730.000    2.441
  29760.000    2.442
  29790.000    2.454
  29820.000    2.417
  29850.000    2.395
  29880.000    2.439
  29910.000    2.417
  29940.000    2.418
  29970.000    2.446
  30000.000    2.438
  30030.000    2.379
  30060.000    2.372
  30090.000    2.416
  30120.000    2.425
  30150.000    2.418
  30180.000    2.439
  30210.000    2.370
  30240.000    2.407
  30270.000    2.418
  30300.000    2.512
  30330.000    2.465
  30360.000    2.398
  30390.000    2.432
  30420.000    2.460
  30450.000    2.515
  30480.000    2.448
  30510.000    2.448
  30540.000    2.465
  30570.000    2.498
  30600.000    2.461
  30630.000    2.463
  30660.000    2.420
  30690.000    2.422
  30720.000    2.413
  30750.000    2.433
  30780.000    2.438
  30810.000    2.425
  30840.000    2.404
  30870.000    2.447
  30900.000    2.488
  30930.000    2.447
  30960.000    2.418
  30990.000    2.475
  31020.000    2.385
  31050.000    2.439
  31080.000    2.401
  31110.000    2.382
  31140.000    2.442
  31170.000    2.384
  31200.000    2.409
  31230.000    2.425
  31260.000    2.420
  31290.000    2.383
  31320.000    2.398
  31350.000    2.391
  31380.000    2.417
  31410.000    2.372
  31440.000    2.410
  31470.000    2.429
  31500.000    2.386
  31530.000    2.452
  31560.000    2.443
  31590.000    2.357
  31620.000    2.417
  31650.000    2.355
  31680.000    2.340
  31710.000    2.416
  31740.000    2.397
  31770.000    2.422
  31800.000    2.466
  31830.000    2.428
  31860.000    2.460
  31890.000    2.419
  31920.000    2.461
  31950.000    2.530
  31980.000    2.435
  32010.000    2.427
  32040.000    2.399
  32070.000    2.402
  32100.000    2.460
  32130.000    2.404
  32160.000    2.497
  32190.000    2.367
  32220.000    2.418
  32250.000    2.384
  32280.000    2.432
  32310.000    2.380
  32340.000    2.402
  32370.000    2.386
  32400.000    2.457
  32430.000    2.424
  32460.000    2.393
  32490.000    2.442
  32520.000    2.457
  32550.000    2.407
  32580.000    2.425
  32610.000    2.471
  32640.000    2.379
  32670.000    2.404
  32700.000    2.432
  32730.000    2.375
  32760.000    2.393
  32790.000    2.480
  32820.000    2.459
  32850.000    2.378
  32880.000    2.445
  32910.000    2.418
  32940.000    2.486
  32970.000    2.342
  33000.000    2.479
  33030.000    2.430
  33060.000    2.450
  33090.000    2.413
  33120.000    2.483
  33150.000    2.452
  33180.000    2.468
  33210.000    2.462
  33240.000    2.527
  33270.000    2.462
  33300.000    2.496
  33330.000    2.473
  33360.000    2.463
  33390.000    2.440
  33420.000    2.424
  33450.000    2.431
  33480.000    2.434
  33510.000    2.473
  33540.000    2.379
  33570.000    2.472
  33600.000    2.462
  33630.000    2.473
  33660.000    2.468
  33690.000    2.493
  33720.000    2.457
  33750.000    2.390
  33780.000    2.356
  33810.000    2.435
  33840.000    2.439
  33870.000    2.413
  33900.000    2.446
  33930.000    2.431
  33960.000    2.461
  33990.000    2.457
  34020.000    2.428
  34050.000    2.517
  34080.000    2.484
  34110.000    2.431
  34140.000    2.484
  34170.000    2.490
  34200.000    2.466
  34230.000    2.459
  34260.000    2.449
  34290.000    2.504
  34320.000    2.433
  34350.000    2.431
  34380.000    2.415
  34410.000    2.449
  34440.000    2.476
  34470.000    2.412
  34500.000    2.372
  34530.000    2.434
  34560.000    2.472
  34590.000    2.469
  34620.000    2.407
  34650.000    2.409
  34680.000    2.432
  34710.000    2.428
  34740.000    2.443
  34770.000    2.465
  34800.000    2.374
  34830.000    2.434
  34860.000    2.456
  34890.000    2.417
  34920.000    2.466
  34950.000    2.389
  34980.000    2.428
  35010.000    2.467
  35040.000    2.407
  35070.000    2.427
  35100.000    2.368
  35130.000    2.431
  35160.000    2.470
  35190.000    2.436
  35220.000    2.411
  35250.000    2.447
  35280.000    2.398
  35310.000    2.395
  35340.000    2.421
  35370.000    2.402
  35400.000    2.360
  35430.000    2.447
  35460.000    2.453
  35490.000    2.433
  35520.000    2.342
  35550.000    2.382
  35580.000    2.470
  35610.000    2.463
  35640.000    2.366
  35670.000    2.391
  35700.000    2.398
  35730.000    2.480
  35760.000    2.435
  35790.000    2.421
  35820.000    2.396
  35850.000    2.442
  35880.000    2.419
  35910.000    2.475
  35940.000    2.523
  35970.000    2.435
  36000.000    2.420
  36030.000    2.412
  36060.000    2.352
  36090.000    2.407
  36120.000    2.397
  36150.000    2.460
  36180.000    2.456
  36210.000    2.394
  36240.000    2.464
  36270.000    2.480
  36300.000    2.449
  36330.000    2.438
  36360.000    2.427
  36390.000    2.416
  36420.000    2.382
  36450.000    2.400
  36480.000    2.390
  36510.000    2.452
  36540.000    2.419
  36570.000    2.364
  36600.000    2.413
  36630.000    2.404
  36660.000    2.434
  36690.000    2.426
  36720.000    2.399
  36750.000    2.407
  36780.000    2.443
  36810.000    2.451
  36840.000    2.423
  36870.000    2.396
  36900.000    2.367
  36930.000    2.367
  36960.000    2.360
  36990.000    2.422
  37020.000    2.412
  37050.000    2.388
  37080.000    2.459
  37110.000    2.412
  37140.000    2.419
  37170.000    2.474
  37200.000    2.412
  37230.000    2.351
  37260.000    2.443
  37290.000    2.427
  37320.000    2.382
  37350.000    2.382
  37380.000    2.437
  37410.000    2.432
  37440.000    2.384
  37470.000    2.407
  37500.000    2.443
  37530.000    2.441
  37560.000    2.384
  37590.000    2.387
  37620.000    2.424
  37650.000    2.416
  37680.000    2.474
  37710.000    2.392
  37740.000    2.379
  37770.000    2.395
  37800.000    2.423
  37830.000    2.375
  37860.000    2.367
  37890.000    2.464
  37920.000    2.484
  37950.000    2.457
  37980.000    2.354
  38010.000    2.381
  38040.000    2.402
  38070.000    2.368
  38100.000    2.381
  38130.000    2.469
  38160.000    2.376
  38190.000    2.447
  38220.000    2.412
  38250.000    2.527
  38280.000    2.475
  38310.000    2.484
  38340.000    2.439
  38370.000    2.523
  38400.000    2.368
  38430.000    2.474
  38460.000    2.405
  38490.000    2.438
  38520.000    2.411
  38550.000    2.446
  38580.000    2.446
  38610.000    2.464
  38640.000    2.430
  38670.000    2.423
  38700.000    2.442
  38730.000    2.369
  38760.000    2.513
  38790.000    2.460
  38820.000    2.438
  38850.000    2.428
  38880.000    2.354
  38910.000    2.414
  38940.000    2.494
  38970.000    2.400
  39000.000    2.432
  39030.000    2.438
  39060.000    2.469
  39090.000    2.481
  39120.000    2.391
  39150.000    2.435
  39180.000    2.509
  39210.000    2.428
  39240.000    2.432
  39270.000    2.399
  39300.000    2.422
  39330.000    2.458
  39360.000    2.446
  39390.000    2.433
  39420.000    2.392
  39450.000    2.413
  39480.000    2.385
  39510.000    2.429
  39540.000    2.424
  39570.000    2.422
  39600.000    2.472
  39630.000    2.448
  39660.000    2.447
  39690.000    2.476
  39720.000    2.366
  39750.000    2.466
  39780.000    2.461
  39810.000    2.407
  39840.000    2.505
  39870.000    2.403
  39900.000    2.465
  39930.000    2.412
  39960.000    2.423
  39990.000    2.444
  40020.000    2.473
  40050.000    2.473
  40080.000    2.527
  40110.000    2.405
  40140.000    2.425
  40170.000    2.437
  40200.000    2.410
  40230.000    2.442
  40260.000    2.403
  40290.000    2.440
  40320.000    2.375
  40350.000    2.462
  40380.000    2.457
  40410.000    2.426
  40440.000    2.459
  40470.000    2.394
  40500.000    2.459
  40530.000    2.443
  40560.000    2.413
  40590.000    2.391
  40620.000    2.391
  40650.000    2.437
  40680.000    2.430
  40710.000    2.417
  40740.000    2.434
  40770.000    2.490
  40800.000    2.366
  40830.000    2.468
  40860.000    2.378
  40890.000    2.317
  40920.000    2.436
  40950.000    2.435
  40980.000    2.378
  41010.000    2.430
  41040.000    2.490
  41070.000    2.412
  41100.000    2.450
  41130.000    2.440
  41160.000    2.383
  41190.000    2.523
  41220.000    2.411
  41250.000    2.399
  41280.000    2.510
  41310.000    2.431
  41340.000    2.433
  41370.000    2.425
  41400.000    2.354
  41430.000    2.452
  41460.000    2.457
  41490.000    2.448
  41520.000    2.370
  41550.000    2.433
  41580.000    2.486
  41610.000    2.405
  41640.000    2.383
  41670.000    2.373
  41700.000    2.390
  41730.000    2.440
  41760.000    2.466
  41790.000    2.448
  41820.000    2.342
  41850.000    2.425
  41880.000    2.361
  41910.000    2.389
  41940.000    2.358
  41970.000    2.376
  42000.000    2.330
  42030.000    2.422
  42060.000    2.400
  42090.000    2.424
  42120.000    2.438
  42150.000    2.321
  42180.000    2.372
  42210.000    2.442
  42240.000    2.443
  42270.000    2.388
  42300.000    2.429
  42330.000    2.430
  42360.000    2.430
  42390.000    2.423
  42420.000    2.425
  42450.000    2.378
  42480.000    2.406
  42510.000    2.469
  42540.000    2.431
  42570.000    2.458
  42600.000    2.446
  42630.000    2.402
  42660.000    2.411
  42690.000    2.437
  42720.000    2.488
  42750.000    2.463
  42780.000    2.416
  42810.000    2.394
  42840.000    2.406
  42870.000    2.405
  42900.000    2.401
  42930.000    2.403
  42960.000    2.398
  42990.000    2.399
  43020.000    2.443
  43050.000    2.470
  43080.000    2.423
  43110.000    2.418
  43140.000    2.427
  43170.000    2.376
  43200.000    2.365
  43230.000    2.403
  43260.000    2.447
  43290.000    2.437
  43320.000    2.361
  43350.000    2.339
  43380.000    2.421
  43410.000    2.345
  43440.000    2.392
  43470.000    2.378
  43500.000    2.382
  43530.000    2.373
  43560.000    2.399
  43590.000    2.390
  43620.000    2.378
  43650.000    2.377
  43680.000    2.359
  43710.000    2.318
  43740.000    2.401
  43770.000    2.389
  43800.000    2.293
  43830.000    2.454
  43860.000    2.405
  43890.000    2.423
  43920.000    2.420
  43950.000    2.413
  43980.000    2.457
  44010.000    2.400
  44040.000    2.408
  44070.000    2.371
  44100.000    2.393
  44130.000    2.381
  44160.000    2.412
  44190.000    2.412
  44220.000    2.455
  44250.000    2.336
  44280.000    2.374
  44310.000    2.466
  44340.000    2.454
  44370.000    2.397
  44400.000    2.481
  44430.000    2.378
  44460.000    2.408
  44490.000    2.378
  44520.000    2.429
  44550.000    2.458
  44580.000    2.389
  44610.000    2.427
  44640.000    2.501
  44670.000    2.452
  44700.000    2.434
  44730.000    2.484
  44760.000    2.471
  44790.000    2.435
  44820.000    2.451
  44850.000    2.416
  44880.000    2.435
  44910.000    2.387
  44940.000    2.488
  44970.000    2.480
  45000.000    2.406
  45030.000    2.461
  45060.000    2.391
  45090.000    2.390
  45120.000    2.396
  45150.000    2.457
  45180.000    2.446
  45210.000    2.435
  45240.000    2.413
  45270.000    2.444
  45300.000    2.405
  45330.000    2.365
  45360.000    2.482
  45390.000    2.386
  45420.000    2.422
  45450.000    2.366
  45480.000    2.490
  45510.000    2.444
  45540.000    2.376
  45570.000    2.377
  45600.000    2.373
  45630.000    2.413
  45660.000    2.350
  45690.000    2.355
  45720.000    2.340
  45750.000    2.321
  45780.000    2.429
  45810.000    2.437
  45840.000    2.360
  45870.000    2.447
  45900.000    2.392
  45930.000    2.374
  45960.000    2.387
  45990.000    2.425
  46020.000    2.429
  46050.000    2.402
  46080.000    2.399
  46110.000    2.337
  46140.000    2.445
  46170.000    2.390
  46200.000    2.405
  46230.000    2.394
  46260.000    2.388
  46290.000    2.385
  46320.000    2.428
  46350.000    2.441
  46380.000    2.455
  46410.000    2.368
  46440.000    2.337
  46470.000    2.420
  46500.000    2.376
  46530.000    2.420
  46560.000    2.399
  46590.000    2.449
  46620.000    2.422
  46650.000    2.351
  46680.000    2.360
  46710.000    2.410
  46740.000    2.396
  46770.000    2.343
  46800.000    2.369
  46830.000    2.374
  46860.000    2.441
  46890.000    2.363
  46920.000    2.406
  46950.000    2.350
  46980.000    2.371
  47010.000    2.419
  47040.000    2.361
  47070.000    2.402
  47100.000    2.350
  47130.000    2.357
  47160.000    2.367
  47190.000    2.402
  47220.000    2.407
  47250.000    2.421
  47280.000    2.420
  47310.000    2.428
  47340.000    2.440
  47370.000    2.419
  47400.000    2.406
  47430.000    2.364
  47460.000    2.408
  47490.000    2.365
  47520.000    2.396
  47550.000    2.426
  47580.000    2.383
  47610.000    2.464
  47640.000    2.360
  47670.000    2.422
  47700.000    2.397
  47730.000    2.437
  47760.000    2.356
  47790.000    2.426
  47820.000    2.379
  47850.000    2.396
  47880.000    2.417
  47910.000    2.442
  47940.000    2.405
  47970.000    2.432
  48000.000    2.406
  48030.000    2.340
  48060.000    2.418
  48090.000    2.402
  48120.000    2.389
  48150.000    2.418
  48180.000    2.485
  48210.000    2.441
  48240.000    2.405
  48270.000    2.431
  48300.000    2.389
  48330.000    2.394
  48360.000    2.364
  48390.000    2.379
  48420.000    2.432
  48450.000    2.395
  48480.000    2.375
  48510.000    2.404
  48540.000    2.427
  48570.000    2.458
  48600.000    2.420
  48630.000    2.449
  48660.000    2.378
  48690.000    2.368
  48720.000    2.417
  48750.000    2.328
  48780.000    2.399
  48810.000    2.403
  48840.000    2.398
  48870.000    2.398
  48900.000    2.376
  48930.000    2.416
  48960.000    2.399
  48990.000    2.430
  49020.000    2.333
  49050.000    2.431
  49080.000    2.461
  49110.000    2.420
  49140.000    2.423
  49170.000    2.446
  49200.000    2.407
  49230.000    2.355
  49260.000    2.456
  49290.000    2.441
  49320.000    2.356
  49350.000    2.403
  49380.000    2.427
  49410.000    2.404
  49440.000    2.374
  49470.000    2.365
  49500.000    2.327
  49530.000    2.367
  49560.000    2.399
  49590.000    2.413
  49620.000    2.430
  49650.000    2.423
  49680.000    2.476
  49710.000    2.459
  49740.000    2.367
  49770.000    2.444
  49800.000    2.401
  49830.000    2.423
  49860.000    2.435
  49890.000    2.378
  49920.000    2.400
  49950.000    2.414
  49980.000    2.451
  50010.000    2.454
  50040.000    2.392
  50070.000    2.460
  50100.000    2.446
  50130.000    2.448
  50160.000    2.418
  50190.000    2.446
  50220.000    2.452
  50250.000    2.482
  50280.000    2.424
  50310.000    2.418
  50340.000    2.399
  50370.000    2.401
  50400.000    2.436
  50430.000    2.477
  50460.000    2.442
  50490.000    2.478
  50520.000    2.470
  50550.000    2.468
  50580.000    2.492
  50610.000    2.448
  50640.000    2.563
  50670.000    2.530
  50700.000    2.404
  50730.000    2.439
  50760.000    2.476
  50790.000    2.435
  50820.000    2.481
  50850.000    2.437
  50880.000    2.422
  50910.000    2.399
  50940.000    2.463
  50970.000    2.390
  51000.000    2.450
  51030.000    2.413
  51060.000    2.407
  51090.000    2.423
  51120.000    2.491
  51150.000    2.469
  51180.000    2.452
  51210.000    2.471
  51240.000    2.405
  51270.000    2.453
  51300.000    2.397
  51330.000    2.421
  51360.000    2.456
  51390.000    2.409
  51420.000    2.489
  51450.000    2.407
  51480.000    2.407
  51510.000    2.430
  51540.000    2.524
  51570.000    2.517
  51600.000    2.492
  51630.000    2.523
  51660.000    2.506
  51690.000    2.518
  51720.000    2.516
  51750.000    2.439
  51780.000    2.442
  51810.000    2.509
  51840.000    2.427
  51870.000    2.508
  51900.000    2.471
  51930.000    2.407
  51960.000    2.367
  51990.000    2.504
  52020.000    2.500
  52050.000    2.459
  52080.000    2.444
  52110.000    2.450
  52140.000    2.488
  52170.000    2.435
  52200.000    2.451
  52230.000    2.383
  52260.000    2.493
  52290.000    2.405
  52320.000    2.425
  52350.000    2.492
  52380.000    2.414
  52410.000    2.447
  52440.000    2.419
  52470.000    2.420
  52500.000    2.384
  52530.000    2.444
  52560.000    2.464
  52590.000    2.461
  52620.000    2.537
  52650.000    2.438
  52680.000    2.428
  52710.000    2.485
  52740.000    2.500
  52770.000    2.408
  52800.000    2.435
  52830.000    2.424
  52860.000    2.442
  52890.000    2.435
  52920.000    2.499
  52950.000    2.462
  52980.000    2.426
  53010.000    2.524
  53040.000    2.454
  53070.000    2.423
  53100.000    2.489
  53130.000    2.449
  53160.000    2.455
  53190.000    2.542
  53220.000    2.423
  53250.000    2.416
  53280.000    2.459
  53310.000    2.490
  53340.000    2.536
  53370.000    2.464
  53400.000    2.427
  53430.000    2.452
  53460.000    2.443
  53490.000    2.447
  53520.000    2.437
  53550.000    2.365
  53580.000    2.407
  53610.000    2.446
  53640.000    2.446
  53670.000    2.474
  53700.000    2.499
  53730.000    2.416
  53760.000    2.453
  53790.000    2.436
  53820.000    2.411
  53850.000    2.478
  53880.000    2.442
  53910.000    2.414
  53940.000    2.434
  53970.000    2.412
  54000.000    2.502
  54030.000    2.470
  54060.000    2.441
  54090.000    2.420
  54120.000    2.433
  54150.000    2.413
  54180.000    2.417
  54210.000    2.375
  54240.000    2.409
  54270.000    2.366
  54300.000    2.420
  54330.000    2.436
  54360.000    2.419
  54390.000    2.413
  54420.000    2.415
  54450.000    2.400
  54480.000    2.451
  54510.000    2.415
  54540.000    2.450
  54570.000    2.417
  54600.000    2.457
  54630.000    2.415
  54660.000    2.437
  54690.000    2.394
  54720.000    2.340
  54750.000    2.372
  54780.000    2.442
  54810.000    2.402
  54840.000    2.383
  54870.000    2.431
  54900.000    2.443
  54930.000    2.416
  54960.000    2.440
  54990.000    2.351
  55020.000    2.480
  55050.000    2.412
  55080.000    2.477
  55110.000    2.389
  55140.000    2.427
  55170.000    2.419
  55200.000    2.391
  55230.000    2.411
  55260.000    2.406
  55290.000    2.412
  55320.000    2.423
  55350.000    2.394
  55380.000    2.394
  55410.000    2.430
  55440.000    2.380
  55470.000    2.353
  55500.000    2.362
  55530.000    2.414
  55560.000    2.453
  55590.000    2.387
  55620.000    2.454
  55650.000    2.444
  55680.000    2.486
  55710.000    2.408
  55740.000    2.337
  55770.000    2.411
  55800.000    2.415
  55830.000    2.387
  55860.000    2.401
  55890.000    2.414
  55920.000    2.413
  55950.000    2.376
  55980.000    2.369
  56010.000    2.421
  56040.000    2.481
  56070.000    2.428
  56100.000    2.394
  56130.000    2.429
  56160.000    2.459
  56190.000    2.425
  56220.000    2.417
  56250.000    2.437
  56280.000    2.398
  56310.000    2.434
  56340.000    2.480
  56370.000    2.456
  56400.000    2.418
  56430.000    2.410
  56460.000    2.392
  56490.000    2.373
  56520.000    2.364
  56550.000    2.489
  56580.000    2.405
  56610.000    2.439
  56640.000    2.367
  56670.000    2.408
  56700.000    2.371
  56730.000    2.420
  56760.000    2.430
  56790.000    2.392
  56820.000    2.403
  56850.000    2.488
  56880.000    2.404
  56910.000    2.454
  56940.000    2.385
  56970.000    2.397
  57000.000    2.410
  57030.000    2.474
  57060.000    2.438
  57090.000    2.426
  57120.000    2.480
  57150.000    2.446
  57180.000    2.387
  57210.000    2.454
  57240.000    2.421
  57270.000    2.434
  57300.000    2.421
  57330.000    2.366
  57360.000    2.355
  57390.000    2.393
  57420.000    2.364
  57450.000    2.387
  57480.000    2.413
  57510.000    2.417
  57540.000    2.406
  57570.000    2.364
  57600.000    2.387
  57630.000    2.415
  57660.000    2.501
  57690.000    2.465
  57720.000    2.431
  57750.000    2.438
  57780.000    2.332
  57810.000    2.442
  57840.000    2.368
  57870.000    2.396
  57900.000    2.383
  57930.000    2.381
  57960.000    2.435
  57990.000    2.431
  58020.000    2.398
  58050.000    2.482
  58080.000    2.390
  58110.000    2.423
  58140.000    2.340
  58170.000    2.388
  58200.000    2.413
  58230.000    2.456
  58260.000    2.502
  58290.000    2.433
  58320.000    2.433
  58350.000    2.465
  58380.000    2.436
  58410.000    2.433
  58440.000    2.431
  58470.000    2.403
  58500.000    2.388
  58530.000    2.371
  58560.000    2.401
  58590.000    2.464
  58620.000    2.454
  58650.000    2.357
  58680.000    2.407
  58710.000    2.436
  58740.000    2.403
  58770.000    2.426
  58800.000    2.429
  58830.000    2.442
  58860.000    2.434
  58890.000    2.408
  58920.000    2.396
  58950.000    2.429
  58980.000    2.504
  59010.000    2.369
  59040.000    2.380
  59070.000    2.415
  59100.000    2.417
  59130.000    2.409
  59160.000    2.369
  59190.000    2.424
  59220.000    2.370
  59250.000    2.406
  59280.000    2.372
  59310.000    2.412
  59340.000    2.465
  59370.000    2.372
  59400.000    2.401
  59430.000    2.432
  59460.000    2.434
  59490.000    2.415
  59520.000    2.392
  59550.000    2.359
  59580.000    2.387
  59610.000    2.425
  59640.000    2.395
  59670.000    2.431
  59700.000    2.411
  59730.000    2.445
  59760.000    2.448
  59790.000    2.401
  59820.000    2.415
  59850.000    2.354
  59880.000    2.429
  59910.000    2.413
  59940.000    2.412
  59970.000    2.433
  60000.000    2.438
  60030.000    2.430
  60060.000    2.409
  60090.000    2.372
  60120.000    2.362
  60150.000    2.435
  60180.000    2.441
  60210.000    2.409
  60240.000    2.378
  60270.000    2.409
  60300.000    2.374
  60330.000    2.415
  60360.000    2.445
  60390.000    2.425
  60420.000    2.409
  60450.000    2.411
  60480.000    2.450
  60510.000    2.424
  60540.000    2.464
  60570.000    2.442
  60600.000    2.442
  60630.000    2.415
  60660.000    2.413
  60690.000    2.402
  60720.000    2.407
  60750.000    2.402
  60780.000    2.385
  60810.000    2.425
  60840.000    2.420
  60870.000    2.417
  60900.000    2.360
  60930.000    2.401
  60960.000    2.350
  60990.000    2.411
  61020.000    2.428
  61050.000    2.381
  61080.000    2.334
  61110.000    2.389
  61140.000    2.386
  61170.000    2.381
  61200.000    2.444
  61230.000    2.352
  61260.000    2.343
  61290.000    2.365
  61320.000    2.379
  61350.000    2.384
  61380.000    2.445
  61410.000    2.381
  61440.000    2.395
  61470.000    2.349
  61500.000    2.334
  61530.000    2.421
  61560.000    2.406
  61590.000    2.343
  61620.000    2.312
  61650.000    2.413
  61680.000    2.421
  61710.000    2.366
  61740.000    2.334
  61770.000    2.368
  61800.000    2.376
  61830.000    2.418
  61860.000    2.409
  61890.000    2.456
  61920.000    2.425
  61950.000    2.394
  61980.000    2.408
  62010.000    2.387
  62040.000    2.379
  62070.000    2.391
  62100.000    2.395
  62130.000    2.419
  62160.000    2.325
  62190.000    2.393
  62220.000    2.425
  62250.000    2.404
  62280.000    2.319
  62310.000    2.367
  62340.000    2.381
  62370.000    2.363
  62400.000    2.384
  62430.000    2.381
  62460.000    2.372
  62490.000    2.445
  62520.000    2.432
  62550.000    2.362
  62580.000    2.348
  62610.000    2.438
  62640.000    2.374
  62670.000    2.393
  62700.000    2.377
  62730.000    2.381
  62760.000    2.449
  62790.000    2.401
  62820.000    2.380
  62850.000    2.369
  62880.000    2.389
  62910.000    2.465
  62940.000    2.387
  62970.000    2.391
  63000.000    2.380
  63030.000    2.418
  63060.000    2.401
  63090.000    2.405
  63120.000    2.426
  63150.000    2.314
  63180.000    2.433
  63210.000    2.341
  63240.000    2.320
  63270.000    2.387
  63300.000    2.377
  63330.000    2.313
  63360.000    2.338
  63390.000    2.358
  63420.000    2.428
  63450.000    2.372
  63480.000    2.346
  63510.000    2.419
  63540.000    2.413
  63570.000    2.434
  63600.000    2.435
  63630.000    2.424
  63660.000    2.426
  63690.000    2.382
  63720.000    2.412
  63750.000    2.454
  63780.000    2.325
  63810.000    2.394
  63840.000    2.352
  63870.000    2.356
  63900.000    2.326
  63930.000    2.381
  63960.000    2.351
  63990.000    2.375
  64020.000    2.329
  64050.000    2.378
  64080.000    2.368
  64110.000    2.376
  64140.000    2.338
  64170.000    2.336
  64200.000    2.327
  64230.000    2.328
  64260.000    2.338
  64290.000    2.330
  64320.000    2.383
  64350.000    2.379
  64380.000    2.358
  64410.000    2.374
  64440.000    2.443
  64470.000    2.347
  64500.000    2.369
  64530.000    2.408
  64560.000    2.434
  64590.000    2.396
  64620.000    2.362
  64650.000    2.415
  64680.000    2.389
  64710.000    2.377
  64740.000    2.383
  64770.000    2.382
  64800.000    2.370
  64830.000    2.394
  64860.000    2.422
  64890.000    2.373
  64920.000    2.382
  64950.000    2.436
  64980.000    2.384
  65010.000    2.332
  65040.000    2.369
  65070.000    2.373
  65100.000    2.349
  65130.000    2.410
  65160.000    2.356
  65190.000    2.392
  65220.000    2.368
  65250.000    2.364
  65280.000    2.371
  65310.000    2.359
  65340.000    2.379
  65370.000    2.309
  65400.000    2.383
  65430.000    2.403
  65460.000    2.346
  65490.000    2.322
  65520.000    2.313
  65550.000    2.359
  65580.000    2.349
  65610.000    2.308
  65640.000    2.395
  65670.000    2.364
  65700.000    2.375
  65730.000    2.381
  65760.000    2.430
  65790.000    2.437
  65820.000    2.361
  65850.000    2.403
  65880.000    2.374
  65910.000    2.371
  65940.000    2.421
  65970.000    2.356
  66000.000    2.430
  66030.000    2.401
  66060.000    2.363
  66090.000    2.428
  66120.000    2.367
  66150.000    2.378
  66180.000    2.380
  66210.000    2.411
  66240.000    2.389
  66270.000    2.429
  66300.000    2.395
  66330.000    2.447
  66360.000    2.387
  66390.000    2.439
  66420.000    2.430
  66450.000    2.415
  66480.000    2.366
  66510.000    2.368
  66540.000    2.377
  66570.000    2.419
  66600.000    2.435
  66630.000    2.351
  66660.000    2.312
  66690.000    2.386
  66720.000    2.356
  66750.000    2.368
  66780.000    2.378
  66810.000    2.435
  66840.000    2.419
  66870.000    2.367
  66900.000    2.328
  66930.000    2.325
  66960.000    2.348
  66990.000    2.390
  67020.000    2.392
  67050.000    2.347
  67080.000    2.352
  67110.000    2.403
  67140.000    2.347
  67170.000    2.420
  67200.000    2.377
  67230.000    2.379
  67260.000    2.360
  67290.000    2.356
  67320.000    2.342
  67350.000    2.420
  67380.000    2.431
  67410.000    2.390
  67440.000    2.361
  67470.000    2.375
  67500.000    2.376
  67530.000    2.411
  67560.000    2.327
  67590.000    2.357
  67620.000    2.396
  67650.000    2.375
  67680.000    2.378
  67710.000    2.383
  67740.000    2.363
  67770.000    2.425
  67800.000    2.384
  67830.000    2.366
  67860.000    2.418
  67890.000    2.372
  67920.000    2.361
  67950.000    2.378
  67980.000    2.365
  68010.000    2.411
  68040.000    2.407
  68070.000    2.387
  68100.000    2.439
  68130.000    2.398
  68160.000    2.386
  68190.000    2.380
  68220.000    2.397
  68250.000    2.392
  68280.000    2.374
  68310.000    2.362
  68340.000    2.426
  68370.000    2.376
  68400.000    2.391
  68430.000    2.369
  68460.000    2.401
  68490.000    2.344
  68520.000    2.413
  68550.000    2.374
  68580.000    2.384
  68610.000    2.389
  68640.000    2.327
  68670.000    2.342
  68700.000    2.419
  68730.000    2.368
  68760.000    2.367
  68790.000    2.417
  68820.000    2.445
  68850.000    2.423
  68880.000    2.330
  68910.000    2.367
  68940.000    2.376
  68970.000    2.402
  69000.000    2.351
  69030.000    2.332
  69060.000    2.377
  69090.000    2.398
  69120.000    2.412
  69150.000    2.367
  69180.000    2.368
  69210.000    2.353
  69240.000    2.357
  69270.000    2.421
  69300.000    2.405
  69330.000    2.411
  69360.000    2.306
  69390.000    2.407
  69420.000    2.391
  69450.000    2.422
  69480.000    2.358
  69510.000    2.344
  69540.000    2.376
  69570.000    2.435
  69600.000    2.352
  69630.000    2.370
  69660.000    2.354
  69690.000    2.326
  69720.000    2.358
  69750.000    2.322
  69780.000    2.289
  69810.000    2.417
  69840.000    2.419
  69870.000    2.431
  69900.000    2.379
  69930.000    2.378
  69960.000    2.415
  69990.000    2.429
  70020.000    2.361
  70050.000    2.434
  70080.000    2.433
  70110.000    2.322
  70140.000    2.419
  70170.000    2.382
  70200.000    2.353
  70230.000    2.355
  70260.000    2.412
  70290.000    2.428
  70320.000    2.412
  70350.000    2.364
  70380.000    2.462
  70410.000    2.406
  70440.000    2.356
  70470.000    2.457
  70500.000    2.414
  70530.000    2.420
  70560.000    2.390
  70590.000    2.342
  70620.000    2.399
  70650.000    2.407
  70680.000    2.406
  70710.000    2.355
  70740.000    2.373
  70770.000    2.416
  70800.000    2.435
  70830.000    2.361
  70860.000    2.382
  70890.000    2.408
  70920.000    2.421
  70950.000    2.467
  70980.000    2.389
  71010.000    2.415
  71040.000    2.412
  71070.000    2.395
  71100.000    2.403
  71130.000    2.401
  71160.000    2.407
  71190.000    2.367
  71220.000    2.408
  71250.000    2.381
  71280.000    2.427
  71310.000    2.384
  71340.000    2.429
  71370.000    2.415
  71400.000    2.356
  71430.000    2.391
  71460.000    2.379
  71490.000    2.409
  71520.000    2.422
  71550.000    2.359
  71580.000    2.409
  71610.000    2.344
  71640.000    2.451
  71670.000    2.354
  71700.000    2.403
  71730.000    2.373
  71760.000    2.343
  71790.000    2.435
  71820.000    2.373
  71850.000    2.459
  71880.000    2.425
  71910.000    2.456
  71940.000    2.401
  71970.000    2.453
  72000.000    2.425
  72030.000    2.389
  72060.000    2.404
  72090.000    2.419
  72120.000    2.418
  72150.000    2.404
  72180.000    2.379
  72210.000    2.356
  72240.000    2.433
  72270.000    2.447
  72300.000    2.314
  72330.000    2.391
  72360.000    2.408
  72390.000    2.357
  72420.000    2.472
  72450.000    2.411
  72480.000    2.409
  72510.000    2.409
  72540.000    2.372
  72570.000    2.406
  72600.000    2.387
  72630.000    2.359
  72660.000    2.430
  72690.000    2.413
  72720.000    2.358
  72750.000    2.426
  72780.000    2.372
  72810.000    2.383
  72840.000    2.388
  72870.000    2.370
  72900.000    2.399
  72930.000    2.392
  72960.000    2.430
  72990.000    2.451
  73020.000    2.395
  73050.000    2.361
  73080.000    2.372
  73110.000    2.401
  73140.000    2.401
  73170.000    2.313
  73200.000    2.361
  73230.000    2.445
  73260.000    2.406
  73290.000    2.418
  73320.000    2.431
  73350.000    2.389
  73380.000    2.380
  73410.000    2.449
  73440.000    2.452
  73470.000    2.341
  73500.000    2.456
  73530.000    2.439
  73560.000    2.414
  73590.000    2.427
  73620.000    2.365
  73650.000    2.403
  73680.000    2.350
  73710.000    2.347
  73740.000    2.360
  73770.000    2.421
  73800.000    2.443
  73830.000    2.396
  73860.000    2.344
  73890.000    2.394
  73920.000    2.355
  73950.000    2.400
  73980.000    2.417
  74010.000    2.378
  74040.000    2.349
  74070.000    2.371
  74100.000    2.422
  74130.000    2.423
  74160.000    2.413
  74190.000    2.453
  74220.000    2.391
  74250.000    2.439
  74280.000    2.407
  74310.000    2.435
  74340.000    2.404
  74370.000    2.408
  74400.000    2.355
  74430.000    2.400
  74460.000    2.380
  74490.000    2.416
  74520.000    2.381
  74550.000    2.362
  74580.000    2.407
  74610.000    2.431
  74640.000    2.358
  74670.000    2.411
  74700.000    2.436
  74730.000    2.412
  74760.000    2.403
  74790.000    2.370
  74820.000    2.441
  74850.000    2.404
  74880.000    2.373
  74910.000    2.427
  74940.000    2.386
  74970.000    2.369
  75000.000    2.358
  75030.000    2.427
  75060.000    2.432
  75090.000    2.424
  75120.000    2.374
  75150.000    2.443
  75180.000    2.384
  75210.000    2.383
  75240.000    2.423
  75270.000    2.414
  75300.000    2.413
  75330.000    2.468
  75360.000    2.440
  75390.000    2.435
  75420.000    2.362
  75450.000    2.363
  75480.000    2.360
  75510.000    2.373
  75540.000    2.434
  75570.000    2.331
  75600.000    2.300
  75630.000    2.302
  75660.000    2.372
  75690.000    2.387
  75720.000    2.323
  75750.000    2.461
  75780.000    2.383
  75810.000    2.412
  75840.000    2.428
  75870.000    2.419
  75900.000    2.325
  75930.000    2.371
  75960.000    2.364
  75990.000    2.376
  76020.000    2.347
  76050.000    2.451
  76080.000    2.444
  76110.000    2.463
  76140.000    2.380
  76170.000    2.436
  76200.000    2.384
  76230.000    2.386
  76260.000    2.383
  76290.000    2.347
  76320.000    2.418
  76350.000    2.357
  76380.000    2.379
  76410.000    2.397
  76440.000    2.422
  76470.000    2.490
  76500.000    2.476
  76530.000    2.409
  76560.000    2.353
  76590.000    2.459
  76620.000    2.345
  76650.000    2.335
  76680.000    2.376
  76710.000    2.327
  76740.000    2.362
  76770.000    2.429
  76800.000    2.397
  76830.000    2.413
  76860.000    2.440
  76890.000    2.336
  76920.000    2.413
  76950.000    2.408
  76980.000    2.460
  77010.000    2.386
  77040.000    2.496
  77070.000    2.401
  77100.000    2.497
  77130.000    2.420
  77160.000    2.388
  77190.000    2.429
  77220.000    2.405
  77250.000    2.366
  77280.000    2.468
  77310.000    2.431
  77340.000    2.420
  77370.000    2.462
  77400.000    2.425
  77430.000    2.351
  77460.000    2.465
  77490.000    2.451
  77520.000    2.458
  77550.000    2.436
  77580.000    2.395
  77610.000    2.361
  77640.000    2.475
  77670.000    2.435
  77700.000    2.419
  77730.000    2.411
  77760.000    2.476
  77790.000    2.449
  77820.000    2.429
  77850.000    2.423
  77880.000    2.440
  77910.000    2.447
  77940.000    2.439
  77970.000    2.456
  78000.000    2.423
  78030.000    2.491
  78060.000    2.432
  78090.000    2.439
  78120.000    2.431
  78150.000    2.435
  78180.000    2.415
  78210.000    2.504
  78240.000    2.459
  78270.000    2.436
  78300.000    2.377
  78330.000    2.392
  78360.000    2.430
  78390.000    2.396
  78420.000    2.367
  78450.000    2.362
  78480.000    2.389
  78510.000    2.393
  78540.000    2.332
  78570.000    2.399
  78600.000    2.358
  78630.000    2.435
  78660.000    2.412
  78690.000    2.410
  78720.000    2.472
  78750.000    2.450
  78780.000    2.427
  78810.000    2.362
  78840.000    2.435
  78870.000    2.379
  78900.000    2.370
  78930.000    2.404
  78960.000    2.412
  78990.000    2.413
  79020.000    2.389
  79050.000    2.416
  79080.000    2.343
  79110.000    2.407
  79140.000    2.388
  79170.000    2.371
  79200.000    2.429
  79230.000    2.413
  79260.000    2.386
  79290.000    2.389
  79320.000    2.417
  79350.000    2.438
  79380.000    2.423
  79410.000    2.348
  79440.000    2.369
  79470.000    2.411
  79500.000    2.478
  79530.000    2.371
  79560.000    2.345
  79590.000    2.443
  79620.000    2.402
  79650.000    2.415
  79680.000    2.342
  79710.000    2.462
  79740.000    2.377
  79770.000    2.368
  79800.000    2.408
  79830.000    2.393
  79860.000    2.405
  79890.000    2.413
  79920.000    2.397
  79950.000    2.358
  79980.000    2.321
  80010.000    2.403
  80040.000    2.398
  80070.000    2.447
  80100.000    2.400
  80130.000    2.428
  80160.000    2.414
  80190.000    2.333
  80220.000    2.394
  80250.000    2.419
  80280.000    2.437
  80310.000    2.440
  80340.000    2.422
  80370.000    2.405
  80400.000    2.379
  80430.000    2.498
  80460.000    2.443
  80490.000    2.469
  80520.000    2.448
  80550.000    2.453
  80580.000    2.386
  80610.000    2.402
  80640.000    2.374
  80670.000    2.412
  80700.000    2.397
  80730.000    2.371
  80760.000    2.351
  80790.000    2.417
  80820.000    2.344
  80850.000    2.445
  80880.000    2.407
  80910.000    2.392
  80940.000    2.357
  80970.000    2.355
  81000.000    2.370
  81030.000    2.358
  81060.000    2.450
  81090.000    2.408
  81120.000    2.460
  81150.000    2.423
  81180.000    2.361
  81210.000    2.457
  81240.000    2.471
  81270.000    2.436
  81300.000    2.464
  81330.000    2.465
  81360.000    2.397
  81390.000    2.392
  81420.000    2.475
  81450.000    2.394
  81480.000    2.472
  81510.000    2.376
  81540.000    2.388
  81570.000    2.472
  81600.000    2.419
  81630.000    2.416
  81660.000    2.497
  81690.000    2.358
  81720.000    2.419
  81750.000    2.487
  81780.000    2.478
  81810.000    2.489
  81840.000    2.409
  81870.000    2.447
  81900.000    2.405
  81930.000    2.449
  81960.000    2.379
  81990.000    2.452
  82020.000    2.429
  82050.000    2.416
  82080.000    2.430
  82110.000    2.435
  82140.000    2.428
  82170.000    2.377
  82200.000    2.439
  82230.000    2.397
  82260.000    2.474
  82290.000    2.473
  82320.000    2.431
  82350.000    2.410
  82380.000    2.377
  82410.000    2.449
  82440.000    2.425
  82470.000    2.362
  82500.000    2.440
  82530.000    2.416
  82560.000    2.401
  82590.000    2.427
  82620.000    2.471
  82650.000    2.344
  82680.000    2.439
  82710.000    2.397
  82740.000    2.351
  82770.000    2.322
  82800.000    2.374
  82830.000    2.425
  82860.000    2.455
  82890.000    2.445
  82920.000    2.403
  82950.000    2.385
  82980.000    2.482
  83010.000    2.429
  83040.000    2.402
  83070.000    2.421
  83100.000    2.444
  83130.000    2.425
  83160.000    2.395
  83190.000    2.369
  83220.000    2.404
  83250.000    2.460
  83280.000    2.413
  83310.000    2.489
  83340.000    2.434
  83370.000    2.407
  83400.000    2.392
  83430.000    2.455
  83460.000    2.418
  83490.000    2.397
  83520.000    2.372
  83550.000    2.342
  83580.000    2.461
  83610.000    2.435
  83640.000    2.365
  83670.000    2.427
  83700.000    2.435
  83730.000    2.490
  83760.000    2.413
  83790.000    2.435
  83820.000    2.387
  83850.000    2.424
  83880.000    2.443
  83910.000    2.376
  83940.000    2.415
  83970.000    2.494
  84000.000    2.425
  84030.000    2.457
  84060.000    2.456
  84090.000    2.395
  84120.000    2.374
  84150.000    2.417
  84180.000    2.453
  84210.000    2.442
  84240.000    2.410
  84270.000    2.415
  84300.000    2.381
  84330.000    2.421
  84360.000    2.401
  84390.000    2.399
  84420.000    2.431
  84450.000    2.459
  84480.000    2.437
  84510.000    2.396
  84540.000    2.431
  84570.000    2.392
  84600.000    2.448
  84630.000    2.413
  84660.000    2.432
  84690.000    2.415
  84720.000    2.400
  84750.000    2.380
  84780.000    2.417
  84810.000    2.406
  84840.000    2.452
  84870.000    2.383
  84900.000    2.386
  84930.000    2.419
  84960.000    2.434
  84990.000    2.418
  85020.000    2.365
  85050.000    2.416
  85080.000    2.498
  85110.000    2.436
  85140.000    2.402
  85170.000    2.301
  85200.000    2.397
  85230.000    2.403
  85260.000    2.402
  85290.000    2.465
  85320.000    2.471
  85350.000    2.374
  85380.000    2.422
  85410.000    2.413
  85440.000    2.426
  85470.000    2.385
  85500.000    2.395
  85530.000    2.421
  85560.000    2.351
  85590.000    2.458
  85620.000    2.415
  85650.000    2.421
  85680.000    2.433
  85710.000    2.416
  85740.000    2.385
  85770.000    2.356
  85800.000    2.463
  85830.000    2.388
  85860.000    2.372
  85890.000    2.377
  85920.000    2.356
  85950.000    2.392
  85980.000    2.402
  86010.000    2.350
  86040.000    2.435
  86070.000    2.366
  86100.000    2.452
  86130.000    2.352
  86160.000    2.428
  86190.000    2.402
  86220.000    2.398
  86250.000    2.399
  86280.000    2.450
  86310.000    2.374
  86340.000    2.459
  86370.000    2.420
  86400.000    2.423
  86430.000    2.366
  86460.000    2.394
  86490.000    2.444
  86520.000    2.383
  86550.000    2.371
  86580.000    2.374
  86610.000    2.400
  86640.000    2.375
  86670.000    2.319
  86700.000    2.427
  86730.000    2.345
  86760.000    2.397
  86790.000    2.374
  86820.000    2.387
  86850.000    2.442
  86880.000    2.393
  86910.000    2.410
  86940.000    2.407
  86970.000    2.451
  87000.000    2.407
  87030.000    2.362
  87060.000    2.391
  87090.000    2.372
  87120.000    2.408
  87150.000    2.388
  87180.000    2.381
  87210.000    2.472
  87240.000    2.398
  87270.000    2.436
  87300.000    2.414
  87330.000    2.449
  87360.000    2.394
  87390.000    2.438
  87420.000    2.387
  87450.000    2.391
  87480.000    2.425
  87510.000    2.417
  87540.000    2.380
  87570.000    2.392
  87600.000    2.387
  87630.000    2.352
  87660.000    2.466
  87690.000    2.448
  87720.000    2.409
  87750.000    2.366
  87780.000    2.380
  87810.000    2.334
  87840.000    2.396
  87870.000    2.432
  87900.000    2.393
  87930.000    2.365
  87960.000    2.439
  87990.000    2.371
  88020.000    2.319
  88050.000    2.342
  88080.000    2.413
  88110.000    2.360
  88140.000    2.443
  88170.000    2.310
  88200.000    2.422
  88230.000    2.439
  88260.000    2.444
  88290.000    2.348
  88320.000    2.382
  88350.000    2.382
  88380.000    2.372
  88410.000    2.383
  88440.000    2.401
  88470.000    2.345
  88500.000    2.369
  88530.000    2.378
  88560.000    2.398
  88590.000    2.419
  88620.000    2.378
  88650.000    2.473
  88680.000    2.369
  88710.000    2.448
  88740.000    2.419
  88770.000    2.380
  88800.000    2.380
  88830.000    2.407
  88860.000    2.367
  88890.000    2.456
  88920.000    2.406
  88950.000    2.457
  88980.000    2.428
  89010.000    2.370
  89040.000    2.401
  89070.000    2.423
  89100.000    2.471
  89130.000    2.438
  89160.000    2.455
  89190.000    2.465
  89220.000    2.435
  89250.000    2.446
  89280.000    2.452
  89310.000    2.391
  89340.000    2.387
  89370.000    2.391
  89400.000    2.423
  89430.000    2.453
  89460.000    2.439
  89490.000    2.379
  89520.000    2.378
  89550.000    2.419
  89580.000    2.391
  89610.000    2.425
  89640.000    2.392
  89670.000    2.481
  89700.000    2.454
  89730.000    2.440
  89760.000    2.456
  89790.000    2.471
  89820.000    2.436
  89850.000    2.477
  89880.000    2.395
  89910.000    2.449
  89940.000    2.536
  89970.000    2.502
  90000.000    2.490
  90030.000    2.389
  90060.000    2.424
  90090.000    2.464
  90120.000    2.452
  90150.000    2.485
  90180.000    2.484
  90210.000    2.436
  90240.000    2.431
  90270.000    2.471
  90300.000    2.476
  90330.000    2.491
  90360.000    2.487
  90390.000    2.470
  90420.000    2.479
  90450.000    2.463
  90480.000    2.461
  90510.000    2.414
  90540.000    2.441
  90570.000    2.474
  90600.000    2.385
  90630.000    2.507
  90660.000    2.480
  90690.000    2.471
  90720.000    2.453
  90750.000    2.473
  90780.000    2.456
  90810.000    2.460
  90840.000    2.470
  90870.000    2.510
  90900.000    2.493
  90930.000    2.371
  90960.000    2.363
  90990.000    2.355
  91020.000    2.394
  91050.000    2.427
  91080.000    2.503
  91110.000    2.441
  91140.000    2.436
  91170.000    2.454
  91200.000    2.405
  91230.000    2.463
  91260.000    2.389
  91290.000    2.372
  91320.000    2.441
  91350.000    2.478
  91380.000    2.417
  91410.000    2.411
  91440.000    2.460
  91470.000    2.477
  91500.000    2.474
  91530.000    2.492
  91560.000    2.391
  91590.000    2.432
  91620.000    2.447
  91650.000    2.446
  91680.000    2.307
  91710.000    2.364
  91740.000    2.399
  91770.000    2.454
  91800.000    2.398
  91830.000    2.455
  91860.000    2.463
  91890.000    2.419
  91920.000    2.422
  91950.000    2.381
  91980.000    2.418
  92010.000    2.463
  92040.000    2.393
  92070.000    2.354
  92100.000    2.456
  92130.000    2.383
  92160.000    2.414
  92190.000    2.357
  92220.000    2.360
  92250.000    2.452
  92280.000    2.362
  92310.000    2.358
  92340.000    2.390
  92370.000    2.386
  92400.000    2.367
  92430.000    2.370
  92460.000    2.371
  92490.000    2.430
  92520.000    2.386
  92550.000    2.394
  92580.000    2.421
  92610.000    2.432
  92640.000    2.437
  92670.000    2.342
  92700.000    2.398
  92730.000    2.445
  92760.000    2.414
  92790.000    2.467
  92820.000    2.452
  92850.000    2.392
  92880.000    2.423
  92910.000    2.383
  92940.000    2.483
  92970.000    2.312
  93000.000    2.417
  93030.000    2.420
  93060.000    2.400
  93090.000    2.338
  93120.000    2.422
  93150.000    2.372
  93180.000    2.407
  93210.000    2.491
  93240.000    2.339
  93270.000    2.515
  93300.000    2.517
  93330.000    2.490
  93360.000    2.381
  93390.000    2.460
  93420.000    2.480
  93450.000    2.429
  93480.000    2.414
  93510.000    2.481
  93540.000    2.412
  93570.000    2.372
  93600.000    2.437
  93630.000    2.417
  93660.000    2.401
  93690.000    2.419
  93720.000    2.460
  93750.000    2.435
  93780.000    2.399
  93810.000    2.439
  93840.000    2.467
  93870.000    2.430
  93900.000    2.461
  93930.000    2.482
  93960.000    2.504
  93990.000    2.516
  94020.000    2.418
  94050.000    2.426
  94080.000    2.448
  94110.000    2.434
  94140.000    2.367
  94170.000    2.346
  94200.000    2.447
  94230.000    2.428
  94260.000    2.388
  94290.000    2.418
  94320.000    2.414
  94350.000    2.361
  94380.000    2.447
  94410.000    2.341
  94440.000    2.328
  94470.000    2.432
  94500.000    2.397
  94530.000    2.423
  94560.000    2.419
  94590.000    2.399
  94620.000    2.401
  94650.000    2.507
  94680.000    2.429
  94710.000    2.365
  94740.000    2.379
  94770.000    2.394
  94800.000    2.320
  94830.000    2.370
  94860.000    2.372
  94890.000    2.346
  94920.000    2.384
  94950.000    2.409
  94980.000    2.394
  95010.000    2.378
  95040.000    2.390
  95070.000    2.411
  95100.000    2.414
  95130.000    2.420
  95160.000    2.439
  95190.000    2.363
  95220.000    2.390
  95250.000    2.410
  95280.000    2.407
  95310.000    2.321
  95340.000    2.429
  95370.000    2.387
  95400.000    2.430
  95430.000    2.406
  95460.000    2.421
  95490.000    2.373
  95520.000    2.398
  95550.000    2.399
  95580.000    2.375
  95610.000    2.389
  95640.000    2.377
  95670.000    2.455
  95700.000    2.379
  95730.000    2.397
  95760.000    2.381
  95790.000    2.415
  95820.000    2.435
  95850.000    2.425
  95880.000    2.331
  95910.000    2.424
  95940.000    2.378
  95970.000    2.429
  96000.000    2.384
  96030.000    2.422
  96060.000    2.310
  96090.000    2.464
  96120.000    2.405
  96150.000    2.367
  96180.000    2.474
  96210.000    2.350
  96240.000    2.320
  96270.000    2.374
  96300.000    2.387
  96330.000    2.340
  96360.000    2.353
  96390.000    2.489
  96420.000    2.393
  96450.000    2.357
  96480.000    2.370
  96510.000    2.500
  96540.000    2.503
  96570.000    2.486
  96600.000    2.445
  96630.000    2.550
  96660.000    2.483
  96690.000    2.515
  96720.000    2.437
  96750.000    2.463
  96780.000    2.475
  96810.000    2.468
  96840.000    2.376
  96870.000    2.521
  96900.000    2.472
  96930.000    2.496
  96960.000    2.445
  96990.000    2.483
  97020.000    2.441
  97050.000    2.447
  97080.000    2.377
  97110.000    2.505
  97140.000    2.518
  97170.000    2.465
  97200.000    2.537
  97230.000    2.494
  97260.000    2.474
  97290.000    2.430
  97320.000    2.458
  97350.000    2.499
  97380.000    2.441
  97410.000    2.484
  97440.000    2.481
  97470.000    2.416
  97500.000    2.387
  97530.000    2.477
  97560.000    2.409
  97590.000    2.438
  97620.000    2.406
  97650.000    2.434
  97680.000    2.467
  97710.000    2.500
  97740.000    2.533
  97770.000    2.357
  97800.000    2.467
  97830.000    2.465
  97860.000    2.438
  97890.000    2.476
  97920.000    2.449
  97950.000    2.530
  97980.000    2.478
  98010.000    2.454
  98040.000    2.529
  98070.000    2.412
  98100.000    2.452
  98130.000    2.448
  98160.000    2.437
  98190.000    2.430
  98220.000    2.497
  98250.000    2.473
  98280.000    2.430
  98310.000    2.480
  98340.000    2.482
  98370.000    2.416
  98400.000    2.430
  98430.000    2.463
  98460.000    2.428
  98490.000    2.460
  98520.000    2.452
  98550.000    2.554
  98580.000    2.443
  98610.000    2.398
  98640.000    2.464
  98670.000    2.476
  98700.000    2.458
  98730.000    2.501
  98760.000    2.450
  98790.000    2.492
  98820.000    2.452
  98850.000    2.475
  98880.000    2.415
  98910.000    2.458
  98940.000    2.438
  98970.000    2.460
  99000.000    2.449
  99030.000    2.440
  99060.000    2.455
  99090.000    2.398
  99120.000    2.488
  99150.000    2.502
  99180.000    2.512
  99210.000    2.477
  99240.000    2.474
  99270.000    2.488
  99300.000    2.432
  99330.000    2.522
  99360.000    2.532
  99390.000    2.570
  99420.000    2.482
  99450.000    2.510
  99480.000    2.516
  99510.000    2.456
  99540.000    2.487
  99570.000    2.482
  99600.000    2.452
  99630.000    2.448
  99660.000    2.425
  99690.000    2.399
  99720.000    2.419
  99750.000    2.396
  99780.000    2.399
  99810.000    2.438
  99840.000    2.450
  99870.000    2.427
  99900.000    2.447
  99930.000    2.363
  99960.000    2.461
  99990.000    2.355
