# Supplementary material for: Identification and validation of biomarkers associated with lactic acid metabolism in diabetic nephropathy
Source: PeerJ. 2026 Mar 3;14:e20761. doi: 10.7717/peerj.20761 (PMC12965171; doi:10.7717/peerj.20761)
Supplement: Supplemental Information 19 [file peerj-14-20761-s019.xvg]

# This file was created Wed Jul  2 22:19:16 2025
# Created by:
#                     :-) GROMACS - gmx distance, 2025.2 (-:
# 
# Executable:   /root/gromacs-2025.2/bin/gmx
# Data prefix:  /root/gromacs-2025.2
# Working dir:  /root/md/45_NJZK-20403-7/PTGS2_CIMICOXIB/1
# Command line:
#   gmx distance -f md_0_1.xtc -s md_0_1.tpr -n distance_pairs.ndx -select 'com of group 6 plus com of group 1' -oall distance_group6_group1.xvg
# gmx distance is part of G R O M A C S:
#
# GROningen Mixture of Alchemy and Childrens' Stories
#
@    title "Distance"
@    xaxis  label "Time (ps)"
@    yaxis  label "Distance (nm)"
@TYPE xy
      0.000    0.020
     30.000    0.021
     60.000    0.021
     90.000    0.021
    120.000    0.019
    150.000    0.021
    180.000    0.020
    210.000    0.019
    240.000    0.020
    270.000    0.021
    300.000    0.022
    330.000    0.022
    360.000    0.022
    390.000    0.021
    420.000    0.018
    450.000    0.019
    480.000    0.021
    510.000    0.019
    540.000    0.020
    570.000    0.019
    600.000    0.019
    630.000    0.020
    660.000    0.019
    690.000    0.018
    720.000    0.018
    750.000    0.019
    780.000    0.019
    810.000    0.020
    840.000    0.019
    870.000    0.020
    900.000    0.020
    930.000    0.020
    960.000    0.021
    990.000    0.021
   1020.000    0.020
   1050.000    0.020
   1080.000    0.020
   1110.000    0.020
   1140.000    0.020
   1170.000    0.019
   1200.000    0.020
   1230.000    0.019
   1260.000    0.020
   1290.000    0.020
   1320.000    0.020
   1350.000    0.019
   1380.000    0.020
   1410.000    0.020
   1440.000    0.019
   1470.000    0.018
   1500.000    0.019
   1530.000    0.019
   1560.000    0.020
   1590.000    0.020
   1620.000    0.018
   1650.000    0.019
   1680.000    0.020
   1710.000    0.020
   1740.000    0.019
   1770.000    0.021
   1800.000    0.021
   1830.000    0.020
   1860.000    0.019
   1890.000    0.019
   1920.000    0.019
   1950.000    0.020
   1980.000    0.020
   2010.000    0.020
   2040.000    0.021
   2070.000    0.019
   2100.000    0.021
   2130.000    0.020
   2160.000    0.020
   2190.000    0.019
   2220.000    0.019
   2250.000    0.020
   2280.000    0.020
   2310.000    0.019
   2340.000    0.018
   2370.000    0.019
   2400.000    0.019
   2430.000    0.019
   2460.000    0.018
   2490.000    0.020
   2520.000    0.019
   2550.000    0.020
   2580.000    0.018
   2610.000    0.018
   2640.000    0.019
   2670.000    0.018
   2700.000    0.018
   2730.000    0.018
   2760.000    0.019
   2790.000    0.020
   2820.000    0.020
   2850.000    0.018
   2880.000    0.018
   2910.000    0.018
   2940.000    0.019
   2970.000    0.019
   3000.000    0.020
   3030.000    0.019
   3060.000    0.019
   3090.000    0.018
   3120.000    0.019
   3150.000    0.020
   3180.000    0.020
   3210.000    0.022
   3240.000    0.020
   3270.000    0.020
   3300.000    0.020
   3330.000    0.020
   3360.000    0.021
   3390.000    0.020
   3420.000    0.020
   3450.000    0.020
   3480.000    0.019
   3510.000    0.020
   3540.000    0.021
   3570.000    0.020
   3600.000    0.020
   3630.000    0.020
   3660.000    0.019
   3690.000    0.018
   3720.000    0.019
   3750.000    0.019
   3780.000    0.020
   3810.000    0.019
   3840.000    0.020
   3870.000    0.019
   3900.000    0.019
   3930.000    0.021
   3960.000    0.018
   3990.000    0.018
   4020.000    0.019
   4050.000    0.017
   4080.000    0.019
   4110.000    0.018
   4140.000    0.018
   4170.000    0.016
   4200.000    0.019
   4230.000    0.018
   4260.000    0.020
   4290.000    0.018
   4320.000    0.020
   4350.000    0.019
   4380.000    0.019
   4410.000    0.018
   4440.000    0.019
   4470.000    0.018
   4500.000    0.017
   4530.000    0.017
   4560.000    0.017
   4590.000    0.019
   4620.000    0.019
   4650.000    0.019
   4680.000    0.019
   4710.000    0.020
   4740.000    0.020
   4770.000    0.019
   4800.000    0.019
   4830.000    0.021
   4860.000    0.020
   4890.000    0.019
   4920.000    0.021
   4950.000    0.020
   4980.000    0.018
   5010.000    0.019
   5040.000    0.021
   5070.000    0.020
   5100.000    0.019
   5130.000    0.020
   5160.000    0.019
   5190.000    0.019
   5220.000    0.020
   5250.000    0.020
   5280.000    0.020
   5310.000    0.020
   5340.000    0.019
   5370.000    0.020
   5400.000    0.019
   5430.000    0.020
   5460.000    0.019
   5490.000    0.020
   5520.000    0.021
   5550.000    0.021
   5580.000    0.019
   5610.000    0.021
   5640.000    0.020
   5670.000    0.021
   5700.000    0.021
   5730.000    0.019
   5760.000    0.017
   5790.000    0.020
   5820.000    0.020
   5850.000    0.020
   5880.000    0.019
   5910.000    0.019
   5940.000    0.019
   5970.000    0.019
   6000.000    0.018
   6030.000    0.018
   6060.000    0.019
   6090.000    0.020
   6120.000    0.018
   6150.000    0.018
   6180.000    0.018
   6210.000    0.019
   6240.000    0.018
   6270.000    0.017
   6300.000    0.018
   6330.000    0.020
   6360.000    0.019
   6390.000    0.019
   6420.000    0.020
   6450.000    0.017
   6480.000    0.017
   6510.000    0.018
   6540.000    0.016
   6570.000    0.018
   6600.000    0.018
   6630.000    0.019
   6660.000    0.019
   6690.000    0.018
   6720.000    0.019
   6750.000    0.019
   6780.000    0.020
   6810.000    0.019
   6840.000    0.020
   6870.000    0.020
   6900.000    0.020
   6930.000    0.020
   6960.000    0.021
   6990.000    0.021
   7020.000    0.021
   7050.000    0.021
   7080.000    0.020
   7110.000    0.021
   7140.000    0.021
   7170.000    0.022
   7200.000    0.021
   7230.000    0.019
   7260.000    0.020
   7290.000    0.020
   7320.000    0.020
   7350.000    0.022
   7380.000    0.021
   7410.000    0.020
   7440.000    0.020
   7470.000    0.018
   7500.000    0.020
   7530.000    0.019
   7560.000    0.020
   7590.000    0.019
   7620.000    0.020
   7650.000    0.020
   7680.000    0.019
   7710.000    0.019
   7740.000    0.021
   7770.000    0.021
   7800.000    0.019
   7830.000    0.019
   7860.000    0.020
   7890.000    0.019
   7920.000    0.019
   7950.000    0.019
   7980.000    0.020
   8010.000    0.021
   8040.000    0.020
   8070.000    0.021
   8100.000    0.021
   8130.000    0.021
   8160.000    0.020
   8190.000    0.021
   8220.000    0.021
   8250.000    0.021
   8280.000    0.020
   8310.000    0.019
   8340.000    0.020
   8370.000    0.021
   8400.000    0.021
   8430.000    0.020
   8460.000    0.021
   8490.000    0.020
   8520.000    0.020
   8550.000    0.020
   8580.000    0.020
   8610.000    0.020
   8640.000    0.020
   8670.000    0.019
   8700.000    0.020
   8730.000    0.019
   8760.000    0.019
   8790.000    0.020
   8820.000    0.020
   8850.000    0.019
   8880.000    0.021
   8910.000    0.020
   8940.000    0.021
   8970.000    0.022
   9000.000    0.021
   9030.000    0.021
   9060.000    0.020
   9090.000    0.020
   9120.000    0.019
   9150.000    0.019
   9180.000    0.020
   9210.000    0.021
   9240.000    0.018
   9270.000    0.020
   9300.000    0.020
   9330.000    0.020
   9360.000    0.020
   9390.000    0.020
   9420.000    0.020
   9450.000    0.020
   9480.000    0.021
   9510.000    0.020
   9540.000    0.020
   9570.000    0.020
   9600.000    0.020
   9630.000    0.021
   9660.000    0.022
   9690.000    0.020
   9720.000    0.020
   9750.000    0.020
   9780.000    0.019
   9810.000    0.020
   9840.000    0.021
   9870.000    0.019
   9900.000    0.021
   9930.000    0.020
   9960.000    0.020
   9990.000    0.021
  10020.000    0.020
  10050.000    0.020
  10080.000    0.020
  10110.000    0.020
  10140.000    0.020
  10170.000    0.019
  10200.000    0.019
  10230.000    0.017
  10260.000    0.019
  10290.000    0.018
  10320.000    0.018
  10350.000    0.018
  10380.000    0.017
  10410.000    0.018
  10440.000    0.020
  10470.000    0.019
  10500.000    0.020
  10530.000    0.018
  10560.000    0.018
  10590.000    0.019
  10620.000    0.019
  10650.000    0.020
  10680.000    0.020
  10710.000    0.019
  10740.000    0.020
  10770.000    0.020
  10800.000    0.020
  10830.000    0.020
  10860.000    0.019
  10890.000    0.020
  10920.000    0.019
  10950.000    0.021
  10980.000    0.021
  11010.000    0.021
  11040.000    0.020
  11070.000    0.020
  11100.000    0.019
  11130.000    0.019
  11160.000    0.019
  11190.000    0.019
  11220.000    0.018
  11250.000    0.019
  11280.000    0.019
  11310.000    0.020
  11340.000    0.019
  11370.000    0.020
  11400.000    0.019
  11430.000    0.020
  11460.000    0.020
  11490.000    0.020
  11520.000    0.021
  11550.000    0.020
  11580.000    0.020
  11610.000    0.020
  11640.000    0.019
  11670.000    0.021
  11700.000    0.019
  11730.000    0.019
  11760.000    0.019
  11790.000    0.017
  11820.000    0.019
  11850.000    0.019
  11880.000    0.019
  11910.000    0.018
  11940.000    0.018
  11970.000    0.018
  12000.000    0.018
  12030.000    0.019
  12060.000    0.020
  12090.000    0.019
  12120.000    0.019
  12150.000    0.020
  12180.000    0.020
  12210.000    0.020
  12240.000    0.019
  12270.000    0.020
  12300.000    0.018
  12330.000    0.019
  12360.000    0.019
  12390.000    0.020
  12420.000    0.021
  12450.000    0.019
  12480.000    0.020
  12510.000    0.021
  12540.000    0.021
  12570.000    0.020
  12600.000    0.021
  12630.000    0.020
  12660.000    0.020
  12690.000    0.019
  12720.000    0.019
  12750.000    0.020
  12780.000    0.020
  12810.000    0.019
  12840.000    0.020
  12870.000    0.019
  12900.000    0.020
  12930.000    0.019
  12960.000    0.019
  12990.000    0.019
  13020.000    0.020
  13050.000    0.020
  13080.000    0.019
  13110.000    0.018
  13140.000    0.018
  13170.000    0.017
  13200.000    0.017
  13230.000    0.019
  13260.000    0.019
  13290.000    0.017
  13320.000    0.018
  13350.000    0.018
  13380.000    0.016
  13410.000    0.017
  13440.000    0.017
  13470.000    0.018
  13500.000    0.018
  13530.000    0.017
  13560.000    0.018
  13590.000    0.018
  13620.000    0.017
  13650.000    0.017
  13680.000    0.017
  13710.000    0.019
  13740.000    0.019
  13770.000    0.019
  13800.000    0.017
  13830.000    0.019
  13860.000    0.019
  13890.000    0.017
  13920.000    0.019
  13950.000    0.019
  13980.000    0.017
  14010.000    0.017
  14040.000    0.018
  14070.000    0.019
  14100.000    0.018
  14130.000    0.019
  14160.000    0.018
  14190.000    0.017
  14220.000    0.018
  14250.000    0.019
  14280.000    0.018
  14310.000    0.020
  14340.000    0.019
  14370.000    0.020
  14400.000    0.019
  14430.000    0.019
  14460.000    0.019
  14490.000    0.019
  14520.000    0.017
  14550.000    0.017
  14580.000    0.017
  14610.000    0.017
  14640.000    0.017
  14670.000    0.017
  14700.000    0.017
  14730.000    0.017
  14760.000    0.018
  14790.000    0.017
  14820.000    0.016
  14850.000    0.017
  14880.000    0.016
  14910.000    0.017
  14940.000    0.017
  14970.000    0.017
  15000.000    0.018
  15030.000    0.018
  15060.000    0.017
  15090.000    0.019
  15120.000    0.017
  15150.000    0.017
  15180.000    0.018
  15210.000    0.018
  15240.000    0.018
  15270.000    0.016
  15300.000    0.017
  15330.000    0.018
  15360.000    0.016
  15390.000    0.015
  15420.000    0.016
  15450.000    0.015
  15480.000    0.015
  15510.000    0.016
  15540.000    0.017
  15570.000    0.016
  15600.000    0.017
  15630.000    0.017
  15660.000    0.017
  15690.000    0.015
  15720.000    0.015
  15750.000    0.016
  15780.000    0.016
  15810.000    0.017
  15840.000    0.017
  15870.000    0.017
  15900.000    0.018
  15930.000    0.017
  15960.000    0.018
  15990.000    0.016
  16020.000    0.018
  16050.000    0.017
  16080.000    0.018
  16110.000    0.018
  16140.000    0.017
  16170.000    0.017
  16200.000    0.018
  16230.000    0.019
  16260.000    0.018
  16290.000    0.016
  16320.000    0.018
  16350.000    0.018
  16380.000    0.018
  16410.000    0.019
  16440.000    0.019
  16470.000    0.019
  16500.000    0.019
  16530.000    0.020
  16560.000    0.019
  16590.000    0.019
  16620.000    0.019
  16650.000    0.019
  16680.000    0.019
  16710.000    0.019
  16740.000    0.019
  16770.000    0.018
  16800.000    0.018
  16830.000    0.019
  16860.000    0.019
  16890.000    0.017
  16920.000    0.020
  16950.000    0.018
  16980.000    0.019
  17010.000    0.019
  17040.000    0.019
  17070.000    0.020
  17100.000    0.019
  17130.000    0.019
  17160.000    0.018
  17190.000    0.019
  17220.000    0.019
  17250.000    0.019
  17280.000    0.021
  17310.000    0.020
  17340.000    0.020
  17370.000    0.020
  17400.000    0.019
  17430.000    0.020
  17460.000    0.020
  17490.000    0.019
  17520.000    0.019
  17550.000    0.020
  17580.000    0.020
  17610.000    0.020
  17640.000    0.021
  17670.000    0.021
  17700.000    0.020
  17730.000    0.020
  17760.000    0.020
  17790.000    0.021
  17820.000    0.021
  17850.000    0.019
  17880.000    0.020
  17910.000    0.020
  17940.000    0.019
  17970.000    0.020
  18000.000    0.020
  18030.000    0.019
  18060.000    0.019
  18090.000    0.020
  18120.000    0.020
  18150.000    0.020
  18180.000    0.018
  18210.000    0.018
  18240.000    0.018
  18270.000    0.018
  18300.000    0.018
  18330.000    0.018
  18360.000    0.018
  18390.000    0.019
  18420.000    0.018
  18450.000    0.018
  18480.000    0.019
  18510.000    0.019
  18540.000    0.019
  18570.000    0.018
  18600.000    0.019
  18630.000    0.019
  18660.000    0.017
  18690.000    0.018
  18720.000    0.018
  18750.000    0.018
  18780.000    0.017
  18810.000    0.018
  18840.000    0.018
  18870.000    0.017
  18900.000    0.019
  18930.000    0.017
  18960.000    0.019
  18990.000    0.018
  19020.000    0.017
  19050.000    0.018
  19080.000    0.016
  19110.000    0.019
  19140.000    0.018
  19170.000    0.018
  19200.000    0.019
  19230.000    0.018
  19260.000    0.019
  19290.000    0.019
  19320.000    0.020
  19350.000    0.019
  19380.000    0.020
  19410.000    0.020
  19440.000    0.020
  19470.000    0.020
  19500.000    0.020
  19530.000    0.021
  19560.000    0.020
  19590.000    0.019
  19620.000    0.020
  19650.000    0.020
  19680.000    0.019
  19710.000    0.021
  19740.000    0.020
  19770.000    0.021
  19800.000    0.020
  19830.000    0.020
  19860.000    0.020
  19890.000    0.021
  19920.000    0.021
  19950.000    0.021
  19980.000    0.022
  20010.000    0.020
  20040.000    0.020
  20070.000    0.020
  20100.000    0.021
  20130.000    0.021
  20160.000    0.020
  20190.000    0.020
  20220.000    0.019
  20250.000    0.019
  20280.000    0.020
  20310.000    0.018
  20340.000    0.018
  20370.000    0.018
  20400.000    0.020
  20430.000    0.020
  20460.000    0.019
  20490.000    0.020
  20520.000    0.020
  20550.000    0.019
  20580.000    0.020
  20610.000    0.018
  20640.000    0.019
  20670.000    0.020
  20700.000    0.019
  20730.000    0.019
  20760.000    0.021
  20790.000    0.019
  20820.000    0.019
  20850.000    0.019
  20880.000    0.020
  20910.000    0.020
  20940.000    0.020
  20970.000    0.020
  21000.000    0.019
  21030.000    0.019
  21060.000    0.019
  21090.000    0.018
  21120.000    0.018
  21150.000    0.021
  21180.000    0.021
  21210.000    0.020
  21240.000    0.019
  21270.000    0.020
  21300.000    0.021
  21330.000    0.020
  21360.000    0.019
  21390.000    0.020
  21420.000    0.020
  21450.000    0.020
  21480.000    0.020
  21510.000    0.021
  21540.000    0.022
  21570.000    0.021
  21600.000    0.022
  21630.000    0.022
  21660.000    0.021
  21690.000    0.020
  21720.000    0.020
  21750.000    0.022
  21780.000    0.020
  21810.000    0.019
  21840.000    0.020
  21870.000    0.020
  21900.000    0.019
  21930.000    0.020
  21960.000    0.020
  21990.000    0.020
  22020.000    0.020
  22050.000    0.019
  22080.000    0.019
  22110.000    0.020
  22140.000    0.020
  22170.000    0.021
  22200.000    0.020
  22230.000    0.020
  22260.000    0.022
  22290.000    0.020
  22320.000    0.018
  22350.000    0.019
  22380.000    0.020
  22410.000    0.019
  22440.000    0.019
  22470.000    0.019
  22500.000    0.019
  22530.000    0.019
  22560.000    0.019
  22590.000    0.019
  22620.000    0.019
  22650.000    0.020
  22680.000    0.019
  22710.000    0.019
  22740.000    0.019
  22770.000    0.018
  22800.000    0.019
  22830.000    0.020
  22860.000    0.020
  22890.000    0.020
  22920.000    0.020
  22950.000    0.019
  22980.000    0.020
  23010.000    0.020
  23040.000    0.020
  23070.000    0.021
  23100.000    0.022
  23130.000    0.021
  23160.000    0.021
  23190.000    0.022
  23220.000    0.022
  23250.000    0.020
  23280.000    0.020
  23310.000    0.021
  23340.000    0.021
  23370.000    0.022
  23400.000    0.021
  23430.000    0.021
  23460.000    0.021
  23490.000    0.022
  23520.000    0.022
  23550.000    0.021
  23580.000    0.020
  23610.000    0.021
  23640.000    0.023
  23670.000    0.021
  23700.000    0.023
  23730.000    0.021
  23760.000    0.022
  23790.000    0.021
  23820.000    0.022
  23850.000    0.020
  23880.000    0.020
  23910.000    0.024
  23940.000    0.022
  23970.000    0.022
  24000.000    0.023
  24030.000    0.021
  24060.000    0.020
  24090.000    0.021
  24120.000    0.019
  24150.000    0.020
  24180.000    0.022
  24210.000    0.021
  24240.000    0.021
  24270.000    0.021
  24300.000    0.022
  24330.000    0.021
  24360.000    0.021
  24390.000    0.021
  24420.000    0.022
  24450.000    0.021
  24480.000    0.021
  24510.000    0.021
  24540.000    0.021
  24570.000    0.022
  24600.000    0.022
  24630.000    0.020
  24660.000    0.021
  24690.000    0.020
  24720.000    0.021
  24750.000    0.021
  24780.000    0.022
  24810.000    0.022
  24840.000    0.021
  24870.000    0.022
  24900.000    0.022
  24930.000    0.021
  24960.000    0.021
  24990.000    0.021
  25020.000    0.022
  25050.000    0.020
  25080.000    0.021
  25110.000    0.021
  25140.000    0.021
  25170.000    0.020
  25200.000    0.021
  25230.000    0.022
  25260.000    0.022
  25290.000    0.020
  25320.000    0.022
  25350.000    0.021
  25380.000    0.020
  25410.000    0.022
  25440.000    0.022
  25470.000    0.021
  25500.000    0.021
  25530.000    0.021
  25560.000    0.021
  25590.000    0.019
  25620.000    0.020
  25650.000    0.019
  25680.000    0.020
  25710.000    0.018
  25740.000    0.020
  25770.000    0.020
  25800.000    0.020
  25830.000    0.020
  25860.000    0.020
  25890.000    0.021
  25920.000    0.020
  25950.000    0.021
  25980.000    0.020
  26010.000    0.020
  26040.000    0.021
  26070.000    0.021
  26100.000    0.021
  26130.000    0.021
  26160.000    0.021
  26190.000    0.022
  26220.000    0.022
  26250.000    0.022
  26280.000    0.022
  26310.000    0.021
  26340.000    0.021
  26370.000    0.021
  26400.000    0.022
  26430.000    0.021
  26460.000    0.021
  26490.000    0.020
  26520.000    0.020
  26550.000    0.020
  26580.000    0.020
  26610.000    0.020
  26640.000    0.021
  26670.000    0.021
  26700.000    0.021
  26730.000    0.021
  26760.000    0.021
  26790.000    0.022
  26820.000    0.021
  26850.000    0.021
  26880.000    0.021
  26910.000    0.022
  26940.000    0.022
  26970.000    0.020
  27000.000    0.022
  27030.000    0.021
  27060.000    0.022
  27090.000    0.020
  27120.000    0.020
  27150.000    0.020
  27180.000    0.022
  27210.000    0.021
  27240.000    0.022
  27270.000    0.021
  27300.000    0.020
  27330.000    0.021
  27360.000    0.021
  27390.000    0.021
  27420.000    0.021
  27450.000    0.020
  27480.000    0.021
  27510.000    0.020
  27540.000    0.021
  27570.000    0.022
  27600.000    0.021
  27630.000    0.022
  27660.000    0.021
  27690.000    0.022
  27720.000    0.021
  27750.000    0.021
  27780.000    0.022
  27810.000    0.022
  27840.000    0.021
  27870.000    0.023
  27900.000    0.021
  27930.000    0.021
  27960.000    0.021
  27990.000    0.022
  28020.000    0.021
  28050.000    0.022
  28080.000    0.020
  28110.000    0.022
  28140.000    0.023
  28170.000    0.021
  28200.000    0.022
  28230.000    0.022
  28260.000    0.023
  28290.000    0.022
  28320.000    0.023
  28350.000    0.023
  28380.000    0.023
  28410.000    0.023
  28440.000    0.023
  28470.000    0.024
  28500.000    0.023
  28530.000    0.023
  28560.000    0.021
  28590.000    0.023
  28620.000    0.022
  28650.000    0.023
  28680.000    0.023
  28710.000    0.023
  28740.000    0.024
  28770.000    0.025
  28800.000    0.023
  28830.000    0.023
  28860.000    0.023
  28890.000    0.022
  28920.000    0.024
  28950.000    0.025
  28980.000    0.024
  29010.000    0.022
  29040.000    0.022
  29070.000    0.022
  29100.000    0.023
  29130.000    0.025
  29160.000    0.024
  29190.000    0.023
  29220.000    0.023
  29250.000    0.023
  29280.000    0.022
  29310.000    0.021
  29340.000    0.023
  29370.000    0.022
  29400.000    0.024
  29430.000    0.023
  29460.000    0.022
  29490.000    0.021
  29520.000    0.022
  29550.000    0.023
  29580.000    0.021
  29610.000    0.021
  29640.000    0.022
  29670.000    0.022
  29700.000    0.021
  29730.000    0.022
  29760.000    0.022
  29790.000    0.022
  29820.000    0.021
  29850.000    0.020
  29880.000    0.021
  29910.000    0.022
  29940.000    0.021
  29970.000    0.021
  30000.000    0.022
  30030.000    0.021
  30060.000    0.021
  30090.000    0.021
  30120.000    0.022
  30150.000    0.021
  30180.000    0.020
  30210.000    0.022
  30240.000    0.021
  30270.000    0.022
  30300.000    0.021
  30330.000    0.020
  30360.000    0.021
  30390.000    0.020
  30420.000    0.021
  30450.000    0.022
  30480.000    0.020
  30510.000    0.021
  30540.000    0.020
  30570.000    0.020
  30600.000    0.021
  30630.000    0.020
  30660.000    0.020
  30690.000    0.020
  30720.000    0.021
  30750.000    0.021
  30780.000    0.020
  30810.000    0.022
  30840.000    0.021
  30870.000    0.021
  30900.000    0.021
  30930.000    0.020
  30960.000    0.021
  30990.000    0.021
  31020.000    0.020
  31050.000    0.020
  31080.000    0.020
  31110.000    0.020
  31140.000    0.020
  31170.000    0.021
  31200.000    0.022
  31230.000    0.020
  31260.000    0.022
  31290.000    0.021
  31320.000    0.020
  31350.000    0.019
  31380.000    0.020
  31410.000    0.020
  31440.000    0.019
  31470.000    0.021
  31500.000    0.019
  31530.000    0.020
  31560.000    0.020
  31590.000    0.019
  31620.000    0.020
  31650.000    0.020
  31680.000    0.021
  31710.000    0.021
  31740.000    0.021
  31770.000    0.019
  31800.000    0.019
  31830.000    0.021
  31860.000    0.019
  31890.000    0.019
  31920.000    0.020
  31950.000    0.021
  31980.000    0.021
  32010.000    0.018
  32040.000    0.019
  32070.000    0.019
  32100.000    0.019
  32130.000    0.020
  32160.000    0.019
  32190.000    0.020
  32220.000    0.020
  32250.000    0.020
  32280.000    0.020
  32310.000    0.020
  32340.000    0.019
  32370.000    0.021
  32400.000    0.020
  32430.000    0.020
  32460.000    0.020
  32490.000    0.021
  32520.000    0.022
  32550.000    0.022
  32580.000    0.022
  32610.000    0.021
  32640.000    0.020
  32670.000    0.020
  32700.000    0.020
  32730.000    0.020
  32760.000    0.021
  32790.000    0.021
  32820.000    0.020
  32850.000    0.019
  32880.000    0.020
  32910.000    0.020
  32940.000    0.021
  32970.000    0.021
  33000.000    0.020
  33030.000    0.021
  33060.000    0.021
  33090.000    0.020
  33120.000    0.020
  33150.000    0.020
  33180.000    0.020
  33210.000    0.020
  33240.000    0.019
  33270.000    0.019
  33300.000    0.020
  33330.000    0.020
  33360.000    0.021
  33390.000    0.021
  33420.000    0.021
  33450.000    0.021
  33480.000    0.021
  33510.000    0.020
  33540.000    0.019
  33570.000    0.020
  33600.000    0.020
  33630.000    0.019
  33660.000    0.020
  33690.000    0.020
  33720.000    0.020
  33750.000    0.021
  33780.000    0.020
  33810.000    0.021
  33840.000    0.022
  33870.000    0.020
  33900.000    0.020
  33930.000    0.019
  33960.000    0.021
  33990.000    0.019
  34020.000    0.019
  34050.000    0.019
  34080.000    0.018
  34110.000    0.019
  34140.000    0.019
  34170.000    0.018
  34200.000    0.019
  34230.000    0.019
  34260.000    0.019
  34290.000    0.019
  34320.000    0.021
  34350.000    0.020
  34380.000    0.019
  34410.000    0.020
  34440.000    0.020
  34470.000    0.020
  34500.000    0.021
  34530.000    0.021
  34560.000    0.019
  34590.000    0.021
  34620.000    0.020
  34650.000    0.019
  34680.000    0.020
  34710.000    0.022
  34740.000    0.020
  34770.000    0.022
  34800.000    0.021
  34830.000    0.021
  34860.000    0.021
  34890.000    0.022
  34920.000    0.021
  34950.000    0.020
  34980.000    0.021
  35010.000    0.020
  35040.000    0.021
  35070.000    0.022
  35100.000    0.021
  35130.000    0.020
  35160.000    0.022
  35190.000    0.022
  35220.000    0.021
  35250.000    0.022
  35280.000    0.021
  35310.000    0.022
  35340.000    0.021
  35370.000    0.021
  35400.000    0.020
  35430.000    0.022
  35460.000    0.022
  35490.000    0.020
  35520.000    0.020
  35550.000    0.021
  35580.000    0.020
  35610.000    0.020
  35640.000    0.022
  35670.000    0.021
  35700.000    0.020
  35730.000    0.020
  35760.000    0.020
  35790.000    0.020
  35820.000    0.020
  35850.000    0.020
  35880.000    0.020
  35910.000    0.018
  35940.000    0.019
  35970.000    0.019
  36000.000    0.020
  36030.000    0.019
  36060.000    0.020
  36090.000    0.019
  36120.000    0.019
  36150.000    0.020
  36180.000    0.019
  36210.000    0.019
  36240.000    0.020
  36270.000    0.019
  36300.000    0.019
  36330.000    0.018
  36360.000    0.019
  36390.000    0.019
  36420.000    0.018
  36450.000    0.020
  36480.000    0.019
  36510.000    0.019
  36540.000    0.019
  36570.000    0.019
  36600.000    0.020
  36630.000    0.018
  36660.000    0.020
  36690.000    0.019
  36720.000    0.020
  36750.000    0.021
  36780.000    0.020
  36810.000    0.020
  36840.000    0.020
  36870.000    0.021
  36900.000    0.021
  36930.000    0.021
  36960.000    0.021
  36990.000    0.019
  37020.000    0.022
  37050.000    0.022
  37080.000    0.021
  37110.000    0.021
  37140.000    0.020
  37170.000    0.022
  37200.000    0.021
  37230.000    0.020
  37260.000    0.021
  37290.000    0.021
  37320.000    0.019
  37350.000    0.019
  37380.000    0.020
  37410.000    0.020
  37440.000    0.020
  37470.000    0.020
  37500.000    0.021
  37530.000    0.020
  37560.000    0.020
  37590.000    0.019
  37620.000    0.020
  37650.000    0.020
  37680.000    0.020
  37710.000    0.021
  37740.000    0.021
  37770.000    0.021
  37800.000    0.020
  37830.000    0.020
  37860.000    0.021
  37890.000    0.021
  37920.000    0.021
  37950.000    0.021
  37980.000    0.022
  38010.000    0.019
  38040.000    0.020
  38070.000    0.022
  38100.000    0.021
  38130.000    0.022
  38160.000    0.020
  38190.000    0.021
  38220.000    0.020
  38250.000    0.022
  38280.000    0.021
  38310.000    0.021
  38340.000    0.022
  38370.000    0.022
  38400.000    0.021
  38430.000    0.022
  38460.000    0.023
  38490.000    0.021
  38520.000    0.023
  38550.000    0.022
  38580.000    0.024
  38610.000    0.023
  38640.000    0.023
  38670.000    0.022
  38700.000    0.022
  38730.000    0.022
  38760.000    0.022
  38790.000    0.022
  38820.000    0.023
  38850.000    0.022
  38880.000    0.021
  38910.000    0.022
  38940.000    0.020
  38970.000    0.022
  39000.000    0.021
  39030.000    0.021
  39060.000    0.023
  39090.000    0.023
  39120.000    0.021
  39150.000    0.022
  39180.000    0.021
  39210.000    0.021
  39240.000    0.022
  39270.000    0.022
  39300.000    0.022
  39330.000    0.022
  39360.000    0.021
  39390.000    0.023
  39420.000    0.021
  39450.000    0.021
  39480.000    0.023
  39510.000    0.023
  39540.000    0.022
  39570.000    0.022
  39600.000    0.020
  39630.000    0.022
  39660.000    0.022
  39690.000    0.023
  39720.000    0.021
  39750.000    0.023
  39780.000    0.023
  39810.000    0.023
  39840.000    0.021
  39870.000    0.023
  39900.000    0.021
  39930.000    0.022
  39960.000    0.020
  39990.000    0.021
  40020.000    0.022
  40050.000    0.024
  40080.000    0.023
  40110.000    0.021
  40140.000    0.022
  40170.000    0.021
  40200.000    0.023
  40230.000    0.022
  40260.000    0.021
  40290.000    0.022
  40320.000    0.020
  40350.000    0.021
  40380.000    0.021
  40410.000    0.022
  40440.000    0.023
  40470.000    0.022
  40500.000    0.022
  40530.000    0.022
  40560.000    0.023
  40590.000    0.022
  40620.000    0.024
  40650.000    0.022
  40680.000    0.024
  40710.000    0.023
  40740.000    0.022
  40770.000    0.021
  40800.000    0.022
  40830.000    0.022
  40860.000    0.023
  40890.000    0.022
  40920.000    0.022
  40950.000    0.023
  40980.000    0.023
  41010.000    0.022
  41040.000    0.021
  41070.000    0.020
  41100.000    0.021
  41130.000    0.022
  41160.000    0.023
  41190.000    0.022
  41220.000    0.022
  41250.000    0.020
  41280.000    0.023
  41310.000    0.024
  41340.000    0.022
  41370.000    0.023
  41400.000    0.024
  41430.000    0.024
  41460.000    0.022
  41490.000    0.023
  41520.000    0.021
  41550.000    0.022
  41580.000    0.022
  41610.000    0.023
  41640.000    0.022
  41670.000    0.023
  41700.000    0.023
  41730.000    0.024
  41760.000    0.023
  41790.000    0.023
  41820.000    0.023
  41850.000    0.023
  41880.000    0.023
  41910.000    0.023
  41940.000    0.023
  41970.000    0.023
  42000.000    0.023
  42030.000    0.023
  42060.000    0.024
  42090.000    0.022
  42120.000    0.024
  42150.000    0.024
  42180.000    0.024
  42210.000    0.023
  42240.000    0.023
  42270.000    0.023
  42300.000    0.022
  42330.000    0.023
  42360.000    0.021
  42390.000    0.021
  42420.000    0.021
  42450.000    0.022
  42480.000    0.022
  42510.000    0.023
  42540.000    0.021
  42570.000    0.021
  42600.000    0.022
  42630.000    0.023
  42660.000    0.022
  42690.000    0.023
  42720.000    0.023
  42750.000    0.023
  42780.000    0.023
  42810.000    0.023
  42840.000    0.022
  42870.000    0.022
  42900.000    0.022
  42930.000    0.023
  42960.000    0.024
  42990.000    0.024
  43020.000    0.020
  43050.000    0.023
  43080.000    0.023
  43110.000    0.023
  43140.000    0.024
  43170.000    0.022
  43200.000    0.021
  43230.000    0.023
  43260.000    0.022
  43290.000    0.022
  43320.000    0.021
  43350.000    0.021
  43380.000    0.022
  43410.000    0.023
  43440.000    0.021
  43470.000    0.022
  43500.000    0.021
  43530.000    0.022
  43560.000    0.022
  43590.000    0.023
  43620.000    0.023
  43650.000    0.023
  43680.000    0.024
  43710.000    0.023
  43740.000    0.023
  43770.000    0.021
  43800.000    0.022
  43830.000    0.024
  43860.000    0.023
  43890.000    0.023
  43920.000    0.022
  43950.000    0.023
  43980.000    0.021
  44010.000    0.022
  44040.000    0.021
  44070.000    0.022
  44100.000    0.022
  44130.000    0.022
  44160.000    0.023
  44190.000    0.022
  44220.000    0.023
  44250.000    0.022
  44280.000    0.021
  44310.000    0.022
  44340.000    0.021
  44370.000    0.021
  44400.000    0.021
  44430.000    0.021
  44460.000    0.021
  44490.000    0.022
  44520.000    0.021
  44550.000    0.020
  44580.000    0.022
  44610.000    0.022
  44640.000    0.021
  44670.000    0.022
  44700.000    0.021
  44730.000    0.021
  44760.000    0.021
  44790.000    0.021
  44820.000    0.021
  44850.000    0.020
  44880.000    0.020
  44910.000    0.020
  44940.000    0.020
  44970.000    0.020
  45000.000    0.019
  45030.000    0.021
  45060.000    0.020
  45090.000    0.021
  45120.000    0.021
  45150.000    0.021
  45180.000    0.020
  45210.000    0.020
  45240.000    0.020
  45270.000    0.022
  45300.000    0.021
  45330.000    0.021
  45360.000    0.022
  45390.000    0.021
  45420.000    0.021
  45450.000    0.021
  45480.000    0.021
  45510.000    0.020
  45540.000    0.021
  45570.000    0.020
  45600.000    0.020
  45630.000    0.020
  45660.000    0.020
  45690.000    0.020
  45720.000    0.020
  45750.000    0.020
  45780.000    0.020
  45810.000    0.020
  45840.000    0.020
  45870.000    0.019
  45900.000    0.019
  45930.000    0.018
  45960.000    0.019
  45990.000    0.021
  46020.000    0.020
  46050.000    0.020
  46080.000    0.020
  46110.000    0.020
  46140.000    0.021
  46170.000    0.020
  46200.000    0.020
  46230.000    0.019
  46260.000    0.020
  46290.000    0.020
  46320.000    0.019
  46350.000    0.019
  46380.000    0.019
  46410.000    0.020
  46440.000    0.019
  46470.000    0.018
  46500.000    0.019
  46530.000    0.018
  46560.000    0.020
  46590.000    0.019
  46620.000    0.019
  46650.000    0.021
  46680.000    0.021
  46710.000    0.020
  46740.000    0.020
  46770.000    0.020
  46800.000    0.022
  46830.000    0.021
  46860.000    0.022
  46890.000    0.021
  46920.000    0.021
  46950.000    0.021
  46980.000    0.020
  47010.000    0.020
  47040.000    0.020
  47070.000    0.019
  47100.000    0.020
  47130.000    0.019
  47160.000    0.021
  47190.000    0.020
  47220.000    0.020
  47250.000    0.021
  47280.000    0.021
  47310.000    0.022
  47340.000    0.020
  47370.000    0.020
  47400.000    0.020
  47430.000    0.021
  47460.000    0.021
  47490.000    0.021
  47520.000    0.019
  47550.000    0.021
  47580.000    0.021
  47610.000    0.021
  47640.000    0.020
  47670.000    0.019
  47700.000    0.019
  47730.000    0.021
  47760.000    0.022
  47790.000    0.022
  47820.000    0.021
  47850.000    0.021
  47880.000    0.020
  47910.000    0.021
  47940.000    0.021
  47970.000    0.021
  48000.000    0.021
  48030.000    0.021
  48060.000    0.021
  48090.000    0.020
  48120.000    0.020
  48150.000    0.020
  48180.000    0.022
  48210.000    0.022
  48240.000    0.022
  48270.000    0.021
  48300.000    0.022
  48330.000    0.022
  48360.000    0.022
  48390.000    0.022
  48420.000    0.021
  48450.000    0.022
  48480.000    0.022
  48510.000    0.022
  48540.000    0.021
  48570.000    0.021
  48600.000    0.022
  48630.000    0.022
  48660.000    0.022
  48690.000    0.021
  48720.000    0.023
  48750.000    0.023
  48780.000    0.022
  48810.000    0.023
  48840.000    0.023
  48870.000    0.021
  48900.000    0.020
  48930.000    0.022
  48960.000    0.021
  48990.000    0.021
  49020.000    0.020
  49050.000    0.021
  49080.000    0.021
  49110.000    0.021
  49140.000    0.021
  49170.000    0.020
  49200.000    0.022
  49230.000    0.021
  49260.000    0.022
  49290.000    0.021
  49320.000    0.021
  49350.000    0.021
  49380.000    0.021
  49410.000    0.021
  49440.000    0.020
  49470.000    0.020
  49500.000    0.019
  49530.000    0.020
  49560.000    0.020
  49590.000    0.019
  49620.000    0.020
  49650.000    0.019
  49680.000    0.022
  49710.000    0.020
  49740.000    0.020
  49770.000    0.020
  49800.000    0.020
  49830.000    0.020
  49860.000    0.020
  49890.000    0.020
  49920.000    0.020
  49950.000    0.019
  49980.000    0.019
  50010.000    0.019
  50040.000    0.018
  50070.000    0.018
  50100.000    0.018
  50130.000    0.020
  50160.000    0.020
  50190.000    0.019
  50220.000    0.017
  50250.000    0.018
  50280.000    0.019
  50310.000    0.020
  50340.000    0.020
  50370.000    0.020
  50400.000    0.019
  50430.000    0.019
  50460.000    0.019
  50490.000    0.018
  50520.000    0.018
  50550.000    0.018
  50580.000    0.018
  50610.000    0.018
  50640.000    0.019
  50670.000    0.020
  50700.000    0.019
  50730.000    0.020
  50760.000    0.019
  50790.000    0.019
  50820.000    0.019
  50850.000    0.020
  50880.000    0.019
  50910.000    0.019
  50940.000    0.019
  50970.000    0.019
  51000.000    0.020
  51030.000    0.020
  51060.000    0.019
  51090.000    0.021
  51120.000    0.020
  51150.000    0.021
  51180.000    0.021
  51210.000    0.020
  51240.000    0.020
  51270.000    0.021
  51300.000    0.021
  51330.000    0.021
  51360.000    0.021
  51390.000    0.021
  51420.000    0.020
  51450.000    0.021
  51480.000    0.021
  51510.000    0.021
  51540.000    0.021
  51570.000    0.021
  51600.000    0.020
  51630.000    0.020
  51660.000    0.019
  51690.000    0.020
  51720.000    0.020
  51750.000    0.018
  51780.000    0.020
  51810.000    0.019
  51840.000    0.020
  51870.000    0.020
  51900.000    0.018
  51930.000    0.019
  51960.000    0.020
  51990.000    0.017
  52020.000    0.019
  52050.000    0.019
  52080.000    0.019
  52110.000    0.018
  52140.000    0.019
  52170.000    0.020
  52200.000    0.021
  52230.000    0.020
  52260.000    0.020
  52290.000    0.019
  52320.000    0.019
  52350.000    0.019
  52380.000    0.018
  52410.000    0.021
  52440.000    0.021
  52470.000    0.020
  52500.000    0.021
  52530.000    0.022
  52560.000    0.020
  52590.000    0.021
  52620.000    0.021
  52650.000    0.021
  52680.000    0.020
  52710.000    0.022
  52740.000    0.022
  52770.000    0.020
  52800.000    0.021
  52830.000    0.021
  52860.000    0.021
  52890.000    0.021
  52920.000    0.019
  52950.000    0.020
  52980.000    0.021
  53010.000    0.021
  53040.000    0.021
  53070.000    0.022
  53100.000    0.021
  53130.000    0.021
  53160.000    0.021
  53190.000    0.021
  53220.000    0.023
  53250.000    0.020
  53280.000    0.021
  53310.000    0.022
  53340.000    0.022
  53370.000    0.021
  53400.000    0.021
  53430.000    0.021
  53460.000    0.022
  53490.000    0.021
  53520.000    0.022
  53550.000    0.021
  53580.000    0.022
  53610.000    0.021
  53640.000    0.022
  53670.000    0.021
  53700.000    0.023
  53730.000    0.023
  53760.000    0.022
  53790.000    0.022
  53820.000    0.023
  53850.000    0.021
  53880.000    0.022
  53910.000    0.021
  53940.000    0.021
  53970.000    0.021
  54000.000    0.021
  54030.000    0.020
  54060.000    0.021
  54090.000    0.021
  54120.000    0.022
  54150.000    0.021
  54180.000    0.020
  54210.000    0.021
  54240.000    0.021
  54270.000    0.021
  54300.000    0.021
  54330.000    0.020
  54360.000    0.020
  54390.000    0.021
  54420.000    0.020
  54450.000    0.020
  54480.000    0.022
  54510.000    0.020
  54540.000    0.021
  54570.000    0.022
  54600.000    0.022
  54630.000    0.022
  54660.000    0.023
  54690.000    0.022
  54720.000    0.023
  54750.000    0.022
  54780.000    0.022
  54810.000    0.021
  54840.000    0.021
  54870.000    0.021
  54900.000    0.021
  54930.000    0.022
  54960.000    0.021
  54990.000    0.022
  55020.000    0.020
  55050.000    0.021
  55080.000    0.020
  55110.000    0.022
  55140.000    0.022
  55170.000    0.020
  55200.000    0.021
  55230.000    0.020
  55260.000    0.021
  55290.000    0.020
  55320.000    0.021
  55350.000    0.021
  55380.000    0.022
  55410.000    0.022
  55440.000    0.021
  55470.000    0.021
  55500.000    0.021
  55530.000    0.022
  55560.000    0.021
  55590.000    0.021
  55620.000    0.021
  55650.000    0.021
  55680.000    0.021
  55710.000    0.020
  55740.000    0.021
  55770.000    0.021
  55800.000    0.022
  55830.000    0.021
  55860.000    0.020
  55890.000    0.021
  55920.000    0.020
  55950.000    0.020
  55980.000    0.021
  56010.000    0.021
  56040.000    0.021
  56070.000    0.020
  56100.000    0.020
  56130.000    0.020
  56160.000    0.021
  56190.000    0.021
  56220.000    0.022
  56250.000    0.020
  56280.000    0.020
  56310.000    0.022
  56340.000    0.021
  56370.000    0.020
  56400.000    0.021
  56430.000    0.021
  56460.000    0.018
  56490.000    0.020
  56520.000    0.020
  56550.000    0.019
  56580.000    0.021
  56610.000    0.021
  56640.000    0.020
  56670.000    0.021
  56700.000    0.021
  56730.000    0.018
  56760.000    0.019
  56790.000    0.019
  56820.000    0.020
  56850.000    0.020
  56880.000    0.020
  56910.000    0.020
  56940.000    0.020
  56970.000    0.020
  57000.000    0.021
  57030.000    0.020
  57060.000    0.020
  57090.000    0.021
  57120.000    0.020
  57150.000    0.020
  57180.000    0.021
  57210.000    0.021
  57240.000    0.020
  57270.000    0.020
  57300.000    0.020
  57330.000    0.020
  57360.000    0.021
  57390.000    0.021
  57420.000    0.020
  57450.000    0.020
  57480.000    0.020
  57510.000    0.020
  57540.000    0.020
  57570.000    0.022
  57600.000    0.020
  57630.000    0.020
  57660.000    0.021
  57690.000    0.021
  57720.000    0.020
  57750.000    0.019
  57780.000    0.021
  57810.000    0.022
  57840.000    0.021
  57870.000    0.022
  57900.000    0.021
  57930.000    0.021
  57960.000    0.021
  57990.000    0.021
  58020.000    0.021
  58050.000    0.021
  58080.000    0.020
  58110.000    0.021
  58140.000    0.021
  58170.000    0.021
  58200.000    0.021
  58230.000    0.021
  58260.000    0.021
  58290.000    0.020
  58320.000    0.020
  58350.000    0.020
  58380.000    0.019
  58410.000    0.021
  58440.000    0.020
  58470.000    0.020
  58500.000    0.020
  58530.000    0.020
  58560.000    0.021
  58590.000    0.020
  58620.000    0.019
  58650.000    0.018
  58680.000    0.019
  58710.000    0.019
  58740.000    0.019
  58770.000    0.019
  58800.000    0.020
  58830.000    0.020
  58860.000    0.019
  58890.000    0.019
  58920.000    0.021
  58950.000    0.020
  58980.000    0.020
  59010.000    0.021
  59040.000    0.022
  59070.000    0.022
  59100.000    0.021
  59130.000    0.021
  59160.000    0.021
  59190.000    0.020
  59220.000    0.022
  59250.000    0.021
  59280.000    0.020
  59310.000    0.020
  59340.000    0.020
  59370.000    0.020
  59400.000    0.021
  59430.000    0.019
  59460.000    0.020
  59490.000    0.021
  59520.000    0.021
  59550.000    0.022
  59580.000    0.021
  59610.000    0.022
  59640.000    0.022
  59670.000    0.021
  59700.000    0.020
  59730.000    0.020
  59760.000    0.021
  59790.000    0.020
  59820.000    0.021
  59850.000    0.021
  59880.000    0.021
  59910.000    0.021
  59940.000    0.020
  59970.000    0.021
  60000.000    0.021
  60030.000    0.021
  60060.000    0.022
  60090.000    0.021
  60120.000    0.021
  60150.000    0.022
  60180.000    0.021
  60210.000    0.022
  60240.000    0.022
  60270.000    0.022
  60300.000    0.023
  60330.000    0.021
  60360.000    0.022
  60390.000    0.022
  60420.000    0.022
  60450.000    0.023
  60480.000    0.021
  60510.000    0.021
  60540.000    0.022
  60570.000    0.023
  60600.000    0.022
  60630.000    0.022
  60660.000    0.021
  60690.000    0.023
  60720.000    0.022
  60750.000    0.023
  60780.000    0.020
  60810.000    0.021
  60840.000    0.022
  60870.000    0.022
  60900.000    0.022
  60930.000    0.022
  60960.000    0.021
  60990.000    0.022
  61020.000    0.021
  61050.000    0.022
  61080.000    0.021
  61110.000    0.021
  61140.000    0.022
  61170.000    0.022
  61200.000    0.021
  61230.000    0.022
  61260.000    0.022
  61290.000    0.023
  61320.000    0.021
  61350.000    0.021
  61380.000    0.022
  61410.000    0.022
  61440.000    0.023
  61470.000    0.023
  61500.000    0.023
  61530.000    0.022
  61560.000    0.021
  61590.000    0.022
  61620.000    0.023
  61650.000    0.022
  61680.000    0.023
  61710.000    0.023
  61740.000    0.023
  61770.000    0.024
  61800.000    0.023
  61830.000    0.022
  61860.000    0.023
  61890.000    0.024
  61920.000    0.023
  61950.000    0.022
  61980.000    0.023
  62010.000    0.023
  62040.000    0.023
  62070.000    0.023
  62100.000    0.023
  62130.000    0.022
  62160.000    0.022
  62190.000    0.023
  62220.000    0.021
  62250.000    0.023
  62280.000    0.022
  62310.000    0.021
  62340.000    0.023
  62370.000    0.021
  62400.000    0.021
  62430.000    0.021
  62460.000    0.021
  62490.000    0.021
  62520.000    0.023
  62550.000    0.022
  62580.000    0.021
  62610.000    0.021
  62640.000    0.022
  62670.000    0.023
  62700.000    0.023
  62730.000    0.022
  62760.000    0.022
  62790.000    0.022
  62820.000    0.022
  62850.000    0.022
  62880.000    0.022
  62910.000    0.022
  62940.000    0.023
  62970.000    0.023
  63000.000    0.022
  63030.000    0.023
  63060.000    0.022
  63090.000    0.023
  63120.000    0.022
  63150.000    0.023
  63180.000    0.022
  63210.000    0.021
  63240.000    0.021
  63270.000    0.023
  63300.000    0.021
  63330.000    0.021
  63360.000    0.022
  63390.000    0.022
  63420.000    0.022
  63450.000    0.022
  63480.000    0.022
  63510.000    0.023
  63540.000    0.022
  63570.000    0.023
  63600.000    0.023
  63630.000    0.022
  63660.000    0.023
  63690.000    0.023
  63720.000    0.024
  63750.000    0.023
  63780.000    0.023
  63810.000    0.022
  63840.000    0.023
  63870.000    0.023
  63900.000    0.022
  63930.000    0.022
  63960.000    0.022
  63990.000    0.022
  64020.000    0.022
  64050.000    0.022
  64080.000    0.022
  64110.000    0.022
  64140.000    0.022
  64170.000    0.021
  64200.000    0.022
  64230.000    0.023
  64260.000    0.021
  64290.000    0.021
  64320.000    0.022
  64350.000    0.022
  64380.000    0.022
  64410.000    0.022
  64440.000    0.022
  64470.000    0.021
  64500.000    0.022
  64530.000    0.024
  64560.000    0.023
  64590.000    0.022
  64620.000    0.023
  64650.000    0.022
  64680.000    0.023
  64710.000    0.022
  64740.000    0.022
  64770.000    0.022
  64800.000    0.023
  64830.000    0.024
  64860.000    0.023
  64890.000    0.023
  64920.000    0.022
  64950.000    0.024
  64980.000    0.023
  65010.000    0.023
  65040.000    0.023
  65070.000    0.022
  65100.000    0.023
  65130.000    0.021
  65160.000    0.022
  65190.000    0.023
  65220.000    0.022
  65250.000    0.022
  65280.000    0.022
  65310.000    0.023
  65340.000    0.022
  65370.000    0.022
  65400.000    0.022
  65430.000    0.023
  65460.000    0.022
  65490.000    0.022
  65520.000    0.022
  65550.000    0.022
  65580.000    0.024
  65610.000    0.024
  65640.000    0.023
  65670.000    0.023
  65700.000    0.023
  65730.000    0.024
  65760.000    0.023
  65790.000    0.022
  65820.000    0.021
  65850.000    0.022
  65880.000    0.021
  65910.000    0.023
  65940.000    0.022
  65970.000    0.022
  66000.000    0.023
  66030.000    0.021
  66060.000    0.021
  66090.000    0.022
  66120.000    0.022
  66150.000    0.023
  66180.000    0.022
  66210.000    0.022
  66240.000    0.024
  66270.000    0.022
  66300.000    0.023
  66330.000    0.022
  66360.000    0.022
  66390.000    0.023
  66420.000    0.023
  66450.000    0.023
  66480.000    0.022
  66510.000    0.023
  66540.000    0.023
  66570.000    0.022
  66600.000    0.022
  66630.000    0.023
  66660.000    0.023
  66690.000    0.023
  66720.000    0.023
  66750.000    0.023
  66780.000    0.021
  66810.000    0.024
  66840.000    0.023
  66870.000    0.024
  66900.000    0.023
  66930.000    0.024
  66960.000    0.024
  66990.000    0.023
  67020.000    0.023
  67050.000    0.023
  67080.000    0.023
  67110.000    0.023
  67140.000    0.021
  67170.000    0.023
  67200.000    0.023
  67230.000    0.024
  67260.000    0.022
  67290.000    0.022
  67320.000    0.023
  67350.000    0.021
  67380.000    0.023
  67410.000    0.023
  67440.000    0.023
  67470.000    0.023
  67500.000    0.023
  67530.000    0.023
  67560.000    0.023
  67590.000    0.024
  67620.000    0.024
  67650.000    0.023
  67680.000    0.023
  67710.000    0.023
  67740.000    0.024
  67770.000    0.025
  67800.000    0.025
  67830.000    0.024
  67860.000    0.023
  67890.000    0.022
  67920.000    0.024
  67950.000    0.022
  67980.000    0.022
  68010.000    0.022
  68040.000    0.022
  68070.000    0.021
  68100.000    0.023
  68130.000    0.021
  68160.000    0.021
  68190.000    0.022
  68220.000    0.022
  68250.000    0.023
  68280.000    0.023
  68310.000    0.022
  68340.000    0.022
  68370.000    0.024
  68400.000    0.023
  68430.000    0.023
  68460.000    0.024
  68490.000    0.023
  68520.000    0.023
  68550.000    0.022
  68580.000    0.022
  68610.000    0.023
  68640.000    0.024
  68670.000    0.023
  68700.000    0.023
  68730.000    0.022
  68760.000    0.022
  68790.000    0.023
  68820.000    0.022
  68850.000    0.022
  68880.000    0.022
  68910.000    0.023
  68940.000    0.023
  68970.000    0.022
  69000.000    0.023
  69030.000    0.024
  69060.000    0.023
  69090.000    0.023
  69120.000    0.023
  69150.000    0.024
  69180.000    0.023
  69210.000    0.024
  69240.000    0.023
  69270.000    0.022
  69300.000    0.023
  69330.000    0.022
  69360.000    0.020
  69390.000    0.020
  69420.000    0.020
  69450.000    0.022
  69480.000    0.022
  69510.000    0.022
  69540.000    0.022
  69570.000    0.021
  69600.000    0.023
  69630.000    0.023
  69660.000    0.022
  69690.000    0.023
  69720.000    0.022
  69750.000    0.022
  69780.000    0.022
  69810.000    0.021
  69840.000    0.023
  69870.000    0.022
  69900.000    0.021
  69930.000    0.023
  69960.000    0.021
  69990.000    0.022
  70020.000    0.022
  70050.000    0.021
  70080.000    0.021
  70110.000    0.022
  70140.000    0.023
  70170.000    0.022
  70200.000    0.021
  70230.000    0.021
  70260.000    0.019
  70290.000    0.021
  70320.000    0.021
  70350.000    0.020
  70380.000    0.021
  70410.000    0.021
  70440.000    0.020
  70470.000    0.021
  70500.000    0.021
  70530.000    0.021
  70560.000    0.021
  70590.000    0.022
  70620.000    0.022
  70650.000    0.021
  70680.000    0.021
  70710.000    0.022
  70740.000    0.021
  70770.000    0.021
  70800.000    0.022
  70830.000    0.023
  70860.000    0.022
  70890.000    0.021
  70920.000    0.021
  70950.000    0.021
  70980.000    0.021
  71010.000    0.021
  71040.000    0.020
  71070.000    0.022
  71100.000    0.022
  71130.000    0.022
  71160.000    0.020
  71190.000    0.021
  71220.000    0.022
  71250.000    0.023
  71280.000    0.021
  71310.000    0.021
  71340.000    0.021
  71370.000    0.021
  71400.000    0.021
  71430.000    0.022
  71460.000    0.022
  71490.000    0.022
  71520.000    0.022
  71550.000    0.022
  71580.000    0.022
  71610.000    0.021
  71640.000    0.022
  71670.000    0.021
  71700.000    0.022
  71730.000    0.020
  71760.000    0.020
  71790.000    0.019
  71820.000    0.019
  71850.000    0.021
  71880.000    0.020
  71910.000    0.020
  71940.000    0.020
  71970.000    0.020
  72000.000    0.020
  72030.000    0.020
  72060.000    0.021
  72090.000    0.019
  72120.000    0.021
  72150.000    0.019
  72180.000    0.020
  72210.000    0.021
  72240.000    0.020
  72270.000    0.021
  72300.000    0.020
  72330.000    0.020
  72360.000    0.021
  72390.000    0.020
  72420.000    0.021
  72450.000    0.020
  72480.000    0.020
  72510.000    0.021
  72540.000    0.021
  72570.000    0.021
  72600.000    0.022
  72630.000    0.021
  72660.000    0.021
  72690.000    0.021
  72720.000    0.021
  72750.000    0.020
  72780.000    0.021
  72810.000    0.021
  72840.000    0.021
  72870.000    0.022
  72900.000    0.021
  72930.000    0.020
  72960.000    0.020
  72990.000    0.021
  73020.000    0.021
  73050.000    0.020
  73080.000    0.021
  73110.000    0.022
  73140.000    0.022
  73170.000    0.022
  73200.000    0.022
  73230.000    0.021
  73260.000    0.023
  73290.000    0.021
  73320.000    0.022
  73350.000    0.022
  73380.000    0.022
  73410.000    0.023
  73440.000    0.022
  73470.000    0.021
  73500.000    0.021
  73530.000    0.022
  73560.000    0.021
  73590.000    0.023
  73620.000    0.021
  73650.000    0.022
  73680.000    0.021
  73710.000    0.021
  73740.000    0.021
  73770.000    0.021
  73800.000    0.021
  73830.000    0.021
  73860.000    0.021
  73890.000    0.021
  73920.000    0.022
  73950.000    0.022
  73980.000    0.022
  74010.000    0.022
  74040.000    0.022
  74070.000    0.022
  74100.000    0.022
  74130.000    0.021
  74160.000    0.022
  74190.000    0.023
  74220.000    0.023
  74250.000    0.022
  74280.000    0.022
  74310.000    0.021
  74340.000    0.021
  74370.000    0.022
  74400.000    0.022
  74430.000    0.021
  74460.000    0.022
  74490.000    0.022
  74520.000    0.022
  74550.000    0.023
  74580.000    0.021
  74610.000    0.022
  74640.000    0.022
  74670.000    0.022
  74700.000    0.023
  74730.000    0.024
  74760.000    0.022
  74790.000    0.022
  74820.000    0.023
  74850.000    0.021
  74880.000    0.022
  74910.000    0.021
  74940.000    0.021
  74970.000    0.022
  75000.000    0.023
  75030.000    0.020
  75060.000    0.021
  75090.000    0.022
  75120.000    0.020
  75150.000    0.022
  75180.000    0.022
  75210.000    0.022
  75240.000    0.023
  75270.000    0.023
  75300.000    0.022
  75330.000    0.023
  75360.000    0.022
  75390.000    0.022
  75420.000    0.022
  75450.000    0.023
  75480.000    0.022
  75510.000    0.022
  75540.000    0.022
  75570.000    0.020
  75600.000    0.022
  75630.000    0.022
  75660.000    0.022
  75690.000    0.022
  75720.000    0.022
  75750.000    0.022
  75780.000    0.022
  75810.000    0.024
  75840.000    0.023
  75870.000    0.023
  75900.000    0.022
  75930.000    0.022
  75960.000    0.021
  75990.000    0.022
  76020.000    0.021
  76050.000    0.021
  76080.000    0.021
  76110.000    0.022
  76140.000    0.022
  76170.000    0.021
  76200.000    0.022
  76230.000    0.022
  76260.000    0.022
  76290.000    0.022
  76320.000    0.022
  76350.000    0.023
  76380.000    0.023
  76410.000    0.022
  76440.000    0.022
  76470.000    0.022
  76500.000    0.023
  76530.000    0.024
  76560.000    0.023
  76590.000    0.022
  76620.000    0.023
  76650.000    0.023
  76680.000    0.023
  76710.000    0.023
  76740.000    0.024
  76770.000    0.024
  76800.000    0.024
  76830.000    0.024
  76860.000    0.023
  76890.000    0.022
  76920.000    0.024
  76950.000    0.024
  76980.000    0.023
  77010.000    0.024
  77040.000    0.024
  77070.000    0.023
  77100.000    0.022
  77130.000    0.023
  77160.000    0.024
  77190.000    0.023
  77220.000    0.023
  77250.000    0.023
  77280.000    0.022
  77310.000    0.022
  77340.000    0.021
  77370.000    0.022
  77400.000    0.023
  77430.000    0.021
  77460.000    0.020
  77490.000    0.021
  77520.000    0.021
  77550.000    0.021
  77580.000    0.023
  77610.000    0.022
  77640.000    0.022
  77670.000    0.023
  77700.000    0.021
  77730.000    0.023
  77760.000    0.022
  77790.000    0.022
  77820.000    0.023
  77850.000    0.022
  77880.000    0.021
  77910.000    0.022
  77940.000    0.023
  77970.000    0.022
  78000.000    0.021
  78030.000    0.021
  78060.000    0.023
  78090.000    0.022
  78120.000    0.021
  78150.000    0.022
  78180.000    0.022
  78210.000    0.022
  78240.000    0.022
  78270.000    0.022
  78300.000    0.021
  78330.000    0.021
  78360.000    0.021
  78390.000    0.021
  78420.000    0.022
  78450.000    0.021
  78480.000    0.021
  78510.000    0.022
  78540.000    0.021
  78570.000    0.023
  78600.000    0.022
  78630.000    0.023
  78660.000    0.023
  78690.000    0.023
  78720.000    0.022
  78750.000    0.021
  78780.000    0.022
  78810.000    0.022
  78840.000    0.022
  78870.000    0.021
  78900.000    0.022
  78930.000    0.022
  78960.000    0.023
  78990.000    0.023
  79020.000    0.023
  79050.000    0.023
  79080.000    0.022
  79110.000    0.023
  79140.000    0.022
  79170.000    0.022
  79200.000    0.023
  79230.000    0.022
  79260.000    0.023
  79290.000    0.023
  79320.000    0.021
  79350.000    0.022
  79380.000    0.022
  79410.000    0.022
  79440.000    0.023
  79470.000    0.023
  79500.000    0.022
  79530.000    0.022
  79560.000    0.022
  79590.000    0.022
  79620.000    0.023
  79650.000    0.022
  79680.000    0.022
  79710.000    0.022
  79740.000    0.021
  79770.000    0.022
  79800.000    0.021
  79830.000    0.022
  79860.000    0.021
  79890.000    0.022
  79920.000    0.023
  79950.000    0.022
  79980.000    0.023
  80010.000    0.024
  80040.000    0.024
  80070.000    0.023
  80100.000    0.024
  80130.000    0.023
  80160.000    0.022
  80190.000    0.023
  80220.000    0.022
  80250.000    0.023
  80280.000    0.022
  80310.000    0.022
  80340.000    0.023
  80370.000    0.022
  80400.000    0.022
  80430.000    0.023
  80460.000    0.021
  80490.000    0.021
  80520.000    0.022
  80550.000    0.023
  80580.000    0.022
  80610.000    0.022
  80640.000    0.021
  80670.000    0.022
  80700.000    0.023
  80730.000    0.022
  80760.000    0.023
  80790.000    0.022
  80820.000    0.023
  80850.000    0.023
  80880.000    0.022
  80910.000    0.022
  80940.000    0.021
  80970.000    0.021
  81000.000    0.022
  81030.000    0.024
  81060.000    0.022
  81090.000    0.023
  81120.000    0.023
  81150.000    0.022
  81180.000    0.022
  81210.000    0.024
  81240.000    0.024
  81270.000    0.024
  81300.000    0.023
  81330.000    0.021
  81360.000    0.022
  81390.000    0.021
  81420.000    0.022
  81450.000    0.021
  81480.000    0.021
  81510.000    0.022
  81540.000    0.021
  81570.000    0.022
  81600.000    0.022
  81630.000    0.021
  81660.000    0.023
  81690.000    0.020
  81720.000    0.021
  81750.000    0.023
  81780.000    0.021
  81810.000    0.020
  81840.000    0.020
  81870.000    0.023
  81900.000    0.023
  81930.000    0.022
  81960.000    0.021
  81990.000    0.021
  82020.000    0.021
  82050.000    0.020
  82080.000    0.020
  82110.000    0.022
  82140.000    0.022
  82170.000    0.022
  82200.000    0.022
  82230.000    0.021
  82260.000    0.022
  82290.000    0.021
  82320.000    0.022
  82350.000    0.022
  82380.000    0.023
  82410.000    0.022
  82440.000    0.022
  82470.000    0.021
  82500.000    0.021
  82530.000    0.021
  82560.000    0.020
  82590.000    0.021
  82620.000    0.021
  82650.000    0.021
  82680.000    0.021
  82710.000    0.020
  82740.000    0.021
  82770.000    0.021
  82800.000    0.021
  82830.000    0.021
  82860.000    0.021
  82890.000    0.021
  82920.000    0.020
  82950.000    0.021
  82980.000    0.021
  83010.000    0.020
  83040.000    0.021
  83070.000    0.022
  83100.000    0.021
  83130.000    0.022
  83160.000    0.022
  83190.000    0.022
  83220.000    0.022
  83250.000    0.023
  83280.000    0.021
  83310.000    0.022
  83340.000    0.021
  83370.000    0.022
  83400.000    0.021
  83430.000    0.021
  83460.000    0.020
  83490.000    0.020
  83520.000    0.023
  83550.000    0.022
  83580.000    0.020
  83610.000    0.021
  83640.000    0.022
  83670.000    0.021
  83700.000    0.021
  83730.000    0.021
  83760.000    0.020
  83790.000    0.021
  83820.000    0.020
  83850.000    0.021
  83880.000    0.022
  83910.000    0.020
  83940.000    0.020
  83970.000    0.021
  84000.000    0.021
  84030.000    0.021
  84060.000    0.020
  84090.000    0.020
  84120.000    0.020
  84150.000    0.021
  84180.000    0.021
  84210.000    0.020
  84240.000    0.020
  84270.000    0.021
  84300.000    0.020
  84330.000    0.022
  84360.000    0.022
  84390.000    0.022
  84420.000    0.022
  84450.000    0.022
  84480.000    0.022
  84510.000    0.022
  84540.000    0.022
  84570.000    0.021
  84600.000    0.020
  84630.000    0.021
  84660.000    0.022
  84690.000    0.023
  84720.000    0.024
  84750.000    0.023
  84780.000    0.023
  84810.000    0.023
  84840.000    0.022
  84870.000    0.021
  84900.000    0.021
  84930.000    0.022
  84960.000    0.022
  84990.000    0.021
  85020.000    0.021
  85050.000    0.022
  85080.000    0.022
  85110.000    0.023
  85140.000    0.020
  85170.000    0.022
  85200.000    0.023
  85230.000    0.023
  85260.000    0.023
  85290.000    0.023
  85320.000    0.023
  85350.000    0.023
  85380.000    0.024
  85410.000    0.023
  85440.000    0.023
  85470.000    0.025
  85500.000    0.024
  85530.000    0.023
  85560.000    0.023
  85590.000    0.024
  85620.000    0.023
  85650.000    0.023
  85680.000    0.023
  85710.000    0.023
  85740.000    0.023
  85770.000    0.023
  85800.000    0.023
  85830.000    0.023
  85860.000    0.023
  85890.000    0.023
  85920.000    0.022
  85950.000    0.023
  85980.000    0.022
  86010.000    0.022
  86040.000    0.022
  86070.000    0.020
  86100.000    0.021
  86130.000    0.022
  86160.000    0.022
  86190.000    0.021
  86220.000    0.020
  86250.000    0.019
  86280.000    0.022
  86310.000    0.022
  86340.000    0.021
  86370.000    0.020
  86400.000    0.020
  86430.000    0.020
  86460.000    0.020
  86490.000    0.021
  86520.000    0.020
  86550.000    0.021
  86580.000    0.020
  86610.000    0.021
  86640.000    0.020
  86670.000    0.021
  86700.000    0.021
  86730.000    0.020
  86760.000    0.020
  86790.000    0.020
  86820.000    0.021
  86850.000    0.023
  86880.000    0.021
  86910.000    0.022
  86940.000    0.021
  86970.000    0.021
  87000.000    0.021
  87030.000    0.021
  87060.000    0.021
  87090.000    0.021
  87120.000    0.021
  87150.000    0.020
  87180.000    0.022
  87210.000    0.023
  87240.000    0.023
  87270.000    0.022
  87300.000    0.024
  87330.000    0.021
  87360.000    0.023
  87390.000    0.023
  87420.000    0.022
  87450.000    0.022
  87480.000    0.022
  87510.000    0.022
  87540.000    0.021
  87570.000    0.023
  87600.000    0.021
  87630.000    0.022
  87660.000    0.023
  87690.000    0.022
  87720.000    0.023
  87750.000    0.024
  87780.000    0.024
  87810.000    0.023
  87840.000    0.023
  87870.000    0.023
  87900.000    0.023
  87930.000    0.023
  87960.000    0.022
  87990.000    0.023
  88020.000    0.022
  88050.000    0.024
  88080.000    0.023
  88110.000    0.023
  88140.000    0.022
  88170.000    0.023
  88200.000    0.021
  88230.000    0.022
  88260.000    0.022
  88290.000    0.022
  88320.000    0.022
  88350.000    0.022
  88380.000    0.022
  88410.000    0.023
  88440.000    0.022
  88470.000    0.021
  88500.000    0.022
  88530.000    0.021
  88560.000    0.021
  88590.000    0.022
  88620.000    0.021
  88650.000    0.020
  88680.000    0.022
  88710.000    0.022
  88740.000    0.022
  88770.000    0.022
  88800.000    0.022
  88830.000    0.023
  88860.000    0.021
  88890.000    0.023
  88920.000    0.023
  88950.000    0.024
  88980.000    0.021
  89010.000    0.021
  89040.000    0.021
  89070.000    0.023
  89100.000    0.021
  89130.000    0.022
  89160.000    0.022
  89190.000    0.021
  89220.000    0.024
  89250.000    0.022
  89280.000    0.022
  89310.000    0.023
  89340.000    0.021
  89370.000    0.021
  89400.000    0.022
  89430.000    0.024
  89460.000    0.020
  89490.000    0.022
  89520.000    0.020
  89550.000    0.020
  89580.000    0.020
  89610.000    0.020
  89640.000    0.022
  89670.000    0.021
  89700.000    0.022
  89730.000    0.021
  89760.000    0.021
  89790.000    0.022
  89820.000    0.021
  89850.000    0.022
  89880.000    0.021
  89910.000    0.022
  89940.000    0.021
  89970.000    0.020
  90000.000    0.020
  90030.000    0.020
  90060.000    0.020
  90090.000    0.022
  90120.000    0.022
  90150.000    0.021
  90180.000    0.023
  90210.000    0.022
  90240.000    0.021
  90270.000    0.021
  90300.000    0.021
  90330.000    0.024
  90360.000    0.022
  90390.000    0.023
  90420.000    0.023
  90450.000    0.023
  90480.000    0.023
  90510.000    0.023
  90540.000    0.022
  90570.000    0.022
  90600.000    0.023
  90630.000    0.023
  90660.000    0.021
  90690.000    0.021
  90720.000    0.022
  90750.000    0.021
  90780.000    0.022
  90810.000    0.021
  90840.000    0.022
  90870.000    0.023
  90900.000    0.021
  90930.000    0.023
  90960.000    0.023
  90990.000    0.023
  91020.000    0.023
  91050.000    0.022
  91080.000    0.022
  91110.000    0.022
  91140.000    0.022
  91170.000    0.022
  91200.000    0.022
  91230.000    0.023
  91260.000    0.024
  91290.000    0.024
  91320.000    0.023
  91350.000    0.022
  91380.000    0.023
  91410.000    0.022
  91440.000    0.023
  91470.000    0.023
  91500.000    0.024
  91530.000    0.023
  91560.000    0.024
  91590.000    0.022
  91620.000    0.023
  91650.000    0.023
  91680.000    0.022
  91710.000    0.022
  91740.000    0.022
  91770.000    0.024
  91800.000    0.023
  91830.000    0.023
  91860.000    0.022
  91890.000    0.022
  91920.000    0.023
  91950.000    0.023
  91980.000    0.024
  92010.000    0.023
  92040.000    0.024
  92070.000    0.023
  92100.000    0.024
  92130.000    0.024
  92160.000    0.024
  92190.000    0.022
  92220.000    0.023
  92250.000    0.025
  92280.000    0.024
  92310.000    0.024
  92340.000    0.025
  92370.000    0.024
  92400.000    0.024
  92430.000    0.025
  92460.000    0.024
  92490.000    0.025
  92520.000    0.023
  92550.000    0.024
  92580.000    0.024
  92610.000    0.023
  92640.000    0.024
  92670.000    0.024
  92700.000    0.024
  92730.000    0.023
  92760.000    0.023
  92790.000    0.022
  92820.000    0.022
  92850.000    0.022
  92880.000    0.022
  92910.000    0.023
  92940.000    0.024
  92970.000    0.023
  93000.000    0.023
  93030.000    0.023
  93060.000    0.022
  93090.000    0.022
  93120.000    0.021
  93150.000    0.021
  93180.000    0.022
  93210.000    0.022
  93240.000    0.021
  93270.000    0.022
  93300.000    0.023
  93330.000    0.021
  93360.000    0.022
  93390.000    0.022
  93420.000    0.022
  93450.000    0.022
  93480.000    0.023
  93510.000    0.022
  93540.000    0.022
  93570.000    0.022
  93600.000    0.022
  93630.000    0.021
  93660.000    0.021
  93690.000    0.022
  93720.000    0.021
  93750.000    0.022
  93780.000    0.021
  93810.000    0.022
  93840.000    0.021
  93870.000    0.023
  93900.000    0.022
  93930.000    0.020
  93960.000    0.022
  93990.000    0.023
  94020.000    0.022
  94050.000    0.021
  94080.000    0.022
  94110.000    0.023
  94140.000    0.022
  94170.000    0.021
  94200.000    0.021
  94230.000    0.021
  94260.000    0.022
  94290.000    0.023
  94320.000    0.022
  94350.000    0.022
  94380.000    0.022
  94410.000    0.022
  94440.000    0.022
  94470.000    0.022
  94500.000    0.022
  94530.000    0.021
  94560.000    0.022
  94590.000    0.021
  94620.000    0.021
  94650.000    0.021
  94680.000    0.021
  94710.000    0.021
  94740.000    0.021
  94770.000    0.020
  94800.000    0.022
  94830.000    0.022
  94860.000    0.020
  94890.000    0.021
  94920.000    0.021
  94950.000    0.020
  94980.000    0.021
  95010.000    0.021
  95040.000    0.021
  95070.000    0.022
  95100.000    0.021
  95130.000    0.021
  95160.000    0.021
  95190.000    0.022
  95220.000    0.021
  95250.000    0.020
  95280.000    0.022
  95310.000    0.021
  95340.000    0.020
  95370.000    0.020
  95400.000    0.022
  95430.000    0.021
  95460.000    0.022
  95490.000    0.022
  95520.000    0.022
  95550.000    0.022
  95580.000    0.021
  95610.000    0.021
  95640.000    0.021
  95670.000    0.020
  95700.000    0.021
  95730.000    0.022
  95760.000    0.022
  95790.000    0.021
  95820.000    0.022
  95850.000    0.021
  95880.000    0.022
  95910.000    0.021
  95940.000    0.021
  95970.000    0.022
  96000.000    0.022
  96030.000    0.022
  96060.000    0.021
  96090.000    0.021
  96120.000    0.021
  96150.000    0.021
  96180.000    0.021
  96210.000    0.022
  96240.000    0.021
  96270.000    0.021
  96300.000    0.021
  96330.000    0.023
  96360.000    0.022
  96390.000    0.021
  96420.000    0.021
  96450.000    0.023
  96480.000    0.022
  96510.000    0.021
  96540.000    0.023
  96570.000    0.023
  96600.000    0.022
  96630.000    0.021
  96660.000    0.021
  96690.000    0.021
  96720.000    0.022
  96750.000    0.022
  96780.000    0.023
  96810.000    0.021
  96840.000    0.022
  96870.000    0.024
  96900.000    0.023
  96930.000    0.022
  96960.000    0.023
  96990.000    0.022
  97020.000    0.021
  97050.000    0.021
  97080.000    0.020
  97110.000    0.020
  97140.000    0.020
  97170.000    0.022
  97200.000    0.020
  97230.000    0.020
  97260.000    0.020
  97290.000    0.020
  97320.000    0.021
  97350.000    0.022
  97380.000    0.021
  97410.000    0.021
  97440.000    0.022
  97470.000    0.023
  97500.000    0.022
  97530.000    0.021
  97560.000    0.022
  97590.000    0.022
  97620.000    0.023
  97650.000    0.022
  97680.000    0.022
  97710.000    0.023
  97740.000    0.023
  97770.000    0.022
  97800.000    0.022
  97830.000    0.021
  97860.000    0.021
  97890.000    0.022
  97920.000    0.021
  97950.000    0.022
  97980.000    0.021
  98010.000    0.021
  98040.000    0.021
  98070.000    0.022
  98100.000    0.021
  98130.000    0.021
  98160.000    0.022
  98190.000    0.021
  98220.000    0.021
  98250.000    0.021
  98280.000    0.021
  98310.000    0.021
  98340.000    0.020
  98370.000    0.020
  98400.000    0.020
  98430.000    0.022
  98460.000    0.022
  98490.000    0.020
  98520.000    0.021
  98550.000    0.020
  98580.000    0.021
  98610.000    0.021
  98640.000    0.021
  98670.000    0.021
  98700.000    0.022
  98730.000    0.021
  98760.000    0.021
  98790.000    0.022
  98820.000    0.021
  98850.000    0.020
  98880.000    0.020
  98910.000    0.020
  98940.000    0.020
  98970.000    0.020
  99000.000    0.019
  99030.000    0.019
  99060.000    0.020
  99090.000    0.020
  99120.000    0.019
  99150.000    0.020
  99180.000    0.019
  99210.000    0.020
  99240.000    0.019
  99270.000    0.020
  99300.000    0.021
  99330.000    0.020
  99360.000    0.020
  99390.000    0.019
  99420.000    0.018
  99450.000    0.019
  99480.000    0.020
  99510.000    0.019
  99540.000    0.020
  99570.000    0.020
  99600.000    0.019
  99630.000    0.019
  99660.000    0.020
  99690.000    0.020
  99720.000    0.020
  99750.000    0.020
  99780.000    0.020
  99810.000    0.020
  99840.000    0.020
  99870.000    0.020
  99900.000    0.020
  99930.000    0.021
  99960.000    0.019
  99990.000    0.019
