# Supplementary material for: Identification and validation of biomarkers associated with lactic acid metabolism in diabetic nephropathy
Source: PeerJ. 2026 Mar 3;14:e20761. doi: 10.7717/peerj.20761 (PMC12965171; doi:10.7717/peerj.20761)
Supplement: Supplemental Information 21 [file peerj-14-20761-s021.pdb]

REMARK    GENERATED BY TRJCONV
TITLE     Protein in water t=   0.00000 step= 0
REMARK    THIS IS A SIMULATION BOX
CRYST1   96.648   96.648   96.648  90.00  90.00  90.00 P 1           1
MODEL        1
ATOM      1  N   ASN A  19      53.760  52.580  13.880  1.00  0.00           N
ATOM      2  H1  ASN A  19      54.190  51.800  14.380  1.00  0.00           H
ATOM      3  H2  ASN A  19      52.850  52.240  13.630  1.00  0.00           H
ATOM      4  H3  ASN A  19      54.260  52.910  13.070  1.00  0.00           H
ATOM      5  CA  ASN A  19      53.520  53.790  14.730  1.00  0.00           C
ATOM      6  HA  ASN A  19      52.990  54.510  14.110  1.00  0.00           H
ATOM      7  CB  ASN A  19      52.480  53.520  15.840  1.00  0.00           C
ATOM      8  HB1 ASN A  19      52.930  52.730  16.430  1.00  0.00           H
ATOM      9  HB2 ASN A  19      51.580  53.110  15.400  1.00  0.00           H
ATOM     10  CG  ASN A  19      52.190  54.850  16.660  1.00  0.00           C
ATOM     11  OD1 ASN A  19      53.070  55.280  17.380  1.00  0.00           O
ATOM     12  ND2 ASN A  19      51.060  55.500  16.420  1.00  0.00           N
ATOM     13 HD21 ASN A  19      50.420  55.180  15.700  1.00  0.00           H
ATOM     14 HD22 ASN A  19      50.810  56.270  17.010  1.00  0.00           H
ATOM     15  C   ASN A  19      54.800  54.310  15.260  1.00  0.00           C
ATOM     16  O   ASN A  19      55.580  53.460  15.690  1.00  0.00           O
ATOM     17  N   PRO A  20      55.090  55.540  15.100  1.00  0.00           N
ATOM     18  CD  PRO A  20      54.310  56.520  14.330  1.00  0.00           C
ATOM     19  HD1 PRO A  20      53.310  56.710  14.710  1.00  0.00           H
ATOM     20  HD2 PRO A  20      54.120  56.280  13.280  1.00  0.00           H
ATOM     21  CG  PRO A  20      55.110  57.780  14.440  1.00  0.00           C
ATOM     22  HG1 PRO A  20      54.790  58.290  15.360  1.00  0.00           H
ATOM     23  HG2 PRO A  20      54.900  58.460  13.620  1.00  0.00           H
ATOM     24  CB  PRO A  20      56.590  57.380  14.570  1.00  0.00           C
ATOM     25  HB1 PRO A  20      57.210  58.120  15.080  1.00  0.00           H
ATOM     26  HB2 PRO A  20      56.950  57.110  13.580  1.00  0.00           H
ATOM     27  CA  PRO A  20      56.450  56.090  15.400  1.00  0.00           C
ATOM     28  HA  PRO A  20      57.240  55.390  15.120  1.00  0.00           H
ATOM     29  C   PRO A  20      56.710  56.320  16.910  1.00  0.00           C
ATOM     30  O   PRO A  20      57.850  56.500  17.250  1.00  0.00           O
ATOM     31  N   CYS A  21      55.730  56.360  17.820  1.00  0.00           N
ATOM     32  H   CYS A  21      54.840  55.980  17.530  1.00  0.00           H
ATOM     33  CA  CYS A  21      55.790  56.430  19.260  1.00  0.00           C
ATOM     34  HA  CYS A  21      56.610  57.110  19.490  1.00  0.00           H
ATOM     35  CB  CYS A  21      54.510  57.080  19.830  1.00  0.00           C
ATOM     36  HB1 CYS A  21      54.660  57.220  20.900  1.00  0.00           H
ATOM     37  HB2 CYS A  21      53.670  56.420  19.590  1.00  0.00           H
ATOM     38  SG  CYS A  21      54.150  58.760  19.140  1.00  0.00           S
ATOM     39  C   CYS A  21      56.250  55.080  19.930  1.00  0.00           C
ATOM     40  O   CYS A  21      56.220  54.940  21.120  1.00  0.00           O
ATOM     41  N   CYS A  22      56.620  54.070  19.120  1.00  0.00           N
ATOM     42  H   CYS A  22      56.770  54.110  18.120  1.00  0.00           H
ATOM     43  CA  CYS A  22      57.010  52.710  19.670  1.00  0.00           C
ATOM     44  HA  CYS A  22      56.380  52.550  20.540  1.00  0.00           H
ATOM     45  CB  CYS A  22      56.800  51.730  18.530  1.00  0.00           C
ATOM     46  HB1 CYS A  22      57.300  50.830  18.880  1.00  0.00           H
ATOM     47  HB2 CYS A  22      57.370  52.140  17.690  1.00  0.00           H
ATOM     48  SG  CYS A  22      55.120  51.360  17.990  1.00  0.00           S
ATOM     49  C   CYS A  22      58.390  52.700  20.310  1.00  0.00           C
ATOM     50  O   CYS A  22      58.580  51.830  21.130  1.00  0.00           O
ATOM     51  N   SER A  23      59.350  53.590  20.010  1.00  0.00           N
ATOM     52  H   SER A  23      59.140  54.280  19.310  1.00  0.00           H
ATOM     53  CA  SER A  23      60.490  53.770  20.870  1.00  0.00           C
ATOM     54  HA  SER A  23      60.840  52.770  21.130  1.00  0.00           H
ATOM     55  CB  SER A  23      61.560  54.200  19.880  1.00  0.00           C
ATOM     56  HB1 SER A  23      61.710  53.450  19.100  1.00  0.00           H
ATOM     57  HB2 SER A  23      62.550  54.120  20.330  1.00  0.00           H
ATOM     58  OG  SER A  23      61.160  55.410  19.320  1.00  0.00           O
ATOM     59  HG  SER A  23      61.880  55.760  18.790  1.00  0.00           H
ATOM     60  C   SER A  23      60.360  54.670  22.100  1.00  0.00           C
ATOM     61  O   SER A  23      61.400  55.050  22.700  1.00  0.00           O
ATOM     62  N   HIS A  24      59.200  55.160  22.340  1.00  0.00           N
ATOM     63  H   HIS A  24      58.570  55.110  21.550  1.00  0.00           H
ATOM     64  CA  HIS A  24      58.900  55.960  23.500  1.00  0.00           C
ATOM     65  HA  HIS A  24      57.850  56.250  23.500  1.00  0.00           H
ATOM     66  CB  HIS A  24      58.930  55.120  24.820  1.00  0.00           C
ATOM     67  HB1 HIS A  24      58.480  55.720  25.610  1.00  0.00           H
ATOM     68  HB2 HIS A  24      59.950  54.780  24.990  1.00  0.00           H
ATOM     69  CG  HIS A  24      58.120  53.860  24.740  1.00  0.00           C
ATOM     70  ND1 HIS A  24      56.770  53.740  24.420  1.00  0.00           N
ATOM     71  CE1 HIS A  24      56.510  52.380  24.330  1.00  0.00           C
ATOM     72  HE1 HIS A  24      55.530  52.020  24.050  1.00  0.00           H
ATOM     73  NE2 HIS A  24      57.620  51.660  24.520  1.00  0.00           N
ATOM     74  HE2 HIS A  24      57.680  50.700  24.230  1.00  0.00           H
ATOM     75  CD2 HIS A  24      58.640  52.590  24.710  1.00  0.00           C
ATOM     76  HD2 HIS A  24      59.670  52.270  24.720  1.00  0.00           H
ATOM     77  C   HIS A  24      59.660  57.290  23.530  1.00  0.00           C
ATOM     78  O   HIS A  24      60.200  57.660  24.560  1.00  0.00           O
ATOM     79  N   PRO A  25      59.900  57.980  22.410  1.00  0.00           N
ATOM     80  CD  PRO A  25      59.100  57.980  21.130  1.00  0.00           C
ATOM     81  HD1 PRO A  25      58.020  57.970  21.280  1.00  0.00           H
ATOM     82  HD2 PRO A  25      59.460  57.110  20.590  1.00  0.00           H
ATOM     83  CG  PRO A  25      59.520  59.240  20.380  1.00  0.00           C
ATOM     84  HG1 PRO A  25      58.820  60.010  20.700  1.00  0.00           H
ATOM     85  HG2 PRO A  25      59.430  59.130  19.300  1.00  0.00           H
ATOM     86  CB  PRO A  25      60.940  59.460  20.920  1.00  0.00           C
ATOM     87  HB1 PRO A  25      61.090  60.540  20.900  1.00  0.00           H
ATOM     88  HB2 PRO A  25      61.590  59.070  20.140  1.00  0.00           H
ATOM     89  CA  PRO A  25      61.040  58.880  22.280  1.00  0.00           C
ATOM     90  HA  PRO A  25      62.040  58.480  22.440  1.00  0.00           H
ATOM     91  C   PRO A  25      61.060  60.060  23.290  1.00  0.00           C
ATOM     92  O   PRO A  25      62.110  60.590  23.550  1.00  0.00           O
ATOM     93  N   CYS A  26      59.910  60.460  23.880  1.00  0.00           N
ATOM     94  H   CYS A  26      59.060  59.940  23.670  1.00  0.00           H
ATOM     95  CA  CYS A  26      59.700  61.670  24.640  1.00  0.00           C
ATOM     96  HA  CYS A  26      60.380  62.390  24.190  1.00  0.00           H
ATOM     97  CB  CYS A  26      58.270  62.290  24.520  1.00  0.00           C
ATOM     98  HB1 CYS A  26      58.360  63.340  24.810  1.00  0.00           H
ATOM     99  HB2 CYS A  26      57.630  61.710  25.180  1.00  0.00           H
ATOM    100  SG  CYS A  26      57.750  62.300  22.800  1.00  0.00           S
ATOM    101  C   CYS A  26      59.970  61.410  26.130  1.00  0.00           C
ATOM    102  O   CYS A  26      59.290  60.660  26.880  1.00  0.00           O
ATOM    103  N   GLN A  27      61.010  62.110  26.660  1.00  0.00           N
ATOM    104  H   GLN A  27      61.350  62.940  26.200  1.00  0.00           H
ATOM    105  CA  GLN A  27      61.490  61.960  28.040  1.00  0.00           C
ATOM    106  HA  GLN A  27      61.260  60.930  28.320  1.00  0.00           H
ATOM    107  CB  GLN A  27      63.050  62.040  28.090  1.00  0.00           C
ATOM    108  HB1 GLN A  27      63.300  61.860  29.130  1.00  0.00           H
ATOM    109  HB2 GLN A  27      63.300  63.070  27.800  1.00  0.00           H
ATOM    110  CG  GLN A  27      63.740  61.170  27.030  1.00  0.00           C
ATOM    111  HG1 GLN A  27      64.810  61.360  27.100  1.00  0.00           H
ATOM    112  HG2 GLN A  27      63.500  61.540  26.040  1.00  0.00           H
ATOM    113  CD  GLN A  27      63.360  59.710  27.100  1.00  0.00           C
ATOM    114  OE1 GLN A  27      63.260  59.160  28.180  1.00  0.00           O
ATOM    115  NE2 GLN A  27      62.990  59.130  25.970  1.00  0.00           N
ATOM    116 HE21 GLN A  27      62.760  59.650  25.140  1.00  0.00           H
ATOM    117 HE22 GLN A  27      62.760  58.160  26.110  1.00  0.00           H
ATOM    118  C   GLN A  27      60.680  62.910  28.980  1.00  0.00           C
ATOM    119  O   GLN A  27      59.840  63.640  28.410  1.00  0.00           O
ATOM    120  N   ASN A  28      60.910  62.840  30.280  1.00  0.00           N
ATOM    121  H   ASN A  28      61.560  62.180  30.670  1.00  0.00           H
ATOM    122  CA  ASN A  28      60.640  63.970  31.240  1.00  0.00           C
ATOM    123  HA  ASN A  28      60.950  63.590  32.220  1.00  0.00           H
ATOM    124  CB  ASN A  28      61.630  65.100  30.900  1.00  0.00           C
ATOM    125  HB1 ASN A  28      61.390  65.910  31.580  1.00  0.00           H
ATOM    126  HB2 ASN A  28      61.270  65.410  29.910  1.00  0.00           H
ATOM    127  CG  ASN A  28      63.050  64.510  30.970  1.00  0.00           C
ATOM    128  OD1 ASN A  28      63.370  63.780  31.930  1.00  0.00           O
ATOM    129  ND2 ASN A  28      63.860  64.740  29.990  1.00  0.00           N
ATOM    130 HD21 ASN A  28      63.440  65.390  29.350  1.00  0.00           H
ATOM    131 HD22 ASN A  28      64.820  64.420  30.000  1.00  0.00           H
ATOM    132  C   ASN A  28      59.160  64.320  31.250  1.00  0.00           C
ATOM    133  O   ASN A  28      58.870  65.500  31.110  1.00  0.00           O
ATOM    134  N   ARG A  29      58.300  63.270  31.240  1.00  0.00           N
ATOM    135  H   ARG A  29      58.730  62.420  31.560  1.00  0.00           H
ATOM    136  CA  ARG A  29      56.840  63.190  31.140  1.00  0.00           C
ATOM    137  HA  ARG A  29      56.600  62.130  31.050  1.00  0.00           H
ATOM    138  CB  ARG A  29      56.210  63.630  32.510  1.00  0.00           C
ATOM    139  HB1 ARG A  29      55.140  63.580  32.320  1.00  0.00           H
ATOM    140  HB2 ARG A  29      56.670  64.540  32.910  1.00  0.00           H
ATOM    141  CG  ARG A  29      56.470  62.560  33.570  1.00  0.00           C
ATOM    142  HG1 ARG A  29      57.550  62.460  33.640  1.00  0.00           H
ATOM    143  HG2 ARG A  29      55.990  61.640  33.240  1.00  0.00           H
ATOM    144  CD  ARG A  29      56.030  63.100  34.950  1.00  0.00           C
ATOM    145  HD1 ARG A  29      56.590  63.980  35.230  1.00  0.00           H
ATOM    146  HD2 ARG A  29      56.370  62.350  35.670  1.00  0.00           H
ATOM    147  NE  ARG A  29      54.570  63.170  35.140  1.00  0.00           N
ATOM    148  HE  ARG A  29      54.030  62.650  34.470  1.00  0.00           H
ATOM    149  CZ  ARG A  29      53.930  63.820  36.140  1.00  0.00           C
ATOM    150  NH1 ARG A  29      54.550  64.620  36.950  1.00  0.00           N
ATOM    151 HH11 ARG A  29      55.540  64.830  36.950  1.00  0.00           H
ATOM    152 HH12 ARG A  29      53.950  64.980  37.670  1.00  0.00           H
ATOM    153  NH2 ARG A  29      52.640  63.790  36.230  1.00  0.00           N
ATOM    154 HH21 ARG A  29      52.130  63.440  35.440  1.00  0.00           H
ATOM    155 HH22 ARG A  29      52.190  64.330  36.960  1.00  0.00           H
ATOM    156  C   ARG A  29      56.230  64.010  30.000  1.00  0.00           C
ATOM    157  O   ARG A  29      55.020  64.310  30.020  1.00  0.00           O
ATOM    158  N   GLY A  30      57.020  64.280  28.990  1.00  0.00           N
ATOM    159  H   GLY A  30      58.010  64.100  29.120  1.00  0.00           H
ATOM    160  CA  GLY A  30      56.560  64.690  27.650  1.00  0.00           C
ATOM    161  HA1 GLY A  30      57.420  64.980  27.040  1.00  0.00           H
ATOM    162  HA2 GLY A  30      56.020  65.610  27.850  1.00  0.00           H
ATOM    163  C   GLY A  30      55.730  63.650  26.930  1.00  0.00           C
ATOM    164  O   GLY A  30      55.830  62.440  27.170  1.00  0.00           O
ATOM    165  N   VAL A  31      54.910  64.170  26.070  1.00  0.00           N
ATOM    166  H   VAL A  31      54.930  65.180  26.020  1.00  0.00           H
ATOM    167  CA  VAL A  31      53.920  63.370  25.340  1.00  0.00           C
ATOM    168  HA  VAL A  31      54.000  62.340  25.700  1.00  0.00           H
ATOM    169  CB  VAL A  31      52.540  63.860  25.690  1.00  0.00           C
ATOM    170  HB  VAL A  31      52.420  64.910  25.430  1.00  0.00           H
ATOM    171  CG1 VAL A  31      51.410  63.120  24.890  1.00  0.00           C
ATOM    172 HG11 VAL A  31      50.420  63.200  25.340  1.00  0.00           H
ATOM    173 HG12 VAL A  31      51.310  63.530  23.890  1.00  0.00           H
ATOM    174 HG13 VAL A  31      51.570  62.050  24.760  1.00  0.00           H
ATOM    175  CG2 VAL A  31      52.170  63.740  27.180  1.00  0.00           C
ATOM    176 HG21 VAL A  31      51.140  64.020  27.410  1.00  0.00           H
ATOM    177 HG22 VAL A  31      52.420  62.770  27.620  1.00  0.00           H
ATOM    178 HG23 VAL A  31      52.800  64.510  27.630  1.00  0.00           H
ATOM    179  C   VAL A  31      54.090  63.180  23.840  1.00  0.00           C
ATOM    180  O   VAL A  31      54.130  64.210  23.150  1.00  0.00           O
ATOM    181  N   CYS A  32      54.050  61.980  23.330  1.00  0.00           N
ATOM    182  H   CYS A  32      53.810  61.180  23.900  1.00  0.00           H
ATOM    183  CA  CYS A  32      54.230  61.700  21.910  1.00  0.00           C
ATOM    184  HA  CYS A  32      54.930  62.410  21.480  1.00  0.00           H
ATOM    185  CB  CYS A  32      54.830  60.300  21.660  1.00  0.00           C
ATOM    186  HB1 CYS A  32      54.030  59.590  21.900  1.00  0.00           H
ATOM    187  HB2 CYS A  32      55.640  60.110  22.360  1.00  0.00           H
ATOM    188  SG  CYS A  32      55.510  59.970  20.000  1.00  0.00           S
ATOM    189  C   CYS A  32      52.920  61.800  21.180  1.00  0.00           C
ATOM    190  O   CYS A  32      51.850  61.570  21.690  1.00  0.00           O
ATOM    191  N   MET A  33      52.970  62.160  19.870  1.00  0.00           N
ATOM    192  H   MET A  33      53.890  62.460  19.580  1.00  0.00           H
ATOM    193  CA  MET A  33      51.860  62.270  18.930  1.00  0.00           C
ATOM    194  HA  MET A  33      51.100  61.570  19.280  1.00  0.00           H
ATOM    195  CB  MET A  33      51.360  63.780  18.950  1.00  0.00           C
ATOM    196  HB1 MET A  33      52.160  64.350  18.480  1.00  0.00           H
ATOM    197  HB2 MET A  33      51.350  64.060  20.000  1.00  0.00           H
ATOM    198  CG  MET A  33      50.050  63.990  18.320  1.00  0.00           C
ATOM    199  HG1 MET A  33      49.400  63.180  18.620  1.00  0.00           H
ATOM    200  HG2 MET A  33      50.150  63.880  17.240  1.00  0.00           H
ATOM    201  SD  MET A  33      49.260  65.600  18.730  1.00  0.00           S
ATOM    202  CE  MET A  33      50.470  66.820  18.130  1.00  0.00           C
ATOM    203  HE1 MET A  33      51.350  66.830  18.780  1.00  0.00           H
ATOM    204  HE2 MET A  33      50.810  66.650  17.110  1.00  0.00           H
ATOM    205  HE3 MET A  33      50.070  67.830  18.030  1.00  0.00           H
ATOM    206  C   MET A  33      52.330  61.920  17.490  1.00  0.00           C
ATOM    207  O   MET A  33      53.450  62.330  17.060  1.00  0.00           O
ATOM    208  N   SER A  34      51.460  61.270  16.720  1.00  0.00           N
ATOM    209  H   SER A  34      50.530  61.100  17.070  1.00  0.00           H
ATOM    210  CA  SER A  34      51.770  61.060  15.290  1.00  0.00           C
ATOM    211  HA  SER A  34      52.850  60.950  15.240  1.00  0.00           H
ATOM    212  CB  SER A  34      51.310  59.710  14.700  1.00  0.00           C
ATOM    213  HB1 SER A  34      51.730  58.920  15.320  1.00  0.00           H
ATOM    214  HB2 SER A  34      51.600  59.680  13.650  1.00  0.00           H
ATOM    215  OG  SER A  34      49.920  59.520  14.790  1.00  0.00           O
ATOM    216  HG  SER A  34      49.840  58.690  15.260  1.00  0.00           H
ATOM    217  C   SER A  34      51.400  62.280  14.470  1.00  0.00           C
ATOM    218  O   SER A  34      50.240  62.750  14.620  1.00  0.00           O
ATOM    219  N   VAL A  35      52.230  62.730  13.580  1.00  0.00           N
ATOM    220  H   VAL A  35      53.170  62.350  13.620  1.00  0.00           H
ATOM    221  CA  VAL A  35      52.080  63.980  12.750  1.00  0.00           C
ATOM    222  HA  VAL A  35      51.030  64.240  12.840  1.00  0.00           H
ATOM    223  CB  VAL A  35      52.930  65.130  13.320  1.00  0.00           C
ATOM    224  HB  VAL A  35      52.830  65.990  12.660  1.00  0.00           H
ATOM    225  CG1 VAL A  35      52.420  65.510  14.780  1.00  0.00           C
ATOM    226 HG11 VAL A  35      52.820  66.520  14.870  1.00  0.00           H
ATOM    227 HG12 VAL A  35      51.340  65.540  14.630  1.00  0.00           H
ATOM    228 HG13 VAL A  35      52.830  64.820  15.520  1.00  0.00           H
ATOM    229  CG2 VAL A  35      54.390  64.740  13.400  1.00  0.00           C
ATOM    230 HG21 VAL A  35      54.790  64.160  12.570  1.00  0.00           H
ATOM    231 HG22 VAL A  35      55.000  65.640  13.370  1.00  0.00           H
ATOM    232 HG23 VAL A  35      54.650  64.140  14.280  1.00  0.00           H
ATOM    233  C   VAL A  35      52.320  63.650  11.230  1.00  0.00           C
ATOM    234  O   VAL A  35      52.820  64.380  10.410  1.00  0.00           O
ATOM    235  N   GLY A  36      51.690  62.490  10.800  1.00  0.00           N
ATOM    236  H   GLY A  36      51.300  61.930  11.550  1.00  0.00           H
ATOM    237  CA  GLY A  36      52.090  61.790   9.600  1.00  0.00           C
ATOM    238  HA1 GLY A  36      53.010  62.180   9.170  1.00  0.00           H
ATOM    239  HA2 GLY A  36      51.290  61.880   8.870  1.00  0.00           H
ATOM    240  C   GLY A  36      52.150  60.220   9.810  1.00  0.00           C
ATOM    241  O   GLY A  36      51.690  59.700  10.820  1.00  0.00           O
ATOM    242  N   PHE A  37      52.680  59.530   8.830  1.00  0.00           N
ATOM    243  H   PHE A  37      53.400  60.020   8.310  1.00  0.00           H
ATOM    244  CA  PHE A  37      52.790  58.010   8.930  1.00  0.00           C
ATOM    245  HA  PHE A  37      51.880  57.680   9.410  1.00  0.00           H
ATOM    246  CB  PHE A  37      52.620  57.420   7.510  1.00  0.00           C
ATOM    247  HB1 PHE A  37      52.770  56.350   7.510  1.00  0.00           H
ATOM    248  HB2 PHE A  37      53.450  57.820   6.920  1.00  0.00           H
ATOM    249  CG  PHE A  37      51.290  57.730   6.890  1.00  0.00           C
ATOM    250  CD1 PHE A  37      50.110  57.070   7.220  1.00  0.00           C
ATOM    251  HD1 PHE A  37      50.150  56.380   8.050  1.00  0.00           H
ATOM    252  CE1 PHE A  37      48.940  57.100   6.350  1.00  0.00           C
ATOM    253  HE1 PHE A  37      48.110  56.470   6.620  1.00  0.00           H
ATOM    254  CZ  PHE A  37      48.930  57.910   5.190  1.00  0.00           C
ATOM    255  HZ  PHE A  37      48.130  57.810   4.470  1.00  0.00           H
ATOM    256  CE2 PHE A  37      50.070  58.650   4.930  1.00  0.00           C
ATOM    257  HE2 PHE A  37      50.040  59.370   4.130  1.00  0.00           H
ATOM    258  CD2 PHE A  37      51.190  58.550   5.760  1.00  0.00           C
ATOM    259  HD2 PHE A  37      52.070  59.100   5.470  1.00  0.00           H
ATOM    260  C   PHE A  37      54.040  57.480   9.660  1.00  0.00           C
ATOM    261  O   PHE A  37      53.910  56.510  10.380  1.00  0.00           O
ATOM    262  N   ASP A  38      55.200  58.160   9.500  1.00  0.00           N
ATOM    263  H   ASP A  38      55.050  58.970   8.920  1.00  0.00           H
ATOM    264  CA  ASP A  38      56.530  57.760  10.060  1.00  0.00           C
ATOM    265  HA  ASP A  38      56.430  56.880  10.700  1.00  0.00           H
ATOM    266  CB  ASP A  38      57.450  57.350   8.880  1.00  0.00           C
ATOM    267  HB1 ASP A  38      56.940  56.520   8.400  1.00  0.00           H
ATOM    268  HB2 ASP A  38      58.390  57.010   9.320  1.00  0.00           H
ATOM    269  CG  ASP A  38      57.670  58.360   7.750  1.00  0.00           C
ATOM    270  OD1 ASP A  38      57.400  59.530   7.990  1.00  0.00           O
ATOM    271  OD2 ASP A  38      58.090  57.960   6.630  1.00  0.00           O
ATOM    272  C   ASP A  38      57.180  58.850  10.930  1.00  0.00           C
ATOM    273  O   ASP A  38      58.310  58.620  11.410  1.00  0.00           O
ATOM    274  N   GLN A  39      56.600  60.040  11.200  1.00  0.00           N
ATOM    275  H   GLN A  39      55.700  60.260  10.800  1.00  0.00           H
ATOM    276  CA  GLN A  39      57.100  61.110  12.010  1.00  0.00           C
ATOM    277  HA  GLN A  39      58.150  60.980  12.260  1.00  0.00           H
ATOM    278  CB  GLN A  39      57.070  62.390  11.190  1.00  0.00           C
ATOM    279  HB1 GLN A  39      57.500  63.210  11.770  1.00  0.00           H
ATOM    280  HB2 GLN A  39      56.050  62.730  11.010  1.00  0.00           H
ATOM    281  CG  GLN A  39      57.780  62.380   9.830  1.00  0.00           C
ATOM    282  HG1 GLN A  39      57.350  61.610   9.200  1.00  0.00           H
ATOM    283  HG2 GLN A  39      58.820  62.110   9.950  1.00  0.00           H
ATOM    284  CD  GLN A  39      57.740  63.740   9.090  1.00  0.00           C
ATOM    285  OE1 GLN A  39      57.350  64.790   9.570  1.00  0.00           O
ATOM    286  NE2 GLN A  39      58.210  63.690   7.840  1.00  0.00           N
ATOM    287 HE21 GLN A  39      58.870  62.940   7.690  1.00  0.00           H
ATOM    288 HE22 GLN A  39      58.330  64.590   7.420  1.00  0.00           H
ATOM    289  C   GLN A  39      56.420  61.370  13.330  1.00  0.00           C
ATOM    290  O   GLN A  39      55.230  61.180  13.430  1.00  0.00           O
ATOM    291  N   TYR A  40      57.070  61.940  14.330  1.00  0.00           N
ATOM    292  H   TYR A  40      58.070  61.990  14.220  1.00  0.00           H
ATOM    293  CA  TYR A  40      56.470  62.400  15.590  1.00  0.00           C
ATOM    294  HA  TYR A  40      55.380  62.350  15.520  1.00  0.00           H
ATOM    295  CB  TYR A  40      56.850  61.450  16.750  1.00  0.00           C
ATOM    296  HB1 TYR A  40      56.600  60.420  16.490  1.00  0.00           H
ATOM    297  HB2 TYR A  40      56.220  61.820  17.550  1.00  0.00           H
ATOM    298  CG  TYR A  40      58.340  61.500  17.060  1.00  0.00           C
ATOM    299  CD1 TYR A  40      59.250  60.630  16.390  1.00  0.00           C
ATOM    300  HD1 TYR A  40      59.020  60.000  15.540  1.00  0.00           H
ATOM    301  CE1 TYR A  40      60.600  60.650  16.760  1.00  0.00           C
ATOM    302  HE1 TYR A  40      61.310  60.100  16.160  1.00  0.00           H
ATOM    303  CZ  TYR A  40      61.060  61.420  17.850  1.00  0.00           C
ATOM    304  OH  TYR A  40      62.370  61.430  18.170  1.00  0.00           O
ATOM    305  HH  TYR A  40      62.390  61.840  19.040  1.00  0.00           H
ATOM    306  CE2 TYR A  40      60.180  62.310  18.490  1.00  0.00           C
ATOM    307  HE2 TYR A  40      60.590  62.840  19.330  1.00  0.00           H
ATOM    308  CD2 TYR A  40      58.790  62.270  18.120  1.00  0.00           C
ATOM    309  HD2 TYR A  40      58.110  62.880  18.700  1.00  0.00           H
ATOM    310  C   TYR A  40      56.700  63.870  15.960  1.00  0.00           C
ATOM    311  O   TYR A  40      57.650  64.460  15.470  1.00  0.00           O
ATOM    312  N   LYS A  41      55.870  64.390  16.880  1.00  0.00           N
ATOM    313  H   LYS A  41      55.000  63.920  17.080  1.00  0.00           H
ATOM    314  CA  LYS A  41      56.100  65.600  17.640  1.00  0.00           C
ATOM    315  HA  LYS A  41      57.110  65.970  17.430  1.00  0.00           H
ATOM    316  CB  LYS A  41      55.150  66.770  17.270  1.00  0.00           C
ATOM    317  HB1 LYS A  41      54.120  66.560  17.560  1.00  0.00           H
ATOM    318  HB2 LYS A  41      55.170  66.870  16.180  1.00  0.00           H
ATOM    319  CG  LYS A  41      55.670  68.150  17.750  1.00  0.00           C
ATOM    320  HG1 LYS A  41      56.760  68.140  17.720  1.00  0.00           H
ATOM    321  HG2 LYS A  41      55.380  68.200  18.800  1.00  0.00           H
ATOM    322  CD  LYS A  41      55.050  69.340  17.000  1.00  0.00           C
ATOM    323  HD1 LYS A  41      53.970  69.220  17.080  1.00  0.00           H
ATOM    324  HD2 LYS A  41      55.560  69.350  16.040  1.00  0.00           H
ATOM    325  CE  LYS A  41      55.400  70.660  17.690  1.00  0.00           C
ATOM    326  HE1 LYS A  41      56.410  71.040  17.520  1.00  0.00           H
ATOM    327  HE2 LYS A  41      55.080  70.630  18.730  1.00  0.00           H
ATOM    328  NZ  LYS A  41      54.460  71.630  17.050  1.00  0.00           N
ATOM    329  HZ1 LYS A  41      53.490  71.430  17.240  1.00  0.00           H
ATOM    330  HZ2 LYS A  41      54.550  72.570  17.420  1.00  0.00           H
ATOM    331  HZ3 LYS A  41      54.660  71.600  16.060  1.00  0.00           H
ATOM    332  C   LYS A  41      55.850  65.360  19.100  1.00  0.00           C
ATOM    333  O   LYS A  41      54.700  64.990  19.460  1.00  0.00           O
ATOM    334  N   CYS A  42      56.840  65.550  19.930  1.00  0.00           N
ATOM    335  H   CYS A  42      57.720  65.900  19.600  1.00  0.00           H
ATOM    336  CA  CYS A  42      56.700  65.510  21.420  1.00  0.00           C
ATOM    337  HA  CYS A  42      55.960  64.740  21.640  1.00  0.00           H
ATOM    338  CB  CYS A  42      58.050  65.170  22.060  1.00  0.00           C
ATOM    339  HB1 CYS A  42      57.990  65.060  23.150  1.00  0.00           H
ATOM    340  HB2 CYS A  42      58.740  65.980  21.830  1.00  0.00           H
ATOM    341  SG  CYS A  42      58.880  63.610  21.610  1.00  0.00           S
ATOM    342  C   CYS A  42      56.160  66.900  21.920  1.00  0.00           C
ATOM    343  O   CYS A  42      56.570  67.960  21.400  1.00  0.00           O
ATOM    344  N   ASP A  43      55.380  66.750  22.990  1.00  0.00           N
ATOM    345  H   ASP A  43      55.050  65.840  23.260  1.00  0.00           H
ATOM    346  CA  ASP A  43      54.830  67.900  23.720  1.00  0.00           C
ATOM    347  HA  ASP A  43      54.910  68.830  23.160  1.00  0.00           H
ATOM    348  CB  ASP A  43      53.320  67.820  23.940  1.00  0.00           C
ATOM    349  HB1 ASP A  43      53.080  66.990  24.600  1.00  0.00           H
ATOM    350  HB2 ASP A  43      52.860  67.710  22.950  1.00  0.00           H
ATOM    351  CG  ASP A  43      52.760  68.940  24.750  1.00  0.00           C
ATOM    352  OD1 ASP A  43      53.380  70.030  24.670  1.00  0.00           O
ATOM    353  OD2 ASP A  43      51.620  68.840  25.370  1.00  0.00           O
ATOM    354  C   ASP A  43      55.490  68.090  25.060  1.00  0.00           C
ATOM    355  O   ASP A  43      55.350  67.210  25.940  1.00  0.00           O
ATOM    356  N   CYS A  44      56.310  69.120  25.260  1.00  0.00           N
ATOM    357  H   CYS A  44      56.430  69.830  24.550  1.00  0.00           H
ATOM    358  CA  CYS A  44      57.030  69.360  26.530  1.00  0.00           C
ATOM    359  HA  CYS A  44      56.930  68.510  27.210  1.00  0.00           H
ATOM    360  CB  CYS A  44      58.420  69.760  26.250  1.00  0.00           C
ATOM    361  HB1 CYS A  44      59.160  69.730  27.050  1.00  0.00           H
ATOM    362  HB2 CYS A  44      58.410  70.820  25.970  1.00  0.00           H
ATOM    363  SG  CYS A  44      59.240  69.020  24.850  1.00  0.00           S
ATOM    364  C   CYS A  44      56.320  70.510  27.350  1.00  0.00           C
ATOM    365  O   CYS A  44      56.980  71.040  28.280  1.00  0.00           O
ATOM    366  N   THR A  45      55.080  70.800  27.130  1.00  0.00           N
ATOM    367  H   THR A  45      54.660  70.340  26.340  1.00  0.00           H
ATOM    368  CA  THR A  45      54.320  71.850  27.880  1.00  0.00           C
ATOM    369  HA  THR A  45      54.720  72.840  27.660  1.00  0.00           H
ATOM    370  CB  THR A  45      52.860  71.830  27.410  1.00  0.00           C
ATOM    371  HB  THR A  45      52.430  70.840  27.530  1.00  0.00           H
ATOM    372  CG2 THR A  45      52.000  72.900  28.050  1.00  0.00           C
ATOM    373 HG21 THR A  45      52.700  73.720  28.230  1.00  0.00           H
ATOM    374 HG22 THR A  45      51.160  73.210  27.420  1.00  0.00           H
ATOM    375 HG23 THR A  45      51.700  72.560  29.040  1.00  0.00           H
ATOM    376  OG1 THR A  45      52.940  72.280  26.030  1.00  0.00           O
ATOM    377  HG1 THR A  45      53.340  71.570  25.520  1.00  0.00           H
ATOM    378  C   THR A  45      54.420  71.620  29.370  1.00  0.00           C
ATOM    379  O   THR A  45      53.870  70.650  29.910  1.00  0.00           O
ATOM    380  N   ARG A  46      55.060  72.530  30.070  1.00  0.00           N
ATOM    381  H   ARG A  46      55.520  73.280  29.560  1.00  0.00           H
ATOM    382  CA  ARG A  46      55.100  72.430  31.560  1.00  0.00           C
ATOM    383  HA  ARG A  46      55.640  73.240  32.050  1.00  0.00           H
ATOM    384  CB  ARG A  46      53.710  72.630  32.220  1.00  0.00           C
ATOM    385  HB1 ARG A  46      53.850  72.580  33.300  1.00  0.00           H
ATOM    386  HB2 ARG A  46      52.920  72.010  31.810  1.00  0.00           H
ATOM    387  CG  ARG A  46      53.310  74.090  32.000  1.00  0.00           C
ATOM    388  HG1 ARG A  46      53.270  74.260  30.930  1.00  0.00           H
ATOM    389  HG2 ARG A  46      54.120  74.630  32.490  1.00  0.00           H
ATOM    390  CD  ARG A  46      52.000  74.400  32.720  1.00  0.00           C
ATOM    391  HD1 ARG A  46      51.820  75.470  32.600  1.00  0.00           H
ATOM    392  HD2 ARG A  46      52.110  74.270  33.800  1.00  0.00           H
ATOM    393  NE  ARG A  46      50.830  73.640  32.330  1.00  0.00           N
ATOM    394  HE  ARG A  46      50.560  72.930  32.990  1.00  0.00           H
ATOM    395  CZ  ARG A  46      50.090  73.780  31.290  1.00  0.00           C
ATOM    396  NH1 ARG A  46      50.180  74.780  30.390  1.00  0.00           N
ATOM    397 HH11 ARG A  46      50.640  75.630  30.680  1.00  0.00           H
ATOM    398 HH12 ARG A  46      49.480  74.820  29.660  1.00  0.00           H
ATOM    399  NH2 ARG A  46      49.180  72.860  31.140  1.00  0.00           N
ATOM    400 HH21 ARG A  46      49.220  72.040  31.720  1.00  0.00           H
ATOM    401 HH22 ARG A  46      48.720  72.930  30.240  1.00  0.00           H
ATOM    402  C   ARG A  46      55.830  71.150  32.130  1.00  0.00           C
ATOM    403  O   ARG A  46      55.300  70.470  33.010  1.00  0.00           O
ATOM    404  N   THR A  47      56.960  70.830  31.510  1.00  0.00           N
ATOM    405  H   THR A  47      57.420  71.450  30.860  1.00  0.00           H
ATOM    406  CA  THR A  47      57.780  69.670  31.920  1.00  0.00           C
ATOM    407  HA  THR A  47      57.320  69.040  32.680  1.00  0.00           H
ATOM    408  CB  THR A  47      58.140  68.720  30.700  1.00  0.00           C
ATOM    409  HB  THR A  47      58.830  67.920  30.990  1.00  0.00           H
ATOM    410  CG2 THR A  47      56.870  68.090  30.070  1.00  0.00           C
ATOM    411 HG21 THR A  47      56.570  67.350  30.810  1.00  0.00           H
ATOM    412 HG22 THR A  47      55.980  68.680  29.870  1.00  0.00           H
ATOM    413 HG23 THR A  47      57.140  67.610  29.130  1.00  0.00           H
ATOM    414  OG1 THR A  47      58.780  69.500  29.690  1.00  0.00           O
ATOM    415  HG1 THR A  47      58.070  69.980  29.260  1.00  0.00           H
ATOM    416  C   THR A  47      59.120  70.080  32.510  1.00  0.00           C
ATOM    417  O   THR A  47      59.760  69.270  33.240  1.00  0.00           O
ATOM    418  N   GLY A  48      59.580  71.350  32.300  1.00  0.00           N
ATOM    419  H   GLY A  48      58.990  71.990  31.800  1.00  0.00           H
ATOM    420  CA  GLY A  48      60.950  71.820  32.610  1.00  0.00           C
ATOM    421  HA1 GLY A  48      61.230  71.490  33.610  1.00  0.00           H
ATOM    422  HA2 GLY A  48      60.890  72.910  32.600  1.00  0.00           H
ATOM    423  C   GLY A  48      61.940  71.510  31.570  1.00  0.00           C
ATOM    424  O   GLY A  48      63.150  71.570  31.870  1.00  0.00           O
ATOM    425  N   PHE A  49      61.600  71.030  30.350  1.00  0.00           N
ATOM    426  H   PHE A  49      60.620  70.970  30.100  1.00  0.00           H
ATOM    427  CA  PHE A  49      62.510  70.600  29.330  1.00  0.00           C
ATOM    428  HA  PHE A  49      63.420  71.160  29.530  1.00  0.00           H
ATOM    429  CB  PHE A  49      62.880  69.080  29.380  1.00  0.00           C
ATOM    430  HB1 PHE A  49      63.640  68.950  28.600  1.00  0.00           H
ATOM    431  HB2 PHE A  49      61.910  68.620  29.200  1.00  0.00           H
ATOM    432  CG  PHE A  49      63.420  68.430  30.670  1.00  0.00           C
ATOM    433  CD1 PHE A  49      64.750  67.940  30.720  1.00  0.00           C
ATOM    434  HD1 PHE A  49      65.340  68.140  29.830  1.00  0.00           H
ATOM    435  CE1 PHE A  49      65.230  67.340  31.940  1.00  0.00           C
ATOM    436  HE1 PHE A  49      66.250  66.990  31.990  1.00  0.00           H
ATOM    437  CZ  PHE A  49      64.400  67.240  33.020  1.00  0.00           C
ATOM    438  HZ  PHE A  49      64.730  66.770  33.940  1.00  0.00           H
ATOM    439  CE2 PHE A  49      63.060  67.710  32.950  1.00  0.00           C
ATOM    440  HE2 PHE A  49      62.340  67.520  33.730  1.00  0.00           H
ATOM    441  CD2 PHE A  49      62.600  68.280  31.780  1.00  0.00           C
ATOM    442  HD2 PHE A  49      61.610  68.700  31.720  1.00  0.00           H
ATOM    443  C   PHE A  49      61.870  71.000  27.980  1.00  0.00           C
ATOM    444  O   PHE A  49      60.710  71.400  27.840  1.00  0.00           O
ATOM    445  N   TYR A  50      62.720  70.890  26.930  1.00  0.00           N
ATOM    446  H   TYR A  50      63.580  70.460  27.230  1.00  0.00           H
ATOM    447  CA  TYR A  50      62.410  71.240  25.590  1.00  0.00           C
ATOM    448  HA  TYR A  50      61.380  71.020  25.300  1.00  0.00           H
ATOM    449  CB  TYR A  50      62.610  72.740  25.380  1.00  0.00           C
ATOM    450  HB1 TYR A  50      61.980  73.340  26.040  1.00  0.00           H
ATOM    451  HB2 TYR A  50      62.330  73.030  24.360  1.00  0.00           H
ATOM    452  CG  TYR A  50      64.060  73.280  25.550  1.00  0.00           C
ATOM    453  CD1 TYR A  50      64.420  73.570  26.850  1.00  0.00           C
ATOM    454  HD1 TYR A  50      63.760  73.440  27.700  1.00  0.00           H
ATOM    455  CE1 TYR A  50      65.730  74.070  27.100  1.00  0.00           C
ATOM    456  HE1 TYR A  50      66.060  74.250  28.110  1.00  0.00           H
ATOM    457  CZ  TYR A  50      66.650  74.300  26.020  1.00  0.00           C
ATOM    458  OH  TYR A  50      67.910  74.850  26.200  1.00  0.00           O
ATOM    459  HH  TYR A  50      68.390  75.050  25.390  1.00  0.00           H
ATOM    460  CE2 TYR A  50      66.240  73.930  24.710  1.00  0.00           C
ATOM    461  HE2 TYR A  50      66.840  74.130  23.840  1.00  0.00           H
ATOM    462  CD2 TYR A  50      64.930  73.510  24.480  1.00  0.00           C
ATOM    463  HD2 TYR A  50      64.600  73.350  23.460  1.00  0.00           H
ATOM    464  C   TYR A  50      63.200  70.330  24.620  1.00  0.00           C
ATOM    465  O   TYR A  50      63.850  69.310  25.010  1.00  0.00           O
ATOM    466  N   GLY A  51      63.210  70.760  23.320  1.00  0.00           N
ATOM    467  H   GLY A  51      62.710  71.620  23.170  1.00  0.00           H
ATOM    468  CA  GLY A  51      63.890  70.050  22.220  1.00  0.00           C
ATOM    469  HA1 GLY A  51      64.620  69.330  22.620  1.00  0.00           H
ATOM    470  HA2 GLY A  51      64.410  70.690  21.500  1.00  0.00           H
ATOM    471  C   GLY A  51      62.920  69.060  21.400  1.00  0.00           C
ATOM    472  O   GLY A  51      61.710  68.950  21.700  1.00  0.00           O
ATOM    473  N   GLU A  52      63.520  68.170  20.550  1.00  0.00           N
ATOM    474  H   GLU A  52      64.520  68.230  20.500  1.00  0.00           H
ATOM    475  CA  GLU A  52      62.780  67.200  19.740  1.00  0.00           C
ATOM    476  HA  GLU A  52      61.940  67.800  19.400  1.00  0.00           H
ATOM    477  CB  GLU A  52      63.690  66.660  18.590  1.00  0.00           C
ATOM    478  HB1 GLU A  52      64.660  66.360  18.980  1.00  0.00           H
ATOM    479  HB2 GLU A  52      63.850  67.470  17.880  1.00  0.00           H
ATOM    480  CG  GLU A  52      63.140  65.410  17.860  1.00  0.00           C
ATOM    481  HG1 GLU A  52      62.150  65.470  17.410  1.00  0.00           H
ATOM    482  HG2 GLU A  52      63.040  64.530  18.490  1.00  0.00           H
ATOM    483  CD  GLU A  52      64.090  65.180  16.700  1.00  0.00           C
ATOM    484  OE1 GLU A  52      63.690  65.230  15.550  1.00  0.00           O
ATOM    485  OE2 GLU A  52      65.290  65.170  16.970  1.00  0.00           O
ATOM    486  C   GLU A  52      62.290  66.080  20.640  1.00  0.00           C
ATOM    487  O   GLU A  52      61.350  65.390  20.260  1.00  0.00           O
ATOM    488  N   ASN A  53      62.950  65.790  21.760  1.00  0.00           N
ATOM    489  H   ASN A  53      63.800  66.280  21.990  1.00  0.00           H
ATOM    490  CA  ASN A  53      62.580  64.640  22.640  1.00  0.00           C
ATOM    491  HA  ASN A  53      61.670  64.170  22.270  1.00  0.00           H
ATOM    492  CB  ASN A  53      63.630  63.550  22.470  1.00  0.00           C
ATOM    493  HB1 ASN A  53      63.380  62.700  23.110  1.00  0.00           H
ATOM    494  HB2 ASN A  53      64.520  64.000  22.910  1.00  0.00           H
ATOM    495  CG  ASN A  53      63.870  63.040  21.070  1.00  0.00           C
ATOM    496  OD1 ASN A  53      62.910  62.450  20.550  1.00  0.00           O
ATOM    497  ND2 ASN A  53      64.960  63.250  20.380  1.00  0.00           N
ATOM    498 HD21 ASN A  53      65.710  63.860  20.650  1.00  0.00           H
ATOM    499 HD22 ASN A  53      65.040  62.810  19.470  1.00  0.00           H
ATOM    500  C   ASN A  53      62.290  65.100  24.090  1.00  0.00           C
ATOM    501  O   ASN A  53      62.290  64.200  24.950  1.00  0.00           O
ATOM    502  N   CYS A  54      61.950  66.330  24.370  1.00  0.00           N
ATOM    503  H   CYS A  54      61.830  66.940  23.580  1.00  0.00           H
ATOM    504  CA  CYS A  54      61.890  66.920  25.750  1.00  0.00           C
ATOM    505  HA  CYS A  54      61.910  68.000  25.640  1.00  0.00           H
ATOM    506  CB  CYS A  54      60.480  66.630  26.330  1.00  0.00           C
ATOM    507  HB1 CYS A  54      60.380  67.250  27.220  1.00  0.00           H
ATOM    508  HB2 CYS A  54      60.360  65.580  26.580  1.00  0.00           H
ATOM    509  SG  CYS A  54      59.040  66.990  25.240  1.00  0.00           S
ATOM    510  C   CYS A  54      63.140  66.650  26.640  1.00  0.00           C
ATOM    511  O   CYS A  54      62.990  66.580  27.860  1.00  0.00           O
ATOM    512  N   SER A  55      64.290  66.320  26.100  1.00  0.00           N
ATOM    513  H   SER A  55      64.330  66.370  25.100  1.00  0.00           H
ATOM    514  CA  SER A  55      65.440  65.890  26.930  1.00  0.00           C
ATOM    515  HA  SER A  55      65.180  65.620  27.950  1.00  0.00           H
ATOM    516  CB  SER A  55      66.110  64.590  26.310  1.00  0.00           C
ATOM    517  HB1 SER A  55      65.350  63.820  26.410  1.00  0.00           H
ATOM    518  HB2 SER A  55      66.930  64.310  26.970  1.00  0.00           H
ATOM    519  OG  SER A  55      66.530  64.620  24.910  1.00  0.00           O
ATOM    520  HG  SER A  55      66.830  63.740  24.680  1.00  0.00           H
ATOM    521  C   SER A  55      66.480  67.000  27.140  1.00  0.00           C
ATOM    522  O   SER A  55      67.540  66.570  27.680  1.00  0.00           O
ATOM    523  N   THR A  56      66.190  68.250  26.800  1.00  0.00           N
ATOM    524  H   THR A  56      65.300  68.520  26.400  1.00  0.00           H
ATOM    525  CA  THR A  56      67.110  69.410  27.080  1.00  0.00           C
ATOM    526  HA  THR A  56      68.120  69.130  27.390  1.00  0.00           H
ATOM    527  CB  THR A  56      67.450  70.280  25.840  1.00  0.00           C
ATOM    528  HB  THR A  56      66.500  70.640  25.430  1.00  0.00           H
ATOM    529  CG2 THR A  56      68.460  71.350  26.230  1.00  0.00           C
ATOM    530 HG21 THR A  56      68.040  71.880  27.080  1.00  0.00           H
ATOM    531 HG22 THR A  56      69.400  70.960  26.620  1.00  0.00           H
ATOM    532 HG23 THR A  56      68.590  72.030  25.390  1.00  0.00           H
ATOM    533  OG1 THR A  56      68.170  69.620  24.820  1.00  0.00           O
ATOM    534  HG1 THR A  56      68.660  70.320  24.380  1.00  0.00           H
ATOM    535  C   THR A  56      66.450  70.200  28.180  1.00  0.00           C
ATOM    536  O   THR A  56      65.280  70.510  28.040  1.00  0.00           O
ATOM    537  N   PRO A  57      67.140  70.510  29.270  1.00  0.00           N
ATOM    538  CD  PRO A  57      68.550  70.130  29.630  1.00  0.00           C
ATOM    539  HD1 PRO A  57      69.300  70.590  29.000  1.00  0.00           H
ATOM    540  HD2 PRO A  57      68.520  69.060  29.460  1.00  0.00           H
ATOM    541  CG  PRO A  57      68.730  70.380  31.130  1.00  0.00           C
ATOM    542  HG1 PRO A  57      69.150  71.380  31.270  1.00  0.00           H
ATOM    543  HG2 PRO A  57      69.380  69.630  31.570  1.00  0.00           H
ATOM    544  CB  PRO A  57      67.280  70.360  31.630  1.00  0.00           C
ATOM    545  HB1 PRO A  57      67.150  70.910  32.560  1.00  0.00           H
ATOM    546  HB2 PRO A  57      66.900  69.340  31.720  1.00  0.00           H
ATOM    547  CA  PRO A  57      66.610  71.010  30.470  1.00  0.00           C
ATOM    548  HA  PRO A  57      65.560  70.710  30.560  1.00  0.00           H
ATOM    549  C   PRO A  57      66.580  72.590  30.560  1.00  0.00           C
ATOM    550  O   PRO A  57      67.500  73.250  30.050  1.00  0.00           O
ATOM    551  N   GLU A  58      65.630  73.170  31.210  1.00  0.00           N
ATOM    552  H   GLU A  58      64.840  72.650  31.550  1.00  0.00           H
ATOM    553  CA  GLU A  58      65.550  74.600  31.470  1.00  0.00           C
ATOM    554  HA  GLU A  58      65.830  75.240  30.630  1.00  0.00           H
ATOM    555  CB  GLU A  58      64.080  75.000  31.810  1.00  0.00           C
ATOM    556  HB1 GLU A  58      64.040  75.950  32.350  1.00  0.00           H
ATOM    557  HB2 GLU A  58      63.700  74.310  32.550  1.00  0.00           H
ATOM    558  CG  GLU A  58      63.140  75.060  30.650  1.00  0.00           C
ATOM    559  HG1 GLU A  58      63.190  74.150  30.040  1.00  0.00           H
ATOM    560  HG2 GLU A  58      63.320  75.950  30.060  1.00  0.00           H
ATOM    561  CD  GLU A  58      61.750  75.240  31.260  1.00  0.00           C
ATOM    562  OE1 GLU A  58      60.750  74.660  30.730  1.00  0.00           O
ATOM    563  OE2 GLU A  58      61.620  76.010  32.290  1.00  0.00           O
ATOM    564  C   GLU A  58      66.600  74.900  32.640  1.00  0.00           C
ATOM    565  O   GLU A  58      67.250  74.050  33.280  1.00  0.00           O
ATOM    566  N   PHE A  59      66.850  76.230  32.700  1.00  0.00           N
ATOM    567  H   PHE A  59      66.570  76.850  31.960  1.00  0.00           H
ATOM    568  CA  PHE A  59      67.830  76.710  33.590  1.00  0.00           C
ATOM    569  HA  PHE A  59      68.790  76.380  33.170  1.00  0.00           H
ATOM    570  CB  PHE A  59      67.820  78.250  33.580  1.00  0.00           C
ATOM    571  HB1 PHE A  59      66.850  78.590  33.940  1.00  0.00           H
ATOM    572  HB2 PHE A  59      68.050  78.620  32.580  1.00  0.00           H
ATOM    573  CG  PHE A  59      68.910  78.850  34.430  1.00  0.00           C
ATOM    574  CD1 PHE A  59      68.590  79.210  35.760  1.00  0.00           C
ATOM    575  HD1 PHE A  59      67.580  79.090  36.130  1.00  0.00           H
ATOM    576  CE1 PHE A  59      69.550  79.660  36.640  1.00  0.00           C
ATOM    577  HE1 PHE A  59      69.260  80.040  37.610  1.00  0.00           H
ATOM    578  CZ  PHE A  59      70.860  79.740  36.220  1.00  0.00           C
ATOM    579  HZ  PHE A  59      71.570  80.230  36.870  1.00  0.00           H
ATOM    580  CE2 PHE A  59      71.240  79.460  34.850  1.00  0.00           C
ATOM    581  HE2 PHE A  59      72.230  79.670  34.470  1.00  0.00           H
ATOM    582  CD2 PHE A  59      70.230  78.970  34.010  1.00  0.00           C
ATOM    583  HD2 PHE A  59      70.490  78.770  32.980  1.00  0.00           H
ATOM    584  C   PHE A  59      67.630  76.230  35.040  1.00  0.00           C
ATOM    585  O   PHE A  59      68.580  75.630  35.490  1.00  0.00           O
ATOM    586  N   LEU A  60      66.470  76.420  35.630  1.00  0.00           N
ATOM    587  H   LEU A  60      65.860  77.030  35.100  1.00  0.00           H
ATOM    588  CA  LEU A  60      66.110  76.020  36.980  1.00  0.00           C
ATOM    589  HA  LEU A  60      66.900  76.440  37.610  1.00  0.00           H
ATOM    590  CB  LEU A  60      64.750  76.530  37.510  1.00  0.00           C
ATOM    591  HB1 LEU A  60      64.570  75.900  38.390  1.00  0.00           H
ATOM    592  HB2 LEU A  60      63.980  76.290  36.780  1.00  0.00           H
ATOM    593  CG  LEU A  60      64.700  78.040  37.730  1.00  0.00           C
ATOM    594  HG  LEU A  60      65.070  78.590  36.860  1.00  0.00           H
ATOM    595  CD1 LEU A  60      63.310  78.500  37.990  1.00  0.00           C
ATOM    596 HD11 LEU A  60      62.990  78.100  38.950  1.00  0.00           H
ATOM    597 HD12 LEU A  60      63.480  79.570  38.140  1.00  0.00           H
ATOM    598 HD13 LEU A  60      62.840  78.230  37.050  1.00  0.00           H
ATOM    599  CD2 LEU A  60      65.430  78.610  38.970  1.00  0.00           C
ATOM    600 HD21 LEU A  60      65.350  79.690  39.040  1.00  0.00           H
ATOM    601 HD22 LEU A  60      64.950  78.120  39.820  1.00  0.00           H
ATOM    602 HD23 LEU A  60      66.490  78.370  38.810  1.00  0.00           H
ATOM    603  C   LEU A  60      66.160  74.440  37.140  1.00  0.00           C
ATOM    604  O   LEU A  60      66.680  73.880  38.070  1.00  0.00           O
ATOM    605  N   THR A  61      65.540  73.800  36.150  1.00  0.00           N
ATOM    606  H   THR A  61      65.050  74.380  35.480  1.00  0.00           H
ATOM    607  CA  THR A  61      65.410  72.320  36.060  1.00  0.00           C
ATOM    608  HA  THR A  61      64.770  72.020  36.890  1.00  0.00           H
ATOM    609  CB  THR A  61      64.650  71.920  34.780  1.00  0.00           C
ATOM    610  HB  THR A  61      65.300  72.050  33.920  1.00  0.00           H
ATOM    611  CG2 THR A  61      64.300  70.430  34.830  1.00  0.00           C
ATOM    612 HG21 THR A  61      65.200  69.830  34.710  1.00  0.00           H
ATOM    613 HG22 THR A  61      63.860  70.170  35.790  1.00  0.00           H
ATOM    614 HG23 THR A  61      63.510  70.260  34.100  1.00  0.00           H
ATOM    615  OG1 THR A  61      63.550  72.740  34.540  1.00  0.00           O
ATOM    616  HG1 THR A  61      63.370  72.570  33.620  1.00  0.00           H
ATOM    617  C   THR A  61      66.900  71.700  36.130  1.00  0.00           C
ATOM    618  O   THR A  61      67.050  70.880  37.030  1.00  0.00           O
ATOM    619  N   ARG A  62      67.940  72.120  35.390  1.00  0.00           N
ATOM    620  H   ARG A  62      67.770  72.830  34.700  1.00  0.00           H
ATOM    621  CA  ARG A  62      69.310  71.740  35.560  1.00  0.00           C
ATOM    622  HA  ARG A  62      69.460  70.670  35.430  1.00  0.00           H
ATOM    623  CB  ARG A  62      70.170  72.490  34.510  1.00  0.00           C
ATOM    624  HB1 ARG A  62      70.070  73.570  34.590  1.00  0.00           H
ATOM    625  HB2 ARG A  62      69.830  72.080  33.560  1.00  0.00           H
ATOM    626  CG  ARG A  62      71.670  72.160  34.590  1.00  0.00           C
ATOM    627  HG1 ARG A  62      71.820  71.090  34.660  1.00  0.00           H
ATOM    628  HG2 ARG A  62      72.130  72.560  35.500  1.00  0.00           H
ATOM    629  CD  ARG A  62      72.300  72.740  33.350  1.00  0.00           C
ATOM    630  HD1 ARG A  62      73.380  72.730  33.510  1.00  0.00           H
ATOM    631  HD2 ARG A  62      71.910  73.750  33.220  1.00  0.00           H
ATOM    632  NE  ARG A  62      71.970  72.050  32.150  1.00  0.00           N
ATOM    633  HE  ARG A  62      71.540  71.150  32.320  1.00  0.00           H
ATOM    634  CZ  ARG A  62      72.210  72.380  30.910  1.00  0.00           C
ATOM    635  NH1 ARG A  62      72.720  73.530  30.630  1.00  0.00           N
ATOM    636 HH11 ARG A  62      73.180  74.010  31.380  1.00  0.00           H
ATOM    637 HH12 ARG A  62      72.840  73.810  29.660  1.00  0.00           H
ATOM    638  NH2 ARG A  62      71.910  71.550  29.980  1.00  0.00           N
ATOM    639 HH21 ARG A  62      71.580  70.600  30.110  1.00  0.00           H
ATOM    640 HH22 ARG A  62      71.930  72.010  29.090  1.00  0.00           H
ATOM    641  C   ARG A  62      69.830  71.930  37.030  1.00  0.00           C
ATOM    642  O   ARG A  62      70.390  71.030  37.540  1.00  0.00           O
ATOM    643  N   ILE A  63      69.420  73.010  37.750  1.00  0.00           N
ATOM    644  H   ILE A  63      69.120  73.830  37.250  1.00  0.00           H
ATOM    645  CA  ILE A  63      69.810  73.240  39.130  1.00  0.00           C
ATOM    646  HA  ILE A  63      70.880  73.060  39.170  1.00  0.00           H
ATOM    647  CB  ILE A  63      69.580  74.780  39.470  1.00  0.00           C
ATOM    648  HB  ILE A  63      68.590  75.020  39.070  1.00  0.00           H
ATOM    649  CG2 ILE A  63      69.630  74.910  40.980  1.00  0.00           C
ATOM    650 HG21 ILE A  63      68.760  74.400  41.390  1.00  0.00           H
ATOM    651 HG22 ILE A  63      70.530  74.600  41.510  1.00  0.00           H
ATOM    652 HG23 ILE A  63      69.430  75.930  41.300  1.00  0.00           H
ATOM    653  CG1 ILE A  63      70.550  75.810  38.850  1.00  0.00           C
ATOM    654 HG11 ILE A  63      70.480  75.660  37.770  1.00  0.00           H
ATOM    655 HG12 ILE A  63      71.570  75.620  39.160  1.00  0.00           H
ATOM    656  CD  ILE A  63      70.190  77.270  39.120  1.00  0.00           C
ATOM    657  HD1 ILE A  63      69.180  77.540  38.800  1.00  0.00           H
ATOM    658  HD2 ILE A  63      70.130  77.440  40.200  1.00  0.00           H
ATOM    659  HD3 ILE A  63      70.990  77.890  38.710  1.00  0.00           H
ATOM    660  C   ILE A  63      69.080  72.330  40.130  1.00  0.00           C
ATOM    661  O   ILE A  63      69.760  71.650  40.910  1.00  0.00           O
ATOM    662  N   LYS A  64      67.750  72.150  40.040  1.00  0.00           N
ATOM    663  H   LYS A  64      67.250  72.720  39.380  1.00  0.00           H
ATOM    664  CA  LYS A  64      67.040  71.120  40.800  1.00  0.00           C
ATOM    665  HA  LYS A  64      67.140  71.350  41.860  1.00  0.00           H
ATOM    666  CB  LYS A  64      65.580  71.170  40.380  1.00  0.00           C
ATOM    667  HB1 LYS A  64      65.040  70.270  40.660  1.00  0.00           H
ATOM    668  HB2 LYS A  64      65.490  71.250  39.290  1.00  0.00           H
ATOM    669  CG  LYS A  64      64.700  72.300  40.980  1.00  0.00           C
ATOM    670  HG1 LYS A  64      65.020  73.290  40.660  1.00  0.00           H
ATOM    671  HG2 LYS A  64      64.870  72.320  42.060  1.00  0.00           H
ATOM    672  CD  LYS A  64      63.180  72.100  40.630  1.00  0.00           C
ATOM    673  HD1 LYS A  64      62.820  71.130  40.960  1.00  0.00           H
ATOM    674  HD2 LYS A  64      63.110  72.360  39.570  1.00  0.00           H
ATOM    675  CE  LYS A  64      62.280  73.190  41.350  1.00  0.00           C
ATOM    676  HE1 LYS A  64      62.750  74.150  41.140  1.00  0.00           H
ATOM    677  HE2 LYS A  64      62.230  73.100  42.430  1.00  0.00           H
ATOM    678  NZ  LYS A  64      60.900  73.120  40.770  1.00  0.00           N
ATOM    679  HZ1 LYS A  64      61.060  73.320  39.800  1.00  0.00           H
ATOM    680  HZ2 LYS A  64      60.560  72.170  40.810  1.00  0.00           H
ATOM    681  HZ3 LYS A  64      60.200  73.780  41.060  1.00  0.00           H
ATOM    682  C   LYS A  64      67.490  69.660  40.520  1.00  0.00           C
ATOM    683  O   LYS A  64      67.440  68.840  41.440  1.00  0.00           O
ATOM    684  N   LEU A  65      67.910  69.310  39.310  1.00  0.00           N
ATOM    685  H   LEU A  65      67.900  70.120  38.690  1.00  0.00           H
ATOM    686  CA  LEU A  65      68.550  68.050  38.990  1.00  0.00           C
ATOM    687  HA  LEU A  65      67.970  67.220  39.390  1.00  0.00           H
ATOM    688  CB  LEU A  65      68.620  67.830  37.480  1.00  0.00           C
ATOM    689  HB1 LEU A  65      69.350  67.050  37.290  1.00  0.00           H
ATOM    690  HB2 LEU A  65      69.060  68.740  37.060  1.00  0.00           H
ATOM    691  CG  LEU A  65      67.290  67.420  36.730  1.00  0.00           C
ATOM    692  HG  LEU A  65      66.480  67.990  37.180  1.00  0.00           H
ATOM    693  CD1 LEU A  65      67.420  67.860  35.270  1.00  0.00           C
ATOM    694 HD11 LEU A  65      67.910  68.820  35.140  1.00  0.00           H
ATOM    695 HD12 LEU A  65      68.090  67.190  34.720  1.00  0.00           H
ATOM    696 HD13 LEU A  65      66.440  67.840  34.800  1.00  0.00           H
ATOM    697  CD2 LEU A  65      66.930  65.970  36.980  1.00  0.00           C
ATOM    698 HD21 LEU A  65      67.640  65.270  36.530  1.00  0.00           H
ATOM    699 HD22 LEU A  65      66.710  65.690  38.010  1.00  0.00           H
ATOM    700 HD23 LEU A  65      66.080  65.780  36.340  1.00  0.00           H
ATOM    701  C   LEU A  65      69.850  67.790  39.650  1.00  0.00           C
ATOM    702  O   LEU A  65      70.150  66.710  40.150  1.00  0.00           O
ATOM    703  N   PHE A  66      70.740  68.830  39.650  1.00  0.00           N
ATOM    704  H   PHE A  66      70.400  69.670  39.190  1.00  0.00           H
ATOM    705  CA  PHE A  66      71.990  68.730  40.240  1.00  0.00           C
ATOM    706  HA  PHE A  66      72.460  67.830  39.840  1.00  0.00           H
ATOM    707  CB  PHE A  66      72.940  69.780  39.770  1.00  0.00           C
ATOM    708  HB1 PHE A  66      72.530  70.750  40.040  1.00  0.00           H
ATOM    709  HB2 PHE A  66      72.980  69.760  38.680  1.00  0.00           H
ATOM    710  CG  PHE A  66      74.310  69.580  40.320  1.00  0.00           C
ATOM    711  CD1 PHE A  66      74.670  70.250  41.490  1.00  0.00           C
ATOM    712  HD1 PHE A  66      73.980  70.830  42.070  1.00  0.00           H
ATOM    713  CE1 PHE A  66      75.960  70.070  42.020  1.00  0.00           C
ATOM    714  HE1 PHE A  66      76.200  70.530  42.960  1.00  0.00           H
ATOM    715  CZ  PHE A  66      76.930  69.380  41.330  1.00  0.00           C
ATOM    716  HZ  PHE A  66      77.860  69.140  41.810  1.00  0.00           H
ATOM    717  CE2 PHE A  66      76.580  68.740  40.190  1.00  0.00           C
ATOM    718  HE2 PHE A  66      77.320  68.040  39.830  1.00  0.00           H
ATOM    719  CD2 PHE A  66      75.260  68.880  39.630  1.00  0.00           C
ATOM    720  HD2 PHE A  66      74.920  68.340  38.750  1.00  0.00           H
ATOM    721  C   PHE A  66      71.890  68.560  41.750  1.00  0.00           C
ATOM    722  O   PHE A  66      72.480  67.610  42.370  1.00  0.00           O
ATOM    723  N   LEU A  67      71.110  69.460  42.370  1.00  0.00           N
ATOM    724  H   LEU A  67      70.710  70.110  41.700  1.00  0.00           H
ATOM    725  CA  LEU A  67      70.950  69.580  43.790  1.00  0.00           C
ATOM    726  HA  LEU A  67      71.910  69.410  44.270  1.00  0.00           H
ATOM    727  CB  LEU A  67      70.320  70.900  44.160  1.00  0.00           C
ATOM    728  HB1 LEU A  67      70.020  70.880  45.210  1.00  0.00           H
ATOM    729  HB2 LEU A  67      69.410  70.860  43.570  1.00  0.00           H
ATOM    730  CG  LEU A  67      71.050  72.230  43.870  1.00  0.00           C
ATOM    731  HG  LEU A  67      71.320  72.250  42.810  1.00  0.00           H
ATOM    732  CD1 LEU A  67      70.090  73.390  44.110  1.00  0.00           C
ATOM    733 HD11 LEU A  67      70.630  74.250  43.700  1.00  0.00           H
ATOM    734 HD12 LEU A  67      69.200  73.190  43.520  1.00  0.00           H
ATOM    735 HD13 LEU A  67      69.920  73.690  45.140  1.00  0.00           H
ATOM    736  CD2 LEU A  67      72.340  72.320  44.630  1.00  0.00           C
ATOM    737 HD21 LEU A  67      72.990  73.100  44.210  1.00  0.00           H
ATOM    738 HD22 LEU A  67      72.110  72.550  45.670  1.00  0.00           H
ATOM    739 HD23 LEU A  67      72.950  71.420  44.550  1.00  0.00           H
ATOM    740  C   LEU A  67      70.140  68.400  44.450  1.00  0.00           C
ATOM    741  O   LEU A  67      70.160  68.140  45.640  1.00  0.00           O
ATOM    742  N   LYS A  68      69.410  67.650  43.600  1.00  0.00           N
ATOM    743  H   LYS A  68      69.300  67.900  42.630  1.00  0.00           H
ATOM    744  CA  LYS A  68      68.560  66.530  44.050  1.00  0.00           C
ATOM    745  HA  LYS A  68      67.790  66.870  44.750  1.00  0.00           H
ATOM    746  CB  LYS A  68      67.680  66.080  42.840  1.00  0.00           C
ATOM    747  HB1 LYS A  68      68.310  66.120  41.950  1.00  0.00           H
ATOM    748  HB2 LYS A  68      66.940  66.870  42.860  1.00  0.00           H
ATOM    749  CG  LYS A  68      66.990  64.750  43.100  1.00  0.00           C
ATOM    750  HG1 LYS A  68      66.570  64.920  44.090  1.00  0.00           H
ATOM    751  HG2 LYS A  68      67.800  64.030  43.040  1.00  0.00           H
ATOM    752  CD  LYS A  68      65.830  64.480  42.090  1.00  0.00           C
ATOM    753  HD1 LYS A  68      66.240  64.140  41.140  1.00  0.00           H
ATOM    754  HD2 LYS A  68      65.280  65.410  41.930  1.00  0.00           H
ATOM    755  CE  LYS A  68      64.870  63.410  42.620  1.00  0.00           C
ATOM    756  HE1 LYS A  68      64.630  63.500  43.680  1.00  0.00           H
ATOM    757  HE2 LYS A  68      65.290  62.420  42.450  1.00  0.00           H
ATOM    758  NZ  LYS A  68      63.590  63.490  41.830  1.00  0.00           N
ATOM    759  HZ1 LYS A  68      63.170  64.410  41.860  1.00  0.00           H
ATOM    760  HZ2 LYS A  68      63.830  63.410  40.860  1.00  0.00           H
ATOM    761  HZ3 LYS A  68      62.890  62.800  42.080  1.00  0.00           H
ATOM    762  C   LYS A  68      69.400  65.290  44.520  1.00  0.00           C
ATOM    763  O   LYS A  68      70.300  64.820  43.820  1.00  0.00           O
ATOM    764  N   PRO A  69      69.130  64.800  45.820  1.00  0.00           N
ATOM    765  CD  PRO A  69      68.480  65.520  46.840  1.00  0.00           C
ATOM    766  HD1 PRO A  69      67.510  65.860  46.470  1.00  0.00           H
ATOM    767  HD2 PRO A  69      69.120  66.310  47.240  1.00  0.00           H
ATOM    768  CG  PRO A  69      68.270  64.600  47.970  1.00  0.00           C
ATOM    769  HG1 PRO A  69      67.340  64.060  47.880  1.00  0.00           H
ATOM    770  HG2 PRO A  69      68.360  65.110  48.930  1.00  0.00           H
ATOM    771  CB  PRO A  69      69.460  63.680  47.880  1.00  0.00           C
ATOM    772  HB1 PRO A  69      69.180  62.750  48.390  1.00  0.00           H
ATOM    773  HB2 PRO A  69      70.360  64.100  48.340  1.00  0.00           H
ATOM    774  CA  PRO A  69      69.690  63.570  46.360  1.00  0.00           C
ATOM    775  HA  PRO A  69      70.770  63.580  46.270  1.00  0.00           H
ATOM    776  C   PRO A  69      69.020  62.320  45.710  1.00  0.00           C
ATOM    777  O   PRO A  69      67.780  62.320  45.560  1.00  0.00           O
ATOM    778  N   THR A  70      69.770  61.230  45.480  1.00  0.00           N
ATOM    779  H   THR A  70      70.770  61.120  45.530  1.00  0.00           H
ATOM    780  CA  THR A  70      69.140  59.980  44.980  1.00  0.00           C
ATOM    781  HA  THR A  70      68.600  60.360  44.110  1.00  0.00           H
ATOM    782  CB  THR A  70      70.160  58.940  44.500  1.00  0.00           C
ATOM    783  HB  THR A  70      69.660  58.510  43.630  1.00  0.00           H
ATOM    784  CG2 THR A  70      71.500  59.410  43.770  1.00  0.00           C
ATOM    785 HG21 THR A  70      72.160  59.990  44.420  1.00  0.00           H
ATOM    786 HG22 THR A  70      72.030  58.540  43.380  1.00  0.00           H
ATOM    787 HG23 THR A  70      71.200  60.130  43.010  1.00  0.00           H
ATOM    788  OG1 THR A  70      70.510  58.110  45.530  1.00  0.00           O
ATOM    789  HG1 THR A  70      70.660  57.210  45.250  1.00  0.00           H
ATOM    790  C   THR A  70      68.130  59.360  45.950  1.00  0.00           C
ATOM    791  O   THR A  70      68.270  59.590  47.190  1.00  0.00           O
ATOM    792  N   PRO A  71      67.070  58.680  45.480  1.00  0.00           N
ATOM    793  CD  PRO A  71      66.780  58.580  44.070  1.00  0.00           C
ATOM    794  HD1 PRO A  71      67.640  58.190  43.530  1.00  0.00           H
ATOM    795  HD2 PRO A  71      66.460  59.520  43.620  1.00  0.00           H
ATOM    796  CG  PRO A  71      65.600  57.560  44.010  1.00  0.00           C
ATOM    797  HG1 PRO A  71      65.620  57.020  43.070  1.00  0.00           H
ATOM    798  HG2 PRO A  71      64.630  58.030  44.170  1.00  0.00           H
ATOM    799  CB  PRO A  71      65.730  56.610  45.200  1.00  0.00           C
ATOM    800  HB1 PRO A  71      66.420  55.810  44.920  1.00  0.00           H
ATOM    801  HB2 PRO A  71      64.790  56.210  45.570  1.00  0.00           H
ATOM    802  CA  PRO A  71      66.300  57.630  46.200  1.00  0.00           C
ATOM    803  HA  PRO A  71      65.440  58.100  46.680  1.00  0.00           H
ATOM    804  C   PRO A  71      66.990  56.860  47.320  1.00  0.00           C
ATOM    805  O   PRO A  71      66.510  56.870  48.410  1.00  0.00           O
ATOM    806  N   ASN A  72      68.050  56.160  47.080  1.00  0.00           N
ATOM    807  H   ASN A  72      68.460  56.190  46.150  1.00  0.00           H
ATOM    808  CA  ASN A  72      68.860  55.450  48.080  1.00  0.00           C
ATOM    809  HA  ASN A  72      68.300  54.720  48.650  1.00  0.00           H
ATOM    810  CB  ASN A  72      69.840  54.630  47.210  1.00  0.00           C
ATOM    811  HB1 ASN A  72      70.780  54.330  47.670  1.00  0.00           H
ATOM    812  HB2 ASN A  72      70.180  55.290  46.410  1.00  0.00           H
ATOM    813  CG  ASN A  72      69.180  53.500  46.430  1.00  0.00           C
ATOM    814  OD1 ASN A  72      68.320  52.760  46.920  1.00  0.00           O
ATOM    815  ND2 ASN A  72      69.690  53.210  45.280  1.00  0.00           N
ATOM    816 HD21 ASN A  72      70.440  53.790  44.930  1.00  0.00           H
ATOM    817 HD22 ASN A  72      69.230  52.640  44.580  1.00  0.00           H
ATOM    818  C   ASN A  72      69.640  56.380  49.080  1.00  0.00           C
ATOM    819  O   ASN A  72      69.810  55.960  50.200  1.00  0.00           O
ATOM    820  N   THR A  73      69.950  57.630  48.660  1.00  0.00           N
ATOM    821  H   THR A  73      69.690  57.920  47.730  1.00  0.00           H
ATOM    822  CA  THR A  73      70.540  58.680  49.590  1.00  0.00           C
ATOM    823  HA  THR A  73      71.370  58.250  50.140  1.00  0.00           H
ATOM    824  CB  THR A  73      71.070  59.870  48.840  1.00  0.00           C
ATOM    825  HB  THR A  73      70.200  60.440  48.510  1.00  0.00           H
ATOM    826  CG2 THR A  73      71.830  60.840  49.670  1.00  0.00           C
ATOM    827 HG21 THR A  73      72.740  60.340  49.980  1.00  0.00           H
ATOM    828 HG22 THR A  73      72.020  61.710  49.040  1.00  0.00           H
ATOM    829 HG23 THR A  73      71.200  61.260  50.450  1.00  0.00           H
ATOM    830  OG1 THR A  73      71.890  59.340  47.840  1.00  0.00           O
ATOM    831  HG1 THR A  73      71.310  59.140  47.100  1.00  0.00           H
ATOM    832  C   THR A  73      69.420  59.050  50.610  1.00  0.00           C
ATOM    833  O   THR A  73      69.670  59.350  51.770  1.00  0.00           O
ATOM    834  N   VAL A  74      68.210  59.170  50.140  1.00  0.00           N
ATOM    835  H   VAL A  74      68.170  59.060  49.130  1.00  0.00           H
ATOM    836  CA  VAL A  74      67.170  59.760  50.890  1.00  0.00           C
ATOM    837  HA  VAL A  74      67.460  60.480  51.660  1.00  0.00           H
ATOM    838  CB  VAL A  74      66.020  60.220  49.980  1.00  0.00           C
ATOM    839  HB  VAL A  74      65.760  59.420  49.290  1.00  0.00           H
ATOM    840  CG1 VAL A  74      64.770  60.530  50.840  1.00  0.00           C
ATOM    841 HG11 VAL A  74      64.480  59.650  51.420  1.00  0.00           H
ATOM    842 HG12 VAL A  74      65.030  61.380  51.460  1.00  0.00           H
ATOM    843 HG13 VAL A  74      63.930  60.800  50.200  1.00  0.00           H
ATOM    844  CG2 VAL A  74      66.380  61.470  49.160  1.00  0.00           C
ATOM    845 HG21 VAL A  74      66.430  62.420  49.680  1.00  0.00           H
ATOM    846 HG22 VAL A  74      67.330  61.340  48.650  1.00  0.00           H
ATOM    847 HG23 VAL A  74      65.590  61.470  48.400  1.00  0.00           H
ATOM    848  C   VAL A  74      66.760  58.630  51.830  1.00  0.00           C
ATOM    849  O   VAL A  74      66.540  58.900  53.000  1.00  0.00           O
ATOM    850  N   HIS A  75      66.480  57.350  51.380  1.00  0.00           N
ATOM    851  H   HIS A  75      66.670  57.250  50.400  1.00  0.00           H
ATOM    852  CA  HIS A  75      66.330  56.220  52.260  1.00  0.00           C
ATOM    853  HA  HIS A  75      65.320  56.410  52.650  1.00  0.00           H
ATOM    854  CB  HIS A  75      66.190  55.000  51.340  1.00  0.00           C
ATOM    855  HB1 HIS A  75      67.180  54.770  50.960  1.00  0.00           H
ATOM    856  HB2 HIS A  75      65.520  55.160  50.490  1.00  0.00           H
ATOM    857  CG  HIS A  75      65.630  53.700  52.000  1.00  0.00           C
ATOM    858  ND1 HIS A  75      64.360  53.480  52.400  1.00  0.00           N
ATOM    859  CE1 HIS A  75      64.230  52.270  52.990  1.00  0.00           C
ATOM    860  HE1 HIS A  75      63.350  51.960  53.520  1.00  0.00           H
ATOM    861  NE2 HIS A  75      65.500  51.770  53.030  1.00  0.00           N
ATOM    862  HE2 HIS A  75      65.790  50.990  53.600  1.00  0.00           H
ATOM    863  CD2 HIS A  75      66.360  52.620  52.300  1.00  0.00           C
ATOM    864  HD2 HIS A  75      67.440  52.540  52.320  1.00  0.00           H
ATOM    865  C   HIS A  75      67.350  56.050  53.400  1.00  0.00           C
ATOM    866  O   HIS A  75      67.100  55.750  54.550  1.00  0.00           O
ATOM    867  N   TYR A  76      68.590  56.290  53.020  1.00  0.00           N
ATOM    868  H   TYR A  76      68.870  56.460  52.060  1.00  0.00           H
ATOM    869  CA  TYR A  76      69.740  56.330  53.920  1.00  0.00           C
ATOM    870  HA  TYR A  76      69.840  55.380  54.450  1.00  0.00           H
ATOM    871  CB  TYR A  76      71.040  56.620  53.160  1.00  0.00           C
ATOM    872  HB1 TYR A  76      71.100  57.650  52.800  1.00  0.00           H
ATOM    873  HB2 TYR A  76      71.090  55.890  52.350  1.00  0.00           H
ATOM    874  CG  TYR A  76      72.230  56.450  54.110  1.00  0.00           C
ATOM    875  CD1 TYR A  76      72.890  57.580  54.640  1.00  0.00           C
ATOM    876  HD1 TYR A  76      72.570  58.560  54.310  1.00  0.00           H
ATOM    877  CE1 TYR A  76      74.000  57.470  55.440  1.00  0.00           C
ATOM    878  HE1 TYR A  76      74.480  58.370  55.790  1.00  0.00           H
ATOM    879  CZ  TYR A  76      74.540  56.210  55.770  1.00  0.00           C
ATOM    880  OH  TYR A  76      75.760  56.180  56.370  1.00  0.00           O
ATOM    881  HH  TYR A  76      76.040  55.280  56.560  1.00  0.00           H
ATOM    882  CE2 TYR A  76      74.020  55.090  55.130  1.00  0.00           C
ATOM    883  HE2 TYR A  76      74.430  54.110  55.330  1.00  0.00           H
ATOM    884  CD2 TYR A  76      72.820  55.180  54.420  1.00  0.00           C
ATOM    885  HD2 TYR A  76      72.270  54.310  54.110  1.00  0.00           H
ATOM    886  C   TYR A  76      69.540  57.380  55.030  1.00  0.00           C
ATOM    887  O   TYR A  76      69.500  57.040  56.210  1.00  0.00           O
ATOM    888  N   ILE A  77      69.300  58.610  54.650  1.00  0.00           N
ATOM    889  H   ILE A  77      69.210  58.850  53.680  1.00  0.00           H
ATOM    890  CA  ILE A  77      69.080  59.680  55.580  1.00  0.00           C
ATOM    891  HA  ILE A  77      69.930  59.800  56.260  1.00  0.00           H
ATOM    892  CB  ILE A  77      69.150  61.030  54.790  1.00  0.00           C
ATOM    893  HB  ILE A  77      68.510  60.880  53.920  1.00  0.00           H
ATOM    894  CG2 ILE A  77      68.760  62.220  55.650  1.00  0.00           C
ATOM    895 HG21 ILE A  77      67.700  62.350  55.880  1.00  0.00           H
ATOM    896 HG22 ILE A  77      69.360  62.060  56.540  1.00  0.00           H
ATOM    897 HG23 ILE A  77      68.970  63.170  55.160  1.00  0.00           H
ATOM    898  CG1 ILE A  77      70.580  61.200  54.260  1.00  0.00           C
ATOM    899 HG11 ILE A  77      71.030  60.390  53.690  1.00  0.00           H
ATOM    900 HG12 ILE A  77      71.310  61.340  55.050  1.00  0.00           H
ATOM    901  CD  ILE A  77      70.710  62.310  53.200  1.00  0.00           C
ATOM    902  HD1 ILE A  77      70.210  62.060  52.260  1.00  0.00           H
ATOM    903  HD2 ILE A  77      70.390  63.320  53.460  1.00  0.00           H
ATOM    904  HD3 ILE A  77      71.760  62.440  52.930  1.00  0.00           H
ATOM    905  C   ILE A  77      67.890  59.500  56.520  1.00  0.00           C
ATOM    906  O   ILE A  77      67.900  60.040  57.630  1.00  0.00           O
ATOM    907  N   LEU A  78      66.810  58.990  55.950  1.00  0.00           N
ATOM    908  H   LEU A  78      66.740  58.860  54.950  1.00  0.00           H
ATOM    909  CA  LEU A  78      65.540  58.670  56.720  1.00  0.00           C
ATOM    910  HA  LEU A  78      65.290  59.500  57.390  1.00  0.00           H
ATOM    911  CB  LEU A  78      64.370  58.480  55.800  1.00  0.00           C
ATOM    912  HB1 LEU A  78      63.570  58.090  56.430  1.00  0.00           H
ATOM    913  HB2 LEU A  78      64.610  57.730  55.060  1.00  0.00           H
ATOM    914  CG  LEU A  78      63.880  59.810  55.150  1.00  0.00           C
ATOM    915  HG  LEU A  78      64.680  60.430  54.750  1.00  0.00           H
ATOM    916  CD1 LEU A  78      62.970  59.450  54.000  1.00  0.00           C
ATOM    917 HD11 LEU A  78      62.960  60.360  53.400  1.00  0.00           H
ATOM    918 HD12 LEU A  78      63.330  58.610  53.400  1.00  0.00           H
ATOM    919 HD13 LEU A  78      61.960  59.210  54.310  1.00  0.00           H
ATOM    920  CD2 LEU A  78      63.110  60.730  56.140  1.00  0.00           C
ATOM    921 HD21 LEU A  78      63.760  61.160  56.900  1.00  0.00           H
ATOM    922 HD22 LEU A  78      62.700  61.510  55.500  1.00  0.00           H
ATOM    923 HD23 LEU A  78      62.270  60.200  56.590  1.00  0.00           H
ATOM    924  C   LEU A  78      65.750  57.410  57.610  1.00  0.00           C
ATOM    925  O   LEU A  78      65.110  57.310  58.660  1.00  0.00           O
ATOM    926  N   THR A  79      66.560  56.310  57.190  1.00  0.00           N
ATOM    927  H   THR A  79      67.140  56.460  56.380  1.00  0.00           H
ATOM    928  CA  THR A  79      66.710  55.040  57.970  1.00  0.00           C
ATOM    929  HA  THR A  79      65.940  54.990  58.740  1.00  0.00           H
ATOM    930  CB  THR A  79      66.510  53.780  57.100  1.00  0.00           C
ATOM    931  HB  THR A  79      66.410  52.960  57.810  1.00  0.00           H
ATOM    932  CG2 THR A  79      65.370  53.610  56.060  1.00  0.00           C
ATOM    933 HG21 THR A  79      65.650  52.970  55.220  1.00  0.00           H
ATOM    934 HG22 THR A  79      64.560  53.110  56.600  1.00  0.00           H
ATOM    935 HG23 THR A  79      65.000  54.570  55.710  1.00  0.00           H
ATOM    936  OG1 THR A  79      67.680  53.600  56.320  1.00  0.00           O
ATOM    937  HG1 THR A  79      67.710  54.400  55.790  1.00  0.00           H
ATOM    938  C   THR A  79      67.920  54.970  58.840  1.00  0.00           C
ATOM    939  O   THR A  79      68.110  53.940  59.540  1.00  0.00           O
ATOM    940  N   HIS A  80      68.750  56.020  58.800  1.00  0.00           N
ATOM    941  H   HIS A  80      68.580  56.780  58.160  1.00  0.00           H
ATOM    942  CA  HIS A  80      69.890  56.100  59.720  1.00  0.00           C
ATOM    943  HA  HIS A  80      69.950  55.300  60.450  1.00  0.00           H
ATOM    944  CB  HIS A  80      71.170  56.180  58.910  1.00  0.00           C
ATOM    945  HB1 HIS A  80      72.020  56.510  59.500  1.00  0.00           H
ATOM    946  HB2 HIS A  80      71.030  56.970  58.170  1.00  0.00           H
ATOM    947  CG  HIS A  80      71.650  54.840  58.220  1.00  0.00           C
ATOM    948  ND1 HIS A  80      70.900  53.750  57.720  1.00  0.00           N
ATOM    949  CE1 HIS A  80      71.820  52.820  57.420  1.00  0.00           C
ATOM    950  HE1 HIS A  80      71.630  51.870  56.970  1.00  0.00           H
ATOM    951  NE2 HIS A  80      73.070  53.280  57.740  1.00  0.00           N
ATOM    952  HE2 HIS A  80      73.930  52.830  57.480  1.00  0.00           H
ATOM    953  CD2 HIS A  80      72.990  54.550  58.290  1.00  0.00           C
ATOM    954  HD2 HIS A  80      73.820  55.160  58.610  1.00  0.00           H
ATOM    955  C   HIS A  80      69.620  57.330  60.670  1.00  0.00           C
ATOM    956  O   HIS A  80      68.640  58.060  60.620  1.00  0.00           O
ATOM    957  N   PHE A  81      70.590  57.620  61.590  1.00  0.00           N
ATOM    958  H   PHE A  81      71.390  57.020  61.710  1.00  0.00           H
ATOM    959  CA  PHE A  81      70.480  58.880  62.410  1.00  0.00           C
ATOM    960  HA  PHE A  81      71.360  58.890  63.060  1.00  0.00           H
ATOM    961  CB  PHE A  81      70.730  60.060  61.390  1.00  0.00           C
ATOM    962  HB1 PHE A  81      70.960  60.900  62.060  1.00  0.00           H
ATOM    963  HB2 PHE A  81      69.820  60.240  60.820  1.00  0.00           H
ATOM    964  CG  PHE A  81      71.920  59.940  60.460  1.00  0.00           C
ATOM    965  CD1 PHE A  81      73.230  59.940  60.910  1.00  0.00           C
ATOM    966  HD1 PHE A  81      73.330  60.040  61.980  1.00  0.00           H
ATOM    967  CE1 PHE A  81      74.310  59.910  59.960  1.00  0.00           C
ATOM    968  HE1 PHE A  81      75.330  59.880  60.310  1.00  0.00           H
ATOM    969  CZ  PHE A  81      74.100  59.550  58.620  1.00  0.00           C
ATOM    970  HZ  PHE A  81      74.950  59.320  58.000  1.00  0.00           H
ATOM    971  CE2 PHE A  81      72.790  59.460  58.200  1.00  0.00           C
ATOM    972  HE2 PHE A  81      72.550  59.040  57.230  1.00  0.00           H
ATOM    973  CD2 PHE A  81      71.710  59.770  59.110  1.00  0.00           C
ATOM    974  HD2 PHE A  81      70.710  59.700  58.730  1.00  0.00           H
ATOM    975  C   PHE A  81      69.260  58.940  63.280  1.00  0.00           C
ATOM    976  O   PHE A  81      68.620  59.990  63.350  1.00  0.00           O
ATOM    977  N   LYS A  82      68.980  57.890  64.050  1.00  0.00           N
ATOM    978  H   LYS A  82      69.440  57.000  63.930  1.00  0.00           H
ATOM    979  CA  LYS A  82      67.940  57.850  65.020  1.00  0.00           C
ATOM    980  HA  LYS A  82      66.980  58.020  64.530  1.00  0.00           H
ATOM    981  CB  LYS A  82      67.860  56.410  65.520  1.00  0.00           C
ATOM    982  HB1 LYS A  82      68.650  56.240  66.250  1.00  0.00           H
ATOM    983  HB2 LYS A  82      67.900  55.700  64.690  1.00  0.00           H
ATOM    984  CG  LYS A  82      66.550  56.180  66.320  1.00  0.00           C
ATOM    985  HG1 LYS A  82      65.750  56.630  65.730  1.00  0.00           H
ATOM    986  HG2 LYS A  82      66.620  56.670  67.290  1.00  0.00           H
ATOM    987  CD  LYS A  82      66.470  54.660  66.440  1.00  0.00           C
ATOM    988  HD1 LYS A  82      67.350  54.360  67.020  1.00  0.00           H
ATOM    989  HD2 LYS A  82      66.520  54.170  65.460  1.00  0.00           H
ATOM    990  CE  LYS A  82      65.300  54.140  67.200  1.00  0.00           C
ATOM    991  HE1 LYS A  82      64.500  54.770  66.800  1.00  0.00           H
ATOM    992  HE2 LYS A  82      65.240  54.430  68.240  1.00  0.00           H
ATOM    993  NZ  LYS A  82      65.070  52.770  67.080  1.00  0.00           N
ATOM    994  HZ1 LYS A  82      64.110  52.580  67.300  1.00  0.00           H
ATOM    995  HZ2 LYS A  82      65.300  52.460  66.150  1.00  0.00           H
ATOM    996  HZ3 LYS A  82      65.590  52.230  67.760  1.00  0.00           H
ATOM    997  C   LYS A  82      68.010  58.890  66.070  1.00  0.00           C
ATOM    998  O   LYS A  82      66.950  59.500  66.210  1.00  0.00           O
ATOM    999  N   GLY A  83      69.140  59.220  66.590  1.00  0.00           N
ATOM   1000  H   GLY A  83      69.970  58.710  66.290  1.00  0.00           H
ATOM   1001  CA  GLY A  83      69.330  60.390  67.470  1.00  0.00           C
ATOM   1002  HA1 GLY A  83      70.390  60.580  67.620  1.00  0.00           H
ATOM   1003  HA2 GLY A  83      68.790  60.310  68.410  1.00  0.00           H
ATOM   1004  C   GLY A  83      68.870  61.740  66.830  1.00  0.00           C
ATOM   1005  O   GLY A  83      68.210  62.600  67.500  1.00  0.00           O
ATOM   1006  N   PHE A  84      69.300  62.040  65.560  1.00  0.00           N
ATOM   1007  H   PHE A  84      69.870  61.380  65.050  1.00  0.00           H
ATOM   1008  CA  PHE A  84      68.800  63.140  64.820  1.00  0.00           C
ATOM   1009  HA  PHE A  84      68.990  64.100  65.310  1.00  0.00           H
ATOM   1010  CB  PHE A  84      69.580  63.210  63.500  1.00  0.00           C
ATOM   1011  HB1 PHE A  84      69.470  62.250  62.980  1.00  0.00           H
ATOM   1012  HB2 PHE A  84      70.640  63.410  63.700  1.00  0.00           H
ATOM   1013  CG  PHE A  84      69.040  64.250  62.590  1.00  0.00           C
ATOM   1014  CD1 PHE A  84      68.090  63.880  61.670  1.00  0.00           C
ATOM   1015  HD1 PHE A  84      67.710  62.870  61.650  1.00  0.00           H
ATOM   1016  CE1 PHE A  84      67.320  64.840  61.000  1.00  0.00           C
ATOM   1017  HE1 PHE A  84      66.540  64.500  60.340  1.00  0.00           H
ATOM   1018  CZ  PHE A  84      67.670  66.170  61.150  1.00  0.00           C
ATOM   1019  HZ  PHE A  84      67.100  66.920  60.620  1.00  0.00           H
ATOM   1020  CE2 PHE A  84      68.810  66.570  61.900  1.00  0.00           C
ATOM   1021  HE2 PHE A  84      69.000  67.630  62.010  1.00  0.00           H
ATOM   1022  CD2 PHE A  84      69.530  65.570  62.630  1.00  0.00           C
ATOM   1023  HD2 PHE A  84      70.240  65.920  63.370  1.00  0.00           H
ATOM   1024  C   PHE A  84      67.300  63.140  64.630  1.00  0.00           C
ATOM   1025  O   PHE A  84      66.670  64.150  64.880  1.00  0.00           O
ATOM   1026  N   TRP A  85      66.720  61.990  64.310  1.00  0.00           N
ATOM   1027  H   TRP A  85      67.330  61.210  64.110  1.00  0.00           H
ATOM   1028  CA  TRP A  85      65.240  62.010  64.110  1.00  0.00           C
ATOM   1029  HA  TRP A  85      64.880  62.840  63.510  1.00  0.00           H
ATOM   1030  CB  TRP A  85      64.920  60.770  63.280  1.00  0.00           C
ATOM   1031  HB1 TRP A  85      63.840  60.570  63.270  1.00  0.00           H
ATOM   1032  HB2 TRP A  85      65.300  59.840  63.710  1.00  0.00           H
ATOM   1033  CG  TRP A  85      65.380  60.910  61.830  1.00  0.00           C
ATOM   1034  CD1 TRP A  85      66.370  60.190  61.240  1.00  0.00           C
ATOM   1035  HD1 TRP A  85      66.970  59.410  61.670  1.00  0.00           H
ATOM   1036  NE1 TRP A  85      66.620  60.560  59.970  1.00  0.00           N
ATOM   1037  HE1 TRP A  85      67.290  60.080  59.390  1.00  0.00           H
ATOM   1038  CE2 TRP A  85      65.780  61.640  59.680  1.00  0.00           C
ATOM   1039  CZ2 TRP A  85      65.550  62.410  58.520  1.00  0.00           C
ATOM   1040  HZ2 TRP A  85      66.130  62.280  57.610  1.00  0.00           H
ATOM   1041  CH2 TRP A  85      64.520  63.380  58.510  1.00  0.00           C
ATOM   1042  HH2 TRP A  85      64.310  63.870  57.580  1.00  0.00           H
ATOM   1043  CZ3 TRP A  85      63.700  63.670  59.660  1.00  0.00           C
ATOM   1044  HZ3 TRP A  85      62.880  64.360  59.580  1.00  0.00           H
ATOM   1045  CE3 TRP A  85      63.870  62.830  60.800  1.00  0.00           C
ATOM   1046  HE3 TRP A  85      63.220  62.870  61.660  1.00  0.00           H
ATOM   1047  CD2 TRP A  85      64.970  61.910  60.810  1.00  0.00           C
ATOM   1048  C   TRP A  85      64.470  62.090  65.480  1.00  0.00           C
ATOM   1049  O   TRP A  85      63.430  62.770  65.520  1.00  0.00           O
ATOM   1050  N   ASN A  86      64.970  61.560  66.580  1.00  0.00           N
ATOM   1051  H   ASN A  86      65.690  60.850  66.510  1.00  0.00           H
ATOM   1052  CA  ASN A  86      64.530  61.900  67.920  1.00  0.00           C
ATOM   1053  HA  ASN A  86      63.470  61.650  67.950  1.00  0.00           H
ATOM   1054  CB  ASN A  86      65.330  61.170  69.010  1.00  0.00           C
ATOM   1055  HB1 ASN A  86      65.070  61.600  69.980  1.00  0.00           H
ATOM   1056  HB2 ASN A  86      66.400  61.140  68.800  1.00  0.00           H
ATOM   1057  CG  ASN A  86      64.920  59.780  69.120  1.00  0.00           C
ATOM   1058  OD1 ASN A  86      63.690  59.480  68.980  1.00  0.00           O
ATOM   1059  ND2 ASN A  86      65.880  58.930  69.300  1.00  0.00           N
ATOM   1060 HD21 ASN A  86      66.790  59.220  69.610  1.00  0.00           H
ATOM   1061 HD22 ASN A  86      65.630  57.950  69.300  1.00  0.00           H
ATOM   1062  C   ASN A  86      64.520  63.460  68.160  1.00  0.00           C
ATOM   1063  O   ASN A  86      63.580  63.910  68.820  1.00  0.00           O
ATOM   1064  N   VAL A  87      65.470  64.280  67.680  1.00  0.00           N
ATOM   1065  H   VAL A  87      66.150  63.880  67.050  1.00  0.00           H
ATOM   1066  CA  VAL A  87      65.360  65.760  67.740  1.00  0.00           C
ATOM   1067  HA  VAL A  87      65.170  66.010  68.790  1.00  0.00           H
ATOM   1068  CB  VAL A  87      66.730  66.500  67.410  1.00  0.00           C
ATOM   1069  HB  VAL A  87      66.830  66.310  66.340  1.00  0.00           H
ATOM   1070  CG1 VAL A  87      66.650  67.990  67.780  1.00  0.00           C
ATOM   1071 HG11 VAL A  87      65.770  68.430  67.310  1.00  0.00           H
ATOM   1072 HG12 VAL A  87      66.600  68.050  68.870  1.00  0.00           H
ATOM   1073 HG13 VAL A  87      67.530  68.490  67.380  1.00  0.00           H
ATOM   1074  CG2 VAL A  87      68.030  65.900  67.970  1.00  0.00           C
ATOM   1075 HG21 VAL A  87      67.970  65.700  69.040  1.00  0.00           H
ATOM   1076 HG22 VAL A  87      68.330  65.020  67.400  1.00  0.00           H
ATOM   1077 HG23 VAL A  87      68.820  66.630  67.820  1.00  0.00           H
ATOM   1078  C   VAL A  87      64.200  66.270  66.840  1.00  0.00           C
ATOM   1079  O   VAL A  87      63.360  67.040  67.300  1.00  0.00           O
ATOM   1080  N   VAL A  88      64.120  65.870  65.580  1.00  0.00           N
ATOM   1081  H   VAL A  88      64.770  65.150  65.320  1.00  0.00           H
ATOM   1082  CA  VAL A  88      63.200  66.370  64.560  1.00  0.00           C
ATOM   1083  HA  VAL A  88      63.280  67.450  64.410  1.00  0.00           H
ATOM   1084  CB  VAL A  88      63.520  65.870  63.140  1.00  0.00           C
ATOM   1085  HB  VAL A  88      63.610  64.780  63.080  1.00  0.00           H
ATOM   1086  CG1 VAL A  88      62.470  66.370  62.110  1.00  0.00           C
ATOM   1087 HG11 VAL A  88      62.220  67.420  62.230  1.00  0.00           H
ATOM   1088 HG12 VAL A  88      62.950  66.440  61.130  1.00  0.00           H
ATOM   1089 HG13 VAL A  88      61.570  65.760  62.130  1.00  0.00           H
ATOM   1090  CG2 VAL A  88      64.850  66.480  62.750  1.00  0.00           C
ATOM   1091 HG21 VAL A  88      65.120  66.220  61.730  1.00  0.00           H
ATOM   1092 HG22 VAL A  88      64.870  67.570  62.730  1.00  0.00           H
ATOM   1093 HG23 VAL A  88      65.580  66.070  63.450  1.00  0.00           H
ATOM   1094  C   VAL A  88      61.770  66.010  64.950  1.00  0.00           C
ATOM   1095  O   VAL A  88      60.800  66.810  64.820  1.00  0.00           O
ATOM   1096  N   ASN A  89      61.520  64.790  65.430  1.00  0.00           N
ATOM   1097  H   ASN A  89      62.350  64.260  65.630  1.00  0.00           H
ATOM   1098  CA  ASN A  89      60.160  64.280  65.650  1.00  0.00           C
ATOM   1099  HA  ASN A  89      59.580  64.430  64.740  1.00  0.00           H
ATOM   1100  CB  ASN A  89      60.220  62.730  65.900  1.00  0.00           C
ATOM   1101  HB1 ASN A  89      59.190  62.480  66.140  1.00  0.00           H
ATOM   1102  HB2 ASN A  89      60.790  62.540  66.810  1.00  0.00           H
ATOM   1103  CG  ASN A  89      60.640  61.910  64.740  1.00  0.00           C
ATOM   1104  OD1 ASN A  89      60.370  62.220  63.580  1.00  0.00           O
ATOM   1105  ND2 ASN A  89      61.290  60.860  64.920  1.00  0.00           N
ATOM   1106 HD21 ASN A  89      61.480  60.400  65.800  1.00  0.00           H
ATOM   1107 HD22 ASN A  89      61.690  60.420  64.110  1.00  0.00           H
ATOM   1108  C   ASN A  89      59.500  65.020  66.760  1.00  0.00           C
ATOM   1109  O   ASN A  89      58.260  65.020  66.900  1.00  0.00           O
ATOM   1110  N   ASN A  90      60.300  65.670  67.570  1.00  0.00           N
ATOM   1111  H   ASN A  90      61.280  65.500  67.410  1.00  0.00           H
ATOM   1112  CA  ASN A  90      59.830  66.480  68.710  1.00  0.00           C
ATOM   1113  HA  ASN A  90      58.830  66.150  69.000  1.00  0.00           H
ATOM   1114  CB  ASN A  90      60.710  66.180  69.880  1.00  0.00           C
ATOM   1115  HB1 ASN A  90      60.600  66.920  70.670  1.00  0.00           H
ATOM   1116  HB2 ASN A  90      61.740  66.120  69.530  1.00  0.00           H
ATOM   1117  CG  ASN A  90      60.330  64.790  70.430  1.00  0.00           C
ATOM   1118  OD1 ASN A  90      59.210  64.620  70.810  1.00  0.00           O
ATOM   1119  ND2 ASN A  90      61.260  63.850  70.460  1.00  0.00           N
ATOM   1120 HD21 ASN A  90      62.150  64.170  70.120  1.00  0.00           H
ATOM   1121 HD22 ASN A  90      60.960  62.910  70.710  1.00  0.00           H
ATOM   1122  C   ASN A  90      59.730  68.040  68.440  1.00  0.00           C
ATOM   1123  O   ASN A  90      59.510  68.860  69.320  1.00  0.00           O
ATOM   1124  N   ILE A  91      59.920  68.440  67.160  1.00  0.00           N
ATOM   1125  H   ILE A  91      60.240  67.810  66.440  1.00  0.00           H
ATOM   1126  CA  ILE A  91      59.610  69.810  66.780  1.00  0.00           C
ATOM   1127  HA  ILE A  91      59.210  70.360  67.630  1.00  0.00           H
ATOM   1128  CB  ILE A  91      60.970  70.550  66.420  1.00  0.00           C
ATOM   1129  HB  ILE A  91      61.450  69.920  65.670  1.00  0.00           H
ATOM   1130  CG2 ILE A  91      60.800  72.000  65.880  1.00  0.00           C
ATOM   1131 HG21 ILE A  91      60.340  72.720  66.560  1.00  0.00           H
ATOM   1132 HG22 ILE A  91      61.720  72.500  65.560  1.00  0.00           H
ATOM   1133 HG23 ILE A  91      60.150  71.980  65.010  1.00  0.00           H
ATOM   1134  CG1 ILE A  91      62.010  70.530  67.590  1.00  0.00           C
ATOM   1135 HG11 ILE A  91      62.060  69.570  68.100  1.00  0.00           H
ATOM   1136 HG12 ILE A  91      61.810  71.300  68.330  1.00  0.00           H
ATOM   1137  CD  ILE A  91      63.470  70.910  67.040  1.00  0.00           C
ATOM   1138  HD1 ILE A  91      64.180  70.780  67.850  1.00  0.00           H
ATOM   1139  HD2 ILE A  91      63.830  70.180  66.310  1.00  0.00           H
ATOM   1140  HD3 ILE A  91      63.440  71.940  66.680  1.00  0.00           H
ATOM   1141  C   ILE A  91      58.490  69.810  65.690  1.00  0.00           C
ATOM   1142  O   ILE A  91      58.820  69.650  64.480  1.00  0.00           O
ATOM   1143  N   PRO A  92      57.210  69.980  66.080  1.00  0.00           N
ATOM   1144  CD  PRO A  92      56.670  69.860  67.410  1.00  0.00           C
ATOM   1145  HD1 PRO A  92      56.900  70.750  68.000  1.00  0.00           H
ATOM   1146  HD2 PRO A  92      56.940  68.930  67.890  1.00  0.00           H
ATOM   1147  CG  PRO A  92      55.180  69.940  67.330  1.00  0.00           C
ATOM   1148  HG1 PRO A  92      54.810  70.660  68.050  1.00  0.00           H
ATOM   1149  HG2 PRO A  92      54.860  68.950  67.650  1.00  0.00           H
ATOM   1150  CB  PRO A  92      54.830  70.180  65.890  1.00  0.00           C
ATOM   1151  HB1 PRO A  92      54.450  71.200  65.750  1.00  0.00           H
ATOM   1152  HB2 PRO A  92      54.080  69.510  65.490  1.00  0.00           H
ATOM   1153  CA  PRO A  92      56.130  70.020  65.120  1.00  0.00           C
ATOM   1154  HA  PRO A  92      56.020  69.010  64.730  1.00  0.00           H
ATOM   1155  C   PRO A  92      56.330  70.830  63.920  1.00  0.00           C
ATOM   1156  O   PRO A  92      56.020  70.390  62.870  1.00  0.00           O
ATOM   1157  N   PHE A  93      56.950  72.010  63.940  1.00  0.00           N
ATOM   1158  H   PHE A  93      57.440  72.300  64.780  1.00  0.00           H
ATOM   1159  CA  PHE A  93      57.270  72.870  62.850  1.00  0.00           C
ATOM   1160  HA  PHE A  93      56.370  73.190  62.340  1.00  0.00           H
ATOM   1161  CB  PHE A  93      58.000  74.080  63.370  1.00  0.00           C
ATOM   1162  HB1 PHE A  93      58.870  73.670  63.880  1.00  0.00           H
ATOM   1163  HB2 PHE A  93      57.340  74.670  64.020  1.00  0.00           H
ATOM   1164  CG  PHE A  93      58.480  75.050  62.330  1.00  0.00           C
ATOM   1165  CD1 PHE A  93      59.850  75.230  62.060  1.00  0.00           C
ATOM   1166  HD1 PHE A  93      60.550  74.730  62.720  1.00  0.00           H
ATOM   1167  CE1 PHE A  93      60.350  75.970  60.990  1.00  0.00           C
ATOM   1168  HE1 PHE A  93      61.400  75.990  60.760  1.00  0.00           H
ATOM   1169  CZ  PHE A  93      59.430  76.550  60.130  1.00  0.00           C
ATOM   1170  HZ  PHE A  93      59.780  77.140  59.290  1.00  0.00           H
ATOM   1171  CE2 PHE A  93      58.040  76.470  60.400  1.00  0.00           C
ATOM   1172  HE2 PHE A  93      57.400  77.140  59.850  1.00  0.00           H
ATOM   1173  CD2 PHE A  93      57.570  75.740  61.500  1.00  0.00           C
ATOM   1174  HD2 PHE A  93      56.520  75.730  61.770  1.00  0.00           H
ATOM   1175  C   PHE A  93      58.080  72.110  61.790  1.00  0.00           C
ATOM   1176  O   PHE A  93      57.820  72.240  60.580  1.00  0.00           O
ATOM   1177  N   LEU A  94      59.110  71.310  62.180  1.00  0.00           N
ATOM   1178  H   LEU A  94      59.300  71.180  63.170  1.00  0.00           H
ATOM   1179  CA  LEU A  94      60.000  70.610  61.280  1.00  0.00           C
ATOM   1180  HA  LEU A  94      60.130  71.170  60.350  1.00  0.00           H
ATOM   1181  CB  LEU A  94      61.390  70.490  61.960  1.00  0.00           C
ATOM   1182  HB1 LEU A  94      62.010  69.820  61.360  1.00  0.00           H
ATOM   1183  HB2 LEU A  94      61.160  70.080  62.940  1.00  0.00           H
ATOM   1184  CG  LEU A  94      62.060  71.830  62.180  1.00  0.00           C
ATOM   1185  HG  LEU A  94      61.540  72.470  62.890  1.00  0.00           H
ATOM   1186  CD1 LEU A  94      63.470  71.610  62.780  1.00  0.00           C
ATOM   1187 HD11 LEU A  94      63.870  70.860  62.090  1.00  0.00           H
ATOM   1188 HD12 LEU A  94      64.050  72.500  62.550  1.00  0.00           H
ATOM   1189 HD13 LEU A  94      63.430  71.230  63.800  1.00  0.00           H
ATOM   1190  CD2 LEU A  94      62.210  72.720  60.950  1.00  0.00           C
ATOM   1191 HD21 LEU A  94      62.880  72.210  60.260  1.00  0.00           H
ATOM   1192 HD22 LEU A  94      61.240  72.980  60.530  1.00  0.00           H
ATOM   1193 HD23 LEU A  94      62.630  73.670  61.270  1.00  0.00           H
ATOM   1194  C   LEU A  94      59.400  69.240  60.930  1.00  0.00           C
ATOM   1195  O   LEU A  94      59.360  68.970  59.710  1.00  0.00           O
ATOM   1196  N   ARG A  95      58.720  68.600  61.890  1.00  0.00           N
ATOM   1197  H   ARG A  95      58.710  68.870  62.870  1.00  0.00           H
ATOM   1198  CA  ARG A  95      58.010  67.320  61.610  1.00  0.00           C
ATOM   1199  HA  ARG A  95      58.730  66.670  61.110  1.00  0.00           H
ATOM   1200  CB  ARG A  95      57.570  66.750  63.010  1.00  0.00           C
ATOM   1201  HB1 ARG A  95      56.760  67.380  63.370  1.00  0.00           H
ATOM   1202  HB2 ARG A  95      58.330  66.700  63.780  1.00  0.00           H
ATOM   1203  CG  ARG A  95      56.960  65.370  62.850  1.00  0.00           C
ATOM   1204  HG1 ARG A  95      57.580  64.700  62.250  1.00  0.00           H
ATOM   1205  HG2 ARG A  95      55.980  65.460  62.390  1.00  0.00           H
ATOM   1206  CD  ARG A  95      56.640  64.630  64.190  1.00  0.00           C
ATOM   1207  HD1 ARG A  95      56.300  65.300  64.980  1.00  0.00           H
ATOM   1208  HD2 ARG A  95      57.550  64.140  64.530  1.00  0.00           H
ATOM   1209  NE  ARG A  95      55.660  63.580  63.870  1.00  0.00           N
ATOM   1210  HE  ARG A  95      55.820  62.890  63.150  1.00  0.00           H
ATOM   1211  CZ  ARG A  95      54.590  63.240  64.580  1.00  0.00           C
ATOM   1212  NH1 ARG A  95      54.250  63.840  65.700  1.00  0.00           N
ATOM   1213 HH11 ARG A  95      54.860  64.570  66.050  1.00  0.00           H
ATOM   1214 HH12 ARG A  95      53.370  63.660  66.160  1.00  0.00           H
ATOM   1215  NH2 ARG A  95      53.790  62.230  64.210  1.00  0.00           N
ATOM   1216 HH21 ARG A  95      53.920  61.840  63.290  1.00  0.00           H
ATOM   1217 HH22 ARG A  95      52.970  61.980  64.740  1.00  0.00           H
ATOM   1218  C   ARG A  95      56.830  67.560  60.650  1.00  0.00           C
ATOM   1219  O   ARG A  95      56.560  66.670  59.810  1.00  0.00           O
ATOM   1220  N   ASN A  96      56.160  68.690  60.600  1.00  0.00           N
ATOM   1221  H   ASN A  96      56.450  69.310  61.350  1.00  0.00           H
ATOM   1222  CA  ASN A  96      55.070  69.000  59.720  1.00  0.00           C
ATOM   1223  HA  ASN A  96      54.400  68.140  59.740  1.00  0.00           H
ATOM   1224  CB  ASN A  96      54.220  70.160  60.320  1.00  0.00           C
ATOM   1225  HB1 ASN A  96      53.510  70.480  59.550  1.00  0.00           H
ATOM   1226  HB2 ASN A  96      54.760  71.080  60.530  1.00  0.00           H
ATOM   1227  CG  ASN A  96      53.390  69.820  61.620  1.00  0.00           C
ATOM   1228  OD1 ASN A  96      53.330  68.710  61.970  1.00  0.00           O
ATOM   1229  ND2 ASN A  96      52.930  70.780  62.340  1.00  0.00           N
ATOM   1230 HD21 ASN A  96      52.970  71.690  61.900  1.00  0.00           H
ATOM   1231 HD22 ASN A  96      52.760  70.710  63.330  1.00  0.00           H
ATOM   1232  C   ASN A  96      55.480  69.360  58.300  1.00  0.00           C
ATOM   1233  O   ASN A  96      54.990  68.930  57.290  1.00  0.00           O
ATOM   1234  N   ALA A  97      56.550  70.110  58.260  1.00  0.00           N
ATOM   1235  H   ALA A  97      56.970  70.310  59.150  1.00  0.00           H
ATOM   1236  CA  ALA A  97      57.160  70.660  57.010  1.00  0.00           C
ATOM   1237  HA  ALA A  97      56.340  71.020  56.380  1.00  0.00           H
ATOM   1238  CB  ALA A  97      58.100  71.780  57.410  1.00  0.00           C
ATOM   1239  HB1 ALA A  97      57.670  72.520  58.090  1.00  0.00           H
ATOM   1240  HB2 ALA A  97      58.910  71.360  58.020  1.00  0.00           H
ATOM   1241  HB3 ALA A  97      58.630  72.230  56.570  1.00  0.00           H
ATOM   1242  C   ALA A  97      57.830  69.560  56.200  1.00  0.00           C
ATOM   1243  O   ALA A  97      57.630  69.560  55.000  1.00  0.00           O
ATOM   1244  N   ILE A  98      58.610  68.710  56.860  1.00  0.00           N
ATOM   1245  H   ILE A  98      58.630  68.680  57.870  1.00  0.00           H
ATOM   1246  CA  ILE A  98      59.180  67.600  56.180  1.00  0.00           C
ATOM   1247  HA  ILE A  98      59.870  67.990  55.430  1.00  0.00           H
ATOM   1248  CB  ILE A  98      60.100  66.780  57.130  1.00  0.00           C
ATOM   1249  HB  ILE A  98      59.540  66.690  58.060  1.00  0.00           H
ATOM   1250  CG2 ILE A  98      60.610  65.460  56.560  1.00  0.00           C
ATOM   1251 HG21 ILE A  98      61.150  64.940  57.360  1.00  0.00           H
ATOM   1252 HG22 ILE A  98      59.770  64.870  56.220  1.00  0.00           H
ATOM   1253 HG23 ILE A  98      61.330  65.770  55.810  1.00  0.00           H
ATOM   1254  CG1 ILE A  98      61.280  67.730  57.450  1.00  0.00           C
ATOM   1255 HG11 ILE A  98      60.840  68.660  57.800  1.00  0.00           H
ATOM   1256 HG12 ILE A  98      61.810  68.030  56.540  1.00  0.00           H
ATOM   1257  CD  ILE A  98      62.270  67.330  58.510  1.00  0.00           C
ATOM   1258  HD1 ILE A  98      61.710  67.160  59.430  1.00  0.00           H
ATOM   1259  HD2 ILE A  98      62.760  66.370  58.330  1.00  0.00           H
ATOM   1260  HD3 ILE A  98      62.930  68.180  58.660  1.00  0.00           H
ATOM   1261  C   ILE A  98      58.100  66.710  55.500  1.00  0.00           C
ATOM   1262  O   ILE A  98      58.090  66.430  54.310  1.00  0.00           O
ATOM   1263  N   MET A  99      57.010  66.440  56.210  1.00  0.00           N
ATOM   1264  H   MET A  99      57.140  66.880  57.110  1.00  0.00           H
ATOM   1265  CA  MET A  99      55.880  65.600  55.880  1.00  0.00           C
ATOM   1266  HA  MET A  99      56.300  64.670  55.490  1.00  0.00           H
ATOM   1267  CB  MET A  99      54.940  65.320  57.050  1.00  0.00           C
ATOM   1268  HB1 MET A  99      54.420  66.230  57.360  1.00  0.00           H
ATOM   1269  HB2 MET A  99      55.550  65.050  57.910  1.00  0.00           H
ATOM   1270  CG  MET A  99      53.830  64.300  56.730  1.00  0.00           C
ATOM   1271  HG1 MET A  99      53.160  64.730  55.980  1.00  0.00           H
ATOM   1272  HG2 MET A  99      53.230  64.230  57.630  1.00  0.00           H
ATOM   1273  SD  MET A  99      54.530  62.590  56.330  1.00  0.00           S
ATOM   1274  CE  MET A  99      52.860  61.870  55.850  1.00  0.00           C
ATOM   1275  HE1 MET A  99      52.520  62.550  55.080  1.00  0.00           H
ATOM   1276  HE2 MET A  99      52.960  60.850  55.480  1.00  0.00           H
ATOM   1277  HE3 MET A  99      52.270  61.930  56.770  1.00  0.00           H
ATOM   1278  C   MET A  99      55.030  66.350  54.790  1.00  0.00           C
ATOM   1279  O   MET A  99      54.630  65.780  53.780  1.00  0.00           O
ATOM   1280  N   SER A 100      54.750  67.660  54.940  1.00  0.00           N
ATOM   1281  H   SER A 100      55.010  68.180  55.770  1.00  0.00           H
ATOM   1282  CA  SER A 100      54.290  68.480  53.820  1.00  0.00           C
ATOM   1283  HA  SER A 100      53.290  68.080  53.610  1.00  0.00           H
ATOM   1284  CB  SER A 100      54.080  69.930  54.300  1.00  0.00           C
ATOM   1285  HB1 SER A 100      55.050  70.430  54.330  1.00  0.00           H
ATOM   1286  HB2 SER A 100      53.760  70.020  55.340  1.00  0.00           H
ATOM   1287  OG  SER A 100      53.300  70.720  53.360  1.00  0.00           O
ATOM   1288  HG  SER A 100      52.910  71.460  53.820  1.00  0.00           H
ATOM   1289  C   SER A 100      55.050  68.350  52.450  1.00  0.00           C
ATOM   1290  O   SER A 100      54.500  68.090  51.410  1.00  0.00           O
ATOM   1291  N   TYR A 101      56.430  68.370  52.520  1.00  0.00           N
ATOM   1292  H   TYR A 101      56.820  68.670  53.400  1.00  0.00           H
ATOM   1293  CA  TYR A 101      57.340  68.100  51.360  1.00  0.00           C
ATOM   1294  HA  TYR A 101      57.030  68.720  50.510  1.00  0.00           H
ATOM   1295  CB  TYR A 101      58.820  68.260  51.680  1.00  0.00           C
ATOM   1296  HB1 TYR A 101      59.150  67.570  52.450  1.00  0.00           H
ATOM   1297  HB2 TYR A 101      58.960  69.230  52.160  1.00  0.00           H
ATOM   1298  CG  TYR A 101      59.740  68.060  50.480  1.00  0.00           C
ATOM   1299  CD1 TYR A 101      60.370  66.830  50.210  1.00  0.00           C
ATOM   1300  HD1 TYR A 101      60.160  65.920  50.760  1.00  0.00           H
ATOM   1301  CE1 TYR A 101      61.460  66.770  49.310  1.00  0.00           C
ATOM   1302  HE1 TYR A 101      61.970  65.820  49.270  1.00  0.00           H
ATOM   1303  CZ  TYR A 101      61.890  67.910  48.660  1.00  0.00           C
ATOM   1304  OH  TYR A 101      63.090  67.820  48.010  1.00  0.00           O
ATOM   1305  HH  TYR A 101      63.390  68.690  47.740  1.00  0.00           H
ATOM   1306  CE2 TYR A 101      61.260  69.140  48.910  1.00  0.00           C
ATOM   1307  HE2 TYR A 101      61.690  69.990  48.400  1.00  0.00           H
ATOM   1308  CD2 TYR A 101      60.180  69.230  49.840  1.00  0.00           C
ATOM   1309  HD2 TYR A 101      59.780  70.190  50.120  1.00  0.00           H
ATOM   1310  C   TYR A 101      57.100  66.630  50.880  1.00  0.00           C
ATOM   1311  O   TYR A 101      57.080  66.420  49.650  1.00  0.00           O
ATOM   1312  N   VAL A 102      57.000  65.660  51.770  1.00  0.00           N
ATOM   1313  H   VAL A 102      57.210  65.810  52.750  1.00  0.00           H
ATOM   1314  CA  VAL A 102      56.690  64.280  51.420  1.00  0.00           C
ATOM   1315  HA  VAL A 102      57.480  63.880  50.770  1.00  0.00           H
ATOM   1316  CB  VAL A 102      56.690  63.310  52.630  1.00  0.00           C
ATOM   1317  HB  VAL A 102      56.120  63.820  53.410  1.00  0.00           H
ATOM   1318  CG1 VAL A 102      56.110  61.980  52.330  1.00  0.00           C
ATOM   1319 HG11 VAL A 102      56.390  61.630  51.340  1.00  0.00           H
ATOM   1320 HG12 VAL A 102      56.420  61.230  53.060  1.00  0.00           H
ATOM   1321 HG13 VAL A 102      55.020  61.970  52.310  1.00  0.00           H
ATOM   1322  CG2 VAL A 102      58.090  63.070  53.210  1.00  0.00           C
ATOM   1323 HG21 VAL A 102      58.430  64.040  53.590  1.00  0.00           H
ATOM   1324 HG22 VAL A 102      58.160  62.290  53.970  1.00  0.00           H
ATOM   1325 HG23 VAL A 102      58.770  62.870  52.380  1.00  0.00           H
ATOM   1326  C   VAL A 102      55.380  64.090  50.560  1.00  0.00           C
ATOM   1327  O   VAL A 102      55.340  63.590  49.470  1.00  0.00           O
ATOM   1328  N   LEU A 103      54.250  64.540  51.110  1.00  0.00           N
ATOM   1329  H   LEU A 103      54.310  65.020  52.000  1.00  0.00           H
ATOM   1330  CA  LEU A 103      52.940  64.700  50.470  1.00  0.00           C
ATOM   1331  HA  LEU A 103      52.630  63.690  50.190  1.00  0.00           H
ATOM   1332  CB  LEU A 103      51.930  65.390  51.420  1.00  0.00           C
ATOM   1333  HB1 LEU A 103      50.970  65.470  50.920  1.00  0.00           H
ATOM   1334  HB2 LEU A 103      52.300  66.400  51.570  1.00  0.00           H
ATOM   1335  CG  LEU A 103      51.490  64.680  52.730  1.00  0.00           C
ATOM   1336  HG  LEU A 103      52.330  64.620  53.430  1.00  0.00           H
ATOM   1337  CD1 LEU A 103      50.280  65.300  53.440  1.00  0.00           C
ATOM   1338 HD11 LEU A 103      49.700  64.620  54.070  1.00  0.00           H
ATOM   1339 HD12 LEU A 103      50.540  66.300  53.800  1.00  0.00           H
ATOM   1340 HD13 LEU A 103      49.510  65.540  52.710  1.00  0.00           H
ATOM   1341  CD2 LEU A 103      51.220  63.200  52.410  1.00  0.00           C
ATOM   1342 HD21 LEU A 103      52.070  62.780  51.890  1.00  0.00           H
ATOM   1343 HD22 LEU A 103      50.790  62.660  53.260  1.00  0.00           H
ATOM   1344 HD23 LEU A 103      50.510  63.060  51.600  1.00  0.00           H
ATOM   1345  C   LEU A 103      53.020  65.410  49.160  1.00  0.00           C
ATOM   1346  O   LEU A 103      52.630  64.800  48.180  1.00  0.00           O
ATOM   1347  N   THR A 104      53.520  66.620  49.030  1.00  0.00           N
ATOM   1348  H   THR A 104      53.670  67.090  49.920  1.00  0.00           H
ATOM   1349  CA  THR A 104      53.450  67.370  47.690  1.00  0.00           C
ATOM   1350  HA  THR A 104      52.430  67.280  47.320  1.00  0.00           H
ATOM   1351  CB  THR A 104      53.920  68.870  47.890  1.00  0.00           C
ATOM   1352  HB  THR A 104      54.120  69.320  46.920  1.00  0.00           H
ATOM   1353  CG2 THR A 104      52.690  69.620  48.530  1.00  0.00           C
ATOM   1354 HG21 THR A 104      53.070  70.620  48.750  1.00  0.00           H
ATOM   1355 HG22 THR A 104      51.760  69.740  47.970  1.00  0.00           H
ATOM   1356 HG23 THR A 104      52.580  69.200  49.540  1.00  0.00           H
ATOM   1357  OG1 THR A 104      55.130  69.010  48.600  1.00  0.00           O
ATOM   1358  HG1 THR A 104      54.920  68.780  49.510  1.00  0.00           H
ATOM   1359  C   THR A 104      54.300  66.730  46.580  1.00  0.00           C
ATOM   1360  O   THR A 104      53.810  66.260  45.560  1.00  0.00           O
ATOM   1361  N   SER A 105      55.590  66.510  46.750  1.00  0.00           N
ATOM   1362  H   SER A 105      56.010  66.700  47.650  1.00  0.00           H
ATOM   1363  CA  SER A 105      56.550  65.880  45.770  1.00  0.00           C
ATOM   1364  HA  SER A 105      56.480  66.410  44.820  1.00  0.00           H
ATOM   1365  CB  SER A 105      58.000  65.850  46.360  1.00  0.00           C
ATOM   1366  HB1 SER A 105      58.330  66.870  46.560  1.00  0.00           H
ATOM   1367  HB2 SER A 105      58.620  65.370  45.590  1.00  0.00           H
ATOM   1368  OG  SER A 105      58.110  64.980  47.510  1.00  0.00           O
ATOM   1369  HG  SER A 105      57.840  65.520  48.260  1.00  0.00           H
ATOM   1370  C   SER A 105      56.150  64.460  45.420  1.00  0.00           C
ATOM   1371  O   SER A 105      56.330  64.120  44.300  1.00  0.00           O
ATOM   1372  N   ARG A 106      55.650  63.550  46.260  1.00  0.00           N
ATOM   1373  H   ARG A 106      55.980  63.590  47.220  1.00  0.00           H
ATOM   1374  CA  ARG A 106      55.020  62.270  45.790  1.00  0.00           C
ATOM   1375  HA  ARG A 106      55.700  61.690  45.170  1.00  0.00           H
ATOM   1376  CB  ARG A 106      54.710  61.310  47.030  1.00  0.00           C
ATOM   1377  HB1 ARG A 106      54.360  60.350  46.660  1.00  0.00           H
ATOM   1378  HB2 ARG A 106      53.960  61.820  47.630  1.00  0.00           H
ATOM   1379  CG  ARG A 106      55.960  60.940  47.840  1.00  0.00           C
ATOM   1380  HG1 ARG A 106      55.630  60.190  48.560  1.00  0.00           H
ATOM   1381  HG2 ARG A 106      56.310  61.830  48.360  1.00  0.00           H
ATOM   1382  CD  ARG A 106      57.150  60.290  47.060  1.00  0.00           C
ATOM   1383  HD1 ARG A 106      57.660  61.120  46.580  1.00  0.00           H
ATOM   1384  HD2 ARG A 106      56.720  59.590  46.350  1.00  0.00           H
ATOM   1385  NE  ARG A 106      58.080  59.510  47.850  1.00  0.00           N
ATOM   1386  HE  ARG A 106      57.760  59.470  48.810  1.00  0.00           H
ATOM   1387  CZ  ARG A 106      59.310  59.140  47.460  1.00  0.00           C
ATOM   1388  NH1 ARG A 106      59.530  59.150  46.200  1.00  0.00           N
ATOM   1389 HH11 ARG A 106      58.860  59.370  45.480  1.00  0.00           H
ATOM   1390 HH12 ARG A 106      60.390  58.830  45.760  1.00  0.00           H
ATOM   1391  NH2 ARG A 106      60.270  58.670  48.220  1.00  0.00           N
ATOM   1392 HH21 ARG A 106      60.180  58.630  49.230  1.00  0.00           H
ATOM   1393 HH22 ARG A 106      61.160  58.400  47.820  1.00  0.00           H
ATOM   1394  C   ARG A 106      53.710  62.560  45.010  1.00  0.00           C
ATOM   1395  O   ARG A 106      53.580  62.030  43.890  1.00  0.00           O
ATOM   1396  N   SER A 107      52.810  63.440  45.530  1.00  0.00           N
ATOM   1397  H   SER A 107      53.000  63.840  46.440  1.00  0.00           H
ATOM   1398  CA  SER A 107      51.540  63.610  44.790  1.00  0.00           C
ATOM   1399  HA  SER A 107      51.140  62.610  44.590  1.00  0.00           H
ATOM   1400  CB  SER A 107      50.500  64.320  45.640  1.00  0.00           C
ATOM   1401  HB1 SER A 107      49.540  64.400  45.130  1.00  0.00           H
ATOM   1402  HB2 SER A 107      50.870  65.320  45.850  1.00  0.00           H
ATOM   1403  OG  SER A 107      50.330  63.560  46.870  1.00  0.00           O
ATOM   1404  HG  SER A 107      50.930  63.840  47.560  1.00  0.00           H
ATOM   1405  C   SER A 107      51.610  64.260  43.440  1.00  0.00           C
ATOM   1406  O   SER A 107      50.890  63.990  42.510  1.00  0.00           O
ATOM   1407  N   HIS A 108      52.520  65.180  43.200  1.00  0.00           N
ATOM   1408  H   HIS A 108      52.900  65.650  44.010  1.00  0.00           H
ATOM   1409  CA  HIS A 108      52.830  65.860  41.910  1.00  0.00           C
ATOM   1410  HA  HIS A 108      51.930  66.310  41.480  1.00  0.00           H
ATOM   1411  CB  HIS A 108      53.880  66.920  42.220  1.00  0.00           C
ATOM   1412  HB1 HIS A 108      54.350  67.350  41.330  1.00  0.00           H
ATOM   1413  HB2 HIS A 108      54.680  66.410  42.760  1.00  0.00           H
ATOM   1414  CG  HIS A 108      53.290  68.160  42.880  1.00  0.00           C
ATOM   1415  ND1 HIS A 108      51.980  68.590  43.030  1.00  0.00           N
ATOM   1416  CE1 HIS A 108      51.990  69.720  43.740  1.00  0.00           C
ATOM   1417  HE1 HIS A 108      51.070  70.200  44.040  1.00  0.00           H
ATOM   1418  NE2 HIS A 108      53.250  69.960  44.150  1.00  0.00           N
ATOM   1419  HE2 HIS A 108      53.510  70.720  44.760  1.00  0.00           H
ATOM   1420  CD2 HIS A 108      54.030  69.000  43.670  1.00  0.00           C
ATOM   1421  HD2 HIS A 108      55.100  68.920  43.790  1.00  0.00           H
ATOM   1422  C   HIS A 108      53.320  64.900  40.800  1.00  0.00           C
ATOM   1423  O   HIS A 108      53.290  65.240  39.600  1.00  0.00           O
ATOM   1424  N   LEU A 109      53.790  63.690  41.170  1.00  0.00           N
ATOM   1425  H   LEU A 109      53.910  63.540  42.160  1.00  0.00           H
ATOM   1426  CA  LEU A 109      54.130  62.550  40.320  1.00  0.00           C
ATOM   1427  HA  LEU A 109      54.640  62.960  39.450  1.00  0.00           H
ATOM   1428  CB  LEU A 109      55.110  61.630  41.160  1.00  0.00           C
ATOM   1429  HB1 LEU A 109      54.780  60.610  40.960  1.00  0.00           H
ATOM   1430  HB2 LEU A 109      55.130  61.910  42.210  1.00  0.00           H
ATOM   1431  CG  LEU A 109      56.540  61.770  40.550  1.00  0.00           C
ATOM   1432  HG  LEU A 109      56.990  62.760  40.570  1.00  0.00           H
ATOM   1433  CD1 LEU A 109      57.400  60.890  41.440  1.00  0.00           C
ATOM   1434 HD11 LEU A 109      57.210  61.230  42.460  1.00  0.00           H
ATOM   1435 HD12 LEU A 109      57.030  59.860  41.420  1.00  0.00           H
ATOM   1436 HD13 LEU A 109      58.390  60.950  40.990  1.00  0.00           H
ATOM   1437  CD2 LEU A 109      56.820  61.300  39.060  1.00  0.00           C
ATOM   1438 HD21 LEU A 109      56.330  60.360  38.810  1.00  0.00           H
ATOM   1439 HD22 LEU A 109      56.270  61.990  38.410  1.00  0.00           H
ATOM   1440 HD23 LEU A 109      57.850  61.260  38.720  1.00  0.00           H
ATOM   1441  C   LEU A 109      52.970  61.810  39.710  1.00  0.00           C
ATOM   1442  O   LEU A 109      53.190  60.910  38.820  1.00  0.00           O
ATOM   1443  N   ILE A 110      51.820  62.070  40.230  1.00  0.00           N
ATOM   1444  H   ILE A 110      51.710  62.800  40.910  1.00  0.00           H
ATOM   1445  CA  ILE A 110      50.540  61.580  39.650  1.00  0.00           C
ATOM   1446  HA  ILE A 110      50.770  60.740  38.990  1.00  0.00           H
ATOM   1447  CB  ILE A 110      49.550  61.070  40.720  1.00  0.00           C
ATOM   1448  HB  ILE A 110      49.160  61.890  41.320  1.00  0.00           H
ATOM   1449  CG2 ILE A 110      48.300  60.390  40.120  1.00  0.00           C
ATOM   1450 HG21 ILE A 110      47.640  59.870  40.820  1.00  0.00           H
ATOM   1451 HG22 ILE A 110      47.750  61.230  39.700  1.00  0.00           H
ATOM   1452 HG23 ILE A 110      48.610  59.880  39.220  1.00  0.00           H
ATOM   1453  CG1 ILE A 110      50.200  60.030  41.680  1.00  0.00           C
ATOM   1454 HG11 ILE A 110      49.520  59.770  42.490  1.00  0.00           H
ATOM   1455 HG12 ILE A 110      51.050  60.530  42.130  1.00  0.00           H
ATOM   1456  CD  ILE A 110      50.620  58.750  40.980  1.00  0.00           C
ATOM   1457  HD1 ILE A 110      51.220  59.070  40.130  1.00  0.00           H
ATOM   1458  HD2 ILE A 110      51.180  58.130  41.690  1.00  0.00           H
ATOM   1459  HD3 ILE A 110      49.740  58.190  40.650  1.00  0.00           H
ATOM   1460  C   ILE A 110      49.800  62.620  38.770  1.00  0.00           C
ATOM   1461  O   ILE A 110      49.610  63.760  39.180  1.00  0.00           O
ATOM   1462  N   ASP A 111      49.350  62.180  37.620  1.00  0.00           N
ATOM   1463  H   ASP A 111      49.550  61.230  37.330  1.00  0.00           H
ATOM   1464  CA  ASP A 111      48.460  62.980  36.730  1.00  0.00           C
ATOM   1465  HA  ASP A 111      48.750  64.020  36.600  1.00  0.00           H
ATOM   1466  CB  ASP A 111      48.430  62.330  35.340  1.00  0.00           C
ATOM   1467  HB1 ASP A 111      48.070  63.120  34.680  1.00  0.00           H
ATOM   1468  HB2 ASP A 111      47.690  61.530  35.280  1.00  0.00           H
ATOM   1469  CG  ASP A 111      49.780  61.880  34.820  1.00  0.00           C
ATOM   1470  OD1 ASP A 111      50.610  62.680  34.440  1.00  0.00           O
ATOM   1471  OD2 ASP A 111      50.050  60.650  34.830  1.00  0.00           O
ATOM   1472  C   ASP A 111      47.010  63.050  37.350  1.00  0.00           C
ATOM   1473  O   ASP A 111      46.270  62.060  37.380  1.00  0.00           O
ATOM   1474  N   SER A 112      46.660  64.240  37.750  1.00  0.00           N
ATOM   1475  H   SER A 112      47.330  64.990  37.870  1.00  0.00           H
ATOM   1476  CA  SER A 112      45.310  64.540  38.230  1.00  0.00           C
ATOM   1477  HA  SER A 112      44.620  63.720  38.040  1.00  0.00           H
ATOM   1478  CB  SER A 112      45.380  64.660  39.800  1.00  0.00           C
ATOM   1479  HB1 SER A 112      45.900  65.600  40.010  1.00  0.00           H
ATOM   1480  HB2 SER A 112      45.770  63.700  40.150  1.00  0.00           H
ATOM   1481  OG  SER A 112      44.110  64.700  40.460  1.00  0.00           O
ATOM   1482  HG  SER A 112      43.640  63.870  40.440  1.00  0.00           H
ATOM   1483  C   SER A 112      44.750  65.880  37.630  1.00  0.00           C
ATOM   1484  O   SER A 112      45.420  66.920  37.710  1.00  0.00           O
ATOM   1485  N   PRO A 113      43.540  65.950  37.000  1.00  0.00           N
ATOM   1486  CD  PRO A 113      42.910  67.120  36.430  1.00  0.00           C
ATOM   1487  HD1 PRO A 113      43.490  67.400  35.550  1.00  0.00           H
ATOM   1488  HD2 PRO A 113      42.900  67.880  37.210  1.00  0.00           H
ATOM   1489  CG  PRO A 113      41.470  66.810  36.100  1.00  0.00           C
ATOM   1490  HG1 PRO A 113      41.100  67.440  35.290  1.00  0.00           H
ATOM   1491  HG2 PRO A 113      40.920  66.860  37.040  1.00  0.00           H
ATOM   1492  CB  PRO A 113      41.640  65.340  35.690  1.00  0.00           C
ATOM   1493  HB1 PRO A 113      41.930  65.340  34.640  1.00  0.00           H
ATOM   1494  HB2 PRO A 113      40.660  64.860  35.740  1.00  0.00           H
ATOM   1495  CA  PRO A 113      42.710  64.730  36.590  1.00  0.00           C
ATOM   1496  HA  PRO A 113      42.290  64.330  37.520  1.00  0.00           H
ATOM   1497  C   PRO A 113      43.440  63.600  35.810  1.00  0.00           C
ATOM   1498  O   PRO A 113      44.490  63.830  35.210  1.00  0.00           O
ATOM   1499  N   PRO A 114      42.890  62.320  35.690  1.00  0.00           N
ATOM   1500  CD  PRO A 114      41.650  61.860  36.250  1.00  0.00           C
ATOM   1501  HD1 PRO A 114      40.840  62.580  36.180  1.00  0.00           H
ATOM   1502  HD2 PRO A 114      41.820  61.660  37.310  1.00  0.00           H
ATOM   1503  CG  PRO A 114      41.330  60.540  35.630  1.00  0.00           C
ATOM   1504  HG1 PRO A 114      40.790  60.780  34.720  1.00  0.00           H
ATOM   1505  HG2 PRO A 114      40.670  59.970  36.290  1.00  0.00           H
ATOM   1506  CB  PRO A 114      42.720  59.960  35.340  1.00  0.00           C
ATOM   1507  HB1 PRO A 114      42.500  59.220  34.570  1.00  0.00           H
ATOM   1508  HB2 PRO A 114      43.140  59.570  36.270  1.00  0.00           H
ATOM   1509  CA  PRO A 114      43.520  61.230  34.930  1.00  0.00           C
ATOM   1510  HA  PRO A 114      44.500  61.050  35.370  1.00  0.00           H
ATOM   1511  C   PRO A 114      43.680  61.470  33.380  1.00  0.00           C
ATOM   1512  O   PRO A 114      42.800  62.080  32.830  1.00  0.00           O
ATOM   1513  N   THR A 115      44.800  60.970  32.830  1.00  0.00           N
ATOM   1514  H   THR A 115      45.490  60.660  33.490  1.00  0.00           H
ATOM   1515  CA  THR A 115      45.200  61.240  31.440  1.00  0.00           C
ATOM   1516  HA  THR A 115      44.630  62.130  31.150  1.00  0.00           H
ATOM   1517  CB  THR A 115      46.680  61.680  31.320  1.00  0.00           C
ATOM   1518  HB  THR A 115      46.920  61.650  30.250  1.00  0.00           H
ATOM   1519  CG2 THR A 115      46.870  63.120  31.850  1.00  0.00           C
ATOM   1520 HG21 THR A 115      46.360  63.300  32.800  1.00  0.00           H
ATOM   1521 HG22 THR A 115      47.920  63.390  31.950  1.00  0.00           H
ATOM   1522 HG23 THR A 115      46.510  63.850  31.130  1.00  0.00           H
ATOM   1523  OG1 THR A 115      47.490  60.730  32.020  1.00  0.00           O
ATOM   1524  HG1 THR A 115      48.390  60.990  31.800  1.00  0.00           H
ATOM   1525  C   THR A 115      44.790  60.050  30.510  1.00  0.00           C
ATOM   1526  O   THR A 115      44.200  60.350  29.490  1.00  0.00           O
ATOM   1527  N   TYR A 116      45.050  58.730  30.810  1.00  0.00           N
ATOM   1528  H   TYR A 116      45.520  58.550  31.690  1.00  0.00           H
ATOM   1529  CA  TYR A 116      44.920  57.580  29.780  1.00  0.00           C
ATOM   1530  HA  TYR A 116      44.290  57.820  28.920  1.00  0.00           H
ATOM   1531  CB  TYR A 116      46.320  57.140  29.320  1.00  0.00           C
ATOM   1532  HB1 TYR A 116      46.310  56.390  28.530  1.00  0.00           H
ATOM   1533  HB2 TYR A 116      46.780  56.580  30.130  1.00  0.00           H
ATOM   1534  CG  TYR A 116      47.240  58.270  28.870  1.00  0.00           C
ATOM   1535  CD1 TYR A 116      46.930  59.070  27.720  1.00  0.00           C
ATOM   1536  HD1 TYR A 116      46.090  58.740  27.130  1.00  0.00           H
ATOM   1537  CE1 TYR A 116      47.780  60.100  27.260  1.00  0.00           C
ATOM   1538  HE1 TYR A 116      47.570  60.640  26.360  1.00  0.00           H
ATOM   1539  CZ  TYR A 116      48.960  60.310  27.990  1.00  0.00           C
ATOM   1540  OH  TYR A 116      49.930  61.120  27.520  1.00  0.00           O
ATOM   1541  HH  TYR A 116      50.670  61.300  28.100  1.00  0.00           H
ATOM   1542  CE2 TYR A 116      49.250  59.620  29.180  1.00  0.00           C
ATOM   1543  HE2 TYR A 116      50.180  59.780  29.710  1.00  0.00           H
ATOM   1544  CD2 TYR A 116      48.400  58.590  29.570  1.00  0.00           C
ATOM   1545  HD2 TYR A 116      48.690  58.200  30.540  1.00  0.00           H
ATOM   1546  C   TYR A 116      44.360  56.280  30.410  1.00  0.00           C
ATOM   1547  O   TYR A 116      44.490  56.010  31.630  1.00  0.00           O
ATOM   1548  N   ASN A 117      43.780  55.360  29.570  1.00  0.00           N
ATOM   1549  H   ASN A 117      43.880  55.540  28.580  1.00  0.00           H
ATOM   1550  CA  ASN A 117      43.300  54.060  29.990  1.00  0.00           C
ATOM   1551  HA  ASN A 117      43.760  53.910  30.970  1.00  0.00           H
ATOM   1552  CB  ASN A 117      41.810  54.040  30.360  1.00  0.00           C
ATOM   1553  HB1 ASN A 117      41.600  54.950  30.930  1.00  0.00           H
ATOM   1554  HB2 ASN A 117      41.570  53.120  30.890  1.00  0.00           H
ATOM   1555  CG  ASN A 117      40.820  53.810  29.210  1.00  0.00           C
ATOM   1556  OD1 ASN A 117      41.170  53.660  28.070  1.00  0.00           O
ATOM   1557  ND2 ASN A 117      39.550  53.800  29.490  1.00  0.00           N
ATOM   1558 HD21 ASN A 117      39.280  53.920  30.460  1.00  0.00           H
ATOM   1559 HD22 ASN A 117      38.980  53.290  28.840  1.00  0.00           H
ATOM   1560  C   ASN A 117      43.930  52.940  29.060  1.00  0.00           C
ATOM   1561  O   ASN A 117      44.470  53.270  27.970  1.00  0.00           O
ATOM   1562  N   ALA A 118      43.740  51.630  29.400  1.00  0.00           N
ATOM   1563  H   ALA A 118      43.280  51.380  30.260  1.00  0.00           H
ATOM   1564  CA  ALA A 118      44.100  50.400  28.600  1.00  0.00           C
ATOM   1565  HA  ALA A 118      45.170  50.290  28.460  1.00  0.00           H
ATOM   1566  CB  ALA A 118      43.600  49.320  29.570  1.00  0.00           C
ATOM   1567  HB1 ALA A 118      43.960  48.370  29.180  1.00  0.00           H
ATOM   1568  HB2 ALA A 118      43.930  49.420  30.610  1.00  0.00           H
ATOM   1569  HB3 ALA A 118      42.520  49.270  29.420  1.00  0.00           H
ATOM   1570  C   ALA A 118      43.560  50.360  27.160  1.00  0.00           C
ATOM   1571  O   ALA A 118      43.960  49.510  26.400  1.00  0.00           O
ATOM   1572  N   ASP A 119      42.580  51.250  26.830  1.00  0.00           N
ATOM   1573  H   ASP A 119      42.150  51.840  27.530  1.00  0.00           H
ATOM   1574  CA  ASP A 119      42.030  51.470  25.430  1.00  0.00           C
ATOM   1575  HA  ASP A 119      42.490  50.740  24.770  1.00  0.00           H
ATOM   1576  CB  ASP A 119      40.530  51.270  25.310  1.00  0.00           C
ATOM   1577  HB1 ASP A 119      40.230  51.630  24.330  1.00  0.00           H
ATOM   1578  HB2 ASP A 119      40.090  52.100  25.860  1.00  0.00           H
ATOM   1579  CG  ASP A 119      40.060  49.770  25.720  1.00  0.00           C
ATOM   1580  OD1 ASP A 119      40.660  49.030  26.520  1.00  0.00           O
ATOM   1581  OD2 ASP A 119      39.050  49.290  25.170  1.00  0.00           O
ATOM   1582  C   ASP A 119      42.310  52.830  24.780  1.00  0.00           C
ATOM   1583  O   ASP A 119      42.480  52.910  23.570  1.00  0.00           O
ATOM   1584  N   TYR A 120      42.610  53.870  25.530  1.00  0.00           N
ATOM   1585  H   TYR A 120      42.520  53.670  26.520  1.00  0.00           H
ATOM   1586  CA  TYR A 120      42.900  55.260  25.070  1.00  0.00           C
ATOM   1587  HA  TYR A 120      42.970  55.340  23.990  1.00  0.00           H
ATOM   1588  CB  TYR A 120      41.760  56.250  25.480  1.00  0.00           C
ATOM   1589  HB1 TYR A 120      41.970  57.250  25.110  1.00  0.00           H
ATOM   1590  HB2 TYR A 120      41.700  56.200  26.570  1.00  0.00           H
ATOM   1591  CG  TYR A 120      40.420  55.830  24.920  1.00  0.00           C
ATOM   1592  CD1 TYR A 120      40.260  55.900  23.530  1.00  0.00           C
ATOM   1593  HD1 TYR A 120      41.080  56.250  22.920  1.00  0.00           H
ATOM   1594  CE1 TYR A 120      39.080  55.570  22.860  1.00  0.00           C
ATOM   1595  HE1 TYR A 120      38.940  55.590  21.790  1.00  0.00           H
ATOM   1596  CZ  TYR A 120      38.120  54.960  23.660  1.00  0.00           C
ATOM   1597  OH  TYR A 120      36.910  54.750  23.050  1.00  0.00           O
ATOM   1598  HH  TYR A 120      36.270  54.300  23.590  1.00  0.00           H
ATOM   1599  CE2 TYR A 120      38.270  54.830  25.060  1.00  0.00           C
ATOM   1600  HE2 TYR A 120      37.460  54.490  25.700  1.00  0.00           H
ATOM   1601  CD2 TYR A 120      39.400  55.290  25.630  1.00  0.00           C
ATOM   1602  HD2 TYR A 120      39.390  55.210  26.710  1.00  0.00           H
ATOM   1603  C   TYR A 120      44.260  55.670  25.610  1.00  0.00           C
ATOM   1604  O   TYR A 120      44.420  56.050  26.780  1.00  0.00           O
ATOM   1605  N   GLY A 121      45.240  55.680  24.740  1.00  0.00           N
ATOM   1606  H   GLY A 121      45.030  55.300  23.820  1.00  0.00           H
ATOM   1607  CA  GLY A 121      46.570  56.310  24.930  1.00  0.00           C
ATOM   1608  HA1 GLY A 121      47.310  55.640  24.480  1.00  0.00           H
ATOM   1609  HA2 GLY A 121      46.800  56.280  26.000  1.00  0.00           H
ATOM   1610  C   GLY A 121      46.730  57.760  24.490  1.00  0.00           C
ATOM   1611  O   GLY A 121      47.750  58.390  24.890  1.00  0.00           O
ATOM   1612  N   TYR A 122      45.680  58.310  23.910  1.00  0.00           N
ATOM   1613  H   TYR A 122      44.930  57.690  23.650  1.00  0.00           H
ATOM   1614  CA  TYR A 122      45.480  59.750  23.750  1.00  0.00           C
ATOM   1615  HA  TYR A 122      46.500  60.140  23.800  1.00  0.00           H
ATOM   1616  CB  TYR A 122      44.930  59.990  22.330  1.00  0.00           C
ATOM   1617  HB1 TYR A 122      45.690  59.610  21.660  1.00  0.00           H
ATOM   1618  HB2 TYR A 122      44.820  61.080  22.320  1.00  0.00           H
ATOM   1619  CG  TYR A 122      43.580  59.320  22.000  1.00  0.00           C
ATOM   1620  CD1 TYR A 122      43.550  58.200  21.070  1.00  0.00           C
ATOM   1621  HD1 TYR A 122      44.420  57.640  20.770  1.00  0.00           H
ATOM   1622  CE1 TYR A 122      42.300  57.650  20.750  1.00  0.00           C
ATOM   1623  HE1 TYR A 122      42.260  56.800  20.090  1.00  0.00           H
ATOM   1624  CZ  TYR A 122      41.080  58.170  21.220  1.00  0.00           C
ATOM   1625  OH  TYR A 122      39.910  57.750  20.720  1.00  0.00           O
ATOM   1626  HH  TYR A 122      39.140  58.240  21.020  1.00  0.00           H
ATOM   1627  CE2 TYR A 122      41.150  59.330  22.000  1.00  0.00           C
ATOM   1628  HE2 TYR A 122      40.260  59.800  22.390  1.00  0.00           H
ATOM   1629  CD2 TYR A 122      42.370  59.890  22.470  1.00  0.00           C
ATOM   1630  HD2 TYR A 122      42.380  60.710  23.180  1.00  0.00           H
ATOM   1631  C   TYR A 122      44.580  60.240  24.920  1.00  0.00           C
ATOM   1632  O   TYR A 122      43.840  59.370  25.420  1.00  0.00           O
ATOM   1633  N   LYS A 123      44.610  61.540  25.220  1.00  0.00           N
ATOM   1634  H   LYS A 123      45.200  62.180  24.700  1.00  0.00           H
ATOM   1635  CA  LYS A 123      43.660  62.130  26.150  1.00  0.00           C
ATOM   1636  HA  LYS A 123      43.540  61.510  27.040  1.00  0.00           H
ATOM   1637  CB  LYS A 123      44.190  63.470  26.730  1.00  0.00           C
ATOM   1638  HB1 LYS A 123      43.500  63.700  27.540  1.00  0.00           H
ATOM   1639  HB2 LYS A 123      44.110  64.240  25.970  1.00  0.00           H
ATOM   1640  CG  LYS A 123      45.670  63.490  27.190  1.00  0.00           C
ATOM   1641  HG1 LYS A 123      46.340  63.130  26.410  1.00  0.00           H
ATOM   1642  HG2 LYS A 123      45.740  62.690  27.930  1.00  0.00           H
ATOM   1643  CD  LYS A 123      46.180  64.840  27.770  1.00  0.00           C
ATOM   1644  HD1 LYS A 123      45.510  65.160  28.570  1.00  0.00           H
ATOM   1645  HD2 LYS A 123      46.160  65.590  26.980  1.00  0.00           H
ATOM   1646  CE  LYS A 123      47.650  64.520  28.190  1.00  0.00           C
ATOM   1647  HE1 LYS A 123      48.250  64.160  27.360  1.00  0.00           H
ATOM   1648  HE2 LYS A 123      47.730  63.740  28.950  1.00  0.00           H
ATOM   1649  NZ  LYS A 123      48.280  65.790  28.600  1.00  0.00           N
ATOM   1650  HZ1 LYS A 123      49.250  65.640  28.840  1.00  0.00           H
ATOM   1651  HZ2 LYS A 123      48.270  66.500  27.890  1.00  0.00           H
ATOM   1652  HZ3 LYS A 123      47.850  66.230  29.400  1.00  0.00           H
ATOM   1653  C   LYS A 123      42.240  62.230  25.640  1.00  0.00           C
ATOM   1654  O   LYS A 123      41.910  62.770  24.590  1.00  0.00           O
ATOM   1655  N   SER A 124      41.260  61.710  26.350  1.00  0.00           N
ATOM   1656  H   SER A 124      41.480  61.270  27.230  1.00  0.00           H
ATOM   1657  CA  SER A 124      39.870  61.420  25.850  1.00  0.00           C
ATOM   1658  HA  SER A 124      39.670  61.980  24.940  1.00  0.00           H
ATOM   1659  CB  SER A 124      39.670  59.920  25.490  1.00  0.00           C
ATOM   1660  HB1 SER A 124      40.560  59.550  24.960  1.00  0.00           H
ATOM   1661  HB2 SER A 124      38.830  59.730  24.830  1.00  0.00           H
ATOM   1662  OG  SER A 124      39.570  59.100  26.600  1.00  0.00           O
ATOM   1663  HG  SER A 124      40.420  59.020  27.050  1.00  0.00           H
ATOM   1664  C   SER A 124      38.780  61.720  26.920  1.00  0.00           C
ATOM   1665  O   SER A 124      39.000  61.450  28.120  1.00  0.00           O
ATOM   1666  N   TRP A 125      37.600  62.220  26.490  1.00  0.00           N
ATOM   1667  H   TRP A 125      37.440  62.300  25.500  1.00  0.00           H
ATOM   1668  CA  TRP A 125      36.500  62.300  27.470  1.00  0.00           C
ATOM   1669  HA  TRP A 125      36.700  62.830  28.410  1.00  0.00           H
ATOM   1670  CB  TRP A 125      35.250  62.930  26.760  1.00  0.00           C
ATOM   1671  HB1 TRP A 125      34.820  62.380  25.930  1.00  0.00           H
ATOM   1672  HB2 TRP A 125      35.660  63.810  26.260  1.00  0.00           H
ATOM   1673  CG  TRP A 125      34.200  63.390  27.740  1.00  0.00           C
ATOM   1674  CD1 TRP A 125      33.040  62.810  28.060  1.00  0.00           C
ATOM   1675  HD1 TRP A 125      32.650  61.910  27.630  1.00  0.00           H
ATOM   1676  NE1 TRP A 125      32.470  63.450  29.170  1.00  0.00           N
ATOM   1677  HE1 TRP A 125      31.670  63.140  29.710  1.00  0.00           H
ATOM   1678  CE2 TRP A 125      33.360  64.260  29.720  1.00  0.00           C
ATOM   1679  CZ2 TRP A 125      33.260  65.040  30.880  1.00  0.00           C
ATOM   1680  HZ2 TRP A 125      32.390  64.860  31.500  1.00  0.00           H
ATOM   1681  CH2 TRP A 125      34.210  66.020  31.140  1.00  0.00           C
ATOM   1682  HH2 TRP A 125      34.200  66.600  32.050  1.00  0.00           H
ATOM   1683  CZ3 TRP A 125      35.230  66.230  30.200  1.00  0.00           C
ATOM   1684  HZ3 TRP A 125      35.970  67.020  30.300  1.00  0.00           H
ATOM   1685  CE3 TRP A 125      35.320  65.450  29.100  1.00  0.00           C
ATOM   1686  HE3 TRP A 125      36.170  65.630  28.460  1.00  0.00           H
ATOM   1687  CD2 TRP A 125      34.420  64.350  28.820  1.00  0.00           C
ATOM   1688  C   TRP A 125      36.120  60.940  28.010  1.00  0.00           C
ATOM   1689  O   TRP A 125      35.760  60.770  29.170  1.00  0.00           O
ATOM   1690  N   GLU A 126      36.200  59.910  27.170  1.00  0.00           N
ATOM   1691  H   GLU A 126      36.620  59.970  26.250  1.00  0.00           H
ATOM   1692  CA  GLU A 126      35.760  58.560  27.600  1.00  0.00           C
ATOM   1693  HA  GLU A 126      34.720  58.710  27.890  1.00  0.00           H
ATOM   1694  CB  GLU A 126      35.730  57.680  26.390  1.00  0.00           C
ATOM   1695  HB1 GLU A 126      36.760  57.540  26.070  1.00  0.00           H
ATOM   1696  HB2 GLU A 126      35.080  58.180  25.670  1.00  0.00           H
ATOM   1697  CG  GLU A 126      35.100  56.250  26.540  1.00  0.00           C
ATOM   1698  HG1 GLU A 126      35.760  55.510  26.980  1.00  0.00           H
ATOM   1699  HG2 GLU A 126      35.030  55.900  25.510  1.00  0.00           H
ATOM   1700  CD  GLU A 126      33.720  56.230  27.160  1.00  0.00           C
ATOM   1701  OE1 GLU A 126      33.350  55.140  27.680  1.00  0.00           O
ATOM   1702  OE2 GLU A 126      32.960  57.200  26.990  1.00  0.00           O
ATOM   1703  C   GLU A 126      36.540  58.050  28.780  1.00  0.00           C
ATOM   1704  O   GLU A 126      35.950  57.540  29.760  1.00  0.00           O
ATOM   1705  N   ALA A 127      37.850  58.210  28.840  1.00  0.00           N
ATOM   1706  H   ALA A 127      38.310  58.490  27.990  1.00  0.00           H
ATOM   1707  CA  ALA A 127      38.610  57.720  29.930  1.00  0.00           C
ATOM   1708  HA  ALA A 127      38.290  56.700  30.090  1.00  0.00           H
ATOM   1709  CB  ALA A 127      40.070  57.670  29.480  1.00  0.00           C
ATOM   1710  HB1 ALA A 127      40.640  57.420  30.370  1.00  0.00           H
ATOM   1711  HB2 ALA A 127      40.090  56.820  28.800  1.00  0.00           H
ATOM   1712  HB3 ALA A 127      40.440  58.580  29.020  1.00  0.00           H
ATOM   1713  C   ALA A 127      38.450  58.530  31.210  1.00  0.00           C
ATOM   1714  O   ALA A 127      38.350  57.940  32.280  1.00  0.00           O
ATOM   1715  N   PHE A 128      38.340  59.860  31.070  1.00  0.00           N
ATOM   1716  H   PHE A 128      38.570  60.240  30.160  1.00  0.00           H
ATOM   1717  CA  PHE A 128      38.010  60.750  32.160  1.00  0.00           C
ATOM   1718  HA  PHE A 128      38.770  60.640  32.940  1.00  0.00           H
ATOM   1719  CB  PHE A 128      37.770  62.200  31.720  1.00  0.00           C
ATOM   1720  HB1 PHE A 128      36.840  62.310  31.160  1.00  0.00           H
ATOM   1721  HB2 PHE A 128      38.700  62.510  31.240  1.00  0.00           H
ATOM   1722  CG  PHE A 128      37.570  63.110  32.880  1.00  0.00           C
ATOM   1723  CD1 PHE A 128      36.290  63.760  32.930  1.00  0.00           C
ATOM   1724  HD1 PHE A 128      35.530  63.710  32.170  1.00  0.00           H
ATOM   1725  CE1 PHE A 128      35.990  64.460  34.140  1.00  0.00           C
ATOM   1726  HE1 PHE A 128      34.970  64.780  34.200  1.00  0.00           H
ATOM   1727  CZ  PHE A 128      36.920  64.570  35.160  1.00  0.00           C
ATOM   1728  HZ  PHE A 128      36.560  65.240  35.930  1.00  0.00           H
ATOM   1729  CE2 PHE A 128      38.190  64.020  35.060  1.00  0.00           C
ATOM   1730  HE2 PHE A 128      38.840  64.020  35.920  1.00  0.00           H
ATOM   1731  CD2 PHE A 128      38.530  63.290  33.870  1.00  0.00           C
ATOM   1732  HD2 PHE A 128      39.430  62.690  33.830  1.00  0.00           H
ATOM   1733  C   PHE A 128      36.660  60.290  32.800  1.00  0.00           C
ATOM   1734  O   PHE A 128      36.700  60.140  33.980  1.00  0.00           O
ATOM   1735  N   SER A 129      35.530  59.990  32.100  1.00  0.00           N
ATOM   1736  H   SER A 129      35.660  59.980  31.100  1.00  0.00           H
ATOM   1737  CA  SER A 129      34.130  60.050  32.600  1.00  0.00           C
ATOM   1738  HA  SER A 129      34.100  60.650  33.510  1.00  0.00           H
ATOM   1739  CB  SER A 129      33.260  60.810  31.660  1.00  0.00           C
ATOM   1740  HB1 SER A 129      33.540  61.860  31.650  1.00  0.00           H
ATOM   1741  HB2 SER A 129      32.290  60.850  32.170  1.00  0.00           H
ATOM   1742  OG  SER A 129      33.130  60.380  30.310  1.00  0.00           O
ATOM   1743  HG  SER A 129      33.890  60.680  29.800  1.00  0.00           H
ATOM   1744  C   SER A 129      33.590  58.690  32.950  1.00  0.00           C
ATOM   1745  O   SER A 129      32.570  58.570  33.680  1.00  0.00           O
ATOM   1746  N   ASN A 130      34.190  57.610  32.440  1.00  0.00           N
ATOM   1747  H   ASN A 130      34.870  57.790  31.730  1.00  0.00           H
ATOM   1748  CA  ASN A 130      33.820  56.180  32.660  1.00  0.00           C
ATOM   1749  HA  ASN A 130      32.780  56.150  32.950  1.00  0.00           H
ATOM   1750  CB  ASN A 130      33.920  55.490  31.320  1.00  0.00           C
ATOM   1751  HB1 ASN A 130      34.970  55.250  31.130  1.00  0.00           H
ATOM   1752  HB2 ASN A 130      33.570  56.080  30.470  1.00  0.00           H
ATOM   1753  CG  ASN A 130      33.290  54.130  31.280  1.00  0.00           C
ATOM   1754  OD1 ASN A 130      33.230  53.390  32.250  1.00  0.00           O
ATOM   1755  ND2 ASN A 130      32.830  53.770  30.110  1.00  0.00           N
ATOM   1756 HD21 ASN A 130      32.870  54.420  29.340  1.00  0.00           H
ATOM   1757 HD22 ASN A 130      32.750  52.770  29.960  1.00  0.00           H
ATOM   1758  C   ASN A 130      34.600  55.560  33.810  1.00  0.00           C
ATOM   1759  O   ASN A 130      35.700  55.000  33.630  1.00  0.00           O
ATOM   1760  N   LEU A 131      34.000  55.700  34.980  1.00  0.00           N
ATOM   1761  H   LEU A 131      33.090  56.130  34.980  1.00  0.00           H
ATOM   1762  CA  LEU A 131      34.550  55.280  36.250  1.00  0.00           C
ATOM   1763  HA  LEU A 131      35.550  55.710  36.360  1.00  0.00           H
ATOM   1764  CB  LEU A 131      33.650  55.720  37.450  1.00  0.00           C
ATOM   1765  HB1 LEU A 131      34.080  55.420  38.410  1.00  0.00           H
ATOM   1766  HB2 LEU A 131      32.650  55.310  37.320  1.00  0.00           H
ATOM   1767  CG  LEU A 131      33.520  57.280  37.540  1.00  0.00           C
ATOM   1768  HG  LEU A 131      32.990  57.580  36.640  1.00  0.00           H
ATOM   1769  CD1 LEU A 131      32.720  57.620  38.790  1.00  0.00           C
ATOM   1770 HD11 LEU A 131      33.040  57.070  39.690  1.00  0.00           H
ATOM   1771 HD12 LEU A 131      32.680  58.680  39.010  1.00  0.00           H
ATOM   1772 HD13 LEU A 131      31.700  57.370  38.510  1.00  0.00           H
ATOM   1773  CD2 LEU A 131      34.840  57.980  37.520  1.00  0.00           C
ATOM   1774 HD21 LEU A 131      35.510  57.690  38.330  1.00  0.00           H
ATOM   1775 HD22 LEU A 131      35.380  57.730  36.610  1.00  0.00           H
ATOM   1776 HD23 LEU A 131      34.640  59.040  37.640  1.00  0.00           H
ATOM   1777  C   LEU A 131      34.710  53.730  36.250  1.00  0.00           C
ATOM   1778  O   LEU A 131      35.160  53.180  37.280  1.00  0.00           O
ATOM   1779  N   SER A 132      34.280  52.960  35.210  1.00  0.00           N
ATOM   1780  H   SER A 132      33.750  53.470  34.510  1.00  0.00           H
ATOM   1781  CA  SER A 132      34.470  51.500  35.090  1.00  0.00           C
ATOM   1782  HA  SER A 132      34.210  50.990  36.020  1.00  0.00           H
ATOM   1783  CB  SER A 132      33.520  50.990  33.930  1.00  0.00           C
ATOM   1784  HB1 SER A 132      33.540  49.900  33.980  1.00  0.00           H
ATOM   1785  HB2 SER A 132      33.970  51.260  32.970  1.00  0.00           H
ATOM   1786  OG  SER A 132      32.200  51.560  34.190  1.00  0.00           O
ATOM   1787  HG  SER A 132      31.740  51.000  34.830  1.00  0.00           H
ATOM   1788  C   SER A 132      35.900  51.030  34.760  1.00  0.00           C
ATOM   1789  O   SER A 132      36.230  49.900  34.940  1.00  0.00           O
ATOM   1790  N   TYR A 133      36.770  51.930  34.300  1.00  0.00           N
ATOM   1791  H   TYR A 133      36.350  52.830  34.160  1.00  0.00           H
ATOM   1792  CA  TYR A 133      38.160  51.800  34.020  1.00  0.00           C
ATOM   1793  HA  TYR A 133      38.380  50.780  33.690  1.00  0.00           H
ATOM   1794  CB  TYR A 133      38.590  52.690  32.840  1.00  0.00           C
ATOM   1795  HB1 TYR A 133      39.680  52.720  32.780  1.00  0.00           H
ATOM   1796  HB2 TYR A 133      38.260  53.710  33.040  1.00  0.00           H
ATOM   1797  CG  TYR A 133      38.100  52.310  31.460  1.00  0.00           C
ATOM   1798  CD1 TYR A 133      38.720  51.210  30.810  1.00  0.00           C
ATOM   1799  HD1 TYR A 133      39.590  50.760  31.270  1.00  0.00           H
ATOM   1800  CE1 TYR A 133      38.230  50.840  29.530  1.00  0.00           C
ATOM   1801  HE1 TYR A 133      38.660  49.950  29.090  1.00  0.00           H
ATOM   1802  CZ  TYR A 133      37.170  51.540  28.860  1.00  0.00           C
ATOM   1803  OH  TYR A 133      36.580  51.050  27.760  1.00  0.00           O
ATOM   1804  HH  TYR A 133      35.820  51.540  27.430  1.00  0.00           H
ATOM   1805  CE2 TYR A 133      36.550  52.620  29.530  1.00  0.00           C
ATOM   1806  HE2 TYR A 133      35.640  53.040  29.120  1.00  0.00           H
ATOM   1807  CD2 TYR A 133      36.990  52.960  30.820  1.00  0.00           C
ATOM   1808  HD2 TYR A 133      36.460  53.680  31.430  1.00  0.00           H
ATOM   1809  C   TYR A 133      39.110  52.170  35.160  1.00  0.00           C
ATOM   1810  O   TYR A 133      38.880  53.150  35.910  1.00  0.00           O
ATOM   1811  N   TYR A 134      40.280  51.560  35.150  1.00  0.00           N
ATOM   1812  H   TYR A 134      40.310  50.660  34.700  1.00  0.00           H
ATOM   1813  CA  TYR A 134      41.510  52.010  35.810  1.00  0.00           C
ATOM   1814  HA  TYR A 134      41.410  52.570  36.740  1.00  0.00           H
ATOM   1815  CB  TYR A 134      42.410  50.810  35.940  1.00  0.00           C
ATOM   1816  HB1 TYR A 134      43.430  51.080  36.240  1.00  0.00           H
ATOM   1817  HB2 TYR A 134      42.510  50.260  35.010  1.00  0.00           H
ATOM   1818  CG  TYR A 134      42.160  49.740  37.040  1.00  0.00           C
ATOM   1819  CD1 TYR A 134      41.700  50.090  38.290  1.00  0.00           C
ATOM   1820  HD1 TYR A 134      41.500  51.090  38.640  1.00  0.00           H
ATOM   1821  CE1 TYR A 134      41.350  49.060  39.180  1.00  0.00           C
ATOM   1822  HE1 TYR A 134      40.840  49.250  40.110  1.00  0.00           H
ATOM   1823  CZ  TYR A 134      41.560  47.720  38.880  1.00  0.00           C
ATOM   1824  OH  TYR A 134      41.350  46.680  39.770  1.00  0.00           O
ATOM   1825  HH  TYR A 134      41.390  45.800  39.410  1.00  0.00           H
ATOM   1826  CE2 TYR A 134      42.160  47.400  37.630  1.00  0.00           C
ATOM   1827  HE2 TYR A 134      42.410  46.360  37.480  1.00  0.00           H
ATOM   1828  CD2 TYR A 134      42.390  48.390  36.680  1.00  0.00           C
ATOM   1829  HD2 TYR A 134      42.790  48.110  35.710  1.00  0.00           H
ATOM   1830  C   TYR A 134      42.140  53.110  34.860  1.00  0.00           C
ATOM   1831  O   TYR A 134      42.250  52.900  33.650  1.00  0.00           O
ATOM   1832  N   THR A 135      42.640  54.170  35.500  1.00  0.00           N
ATOM   1833  H   THR A 135      42.510  54.360  36.480  1.00  0.00           H
ATOM   1834  CA  THR A 135      43.490  55.110  34.770  1.00  0.00           C
ATOM   1835  HA  THR A 135      43.180  55.230  33.730  1.00  0.00           H
ATOM   1836  CB  THR A 135      43.650  56.420  35.510  1.00  0.00           C
ATOM   1837  HB  THR A 135      42.660  56.820  35.700  1.00  0.00           H
ATOM   1838  CG2 THR A 135      44.370  56.370  36.890  1.00  0.00           C
ATOM   1839 HG21 THR A 135      43.890  55.610  37.500  1.00  0.00           H
ATOM   1840 HG22 THR A 135      45.360  55.950  36.710  1.00  0.00           H
ATOM   1841 HG23 THR A 135      44.330  57.370  37.330  1.00  0.00           H
ATOM   1842  OG1 THR A 135      44.400  57.400  34.740  1.00  0.00           O
ATOM   1843  HG1 THR A 135      44.630  58.160  35.260  1.00  0.00           H
ATOM   1844  C   THR A 135      44.920  54.380  34.540  1.00  0.00           C
ATOM   1845  O   THR A 135      45.080  53.200  34.890  1.00  0.00           O
ATOM   1846  N   ARG A 136      45.900  55.100  33.940  1.00  0.00           N
ATOM   1847  H   ARG A 136      45.630  55.970  33.510  1.00  0.00           H
ATOM   1848  CA  ARG A 136      47.250  54.520  33.560  1.00  0.00           C
ATOM   1849  HA  ARG A 136      47.510  53.740  34.280  1.00  0.00           H
ATOM   1850  CB  ARG A 136      47.190  54.050  32.090  1.00  0.00           C
ATOM   1851  HB1 ARG A 136      48.230  53.930  31.800  1.00  0.00           H
ATOM   1852  HB2 ARG A 136      46.760  54.850  31.480  1.00  0.00           H
ATOM   1853  CG  ARG A 136      46.560  52.710  31.620  1.00  0.00           C
ATOM   1854  HG1 ARG A 136      46.840  52.680  30.570  1.00  0.00           H
ATOM   1855  HG2 ARG A 136      45.480  52.860  31.650  1.00  0.00           H
ATOM   1856  CD  ARG A 136      47.020  51.430  32.330  1.00  0.00           C
ATOM   1857  HD1 ARG A 136      46.680  50.500  31.880  1.00  0.00           H
ATOM   1858  HD2 ARG A 136      46.670  51.420  33.370  1.00  0.00           H
ATOM   1859  NE  ARG A 136      48.510  51.390  32.420  1.00  0.00           N
ATOM   1860  HE  ARG A 136      48.920  51.700  33.290  1.00  0.00           H
ATOM   1861  CZ  ARG A 136      49.290  51.150  31.360  1.00  0.00           C
ATOM   1862  NH1 ARG A 136      48.980  50.680  30.200  1.00  0.00           N
ATOM   1863 HH11 ARG A 136      48.020  50.390  30.090  1.00  0.00           H
ATOM   1864 HH12 ARG A 136      49.750  50.530  29.570  1.00  0.00           H
ATOM   1865  NH2 ARG A 136      50.530  51.400  31.480  1.00  0.00           N
ATOM   1866 HH21 ARG A 136      50.800  52.000  32.240  1.00  0.00           H
ATOM   1867 HH22 ARG A 136      51.190  51.360  30.710  1.00  0.00           H
ATOM   1868  C   ARG A 136      48.330  55.580  33.830  1.00  0.00           C
ATOM   1869  O   ARG A 136      48.070  56.690  33.360  1.00  0.00           O
ATOM   1870  N   ALA A 137      49.460  55.250  34.370  1.00  0.00           N
ATOM   1871  H   ALA A 137      49.650  54.260  34.390  1.00  0.00           H
ATOM   1872  CA  ALA A 137      50.540  56.140  34.570  1.00  0.00           C
ATOM   1873  HA  ALA A 137      50.160  57.080  34.950  1.00  0.00           H
ATOM   1874  CB  ALA A 137      51.560  55.710  35.620  1.00  0.00           C
ATOM   1875  HB1 ALA A 137      51.830  54.720  35.260  1.00  0.00           H
ATOM   1876  HB2 ALA A 137      52.440  56.350  35.690  1.00  0.00           H
ATOM   1877  HB3 ALA A 137      51.130  55.640  36.620  1.00  0.00           H
ATOM   1878  C   ALA A 137      51.280  56.400  33.300  1.00  0.00           C
ATOM   1879  O   ALA A 137      51.830  57.420  33.020  1.00  0.00           O
ATOM   1880  N   LEU A 138      51.290  55.390  32.420  1.00  0.00           N
ATOM   1881  H   LEU A 138      51.080  54.470  32.790  1.00  0.00           H
ATOM   1882  CA  LEU A 138      51.920  55.450  31.110  1.00  0.00           C
ATOM   1883  HA  LEU A 138      52.120  56.470  30.760  1.00  0.00           H
ATOM   1884  CB  LEU A 138      53.160  54.560  31.100  1.00  0.00           C
ATOM   1885  HB1 LEU A 138      53.430  54.280  30.080  1.00  0.00           H
ATOM   1886  HB2 LEU A 138      52.990  53.630  31.640  1.00  0.00           H
ATOM   1887  CG  LEU A 138      54.390  55.160  31.860  1.00  0.00           C
ATOM   1888  HG  LEU A 138      54.220  55.360  32.920  1.00  0.00           H
ATOM   1889  CD1 LEU A 138      55.540  54.220  31.880  1.00  0.00           C
ATOM   1890 HD11 LEU A 138      56.020  54.180  30.910  1.00  0.00           H
ATOM   1891 HD12 LEU A 138      56.250  54.720  32.550  1.00  0.00           H
ATOM   1892 HD13 LEU A 138      55.260  53.210  32.170  1.00  0.00           H
ATOM   1893  CD2 LEU A 138      54.790  56.430  31.050  1.00  0.00           C
ATOM   1894 HD21 LEU A 138      54.940  56.200  29.990  1.00  0.00           H
ATOM   1895 HD22 LEU A 138      53.940  57.100  31.160  1.00  0.00           H
ATOM   1896 HD23 LEU A 138      55.670  56.810  31.550  1.00  0.00           H
ATOM   1897  C   LEU A 138      50.880  54.900  30.130  1.00  0.00           C
ATOM   1898  O   LEU A 138      50.050  54.020  30.370  1.00  0.00           O
ATOM   1899  N   PRO A 139      50.800  55.430  28.900  1.00  0.00           N
ATOM   1900  CD  PRO A 139      51.620  56.490  28.340  1.00  0.00           C
ATOM   1901  HD1 PRO A 139      52.650  56.180  28.510  1.00  0.00           H
ATOM   1902  HD2 PRO A 139      51.420  57.440  28.830  1.00  0.00           H
ATOM   1903  CG  PRO A 139      51.220  56.660  26.870  1.00  0.00           C
ATOM   1904  HG1 PRO A 139      51.950  56.100  26.270  1.00  0.00           H
ATOM   1905  HG2 PRO A 139      51.250  57.670  26.470  1.00  0.00           H
ATOM   1906  CB  PRO A 139      49.790  56.060  26.810  1.00  0.00           C
ATOM   1907  HB1 PRO A 139      49.520  55.640  25.830  1.00  0.00           H
ATOM   1908  HB2 PRO A 139      49.040  56.820  27.000  1.00  0.00           H
ATOM   1909  CA  PRO A 139      49.760  55.060  27.980  1.00  0.00           C
ATOM   1910  HA  PRO A 139      48.770  54.970  28.440  1.00  0.00           H
ATOM   1911  C   PRO A 139      50.050  53.670  27.410  1.00  0.00           C
ATOM   1912  O   PRO A 139      51.220  53.180  27.490  1.00  0.00           O
ATOM   1913  N   PRO A 140      49.080  52.950  26.920  1.00  0.00           N
ATOM   1914  CD  PRO A 140      47.700  53.280  26.890  1.00  0.00           C
ATOM   1915  HD1 PRO A 140      47.590  54.280  26.450  1.00  0.00           H
ATOM   1916  HD2 PRO A 140      47.160  53.280  27.830  1.00  0.00           H
ATOM   1917  CG  PRO A 140      47.000  52.230  25.970  1.00  0.00           C
ATOM   1918  HG1 PRO A 140      47.060  52.510  24.920  1.00  0.00           H
ATOM   1919  HG2 PRO A 140      46.000  51.980  26.320  1.00  0.00           H
ATOM   1920  CB  PRO A 140      47.870  51.000  26.190  1.00  0.00           C
ATOM   1921  HB1 PRO A 140      47.750  50.300  25.360  1.00  0.00           H
ATOM   1922  HB2 PRO A 140      47.700  50.550  27.170  1.00  0.00           H
ATOM   1923  CA  PRO A 140      49.290  51.560  26.410  1.00  0.00           C
ATOM   1924  HA  PRO A 140      49.800  50.830  27.040  1.00  0.00           H
ATOM   1925  C   PRO A 140      50.150  51.580  25.130  1.00  0.00           C
ATOM   1926  O   PRO A 140      49.930  52.290  24.160  1.00  0.00           O
ATOM   1927  N   VAL A 141      51.110  50.660  25.060  1.00  0.00           N
ATOM   1928  H   VAL A 141      51.210  50.010  25.830  1.00  0.00           H
ATOM   1929  CA  VAL A 141      51.970  50.280  23.920  1.00  0.00           C
ATOM   1930  HA  VAL A 141      52.630  51.120  23.700  1.00  0.00           H
ATOM   1931  CB  VAL A 141      52.830  48.960  24.090  1.00  0.00           C
ATOM   1932  HB  VAL A 141      52.270  48.040  24.260  1.00  0.00           H
ATOM   1933  CG1 VAL A 141      53.670  48.730  22.830  1.00  0.00           C
ATOM   1934 HG11 VAL A 141      54.390  47.970  23.150  1.00  0.00           H
ATOM   1935 HG12 VAL A 141      53.090  48.320  22.000  1.00  0.00           H
ATOM   1936 HG13 VAL A 141      54.290  49.590  22.590  1.00  0.00           H
ATOM   1937  CG2 VAL A 141      53.820  49.110  25.280  1.00  0.00           C
ATOM   1938 HG21 VAL A 141      53.210  49.560  26.070  1.00  0.00           H
ATOM   1939 HG22 VAL A 141      54.270  48.140  25.480  1.00  0.00           H
ATOM   1940 HG23 VAL A 141      54.660  49.760  25.040  1.00  0.00           H
ATOM   1941  C   VAL A 141      51.130  50.040  22.630  1.00  0.00           C
ATOM   1942  O   VAL A 141      50.300  49.080  22.660  1.00  0.00           O
ATOM   1943  N   PRO A 142      51.210  50.820  21.580  1.00  0.00           N
ATOM   1944  CD  PRO A 142      52.020  52.020  21.430  1.00  0.00           C
ATOM   1945  HD1 PRO A 142      53.040  51.730  21.180  1.00  0.00           H
ATOM   1946  HD2 PRO A 142      51.910  52.640  22.320  1.00  0.00           H
ATOM   1947  CG  PRO A 142      51.520  52.770  20.180  1.00  0.00           C
ATOM   1948  HG1 PRO A 142      52.310  53.370  19.730  1.00  0.00           H
ATOM   1949  HG2 PRO A 142      50.680  53.440  20.350  1.00  0.00           H
ATOM   1950  CB  PRO A 142      51.000  51.680  19.290  1.00  0.00           C
ATOM   1951  HB1 PRO A 142      51.880  51.320  18.750  1.00  0.00           H
ATOM   1952  HB2 PRO A 142      50.190  51.990  18.640  1.00  0.00           H
ATOM   1953  CA  PRO A 142      50.500  50.650  20.300  1.00  0.00           C
ATOM   1954  HA  PRO A 142      49.490  50.960  20.560  1.00  0.00           H
ATOM   1955  C   PRO A 142      50.510  49.260  19.700  1.00  0.00           C
ATOM   1956  O   PRO A 142      51.520  48.570  19.730  1.00  0.00           O
ATOM   1957  N   ASP A 143      49.360  48.850  19.160  1.00  0.00           N
ATOM   1958  H   ASP A 143      48.550  49.460  19.120  1.00  0.00           H
ATOM   1959  CA  ASP A 143      49.090  47.420  18.900  1.00  0.00           C
ATOM   1960  HA  ASP A 143      49.450  46.860  19.770  1.00  0.00           H
ATOM   1961  CB  ASP A 143      47.600  47.120  18.640  1.00  0.00           C
ATOM   1962  HB1 ASP A 143      47.400  46.060  18.460  1.00  0.00           H
ATOM   1963  HB2 ASP A 143      47.360  47.580  17.680  1.00  0.00           H
ATOM   1964  CG  ASP A 143      46.640  47.580  19.750  1.00  0.00           C
ATOM   1965  OD1 ASP A 143      46.990  48.200  20.790  1.00  0.00           O
ATOM   1966  OD2 ASP A 143      45.460  47.150  19.630  1.00  0.00           O
ATOM   1967  C   ASP A 143      49.890  46.940  17.710  1.00  0.00           C
ATOM   1968  O   ASP A 143      50.180  45.740  17.620  1.00  0.00           O
ATOM   1969  N   ASP A 144      50.400  47.850  16.820  1.00  0.00           N
ATOM   1970  H   ASP A 144      50.220  48.840  16.860  1.00  0.00           H
ATOM   1971  CA  ASP A 144      51.270  47.620  15.620  1.00  0.00           C
ATOM   1972  HA  ASP A 144      51.100  46.600  15.300  1.00  0.00           H
ATOM   1973  CB  ASP A 144      50.860  48.450  14.360  1.00  0.00           C
ATOM   1974  HB1 ASP A 144      49.800  48.230  14.180  1.00  0.00           H
ATOM   1975  HB2 ASP A 144      51.470  48.250  13.480  1.00  0.00           H
ATOM   1976  CG  ASP A 144      51.010  49.950  14.600  1.00  0.00           C
ATOM   1977  OD1 ASP A 144      50.330  50.530  15.480  1.00  0.00           O
ATOM   1978  OD2 ASP A 144      51.930  50.550  13.940  1.00  0.00           O
ATOM   1979  C   ASP A 144      52.770  47.650  15.890  1.00  0.00           C
ATOM   1980  O   ASP A 144      53.620  47.570  14.980  1.00  0.00           O
ATOM   1981  N   CYS A 145      53.190  47.780  17.140  1.00  0.00           N
ATOM   1982  H   CYS A 145      52.530  48.070  17.840  1.00  0.00           H
ATOM   1983  CA  CYS A 145      54.570  48.040  17.450  1.00  0.00           C
ATOM   1984  HA  CYS A 145      54.820  48.840  16.750  1.00  0.00           H
ATOM   1985  CB  CYS A 145      54.770  48.480  18.890  1.00  0.00           C
ATOM   1986  HB1 CYS A 145      55.770  48.420  19.320  1.00  0.00           H
ATOM   1987  HB2 CYS A 145      54.110  47.760  19.360  1.00  0.00           H
ATOM   1988  SG  CYS A 145      54.250  50.170  19.380  1.00  0.00           S
ATOM   1989  C   CYS A 145      55.450  46.770  17.230  1.00  0.00           C
ATOM   1990  O   CYS A 145      55.130  45.680  17.700  1.00  0.00           O
ATOM   1991  N   PRO A 146      56.670  46.870  16.640  1.00  0.00           N
ATOM   1992  CD  PRO A 146      57.380  48.170  16.330  1.00  0.00           C
ATOM   1993  HD1 PRO A 146      57.400  48.870  17.170  1.00  0.00           H
ATOM   1994  HD2 PRO A 146      56.850  48.650  15.510  1.00  0.00           H
ATOM   1995  CG  PRO A 146      58.710  47.790  15.730  1.00  0.00           C
ATOM   1996  HG1 PRO A 146      59.500  47.770  16.480  1.00  0.00           H
ATOM   1997  HG2 PRO A 146      58.790  48.530  14.930  1.00  0.00           H
ATOM   1998  CB  PRO A 146      58.450  46.390  15.240  1.00  0.00           C
ATOM   1999  HB1 PRO A 146      59.350  45.770  15.320  1.00  0.00           H
ATOM   2000  HB2 PRO A 146      58.030  46.380  14.240  1.00  0.00           H
ATOM   2001  CA  PRO A 146      57.420  45.760  16.160  1.00  0.00           C
ATOM   2002  HA  PRO A 146      56.820  45.150  15.490  1.00  0.00           H
ATOM   2003  C   PRO A 146      58.060  44.860  17.210  1.00  0.00           C
ATOM   2004  O   PRO A 146      58.700  43.840  16.860  1.00  0.00           O
ATOM   2005  N   THR A 147      57.970  45.210  18.500  1.00  0.00           N
ATOM   2006  H   THR A 147      57.710  46.170  18.670  1.00  0.00           H
ATOM   2007  CA  THR A 147      58.100  44.260  19.630  1.00  0.00           C
ATOM   2008  HA  THR A 147      58.040  43.240  19.260  1.00  0.00           H
ATOM   2009  CB  THR A 147      59.460  44.410  20.260  1.00  0.00           C
ATOM   2010  HB  THR A 147      59.580  43.680  21.060  1.00  0.00           H
ATOM   2011  CG2 THR A 147      60.650  44.230  19.350  1.00  0.00           C
ATOM   2012 HG21 THR A 147      60.740  44.940  18.520  1.00  0.00           H
ATOM   2013 HG22 THR A 147      61.560  44.100  19.930  1.00  0.00           H
ATOM   2014 HG23 THR A 147      60.450  43.290  18.820  1.00  0.00           H
ATOM   2015  OG1 THR A 147      59.660  45.620  20.900  1.00  0.00           O
ATOM   2016  HG1 THR A 147      60.320  45.440  21.580  1.00  0.00           H
ATOM   2017  C   THR A 147      57.020  44.420  20.640  1.00  0.00           C
ATOM   2018  O   THR A 147      56.530  45.550  20.710  1.00  0.00           O
ATOM   2019  N   PRO A 148      56.660  43.440  21.480  1.00  0.00           N
ATOM   2020  CD  PRO A 148      57.110  42.050  21.560  1.00  0.00           C
ATOM   2021  HD1 PRO A 148      57.980  41.980  22.220  1.00  0.00           H
ATOM   2022  HD2 PRO A 148      57.420  41.630  20.600  1.00  0.00           H
ATOM   2023  CG  PRO A 148      55.940  41.210  22.130  1.00  0.00           C
ATOM   2024  HG1 PRO A 148      56.310  40.310  22.630  1.00  0.00           H
ATOM   2025  HG2 PRO A 148      55.290  40.920  21.310  1.00  0.00           H
ATOM   2026  CB  PRO A 148      55.550  42.300  23.210  1.00  0.00           C
ATOM   2027  HB1 PRO A 148      56.250  42.390  24.040  1.00  0.00           H
ATOM   2028  HB2 PRO A 148      54.520  42.180  23.560  1.00  0.00           H
ATOM   2029  CA  PRO A 148      55.540  43.580  22.350  1.00  0.00           C
ATOM   2030  HA  PRO A 148      54.630  43.530  21.760  1.00  0.00           H
ATOM   2031  C   PRO A 148      55.520  44.800  23.330  1.00  0.00           C
ATOM   2032  O   PRO A 148      54.450  45.030  23.850  1.00  0.00           O
ATOM   2033  N   LEU A 149      56.630  45.370  23.730  1.00  0.00           N
ATOM   2034  H   LEU A 149      57.450  44.850  23.450  1.00  0.00           H
ATOM   2035  CA  LEU A 149      56.850  46.560  24.610  1.00  0.00           C
ATOM   2036  HA  LEU A 149      55.970  46.750  25.220  1.00  0.00           H
ATOM   2037  CB  LEU A 149      57.930  46.150  25.530  1.00  0.00           C
ATOM   2038  HB1 LEU A 149      58.180  47.000  26.170  1.00  0.00           H
ATOM   2039  HB2 LEU A 149      58.860  45.950  24.990  1.00  0.00           H
ATOM   2040  CG  LEU A 149      57.610  44.900  26.310  1.00  0.00           C
ATOM   2041  HG  LEU A 149      57.500  44.030  25.660  1.00  0.00           H
ATOM   2042  CD1 LEU A 149      58.840  44.820  27.260  1.00  0.00           C
ATOM   2043 HD11 LEU A 149      58.800  43.940  27.900  1.00  0.00           H
ATOM   2044 HD12 LEU A 149      59.740  44.760  26.660  1.00  0.00           H
ATOM   2045 HD13 LEU A 149      58.980  45.730  27.850  1.00  0.00           H
ATOM   2046  CD2 LEU A 149      56.400  44.870  27.210  1.00  0.00           C
ATOM   2047 HD21 LEU A 149      56.330  43.920  27.750  1.00  0.00           H
ATOM   2048 HD22 LEU A 149      56.580  45.690  27.900  1.00  0.00           H
ATOM   2049 HD23 LEU A 149      55.490  45.140  26.670  1.00  0.00           H
ATOM   2050  C   LEU A 149      57.200  47.850  23.850  1.00  0.00           C
ATOM   2051  O   LEU A 149      57.270  48.900  24.470  1.00  0.00           O
ATOM   2052  N   GLY A 150      57.280  47.820  22.510  1.00  0.00           N
ATOM   2053  H   GLY A 150      56.980  46.980  22.050  1.00  0.00           H
ATOM   2054  CA  GLY A 150      57.900  48.920  21.700  1.00  0.00           C
ATOM   2055  HA1 GLY A 150      58.450  49.610  22.340  1.00  0.00           H
ATOM   2056  HA2 GLY A 150      57.040  49.380  21.200  1.00  0.00           H
ATOM   2057  C   GLY A 150      58.870  48.480  20.550  1.00  0.00           C
ATOM   2058  O   GLY A 150      58.390  48.220  19.450  1.00  0.00           O
ATOM   2059  N   VAL A 151      60.200  48.750  20.740  1.00  0.00           N
ATOM   2060  H   VAL A 151      60.410  49.150  21.630  1.00  0.00           H
ATOM   2061  CA  VAL A 151      61.110  48.230  19.710  1.00  0.00           C
ATOM   2062  HA  VAL A 151      60.560  47.570  19.040  1.00  0.00           H
ATOM   2063  CB  VAL A 151      61.580  49.470  18.970  1.00  0.00           C
ATOM   2064  HB  VAL A 151      62.060  49.200  18.030  1.00  0.00           H
ATOM   2065  CG1 VAL A 151      60.450  50.400  18.370  1.00  0.00           C
ATOM   2066 HG11 VAL A 151      59.790  50.730  19.170  1.00  0.00           H
ATOM   2067 HG12 VAL A 151      60.860  51.270  17.860  1.00  0.00           H
ATOM   2068 HG13 VAL A 151      59.870  49.790  17.660  1.00  0.00           H
ATOM   2069  CG2 VAL A 151      62.570  50.330  19.750  1.00  0.00           C
ATOM   2070 HG21 VAL A 151      63.030  51.030  19.060  1.00  0.00           H
ATOM   2071 HG22 VAL A 151      62.040  51.010  20.420  1.00  0.00           H
ATOM   2072 HG23 VAL A 151      63.430  49.820  20.190  1.00  0.00           H
ATOM   2073  C   VAL A 151      62.330  47.380  20.160  1.00  0.00           C
ATOM   2074  O   VAL A 151      63.070  46.850  19.310  1.00  0.00           O
ATOM   2075  N   LYS A 152      62.460  47.070  21.480  1.00  0.00           N
ATOM   2076  H   LYS A 152      61.790  47.480  22.110  1.00  0.00           H
ATOM   2077  CA  LYS A 152      63.610  46.340  22.120  1.00  0.00           C
ATOM   2078  HA  LYS A 152      64.460  46.280  21.440  1.00  0.00           H
ATOM   2079  CB  LYS A 152      63.990  46.990  23.400  1.00  0.00           C
ATOM   2080  HB1 LYS A 152      64.760  46.340  23.830  1.00  0.00           H
ATOM   2081  HB2 LYS A 152      63.200  46.920  24.150  1.00  0.00           H
ATOM   2082  CG  LYS A 152      64.660  48.400  23.300  1.00  0.00           C
ATOM   2083  HG1 LYS A 152      64.690  48.790  24.310  1.00  0.00           H
ATOM   2084  HG2 LYS A 152      64.050  49.020  22.640  1.00  0.00           H
ATOM   2085  CD  LYS A 152      66.130  48.350  22.830  1.00  0.00           C
ATOM   2086  HD1 LYS A 152      66.230  48.090  21.770  1.00  0.00           H
ATOM   2087  HD2 LYS A 152      66.640  47.570  23.390  1.00  0.00           H
ATOM   2088  CE  LYS A 152      66.840  49.730  22.920  1.00  0.00           C
ATOM   2089  HE1 LYS A 152      66.690  50.180  23.900  1.00  0.00           H
ATOM   2090  HE2 LYS A 152      66.350  50.380  22.190  1.00  0.00           H
ATOM   2091  NZ  LYS A 152      68.300  49.480  22.660  1.00  0.00           N
ATOM   2092  HZ1 LYS A 152      68.670  48.700  23.180  1.00  0.00           H
ATOM   2093  HZ2 LYS A 152      68.460  49.320  21.680  1.00  0.00           H
ATOM   2094  HZ3 LYS A 152      68.850  50.300  22.890  1.00  0.00           H
ATOM   2095  C   LYS A 152      63.120  44.890  22.290  1.00  0.00           C
ATOM   2096  O   LYS A 152      61.940  44.570  22.530  1.00  0.00           O
ATOM   2097  N   GLY A 153      64.130  44.000  22.340  1.00  0.00           N
ATOM   2098  H   GLY A 153      65.020  44.310  21.990  1.00  0.00           H
ATOM   2099  CA  GLY A 153      64.000  42.680  22.850  1.00  0.00           C
ATOM   2100  HA1 GLY A 153      63.450  42.840  23.780  1.00  0.00           H
ATOM   2101  HA2 GLY A 153      64.910  42.220  23.230  1.00  0.00           H
ATOM   2102  C   GLY A 153      63.280  41.730  21.860  1.00  0.00           C
ATOM   2103  O   GLY A 153      63.190  41.920  20.660  1.00  0.00           O
ATOM   2104  N   LYS A 154      62.840  40.530  22.320  1.00  0.00           N
ATOM   2105  H   LYS A 154      62.790  40.480  23.330  1.00  0.00           H
ATOM   2106  CA  LYS A 154      62.230  39.420  21.640  1.00  0.00           C
ATOM   2107  HA  LYS A 154      62.840  39.170  20.770  1.00  0.00           H
ATOM   2108  CB  LYS A 154      62.150  38.210  22.570  1.00  0.00           C
ATOM   2109  HB1 LYS A 154      61.540  37.430  22.110  1.00  0.00           H
ATOM   2110  HB2 LYS A 154      61.590  38.430  23.490  1.00  0.00           H
ATOM   2111  CG  LYS A 154      63.550  37.620  22.780  1.00  0.00           C
ATOM   2112  HG1 LYS A 154      64.190  38.240  23.410  1.00  0.00           H
ATOM   2113  HG2 LYS A 154      64.160  37.610  21.880  1.00  0.00           H
ATOM   2114  CD  LYS A 154      63.570  36.240  23.420  1.00  0.00           C
ATOM   2115  HD1 LYS A 154      63.300  35.420  22.770  1.00  0.00           H
ATOM   2116  HD2 LYS A 154      63.000  36.310  24.350  1.00  0.00           H
ATOM   2117  CE  LYS A 154      64.970  35.950  23.890  1.00  0.00           C
ATOM   2118  HE1 LYS A 154      65.490  36.820  24.290  1.00  0.00           H
ATOM   2119  HE2 LYS A 154      65.600  35.670  23.040  1.00  0.00           H
ATOM   2120  NZ  LYS A 154      64.950  34.830  24.880  1.00  0.00           N
ATOM   2121  HZ1 LYS A 154      65.780  34.820  25.450  1.00  0.00           H
ATOM   2122  HZ2 LYS A 154      64.240  34.960  25.580  1.00  0.00           H
ATOM   2123  HZ3 LYS A 154      64.740  33.940  24.460  1.00  0.00           H
ATOM   2124  C   LYS A 154      60.920  39.840  21.020  1.00  0.00           C
ATOM   2125  O   LYS A 154      60.300  40.810  21.490  1.00  0.00           O
ATOM   2126  N   LYS A 155      60.580  39.160  19.920  1.00  0.00           N
ATOM   2127  H   LYS A 155      61.090  38.360  19.570  1.00  0.00           H
ATOM   2128  CA  LYS A 155      59.320  39.410  19.130  1.00  0.00           C
ATOM   2129  HA  LYS A 155      59.080  40.470  19.160  1.00  0.00           H
ATOM   2130  CB  LYS A 155      59.510  38.910  17.690  1.00  0.00           C
ATOM   2131  HB1 LYS A 155      58.560  39.100  17.190  1.00  0.00           H
ATOM   2132  HB2 LYS A 155      59.680  37.830  17.700  1.00  0.00           H
ATOM   2133  CG  LYS A 155      60.650  39.430  16.830  1.00  0.00           C
ATOM   2134  HG1 LYS A 155      61.590  39.220  17.340  1.00  0.00           H
ATOM   2135  HG2 LYS A 155      60.490  40.500  16.740  1.00  0.00           H
ATOM   2136  CD  LYS A 155      60.650  38.790  15.400  1.00  0.00           C
ATOM   2137  HD1 LYS A 155      59.670  39.000  14.980  1.00  0.00           H
ATOM   2138  HD2 LYS A 155      60.800  37.710  15.410  1.00  0.00           H
ATOM   2139  CE  LYS A 155      61.760  39.340  14.490  1.00  0.00           C
ATOM   2140  HE1 LYS A 155      62.640  38.860  14.910  1.00  0.00           H
ATOM   2141  HE2 LYS A 155      61.970  40.410  14.480  1.00  0.00           H
ATOM   2142  NZ  LYS A 155      61.390  38.910  13.100  1.00  0.00           N
ATOM   2143  HZ1 LYS A 155      60.840  38.070  13.180  1.00  0.00           H
ATOM   2144  HZ2 LYS A 155      61.040  39.750  12.650  1.00  0.00           H
ATOM   2145  HZ3 LYS A 155      62.210  38.540  12.630  1.00  0.00           H
ATOM   2146  C   LYS A 155      58.090  38.720  19.820  1.00  0.00           C
ATOM   2147  O   LYS A 155      56.960  39.100  19.580  1.00  0.00           O
ATOM   2148  N   GLN A 156      58.370  37.780  20.710  1.00  0.00           N
ATOM   2149  H   GLN A 156      59.330  37.470  20.690  1.00  0.00           H
ATOM   2150  CA  GLN A 156      57.460  37.140  21.620  1.00  0.00           C
ATOM   2151  HA  GLN A 156      56.530  37.710  21.560  1.00  0.00           H
ATOM   2152  CB  GLN A 156      57.090  35.770  21.230  1.00  0.00           C
ATOM   2153  HB1 GLN A 156      56.440  35.450  22.050  1.00  0.00           H
ATOM   2154  HB2 GLN A 156      58.010  35.190  21.240  1.00  0.00           H
ATOM   2155  CG  GLN A 156      56.370  35.650  19.830  1.00  0.00           C
ATOM   2156  HG1 GLN A 156      57.050  36.070  19.090  1.00  0.00           H
ATOM   2157  HG2 GLN A 156      55.370  36.100  19.790  1.00  0.00           H
ATOM   2158  CD  GLN A 156      56.210  34.210  19.480  1.00  0.00           C
ATOM   2159  OE1 GLN A 156      56.790  33.260  20.040  1.00  0.00           O
ATOM   2160  NE2 GLN A 156      55.540  33.900  18.390  1.00  0.00           N
ATOM   2161 HE21 GLN A 156      55.300  34.680  17.790  1.00  0.00           H
ATOM   2162 HE22 GLN A 156      55.530  32.960  18.030  1.00  0.00           H
ATOM   2163  C   GLN A 156      58.040  37.130  23.070  1.00  0.00           C
ATOM   2164  O   GLN A 156      59.280  36.810  23.250  1.00  0.00           O
ATOM   2165  N   LEU A 157      57.330  37.570  24.080  1.00  0.00           N
ATOM   2166  H   LEU A 157      56.350  37.770  23.910  1.00  0.00           H
ATOM   2167  CA  LEU A 157      57.830  37.670  25.450  1.00  0.00           C
ATOM   2168  HA  LEU A 157      58.840  38.080  25.440  1.00  0.00           H
ATOM   2169  CB  LEU A 157      56.980  38.690  26.180  1.00  0.00           C
ATOM   2170  HB1 LEU A 157      57.120  38.500  27.250  1.00  0.00           H
ATOM   2171  HB2 LEU A 157      55.910  38.560  26.040  1.00  0.00           H
ATOM   2172  CG  LEU A 157      57.390  40.240  25.940  1.00  0.00           C
ATOM   2173  HG  LEU A 157      57.370  40.430  24.870  1.00  0.00           H
ATOM   2174  CD1 LEU A 157      56.200  40.990  26.510  1.00  0.00           C
ATOM   2175 HD11 LEU A 157      55.250  40.840  25.990  1.00  0.00           H
ATOM   2176 HD12 LEU A 157      56.030  40.810  27.570  1.00  0.00           H
ATOM   2177 HD13 LEU A 157      56.390  42.050  26.340  1.00  0.00           H
ATOM   2178  CD2 LEU A 157      58.680  40.650  26.600  1.00  0.00           C
ATOM   2179 HD21 LEU A 157      58.730  40.410  27.670  1.00  0.00           H
ATOM   2180 HD22 LEU A 157      59.580  40.190  26.200  1.00  0.00           H
ATOM   2181 HD23 LEU A 157      58.810  41.730  26.520  1.00  0.00           H
ATOM   2182  C   LEU A 157      57.790  36.260  26.050  1.00  0.00           C
ATOM   2183  O   LEU A 157      56.990  35.430  25.740  1.00  0.00           O
ATOM   2184  N   PRO A 158      58.800  35.970  26.900  1.00  0.00           N
ATOM   2185  CD  PRO A 158      59.800  36.950  27.390  1.00  0.00           C
ATOM   2186  HD1 PRO A 158      59.470  37.960  27.620  1.00  0.00           H
ATOM   2187  HD2 PRO A 158      60.550  37.000  26.590  1.00  0.00           H
ATOM   2188  CG  PRO A 158      60.270  36.260  28.680  1.00  0.00           C
ATOM   2189  HG1 PRO A 158      59.640  36.580  29.510  1.00  0.00           H
ATOM   2190  HG2 PRO A 158      61.280  36.510  29.000  1.00  0.00           H
ATOM   2191  CB  PRO A 158      60.190  34.750  28.370  1.00  0.00           C
ATOM   2192  HB1 PRO A 158      60.140  34.100  29.250  1.00  0.00           H
ATOM   2193  HB2 PRO A 158      61.040  34.480  27.750  1.00  0.00           H
ATOM   2194  CA  PRO A 158      59.000  34.630  27.490  1.00  0.00           C
ATOM   2195  HA  PRO A 158      59.260  33.900  26.720  1.00  0.00           H
ATOM   2196  C   PRO A 158      57.720  34.130  28.240  1.00  0.00           C
ATOM   2197  O   PRO A 158      56.820  34.930  28.640  1.00  0.00           O
ATOM   2198  N   ASP A 159      57.570  32.810  28.510  1.00  0.00           N
ATOM   2199  H   ASP A 159      58.350  32.200  28.290  1.00  0.00           H
ATOM   2200  CA  ASP A 159      56.220  32.310  28.960  1.00  0.00           C
ATOM   2201  HA  ASP A 159      55.430  32.780  28.370  1.00  0.00           H
ATOM   2202  CB  ASP A 159      56.300  30.770  28.720  1.00  0.00           C
ATOM   2203  HB1 ASP A 159      57.140  30.310  29.220  1.00  0.00           H
ATOM   2204  HB2 ASP A 159      56.380  30.560  27.650  1.00  0.00           H
ATOM   2205  CG  ASP A 159      55.100  29.960  29.280  1.00  0.00           C
ATOM   2206  OD1 ASP A 159      55.160  29.730  30.500  1.00  0.00           O
ATOM   2207  OD2 ASP A 159      54.220  29.400  28.560  1.00  0.00           O
ATOM   2208  C   ASP A 159      56.020  32.500  30.440  1.00  0.00           C
ATOM   2209  O   ASP A 159      56.870  32.310  31.320  1.00  0.00           O
ATOM   2210  N   SER A 160      54.790  32.890  30.710  1.00  0.00           N
ATOM   2211  H   SER A 160      54.120  32.790  29.960  1.00  0.00           H
ATOM   2212  CA  SER A 160      54.310  33.420  31.990  1.00  0.00           C
ATOM   2213  HA  SER A 160      55.080  34.120  32.340  1.00  0.00           H
ATOM   2214  CB  SER A 160      52.970  34.130  31.820  1.00  0.00           C
ATOM   2215  HB1 SER A 160      53.080  34.720  30.900  1.00  0.00           H
ATOM   2216  HB2 SER A 160      52.790  34.780  32.680  1.00  0.00           H
ATOM   2217  OG  SER A 160      51.840  33.340  31.660  1.00  0.00           O
ATOM   2218  HG  SER A 160      51.070  33.880  31.530  1.00  0.00           H
ATOM   2219  C   SER A 160      54.150  32.370  33.130  1.00  0.00           C
ATOM   2220  O   SER A 160      53.980  32.720  34.310  1.00  0.00           O
ATOM   2221  N   ASN A 161      54.350  31.090  32.820  1.00  0.00           N
ATOM   2222  H   ASN A 161      54.570  30.810  31.870  1.00  0.00           H
ATOM   2223  CA  ASN A 161      54.660  30.030  33.780  1.00  0.00           C
ATOM   2224  HA  ASN A 161      54.160  30.180  34.740  1.00  0.00           H
ATOM   2225  CB  ASN A 161      54.000  28.700  33.380  1.00  0.00           C
ATOM   2226  HB1 ASN A 161      54.500  28.370  32.460  1.00  0.00           H
ATOM   2227  HB2 ASN A 161      52.930  28.710  33.170  1.00  0.00           H
ATOM   2228  CG  ASN A 161      54.260  27.580  34.340  1.00  0.00           C
ATOM   2229  OD1 ASN A 161      53.650  27.490  35.360  1.00  0.00           O
ATOM   2230  ND2 ASN A 161      55.050  26.590  33.990  1.00  0.00           N
ATOM   2231 HD21 ASN A 161      55.380  26.630  33.030  1.00  0.00           H
ATOM   2232 HD22 ASN A 161      55.410  25.910  34.630  1.00  0.00           H
ATOM   2233  C   ASN A 161      56.130  29.940  34.100  1.00  0.00           C
ATOM   2234  O   ASN A 161      56.590  30.010  35.220  1.00  0.00           O
ATOM   2235  N   GLU A 162      56.940  29.810  33.040  1.00  0.00           N
ATOM   2236  H   GLU A 162      56.480  29.910  32.150  1.00  0.00           H
ATOM   2237  CA  GLU A 162      58.400  29.730  33.150  1.00  0.00           C
ATOM   2238  HA  GLU A 162      58.600  28.800  33.700  1.00  0.00           H
ATOM   2239  CB  GLU A 162      58.890  29.550  31.700  1.00  0.00           C
ATOM   2240  HB1 GLU A 162      58.880  30.520  31.210  1.00  0.00           H
ATOM   2241  HB2 GLU A 162      58.210  28.870  31.180  1.00  0.00           H
ATOM   2242  CG  GLU A 162      60.280  28.890  31.690  1.00  0.00           C
ATOM   2243  HG1 GLU A 162      60.090  27.900  32.130  1.00  0.00           H
ATOM   2244  HG2 GLU A 162      60.900  29.470  32.360  1.00  0.00           H
ATOM   2245  CD  GLU A 162      60.920  28.770  30.270  1.00  0.00           C
ATOM   2246  OE1 GLU A 162      62.160  28.920  30.130  1.00  0.00           O
ATOM   2247  OE2 GLU A 162      60.160  28.620  29.240  1.00  0.00           O
ATOM   2248  C   GLU A 162      59.070  30.910  33.820  1.00  0.00           C
ATOM   2249  O   GLU A 162      60.070  30.670  34.490  1.00  0.00           O
ATOM   2250  N   ILE A 163      58.470  32.120  33.780  1.00  0.00           N
ATOM   2251  H   ILE A 163      57.660  32.310  33.210  1.00  0.00           H
ATOM   2252  CA  ILE A 163      58.870  33.240  34.610  1.00  0.00           C
ATOM   2253  HA  ILE A 163      59.960  33.260  34.580  1.00  0.00           H
ATOM   2254  CB  ILE A 163      58.280  34.600  33.990  1.00  0.00           C
ATOM   2255  HB  ILE A 163      57.210  34.500  34.220  1.00  0.00           H
ATOM   2256  CG2 ILE A 163      59.010  35.740  34.790  1.00  0.00           C
ATOM   2257 HG21 ILE A 163      58.590  35.620  35.790  1.00  0.00           H
ATOM   2258 HG22 ILE A 163      60.060  35.430  34.760  1.00  0.00           H
ATOM   2259 HG23 ILE A 163      58.980  36.760  34.440  1.00  0.00           H
ATOM   2260  CG1 ILE A 163      58.420  34.890  32.430  1.00  0.00           C
ATOM   2261 HG11 ILE A 163      58.260  34.000  31.830  1.00  0.00           H
ATOM   2262 HG12 ILE A 163      59.450  35.150  32.180  1.00  0.00           H
ATOM   2263  CD  ILE A 163      57.540  36.030  32.030  1.00  0.00           C
ATOM   2264  HD1 ILE A 163      57.640  36.870  32.730  1.00  0.00           H
ATOM   2265  HD2 ILE A 163      57.760  36.430  31.040  1.00  0.00           H
ATOM   2266  HD3 ILE A 163      56.520  35.670  32.020  1.00  0.00           H
ATOM   2267  C   ILE A 163      58.540  33.050  36.130  1.00  0.00           C
ATOM   2268  O   ILE A 163      59.280  33.560  36.980  1.00  0.00           O
ATOM   2269  N   VAL A 164      57.510  32.310  36.510  1.00  0.00           N
ATOM   2270  H   VAL A 164      57.010  31.830  35.780  1.00  0.00           H
ATOM   2271  CA  VAL A 164      57.150  32.090  37.970  1.00  0.00           C
ATOM   2272  HA  VAL A 164      57.540  32.950  38.510  1.00  0.00           H
ATOM   2273  CB  VAL A 164      55.680  31.770  38.110  1.00  0.00           C
ATOM   2274  HB  VAL A 164      55.350  30.890  37.550  1.00  0.00           H
ATOM   2275  CG1 VAL A 164      55.320  31.570  39.670  1.00  0.00           C
ATOM   2276 HG11 VAL A 164      55.640  30.640  40.130  1.00  0.00           H
ATOM   2277 HG12 VAL A 164      55.630  32.450  40.230  1.00  0.00           H
ATOM   2278 HG13 VAL A 164      54.250  31.360  39.650  1.00  0.00           H
ATOM   2279  CG2 VAL A 164      54.970  33.000  37.590  1.00  0.00           C
ATOM   2280 HG21 VAL A 164      53.900  33.030  37.760  1.00  0.00           H
ATOM   2281 HG22 VAL A 164      55.410  33.950  37.920  1.00  0.00           H
ATOM   2282 HG23 VAL A 164      55.000  33.010  36.500  1.00  0.00           H
ATOM   2283  C   VAL A 164      58.090  31.030  38.540  1.00  0.00           C
ATOM   2284  O   VAL A 164      58.670  31.360  39.620  1.00  0.00           O
ATOM   2285  N   GLU A 165      58.180  29.880  37.870  1.00  0.00           N
ATOM   2286  H   GLU A 165      57.570  29.770  37.070  1.00  0.00           H
ATOM   2287  CA  GLU A 165      59.040  28.750  38.260  1.00  0.00           C
ATOM   2288  HA  GLU A 165      58.690  28.340  39.210  1.00  0.00           H
ATOM   2289  CB  GLU A 165      58.910  27.670  37.210  1.00  0.00           C
ATOM   2290  HB1 GLU A 165      59.670  26.950  37.530  1.00  0.00           H
ATOM   2291  HB2 GLU A 165      59.090  28.010  36.190  1.00  0.00           H
ATOM   2292  CG  GLU A 165      57.530  27.070  37.200  1.00  0.00           C
ATOM   2293  HG1 GLU A 165      56.840  27.880  36.990  1.00  0.00           H
ATOM   2294  HG2 GLU A 165      57.250  26.660  38.170  1.00  0.00           H
ATOM   2295  CD  GLU A 165      57.440  25.930  36.190  1.00  0.00           C
ATOM   2296  OE1 GLU A 165      56.360  25.330  36.180  1.00  0.00           O
ATOM   2297  OE2 GLU A 165      58.410  25.650  35.450  1.00  0.00           O
ATOM   2298  C   GLU A 165      60.470  29.130  38.440  1.00  0.00           C
ATOM   2299  O   GLU A 165      61.040  28.950  39.500  1.00  0.00           O
ATOM   2300  N   LYS A 166      61.110  29.790  37.460  1.00  0.00           N
ATOM   2301  H   LYS A 166      60.570  30.150  36.680  1.00  0.00           H
ATOM   2302  CA  LYS A 166      62.570  30.170  37.500  1.00  0.00           C
ATOM   2303  HA  LYS A 166      63.190  29.330  37.830  1.00  0.00           H
ATOM   2304  CB  LYS A 166      63.130  30.560  36.140  1.00  0.00           C
ATOM   2305  HB1 LYS A 166      64.080  31.070  36.300  1.00  0.00           H
ATOM   2306  HB2 LYS A 166      62.460  31.340  35.760  1.00  0.00           H
ATOM   2307  CG  LYS A 166      63.270  29.330  35.130  1.00  0.00           C
ATOM   2308  HG1 LYS A 166      62.430  28.640  35.130  1.00  0.00           H
ATOM   2309  HG2 LYS A 166      64.050  28.650  35.470  1.00  0.00           H
ATOM   2310  CD  LYS A 166      63.670  29.690  33.730  1.00  0.00           C
ATOM   2311  HD1 LYS A 166      64.410  30.480  33.660  1.00  0.00           H
ATOM   2312  HD2 LYS A 166      62.810  30.020  33.140  1.00  0.00           H
ATOM   2313  CE  LYS A 166      64.340  28.460  33.070  1.00  0.00           C
ATOM   2314  HE1 LYS A 166      63.770  27.590  33.390  1.00  0.00           H
ATOM   2315  HE2 LYS A 166      65.340  28.420  33.500  1.00  0.00           H
ATOM   2316  NZ  LYS A 166      64.400  28.460  31.600  1.00  0.00           N
ATOM   2317  HZ1 LYS A 166      64.820  27.630  31.210  1.00  0.00           H
ATOM   2318  HZ2 LYS A 166      63.470  28.580  31.220  1.00  0.00           H
ATOM   2319  HZ3 LYS A 166      64.900  29.240  31.210  1.00  0.00           H
ATOM   2320  C   LYS A 166      62.850  31.310  38.500  1.00  0.00           C
ATOM   2321  O   LYS A 166      63.920  31.210  39.100  1.00  0.00           O
ATOM   2322  N   LEU A 167      61.950  32.310  38.700  1.00  0.00           N
ATOM   2323  H   LEU A 167      61.250  32.270  37.970  1.00  0.00           H
ATOM   2324  CA  LEU A 167      62.330  33.550  39.370  1.00  0.00           C
ATOM   2325  HA  LEU A 167      63.350  33.480  39.740  1.00  0.00           H
ATOM   2326  CB  LEU A 167      62.260  34.670  38.360  1.00  0.00           C
ATOM   2327  HB1 LEU A 167      62.730  35.580  38.720  1.00  0.00           H
ATOM   2328  HB2 LEU A 167      61.200  34.910  38.240  1.00  0.00           H
ATOM   2329  CG  LEU A 167      62.980  34.450  37.030  1.00  0.00           C
ATOM   2330  HG  LEU A 167      62.570  33.570  36.550  1.00  0.00           H
ATOM   2331  CD1 LEU A 167      62.820  35.680  36.140  1.00  0.00           C
ATOM   2332 HD11 LEU A 167      63.090  35.530  35.100  1.00  0.00           H
ATOM   2333 HD12 LEU A 167      61.810  36.090  36.130  1.00  0.00           H
ATOM   2334 HD13 LEU A 167      63.550  36.420  36.460  1.00  0.00           H
ATOM   2335  CD2 LEU A 167      64.470  34.310  37.060  1.00  0.00           C
ATOM   2336 HD21 LEU A 167      64.860  34.280  36.040  1.00  0.00           H
ATOM   2337 HD22 LEU A 167      64.950  35.160  37.530  1.00  0.00           H
ATOM   2338 HD23 LEU A 167      64.700  33.390  37.610  1.00  0.00           H
ATOM   2339  C   LEU A 167      61.550  33.840  40.630  1.00  0.00           C
ATOM   2340  O   LEU A 167      62.060  34.670  41.430  1.00  0.00           O
ATOM   2341  N   LEU A 168      60.380  33.330  40.900  1.00  0.00           N
ATOM   2342  H   LEU A 168      60.050  32.630  40.250  1.00  0.00           H
ATOM   2343  CA  LEU A 168      59.400  33.900  41.870  1.00  0.00           C
ATOM   2344  HA  LEU A 168      59.820  34.640  42.560  1.00  0.00           H
ATOM   2345  CB  LEU A 168      58.220  34.540  41.080  1.00  0.00           C
ATOM   2346  HB1 LEU A 168      57.570  35.100  41.750  1.00  0.00           H
ATOM   2347  HB2 LEU A 168      57.580  33.870  40.490  1.00  0.00           H
ATOM   2348  CG  LEU A 168      58.680  35.560  40.030  1.00  0.00           C
ATOM   2349  HG  LEU A 168      59.480  35.130  39.430  1.00  0.00           H
ATOM   2350  CD1 LEU A 168      57.690  35.890  39.010  1.00  0.00           C
ATOM   2351 HD11 LEU A 168      58.090  36.550  38.230  1.00  0.00           H
ATOM   2352 HD12 LEU A 168      57.220  34.980  38.640  1.00  0.00           H
ATOM   2353 HD13 LEU A 168      56.840  36.390  39.470  1.00  0.00           H
ATOM   2354  CD2 LEU A 168      59.290  36.780  40.630  1.00  0.00           C
ATOM   2355 HD21 LEU A 168      59.600  37.400  39.790  1.00  0.00           H
ATOM   2356 HD22 LEU A 168      58.610  37.230  41.350  1.00  0.00           H
ATOM   2357 HD23 LEU A 168      60.190  36.470  41.160  1.00  0.00           H
ATOM   2358  C   LEU A 168      58.860  32.850  42.890  1.00  0.00           C
ATOM   2359  O   LEU A 168      58.710  33.110  44.050  1.00  0.00           O
ATOM   2360  N   LEU A 169      58.790  31.570  42.440  1.00  0.00           N
ATOM   2361  H   LEU A 169      58.770  31.380  41.450  1.00  0.00           H
ATOM   2362  CA  LEU A 169      58.500  30.450  43.350  1.00  0.00           C
ATOM   2363  HA  LEU A 169      57.530  30.540  43.840  1.00  0.00           H
ATOM   2364  CB  LEU A 169      58.350  29.100  42.590  1.00  0.00           C
ATOM   2365  HB1 LEU A 169      58.260  28.290  43.320  1.00  0.00           H
ATOM   2366  HB2 LEU A 169      59.240  29.060  41.960  1.00  0.00           H
ATOM   2367  CG  LEU A 169      57.140  28.900  41.650  1.00  0.00           C
ATOM   2368  HG  LEU A 169      57.290  29.440  40.710  1.00  0.00           H
ATOM   2369  CD1 LEU A 169      57.070  27.360  41.420  1.00  0.00           C
ATOM   2370 HD11 LEU A 169      56.160  27.070  40.880  1.00  0.00           H
ATOM   2371 HD12 LEU A 169      57.950  27.030  40.870  1.00  0.00           H
ATOM   2372 HD13 LEU A 169      57.080  26.820  42.360  1.00  0.00           H
ATOM   2373  CD2 LEU A 169      55.850  29.450  42.310  1.00  0.00           C
ATOM   2374 HD21 LEU A 169      55.860  30.540  42.360  1.00  0.00           H
ATOM   2375 HD22 LEU A 169      55.110  29.120  41.580  1.00  0.00           H
ATOM   2376 HD23 LEU A 169      55.690  29.170  43.340  1.00  0.00           H
ATOM   2377  C   LEU A 169      59.420  30.320  44.590  1.00  0.00           C
ATOM   2378  O   LEU A 169      60.650  30.360  44.450  1.00  0.00           O
ATOM   2379  N   ARG A 170      58.820  30.040  45.790  1.00  0.00           N
ATOM   2380  H   ARG A 170      57.810  30.100  45.860  1.00  0.00           H
ATOM   2381  CA  ARG A 170      59.480  29.870  47.090  1.00  0.00           C
ATOM   2382  HA  ARG A 170      60.220  30.640  47.330  1.00  0.00           H
ATOM   2383  CB  ARG A 170      58.430  29.930  48.140  1.00  0.00           C
ATOM   2384  HB1 ARG A 170      57.780  29.050  48.100  1.00  0.00           H
ATOM   2385  HB2 ARG A 170      57.730  30.770  48.080  1.00  0.00           H
ATOM   2386  CG  ARG A 170      59.070  29.960  49.540  1.00  0.00           C
ATOM   2387  HG1 ARG A 170      59.880  30.700  49.600  1.00  0.00           H
ATOM   2388  HG2 ARG A 170      59.580  29.020  49.730  1.00  0.00           H
ATOM   2389  CD  ARG A 170      58.080  30.160  50.670  1.00  0.00           C
ATOM   2390  HD1 ARG A 170      58.600  29.800  51.550  1.00  0.00           H
ATOM   2391  HD2 ARG A 170      57.170  29.570  50.510  1.00  0.00           H
ATOM   2392  NE  ARG A 170      57.690  31.610  50.820  1.00  0.00           N
ATOM   2393  HE  ARG A 170      58.440  32.280  50.810  1.00  0.00           H
ATOM   2394  CZ  ARG A 170      56.550  32.040  51.300  1.00  0.00           C
ATOM   2395  NH1 ARG A 170      55.710  31.210  51.810  1.00  0.00           N
ATOM   2396 HH11 ARG A 170      56.090  30.300  52.020  1.00  0.00           H
ATOM   2397 HH12 ARG A 170      54.850  31.520  52.220  1.00  0.00           H
ATOM   2398  NH2 ARG A 170      56.150  33.270  51.390  1.00  0.00           N
ATOM   2399 HH21 ARG A 170      56.640  34.040  50.970  1.00  0.00           H
ATOM   2400 HH22 ARG A 170      55.260  33.420  51.850  1.00  0.00           H
ATOM   2401  C   ARG A 170      60.050  28.450  47.030  1.00  0.00           C
ATOM   2402  O   ARG A 170      59.350  27.460  47.180  1.00  0.00           O
ATOM   2403  N   ARG A 171      61.390  28.360  46.960  1.00  0.00           N
ATOM   2404  H   ARG A 171      61.830  29.270  46.870  1.00  0.00           H
ATOM   2405  CA  ARG A 171      62.230  27.210  47.330  1.00  0.00           C
ATOM   2406  HA  ARG A 171      61.800  26.250  47.030  1.00  0.00           H
ATOM   2407  CB  ARG A 171      63.630  27.250  46.540  1.00  0.00           C
ATOM   2408  HB1 ARG A 171      64.280  26.430  46.850  1.00  0.00           H
ATOM   2409  HB2 ARG A 171      64.190  28.150  46.820  1.00  0.00           H
ATOM   2410  CG  ARG A 171      63.480  27.400  44.970  1.00  0.00           C
ATOM   2411  HG1 ARG A 171      62.850  28.280  44.800  1.00  0.00           H
ATOM   2412  HG2 ARG A 171      62.860  26.580  44.640  1.00  0.00           H
ATOM   2413  CD  ARG A 171      64.850  27.440  44.300  1.00  0.00           C
ATOM   2414  HD1 ARG A 171      65.450  26.610  44.680  1.00  0.00           H
ATOM   2415  HD2 ARG A 171      65.390  28.340  44.580  1.00  0.00           H
ATOM   2416  NE  ARG A 171      64.760  27.520  42.830  1.00  0.00           N
ATOM   2417  HE  ARG A 171      63.930  27.790  42.320  1.00  0.00           H
ATOM   2418  CZ  ARG A 171      65.850  27.570  42.120  1.00  0.00           C
ATOM   2419  NH1 ARG A 171      66.980  27.370  42.650  1.00  0.00           N
ATOM   2420 HH11 ARG A 171      67.090  27.030  43.590  1.00  0.00           H
ATOM   2421 HH12 ARG A 171      67.760  27.470  42.010  1.00  0.00           H
ATOM   2422  NH2 ARG A 171      65.890  27.860  40.840  1.00  0.00           N
ATOM   2423 HH21 ARG A 171      65.000  28.040  40.380  1.00  0.00           H
ATOM   2424 HH22 ARG A 171      66.770  27.790  40.360  1.00  0.00           H
ATOM   2425  C   ARG A 171      62.540  27.080  48.800  1.00  0.00           C
ATOM   2426  O   ARG A 171      62.800  25.930  49.220  1.00  0.00           O
ATOM   2427  N   LYS A 172      62.640  28.150  49.510  1.00  0.00           N
ATOM   2428  H   LYS A 172      62.520  29.050  49.050  1.00  0.00           H
ATOM   2429  CA  LYS A 172      62.670  28.270  50.990  1.00  0.00           C
ATOM   2430  HA  LYS A 172      62.190  27.430  51.480  1.00  0.00           H
ATOM   2431  CB  LYS A 172      64.170  28.280  51.450  1.00  0.00           C
ATOM   2432  HB1 LYS A 172      64.630  29.230  51.160  1.00  0.00           H
ATOM   2433  HB2 LYS A 172      64.650  27.450  50.930  1.00  0.00           H
ATOM   2434  CG  LYS A 172      64.470  28.080  52.910  1.00  0.00           C
ATOM   2435  HG1 LYS A 172      63.820  27.260  53.230  1.00  0.00           H
ATOM   2436  HG2 LYS A 172      64.210  28.930  53.550  1.00  0.00           H
ATOM   2437  CD  LYS A 172      65.940  27.760  53.150  1.00  0.00           C
ATOM   2438  HD1 LYS A 172      66.650  28.560  52.920  1.00  0.00           H
ATOM   2439  HD2 LYS A 172      66.170  26.870  52.570  1.00  0.00           H
ATOM   2440  CE  LYS A 172      65.990  27.450  54.650  1.00  0.00           C
ATOM   2441  HE1 LYS A 172      65.480  26.520  54.860  1.00  0.00           H
ATOM   2442  HE2 LYS A 172      65.390  28.250  55.090  1.00  0.00           H
ATOM   2443  NZ  LYS A 172      67.380  27.320  55.160  1.00  0.00           N
ATOM   2444  HZ1 LYS A 172      68.040  27.720  54.500  1.00  0.00           H
ATOM   2445  HZ2 LYS A 172      67.440  27.880  56.000  1.00  0.00           H
ATOM   2446  HZ3 LYS A 172      67.620  26.350  55.250  1.00  0.00           H
ATOM   2447  C   LYS A 172      62.010  29.540  51.440  1.00  0.00           C
ATOM   2448  O   LYS A 172      62.220  30.570  50.840  1.00  0.00           O
ATOM   2449  N   PHE A 173      61.320  29.550  52.570  1.00  0.00           N
ATOM   2450  H   PHE A 173      61.040  28.650  52.940  1.00  0.00           H
ATOM   2451  CA  PHE A 173      60.710  30.790  53.060  1.00  0.00           C
ATOM   2452  HA  PHE A 173      60.190  31.200  52.190  1.00  0.00           H
ATOM   2453  CB  PHE A 173      59.710  30.470  54.150  1.00  0.00           C
ATOM   2454  HB1 PHE A 173      60.210  29.780  54.830  1.00  0.00           H
ATOM   2455  HB2 PHE A 173      58.910  29.880  53.710  1.00  0.00           H
ATOM   2456  CG  PHE A 173      59.190  31.670  54.840  1.00  0.00           C
ATOM   2457  CD1 PHE A 173      59.790  32.070  56.020  1.00  0.00           C
ATOM   2458  HD1 PHE A 173      60.630  31.500  56.400  1.00  0.00           H
ATOM   2459  CE1 PHE A 173      59.340  33.180  56.730  1.00  0.00           C
ATOM   2460  HE1 PHE A 173      59.840  33.480  57.650  1.00  0.00           H
ATOM   2461  CZ  PHE A 173      58.200  33.880  56.310  1.00  0.00           C
ATOM   2462  HZ  PHE A 173      57.780  34.660  56.920  1.00  0.00           H
ATOM   2463  CE2 PHE A 173      57.560  33.470  55.120  1.00  0.00           C
ATOM   2464  HE2 PHE A 173      56.620  33.910  54.840  1.00  0.00           H
ATOM   2465  CD2 PHE A 173      58.000  32.300  54.440  1.00  0.00           C
ATOM   2466  HD2 PHE A 173      57.530  31.990  53.520  1.00  0.00           H
ATOM   2467  C   PHE A 173      61.780  31.820  53.480  1.00  0.00           C
ATOM   2468  O   PHE A 173      62.520  31.570  54.410  1.00  0.00           O
ATOM   2469  N   ILE A 174      61.780  32.990  52.740  1.00  0.00           N
ATOM   2470  H   ILE A 174      61.130  33.140  51.980  1.00  0.00           H
ATOM   2471  CA  ILE A 174      62.610  34.120  53.080  1.00  0.00           C
ATOM   2472  HA  ILE A 174      63.490  33.720  53.580  1.00  0.00           H
ATOM   2473  CB  ILE A 174      63.230  34.820  51.830  1.00  0.00           C
ATOM   2474  HB  ILE A 174      62.400  35.210  51.250  1.00  0.00           H
ATOM   2475  CG2 ILE A 174      64.140  35.960  52.250  1.00  0.00           C
ATOM   2476 HG21 ILE A 174      64.780  35.590  53.050  1.00  0.00           H
ATOM   2477 HG22 ILE A 174      64.770  36.350  51.450  1.00  0.00           H
ATOM   2478 HG23 ILE A 174      63.530  36.780  52.630  1.00  0.00           H
ATOM   2479  CG1 ILE A 174      63.910  33.880  50.820  1.00  0.00           C
ATOM   2480 HG11 ILE A 174      63.330  32.960  50.780  1.00  0.00           H
ATOM   2481 HG12 ILE A 174      64.840  33.510  51.250  1.00  0.00           H
ATOM   2482  CD  ILE A 174      64.200  34.500  49.450  1.00  0.00           C
ATOM   2483  HD1 ILE A 174      64.690  35.460  49.620  1.00  0.00           H
ATOM   2484  HD2 ILE A 174      64.780  33.830  48.820  1.00  0.00           H
ATOM   2485  HD3 ILE A 174      63.230  34.630  48.960  1.00  0.00           H
ATOM   2486  C   ILE A 174      61.790  35.020  53.980  1.00  0.00           C
ATOM   2487  O   ILE A 174      60.710  35.500  53.550  1.00  0.00           O
ATOM   2488  N   PRO A 175      62.210  35.340  55.270  1.00  0.00           N
ATOM   2489  CD  PRO A 175      63.340  34.730  55.940  1.00  0.00           C
ATOM   2490  HD1 PRO A 175      64.240  34.590  55.340  1.00  0.00           H
ATOM   2491  HD2 PRO A 175      63.160  33.690  56.220  1.00  0.00           H
ATOM   2492  CG  PRO A 175      63.580  35.500  57.230  1.00  0.00           C
ATOM   2493  HG1 PRO A 175      64.150  36.420  57.090  1.00  0.00           H
ATOM   2494  HG2 PRO A 175      63.930  35.010  58.130  1.00  0.00           H
ATOM   2495  CB  PRO A 175      62.180  36.010  57.480  1.00  0.00           C
ATOM   2496  HB1 PRO A 175      62.260  36.900  58.120  1.00  0.00           H
ATOM   2497  HB2 PRO A 175      61.590  35.360  58.130  1.00  0.00           H
ATOM   2498  CA  PRO A 175      61.520  36.320  56.120  1.00  0.00           C
ATOM   2499  HA  PRO A 175      60.460  36.080  56.180  1.00  0.00           H
ATOM   2500  C   PRO A 175      61.720  37.730  55.620  1.00  0.00           C
ATOM   2501  O   PRO A 175      62.720  38.040  54.970  1.00  0.00           O
ATOM   2502  N   ASP A 176      60.810  38.590  56.020  1.00  0.00           N
ATOM   2503  H   ASP A 176      59.890  38.260  56.310  1.00  0.00           H
ATOM   2504  CA  ASP A 176      61.050  40.010  55.920  1.00  0.00           C
ATOM   2505  HA  ASP A 176      61.460  40.180  54.930  1.00  0.00           H
ATOM   2506  CB  ASP A 176      59.720  40.730  56.100  1.00  0.00           C
ATOM   2507  HB1 ASP A 176      59.140  40.360  56.940  1.00  0.00           H
ATOM   2508  HB2 ASP A 176      59.060  40.520  55.250  1.00  0.00           H
ATOM   2509  CG  ASP A 176      59.860  42.270  56.230  1.00  0.00           C
ATOM   2510  OD1 ASP A 176      60.940  42.790  55.850  1.00  0.00           O
ATOM   2511  OD2 ASP A 176      59.150  42.960  57.030  1.00  0.00           O
ATOM   2512  C   ASP A 176      62.060  40.410  57.100  1.00  0.00           C
ATOM   2513  O   ASP A 176      61.630  40.320  58.260  1.00  0.00           O
ATOM   2514  N   PRO A 177      63.220  40.990  56.760  1.00  0.00           N
ATOM   2515  CD  PRO A 177      63.620  41.290  55.400  1.00  0.00           C
ATOM   2516  HD1 PRO A 177      62.910  41.670  54.680  1.00  0.00           H
ATOM   2517  HD2 PRO A 177      63.880  40.350  54.910  1.00  0.00           H
ATOM   2518  CG  PRO A 177      64.740  42.360  55.480  1.00  0.00           C
ATOM   2519  HG1 PRO A 177      64.280  43.350  55.400  1.00  0.00           H
ATOM   2520  HG2 PRO A 177      65.500  42.410  54.700  1.00  0.00           H
ATOM   2521  CB  PRO A 177      65.330  42.050  56.790  1.00  0.00           C
ATOM   2522  HB1 PRO A 177      65.830  42.940  57.190  1.00  0.00           H
ATOM   2523  HB2 PRO A 177      66.060  41.240  56.760  1.00  0.00           H
ATOM   2524  CA  PRO A 177      64.190  41.660  57.690  1.00  0.00           C
ATOM   2525  HA  PRO A 177      64.530  40.940  58.430  1.00  0.00           H
ATOM   2526  C   PRO A 177      63.770  42.860  58.540  1.00  0.00           C
ATOM   2527  O   PRO A 177      64.370  43.270  59.540  1.00  0.00           O
ATOM   2528  N   GLN A 178      62.720  43.570  58.090  1.00  0.00           N
ATOM   2529  H   GLN A 178      62.280  43.180  57.270  1.00  0.00           H
ATOM   2530  CA  GLN A 178      62.000  44.660  58.830  1.00  0.00           C
ATOM   2531  HA  GLN A 178      62.700  45.300  59.380  1.00  0.00           H
ATOM   2532  CB  GLN A 178      61.270  45.550  57.800  1.00  0.00           C
ATOM   2533  HB1 GLN A 178      60.460  46.120  58.270  1.00  0.00           H
ATOM   2534  HB2 GLN A 178      60.900  44.980  56.950  1.00  0.00           H
ATOM   2535  CG  GLN A 178      62.260  46.510  57.170  1.00  0.00           C
ATOM   2536  HG1 GLN A 178      63.010  45.880  56.700  1.00  0.00           H
ATOM   2537  HG2 GLN A 178      62.640  47.160  57.950  1.00  0.00           H
ATOM   2538  CD  GLN A 178      61.510  47.330  56.170  1.00  0.00           C
ATOM   2539  OE1 GLN A 178      61.810  47.210  55.010  1.00  0.00           O
ATOM   2540  NE2 GLN A 178      60.700  48.320  56.460  1.00  0.00           N
ATOM   2541 HE21 GLN A 178      60.590  48.590  57.430  1.00  0.00           H
ATOM   2542 HE22 GLN A 178      60.170  48.700  55.690  1.00  0.00           H
ATOM   2543  C   GLN A 178      60.970  44.110  59.820  1.00  0.00           C
ATOM   2544  O   GLN A 178      60.410  44.880  60.590  1.00  0.00           O
ATOM   2545  N   GLY A 179      60.840  42.790  59.870  1.00  0.00           N
ATOM   2546  H   GLY A 179      61.260  42.240  59.130  1.00  0.00           H
ATOM   2547  CA  GLY A 179      60.040  42.090  60.800  1.00  0.00           C
ATOM   2548  HA1 GLY A 179      60.270  42.490  61.790  1.00  0.00           H
ATOM   2549  HA2 GLY A 179      60.400  41.060  60.810  1.00  0.00           H
ATOM   2550  C   GLY A 179      58.550  42.050  60.610  1.00  0.00           C
ATOM   2551  O   GLY A 179      57.880  41.870  61.600  1.00  0.00           O
ATOM   2552  N   SER A 180      58.040  42.400  59.460  1.00  0.00           N
ATOM   2553  H   SER A 180      58.630  42.600  58.660  1.00  0.00           H
ATOM   2554  CA  SER A 180      56.610  42.510  59.140  1.00  0.00           C
ATOM   2555  HA  SER A 180      56.170  43.330  59.720  1.00  0.00           H
ATOM   2556  CB  SER A 180      56.330  42.660  57.680  1.00  0.00           C
ATOM   2557  HB1 SER A 180      55.270  42.720  57.460  1.00  0.00           H
ATOM   2558  HB2 SER A 180      56.710  41.780  57.170  1.00  0.00           H
ATOM   2559  OG  SER A 180      56.850  43.830  57.170  1.00  0.00           O
ATOM   2560  HG  SER A 180      57.780  43.620  57.080  1.00  0.00           H
ATOM   2561  C   SER A 180      55.830  41.130  59.490  1.00  0.00           C
ATOM   2562  O   SER A 180      56.350  40.010  59.450  1.00  0.00           O
ATOM   2563  N   ASN A 181      54.600  41.210  59.890  1.00  0.00           N
ATOM   2564  H   ASN A 181      54.150  42.110  59.940  1.00  0.00           H
ATOM   2565  CA  ASN A 181      53.700  40.010  60.350  1.00  0.00           C
ATOM   2566  HA  ASN A 181      54.290  39.100  60.250  1.00  0.00           H
ATOM   2567  CB  ASN A 181      53.530  40.130  61.910  1.00  0.00           C
ATOM   2568  HB1 ASN A 181      54.500  40.150  62.390  1.00  0.00           H
ATOM   2569  HB2 ASN A 181      53.040  39.240  62.310  1.00  0.00           H
ATOM   2570  CG  ASN A 181      52.760  41.320  62.390  1.00  0.00           C
ATOM   2571  OD1 ASN A 181      51.910  41.830  61.680  1.00  0.00           O
ATOM   2572  ND2 ASN A 181      52.690  41.560  63.680  1.00  0.00           N
ATOM   2573 HD21 ASN A 181      53.370  41.030  64.200  1.00  0.00           H
ATOM   2574 HD22 ASN A 181      52.130  42.330  64.030  1.00  0.00           H
ATOM   2575  C   ASN A 181      52.400  39.820  59.580  1.00  0.00           C
ATOM   2576  O   ASN A 181      52.070  40.520  58.580  1.00  0.00           O
ATOM   2577  N   MET A 182      51.650  38.830  60.000  1.00  0.00           N
ATOM   2578  H   MET A 182      51.930  38.300  60.820  1.00  0.00           H
ATOM   2579  CA  MET A 182      50.340  38.500  59.390  1.00  0.00           C
ATOM   2580  HA  MET A 182      50.520  38.650  58.320  1.00  0.00           H
ATOM   2581  CB  MET A 182      50.070  37.020  59.770  1.00  0.00           C
ATOM   2582  HB1 MET A 182      49.070  36.750  59.420  1.00  0.00           H
ATOM   2583  HB2 MET A 182      50.180  36.750  60.820  1.00  0.00           H
ATOM   2584  CG  MET A 182      51.070  36.030  59.060  1.00  0.00           C
ATOM   2585  HG1 MET A 182      50.650  35.040  59.220  1.00  0.00           H
ATOM   2586  HG2 MET A 182      52.060  36.100  59.510  1.00  0.00           H
ATOM   2587  SD  MET A 182      51.460  36.170  57.280  1.00  0.00           S
ATOM   2588  CE  MET A 182      49.700  36.110  56.690  1.00  0.00           C
ATOM   2589  HE1 MET A 182      49.020  36.790  57.200  1.00  0.00           H
ATOM   2590  HE2 MET A 182      49.620  36.490  55.670  1.00  0.00           H
ATOM   2591  HE3 MET A 182      49.260  35.130  56.810  1.00  0.00           H
ATOM   2592  C   MET A 182      49.260  39.500  59.810  1.00  0.00           C
ATOM   2593  O   MET A 182      48.330  39.730  59.030  1.00  0.00           O
ATOM   2594  N   MET A 183      49.340  40.260  60.910  1.00  0.00           N
ATOM   2595  H   MET A 183      50.100  39.990  61.520  1.00  0.00           H
ATOM   2596  CA  MET A 183      48.550  41.510  61.120  1.00  0.00           C
ATOM   2597  HA  MET A 183      47.500  41.200  61.150  1.00  0.00           H
ATOM   2598  CB  MET A 183      48.750  42.200  62.450  1.00  0.00           C
ATOM   2599  HB1 MET A 183      48.250  43.160  62.430  1.00  0.00           H
ATOM   2600  HB2 MET A 183      49.800  42.460  62.630  1.00  0.00           H
ATOM   2601  CG  MET A 183      48.150  41.480  63.640  1.00  0.00           C
ATOM   2602  HG1 MET A 183      48.440  41.910  64.600  1.00  0.00           H
ATOM   2603  HG2 MET A 183      48.410  40.430  63.530  1.00  0.00           H
ATOM   2604  SD  MET A 183      46.310  41.500  63.710  1.00  0.00           S
ATOM   2605  CE  MET A 183      45.830  43.090  64.280  1.00  0.00           C
ATOM   2606  HE1 MET A 183      46.150  43.840  63.550  1.00  0.00           H
ATOM   2607  HE2 MET A 183      44.760  43.100  64.470  1.00  0.00           H
ATOM   2608  HE3 MET A 183      46.360  43.290  65.210  1.00  0.00           H
ATOM   2609  C   MET A 183      48.710  42.480  59.920  1.00  0.00           C
ATOM   2610  O   MET A 183      47.710  42.780  59.290  1.00  0.00           O
ATOM   2611  N   PHE A 184      49.980  42.760  59.610  1.00  0.00           N
ATOM   2612  H   PHE A 184      50.720  42.340  60.150  1.00  0.00           H
ATOM   2613  CA  PHE A 184      50.430  43.510  58.440  1.00  0.00           C
ATOM   2614  HA  PHE A 184      49.920  44.470  58.470  1.00  0.00           H
ATOM   2615  CB  PHE A 184      51.900  43.860  58.610  1.00  0.00           C
ATOM   2616  HB1 PHE A 184      52.380  42.920  58.920  1.00  0.00           H
ATOM   2617  HB2 PHE A 184      52.040  44.500  59.470  1.00  0.00           H
ATOM   2618  CG  PHE A 184      52.510  44.500  57.370  1.00  0.00           C
ATOM   2619  CD1 PHE A 184      53.230  43.800  56.380  1.00  0.00           C
ATOM   2620  HD1 PHE A 184      53.410  42.740  56.400  1.00  0.00           H
ATOM   2621  CE1 PHE A 184      53.690  44.480  55.270  1.00  0.00           C
ATOM   2622  HE1 PHE A 184      54.300  43.960  54.550  1.00  0.00           H
ATOM   2623  CZ  PHE A 184      53.600  45.830  55.190  1.00  0.00           C
ATOM   2624  HZ  PHE A 184      54.080  46.370  54.390  1.00  0.00           H
ATOM   2625  CE2 PHE A 184      52.830  46.500  56.090  1.00  0.00           C
ATOM   2626  HE2 PHE A 184      52.630  47.540  55.930  1.00  0.00           H
ATOM   2627  CD2 PHE A 184      52.210  45.860  57.130  1.00  0.00           C
ATOM   2628  HD2 PHE A 184      51.540  46.360  57.810  1.00  0.00           H
ATOM   2629  C   PHE A 184      49.890  42.980  57.170  1.00  0.00           C
ATOM   2630  O   PHE A 184      49.250  43.720  56.430  1.00  0.00           O
ATOM   2631  N   ALA A 185      50.090  41.690  56.880  1.00  0.00           N
ATOM   2632  H   ALA A 185      50.640  41.090  57.480  1.00  0.00           H
ATOM   2633  CA  ALA A 185      49.550  41.090  55.650  1.00  0.00           C
ATOM   2634  HA  ALA A 185      49.930  41.680  54.820  1.00  0.00           H
ATOM   2635  CB  ALA A 185      50.110  39.660  55.350  1.00  0.00           C
ATOM   2636  HB1 ALA A 185      49.870  39.320  54.340  1.00  0.00           H
ATOM   2637  HB2 ALA A 185      51.160  39.550  55.620  1.00  0.00           H
ATOM   2638  HB3 ALA A 185      49.540  38.950  55.960  1.00  0.00           H
ATOM   2639  C   ALA A 185      48.070  41.080  55.480  1.00  0.00           C
ATOM   2640  O   ALA A 185      47.600  41.520  54.460  1.00  0.00           O
ATOM   2641  N   PHE A 186      47.260  40.800  56.530  1.00  0.00           N
ATOM   2642  H   PHE A 186      47.690  40.650  57.430  1.00  0.00           H
ATOM   2643  CA  PHE A 186      45.820  40.780  56.330  1.00  0.00           C
ATOM   2644  HA  PHE A 186      45.540  40.480  55.320  1.00  0.00           H
ATOM   2645  CB  PHE A 186      45.230  39.730  57.280  1.00  0.00           C
ATOM   2646  HB1 PHE A 186      44.160  39.950  57.280  1.00  0.00           H
ATOM   2647  HB2 PHE A 186      45.570  39.930  58.300  1.00  0.00           H
ATOM   2648  CG  PHE A 186      45.430  38.240  56.990  1.00  0.00           C
ATOM   2649  CD1 PHE A 186      44.980  37.760  55.710  1.00  0.00           C
ATOM   2650  HD1 PHE A 186      44.520  38.440  55.020  1.00  0.00           H
ATOM   2651  CE1 PHE A 186      44.960  36.390  55.490  1.00  0.00           C
ATOM   2652  HE1 PHE A 186      44.440  35.920  54.670  1.00  0.00           H
ATOM   2653  CZ  PHE A 186      45.570  35.530  56.460  1.00  0.00           C
ATOM   2654  HZ  PHE A 186      45.650  34.460  56.300  1.00  0.00           H
ATOM   2655  CE2 PHE A 186      46.300  36.060  57.600  1.00  0.00           C
ATOM   2656  HE2 PHE A 186      46.750  35.470  58.390  1.00  0.00           H
ATOM   2657  CD2 PHE A 186      46.120  37.400  57.910  1.00  0.00           C
ATOM   2658  HD2 PHE A 186      46.550  37.830  58.800  1.00  0.00           H
ATOM   2659  C   PHE A 186      45.140  42.170  56.480  1.00  0.00           C
ATOM   2660  O   PHE A 186      44.100  42.450  55.870  1.00  0.00           O
ATOM   2661  N   PHE A 187      45.730  43.110  57.240  1.00  0.00           N
ATOM   2662  H   PHE A 187      46.500  42.810  57.820  1.00  0.00           H
ATOM   2663  CA  PHE A 187      45.280  44.540  57.220  1.00  0.00           C
ATOM   2664  HA  PHE A 187      44.320  44.600  57.740  1.00  0.00           H
ATOM   2665  CB  PHE A 187      46.190  45.360  58.070  1.00  0.00           C
ATOM   2666  HB1 PHE A 187      47.160  45.290  57.580  1.00  0.00           H
ATOM   2667  HB2 PHE A 187      46.290  44.990  59.090  1.00  0.00           H
ATOM   2668  CG  PHE A 187      45.760  46.790  58.140  1.00  0.00           C
ATOM   2669  CD1 PHE A 187      46.190  47.710  57.140  1.00  0.00           C
ATOM   2670  HD1 PHE A 187      46.920  47.390  56.410  1.00  0.00           H
ATOM   2671  CE1 PHE A 187      45.730  49.050  57.260  1.00  0.00           C
ATOM   2672  HE1 PHE A 187      46.100  49.770  56.540  1.00  0.00           H
ATOM   2673  CZ  PHE A 187      44.840  49.420  58.280  1.00  0.00           C
ATOM   2674  HZ  PHE A 187      44.390  50.390  58.400  1.00  0.00           H
ATOM   2675  CE2 PHE A 187      44.420  48.510  59.220  1.00  0.00           C
ATOM   2676  HE2 PHE A 187      43.780  48.790  60.040  1.00  0.00           H
ATOM   2677  CD2 PHE A 187      44.910  47.200  59.150  1.00  0.00           C
ATOM   2678  HD2 PHE A 187      44.540  46.520  59.890  1.00  0.00           H
ATOM   2679  C   PHE A 187      45.140  45.140  55.790  1.00  0.00           C
ATOM   2680  O   PHE A 187      44.170  45.820  55.490  1.00  0.00           O
ATOM   2681  N   ALA A 188      46.060  44.730  54.970  1.00  0.00           N
ATOM   2682  H   ALA A 188      46.710  44.080  55.370  1.00  0.00           H
ATOM   2683  CA  ALA A 188      46.270  45.250  53.640  1.00  0.00           C
ATOM   2684  HA  ALA A 188      45.920  46.280  53.550  1.00  0.00           H
ATOM   2685  CB  ALA A 188      47.720  44.970  53.200  1.00  0.00           C
ATOM   2686  HB1 ALA A 188      48.250  44.500  54.020  1.00  0.00           H
ATOM   2687  HB2 ALA A 188      47.680  44.470  52.230  1.00  0.00           H
ATOM   2688  HB3 ALA A 188      48.210  45.940  53.070  1.00  0.00           H
ATOM   2689  C   ALA A 188      45.330  44.550  52.690  1.00  0.00           C
ATOM   2690  O   ALA A 188      44.590  45.120  51.920  1.00  0.00           O
ATOM   2691  N   GLN A 189      45.160  43.230  52.870  1.00  0.00           N
ATOM   2692  H   GLN A 189      45.760  42.600  53.390  1.00  0.00           H
ATOM   2693  CA  GLN A 189      44.280  42.470  51.940  1.00  0.00           C
ATOM   2694  HA  GLN A 189      44.580  42.850  50.970  1.00  0.00           H
ATOM   2695  CB  GLN A 189      44.640  40.960  51.890  1.00  0.00           C
ATOM   2696  HB1 GLN A 189      44.460  40.560  52.880  1.00  0.00           H
ATOM   2697  HB2 GLN A 189      45.710  40.930  51.680  1.00  0.00           H
ATOM   2698  CG  GLN A 189      43.960  40.130  50.750  1.00  0.00           C
ATOM   2699  HG1 GLN A 189      44.420  40.410  49.800  1.00  0.00           H
ATOM   2700  HG2 GLN A 189      42.930  40.480  50.630  1.00  0.00           H
ATOM   2701  CD  GLN A 189      43.960  38.600  50.920  1.00  0.00           C
ATOM   2702  OE1 GLN A 189      44.070  38.080  52.040  1.00  0.00           O
ATOM   2703  NE2 GLN A 189      43.600  37.830  49.910  1.00  0.00           N
ATOM   2704 HE21 GLN A 189      43.750  38.210  48.990  1.00  0.00           H
ATOM   2705 HE22 GLN A 189      43.680  36.820  49.970  1.00  0.00           H
ATOM   2706  C   GLN A 189      42.800  42.830  52.140  1.00  0.00           C
ATOM   2707  O   GLN A 189      42.000  42.830  51.190  1.00  0.00           O
ATOM   2708  N   HIS A 190      42.440  43.300  53.340  1.00  0.00           N
ATOM   2709  H   HIS A 190      43.130  43.330  54.080  1.00  0.00           H
ATOM   2710  CA  HIS A 190      41.190  43.910  53.710  1.00  0.00           C
ATOM   2711  HA  HIS A 190      40.350  43.340  53.300  1.00  0.00           H
ATOM   2712  CB  HIS A 190      41.060  43.880  55.280  1.00  0.00           C
ATOM   2713  HB1 HIS A 190      41.820  44.510  55.740  1.00  0.00           H
ATOM   2714  HB2 HIS A 190      41.150  42.890  55.720  1.00  0.00           H
ATOM   2715  CG  HIS A 190      39.730  44.340  55.810  1.00  0.00           C
ATOM   2716  ND1 HIS A 190      39.430  45.680  56.000  1.00  0.00           N
ATOM   2717  CE1 HIS A 190      38.120  45.720  56.290  1.00  0.00           C
ATOM   2718  HE1 HIS A 190      37.620  46.650  56.540  1.00  0.00           H
ATOM   2719  NE2 HIS A 190      37.590  44.440  56.330  1.00  0.00           N
ATOM   2720  HE2 HIS A 190      36.610  44.180  56.320  1.00  0.00           H
ATOM   2721  CD2 HIS A 190      38.600  43.570  55.960  1.00  0.00           C
ATOM   2722  HD2 HIS A 190      38.490  42.530  55.710  1.00  0.00           H
ATOM   2723  C   HIS A 190      41.060  45.320  53.150  1.00  0.00           C
ATOM   2724  O   HIS A 190      40.070  45.600  52.420  1.00  0.00           O
ATOM   2725  N   PHE A 191      42.030  46.230  53.460  1.00  0.00           N
ATOM   2726  H   PHE A 191      42.820  45.880  53.980  1.00  0.00           H
ATOM   2727  CA  PHE A 191      42.030  47.630  52.970  1.00  0.00           C
ATOM   2728  HA  PHE A 191      41.140  48.150  53.310  1.00  0.00           H
ATOM   2729  CB  PHE A 191      43.260  48.270  53.590  1.00  0.00           C
ATOM   2730  HB1 PHE A 191      44.140  47.660  53.400  1.00  0.00           H
ATOM   2731  HB2 PHE A 191      43.190  48.340  54.670  1.00  0.00           H
ATOM   2732  CG  PHE A 191      43.580  49.700  53.190  1.00  0.00           C
ATOM   2733  CD1 PHE A 191      44.650  49.990  52.300  1.00  0.00           C
ATOM   2734  HD1 PHE A 191      45.260  49.190  51.910  1.00  0.00           H
ATOM   2735  CE1 PHE A 191      45.050  51.270  52.020  1.00  0.00           C
ATOM   2736  HE1 PHE A 191      45.860  51.350  51.310  1.00  0.00           H
ATOM   2737  CZ  PHE A 191      44.150  52.300  52.330  1.00  0.00           C
ATOM   2738  HZ  PHE A 191      44.530  53.250  51.990  1.00  0.00           H
ATOM   2739  CE2 PHE A 191      43.030  52.100  53.170  1.00  0.00           C
ATOM   2740  HE2 PHE A 191      42.440  52.920  53.560  1.00  0.00           H
ATOM   2741  CD2 PHE A 191      42.730  50.770  53.570  1.00  0.00           C
ATOM   2742  HD2 PHE A 191      41.820  50.620  54.130  1.00  0.00           H
ATOM   2743  C   PHE A 191      42.080  47.750  51.400  1.00  0.00           C
ATOM   2744  O   PHE A 191      41.380  48.610  50.800  1.00  0.00           O
ATOM   2745  N   THR A 192      42.960  47.020  50.750  1.00  0.00           N
ATOM   2746  H   THR A 192      43.570  46.430  51.300  1.00  0.00           H
ATOM   2747  CA  THR A 192      43.240  47.360  49.340  1.00  0.00           C
ATOM   2748  HA  THR A 192      43.330  48.430  49.160  1.00  0.00           H
ATOM   2749  CB  THR A 192      44.620  46.740  48.860  1.00  0.00           C
ATOM   2750  HB  THR A 192      44.650  47.140  47.850  1.00  0.00           H
ATOM   2751  CG2 THR A 192      45.760  47.370  49.590  1.00  0.00           C
ATOM   2752 HG21 THR A 192      45.810  48.460  49.600  1.00  0.00           H
ATOM   2753 HG22 THR A 192      45.820  47.130  50.650  1.00  0.00           H
ATOM   2754 HG23 THR A 192      46.630  46.890  49.150  1.00  0.00           H
ATOM   2755  OG1 THR A 192      44.610  45.340  48.770  1.00  0.00           O
ATOM   2756  HG1 THR A 192      45.200  44.900  48.140  1.00  0.00           H
ATOM   2757  C   THR A 192      42.120  46.920  48.400  1.00  0.00           C
ATOM   2758  O   THR A 192      41.800  47.540  47.400  1.00  0.00           O
ATOM   2759  N   HIS A 193      41.500  45.830  48.790  1.00  0.00           N
ATOM   2760  H   HIS A 193      41.890  45.370  49.600  1.00  0.00           H
ATOM   2761  CA  HIS A 193      40.360  45.170  48.040  1.00  0.00           C
ATOM   2762  HA  HIS A 193      40.670  45.130  47.000  1.00  0.00           H
ATOM   2763  CB  HIS A 193      40.200  43.680  48.410  1.00  0.00           C
ATOM   2764  HB1 HIS A 193      39.260  43.270  48.030  1.00  0.00           H
ATOM   2765  HB2 HIS A 193      40.140  43.560  49.490  1.00  0.00           H
ATOM   2766  CG  HIS A 193      41.230  42.740  47.800  1.00  0.00           C
ATOM   2767  ND1 HIS A 193      42.090  43.070  46.770  1.00  0.00           N
ATOM   2768  CE1 HIS A 193      42.730  41.940  46.300  1.00  0.00           C
ATOM   2769  HE1 HIS A 193      43.540  41.960  45.590  1.00  0.00           H
ATOM   2770  NE2 HIS A 193      42.180  40.890  46.960  1.00  0.00           N
ATOM   2771  HE2 HIS A 193      42.380  39.910  46.820  1.00  0.00           H
ATOM   2772  CD2 HIS A 193      41.290  41.370  47.890  1.00  0.00           C
ATOM   2773  HD2 HIS A 193      40.740  40.800  48.630  1.00  0.00           H
ATOM   2774  C   HIS A 193      39.020  45.900  48.120  1.00  0.00           C
ATOM   2775  O   HIS A 193      38.080  45.410  47.520  1.00  0.00           O
ATOM   2776  N   GLN A 194      39.010  47.060  48.800  1.00  0.00           N
ATOM   2777  H   GLN A 194      39.810  47.370  49.330  1.00  0.00           H
ATOM   2778  CA  GLN A 194      38.050  48.140  48.530  1.00  0.00           C
ATOM   2779  HA  GLN A 194      37.060  47.670  48.450  1.00  0.00           H
ATOM   2780  CB  GLN A 194      37.990  49.010  49.860  1.00  0.00           C
ATOM   2781  HB1 GLN A 194      38.400  48.470  50.710  1.00  0.00           H
ATOM   2782  HB2 GLN A 194      36.940  49.130  50.100  1.00  0.00           H
ATOM   2783  CG  GLN A 194      38.670  50.390  49.730  1.00  0.00           C
ATOM   2784  HG1 GLN A 194      37.970  50.890  49.060  1.00  0.00           H
ATOM   2785  HG2 GLN A 194      39.620  50.390  49.210  1.00  0.00           H
ATOM   2786  CD  GLN A 194      38.780  51.150  51.060  1.00  0.00           C
ATOM   2787  OE1 GLN A 194      37.900  51.890  51.490  1.00  0.00           O
ATOM   2788  NE2 GLN A 194      39.880  51.030  51.730  1.00  0.00           N
ATOM   2789 HE21 GLN A 194      40.430  50.200  51.530  1.00  0.00           H
ATOM   2790 HE22 GLN A 194      39.990  51.500  52.610  1.00  0.00           H
ATOM   2791  C   GLN A 194      38.230  48.860  47.230  1.00  0.00           C
ATOM   2792  O   GLN A 194      37.290  49.060  46.470  1.00  0.00           O
ATOM   2793  N   PHE A 195      39.500  49.130  46.870  1.00  0.00           N
ATOM   2794  H   PHE A 195      40.310  48.770  47.370  1.00  0.00           H
ATOM   2795  CA  PHE A 195      39.740  49.930  45.610  1.00  0.00           C
ATOM   2796  HA  PHE A 195      38.790  50.200  45.160  1.00  0.00           H
ATOM   2797  CB  PHE A 195      40.400  51.260  46.110  1.00  0.00           C
ATOM   2798  HB1 PHE A 195      39.660  51.720  46.770  1.00  0.00           H
ATOM   2799  HB2 PHE A 195      40.540  51.880  45.230  1.00  0.00           H
ATOM   2800  CG  PHE A 195      41.710  51.180  46.910  1.00  0.00           C
ATOM   2801  CD1 PHE A 195      41.650  51.720  48.170  1.00  0.00           C
ATOM   2802  HD1 PHE A 195      40.790  52.160  48.650  1.00  0.00           H
ATOM   2803  CE1 PHE A 195      42.840  51.590  48.920  1.00  0.00           C
ATOM   2804  HE1 PHE A 195      42.880  51.970  49.930  1.00  0.00           H
ATOM   2805  CZ  PHE A 195      44.010  50.950  48.430  1.00  0.00           C
ATOM   2806  HZ  PHE A 195      44.870  50.890  49.090  1.00  0.00           H
ATOM   2807  CE2 PHE A 195      44.000  50.370  47.120  1.00  0.00           C
ATOM   2808  HE2 PHE A 195      44.830  49.790  46.720  1.00  0.00           H
ATOM   2809  CD2 PHE A 195      42.820  50.550  46.360  1.00  0.00           C
ATOM   2810  HD2 PHE A 195      42.750  50.150  45.360  1.00  0.00           H
ATOM   2811  C   PHE A 195      40.460  49.180  44.550  1.00  0.00           C
ATOM   2812  O   PHE A 195      40.520  49.640  43.390  1.00  0.00           O
ATOM   2813  N   PHE A 196      40.810  47.900  44.810  1.00  0.00           N
ATOM   2814  H   PHE A 196      40.570  47.570  45.730  1.00  0.00           H
ATOM   2815  CA  PHE A 196      40.960  46.880  43.750  1.00  0.00           C
ATOM   2816  HA  PHE A 196      40.880  47.320  42.750  1.00  0.00           H
ATOM   2817  CB  PHE A 196      42.290  46.140  43.880  1.00  0.00           C
ATOM   2818  HB1 PHE A 196      42.470  45.560  42.980  1.00  0.00           H
ATOM   2819  HB2 PHE A 196      42.280  45.580  44.820  1.00  0.00           H
ATOM   2820  CG  PHE A 196      43.490  47.070  43.980  1.00  0.00           C
ATOM   2821  CD1 PHE A 196      43.650  47.940  42.950  1.00  0.00           C
ATOM   2822  HD1 PHE A 196      42.980  47.770  42.110  1.00  0.00           H
ATOM   2823  CE1 PHE A 196      44.760  48.860  42.910  1.00  0.00           C
ATOM   2824  HE1 PHE A 196      44.900  49.440  42.010  1.00  0.00           H
ATOM   2825  CZ  PHE A 196      45.660  48.820  43.920  1.00  0.00           C
ATOM   2826  HZ  PHE A 196      46.510  49.480  43.780  1.00  0.00           H
ATOM   2827  CE2 PHE A 196      45.530  47.890  44.980  1.00  0.00           C
ATOM   2828  HE2 PHE A 196      46.160  47.840  45.860  1.00  0.00           H
ATOM   2829  CD2 PHE A 196      44.370  47.100  45.040  1.00  0.00           C
ATOM   2830  HD2 PHE A 196      44.330  46.390  45.850  1.00  0.00           H
ATOM   2831  C   PHE A 196      39.850  45.880  43.870  1.00  0.00           C
ATOM   2832  O   PHE A 196      39.750  45.130  44.820  1.00  0.00           O
ATOM   2833  N   LYS A 197      39.090  45.770  42.750  1.00  0.00           N
ATOM   2834  H   LYS A 197      39.340  46.320  41.940  1.00  0.00           H
ATOM   2835  CA  LYS A 197      37.810  45.050  42.570  1.00  0.00           C
ATOM   2836  HA  LYS A 197      37.890  44.100  43.090  1.00  0.00           H
ATOM   2837  CB  LYS A 197      36.660  45.910  43.120  1.00  0.00           C
ATOM   2838  HB1 LYS A 197      35.790  45.300  42.920  1.00  0.00           H
ATOM   2839  HB2 LYS A 197      36.590  46.880  42.640  1.00  0.00           H
ATOM   2840  CG  LYS A 197      36.620  46.080  44.610  1.00  0.00           C
ATOM   2841  HG1 LYS A 197      37.520  46.600  44.930  1.00  0.00           H
ATOM   2842  HG2 LYS A 197      36.700  45.090  45.050  1.00  0.00           H
ATOM   2843  CD  LYS A 197      35.430  46.910  45.200  1.00  0.00           C
ATOM   2844  HD1 LYS A 197      35.530  47.960  44.910  1.00  0.00           H
ATOM   2845  HD2 LYS A 197      35.510  46.770  46.280  1.00  0.00           H
ATOM   2846  CE  LYS A 197      34.050  46.380  44.720  1.00  0.00           C
ATOM   2847  HE1 LYS A 197      34.030  45.300  44.780  1.00  0.00           H
ATOM   2848  HE2 LYS A 197      33.900  46.630  43.670  1.00  0.00           H
ATOM   2849  NZ  LYS A 197      33.020  46.930  45.640  1.00  0.00           N
ATOM   2850  HZ1 LYS A 197      33.260  46.920  46.630  1.00  0.00           H
ATOM   2851  HZ2 LYS A 197      32.850  47.920  45.520  1.00  0.00           H
ATOM   2852  HZ3 LYS A 197      32.120  46.480  45.550  1.00  0.00           H
ATOM   2853  C   LYS A 197      37.600  44.730  41.080  1.00  0.00           C
ATOM   2854  O   LYS A 197      36.560  45.130  40.550  1.00  0.00           O
ATOM   2855  N   THR A 198      38.690  44.280  40.400  1.00  0.00           N
ATOM   2856  H   THR A 198      39.450  43.910  40.950  1.00  0.00           H
ATOM   2857  CA  THR A 198      38.710  44.100  38.960  1.00  0.00           C
ATOM   2858  HA  THR A 198      38.800  45.120  38.570  1.00  0.00           H
ATOM   2859  CB  THR A 198      40.000  43.360  38.490  1.00  0.00           C
ATOM   2860  HB  THR A 198      40.080  42.460  39.090  1.00  0.00           H
ATOM   2861  CG2 THR A 198      40.130  43.000  36.980  1.00  0.00           C
ATOM   2862 HG21 THR A 198      41.040  42.430  36.760  1.00  0.00           H
ATOM   2863 HG22 THR A 198      39.320  42.390  36.570  1.00  0.00           H
ATOM   2864 HG23 THR A 198      40.150  44.000  36.550  1.00  0.00           H
ATOM   2865  OG1 THR A 198      41.170  44.080  38.920  1.00  0.00           O
ATOM   2866  HG1 THR A 198      41.890  43.450  38.810  1.00  0.00           H
ATOM   2867  C   THR A 198      37.450  43.430  38.440  1.00  0.00           C
ATOM   2868  O   THR A 198      37.120  42.360  38.890  1.00  0.00           O
ATOM   2869  N   ASP A 199      36.860  44.000  37.370  1.00  0.00           N
ATOM   2870  H   ASP A 199      37.300  44.690  36.770  1.00  0.00           H
ATOM   2871  CA  ASP A 199      35.690  43.390  36.800  1.00  0.00           C
ATOM   2872  HA  ASP A 199      35.090  42.810  37.500  1.00  0.00           H
ATOM   2873  CB  ASP A 199      34.800  44.540  36.280  1.00  0.00           C
ATOM   2874  HB1 ASP A 199      35.360  44.930  35.430  1.00  0.00           H
ATOM   2875  HB2 ASP A 199      34.680  45.290  37.060  1.00  0.00           H
ATOM   2876  CG  ASP A 199      33.420  44.160  35.790  1.00  0.00           C
ATOM   2877  OD1 ASP A 199      33.130  42.950  35.610  1.00  0.00           O
ATOM   2878  OD2 ASP A 199      32.580  45.090  35.580  1.00  0.00           O
ATOM   2879  C   ASP A 199      36.110  42.310  35.720  1.00  0.00           C
ATOM   2880  O   ASP A 199      36.190  42.570  34.540  1.00  0.00           O
ATOM   2881  N   HIS A 200      36.400  41.130  36.190  1.00  0.00           N
ATOM   2882  H   HIS A 200      36.530  41.090  37.190  1.00  0.00           H
ATOM   2883  CA  HIS A 200      36.700  39.940  35.450  1.00  0.00           C
ATOM   2884  HA  HIS A 200      37.610  40.200  34.910  1.00  0.00           H
ATOM   2885  CB  HIS A 200      37.060  38.760  36.420  1.00  0.00           C
ATOM   2886  HB1 HIS A 200      37.050  37.840  35.840  1.00  0.00           H
ATOM   2887  HB2 HIS A 200      36.300  38.680  37.190  1.00  0.00           H
ATOM   2888  CG  HIS A 200      38.300  38.980  37.170  1.00  0.00           C
ATOM   2889  ND1 HIS A 200      39.610  39.280  36.690  1.00  0.00           N
ATOM   2890  CE1 HIS A 200      40.260  39.580  37.780  1.00  0.00           C
ATOM   2891  HE1 HIS A 200      41.200  40.090  37.630  1.00  0.00           H
ATOM   2892  NE2 HIS A 200      39.590  39.420  38.890  1.00  0.00           N
ATOM   2893  HE2 HIS A 200      39.830  39.650  39.840  1.00  0.00           H
ATOM   2894  CD2 HIS A 200      38.320  39.020  38.560  1.00  0.00           C
ATOM   2895  HD2 HIS A 200      37.440  39.050  39.180  1.00  0.00           H
ATOM   2896  C   HIS A 200      35.640  39.410  34.440  1.00  0.00           C
ATOM   2897  O   HIS A 200      36.100  38.760  33.520  1.00  0.00           O
ATOM   2898  N   LYS A 201      34.400  39.910  34.460  1.00  0.00           N
ATOM   2899  H   LYS A 201      34.190  40.520  35.230  1.00  0.00           H
ATOM   2900  CA  LYS A 201      33.440  39.650  33.390  1.00  0.00           C
ATOM   2901  HA  LYS A 201      33.530  38.630  33.020  1.00  0.00           H
ATOM   2902  CB  LYS A 201      32.000  39.850  33.890  1.00  0.00           C
ATOM   2903  HB1 LYS A 201      31.340  39.810  33.020  1.00  0.00           H
ATOM   2904  HB2 LYS A 201      31.730  40.790  34.380  1.00  0.00           H
ATOM   2905  CG  LYS A 201      31.500  38.710  34.780  1.00  0.00           C
ATOM   2906  HG1 LYS A 201      32.250  38.570  35.560  1.00  0.00           H
ATOM   2907  HG2 LYS A 201      31.500  37.800  34.180  1.00  0.00           H
ATOM   2908  CD  LYS A 201      30.160  39.090  35.380  1.00  0.00           C
ATOM   2909  HD1 LYS A 201      29.460  39.290  34.570  1.00  0.00           H
ATOM   2910  HD2 LYS A 201      30.110  39.950  36.040  1.00  0.00           H
ATOM   2911  CE  LYS A 201      29.640  37.950  36.310  1.00  0.00           C
ATOM   2912  HE1 LYS A 201      30.510  37.470  36.770  1.00  0.00           H
ATOM   2913  HE2 LYS A 201      29.180  37.180  35.690  1.00  0.00           H
ATOM   2914  NZ  LYS A 201      28.780  38.400  37.420  1.00  0.00           N
ATOM   2915  HZ1 LYS A 201      27.900  38.720  37.040  1.00  0.00           H
ATOM   2916  HZ2 LYS A 201      28.670  37.600  38.020  1.00  0.00           H
ATOM   2917  HZ3 LYS A 201      29.090  39.190  37.970  1.00  0.00           H
ATOM   2918  C   LYS A 201      33.650  40.590  32.220  1.00  0.00           C
ATOM   2919  O   LYS A 201      33.090  40.340  31.140  1.00  0.00           O
ATOM   2920  N   ARG A 202      34.270  41.770  32.350  1.00  0.00           N
ATOM   2921  H   ARG A 202      34.500  41.980  33.300  1.00  0.00           H
ATOM   2922  CA  ARG A 202      34.770  42.680  31.290  1.00  0.00           C
ATOM   2923  HA  ARG A 202      34.100  42.570  30.440  1.00  0.00           H
ATOM   2924  CB  ARG A 202      34.690  44.140  31.720  1.00  0.00           C
ATOM   2925  HB1 ARG A 202      35.060  44.770  30.910  1.00  0.00           H
ATOM   2926  HB2 ARG A 202      35.260  44.350  32.630  1.00  0.00           H
ATOM   2927  CG  ARG A 202      33.200  44.570  32.020  1.00  0.00           C
ATOM   2928  HG1 ARG A 202      32.740  43.970  32.800  1.00  0.00           H
ATOM   2929  HG2 ARG A 202      32.690  44.400  31.070  1.00  0.00           H
ATOM   2930  CD  ARG A 202      33.220  46.070  32.440  1.00  0.00           C
ATOM   2931  HD1 ARG A 202      33.290  46.730  31.570  1.00  0.00           H
ATOM   2932  HD2 ARG A 202      33.950  46.220  33.230  1.00  0.00           H
ATOM   2933  NE  ARG A 202      31.980  46.460  33.050  1.00  0.00           N
ATOM   2934  HE  ARG A 202      31.920  46.180  34.020  1.00  0.00           H
ATOM   2935  CZ  ARG A 202      31.040  47.250  32.460  1.00  0.00           C
ATOM   2936  NH1 ARG A 202      31.120  47.670  31.240  1.00  0.00           N
ATOM   2937 HH11 ARG A 202      31.950  47.430  30.720  1.00  0.00           H
ATOM   2938 HH12 ARG A 202      30.530  48.360  30.800  1.00  0.00           H
ATOM   2939  NH2 ARG A 202      30.020  47.720  33.180  1.00  0.00           N
ATOM   2940 HH21 ARG A 202      29.900  47.340  34.110  1.00  0.00           H
ATOM   2941 HH22 ARG A 202      29.330  48.280  32.690  1.00  0.00           H
ATOM   2942  C   ARG A 202      36.240  42.480  30.850  1.00  0.00           C
ATOM   2943  O   ARG A 202      36.570  42.480  29.660  1.00  0.00           O
ATOM   2944  N   GLY A 203      37.200  42.290  31.750  1.00  0.00           N
ATOM   2945  H   GLY A 203      37.010  42.460  32.730  1.00  0.00           H
ATOM   2946  CA  GLY A 203      38.640  42.180  31.430  1.00  0.00           C
ATOM   2947  HA1 GLY A 203      38.950  42.400  30.410  1.00  0.00           H
ATOM   2948  HA2 GLY A 203      38.900  41.150  31.670  1.00  0.00           H
ATOM   2949  C   GLY A 203      39.510  43.040  32.330  1.00  0.00           C
ATOM   2950  O   GLY A 203      38.950  43.880  33.070  1.00  0.00           O
ATOM   2951  N   PRO A 204      40.830  42.900  32.310  1.00  0.00           N
ATOM   2952  CD  PRO A 204      41.570  41.880  31.510  1.00  0.00           C
ATOM   2953  HD1 PRO A 204      41.780  42.310  30.530  1.00  0.00           H
ATOM   2954  HD2 PRO A 204      41.060  40.920  31.520  1.00  0.00           H
ATOM   2955  CG  PRO A 204      42.890  41.620  32.200  1.00  0.00           C
ATOM   2956  HG1 PRO A 204      43.670  41.440  31.460  1.00  0.00           H
ATOM   2957  HG2 PRO A 204      42.800  40.790  32.900  1.00  0.00           H
ATOM   2958  CB  PRO A 204      43.140  42.810  32.990  1.00  0.00           C
ATOM   2959  HB1 PRO A 204      43.760  43.450  32.370  1.00  0.00           H
ATOM   2960  HB2 PRO A 204      43.690  42.520  33.890  1.00  0.00           H
ATOM   2961  CA  PRO A 204      41.780  43.420  33.390  1.00  0.00           C
ATOM   2962  HA  PRO A 204      41.380  43.020  34.320  1.00  0.00           H
ATOM   2963  C   PRO A 204      41.710  44.990  33.550  1.00  0.00           C
ATOM   2964  O   PRO A 204      42.020  45.530  34.600  1.00  0.00           O
ATOM   2965  N   ALA A 205      41.300  45.700  32.500  1.00  0.00           N
ATOM   2966  H   ALA A 205      41.040  45.140  31.700  1.00  0.00           H
ATOM   2967  CA  ALA A 205      41.200  47.170  32.580  1.00  0.00           C
ATOM   2968  HA  ALA A 205      42.110  47.500  33.100  1.00  0.00           H
ATOM   2969  CB  ALA A 205      41.080  47.670  31.150  1.00  0.00           C
ATOM   2970  HB1 ALA A 205      41.220  48.750  31.150  1.00  0.00           H
ATOM   2971  HB2 ALA A 205      41.810  47.080  30.600  1.00  0.00           H
ATOM   2972  HB3 ALA A 205      40.050  47.440  30.880  1.00  0.00           H
ATOM   2973  C   ALA A 205      40.070  47.720  33.430  1.00  0.00           C
ATOM   2974  O   ALA A 205      40.130  48.890  33.860  1.00  0.00           O
ATOM   2975  N   PHE A 206      39.080  46.910  33.830  1.00  0.00           N
ATOM   2976  H   PHE A 206      39.180  45.920  33.670  1.00  0.00           H
ATOM   2977  CA  PHE A 206      37.800  47.360  34.430  1.00  0.00           C
ATOM   2978  HA  PHE A 206      37.750  48.450  34.450  1.00  0.00           H
ATOM   2979  CB  PHE A 206      36.560  46.910  33.610  1.00  0.00           C
ATOM   2980  HB1 PHE A 206      35.670  47.270  34.120  1.00  0.00           H
ATOM   2981  HB2 PHE A 206      36.590  45.830  33.540  1.00  0.00           H
ATOM   2982  CG  PHE A 206      36.570  47.400  32.180  1.00  0.00           C
ATOM   2983  CD1 PHE A 206      36.030  48.590  31.730  1.00  0.00           C
ATOM   2984  HD1 PHE A 206      35.650  49.330  32.420  1.00  0.00           H
ATOM   2985  CE1 PHE A 206      35.900  48.820  30.320  1.00  0.00           C
ATOM   2986  HE1 PHE A 206      35.370  49.690  29.970  1.00  0.00           H
ATOM   2987  CZ  PHE A 206      36.510  47.910  29.410  1.00  0.00           C
ATOM   2988  HZ  PHE A 206      36.560  48.230  28.380  1.00  0.00           H
ATOM   2989  CE2 PHE A 206      37.100  46.740  29.860  1.00  0.00           C
ATOM   2990  HE2 PHE A 206      37.580  46.080  29.150  1.00  0.00           H
ATOM   2991  CD2 PHE A 206      37.140  46.480  31.290  1.00  0.00           C
ATOM   2992  HD2 PHE A 206      37.770  45.650  31.580  1.00  0.00           H
ATOM   2993  C   PHE A 206      37.710  46.920  35.940  1.00  0.00           C
ATOM   2994  O   PHE A 206      38.500  46.070  36.440  1.00  0.00           O
ATOM   2995  N   THR A 207      36.830  47.600  36.690  1.00  0.00           N
ATOM   2996  H   THR A 207      36.500  48.460  36.260  1.00  0.00           H
ATOM   2997  CA  THR A 207      36.630  47.460  38.110  1.00  0.00           C
ATOM   2998  HA  THR A 207      36.930  46.440  38.360  1.00  0.00           H
ATOM   2999  CB  THR A 207      37.510  48.400  38.920  1.00  0.00           C
ATOM   3000  HB  THR A 207      38.580  48.320  38.740  1.00  0.00           H
ATOM   3001  CG2 THR A 207      37.080  49.860  38.690  1.00  0.00           C
ATOM   3002 HG21 THR A 207      36.240  50.110  39.330  1.00  0.00           H
ATOM   3003 HG22 THR A 207      37.870  50.600  38.810  1.00  0.00           H
ATOM   3004 HG23 THR A 207      36.770  50.080  37.670  1.00  0.00           H
ATOM   3005  OG1 THR A 207      37.530  48.260  40.380  1.00  0.00           O
ATOM   3006  HG1 THR A 207      37.970  49.000  40.810  1.00  0.00           H
ATOM   3007  C   THR A 207      35.210  47.570  38.480  1.00  0.00           C
ATOM   3008  O   THR A 207      34.500  48.240  37.750  1.00  0.00           O
ATOM   3009  N   ASN A 208      34.780  47.200  39.710  1.00  0.00           N
ATOM   3010  H   ASN A 208      35.370  46.540  40.190  1.00  0.00           H
ATOM   3011  CA  ASN A 208      33.460  47.360  40.370  1.00  0.00           C
ATOM   3012  HA  ASN A 208      32.770  47.970  39.780  1.00  0.00           H
ATOM   3013  CB  ASN A 208      32.830  45.980  40.610  1.00  0.00           C
ATOM   3014  HB1 ASN A 208      31.820  46.120  40.990  1.00  0.00           H
ATOM   3015  HB2 ASN A 208      33.580  45.640  41.330  1.00  0.00           H
ATOM   3016  CG  ASN A 208      32.670  45.190  39.300  1.00  0.00           C
ATOM   3017  OD1 ASN A 208      31.940  45.590  38.440  1.00  0.00           O
ATOM   3018  ND2 ASN A 208      33.200  43.990  39.220  1.00  0.00           N
ATOM   3019 HD21 ASN A 208      33.540  43.570  40.070  1.00  0.00           H
ATOM   3020 HD22 ASN A 208      32.750  43.440  38.500  1.00  0.00           H
ATOM   3021  C   ASN A 208      33.690  48.090  41.700  1.00  0.00           C
ATOM   3022  O   ASN A 208      32.710  48.110  42.520  1.00  0.00           O
ATOM   3023  N   GLY A 209      34.840  48.670  41.950  1.00  0.00           N
ATOM   3024  H   GLY A 209      35.450  48.640  41.150  1.00  0.00           H
ATOM   3025  CA  GLY A 209      35.080  49.650  43.050  1.00  0.00           C
ATOM   3026  HA1 GLY A 209      36.060  49.420  43.460  1.00  0.00           H
ATOM   3027  HA2 GLY A 209      34.420  49.610  43.920  1.00  0.00           H
ATOM   3028  C   GLY A 209      35.120  51.090  42.510  1.00  0.00           C
ATOM   3029  O   GLY A 209      36.170  51.720  42.370  1.00  0.00           O
ATOM   3030  N   LEU A 210      33.920  51.650  42.190  1.00  0.00           N
ATOM   3031  H   LEU A 210      33.140  51.020  42.350  1.00  0.00           H
ATOM   3032  CA  LEU A 210      33.730  52.940  41.550  1.00  0.00           C
ATOM   3033  HA  LEU A 210      34.380  53.000  40.680  1.00  0.00           H
ATOM   3034  CB  LEU A 210      32.210  53.020  41.020  1.00  0.00           C
ATOM   3035  HB1 LEU A 210      32.110  53.850  40.320  1.00  0.00           H
ATOM   3036  HB2 LEU A 210      31.610  53.270  41.890  1.00  0.00           H
ATOM   3037  CG  LEU A 210      31.720  51.740  40.260  1.00  0.00           C
ATOM   3038  HG  LEU A 210      31.980  50.880  40.880  1.00  0.00           H
ATOM   3039  CD1 LEU A 210      30.200  51.830  40.060  1.00  0.00           C
ATOM   3040 HD11 LEU A 210      30.000  50.970  39.430  1.00  0.00           H
ATOM   3041 HD12 LEU A 210      29.610  51.800  40.980  1.00  0.00           H
ATOM   3042 HD13 LEU A 210      29.760  52.690  39.550  1.00  0.00           H
ATOM   3043  CD2 LEU A 210      32.450  51.590  38.900  1.00  0.00           C
ATOM   3044 HD21 LEU A 210      33.520  51.460  39.060  1.00  0.00           H
ATOM   3045 HD22 LEU A 210      32.050  50.760  38.320  1.00  0.00           H
ATOM   3046 HD23 LEU A 210      32.250  52.500  38.320  1.00  0.00           H
ATOM   3047  C   LEU A 210      34.090  54.170  42.400  1.00  0.00           C
ATOM   3048  O   LEU A 210      34.180  55.240  41.880  1.00  0.00           O
ATOM   3049  N   GLY A 211      34.130  54.000  43.720  1.00  0.00           N
ATOM   3050  H   GLY A 211      34.050  53.060  44.070  1.00  0.00           H
ATOM   3051  CA  GLY A 211      34.630  55.190  44.550  1.00  0.00           C
ATOM   3052  HA1 GLY A 211      34.430  54.990  45.600  1.00  0.00           H
ATOM   3053  HA2 GLY A 211      34.060  56.100  44.350  1.00  0.00           H
ATOM   3054  C   GLY A 211      36.100  55.460  44.350  1.00  0.00           C
ATOM   3055  O   GLY A 211      36.580  56.490  44.810  1.00  0.00           O
ATOM   3056  N   HIS A 212      36.910  54.590  43.710  1.00  0.00           N
ATOM   3057  H   HIS A 212      36.610  53.640  43.550  1.00  0.00           H
ATOM   3058  CA  HIS A 212      38.300  54.760  43.410  1.00  0.00           C
ATOM   3059  HA  HIS A 212      38.720  53.780  43.200  1.00  0.00           H
ATOM   3060  CB  HIS A 212      38.430  55.580  42.150  1.00  0.00           C
ATOM   3061  HB1 HIS A 212      39.420  56.010  42.080  1.00  0.00           H
ATOM   3062  HB2 HIS A 212      37.730  56.420  42.170  1.00  0.00           H
ATOM   3063  CG  HIS A 212      38.270  54.760  40.900  1.00  0.00           C
ATOM   3064  ND1 HIS A 212      39.330  54.200  40.230  1.00  0.00           N
ATOM   3065  CE1 HIS A 212      38.790  53.490  39.150  1.00  0.00           C
ATOM   3066  HE1 HIS A 212      39.410  53.060  38.380  1.00  0.00           H
ATOM   3067  NE2 HIS A 212      37.500  53.690  39.140  1.00  0.00           N
ATOM   3068  HE2 HIS A 212      36.830  53.180  38.570  1.00  0.00           H
ATOM   3069  CD2 HIS A 212      37.140  54.560  40.180  1.00  0.00           C
ATOM   3070  HD2 HIS A 212      36.170  54.970  40.430  1.00  0.00           H
ATOM   3071  C   HIS A 212      39.240  55.190  44.540  1.00  0.00           C
ATOM   3072  O   HIS A 212      40.200  55.880  44.300  1.00  0.00           O
ATOM   3073  N   GLY A 213      39.070  54.730  45.760  1.00  0.00           N
ATOM   3074  H   GLY A 213      38.220  54.230  45.980  1.00  0.00           H
ATOM   3075  CA  GLY A 213      39.730  55.270  46.950  1.00  0.00           C
ATOM   3076  HA1 GLY A 213      39.560  56.350  46.920  1.00  0.00           H
ATOM   3077  HA2 GLY A 213      40.800  55.070  46.900  1.00  0.00           H
ATOM   3078  C   GLY A 213      39.280  54.660  48.310  1.00  0.00           C
ATOM   3079  O   GLY A 213      38.790  53.530  48.410  1.00  0.00           O
ATOM   3080  N   VAL A 214      39.480  55.460  49.390  1.00  0.00           N
ATOM   3081  H   VAL A 214      39.800  56.410  49.260  1.00  0.00           H
ATOM   3082  CA  VAL A 214      39.110  55.090  50.700  1.00  0.00           C
ATOM   3083  HA  VAL A 214      39.060  54.000  50.700  1.00  0.00           H
ATOM   3084  CB  VAL A 214      40.170  55.440  51.690  1.00  0.00           C
ATOM   3085  HB  VAL A 214      40.140  56.510  51.910  1.00  0.00           H
ATOM   3086  CG1 VAL A 214      39.890  54.680  53.020  1.00  0.00           C
ATOM   3087 HG11 VAL A 214      38.870  54.860  53.370  1.00  0.00           H
ATOM   3088 HG12 VAL A 214      39.940  53.600  52.870  1.00  0.00           H
ATOM   3089 HG13 VAL A 214      40.460  55.130  53.830  1.00  0.00           H
ATOM   3090  CG2 VAL A 214      41.590  55.010  51.370  1.00  0.00           C
ATOM   3091 HG21 VAL A 214      41.640  54.050  50.850  1.00  0.00           H
ATOM   3092 HG22 VAL A 214      42.060  55.690  50.660  1.00  0.00           H
ATOM   3093 HG23 VAL A 214      42.220  54.900  52.250  1.00  0.00           H
ATOM   3094  C   VAL A 214      37.670  55.610  50.950  1.00  0.00           C
ATOM   3095  O   VAL A 214      37.460  56.680  51.540  1.00  0.00           O
ATOM   3096  N   ASP A 215      36.680  54.890  50.460  1.00  0.00           N
ATOM   3097  H   ASP A 215      37.000  54.170  49.830  1.00  0.00           H
ATOM   3098  CA  ASP A 215      35.290  55.100  50.640  1.00  0.00           C
ATOM   3099  HA  ASP A 215      35.080  56.080  51.080  1.00  0.00           H
ATOM   3100  CB  ASP A 215      34.490  55.020  49.320  1.00  0.00           C
ATOM   3101  HB1 ASP A 215      34.740  55.760  48.560  1.00  0.00           H
ATOM   3102  HB2 ASP A 215      33.480  55.320  49.570  1.00  0.00           H
ATOM   3103  CG  ASP A 215      34.340  53.700  48.570  1.00  0.00           C
ATOM   3104  OD1 ASP A 215      35.120  52.760  48.830  1.00  0.00           O
ATOM   3105  OD2 ASP A 215      33.530  53.660  47.610  1.00  0.00           O
ATOM   3106  C   ASP A 215      34.640  54.080  51.650  1.00  0.00           C
ATOM   3107  O   ASP A 215      33.510  54.170  52.090  1.00  0.00           O
ATOM   3108  N   LEU A 216      35.360  53.030  51.960  1.00  0.00           N
ATOM   3109  H   LEU A 216      36.230  52.940  51.450  1.00  0.00           H
ATOM   3110  CA  LEU A 216      34.950  51.840  52.760  1.00  0.00           C
ATOM   3111  HA  LEU A 216      35.800  51.160  52.750  1.00  0.00           H
ATOM   3112  CB  LEU A 216      34.810  52.320  54.230  1.00  0.00           C
ATOM   3113  HB1 LEU A 216      34.130  51.640  54.760  1.00  0.00           H
ATOM   3114  HB2 LEU A 216      34.210  53.230  54.350  1.00  0.00           H
ATOM   3115  CG  LEU A 216      36.000  52.310  55.150  1.00  0.00           C
ATOM   3116  HG  LEU A 216      36.440  51.310  55.250  1.00  0.00           H
ATOM   3117  CD1 LEU A 216      37.070  53.190  54.660  1.00  0.00           C
ATOM   3118 HD11 LEU A 216      36.880  54.210  55.010  1.00  0.00           H
ATOM   3119 HD12 LEU A 216      38.060  52.930  55.030  1.00  0.00           H
ATOM   3120 HD13 LEU A 216      37.270  53.240  53.590  1.00  0.00           H
ATOM   3121  CD2 LEU A 216      35.620  52.710  56.660  1.00  0.00           C
ATOM   3122 HD21 LEU A 216      36.560  52.970  57.160  1.00  0.00           H
ATOM   3123 HD22 LEU A 216      34.970  53.580  56.770  1.00  0.00           H
ATOM   3124 HD23 LEU A 216      35.110  51.880  57.130  1.00  0.00           H
ATOM   3125  C   LEU A 216      33.850  50.970  52.090  1.00  0.00           C
ATOM   3126  O   LEU A 216      33.100  50.330  52.870  1.00  0.00           O
ATOM   3127  N   ASN A 217      33.800  50.870  50.800  1.00  0.00           N
ATOM   3128  H   ASN A 217      34.530  51.300  50.260  1.00  0.00           H
ATOM   3129  CA  ASN A 217      32.820  50.020  50.170  1.00  0.00           C
ATOM   3130  HA  ASN A 217      31.810  50.320  50.460  1.00  0.00           H
ATOM   3131  CB  ASN A 217      32.890  50.080  48.630  1.00  0.00           C
ATOM   3132  HB1 ASN A 217      32.940  51.120  48.310  1.00  0.00           H
ATOM   3133  HB2 ASN A 217      32.090  49.490  48.160  1.00  0.00           H
ATOM   3134  CG  ASN A 217      34.140  49.390  48.190  1.00  0.00           C
ATOM   3135  OD1 ASN A 217      34.190  48.230  47.980  1.00  0.00           O
ATOM   3136  ND2 ASN A 217      35.240  50.160  48.180  1.00  0.00           N
ATOM   3137 HD21 ASN A 217      35.080  51.140  48.360  1.00  0.00           H
ATOM   3138 HD22 ASN A 217      35.970  49.810  47.580  1.00  0.00           H
ATOM   3139  C   ASN A 217      32.850  48.520  50.690  1.00  0.00           C
ATOM   3140  O   ASN A 217      31.830  47.800  50.700  1.00  0.00           O
ATOM   3141  N   HIS A 218      34.040  48.010  51.110  1.00  0.00           N
ATOM   3142  H   HIS A 218      34.850  48.600  51.090  1.00  0.00           H
ATOM   3143  CA  HIS A 218      34.270  46.650  51.490  1.00  0.00           C
ATOM   3144  HA  HIS A 218      33.840  46.000  50.740  1.00  0.00           H
ATOM   3145  CB  HIS A 218      35.800  46.420  51.570  1.00  0.00           C
ATOM   3146  HB1 HIS A 218      36.160  46.630  50.570  1.00  0.00           H
ATOM   3147  HB2 HIS A 218      35.940  45.370  51.840  1.00  0.00           H
ATOM   3148  CG  HIS A 218      36.500  47.280  52.590  1.00  0.00           C
ATOM   3149  ND1 HIS A 218      36.330  48.610  52.820  1.00  0.00           N
ATOM   3150  CE1 HIS A 218      37.260  49.040  53.710  1.00  0.00           C
ATOM   3151  HE1 HIS A 218      37.410  50.010  54.150  1.00  0.00           H
ATOM   3152  NE2 HIS A 218      37.990  47.970  54.020  1.00  0.00           N
ATOM   3153  HE2 HIS A 218      38.740  48.040  54.700  1.00  0.00           H
ATOM   3154  CD2 HIS A 218      37.530  46.860  53.400  1.00  0.00           C
ATOM   3155  HD2 HIS A 218      38.080  45.930  53.380  1.00  0.00           H
ATOM   3156  C   HIS A 218      33.630  46.320  52.890  1.00  0.00           C
ATOM   3157  O   HIS A 218      33.460  45.140  53.260  1.00  0.00           O
ATOM   3158  N   ILE A 219      33.300  47.340  53.640  1.00  0.00           N
ATOM   3159  H   ILE A 219      33.710  48.230  53.430  1.00  0.00           H
ATOM   3160  CA  ILE A 219      32.510  47.320  54.880  1.00  0.00           C
ATOM   3161  HA  ILE A 219      32.610  46.320  55.290  1.00  0.00           H
ATOM   3162  CB  ILE A 219      33.130  48.330  55.900  1.00  0.00           C
ATOM   3163  HB  ILE A 219      33.270  49.300  55.410  1.00  0.00           H
ATOM   3164  CG2 ILE A 219      32.280  48.540  57.170  1.00  0.00           C
ATOM   3165 HG21 ILE A 219      32.650  49.400  57.720  1.00  0.00           H
ATOM   3166 HG22 ILE A 219      31.250  48.880  57.030  1.00  0.00           H
ATOM   3167 HG23 ILE A 219      32.160  47.640  57.790  1.00  0.00           H
ATOM   3168  CG1 ILE A 219      34.580  47.890  56.230  1.00  0.00           C
ATOM   3169 HG11 ILE A 219      35.250  47.710  55.390  1.00  0.00           H
ATOM   3170 HG12 ILE A 219      34.640  46.980  56.830  1.00  0.00           H
ATOM   3171  CD  ILE A 219      35.290  48.990  56.980  1.00  0.00           C
ATOM   3172  HD1 ILE A 219      34.970  49.050  58.020  1.00  0.00           H
ATOM   3173  HD2 ILE A 219      36.360  48.780  56.960  1.00  0.00           H
ATOM   3174  HD3 ILE A 219      35.130  49.930  56.450  1.00  0.00           H
ATOM   3175  C   ILE A 219      31.010  47.680  54.570  1.00  0.00           C
ATOM   3176  O   ILE A 219      30.140  46.990  55.080  1.00  0.00           O
ATOM   3177  N   TYR A 220      30.690  48.680  53.750  1.00  0.00           N
ATOM   3178  H   TYR A 220      31.490  49.170  53.380  1.00  0.00           H
ATOM   3179  CA  TYR A 220      29.320  49.360  53.600  1.00  0.00           C
ATOM   3180  HA  TYR A 220      28.630  48.990  54.350  1.00  0.00           H
ATOM   3181  CB  TYR A 220      29.440  50.910  53.700  1.00  0.00           C
ATOM   3182  HB1 TYR A 220      28.430  51.280  53.510  1.00  0.00           H
ATOM   3183  HB2 TYR A 220      29.980  51.340  52.860  1.00  0.00           H
ATOM   3184  CG  TYR A 220      29.930  51.370  55.030  1.00  0.00           C
ATOM   3185  CD1 TYR A 220      29.240  50.990  56.170  1.00  0.00           C
ATOM   3186  HD1 TYR A 220      28.440  50.270  56.200  1.00  0.00           H
ATOM   3187  CE1 TYR A 220      29.820  51.440  57.380  1.00  0.00           C
ATOM   3188  HE1 TYR A 220      29.330  51.300  58.330  1.00  0.00           H
ATOM   3189  CZ  TYR A 220      31.040  52.150  57.460  1.00  0.00           C
ATOM   3190  OH  TYR A 220      31.480  52.660  58.630  1.00  0.00           O
ATOM   3191  HH  TYR A 220      32.380  52.980  58.540  1.00  0.00           H
ATOM   3192  CE2 TYR A 220      31.660  52.440  56.230  1.00  0.00           C
ATOM   3193  HE2 TYR A 220      32.600  52.960  56.330  1.00  0.00           H
ATOM   3194  CD2 TYR A 220      31.150  52.110  55.010  1.00  0.00           C
ATOM   3195  HD2 TYR A 220      31.530  52.280  54.020  1.00  0.00           H
ATOM   3196  C   TYR A 220      28.640  48.890  52.320  1.00  0.00           C
ATOM   3197  O   TYR A 220      27.530  49.340  52.130  1.00  0.00           O
ATOM   3198  N   GLY A 221      29.200  48.040  51.470  1.00  0.00           N
ATOM   3199  H   GLY A 221      30.160  47.780  51.630  1.00  0.00           H
ATOM   3200  CA  GLY A 221      28.640  47.760  50.090  1.00  0.00           C
ATOM   3201  HA1 GLY A 221      27.550  47.850  50.150  1.00  0.00           H
ATOM   3202  HA2 GLY A 221      28.930  46.770  49.750  1.00  0.00           H
ATOM   3203  C   GLY A 221      28.970  48.760  49.030  1.00  0.00           C
ATOM   3204  O   GLY A 221      29.060  50.000  49.270  1.00  0.00           O
ATOM   3205  N   GLU A 222      29.170  48.290  47.830  1.00  0.00           N
ATOM   3206  H   GLU A 222      29.420  47.320  47.780  1.00  0.00           H
ATOM   3207  CA  GLU A 222      29.270  49.190  46.680  1.00  0.00           C
ATOM   3208  HA  GLU A 222      30.090  49.880  46.910  1.00  0.00           H
ATOM   3209  CB  GLU A 222      29.770  48.410  45.490  1.00  0.00           C
ATOM   3210  HB1 GLU A 222      28.910  47.840  45.150  1.00  0.00           H
ATOM   3211  HB2 GLU A 222      30.400  47.590  45.810  1.00  0.00           H
ATOM   3212  CG  GLU A 222      30.400  49.120  44.250  1.00  0.00           C
ATOM   3213  HG1 GLU A 222      29.620  49.830  43.960  1.00  0.00           H
ATOM   3214  HG2 GLU A 222      30.470  48.440  43.400  1.00  0.00           H
ATOM   3215  CD  GLU A 222      31.620  50.050  44.460  1.00  0.00           C
ATOM   3216  OE1 GLU A 222      31.660  51.170  43.910  1.00  0.00           O
ATOM   3217  OE2 GLU A 222      32.490  49.700  45.320  1.00  0.00           O
ATOM   3218  C   GLU A 222      27.980  49.940  46.230  1.00  0.00           C
ATOM   3219  O   GLU A 222      27.950  51.140  45.920  1.00  0.00           O
ATOM   3220  N   THR A 223      26.970  49.160  46.110  1.00  0.00           N
ATOM   3221  H   THR A 223      27.080  48.190  46.380  1.00  0.00           H
ATOM   3222  CA  THR A 223      25.610  49.620  45.610  1.00  0.00           C
ATOM   3223  HA  THR A 223      25.750  50.480  44.960  1.00  0.00           H
ATOM   3224  CB  THR A 223      24.900  48.530  44.780  1.00  0.00           C
ATOM   3225  HB  THR A 223      23.990  49.100  44.560  1.00  0.00           H
ATOM   3226  CG2 THR A 223      25.730  48.030  43.590  1.00  0.00           C
ATOM   3227 HG21 THR A 223      26.430  48.830  43.340  1.00  0.00           H
ATOM   3228 HG22 THR A 223      26.340  47.140  43.750  1.00  0.00           H
ATOM   3229 HG23 THR A 223      25.100  47.870  42.720  1.00  0.00           H
ATOM   3230  OG1 THR A 223      24.700  47.380  45.600  1.00  0.00           O
ATOM   3231  HG1 THR A 223      24.730  46.540  45.140  1.00  0.00           H
ATOM   3232  C   THR A 223      24.810  49.980  46.860  1.00  0.00           C
ATOM   3233  O   THR A 223      25.000  49.390  47.900  1.00  0.00           O
ATOM   3234  N   LEU A 224      23.820  50.850  46.740  1.00  0.00           N
ATOM   3235  H   LEU A 224      23.730  51.380  45.890  1.00  0.00           H
ATOM   3236  CA  LEU A 224      22.940  51.240  47.840  1.00  0.00           C
ATOM   3237  HA  LEU A 224      23.570  51.320  48.720  1.00  0.00           H
ATOM   3238  CB  LEU A 224      22.140  52.520  47.470  1.00  0.00           C
ATOM   3239  HB1 LEU A 224      21.720  52.340  46.480  1.00  0.00           H
ATOM   3240  HB2 LEU A 224      22.760  53.410  47.490  1.00  0.00           H
ATOM   3241  CG  LEU A 224      21.090  52.940  48.460  1.00  0.00           C
ATOM   3242  HG  LEU A 224      20.270  52.220  48.500  1.00  0.00           H
ATOM   3243  CD1 LEU A 224      21.560  53.350  49.830  1.00  0.00           C
ATOM   3244 HD11 LEU A 224      20.720  53.630  50.470  1.00  0.00           H
ATOM   3245 HD12 LEU A 224      21.970  52.410  50.190  1.00  0.00           H
ATOM   3246 HD13 LEU A 224      22.280  54.170  49.830  1.00  0.00           H
ATOM   3247  CD2 LEU A 224      20.460  54.150  47.710  1.00  0.00           C
ATOM   3248 HD21 LEU A 224      21.220  54.930  47.610  1.00  0.00           H
ATOM   3249 HD22 LEU A 224      20.100  53.960  46.700  1.00  0.00           H
ATOM   3250 HD23 LEU A 224      19.570  54.520  48.200  1.00  0.00           H
ATOM   3251  C   LEU A 224      22.020  50.130  48.140  1.00  0.00           C
ATOM   3252  O   LEU A 224      21.610  49.950  49.310  1.00  0.00           O
ATOM   3253  N   ALA A 225      21.770  49.260  47.150  1.00  0.00           N
ATOM   3254  H   ALA A 225      22.090  49.490  46.220  1.00  0.00           H
ATOM   3255  CA  ALA A 225      21.120  47.960  47.250  1.00  0.00           C
ATOM   3256  HA  ALA A 225      20.080  48.040  47.570  1.00  0.00           H
ATOM   3257  CB  ALA A 225      21.060  47.240  45.950  1.00  0.00           C
ATOM   3258  HB1 ALA A 225      20.220  46.550  46.080  1.00  0.00           H
ATOM   3259  HB2 ALA A 225      20.690  47.990  45.250  1.00  0.00           H
ATOM   3260  HB3 ALA A 225      22.010  46.870  45.570  1.00  0.00           H
ATOM   3261  C   ALA A 225      21.910  47.050  48.250  1.00  0.00           C
ATOM   3262  O   ALA A 225      21.330  46.640  49.250  1.00  0.00           O
ATOM   3263  N   ARG A 226      23.230  46.900  48.150  1.00  0.00           N
ATOM   3264  H   ARG A 226      23.630  47.280  47.300  1.00  0.00           H
ATOM   3265  CA  ARG A 226      23.990  46.040  49.080  1.00  0.00           C
ATOM   3266  HA  ARG A 226      23.510  45.070  49.200  1.00  0.00           H
ATOM   3267  CB  ARG A 226      25.450  45.840  48.600  1.00  0.00           C
ATOM   3268  HB1 ARG A 226      26.030  46.740  48.830  1.00  0.00           H
ATOM   3269  HB2 ARG A 226      25.380  45.640  47.530  1.00  0.00           H
ATOM   3270  CG  ARG A 226      26.020  44.600  49.260  1.00  0.00           C
ATOM   3271  HG1 ARG A 226      25.290  43.790  49.250  1.00  0.00           H
ATOM   3272  HG2 ARG A 226      26.370  44.800  50.280  1.00  0.00           H
ATOM   3273  CD  ARG A 226      27.300  44.270  48.520  1.00  0.00           C
ATOM   3274  HD1 ARG A 226      27.840  45.180  48.270  1.00  0.00           H
ATOM   3275  HD2 ARG A 226      27.040  43.840  47.560  1.00  0.00           H
ATOM   3276  NE  ARG A 226      28.080  43.370  49.250  1.00  0.00           N
ATOM   3277  HE  ARG A 226      28.750  43.700  49.930  1.00  0.00           H
ATOM   3278  CZ  ARG A 226      28.070  42.080  49.050  1.00  0.00           C
ATOM   3279  NH1 ARG A 226      27.440  41.520  48.150  1.00  0.00           N
ATOM   3280 HH11 ARG A 226      27.150  42.160  47.420  1.00  0.00           H
ATOM   3281 HH12 ARG A 226      27.630  40.530  48.040  1.00  0.00           H
ATOM   3282  NH2 ARG A 226      28.610  41.190  49.890  1.00  0.00           N
ATOM   3283 HH21 ARG A 226      29.220  41.520  50.630  1.00  0.00           H
ATOM   3284 HH22 ARG A 226      28.500  40.190  49.850  1.00  0.00           H
ATOM   3285  C   ARG A 226      24.090  46.740  50.500  1.00  0.00           C
ATOM   3286  O   ARG A 226      24.040  46.070  51.530  1.00  0.00           O
ATOM   3287  N   GLN A 227      24.210  48.100  50.520  1.00  0.00           N
ATOM   3288  H   GLN A 227      24.400  48.630  49.680  1.00  0.00           H
ATOM   3289  CA  GLN A 227      24.240  48.800  51.820  1.00  0.00           C
ATOM   3290  HA  GLN A 227      25.080  48.510  52.450  1.00  0.00           H
ATOM   3291  CB  GLN A 227      24.430  50.350  51.600  1.00  0.00           C
ATOM   3292  HB1 GLN A 227      23.500  50.780  51.230  1.00  0.00           H
ATOM   3293  HB2 GLN A 227      25.220  50.630  50.900  1.00  0.00           H
ATOM   3294  CG  GLN A 227      24.710  51.090  52.950  1.00  0.00           C
ATOM   3295  HG1 GLN A 227      25.780  50.990  53.140  1.00  0.00           H
ATOM   3296  HG2 GLN A 227      24.070  50.700  53.740  1.00  0.00           H
ATOM   3297  CD  GLN A 227      24.520  52.630  52.820  1.00  0.00           C
ATOM   3298  OE1 GLN A 227      23.540  53.270  53.230  1.00  0.00           O
ATOM   3299  NE2 GLN A 227      25.460  53.320  52.220  1.00  0.00           N
ATOM   3300 HE21 GLN A 227      26.210  52.820  51.760  1.00  0.00           H
ATOM   3301 HE22 GLN A 227      25.140  54.220  51.900  1.00  0.00           H
ATOM   3302  C   GLN A 227      22.880  48.610  52.580  1.00  0.00           C
ATOM   3303  O   GLN A 227      22.870  48.250  53.740  1.00  0.00           O
ATOM   3304  N   ARG A 228      21.730  48.590  51.820  1.00  0.00           N
ATOM   3305  H   ARG A 228      21.760  49.100  50.950  1.00  0.00           H
ATOM   3306  CA  ARG A 228      20.450  48.260  52.470  1.00  0.00           C
ATOM   3307  HA  ARG A 228      20.280  48.910  53.330  1.00  0.00           H
ATOM   3308  CB  ARG A 228      19.340  48.600  51.390  1.00  0.00           C
ATOM   3309  HB1 ARG A 228      18.370  48.250  51.730  1.00  0.00           H
ATOM   3310  HB2 ARG A 228      19.530  48.070  50.460  1.00  0.00           H
ATOM   3311  CG  ARG A 228      19.220  50.160  51.190  1.00  0.00           C
ATOM   3312  HG1 ARG A 228      20.210  50.620  51.100  1.00  0.00           H
ATOM   3313  HG2 ARG A 228      18.670  50.510  52.060  1.00  0.00           H
ATOM   3314  CD  ARG A 228      18.410  50.330  49.910  1.00  0.00           C
ATOM   3315  HD1 ARG A 228      17.570  49.640  49.870  1.00  0.00           H
ATOM   3316  HD2 ARG A 228      19.100  50.140  49.090  1.00  0.00           H
ATOM   3317  NE  ARG A 228      17.910  51.730  49.880  1.00  0.00           N
ATOM   3318  HE  ARG A 228      18.000  52.260  50.730  1.00  0.00           H
ATOM   3319  CZ  ARG A 228      17.240  52.400  49.000  1.00  0.00           C
ATOM   3320  NH1 ARG A 228      17.140  51.880  47.790  1.00  0.00           N
ATOM   3321 HH11 ARG A 228      17.500  50.930  47.770  1.00  0.00           H
ATOM   3322 HH12 ARG A 228      16.380  52.310  47.290  1.00  0.00           H
ATOM   3323  NH2 ARG A 228      16.880  53.690  49.140  1.00  0.00           N
ATOM   3324 HH21 ARG A 228      16.900  54.250  49.980  1.00  0.00           H
ATOM   3325 HH22 ARG A 228      16.310  54.150  48.440  1.00  0.00           H
ATOM   3326  C   ARG A 228      20.220  46.860  52.950  1.00  0.00           C
ATOM   3327  O   ARG A 228      19.420  46.580  53.820  1.00  0.00           O
ATOM   3328  N   LYS A 229      21.010  45.910  52.410  1.00  0.00           N
ATOM   3329  H   LYS A 229      21.450  46.170  51.540  1.00  0.00           H
ATOM   3330  CA  LYS A 229      21.040  44.540  52.940  1.00  0.00           C
ATOM   3331  HA  LYS A 229      20.030  44.180  53.150  1.00  0.00           H
ATOM   3332  CB  LYS A 229      21.630  43.700  51.800  1.00  0.00           C
ATOM   3333  HB1 LYS A 229      21.890  42.680  52.090  1.00  0.00           H
ATOM   3334  HB2 LYS A 229      22.610  44.070  51.520  1.00  0.00           H
ATOM   3335  CG  LYS A 229      20.670  43.580  50.660  1.00  0.00           C
ATOM   3336  HG1 LYS A 229      20.390  44.560  50.260  1.00  0.00           H
ATOM   3337  HG2 LYS A 229      19.760  43.290  51.180  1.00  0.00           H
ATOM   3338  CD  LYS A 229      20.910  42.520  49.570  1.00  0.00           C
ATOM   3339  HD1 LYS A 229      21.170  41.510  49.890  1.00  0.00           H
ATOM   3340  HD2 LYS A 229      21.770  42.850  48.980  1.00  0.00           H
ATOM   3341  CE  LYS A 229      19.690  42.350  48.710  1.00  0.00           C
ATOM   3342  HE1 LYS A 229      19.360  43.270  48.230  1.00  0.00           H
ATOM   3343  HE2 LYS A 229      18.850  41.980  49.300  1.00  0.00           H
ATOM   3344  NZ  LYS A 229      19.890  41.350  47.610  1.00  0.00           N
ATOM   3345  HZ1 LYS A 229      19.000  41.140  47.180  1.00  0.00           H
ATOM   3346  HZ2 LYS A 229      20.600  41.730  47.010  1.00  0.00           H
ATOM   3347  HZ3 LYS A 229      20.390  40.500  47.850  1.00  0.00           H
ATOM   3348  C   LYS A 229      21.810  44.350  54.160  1.00  0.00           C
ATOM   3349  O   LYS A 229      21.470  43.530  55.020  1.00  0.00           O
ATOM   3350  N   LEU A 230      22.740  45.250  54.430  1.00  0.00           N
ATOM   3351  H   LEU A 230      22.750  45.970  53.720  1.00  0.00           H
ATOM   3352  CA  LEU A 230      23.750  45.190  55.560  1.00  0.00           C
ATOM   3353  HA  LEU A 230      23.670  44.160  55.890  1.00  0.00           H
ATOM   3354  CB  LEU A 230      25.160  45.290  54.940  1.00  0.00           C
ATOM   3355  HB1 LEU A 230      25.840  45.250  55.800  1.00  0.00           H
ATOM   3356  HB2 LEU A 230      25.380  46.210  54.400  1.00  0.00           H
ATOM   3357  CG  LEU A 230      25.580  44.170  53.950  1.00  0.00           C
ATOM   3358  HG  LEU A 230      24.740  44.120  53.260  1.00  0.00           H
ATOM   3359  CD1 LEU A 230      26.930  44.650  53.380  1.00  0.00           C
ATOM   3360 HD11 LEU A 230      27.430  43.810  52.900  1.00  0.00           H
ATOM   3361 HD12 LEU A 230      26.760  45.490  52.710  1.00  0.00           H
ATOM   3362 HD13 LEU A 230      27.520  45.030  54.220  1.00  0.00           H
ATOM   3363  CD2 LEU A 230      25.810  42.820  54.640  1.00  0.00           C
ATOM   3364 HD21 LEU A 230      25.010  42.510  55.310  1.00  0.00           H
ATOM   3365 HD22 LEU A 230      25.980  42.090  53.840  1.00  0.00           H
ATOM   3366 HD23 LEU A 230      26.710  42.960  55.250  1.00  0.00           H
ATOM   3367  C   LEU A 230      23.490  46.080  56.760  1.00  0.00           C
ATOM   3368  O   LEU A 230      23.870  45.720  57.880  1.00  0.00           O
ATOM   3369  N   ARG A 231      22.710  47.170  56.560  1.00  0.00           N
ATOM   3370  H   ARG A 231      22.630  47.430  55.590  1.00  0.00           H
ATOM   3371  CA  ARG A 231      22.270  48.100  57.600  1.00  0.00           C
ATOM   3372  HA  ARG A 231      23.120  48.320  58.250  1.00  0.00           H
ATOM   3373  CB  ARG A 231      21.730  49.400  57.030  1.00  0.00           C
ATOM   3374  HB1 ARG A 231      21.170  49.840  57.860  1.00  0.00           H
ATOM   3375  HB2 ARG A 231      21.180  49.140  56.130  1.00  0.00           H
ATOM   3376  CG  ARG A 231      22.930  50.330  56.640  1.00  0.00           C
ATOM   3377  HG1 ARG A 231      23.580  49.770  55.970  1.00  0.00           H
ATOM   3378  HG2 ARG A 231      23.450  50.510  57.580  1.00  0.00           H
ATOM   3379  CD  ARG A 231      22.720  51.680  55.950  1.00  0.00           C
ATOM   3380  HD1 ARG A 231      22.210  51.520  55.000  1.00  0.00           H
ATOM   3381  HD2 ARG A 231      23.660  52.170  55.690  1.00  0.00           H
ATOM   3382  NE  ARG A 231      21.910  52.570  56.860  1.00  0.00           N
ATOM   3383  HE  ARG A 231      21.600  52.160  57.730  1.00  0.00           H
ATOM   3384  CZ  ARG A 231      21.420  53.710  56.540  1.00  0.00           C
ATOM   3385  NH1 ARG A 231      21.540  54.260  55.340  1.00  0.00           N
ATOM   3386 HH11 ARG A 231      22.090  53.810  54.620  1.00  0.00           H
ATOM   3387 HH12 ARG A 231      21.020  55.110  55.190  1.00  0.00           H
ATOM   3388  NH2 ARG A 231      20.800  54.440  57.320  1.00  0.00           N
ATOM   3389 HH21 ARG A 231      20.460  54.110  58.210  1.00  0.00           H
ATOM   3390 HH22 ARG A 231      20.360  55.230  56.880  1.00  0.00           H
ATOM   3391  C   ARG A 231      21.230  47.390  58.430  1.00  0.00           C
ATOM   3392  O   ARG A 231      20.220  46.740  58.030  1.00  0.00           O
ATOM   3393  N   LEU A 232      21.320  47.670  59.720  1.00  0.00           N
ATOM   3394  H   LEU A 232      21.940  48.390  60.050  1.00  0.00           H
ATOM   3395  CA  LEU A 232      20.310  47.230  60.690  1.00  0.00           C
ATOM   3396  HA  LEU A 232      20.010  46.200  60.520  1.00  0.00           H
ATOM   3397  CB  LEU A 232      20.930  47.300  62.090  1.00  0.00           C
ATOM   3398  HB1 LEU A 232      21.150  48.330  62.380  1.00  0.00           H
ATOM   3399  HB2 LEU A 232      21.810  46.660  62.100  1.00  0.00           H
ATOM   3400  CG  LEU A 232      19.950  46.750  63.160  1.00  0.00           C
ATOM   3401  HG  LEU A 232      19.020  47.300  63.220  1.00  0.00           H
ATOM   3402  CD1 LEU A 232      19.720  45.220  63.020  1.00  0.00           C
ATOM   3403 HD11 LEU A 232      19.010  45.080  62.200  1.00  0.00           H
ATOM   3404 HD12 LEU A 232      20.610  44.670  62.710  1.00  0.00           H
ATOM   3405 HD13 LEU A 232      19.460  44.700  63.950  1.00  0.00           H
ATOM   3406  CD2 LEU A 232      20.790  47.030  64.450  1.00  0.00           C
ATOM   3407 HD21 LEU A 232      20.350  46.680  65.390  1.00  0.00           H
ATOM   3408 HD22 LEU A 232      21.720  46.470  64.370  1.00  0.00           H
ATOM   3409 HD23 LEU A 232      20.930  48.110  64.490  1.00  0.00           H
ATOM   3410  C   LEU A 232      18.990  48.080  60.590  1.00  0.00           C
ATOM   3411  O   LEU A 232      17.890  47.610  60.910  1.00  0.00           O
ATOM   3412  N   PHE A 233      18.990  49.410  60.190  1.00  0.00           N
ATOM   3413  H   PHE A 233      19.940  49.750  60.120  1.00  0.00           H
ATOM   3414  CA  PHE A 233      17.930  50.420  60.160  1.00  0.00           C
ATOM   3415  HA  PHE A 233      18.440  51.380  60.030  1.00  0.00           H
ATOM   3416  CB  PHE A 233      16.980  50.230  58.950  1.00  0.00           C
ATOM   3417  HB1 PHE A 233      16.090  50.840  58.850  1.00  0.00           H
ATOM   3418  HB2 PHE A 233      16.610  49.210  59.070  1.00  0.00           H
ATOM   3419  CG  PHE A 233      17.750  50.430  57.610  1.00  0.00           C
ATOM   3420  CD1 PHE A 233      18.040  51.750  57.230  1.00  0.00           C
ATOM   3421  HD1 PHE A 233      17.660  52.570  57.820  1.00  0.00           H
ATOM   3422  CE1 PHE A 233      18.560  51.950  55.950  1.00  0.00           C
ATOM   3423  HE1 PHE A 233      18.770  52.950  55.620  1.00  0.00           H
ATOM   3424  CZ  PHE A 233      18.800  50.820  55.100  1.00  0.00           C
ATOM   3425  HZ  PHE A 233      19.310  51.020  54.170  1.00  0.00           H
ATOM   3426  CE2 PHE A 233      18.550  49.510  55.550  1.00  0.00           C
ATOM   3427  HE2 PHE A 233      18.770  48.630  54.950  1.00  0.00           H
ATOM   3428  CD2 PHE A 233      17.950  49.310  56.790  1.00  0.00           C
ATOM   3429  HD2 PHE A 233      17.770  48.330  57.210  1.00  0.00           H
ATOM   3430  C   PHE A 233      17.300  50.630  61.550  1.00  0.00           C
ATOM   3431  O   PHE A 233      16.060  50.770  61.670  1.00  0.00           O
ATOM   3432  N   LYS A 234      18.110  50.910  62.570  1.00  0.00           N
ATOM   3433  H   LYS A 234      19.070  50.930  62.270  1.00  0.00           H
ATOM   3434  CA  LYS A 234      18.000  51.180  64.010  1.00  0.00           C
ATOM   3435  HA  LYS A 234      17.180  51.880  64.150  1.00  0.00           H
ATOM   3436  CB  LYS A 234      17.440  49.970  64.740  1.00  0.00           C
ATOM   3437  HB1 LYS A 234      18.170  49.150  64.720  1.00  0.00           H
ATOM   3438  HB2 LYS A 234      16.510  49.550  64.360  1.00  0.00           H
ATOM   3439  CG  LYS A 234      17.270  50.300  66.270  1.00  0.00           C
ATOM   3440  HG1 LYS A 234      16.400  50.950  66.200  1.00  0.00           H
ATOM   3441  HG2 LYS A 234      18.180  50.740  66.670  1.00  0.00           H
ATOM   3442  CD  LYS A 234      16.830  49.050  66.990  1.00  0.00           C
ATOM   3443  HD1 LYS A 234      17.640  48.350  67.210  1.00  0.00           H
ATOM   3444  HD2 LYS A 234      16.070  48.480  66.460  1.00  0.00           H
ATOM   3445  CE  LYS A 234      16.250  49.340  68.440  1.00  0.00           C
ATOM   3446  HE1 LYS A 234      15.590  50.210  68.420  1.00  0.00           H
ATOM   3447  HE2 LYS A 234      17.040  49.820  69.020  1.00  0.00           H
ATOM   3448  NZ  LYS A 234      15.670  48.240  69.230  1.00  0.00           N
ATOM   3449  HZ1 LYS A 234      14.890  47.800  68.760  1.00  0.00           H
ATOM   3450  HZ2 LYS A 234      16.330  47.490  69.350  1.00  0.00           H
ATOM   3451  HZ3 LYS A 234      15.440  48.650  70.120  1.00  0.00           H
ATOM   3452  C   LYS A 234      19.360  51.660  64.570  1.00  0.00           C
ATOM   3453  O   LYS A 234      20.330  50.940  64.590  1.00  0.00           O
ATOM   3454  N   ASP A 235      19.280  52.860  65.260  1.00  0.00           N
ATOM   3455  H   ASP A 235      18.470  53.440  65.050  1.00  0.00           H
ATOM   3456  CA  ASP A 235      20.370  53.570  65.950  1.00  0.00           C
ATOM   3457  HA  ASP A 235      20.110  54.610  66.110  1.00  0.00           H
ATOM   3458  CB  ASP A 235      20.640  52.960  67.290  1.00  0.00           C
ATOM   3459  HB1 ASP A 235      21.390  53.520  67.850  1.00  0.00           H
ATOM   3460  HB2 ASP A 235      21.060  51.970  67.140  1.00  0.00           H
ATOM   3461  CG  ASP A 235      19.420  52.720  68.140  1.00  0.00           C
ATOM   3462  OD1 ASP A 235      18.490  53.560  68.080  1.00  0.00           O
ATOM   3463  OD2 ASP A 235      19.390  51.640  68.780  1.00  0.00           O
ATOM   3464  C   ASP A 235      21.690  53.640  65.110  1.00  0.00           C
ATOM   3465  O   ASP A 235      22.740  53.900  65.700  1.00  0.00           O
ATOM   3466  N   GLY A 236      21.610  53.530  63.780  1.00  0.00           N
ATOM   3467  H   GLY A 236      20.760  53.320  63.280  1.00  0.00           H
ATOM   3468  CA  GLY A 236      22.790  53.810  62.940  1.00  0.00           C
ATOM   3469  HA1 GLY A 236      23.480  54.530  63.380  1.00  0.00           H
ATOM   3470  HA2 GLY A 236      22.460  54.290  62.020  1.00  0.00           H
ATOM   3471  C   GLY A 236      23.590  52.550  62.550  1.00  0.00           C
ATOM   3472  O   GLY A 236      24.520  52.630  61.720  1.00  0.00           O
ATOM   3473  N   LYS A 237      23.320  51.360  63.130  1.00  0.00           N
ATOM   3474  H   LYS A 237      22.560  51.350  63.790  1.00  0.00           H
ATOM   3475  CA  LYS A 237      24.270  50.230  63.240  1.00  0.00           C
ATOM   3476  HA  LYS A 237      25.250  50.700  63.320  1.00  0.00           H
ATOM   3477  CB  LYS A 237      23.970  49.480  64.570  1.00  0.00           C
ATOM   3478  HB1 LYS A 237      24.260  48.430  64.560  1.00  0.00           H
ATOM   3479  HB2 LYS A 237      22.890  49.470  64.690  1.00  0.00           H
ATOM   3480  CG  LYS A 237      24.620  50.220  65.770  1.00  0.00           C
ATOM   3481  HG1 LYS A 237      24.190  51.220  65.810  1.00  0.00           H
ATOM   3482  HG2 LYS A 237      25.700  50.390  65.700  1.00  0.00           H
ATOM   3483  CD  LYS A 237      24.400  49.370  67.090  1.00  0.00           C
ATOM   3484  HD1 LYS A 237      24.780  48.350  67.040  1.00  0.00           H
ATOM   3485  HD2 LYS A 237      23.350  49.230  67.330  1.00  0.00           H
ATOM   3486  CE  LYS A 237      25.060  50.090  68.240  1.00  0.00           C
ATOM   3487  HE1 LYS A 237      24.660  51.080  68.470  1.00  0.00           H
ATOM   3488  HE2 LYS A 237      26.130  50.160  68.060  1.00  0.00           H
ATOM   3489  NZ  LYS A 237      24.910  49.280  69.490  1.00  0.00           N
ATOM   3490  HZ1 LYS A 237      23.920  49.090  69.590  1.00  0.00           H
ATOM   3491  HZ2 LYS A 237      25.460  48.440  69.400  1.00  0.00           H
ATOM   3492  HZ3 LYS A 237      25.270  49.810  70.280  1.00  0.00           H
ATOM   3493  C   LYS A 237      24.140  49.270  61.990  1.00  0.00           C
ATOM   3494  O   LYS A 237      23.130  49.250  61.240  1.00  0.00           O
ATOM   3495  N   MET A 238      25.210  48.570  61.780  1.00  0.00           N
ATOM   3496  H   MET A 238      26.030  48.820  62.330  1.00  0.00           H
ATOM   3497  CA  MET A 238      25.260  47.430  60.820  1.00  0.00           C
ATOM   3498  HA  MET A 238      24.670  47.660  59.940  1.00  0.00           H
ATOM   3499  CB  MET A 238      26.680  47.270  60.300  1.00  0.00           C
ATOM   3500  HB1 MET A 238      26.840  46.250  59.950  1.00  0.00           H
ATOM   3501  HB2 MET A 238      27.230  47.290  61.250  1.00  0.00           H
ATOM   3502  CG  MET A 238      26.950  48.410  59.380  1.00  0.00           C
ATOM   3503  HG1 MET A 238      28.000  48.700  59.430  1.00  0.00           H
ATOM   3504  HG2 MET A 238      26.430  49.320  59.680  1.00  0.00           H
ATOM   3505  SD  MET A 238      26.460  48.390  57.650  1.00  0.00           S
ATOM   3506  CE  MET A 238      27.740  47.270  57.120  1.00  0.00           C
ATOM   3507  HE1 MET A 238      27.490  46.280  57.500  1.00  0.00           H
ATOM   3508  HE2 MET A 238      27.650  47.350  56.030  1.00  0.00           H
ATOM   3509  HE3 MET A 238      28.690  47.640  57.490  1.00  0.00           H
ATOM   3510  C   MET A 238      24.820  46.090  61.420  1.00  0.00           C
ATOM   3511  O   MET A 238      25.110  45.830  62.580  1.00  0.00           O
ATOM   3512  N   LYS A 239      24.210  45.210  60.650  1.00  0.00           N
ATOM   3513  H   LYS A 239      24.010  45.420  59.680  1.00  0.00           H
ATOM   3514  CA  LYS A 239      23.780  43.910  61.040  1.00  0.00           C
ATOM   3515  HA  LYS A 239      22.990  43.950  61.790  1.00  0.00           H
ATOM   3516  CB  LYS A 239      23.140  43.170  59.810  1.00  0.00           C
ATOM   3517  HB1 LYS A 239      23.210  42.100  59.990  1.00  0.00           H
ATOM   3518  HB2 LYS A 239      23.790  43.270  58.940  1.00  0.00           H
ATOM   3519  CG  LYS A 239      21.660  43.610  59.530  1.00  0.00           C
ATOM   3520  HG1 LYS A 239      21.630  44.690  59.370  1.00  0.00           H
ATOM   3521  HG2 LYS A 239      21.090  43.500  60.450  1.00  0.00           H
ATOM   3522  CD  LYS A 239      21.080  42.820  58.360  1.00  0.00           C
ATOM   3523  HD1 LYS A 239      21.110  41.740  58.530  1.00  0.00           H
ATOM   3524  HD2 LYS A 239      21.690  43.120  57.520  1.00  0.00           H
ATOM   3525  CE  LYS A 239      19.640  43.180  58.100  1.00  0.00           C
ATOM   3526  HE1 LYS A 239      19.670  44.270  58.010  1.00  0.00           H
ATOM   3527  HE2 LYS A 239      19.060  42.930  58.990  1.00  0.00           H
ATOM   3528  NZ  LYS A 239      19.070  42.520  56.970  1.00  0.00           N
ATOM   3529  HZ1 LYS A 239      19.540  42.630  56.080  1.00  0.00           H
ATOM   3530  HZ2 LYS A 239      18.840  41.560  57.180  1.00  0.00           H
ATOM   3531  HZ3 LYS A 239      18.120  42.860  56.840  1.00  0.00           H
ATOM   3532  C   LYS A 239      24.920  43.110  61.530  1.00  0.00           C
ATOM   3533  O   LYS A 239      26.050  43.210  61.070  1.00  0.00           O
ATOM   3534  N   TYR A 240      24.600  42.230  62.500  1.00  0.00           N
ATOM   3535  H   TYR A 240      23.650  42.330  62.830  1.00  0.00           H
ATOM   3536  CA  TYR A 240      25.400  41.270  63.190  1.00  0.00           C
ATOM   3537  HA  TYR A 240      26.200  40.950  62.530  1.00  0.00           H
ATOM   3538  CB  TYR A 240      26.050  41.880  64.360  1.00  0.00           C
ATOM   3539  HB1 TYR A 240      26.630  42.720  63.970  1.00  0.00           H
ATOM   3540  HB2 TYR A 240      26.700  41.100  64.750  1.00  0.00           H
ATOM   3541  CG  TYR A 240      25.140  42.400  65.410  1.00  0.00           C
ATOM   3542  CD1 TYR A 240      24.500  43.670  65.230  1.00  0.00           C
ATOM   3543  HD1 TYR A 240      24.580  44.210  64.300  1.00  0.00           H
ATOM   3544  CE1 TYR A 240      23.720  44.210  66.310  1.00  0.00           C
ATOM   3545  HE1 TYR A 240      23.240  45.180  66.210  1.00  0.00           H
ATOM   3546  CZ  TYR A 240      23.610  43.510  67.540  1.00  0.00           C
ATOM   3547  OH  TYR A 240      22.930  44.030  68.620  1.00  0.00           O
ATOM   3548  HH  TYR A 240      23.150  43.640  69.470  1.00  0.00           H
ATOM   3549  CE2 TYR A 240      24.210  42.190  67.670  1.00  0.00           C
ATOM   3550  HE2 TYR A 240      24.000  41.600  68.540  1.00  0.00           H
ATOM   3551  CD2 TYR A 240      24.950  41.690  66.570  1.00  0.00           C
ATOM   3552  HD2 TYR A 240      25.380  40.700  66.650  1.00  0.00           H
ATOM   3553  C   TYR A 240      24.540  40.040  63.540  1.00  0.00           C
ATOM   3554  O   TYR A 240      23.330  39.960  63.380  1.00  0.00           O
ATOM   3555  N   GLN A 241      25.300  38.990  63.950  1.00  0.00           N
ATOM   3556  H   GLN A 241      26.280  39.190  63.860  1.00  0.00           H
ATOM   3557  CA  GLN A 241      24.830  37.940  64.880  1.00  0.00           C
ATOM   3558  HA  GLN A 241      23.810  38.080  65.250  1.00  0.00           H
ATOM   3559  CB  GLN A 241      24.830  36.680  64.070  1.00  0.00           C
ATOM   3560  HB1 GLN A 241      24.340  36.830  63.110  1.00  0.00           H
ATOM   3561  HB2 GLN A 241      24.190  35.940  64.550  1.00  0.00           H
ATOM   3562  CG  GLN A 241      26.150  36.050  63.800  1.00  0.00           C
ATOM   3563  HG1 GLN A 241      26.500  35.600  64.730  1.00  0.00           H
ATOM   3564  HG2 GLN A 241      26.910  36.750  63.460  1.00  0.00           H
ATOM   3565  CD  GLN A 241      25.890  35.030  62.690  1.00  0.00           C
ATOM   3566  OE1 GLN A 241      25.440  33.930  62.990  1.00  0.00           O
ATOM   3567  NE2 GLN A 241      26.090  35.430  61.450  1.00  0.00           N
ATOM   3568 HE21 GLN A 241      26.640  36.270  61.360  1.00  0.00           H
ATOM   3569 HE22 GLN A 241      25.990  34.750  60.710  1.00  0.00           H
ATOM   3570  C   GLN A 241      25.850  37.760  66.040  1.00  0.00           C
ATOM   3571  O   GLN A 241      27.030  38.130  65.880  1.00  0.00           O
ATOM   3572  N   ILE A 242      25.380  37.200  67.170  1.00  0.00           N
ATOM   3573  H   ILE A 242      24.380  37.060  67.190  1.00  0.00           H
ATOM   3574  CA  ILE A 242      26.180  36.960  68.390  1.00  0.00           C
ATOM   3575  HA  ILE A 242      27.120  37.520  68.380  1.00  0.00           H
ATOM   3576  CB  ILE A 242      25.370  37.460  69.640  1.00  0.00           C
ATOM   3577  HB  ILE A 242      24.320  37.160  69.710  1.00  0.00           H
ATOM   3578  CG2 ILE A 242      26.060  36.960  70.950  1.00  0.00           C
ATOM   3579 HG21 ILE A 242      26.010  35.880  71.080  1.00  0.00           H
ATOM   3580 HG22 ILE A 242      27.020  37.410  71.210  1.00  0.00           H
ATOM   3581 HG23 ILE A 242      25.360  37.280  71.710  1.00  0.00           H
ATOM   3582  CG1 ILE A 242      25.330  38.980  69.660  1.00  0.00           C
ATOM   3583 HG11 ILE A 242      24.850  39.370  70.560  1.00  0.00           H
ATOM   3584 HG12 ILE A 242      24.570  39.180  68.900  1.00  0.00           H
ATOM   3585  CD  ILE A 242      26.630  39.840  69.370  1.00  0.00           C
ATOM   3586  HD1 ILE A 242      26.370  40.890  69.550  1.00  0.00           H
ATOM   3587  HD2 ILE A 242      27.470  39.420  69.920  1.00  0.00           H
ATOM   3588  HD3 ILE A 242      26.740  39.790  68.290  1.00  0.00           H
ATOM   3589  C   ILE A 242      26.410  35.480  68.460  1.00  0.00           C
ATOM   3590  O   ILE A 242      25.460  34.660  68.310  1.00  0.00           O
ATOM   3591  N   ILE A 243      27.690  35.030  68.620  1.00  0.00           N
ATOM   3592  H   ILE A 243      28.420  35.710  68.790  1.00  0.00           H
ATOM   3593  CA  ILE A 243      28.040  33.630  68.660  1.00  0.00           C
ATOM   3594  HA  ILE A 243      27.120  33.120  68.920  1.00  0.00           H
ATOM   3595  CB  ILE A 243      28.650  33.150  67.320  1.00  0.00           C
ATOM   3596  HB  ILE A 243      29.720  33.350  67.310  1.00  0.00           H
ATOM   3597  CG2 ILE A 243      28.500  31.590  67.430  1.00  0.00           C
ATOM   3598 HG21 ILE A 243      27.450  31.330  67.280  1.00  0.00           H
ATOM   3599 HG22 ILE A 243      28.980  31.180  66.540  1.00  0.00           H
ATOM   3600 HG23 ILE A 243      29.130  31.150  68.200  1.00  0.00           H
ATOM   3601  CG1 ILE A 243      28.050  33.710  65.970  1.00  0.00           C
ATOM   3602 HG11 ILE A 243      28.050  34.790  66.140  1.00  0.00           H
ATOM   3603 HG12 ILE A 243      27.050  33.330  65.800  1.00  0.00           H
ATOM   3604  CD  ILE A 243      28.970  33.420  64.810  1.00  0.00           C
ATOM   3605  HD1 ILE A 243      28.760  33.950  63.890  1.00  0.00           H
ATOM   3606  HD2 ILE A 243      29.980  33.740  65.080  1.00  0.00           H
ATOM   3607  HD3 ILE A 243      28.900  32.400  64.440  1.00  0.00           H
ATOM   3608  C   ILE A 243      28.940  33.360  69.840  1.00  0.00           C
ATOM   3609  O   ILE A 243      30.050  33.830  69.930  1.00  0.00           O
ATOM   3610  N   ASP A 244      28.400  32.570  70.760  1.00  0.00           N
ATOM   3611  H   ASP A 244      27.500  32.130  70.640  1.00  0.00           H
ATOM   3612  CA  ASP A 244      29.090  32.150  71.930  1.00  0.00           C
ATOM   3613  HA  ASP A 244      28.350  31.700  72.590  1.00  0.00           H
ATOM   3614  CB  ASP A 244      30.140  31.090  71.710  1.00  0.00           C
ATOM   3615  HB1 ASP A 244      30.500  30.730  72.680  1.00  0.00           H
ATOM   3616  HB2 ASP A 244      31.020  31.620  71.340  1.00  0.00           H
ATOM   3617  CG  ASP A 244      29.830  29.920  70.800  1.00  0.00           C
ATOM   3618  OD1 ASP A 244      28.720  29.390  70.760  1.00  0.00           O
ATOM   3619  OD2 ASP A 244      30.800  29.460  70.100  1.00  0.00           O
ATOM   3620  C   ASP A 244      29.510  33.310  72.740  1.00  0.00           C
ATOM   3621  O   ASP A 244      30.500  33.330  73.390  1.00  0.00           O
ATOM   3622  N   GLY A 245      28.690  34.360  72.740  1.00  0.00           N
ATOM   3623  H   GLY A 245      27.830  34.360  72.210  1.00  0.00           H
ATOM   3624  CA  GLY A 245      28.980  35.520  73.570  1.00  0.00           C
ATOM   3625  HA1 GLY A 245      29.530  35.240  74.470  1.00  0.00           H
ATOM   3626  HA2 GLY A 245      28.090  35.960  74.040  1.00  0.00           H
ATOM   3627  C   GLY A 245      29.730  36.690  72.810  1.00  0.00           C
ATOM   3628  O   GLY A 245      29.960  37.770  73.380  1.00  0.00           O
ATOM   3629  N   GLU A 246      30.080  36.480  71.580  1.00  0.00           N
ATOM   3630  H   GLU A 246      29.790  35.620  71.140  1.00  0.00           H
ATOM   3631  CA  GLU A 246      30.970  37.420  70.810  1.00  0.00           C
ATOM   3632  HA  GLU A 246      31.260  38.310  71.370  1.00  0.00           H
ATOM   3633  CB  GLU A 246      32.180  36.540  70.440  1.00  0.00           C
ATOM   3634  HB1 GLU A 246      32.740  37.030  69.640  1.00  0.00           H
ATOM   3635  HB2 GLU A 246      31.960  35.530  70.090  1.00  0.00           H
ATOM   3636  CG  GLU A 246      33.150  36.510  71.620  1.00  0.00           C
ATOM   3637  HG1 GLU A 246      33.970  35.800  71.530  1.00  0.00           H
ATOM   3638  HG2 GLU A 246      32.590  36.170  72.500  1.00  0.00           H
ATOM   3639  CD  GLU A 246      33.750  37.870  72.000  1.00  0.00           C
ATOM   3640  OE1 GLU A 246      33.620  38.430  73.150  1.00  0.00           O
ATOM   3641  OE2 GLU A 246      34.470  38.470  71.180  1.00  0.00           O
ATOM   3642  C   GLU A 246      30.280  37.900  69.550  1.00  0.00           C
ATOM   3643  O   GLU A 246      29.570  37.100  68.950  1.00  0.00           O
ATOM   3644  N   MET A 247      30.460  39.140  69.090  1.00  0.00           N
ATOM   3645  H   MET A 247      30.920  39.810  69.700  1.00  0.00           H
ATOM   3646  CA  MET A 247      29.780  39.670  67.840  1.00  0.00           C
ATOM   3647  HA  MET A 247      28.820  39.150  67.800  1.00  0.00           H
ATOM   3648  CB  MET A 247      29.610  41.200  67.900  1.00  0.00           C
ATOM   3649  HB1 MET A 247      30.600  41.650  67.960  1.00  0.00           H
ATOM   3650  HB2 MET A 247      29.000  41.460  68.770  1.00  0.00           H
ATOM   3651  CG  MET A 247      28.820  41.910  66.730  1.00  0.00           C
ATOM   3652  HG1 MET A 247      27.880  41.410  66.500  1.00  0.00           H
ATOM   3653  HG2 MET A 247      29.470  41.600  65.910  1.00  0.00           H
ATOM   3654  SD  MET A 247      28.730  43.720  66.830  1.00  0.00           S
ATOM   3655  CE  MET A 247      27.980  44.000  68.420  1.00  0.00           C
ATOM   3656  HE1 MET A 247      28.400  43.370  69.210  1.00  0.00           H
ATOM   3657  HE2 MET A 247      28.170  45.030  68.720  1.00  0.00           H
ATOM   3658  HE3 MET A 247      26.940  43.680  68.370  1.00  0.00           H
ATOM   3659  C   MET A 247      30.540  39.280  66.490  1.00  0.00           C
ATOM   3660  O   MET A 247      31.750  39.400  66.400  1.00  0.00           O
ATOM   3661  N   TYR A 248      29.810  38.830  65.500  1.00  0.00           N
ATOM   3662  H   TYR A 248      28.820  38.740  65.630  1.00  0.00           H
ATOM   3663  CA  TYR A 248      30.420  38.450  64.200  1.00  0.00           C
ATOM   3664  HA  TYR A 248      31.410  38.880  64.050  1.00  0.00           H
ATOM   3665  CB  TYR A 248      30.470  36.900  64.040  1.00  0.00           C
ATOM   3666  HB1 TYR A 248      30.880  36.700  63.050  1.00  0.00           H
ATOM   3667  HB2 TYR A 248      29.470  36.480  64.130  1.00  0.00           H
ATOM   3668  CG  TYR A 248      31.440  36.310  65.050  1.00  0.00           C
ATOM   3669  CD1 TYR A 248      32.860  36.290  64.850  1.00  0.00           C
ATOM   3670  HD1 TYR A 248      33.220  36.640  63.900  1.00  0.00           H
ATOM   3671  CE1 TYR A 248      33.710  35.810  65.830  1.00  0.00           C
ATOM   3672  HE1 TYR A 248      34.780  35.790  65.760  1.00  0.00           H
ATOM   3673  CZ  TYR A 248      33.190  35.380  67.040  1.00  0.00           C
ATOM   3674  OH  TYR A 248      34.080  34.820  67.920  1.00  0.00           O
ATOM   3675  HH  TYR A 248      33.690  34.310  68.640  1.00  0.00           H
ATOM   3676  CE2 TYR A 248      31.790  35.300  67.190  1.00  0.00           C
ATOM   3677  HE2 TYR A 248      31.310  34.830  68.040  1.00  0.00           H
ATOM   3678  CD2 TYR A 248      30.920  35.850  66.260  1.00  0.00           C
ATOM   3679  HD2 TYR A 248      29.860  35.970  66.470  1.00  0.00           H
ATOM   3680  C   TYR A 248      29.460  39.040  63.120  1.00  0.00           C
ATOM   3681  O   TYR A 248      28.360  39.590  63.410  1.00  0.00           O
ATOM   3682  N   PRO A 249      29.900  39.080  61.860  1.00  0.00           N
ATOM   3683  CD  PRO A 249      31.240  38.950  61.440  1.00  0.00           C
ATOM   3684  HD1 PRO A 249      31.490  37.890  61.350  1.00  0.00           H
ATOM   3685  HD2 PRO A 249      32.020  39.240  62.140  1.00  0.00           H
ATOM   3686  CG  PRO A 249      31.290  39.830  60.240  1.00  0.00           C
ATOM   3687  HG1 PRO A 249      32.210  39.580  59.710  1.00  0.00           H
ATOM   3688  HG2 PRO A 249      31.370  40.880  60.520  1.00  0.00           H
ATOM   3689  CB  PRO A 249      29.910  39.480  59.600  1.00  0.00           C
ATOM   3690  HB1 PRO A 249      29.940  38.470  59.190  1.00  0.00           H
ATOM   3691  HB2 PRO A 249      29.660  40.250  58.870  1.00  0.00           H
ATOM   3692  CA  PRO A 249      29.020  39.530  60.810  1.00  0.00           C
ATOM   3693  HA  PRO A 249      28.680  40.540  61.060  1.00  0.00           H
ATOM   3694  C   PRO A 249      27.800  38.650  60.640  1.00  0.00           C
ATOM   3695  O   PRO A 249      27.840  37.540  61.110  1.00  0.00           O
ATOM   3696  N   PRO A 250      26.680  39.110  60.070  1.00  0.00           N
ATOM   3697  CD  PRO A 250      26.670  40.470  59.460  1.00  0.00           C
ATOM   3698  HD1 PRO A 250      27.510  40.720  58.810  1.00  0.00           H
ATOM   3699  HD2 PRO A 250      26.650  41.220  60.250  1.00  0.00           H
ATOM   3700  CG  PRO A 250      25.460  40.370  58.590  1.00  0.00           C
ATOM   3701  HG1 PRO A 250      25.770  39.840  57.690  1.00  0.00           H
ATOM   3702  HG2 PRO A 250      24.980  41.310  58.340  1.00  0.00           H
ATOM   3703  CB  PRO A 250      24.500  39.440  59.320  1.00  0.00           C
ATOM   3704  HB1 PRO A 250      23.720  39.120  58.640  1.00  0.00           H
ATOM   3705  HB2 PRO A 250      24.000  40.020  60.100  1.00  0.00           H
ATOM   3706  CA  PRO A 250      25.430  38.360  59.750  1.00  0.00           C
ATOM   3707  HA  PRO A 250      25.040  37.960  60.680  1.00  0.00           H
ATOM   3708  C   PRO A 250      25.600  37.290  58.670  1.00  0.00           C
ATOM   3709  O   PRO A 250      26.700  37.190  58.070  1.00  0.00           O
ATOM   3710  N   THR A 251      24.590  36.430  58.480  1.00  0.00           N
ATOM   3711  H   THR A 251      23.690  36.650  58.880  1.00  0.00           H
ATOM   3712  CA  THR A 251      24.670  35.490  57.350  1.00  0.00           C
ATOM   3713  HA  THR A 251      25.720  35.270  57.150  1.00  0.00           H
ATOM   3714  CB  THR A 251      24.020  34.150  57.700  1.00  0.00           C
ATOM   3715  HB  THR A 251      24.190  33.470  56.860  1.00  0.00           H
ATOM   3716  CG2 THR A 251      24.740  33.400  58.800  1.00  0.00           C
ATOM   3717 HG21 THR A 251      25.750  33.790  58.940  1.00  0.00           H
ATOM   3718 HG22 THR A 251      24.160  33.560  59.710  1.00  0.00           H
ATOM   3719 HG23 THR A 251      24.780  32.350  58.510  1.00  0.00           H
ATOM   3720  OG1 THR A 251      22.630  34.190  57.930  1.00  0.00           O
ATOM   3721  HG1 THR A 251      22.440  34.870  58.580  1.00  0.00           H
ATOM   3722  C   THR A 251      24.180  35.980  56.020  1.00  0.00           C
ATOM   3723  O   THR A 251      23.370  36.880  55.900  1.00  0.00           O
ATOM   3724  N   VAL A 252      24.450  35.280  54.930  1.00  0.00           N
ATOM   3725  H   VAL A 252      25.330  34.800  54.880  1.00  0.00           H
ATOM   3726  CA  VAL A 252      23.810  35.470  53.600  1.00  0.00           C
ATOM   3727  HA  VAL A 252      23.950  36.490  53.240  1.00  0.00           H
ATOM   3728  CB  VAL A 252      24.570  34.660  52.530  1.00  0.00           C
ATOM   3729  HB  VAL A 252      24.700  33.630  52.850  1.00  0.00           H
ATOM   3730  CG1 VAL A 252      23.870  34.710  51.220  1.00  0.00           C
ATOM   3731 HG11 VAL A 252      24.050  35.740  50.910  1.00  0.00           H
ATOM   3732 HG12 VAL A 252      24.270  33.950  50.550  1.00  0.00           H
ATOM   3733 HG13 VAL A 252      22.790  34.710  51.370  1.00  0.00           H
ATOM   3734  CG2 VAL A 252      25.980  35.280  52.350  1.00  0.00           C
ATOM   3735 HG21 VAL A 252      26.640  34.610  51.820  1.00  0.00           H
ATOM   3736 HG22 VAL A 252      25.880  36.180  51.740  1.00  0.00           H
ATOM   3737 HG23 VAL A 252      26.380  35.480  53.340  1.00  0.00           H
ATOM   3738  C   VAL A 252      22.290  35.340  53.690  1.00  0.00           C
ATOM   3739  O   VAL A 252      21.560  36.060  53.080  1.00  0.00           O
ATOM   3740  N   LYS A 253      21.830  34.400  54.490  1.00  0.00           N
ATOM   3741  H   LYS A 253      22.530  33.810  54.930  1.00  0.00           H
ATOM   3742  CA  LYS A 253      20.370  34.170  54.800  1.00  0.00           C
ATOM   3743  HA  LYS A 253      19.780  33.980  53.900  1.00  0.00           H
ATOM   3744  CB  LYS A 253      20.170  32.940  55.710  1.00  0.00           C
ATOM   3745  HB1 LYS A 253      20.500  33.290  56.690  1.00  0.00           H
ATOM   3746  HB2 LYS A 253      20.890  32.200  55.360  1.00  0.00           H
ATOM   3747  CG  LYS A 253      18.760  32.410  55.680  1.00  0.00           C
ATOM   3748  HG1 LYS A 253      18.230  32.130  54.770  1.00  0.00           H
ATOM   3749  HG2 LYS A 253      18.120  33.180  56.130  1.00  0.00           H
ATOM   3750  CD  LYS A 253      18.690  31.130  56.580  1.00  0.00           C
ATOM   3751  HD1 LYS A 253      18.900  31.420  57.610  1.00  0.00           H
ATOM   3752  HD2 LYS A 253      19.420  30.360  56.320  1.00  0.00           H
ATOM   3753  CE  LYS A 253      17.410  30.430  56.470  1.00  0.00           C
ATOM   3754  HE1 LYS A 253      17.120  30.370  55.420  1.00  0.00           H
ATOM   3755  HE2 LYS A 253      16.680  31.020  57.030  1.00  0.00           H
ATOM   3756  NZ  LYS A 253      17.450  29.060  56.970  1.00  0.00           N
ATOM   3757  HZ1 LYS A 253      17.790  29.030  57.920  1.00  0.00           H
ATOM   3758  HZ2 LYS A 253      16.560  28.600  56.820  1.00  0.00           H
ATOM   3759  HZ3 LYS A 253      18.100  28.510  56.430  1.00  0.00           H
ATOM   3760  C   LYS A 253      19.770  35.370  55.380  1.00  0.00           C
ATOM   3761  O   LYS A 253      18.600  35.630  55.060  1.00  0.00           O
ATOM   3762  N   ASP A 254      20.450  36.030  56.340  1.00  0.00           N
ATOM   3763  H   ASP A 254      21.350  35.620  56.570  1.00  0.00           H
ATOM   3764  CA  ASP A 254      19.920  37.200  57.020  1.00  0.00           C
ATOM   3765  HA  ASP A 254      18.890  36.900  57.200  1.00  0.00           H
ATOM   3766  CB  ASP A 254      20.720  37.470  58.300  1.00  0.00           C
ATOM   3767  HB1 ASP A 254      20.150  38.240  58.810  1.00  0.00           H
ATOM   3768  HB2 ASP A 254      21.720  37.810  58.030  1.00  0.00           H
ATOM   3769  CG  ASP A 254      20.700  36.270  59.230  1.00  0.00           C
ATOM   3770  OD1 ASP A 254      19.630  35.710  59.610  1.00  0.00           O
ATOM   3771  OD2 ASP A 254      21.820  35.910  59.650  1.00  0.00           O
ATOM   3772  C   ASP A 254      19.960  38.530  56.200  1.00  0.00           C
ATOM   3773  O   ASP A 254      19.550  39.610  56.670  1.00  0.00           O
ATOM   3774  N   THR A 255      20.670  38.550  55.140  1.00  0.00           N
ATOM   3775  H   THR A 255      21.230  37.730  54.950  1.00  0.00           H
ATOM   3776  CA  THR A 255      21.030  39.800  54.450  1.00  0.00           C
ATOM   3777  HA  THR A 255      20.580  40.720  54.840  1.00  0.00           H
ATOM   3778  CB  THR A 255      22.570  39.980  54.470  1.00  0.00           C
ATOM   3779  HB  THR A 255      22.870  40.890  53.930  1.00  0.00           H
ATOM   3780  CG2 THR A 255      23.030  40.390  55.900  1.00  0.00           C
ATOM   3781 HG21 THR A 255      22.740  39.650  56.640  1.00  0.00           H
ATOM   3782 HG22 THR A 255      24.110  40.510  55.860  1.00  0.00           H
ATOM   3783 HG23 THR A 255      22.540  41.340  56.130  1.00  0.00           H
ATOM   3784  OG1 THR A 255      23.290  38.830  54.040  1.00  0.00           O
ATOM   3785  HG1 THR A 255      23.480  38.240  54.770  1.00  0.00           H
ATOM   3786  C   THR A 255      20.610  39.810  53.010  1.00  0.00           C
ATOM   3787  O   THR A 255      20.450  40.840  52.420  1.00  0.00           O
ATOM   3788  N   GLN A 256      20.470  38.600  52.400  1.00  0.00           N
ATOM   3789  H   GLN A 256      20.760  37.780  52.920  1.00  0.00           H
ATOM   3790  CA  GLN A 256      20.410  38.370  51.000  1.00  0.00           C
ATOM   3791  HA  GLN A 256      20.470  37.280  50.920  1.00  0.00           H
ATOM   3792  CB  GLN A 256      19.000  38.680  50.530  1.00  0.00           C
ATOM   3793  HB1 GLN A 256      18.970  38.640  49.440  1.00  0.00           H
ATOM   3794  HB2 GLN A 256      18.650  39.670  50.800  1.00  0.00           H
ATOM   3795  CG  GLN A 256      17.930  37.670  51.120  1.00  0.00           C
ATOM   3796  HG1 GLN A 256      18.100  37.360  52.150  1.00  0.00           H
ATOM   3797  HG2 GLN A 256      17.920  36.790  50.490  1.00  0.00           H
ATOM   3798  CD  GLN A 256      16.540  38.350  50.950  1.00  0.00           C
ATOM   3799  OE1 GLN A 256      16.340  39.350  50.270  1.00  0.00           O
ATOM   3800  NE2 GLN A 256      15.540  37.850  51.590  1.00  0.00           N
ATOM   3801 HE21 GLN A 256      15.550  36.910  51.950  1.00  0.00           H
ATOM   3802 HE22 GLN A 256      14.640  38.290  51.440  1.00  0.00           H
ATOM   3803  C   GLN A 256      21.490  38.940  50.130  1.00  0.00           C
ATOM   3804  O   GLN A 256      21.370  39.100  48.950  1.00  0.00           O
ATOM   3805  N   ALA A 257      22.610  39.370  50.740  1.00  0.00           N
ATOM   3806  H   ALA A 257      22.850  38.910  51.600  1.00  0.00           H
ATOM   3807  CA  ALA A 257      23.710  40.000  50.090  1.00  0.00           C
ATOM   3808  HA  ALA A 257      23.320  40.570  49.250  1.00  0.00           H
ATOM   3809  CB  ALA A 257      24.350  40.960  51.100  1.00  0.00           C
ATOM   3810  HB1 ALA A 257      25.270  41.350  50.660  1.00  0.00           H
ATOM   3811  HB2 ALA A 257      23.740  41.800  51.450  1.00  0.00           H
ATOM   3812  HB3 ALA A 257      24.580  40.400  52.010  1.00  0.00           H
ATOM   3813  C   ALA A 257      24.630  38.920  49.580  1.00  0.00           C
ATOM   3814  O   ALA A 257      24.800  37.860  50.210  1.00  0.00           O
ATOM   3815  N   GLU A 258      25.170  39.120  48.420  1.00  0.00           N
ATOM   3816  H   GLU A 258      24.960  39.990  47.950  1.00  0.00           H
ATOM   3817  CA  GLU A 258      25.790  37.990  47.780  1.00  0.00           C
ATOM   3818  HA  GLU A 258      25.290  37.020  47.880  1.00  0.00           H
ATOM   3819  CB  GLU A 258      25.720  38.220  46.300  1.00  0.00           C
ATOM   3820  HB1 GLU A 258      26.300  37.390  45.890  1.00  0.00           H
ATOM   3821  HB2 GLU A 258      26.230  39.150  46.040  1.00  0.00           H
ATOM   3822  CG  GLU A 258      24.320  38.170  45.770  1.00  0.00           C
ATOM   3823  HG1 GLU A 258      23.670  38.850  46.310  1.00  0.00           H
ATOM   3824  HG2 GLU A 258      23.970  37.130  45.770  1.00  0.00           H
ATOM   3825  CD  GLU A 258      24.180  38.600  44.290  1.00  0.00           C
ATOM   3826  OE1 GLU A 258      23.160  39.240  43.980  1.00  0.00           O
ATOM   3827  OE2 GLU A 258      25.030  38.150  43.480  1.00  0.00           O
ATOM   3828  C   GLU A 258      27.200  37.800  48.310  1.00  0.00           C
ATOM   3829  O   GLU A 258      28.020  38.730  48.490  1.00  0.00           O
ATOM   3830  N   MET A 259      27.630  36.600  48.580  1.00  0.00           N
ATOM   3831  H   MET A 259      26.970  35.840  48.480  1.00  0.00           H
ATOM   3832  CA  MET A 259      29.050  36.290  48.850  1.00  0.00           C
ATOM   3833  HA  MET A 259      29.650  37.150  48.570  1.00  0.00           H
ATOM   3834  CB  MET A 259      29.240  35.890  50.350  1.00  0.00           C
ATOM   3835  HB1 MET A 259      30.200  35.380  50.450  1.00  0.00           H
ATOM   3836  HB2 MET A 259      28.470  35.190  50.690  1.00  0.00           H
ATOM   3837  CG  MET A 259      29.130  37.080  51.370  1.00  0.00           C
ATOM   3838  HG1 MET A 259      28.970  36.690  52.370  1.00  0.00           H
ATOM   3839  HG2 MET A 259      28.170  37.580  51.250  1.00  0.00           H
ATOM   3840  SD  MET A 259      30.410  38.340  51.320  1.00  0.00           S
ATOM   3841  CE  MET A 259      31.920  37.420  51.810  1.00  0.00           C
ATOM   3842  HE1 MET A 259      32.070  36.630  51.080  1.00  0.00           H
ATOM   3843  HE2 MET A 259      32.720  38.160  51.830  1.00  0.00           H
ATOM   3844  HE3 MET A 259      31.760  36.860  52.730  1.00  0.00           H
ATOM   3845  C   MET A 259      29.620  35.200  47.990  1.00  0.00           C
ATOM   3846  O   MET A 259      28.840  34.380  47.500  1.00  0.00           O
ATOM   3847  N   ILE A 260      30.940  35.130  47.840  1.00  0.00           N
ATOM   3848  H   ILE A 260      31.440  35.790  48.410  1.00  0.00           H
ATOM   3849  CA  ILE A 260      31.600  34.010  47.200  1.00  0.00           C
ATOM   3850  HA  ILE A 260      30.910  33.450  46.570  1.00  0.00           H
ATOM   3851  CB  ILE A 260      32.740  34.550  46.270  1.00  0.00           C
ATOM   3852  HB  ILE A 260      33.530  34.910  46.920  1.00  0.00           H
ATOM   3853  CG2 ILE A 260      33.400  33.350  45.480  1.00  0.00           C
ATOM   3854 HG21 ILE A 260      32.720  32.960  44.720  1.00  0.00           H
ATOM   3855 HG22 ILE A 260      34.260  33.800  45.000  1.00  0.00           H
ATOM   3856 HG23 ILE A 260      33.740  32.540  46.120  1.00  0.00           H
ATOM   3857  CG1 ILE A 260      32.320  35.740  45.300  1.00  0.00           C
ATOM   3858 HG11 ILE A 260      32.210  36.600  45.970  1.00  0.00           H
ATOM   3859 HG12 ILE A 260      31.370  35.620  44.790  1.00  0.00           H
ATOM   3860  CD  ILE A 260      33.430  36.240  44.320  1.00  0.00           C
ATOM   3861  HD1 ILE A 260      33.440  35.610  43.430  1.00  0.00           H
ATOM   3862  HD2 ILE A 260      33.220  37.230  43.910  1.00  0.00           H
ATOM   3863  HD3 ILE A 260      34.470  36.160  44.620  1.00  0.00           H
ATOM   3864  C   ILE A 260      32.100  32.970  48.220  1.00  0.00           C
ATOM   3865  O   ILE A 260      32.830  33.310  49.160  1.00  0.00           O
ATOM   3866  N   TYR A 261      31.570  31.760  48.100  1.00  0.00           N
ATOM   3867  H   TYR A 261      30.860  31.700  47.390  1.00  0.00           H
ATOM   3868  CA  TYR A 261      31.640  30.620  48.990  1.00  0.00           C
ATOM   3869  HA  TYR A 261      32.640  30.680  49.420  1.00  0.00           H
ATOM   3870  CB  TYR A 261      30.610  30.560  50.120  1.00  0.00           C
ATOM   3871  HB1 TYR A 261      30.520  29.530  50.470  1.00  0.00           H
ATOM   3872  HB2 TYR A 261      29.640  30.710  49.650  1.00  0.00           H
ATOM   3873  CG  TYR A 261      30.880  31.500  51.270  1.00  0.00           C
ATOM   3874  CD1 TYR A 261      31.970  31.320  52.090  1.00  0.00           C
ATOM   3875  HD1 TYR A 261      32.740  30.620  51.820  1.00  0.00           H
ATOM   3876  CE1 TYR A 261      32.290  32.220  53.110  1.00  0.00           C
ATOM   3877  HE1 TYR A 261      33.250  32.200  53.600  1.00  0.00           H
ATOM   3878  CZ  TYR A 261      31.450  33.310  53.370  1.00  0.00           C
ATOM   3879  OH  TYR A 261      31.790  34.240  54.320  1.00  0.00           O
ATOM   3880  HH  TYR A 261      31.270  35.050  54.270  1.00  0.00           H
ATOM   3881  CE2 TYR A 261      30.320  33.550  52.580  1.00  0.00           C
ATOM   3882  HE2 TYR A 261      29.770  34.450  52.800  1.00  0.00           H
ATOM   3883  CD2 TYR A 261      29.980  32.590  51.600  1.00  0.00           C
ATOM   3884  HD2 TYR A 261      29.020  32.770  51.140  1.00  0.00           H
ATOM   3885  C   TYR A 261      31.300  29.450  48.010  1.00  0.00           C
ATOM   3886  O   TYR A 261      30.280  29.550  47.310  1.00  0.00           O
ATOM   3887  N   PRO A 262      32.130  28.370  47.990  1.00  0.00           N
ATOM   3888  CD  PRO A 262      33.280  28.160  48.820  1.00  0.00           C
ATOM   3889  HD1 PRO A 262      33.030  28.520  49.820  1.00  0.00           H
ATOM   3890  HD2 PRO A 262      34.070  28.780  48.400  1.00  0.00           H
ATOM   3891  CG  PRO A 262      33.590  26.690  48.670  1.00  0.00           C
ATOM   3892  HG1 PRO A 262      32.990  26.180  49.420  1.00  0.00           H
ATOM   3893  HG2 PRO A 262      34.650  26.470  48.720  1.00  0.00           H
ATOM   3894  CB  PRO A 262      33.070  26.380  47.290  1.00  0.00           C
ATOM   3895  HB1 PRO A 262      32.990  25.300  47.150  1.00  0.00           H
ATOM   3896  HB2 PRO A 262      33.680  26.820  46.500  1.00  0.00           H
ATOM   3897  CA  PRO A 262      31.730  27.100  47.400  1.00  0.00           C
ATOM   3898  HA  PRO A 262      31.430  27.340  46.380  1.00  0.00           H
ATOM   3899  C   PRO A 262      30.500  26.430  48.030  1.00  0.00           C
ATOM   3900  O   PRO A 262      30.170  26.710  49.190  1.00  0.00           O
ATOM   3901  N   PRO A 263      29.810  25.550  47.260  1.00  0.00           N
ATOM   3902  CD  PRO A 263      30.070  24.960  45.950  1.00  0.00           C
ATOM   3903  HD1 PRO A 263      31.080  24.580  45.840  1.00  0.00           H
ATOM   3904  HD2 PRO A 263      30.010  25.700  45.150  1.00  0.00           H
ATOM   3905  CG  PRO A 263      29.060  23.870  45.720  1.00  0.00           C
ATOM   3906  HG1 PRO A 263      29.460  23.010  46.260  1.00  0.00           H
ATOM   3907  HG2 PRO A 263      28.860  23.640  44.670  1.00  0.00           H
ATOM   3908  CB  PRO A 263      27.860  24.430  46.540  1.00  0.00           C
ATOM   3909  HB1 PRO A 263      27.120  23.680  46.800  1.00  0.00           H
ATOM   3910  HB2 PRO A 263      27.280  25.170  46.000  1.00  0.00           H
ATOM   3911  CA  PRO A 263      28.510  25.030  47.730  1.00  0.00           C
ATOM   3912  HA  PRO A 263      27.870  25.900  47.900  1.00  0.00           H
ATOM   3913  C   PRO A 263      28.630  24.060  48.880  1.00  0.00           C
ATOM   3914  O   PRO A 263      27.570  23.910  49.510  1.00  0.00           O
ATOM   3915  N   GLN A 264      29.790  23.520  49.260  1.00  0.00           N
ATOM   3916  H   GLN A 264      30.560  23.580  48.600  1.00  0.00           H
ATOM   3917  CA  GLN A 264      29.930  22.670  50.410  1.00  0.00           C
ATOM   3918  HA  GLN A 264      29.000  22.130  50.600  1.00  0.00           H
ATOM   3919  CB  GLN A 264      31.040  21.640  50.080  1.00  0.00           C
ATOM   3920  HB1 GLN A 264      30.760  21.110  49.170  1.00  0.00           H
ATOM   3921  HB2 GLN A 264      31.100  20.840  50.820  1.00  0.00           H
ATOM   3922  CG  GLN A 264      32.490  22.280  49.960  1.00  0.00           C
ATOM   3923  HG1 GLN A 264      33.200  21.510  50.260  1.00  0.00           H
ATOM   3924  HG2 GLN A 264      32.560  23.090  50.680  1.00  0.00           H
ATOM   3925  CD  GLN A 264      32.940  22.750  48.620  1.00  0.00           C
ATOM   3926  OE1 GLN A 264      32.160  23.030  47.690  1.00  0.00           O
ATOM   3927  NE2 GLN A 264      34.230  23.020  48.460  1.00  0.00           N
ATOM   3928 HE21 GLN A 264      34.660  23.160  49.370  1.00  0.00           H
ATOM   3929 HE22 GLN A 264      34.530  23.520  47.630  1.00  0.00           H
ATOM   3930  C   GLN A 264      30.050  23.360  51.820  1.00  0.00           C
ATOM   3931  O   GLN A 264      30.080  22.760  52.860  1.00  0.00           O
ATOM   3932  N   VAL A 265      30.190  24.730  51.840  1.00  0.00           N
ATOM   3933  H   VAL A 265      30.010  25.200  50.960  1.00  0.00           H
ATOM   3934  CA  VAL A 265      30.280  25.510  53.080  1.00  0.00           C
ATOM   3935  HA  VAL A 265      30.970  24.940  53.700  1.00  0.00           H
ATOM   3936  CB  VAL A 265      30.880  26.930  52.890  1.00  0.00           C
ATOM   3937  HB  VAL A 265      30.320  27.480  52.140  1.00  0.00           H
ATOM   3938  CG1 VAL A 265      30.950  27.690  54.170  1.00  0.00           C
ATOM   3939 HG11 VAL A 265      31.340  28.700  54.000  1.00  0.00           H
ATOM   3940 HG12 VAL A 265      30.010  27.870  54.690  1.00  0.00           H
ATOM   3941 HG13 VAL A 265      31.670  27.130  54.760  1.00  0.00           H
ATOM   3942  CG2 VAL A 265      32.260  26.950  52.340  1.00  0.00           C
ATOM   3943 HG21 VAL A 265      32.450  27.950  51.970  1.00  0.00           H
ATOM   3944 HG22 VAL A 265      33.010  26.790  53.110  1.00  0.00           H
ATOM   3945 HG23 VAL A 265      32.320  26.340  51.430  1.00  0.00           H
ATOM   3946  C   VAL A 265      29.020  25.470  53.770  1.00  0.00           C
ATOM   3947  O   VAL A 265      27.980  25.790  53.110  1.00  0.00           O
ATOM   3948  N   PRO A 266      28.870  25.060  55.030  1.00  0.00           N
ATOM   3949  CD  PRO A 266      29.920  24.550  55.950  1.00  0.00           C
ATOM   3950  HD1 PRO A 266      30.440  25.350  56.480  1.00  0.00           H
ATOM   3951  HD2 PRO A 266      30.660  23.960  55.410  1.00  0.00           H
ATOM   3952  CG  PRO A 266      29.150  23.650  56.900  1.00  0.00           C
ATOM   3953  HG1 PRO A 266      29.630  23.480  57.860  1.00  0.00           H
ATOM   3954  HG2 PRO A 266      28.990  22.700  56.390  1.00  0.00           H
ATOM   3955  CB  PRO A 266      27.810  24.410  57.150  1.00  0.00           C
ATOM   3956  HB1 PRO A 266      27.850  25.010  58.050  1.00  0.00           H
ATOM   3957  HB2 PRO A 266      27.050  23.630  57.260  1.00  0.00           H
ATOM   3958  CA  PRO A 266      27.630  25.110  55.740  1.00  0.00           C
ATOM   3959  HA  PRO A 266      26.950  24.470  55.180  1.00  0.00           H
ATOM   3960  C   PRO A 266      27.060  26.560  55.860  1.00  0.00           C
ATOM   3961  O   PRO A 266      27.760  27.560  56.170  1.00  0.00           O
ATOM   3962  N   GLU A 267      25.780  26.680  55.660  1.00  0.00           N
ATOM   3963  H   GLU A 267      25.210  25.850  55.570  1.00  0.00           H
ATOM   3964  CA  GLU A 267      25.130  27.990  55.550  1.00  0.00           C
ATOM   3965  HA  GLU A 267      25.510  28.430  54.630  1.00  0.00           H
ATOM   3966  CB  GLU A 267      23.630  27.640  55.260  1.00  0.00           C
ATOM   3967  HB1 GLU A 267      23.250  27.030  56.080  1.00  0.00           H
ATOM   3968  HB2 GLU A 267      23.490  27.160  54.290  1.00  0.00           H
ATOM   3969  CG  GLU A 267      22.750  28.940  55.170  1.00  0.00           C
ATOM   3970  HG1 GLU A 267      23.060  29.500  54.300  1.00  0.00           H
ATOM   3971  HG2 GLU A 267      22.930  29.520  56.080  1.00  0.00           H
ATOM   3972  CD  GLU A 267      21.250  28.560  55.050  1.00  0.00           C
ATOM   3973  OE1 GLU A 267      20.780  28.530  53.850  1.00  0.00           O
ATOM   3974  OE2 GLU A 267      20.630  28.160  56.060  1.00  0.00           O
ATOM   3975  C   GLU A 267      25.330  29.000  56.620  1.00  0.00           C
ATOM   3976  O   GLU A 267      25.430  30.180  56.380  1.00  0.00           O
ATOM   3977  N   HIS A 268      25.440  28.550  57.870  1.00  0.00           N
ATOM   3978  H   HIS A 268      25.380  27.550  57.970  1.00  0.00           H
ATOM   3979  CA  HIS A 268      25.640  29.510  59.030  1.00  0.00           C
ATOM   3980  HA  HIS A 268      24.930  30.330  59.050  1.00  0.00           H
ATOM   3981  CB  HIS A 268      25.220  28.590  60.270  1.00  0.00           C
ATOM   3982  HB1 HIS A 268      24.230  28.150  60.230  1.00  0.00           H
ATOM   3983  HB2 HIS A 268      25.170  29.210  61.170  1.00  0.00           H
ATOM   3984  CG  HIS A 268      26.220  27.570  60.650  1.00  0.00           C
ATOM   3985  ND1 HIS A 268      26.460  26.380  60.020  1.00  0.00           N
ATOM   3986  CE1 HIS A 268      27.420  25.750  60.750  1.00  0.00           C
ATOM   3987  HE1 HIS A 268      27.670  24.720  60.570  1.00  0.00           H
ATOM   3988  NE2 HIS A 268      27.930  26.570  61.680  1.00  0.00           N
ATOM   3989  HE2 HIS A 268      28.480  26.320  62.490  1.00  0.00           H
ATOM   3990  CD2 HIS A 268      27.160  27.710  61.650  1.00  0.00           C
ATOM   3991  HD2 HIS A 268      27.380  28.550  62.290  1.00  0.00           H
ATOM   3992  C   HIS A 268      27.020  30.180  59.120  1.00  0.00           C
ATOM   3993  O   HIS A 268      27.260  31.060  60.010  1.00  0.00           O
ATOM   3994  N   LEU A 269      27.970  29.700  58.270  1.00  0.00           N
ATOM   3995  H   LEU A 269      27.750  29.020  57.560  1.00  0.00           H
ATOM   3996  CA  LEU A 269      29.330  30.230  58.210  1.00  0.00           C
ATOM   3997  HA  LEU A 269      29.410  30.890  59.070  1.00  0.00           H
ATOM   3998  CB  LEU A 269      30.230  29.010  58.220  1.00  0.00           C
ATOM   3999  HB1 LEU A 269      31.240  29.250  57.900  1.00  0.00           H
ATOM   4000  HB2 LEU A 269      29.780  28.260  57.570  1.00  0.00           H
ATOM   4001  CG  LEU A 269      30.240  28.440  59.660  1.00  0.00           C
ATOM   4002  HG  LEU A 269      29.220  28.310  60.040  1.00  0.00           H
ATOM   4003  CD1 LEU A 269      30.870  27.060  59.700  1.00  0.00           C
ATOM   4004 HD11 LEU A 269      30.120  26.410  59.240  1.00  0.00           H
ATOM   4005 HD12 LEU A 269      31.790  26.990  59.130  1.00  0.00           H
ATOM   4006 HD13 LEU A 269      30.960  26.620  60.700  1.00  0.00           H
ATOM   4007  CD2 LEU A 269      30.940  29.240  60.760  1.00  0.00           C
ATOM   4008 HD21 LEU A 269      31.910  29.450  60.320  1.00  0.00           H
ATOM   4009 HD22 LEU A 269      30.400  30.190  60.810  1.00  0.00           H
ATOM   4010 HD23 LEU A 269      30.980  28.780  61.750  1.00  0.00           H
ATOM   4011  C   LEU A 269      29.620  31.130  57.040  1.00  0.00           C
ATOM   4012  O   LEU A 269      30.730  31.640  56.870  1.00  0.00           O
ATOM   4013  N   ARG A 270      28.540  31.400  56.290  1.00  0.00           N
ATOM   4014  H   ARG A 270      27.630  31.050  56.530  1.00  0.00           H
ATOM   4015  CA  ARG A 270      28.440  32.180  55.070  1.00  0.00           C
ATOM   4016  HA  ARG A 270      29.320  31.980  54.450  1.00  0.00           H
ATOM   4017  CB  ARG A 270      27.360  31.630  54.170  1.00  0.00           C
ATOM   4018  HB1 ARG A 270      27.320  32.230  53.260  1.00  0.00           H
ATOM   4019  HB2 ARG A 270      26.410  31.760  54.690  1.00  0.00           H
ATOM   4020  CG  ARG A 270      27.560  30.110  53.910  1.00  0.00           C
ATOM   4021  HG1 ARG A 270      27.240  29.560  54.790  1.00  0.00           H
ATOM   4022  HG2 ARG A 270      28.590  29.900  53.640  1.00  0.00           H
ATOM   4023  CD  ARG A 270      26.870  29.760  52.560  1.00  0.00           C
ATOM   4024  HD1 ARG A 270      27.290  30.390  51.780  1.00  0.00           H
ATOM   4025  HD2 ARG A 270      25.810  30.000  52.710  1.00  0.00           H
ATOM   4026  NE  ARG A 270      26.930  28.350  52.110  1.00  0.00           N
ATOM   4027  HE  ARG A 270      27.280  27.630  52.720  1.00  0.00           H
ATOM   4028  CZ  ARG A 270      26.520  27.840  50.950  1.00  0.00           C
ATOM   4029  NH1 ARG A 270      25.710  28.470  50.140  1.00  0.00           N
ATOM   4030 HH11 ARG A 270      25.410  29.400  50.420  1.00  0.00           H
ATOM   4031 HH12 ARG A 270      25.330  28.130  49.270  1.00  0.00           H
ATOM   4032  NH2 ARG A 270      26.820  26.560  50.650  1.00  0.00           N
ATOM   4033 HH21 ARG A 270      27.240  25.910  51.310  1.00  0.00           H
ATOM   4034 HH22 ARG A 270      26.610  26.200  49.730  1.00  0.00           H
ATOM   4035  C   ARG A 270      28.280  33.640  55.390  1.00  0.00           C
ATOM   4036  O   ARG A 270      27.250  34.240  55.070  1.00  0.00           O
ATOM   4037  N   PHE A 271      29.150  34.100  56.280  1.00  0.00           N
ATOM   4038  H   PHE A 271      29.910  33.490  56.510  1.00  0.00           H
ATOM   4039  CA  PHE A 271      29.060  35.480  56.790  1.00  0.00           C
ATOM   4040  HA  PHE A 271      28.170  35.740  57.360  1.00  0.00           H
ATOM   4041  CB  PHE A 271      30.280  35.730  57.730  1.00  0.00           C
ATOM   4042  HB1 PHE A 271      30.290  36.750  58.100  1.00  0.00           H
ATOM   4043  HB2 PHE A 271      31.200  35.480  57.200  1.00  0.00           H
ATOM   4044  CG  PHE A 271      30.320  34.840  59.000  1.00  0.00           C
ATOM   4045  CD1 PHE A 271      29.120  34.330  59.550  1.00  0.00           C
ATOM   4046  HD1 PHE A 271      28.160  34.650  59.180  1.00  0.00           H
ATOM   4047  CE1 PHE A 271      29.160  33.480  60.710  1.00  0.00           C
ATOM   4048  HE1 PHE A 271      28.290  33.020  61.150  1.00  0.00           H
ATOM   4049  CZ  PHE A 271      30.450  33.060  61.200  1.00  0.00           C
ATOM   4050  HZ  PHE A 271      30.550  32.540  62.140  1.00  0.00           H
ATOM   4051  CE2 PHE A 271      31.600  33.490  60.600  1.00  0.00           C
ATOM   4052  HE2 PHE A 271      32.540  33.190  61.020  1.00  0.00           H
ATOM   4053  CD2 PHE A 271      31.550  34.400  59.520  1.00  0.00           C
ATOM   4054  HD2 PHE A 271      32.470  34.760  59.110  1.00  0.00           H
ATOM   4055  C   PHE A 271      29.090  36.490  55.610  1.00  0.00           C
ATOM   4056  O   PHE A 271      29.800  36.240  54.650  1.00  0.00           O
ATOM   4057  N   ALA A 272      28.340  37.600  55.700  1.00  0.00           N
ATOM   4058  H   ALA A 272      27.850  37.780  56.570  1.00  0.00           H
ATOM   4059  CA  ALA A 272      28.100  38.560  54.620  1.00  0.00           C
ATOM   4060  HA  ALA A 272      28.550  38.180  53.710  1.00  0.00           H
ATOM   4061  CB  ALA A 272      26.610  38.660  54.440  1.00  0.00           C
ATOM   4062  HB1 ALA A 272      26.120  38.980  55.360  1.00  0.00           H
ATOM   4063  HB2 ALA A 272      26.340  39.310  53.610  1.00  0.00           H
ATOM   4064  HB3 ALA A 272      26.220  37.660  54.250  1.00  0.00           H
ATOM   4065  C   ALA A 272      28.800  39.890  55.040  1.00  0.00           C
ATOM   4066  O   ALA A 272      28.560  40.340  56.180  1.00  0.00           O
ATOM   4067  N   VAL A 273      29.590  40.530  54.170  1.00  0.00           N
ATOM   4068  H   VAL A 273      29.630  40.110  53.260  1.00  0.00           H
ATOM   4069  CA  VAL A 273      30.280  41.810  54.400  1.00  0.00           C
ATOM   4070  HA  VAL A 273      29.650  42.310  55.140  1.00  0.00           H
ATOM   4071  CB  VAL A 273      31.680  41.670  55.020  1.00  0.00           C
ATOM   4072  HB  VAL A 273      31.930  42.690  55.310  1.00  0.00           H
ATOM   4073  CG1 VAL A 273      31.830  40.860  56.320  1.00  0.00           C
ATOM   4074 HG11 VAL A 273      31.670  41.610  57.100  1.00  0.00           H
ATOM   4075 HG12 VAL A 273      31.150  40.010  56.310  1.00  0.00           H
ATOM   4076 HG13 VAL A 273      32.830  40.460  56.500  1.00  0.00           H
ATOM   4077  CG2 VAL A 273      32.700  41.090  54.040  1.00  0.00           C
ATOM   4078 HG21 VAL A 273      33.680  41.220  54.490  1.00  0.00           H
ATOM   4079 HG22 VAL A 273      32.470  40.040  53.860  1.00  0.00           H
ATOM   4080 HG23 VAL A 273      32.920  41.600  53.100  1.00  0.00           H
ATOM   4081  C   VAL A 273      30.170  42.710  53.270  1.00  0.00           C
ATOM   4082  O   VAL A 273      29.730  42.310  52.160  1.00  0.00           O
ATOM   4083  N   GLY A 274      30.520  43.970  53.400  1.00  0.00           N
ATOM   4084  H   GLY A 274      30.800  44.320  54.310  1.00  0.00           H
ATOM   4085  CA  GLY A 274      30.530  44.920  52.330  1.00  0.00           C
ATOM   4086  HA1 GLY A 274      31.090  45.790  52.650  1.00  0.00           H
ATOM   4087  HA2 GLY A 274      29.500  45.160  52.040  1.00  0.00           H
ATOM   4088  C   GLY A 274      31.170  44.440  51.050  1.00  0.00           C
ATOM   4089  O   GLY A 274      30.560  44.530  49.970  1.00  0.00           O
ATOM   4090  N   GLN A 275      32.300  43.830  51.110  1.00  0.00           N
ATOM   4091  H   GLN A 275      32.650  43.710  52.060  1.00  0.00           H
ATOM   4092  CA  GLN A 275      32.960  43.120  50.020  1.00  0.00           C
ATOM   4093  HA  GLN A 275      32.760  43.600  49.060  1.00  0.00           H
ATOM   4094  CB  GLN A 275      34.490  43.200  50.230  1.00  0.00           C
ATOM   4095  HB1 GLN A 275      34.840  42.180  50.380  1.00  0.00           H
ATOM   4096  HB2 GLN A 275      34.680  43.800  51.120  1.00  0.00           H
ATOM   4097  CG  GLN A 275      35.270  43.810  49.110  1.00  0.00           C
ATOM   4098  HG1 GLN A 275      36.200  44.170  49.560  1.00  0.00           H
ATOM   4099  HG2 GLN A 275      34.800  44.690  48.670  1.00  0.00           H
ATOM   4100  CD  GLN A 275      35.620  42.880  48.000  1.00  0.00           C
ATOM   4101  OE1 GLN A 275      35.040  41.800  47.740  1.00  0.00           O
ATOM   4102  NE2 GLN A 275      36.610  43.200  47.190  1.00  0.00           N
ATOM   4103 HE21 GLN A 275      37.170  44.010  47.360  1.00  0.00           H
ATOM   4104 HE22 GLN A 275      37.010  42.570  46.510  1.00  0.00           H
ATOM   4105  C   GLN A 275      32.550  41.630  49.890  1.00  0.00           C
ATOM   4106  O   GLN A 275      32.530  40.870  50.860  1.00  0.00           O
ATOM   4107  N   GLU A 276      32.210  41.270  48.670  1.00  0.00           N
ATOM   4108  H   GLU A 276      32.440  41.950  47.960  1.00  0.00           H
ATOM   4109  CA  GLU A 276      31.680  39.940  48.340  1.00  0.00           C
ATOM   4110  HA  GLU A 276      30.910  39.740  49.090  1.00  0.00           H
ATOM   4111  CB  GLU A 276      30.890  40.130  47.000  1.00  0.00           C
ATOM   4112  HB1 GLU A 276      30.160  40.930  47.140  1.00  0.00           H
ATOM   4113  HB2 GLU A 276      30.350  39.220  46.760  1.00  0.00           H
ATOM   4114  CG  GLU A 276      31.770  40.490  45.750  1.00  0.00           C
ATOM   4115  HG1 GLU A 276      32.160  39.530  45.400  1.00  0.00           H
ATOM   4116  HG2 GLU A 276      32.590  41.110  46.110  1.00  0.00           H
ATOM   4117  CD  GLU A 276      31.090  41.340  44.640  1.00  0.00           C
ATOM   4118  OE1 GLU A 276      30.860  40.820  43.470  1.00  0.00           O
ATOM   4119  OE2 GLU A 276      30.700  42.440  44.920  1.00  0.00           O
ATOM   4120  C   GLU A 276      32.740  38.800  48.310  1.00  0.00           C
ATOM   4121  O   GLU A 276      32.350  37.600  48.420  1.00  0.00           O
ATOM   4122  N   VAL A 277      34.020  39.100  48.200  1.00  0.00           N
ATOM   4123  H   VAL A 277      34.260  40.040  47.930  1.00  0.00           H
ATOM   4124  CA  VAL A 277      35.040  38.070  48.060  1.00  0.00           C
ATOM   4125  HA  VAL A 277      34.570  37.220  47.580  1.00  0.00           H
ATOM   4126  CB  VAL A 277      36.180  38.450  46.980  1.00  0.00           C
ATOM   4127  HB  VAL A 277      36.730  37.530  46.780  1.00  0.00           H
ATOM   4128  CG1 VAL A 277      35.570  39.080  45.720  1.00  0.00           C
ATOM   4129 HG11 VAL A 277      34.710  38.490  45.390  1.00  0.00           H
ATOM   4130 HG12 VAL A 277      35.200  40.080  45.910  1.00  0.00           H
ATOM   4131 HG13 VAL A 277      36.310  39.080  44.920  1.00  0.00           H
ATOM   4132  CG2 VAL A 277      37.130  39.490  47.550  1.00  0.00           C
ATOM   4133 HG21 VAL A 277      37.610  39.970  46.690  1.00  0.00           H
ATOM   4134 HG22 VAL A 277      36.730  40.090  48.370  1.00  0.00           H
ATOM   4135 HG23 VAL A 277      37.980  39.130  48.130  1.00  0.00           H
ATOM   4136  C   VAL A 277      35.580  37.610  49.420  1.00  0.00           C
ATOM   4137  O   VAL A 277      36.330  36.650  49.490  1.00  0.00           O
ATOM   4138  N   PHE A 278      35.330  38.300  50.500  1.00  0.00           N
ATOM   4139  H   PHE A 278      34.730  39.110  50.400  1.00  0.00           H
ATOM   4140  CA  PHE A 278      36.050  38.230  51.800  1.00  0.00           C
ATOM   4141  HA  PHE A 278      37.130  38.260  51.660  1.00  0.00           H
ATOM   4142  CB  PHE A 278      35.690  39.430  52.680  1.00  0.00           C
ATOM   4143  HB1 PHE A 278      35.800  39.270  53.750  1.00  0.00           H
ATOM   4144  HB2 PHE A 278      34.620  39.580  52.560  1.00  0.00           H
ATOM   4145  CG  PHE A 278      36.490  40.680  52.420  1.00  0.00           C
ATOM   4146  CD1 PHE A 278      37.310  40.810  51.260  1.00  0.00           C
ATOM   4147  HD1 PHE A 278      37.380  39.970  50.590  1.00  0.00           H
ATOM   4148  CE1 PHE A 278      37.930  42.040  50.940  1.00  0.00           C
ATOM   4149  HE1 PHE A 278      38.440  42.190  50.000  1.00  0.00           H
ATOM   4150  CZ  PHE A 278      37.810  43.120  51.880  1.00  0.00           C
ATOM   4151  HZ  PHE A 278      38.290  44.060  51.640  1.00  0.00           H
ATOM   4152  CE2 PHE A 278      37.170  42.940  53.140  1.00  0.00           C
ATOM   4153  HE2 PHE A 278      37.110  43.730  53.880  1.00  0.00           H
ATOM   4154  CD2 PHE A 278      36.530  41.660  53.390  1.00  0.00           C
ATOM   4155  HD2 PHE A 278      35.840  41.530  54.210  1.00  0.00           H
ATOM   4156  C   PHE A 278      35.790  36.960  52.670  1.00  0.00           C
ATOM   4157  O   PHE A 278      36.420  36.640  53.680  1.00  0.00           O
ATOM   4158  N   GLY A 279      34.900  36.090  52.140  1.00  0.00           N
ATOM   4159  H   GLY A 279      34.640  36.390  51.220  1.00  0.00           H
ATOM   4160  CA  GLY A 279      34.700  34.670  52.500  1.00  0.00           C
ATOM   4161  HA1 GLY A 279      33.840  34.360  51.900  1.00  0.00           H
ATOM   4162  HA2 GLY A 279      34.400  34.650  53.550  1.00  0.00           H
ATOM   4163  C   GLY A 279      35.900  33.760  52.250  1.00  0.00           C
ATOM   4164  O   GLY A 279      36.000  32.690  52.850  1.00  0.00           O
ATOM   4165  N   LEU A 280      36.780  34.200  51.360  1.00  0.00           N
ATOM   4166  H   LEU A 280      36.580  35.030  50.820  1.00  0.00           H
ATOM   4167  CA  LEU A 280      37.940  33.490  50.850  1.00  0.00           C
ATOM   4168  HA  LEU A 280      37.600  32.630  50.270  1.00  0.00           H
ATOM   4169  CB  LEU A 280      38.650  34.390  49.860  1.00  0.00           C
ATOM   4170  HB1 LEU A 280      39.210  35.160  50.390  1.00  0.00           H
ATOM   4171  HB2 LEU A 280      37.930  34.910  49.230  1.00  0.00           H
ATOM   4172  CG  LEU A 280      39.690  33.730  48.880  1.00  0.00           C
ATOM   4173  HG  LEU A 280      40.520  33.410  49.520  1.00  0.00           H
ATOM   4174  CD1 LEU A 280      39.200  32.660  47.930  1.00  0.00           C
ATOM   4175 HD11 LEU A 280      38.850  31.740  48.410  1.00  0.00           H
ATOM   4176 HD12 LEU A 280      38.460  33.070  47.250  1.00  0.00           H
ATOM   4177 HD13 LEU A 280      40.050  32.410  47.300  1.00  0.00           H
ATOM   4178  CD2 LEU A 280      40.280  34.830  48.060  1.00  0.00           C
ATOM   4179 HD21 LEU A 280      39.470  35.320  47.540  1.00  0.00           H
ATOM   4180 HD22 LEU A 280      40.830  35.550  48.660  1.00  0.00           H
ATOM   4181 HD23 LEU A 280      41.030  34.330  47.440  1.00  0.00           H
ATOM   4182  C   LEU A 280      38.940  33.080  51.920  1.00  0.00           C
ATOM   4183  O   LEU A 280      39.530  31.980  51.850  1.00  0.00           O
ATOM   4184  N   VAL A 281      39.190  33.900  52.960  1.00  0.00           N
ATOM   4185  H   VAL A 281      38.780  34.820  52.980  1.00  0.00           H
ATOM   4186  CA  VAL A 281      40.060  33.550  54.090  1.00  0.00           C
ATOM   4187  HA  VAL A 281      40.050  32.470  54.240  1.00  0.00           H
ATOM   4188  CB  VAL A 281      41.590  33.920  53.990  1.00  0.00           C
ATOM   4189  HB  VAL A 281      42.060  33.900  54.970  1.00  0.00           H
ATOM   4190  CG1 VAL A 281      42.410  32.960  53.190  1.00  0.00           C
ATOM   4191 HG11 VAL A 281      43.500  33.000  53.240  1.00  0.00           H
ATOM   4192 HG12 VAL A 281      42.260  31.910  53.430  1.00  0.00           H
ATOM   4193 HG13 VAL A 281      42.120  33.110  52.150  1.00  0.00           H
ATOM   4194  CG2 VAL A 281      41.750  35.310  53.330  1.00  0.00           C
ATOM   4195 HG21 VAL A 281      42.800  35.520  53.170  1.00  0.00           H
ATOM   4196 HG22 VAL A 281      41.190  35.410  52.400  1.00  0.00           H
ATOM   4197 HG23 VAL A 281      41.280  35.990  54.040  1.00  0.00           H
ATOM   4198  C   VAL A 281      39.560  34.150  55.390  1.00  0.00           C
ATOM   4199  O   VAL A 281      39.160  35.310  55.360  1.00  0.00           O
ATOM   4200  N   PRO A 282      39.660  33.430  56.490  1.00  0.00           N
ATOM   4201  CD  PRO A 282      40.240  32.140  56.580  1.00  0.00           C
ATOM   4202  HD1 PRO A 282      41.240  32.040  56.170  1.00  0.00           H
ATOM   4203  HD2 PRO A 282      39.560  31.400  56.150  1.00  0.00           H
ATOM   4204  CG  PRO A 282      40.450  31.960  58.080  1.00  0.00           C
ATOM   4205  HG1 PRO A 282      41.420  32.390  58.340  1.00  0.00           H
ATOM   4206  HG2 PRO A 282      40.370  30.920  58.400  1.00  0.00           H
ATOM   4207  CB  PRO A 282      39.380  32.810  58.770  1.00  0.00           C
ATOM   4208  HB1 PRO A 282      39.610  33.120  59.790  1.00  0.00           H
ATOM   4209  HB2 PRO A 282      38.490  32.220  58.590  1.00  0.00           H
ATOM   4210  CA  PRO A 282      39.300  33.980  57.810  1.00  0.00           C
ATOM   4211  HA  PRO A 282      38.230  34.220  57.840  1.00  0.00           H
ATOM   4212  C   PRO A 282      40.160  35.200  58.330  1.00  0.00           C
ATOM   4213  O   PRO A 282      39.680  36.040  59.110  1.00  0.00           O
ATOM   4214  N   GLY A 283      41.400  35.430  57.750  1.00  0.00           N
ATOM   4215  H   GLY A 283      41.680  34.760  57.050  1.00  0.00           H
ATOM   4216  CA  GLY A 283      42.210  36.530  58.110  1.00  0.00           C
ATOM   4217  HA1 GLY A 283      43.100  36.360  57.510  1.00  0.00           H
ATOM   4218  HA2 GLY A 283      42.410  36.480  59.170  1.00  0.00           H
ATOM   4219  C   GLY A 283      41.520  37.880  57.660  1.00  0.00           C
ATOM   4220  O   GLY A 283      41.540  38.900  58.410  1.00  0.00           O
ATOM   4221  N   LEU A 284      40.870  37.870  56.490  1.00  0.00           N
ATOM   4222  H   LEU A 284      40.820  36.930  56.110  1.00  0.00           H
ATOM   4223  CA  LEU A 284      40.000  38.970  56.050  1.00  0.00           C
ATOM   4224  HA  LEU A 284      40.550  39.910  56.060  1.00  0.00           H
ATOM   4225  CB  LEU A 284      39.670  38.680  54.540  1.00  0.00           C
ATOM   4226  HB1 LEU A 284      38.790  39.250  54.260  1.00  0.00           H
ATOM   4227  HB2 LEU A 284      39.310  37.670  54.390  1.00  0.00           H
ATOM   4228  CG  LEU A 284      40.720  38.900  53.430  1.00  0.00           C
ATOM   4229  HG  LEU A 284      41.600  38.310  53.700  1.00  0.00           H
ATOM   4230  CD1 LEU A 284      40.050  38.440  52.070  1.00  0.00           C
ATOM   4231 HD11 LEU A 284      39.390  39.250  51.760  1.00  0.00           H
ATOM   4232 HD12 LEU A 284      40.800  38.330  51.290  1.00  0.00           H
ATOM   4233 HD13 LEU A 284      39.530  37.470  52.090  1.00  0.00           H
ATOM   4234  CD2 LEU A 284      40.960  40.440  53.390  1.00  0.00           C
ATOM   4235 HD21 LEU A 284      41.570  40.490  52.490  1.00  0.00           H
ATOM   4236 HD22 LEU A 284      40.080  41.050  53.190  1.00  0.00           H
ATOM   4237 HD23 LEU A 284      41.530  40.730  54.270  1.00  0.00           H
ATOM   4238  C   LEU A 284      38.720  39.140  56.880  1.00  0.00           C
ATOM   4239  O   LEU A 284      38.380  40.280  57.250  1.00  0.00           O
ATOM   4240  N   MET A 285      38.050  38.070  57.210  1.00  0.00           N
ATOM   4241  H   MET A 285      38.350  37.130  56.960  1.00  0.00           H
ATOM   4242  CA  MET A 285      36.860  38.060  58.060  1.00  0.00           C
ATOM   4243  HA  MET A 285      36.230  38.860  57.670  1.00  0.00           H
ATOM   4244  CB  MET A 285      36.060  36.720  58.000  1.00  0.00           C
ATOM   4245  HB1 MET A 285      36.410  35.980  58.710  1.00  0.00           H
ATOM   4246  HB2 MET A 285      36.100  36.240  57.020  1.00  0.00           H
ATOM   4247  CG  MET A 285      34.620  36.850  58.320  1.00  0.00           C
ATOM   4248  HG1 MET A 285      34.510  37.300  59.310  1.00  0.00           H
ATOM   4249  HG2 MET A 285      34.220  35.840  58.230  1.00  0.00           H
ATOM   4250  SD  MET A 285      33.510  37.980  57.430  1.00  0.00           S
ATOM   4251  CE  MET A 285      33.460  37.070  55.890  1.00  0.00           C
ATOM   4252  HE1 MET A 285      32.940  36.120  56.030  1.00  0.00           H
ATOM   4253  HE2 MET A 285      33.130  37.600  54.990  1.00  0.00           H
ATOM   4254  HE3 MET A 285      34.430  36.730  55.510  1.00  0.00           H
ATOM   4255  C   MET A 285      37.080  38.550  59.520  1.00  0.00           C
ATOM   4256  O   MET A 285      36.250  39.220  60.170  1.00  0.00           O
ATOM   4257  N   MET A 286      38.290  38.380  60.090  1.00  0.00           N
ATOM   4258  H   MET A 286      38.950  37.750  59.650  1.00  0.00           H
ATOM   4259  CA  MET A 286      38.790  38.960  61.360  1.00  0.00           C
ATOM   4260  HA  MET A 286      38.110  38.660  62.150  1.00  0.00           H
ATOM   4261  CB  MET A 286      40.260  38.420  61.670  1.00  0.00           C
ATOM   4262  HB1 MET A 286      40.980  38.690  60.890  1.00  0.00           H
ATOM   4263  HB2 MET A 286      40.130  37.340  61.650  1.00  0.00           H
ATOM   4264  CG  MET A 286      40.780  38.780  63.100  1.00  0.00           C
ATOM   4265  HG1 MET A 286      40.460  38.020  63.810  1.00  0.00           H
ATOM   4266  HG2 MET A 286      40.360  39.770  63.300  1.00  0.00           H
ATOM   4267  SD  MET A 286      42.570  38.840  63.190  1.00  0.00           S
ATOM   4268  CE  MET A 286      42.870  40.560  62.640  1.00  0.00           C
ATOM   4269  HE1 MET A 286      43.950  40.690  62.600  1.00  0.00           H
ATOM   4270  HE2 MET A 286      42.440  40.640  61.640  1.00  0.00           H
ATOM   4271  HE3 MET A 286      42.400  41.200  63.390  1.00  0.00           H
ATOM   4272  C   MET A 286      38.790  40.490  61.330  1.00  0.00           C
ATOM   4273  O   MET A 286      38.190  41.160  62.170  1.00  0.00           O
ATOM   4274  N   TYR A 287      39.490  41.080  60.390  1.00  0.00           N
ATOM   4275  H   TYR A 287      39.980  40.430  59.790  1.00  0.00           H
ATOM   4276  CA  TYR A 287      39.430  42.550  60.170  1.00  0.00           C
ATOM   4277  HA  TYR A 287      39.690  43.080  61.080  1.00  0.00           H
ATOM   4278  CB  TYR A 287      40.510  42.900  59.190  1.00  0.00           C
ATOM   4279  HB1 TYR A 287      40.170  43.870  58.850  1.00  0.00           H
ATOM   4280  HB2 TYR A 287      40.540  42.190  58.350  1.00  0.00           H
ATOM   4281  CG  TYR A 287      41.880  43.060  59.860  1.00  0.00           C
ATOM   4282  CD1 TYR A 287      42.270  44.230  60.470  1.00  0.00           C
ATOM   4283  HD1 TYR A 287      41.590  45.060  60.560  1.00  0.00           H
ATOM   4284  CE1 TYR A 287      43.550  44.360  60.970  1.00  0.00           C
ATOM   4285  HE1 TYR A 287      43.730  45.300  61.470  1.00  0.00           H
ATOM   4286  CZ  TYR A 287      44.560  43.400  60.680  1.00  0.00           C
ATOM   4287  OH  TYR A 287      45.820  43.560  61.140  1.00  0.00           O
ATOM   4288  HH  TYR A 287      46.360  42.900  60.700  1.00  0.00           H
ATOM   4289  CE2 TYR A 287      44.210  42.250  59.900  1.00  0.00           C
ATOM   4290  HE2 TYR A 287      44.940  41.490  59.660  1.00  0.00           H
ATOM   4291  CD2 TYR A 287      42.860  42.100  59.590  1.00  0.00           C
ATOM   4292  HD2 TYR A 287      42.500  41.220  59.070  1.00  0.00           H
ATOM   4293  C   TYR A 287      38.030  43.070  59.800  1.00  0.00           C
ATOM   4294  O   TYR A 287      37.580  44.170  60.200  1.00  0.00           O
ATOM   4295  N   ALA A 288      37.190  42.270  59.030  1.00  0.00           N
ATOM   4296  H   ALA A 288      37.510  41.400  58.620  1.00  0.00           H
ATOM   4297  CA  ALA A 288      35.770  42.650  58.760  1.00  0.00           C
ATOM   4298  HA  ALA A 288      35.770  43.630  58.290  1.00  0.00           H
ATOM   4299  CB  ALA A 288      35.270  41.800  57.660  1.00  0.00           C
ATOM   4300  HB1 ALA A 288      35.210  40.770  58.020  1.00  0.00           H
ATOM   4301  HB2 ALA A 288      34.420  42.240  57.150  1.00  0.00           H
ATOM   4302  HB3 ALA A 288      36.030  41.800  56.870  1.00  0.00           H
ATOM   4303  C   ALA A 288      34.940  42.750  60.030  1.00  0.00           C
ATOM   4304  O   ALA A 288      34.120  43.680  60.250  1.00  0.00           O
ATOM   4305  N   THR A 289      35.130  41.750  60.880  1.00  0.00           N
ATOM   4306  H   THR A 289      35.680  40.970  60.540  1.00  0.00           H
ATOM   4307  CA  THR A 289      34.510  41.700  62.210  1.00  0.00           C
ATOM   4308  HA  THR A 289      33.450  41.880  62.050  1.00  0.00           H
ATOM   4309  CB  THR A 289      34.740  40.330  62.930  1.00  0.00           C
ATOM   4310  HB  THR A 289      35.770  40.120  63.210  1.00  0.00           H
ATOM   4311  CG2 THR A 289      33.830  40.110  64.190  1.00  0.00           C
ATOM   4312 HG21 THR A 289      33.810  39.060  64.510  1.00  0.00           H
ATOM   4313 HG22 THR A 289      34.230  40.680  65.030  1.00  0.00           H
ATOM   4314 HG23 THR A 289      32.830  40.530  64.150  1.00  0.00           H
ATOM   4315  OG1 THR A 289      34.500  39.230  62.160  1.00  0.00           O
ATOM   4316  HG1 THR A 289      35.200  39.170  61.500  1.00  0.00           H
ATOM   4317  C   THR A 289      35.060  42.770  63.110  1.00  0.00           C
ATOM   4318  O   THR A 289      34.230  43.280  63.860  1.00  0.00           O
ATOM   4319  N   ILE A 290      36.350  43.200  63.040  1.00  0.00           N
ATOM   4320  H   ILE A 290      37.070  42.770  62.480  1.00  0.00           H
ATOM   4321  CA  ILE A 290      36.840  44.350  63.820  1.00  0.00           C
ATOM   4322  HA  ILE A 290      36.520  44.330  64.860  1.00  0.00           H
ATOM   4323  CB  ILE A 290      38.390  44.300  64.000  1.00  0.00           C
ATOM   4324  HB  ILE A 290      38.890  44.350  63.030  1.00  0.00           H
ATOM   4325  CG2 ILE A 290      38.920  45.480  64.850  1.00  0.00           C
ATOM   4326 HG21 ILE A 290      39.990  45.330  65.000  1.00  0.00           H
ATOM   4327 HG22 ILE A 290      38.840  46.430  64.320  1.00  0.00           H
ATOM   4328 HG23 ILE A 290      38.440  45.650  65.810  1.00  0.00           H
ATOM   4329  CG1 ILE A 290      38.790  43.130  64.840  1.00  0.00           C
ATOM   4330 HG11 ILE A 290      38.150  42.270  64.650  1.00  0.00           H
ATOM   4331 HG12 ILE A 290      38.650  43.370  65.900  1.00  0.00           H
ATOM   4332  CD  ILE A 290      40.140  42.670  64.490  1.00  0.00           C
ATOM   4333  HD1 ILE A 290      40.880  43.460  64.600  1.00  0.00           H
ATOM   4334  HD2 ILE A 290      40.320  41.840  65.170  1.00  0.00           H
ATOM   4335  HD3 ILE A 290      40.130  42.320  63.450  1.00  0.00           H
ATOM   4336  C   ILE A 290      36.310  45.760  63.380  1.00  0.00           C
ATOM   4337  O   ILE A 290      35.760  46.460  64.200  1.00  0.00           O
ATOM   4338  N   TRP A 291      36.130  46.080  62.120  1.00  0.00           N
ATOM   4339  H   TRP A 291      36.390  45.380  61.440  1.00  0.00           H
ATOM   4340  CA  TRP A 291      35.510  47.320  61.620  1.00  0.00           C
ATOM   4341  HA  TRP A 291      35.780  48.250  62.130  1.00  0.00           H
ATOM   4342  CB  TRP A 291      35.920  47.550  60.160  1.00  0.00           C
ATOM   4343  HB1 TRP A 291      35.310  48.430  59.930  1.00  0.00           H
ATOM   4344  HB2 TRP A 291      35.530  46.730  59.560  1.00  0.00           H
ATOM   4345  CG  TRP A 291      37.370  47.760  59.840  1.00  0.00           C
ATOM   4346  CD1 TRP A 291      38.260  46.950  59.130  1.00  0.00           C
ATOM   4347  HD1 TRP A 291      37.990  45.980  58.730  1.00  0.00           H
ATOM   4348  NE1 TRP A 291      39.430  47.600  58.870  1.00  0.00           N
ATOM   4349  HE1 TRP A 291      40.160  47.290  58.240  1.00  0.00           H
ATOM   4350  CE2 TRP A 291      39.410  48.830  59.520  1.00  0.00           C
ATOM   4351  CZ2 TRP A 291      40.320  49.870  59.550  1.00  0.00           C
ATOM   4352  HZ2 TRP A 291      41.180  49.750  58.910  1.00  0.00           H
ATOM   4353  CH2 TRP A 291      40.170  51.010  60.300  1.00  0.00           C
ATOM   4354  HH2 TRP A 291      40.950  51.740  60.400  1.00  0.00           H
ATOM   4355  CZ3 TRP A 291      38.970  51.090  61.060  1.00  0.00           C
ATOM   4356  HZ3 TRP A 291      38.850  51.910  61.750  1.00  0.00           H
ATOM   4357  CE3 TRP A 291      37.960  50.120  61.000  1.00  0.00           C
ATOM   4358  HE3 TRP A 291      37.000  50.250  61.480  1.00  0.00           H
ATOM   4359  CD2 TRP A 291      38.140  48.980  60.190  1.00  0.00           C
ATOM   4360  C   TRP A 291      33.970  47.200  61.750  1.00  0.00           C
ATOM   4361  O   TRP A 291      33.290  48.230  61.850  1.00  0.00           O
ATOM   4362  N   LEU A 292      33.370  46.040  61.890  1.00  0.00           N
ATOM   4363  H   LEU A 292      33.770  45.180  61.550  1.00  0.00           H
ATOM   4364  CA  LEU A 292      31.930  45.980  62.160  1.00  0.00           C
ATOM   4365  HA  LEU A 292      31.310  46.710  61.640  1.00  0.00           H
ATOM   4366  CB  LEU A 292      31.400  44.600  61.810  1.00  0.00           C
ATOM   4367  HB1 LEU A 292      32.180  43.870  62.030  1.00  0.00           H
ATOM   4368  HB2 LEU A 292      31.330  44.530  60.730  1.00  0.00           H
ATOM   4369  CG  LEU A 292      30.010  44.240  62.370  1.00  0.00           C
ATOM   4370  HG  LEU A 292      30.010  44.190  63.460  1.00  0.00           H
ATOM   4371  CD1 LEU A 292      28.920  45.220  61.930  1.00  0.00           C
ATOM   4372 HD11 LEU A 292      27.990  44.980  62.440  1.00  0.00           H
ATOM   4373 HD12 LEU A 292      29.180  46.270  62.080  1.00  0.00           H
ATOM   4374 HD13 LEU A 292      28.770  45.170  60.850  1.00  0.00           H
ATOM   4375  CD2 LEU A 292      29.700  42.810  61.810  1.00  0.00           C
ATOM   4376 HD21 LEU A 292      28.650  42.560  61.950  1.00  0.00           H
ATOM   4377 HD22 LEU A 292      29.800  42.670  60.730  1.00  0.00           H
ATOM   4378 HD23 LEU A 292      30.360  42.110  62.330  1.00  0.00           H
ATOM   4379  C   LEU A 292      31.670  46.450  63.650  1.00  0.00           C
ATOM   4380  O   LEU A 292      30.820  47.360  63.900  1.00  0.00           O
ATOM   4381  N   ARG A 293      32.300  45.680  64.560  1.00  0.00           N
ATOM   4382  H   ARG A 293      32.950  44.970  64.250  1.00  0.00           H
ATOM   4383  CA  ARG A 293      32.330  46.100  66.030  1.00  0.00           C
ATOM   4384  HA  ARG A 293      31.330  45.930  66.420  1.00  0.00           H
ATOM   4385  CB  ARG A 293      33.230  45.150  66.930  1.00  0.00           C
ATOM   4386  HB1 ARG A 293      33.300  45.510  67.950  1.00  0.00           H
ATOM   4387  HB2 ARG A 293      34.240  45.130  66.520  1.00  0.00           H
ATOM   4388  CG  ARG A 293      32.650  43.750  67.090  1.00  0.00           C
ATOM   4389  HG1 ARG A 293      32.340  43.470  66.090  1.00  0.00           H
ATOM   4390  HG2 ARG A 293      31.970  43.610  67.930  1.00  0.00           H
ATOM   4391  CD  ARG A 293      33.780  42.740  67.450  1.00  0.00           C
ATOM   4392  HD1 ARG A 293      34.240  43.170  68.340  1.00  0.00           H
ATOM   4393  HD2 ARG A 293      34.530  42.770  66.660  1.00  0.00           H
ATOM   4394  NE  ARG A 293      33.320  41.360  67.750  1.00  0.00           N
ATOM   4395  HE  ARG A 293      32.780  40.830  67.080  1.00  0.00           H
ATOM   4396  CZ  ARG A 293      33.700  40.580  68.720  1.00  0.00           C
ATOM   4397  NH1 ARG A 293      34.530  40.960  69.620  1.00  0.00           N
ATOM   4398 HH11 ARG A 293      34.830  41.920  69.740  1.00  0.00           H
ATOM   4399 HH12 ARG A 293      34.520  40.360  70.430  1.00  0.00           H
ATOM   4400  NH2 ARG A 293      33.410  39.330  68.760  1.00  0.00           N
ATOM   4401 HH21 ARG A 293      32.660  39.070  68.130  1.00  0.00           H
ATOM   4402 HH22 ARG A 293      33.860  38.700  69.410  1.00  0.00           H
ATOM   4403  C   ARG A 293      32.680  47.540  66.200  1.00  0.00           C
ATOM   4404  O   ARG A 293      32.120  48.210  67.070  1.00  0.00           O
ATOM   4405  N   GLU A 294      33.600  48.130  65.390  1.00  0.00           N
ATOM   4406  H   GLU A 294      34.040  47.560  64.690  1.00  0.00           H
ATOM   4407  CA  GLU A 294      33.970  49.540  65.540  1.00  0.00           C
ATOM   4408  HA  GLU A 294      34.220  49.670  66.590  1.00  0.00           H
ATOM   4409  CB  GLU A 294      35.290  49.730  64.810  1.00  0.00           C
ATOM   4410  HB1 GLU A 294      35.260  49.630  63.720  1.00  0.00           H
ATOM   4411  HB2 GLU A 294      35.990  48.940  65.100  1.00  0.00           H
ATOM   4412  CG  GLU A 294      35.870  51.130  65.000  1.00  0.00           C
ATOM   4413  HG1 GLU A 294      35.200  51.830  64.490  1.00  0.00           H
ATOM   4414  HG2 GLU A 294      36.810  51.190  64.450  1.00  0.00           H
ATOM   4415  CD  GLU A 294      36.170  51.400  66.470  1.00  0.00           C
ATOM   4416  OE1 GLU A 294      35.340  51.980  67.240  1.00  0.00           O
ATOM   4417  OE2 GLU A 294      37.210  51.000  67.020  1.00  0.00           O
ATOM   4418  C   GLU A 294      32.840  50.460  65.030  1.00  0.00           C
ATOM   4419  O   GLU A 294      32.370  51.280  65.860  1.00  0.00           O
ATOM   4420  N   HIS A 295      32.360  50.280  63.820  1.00  0.00           N
ATOM   4421  H   HIS A 295      32.800  49.650  63.170  1.00  0.00           H
ATOM   4422  CA  HIS A 295      31.170  51.080  63.320  1.00  0.00           C
ATOM   4423  HA  HIS A 295      31.440  52.120  63.170  1.00  0.00           H
ATOM   4424  CB  HIS A 295      30.620  50.530  61.980  1.00  0.00           C
ATOM   4425  HB1 HIS A 295      30.370  49.460  61.970  1.00  0.00           H
ATOM   4426  HB2 HIS A 295      31.340  50.560  61.160  1.00  0.00           H
ATOM   4427  CG  HIS A 295      29.490  51.280  61.440  1.00  0.00           C
ATOM   4428  ND1 HIS A 295      29.420  52.470  60.780  1.00  0.00           N
ATOM   4429  HD1 HIS A 295      30.260  53.000  60.580  1.00  0.00           H
ATOM   4430  CE1 HIS A 295      28.140  52.760  60.580  1.00  0.00           C
ATOM   4431  HE1 HIS A 295      27.720  53.660  60.170  1.00  0.00           H
ATOM   4432  NE2 HIS A 295      27.380  51.750  61.060  1.00  0.00           N
ATOM   4433  CD2 HIS A 295      28.240  50.810  61.600  1.00  0.00           C
ATOM   4434  HD2 HIS A 295      27.880  50.000  62.220  1.00  0.00           H
ATOM   4435  C   HIS A 295      29.970  51.130  64.330  1.00  0.00           C
ATOM   4436  O   HIS A 295      29.440  52.190  64.680  1.00  0.00           O
ATOM   4437  N   ASN A 296      29.640  49.950  64.950  1.00  0.00           N
ATOM   4438  H   ASN A 296      30.210  49.150  64.740  1.00  0.00           H
ATOM   4439  CA  ASN A 296      28.600  49.900  66.080  1.00  0.00           C
ATOM   4440  HA  ASN A 296      27.720  50.450  65.740  1.00  0.00           H
ATOM   4441  CB  ASN A 296      28.240  48.400  66.200  1.00  0.00           C
ATOM   4442  HB1 ASN A 296      27.660  48.190  67.090  1.00  0.00           H
ATOM   4443  HB2 ASN A 296      29.130  47.760  66.200  1.00  0.00           H
ATOM   4444  CG  ASN A 296      27.360  47.950  65.000  1.00  0.00           C
ATOM   4445  OD1 ASN A 296      26.780  48.700  64.180  1.00  0.00           O
ATOM   4446  ND2 ASN A 296      27.150  46.670  64.970  1.00  0.00           N
ATOM   4447 HD21 ASN A 296      27.640  46.050  65.600  1.00  0.00           H
ATOM   4448 HD22 ASN A 296      26.610  46.310  64.200  1.00  0.00           H
ATOM   4449  C   ASN A 296      29.040  50.620  67.360  1.00  0.00           C
ATOM   4450  O   ASN A 296      28.260  51.310  68.010  1.00  0.00           O
ATOM   4451  N   ARG A 297      30.360  50.520  67.710  1.00  0.00           N
ATOM   4452  H   ARG A 297      30.980  49.940  67.170  1.00  0.00           H
ATOM   4453  CA  ARG A 297      30.910  51.320  68.840  1.00  0.00           C
ATOM   4454  HA  ARG A 297      30.270  51.110  69.700  1.00  0.00           H
ATOM   4455  CB  ARG A 297      32.320  50.710  69.210  1.00  0.00           C
ATOM   4456  HB1 ARG A 297      32.920  51.090  68.380  1.00  0.00           H
ATOM   4457  HB2 ARG A 297      32.160  49.630  69.170  1.00  0.00           H
ATOM   4458  CG  ARG A 297      32.840  51.040  70.640  1.00  0.00           C
ATOM   4459  HG1 ARG A 297      32.460  50.250  71.300  1.00  0.00           H
ATOM   4460  HG2 ARG A 297      32.330  51.910  71.060  1.00  0.00           H
ATOM   4461  CD  ARG A 297      34.350  51.170  70.690  1.00  0.00           C
ATOM   4462  HD1 ARG A 297      34.840  50.290  70.270  1.00  0.00           H
ATOM   4463  HD2 ARG A 297      34.700  51.210  71.720  1.00  0.00           H
ATOM   4464  NE  ARG A 297      34.830  52.310  69.960  1.00  0.00           N
ATOM   4465  HE  ARG A 297      35.000  52.250  68.970  1.00  0.00           H
ATOM   4466  CZ  ARG A 297      34.920  53.530  70.430  1.00  0.00           C
ATOM   4467  NH1 ARG A 297      34.620  53.840  71.670  1.00  0.00           N
ATOM   4468 HH11 ARG A 297      34.170  53.140  72.260  1.00  0.00           H
ATOM   4469 HH12 ARG A 297      34.590  54.780  72.040  1.00  0.00           H
ATOM   4470  NH2 ARG A 297      35.230  54.530  69.650  1.00  0.00           N
ATOM   4471 HH21 ARG A 297      35.470  54.430  68.680  1.00  0.00           H
ATOM   4472 HH22 ARG A 297      35.090  55.430  70.080  1.00  0.00           H
ATOM   4473  C   ARG A 297      30.990  52.870  68.740  1.00  0.00           C
ATOM   4474  O   ARG A 297      30.840  53.610  69.720  1.00  0.00           O
ATOM   4475  N   VAL A 298      31.220  53.390  67.500  1.00  0.00           N
ATOM   4476  H   VAL A 298      31.430  52.720  66.780  1.00  0.00           H
ATOM   4477  CA  VAL A 298      31.110  54.810  67.120  1.00  0.00           C
ATOM   4478  HA  VAL A 298      31.550  55.370  67.940  1.00  0.00           H
ATOM   4479  CB  VAL A 298      31.890  55.070  65.790  1.00  0.00           C
ATOM   4480  HB  VAL A 298      31.400  54.450  65.040  1.00  0.00           H
ATOM   4481  CG1 VAL A 298      31.850  56.580  65.430  1.00  0.00           C
ATOM   4482 HG11 VAL A 298      32.140  56.700  64.390  1.00  0.00           H
ATOM   4483 HG12 VAL A 298      30.800  56.870  65.530  1.00  0.00           H
ATOM   4484 HG13 VAL A 298      32.560  57.120  66.060  1.00  0.00           H
ATOM   4485  CG2 VAL A 298      33.340  54.610  65.920  1.00  0.00           C
ATOM   4486 HG21 VAL A 298      33.360  53.540  66.130  1.00  0.00           H
ATOM   4487 HG22 VAL A 298      33.820  54.830  64.970  1.00  0.00           H
ATOM   4488 HG23 VAL A 298      33.930  55.060  66.720  1.00  0.00           H
ATOM   4489  C   VAL A 298      29.590  55.100  67.010  1.00  0.00           C
ATOM   4490  O   VAL A 298      29.220  56.120  67.520  1.00  0.00           O
ATOM   4491  N   CYS A 299      28.720  54.240  66.490  1.00  0.00           N
ATOM   4492  H   CYS A 299      29.100  53.380  66.110  1.00  0.00           H
ATOM   4493  CA  CYS A 299      27.260  54.510  66.460  1.00  0.00           C
ATOM   4494  HA  CYS A 299      27.050  55.460  65.980  1.00  0.00           H
ATOM   4495  CB  CYS A 299      26.500  53.450  65.530  1.00  0.00           C
ATOM   4496  HB1 CYS A 299      25.420  53.340  65.680  1.00  0.00           H
ATOM   4497  HB2 CYS A 299      26.940  52.460  65.650  1.00  0.00           H
ATOM   4498  SG  CYS A 299      26.760  54.010  63.850  1.00  0.00           S
ATOM   4499  HG  CYS A 299      27.270  52.860  63.400  1.00  0.00           H
ATOM   4500  C   CYS A 299      26.640  54.610  67.900  1.00  0.00           C
ATOM   4501  O   CYS A 299      25.840  55.500  68.140  1.00  0.00           O
ATOM   4502  N   ASP A 300      27.050  53.790  68.890  1.00  0.00           N
ATOM   4503  H   ASP A 300      27.680  53.040  68.650  1.00  0.00           H
ATOM   4504  CA  ASP A 300      26.710  54.140  70.290  1.00  0.00           C
ATOM   4505  HA  ASP A 300      25.620  54.150  70.380  1.00  0.00           H
ATOM   4506  CB  ASP A 300      27.270  52.970  71.120  1.00  0.00           C
ATOM   4507  HB1 ASP A 300      27.260  53.290  72.160  1.00  0.00           H
ATOM   4508  HB2 ASP A 300      28.330  52.900  70.860  1.00  0.00           H
ATOM   4509  CG  ASP A 300      26.530  51.640  71.070  1.00  0.00           C
ATOM   4510  OD1 ASP A 300      25.320  51.640  70.940  1.00  0.00           O
ATOM   4511  OD2 ASP A 300      27.130  50.610  71.230  1.00  0.00           O
ATOM   4512  C   ASP A 300      27.190  55.480  70.760  1.00  0.00           C
ATOM   4513  O   ASP A 300      26.400  56.250  71.350  1.00  0.00           O
ATOM   4514  N   VAL A 301      28.460  55.760  70.600  1.00  0.00           N
ATOM   4515  H   VAL A 301      29.000  55.030  70.150  1.00  0.00           H
ATOM   4516  CA  VAL A 301      29.140  56.960  71.100  1.00  0.00           C
ATOM   4517  HA  VAL A 301      28.960  56.980  72.180  1.00  0.00           H
ATOM   4518  CB  VAL A 301      30.630  56.970  70.750  1.00  0.00           C
ATOM   4519  HB  VAL A 301      30.820  56.350  69.880  1.00  0.00           H
ATOM   4520  CG1 VAL A 301      31.360  58.320  70.490  1.00  0.00           C
ATOM   4521 HG11 VAL A 301      31.030  58.730  69.530  1.00  0.00           H
ATOM   4522 HG12 VAL A 301      31.450  58.940  71.380  1.00  0.00           H
ATOM   4523 HG13 VAL A 301      32.390  58.020  70.280  1.00  0.00           H
ATOM   4524  CG2 VAL A 301      31.380  56.250  71.870  1.00  0.00           C
ATOM   4525 HG21 VAL A 301      31.200  55.180  71.770  1.00  0.00           H
ATOM   4526 HG22 VAL A 301      32.430  56.530  71.910  1.00  0.00           H
ATOM   4527 HG23 VAL A 301      31.070  56.650  72.840  1.00  0.00           H
ATOM   4528  C   VAL A 301      28.520  58.250  70.470  1.00  0.00           C
ATOM   4529  O   VAL A 301      28.450  59.240  71.130  1.00  0.00           O
ATOM   4530  N   LEU A 302      28.040  58.180  69.190  1.00  0.00           N
ATOM   4531  H   LEU A 302      28.400  57.450  68.590  1.00  0.00           H
ATOM   4532  CA  LEU A 302      27.450  59.350  68.520  1.00  0.00           C
ATOM   4533  HA  LEU A 302      27.860  60.330  68.740  1.00  0.00           H
ATOM   4534  CB  LEU A 302      27.440  59.160  67.000  1.00  0.00           C
ATOM   4535  HB1 LEU A 302      26.810  59.970  66.640  1.00  0.00           H
ATOM   4536  HB2 LEU A 302      26.890  58.260  66.740  1.00  0.00           H
ATOM   4537  CG  LEU A 302      28.820  59.240  66.340  1.00  0.00           C
ATOM   4538  HG  LEU A 302      29.420  58.420  66.740  1.00  0.00           H
ATOM   4539  CD1 LEU A 302      28.730  59.040  64.830  1.00  0.00           C
ATOM   4540 HD11 LEU A 302      28.190  59.930  64.510  1.00  0.00           H
ATOM   4541 HD12 LEU A 302      29.710  58.960  64.350  1.00  0.00           H
ATOM   4542 HD13 LEU A 302      28.190  58.120  64.600  1.00  0.00           H
ATOM   4543  CD2 LEU A 302      29.610  60.560  66.470  1.00  0.00           C
ATOM   4544 HD21 LEU A 302      30.000  60.780  67.460  1.00  0.00           H
ATOM   4545 HD22 LEU A 302      30.470  60.530  65.800  1.00  0.00           H
ATOM   4546 HD23 LEU A 302      28.970  61.430  66.310  1.00  0.00           H
ATOM   4547  C   LEU A 302      26.020  59.410  68.920  1.00  0.00           C
ATOM   4548  O   LEU A 302      25.630  60.480  69.190  1.00  0.00           O
ATOM   4549  N   LYS A 303      25.300  58.290  69.120  1.00  0.00           N
ATOM   4550  H   LYS A 303      25.710  57.390  68.960  1.00  0.00           H
ATOM   4551  CA  LYS A 303      23.950  58.400  69.770  1.00  0.00           C
ATOM   4552  HA  LYS A 303      23.340  59.020  69.110  1.00  0.00           H
ATOM   4553  CB  LYS A 303      23.160  57.060  69.720  1.00  0.00           C
ATOM   4554  HB1 LYS A 303      23.880  56.350  70.130  1.00  0.00           H
ATOM   4555  HB2 LYS A 303      23.080  56.780  68.670  1.00  0.00           H
ATOM   4556  CG  LYS A 303      21.820  56.840  70.370  1.00  0.00           C
ATOM   4557  HG1 LYS A 303      21.060  57.480  69.940  1.00  0.00           H
ATOM   4558  HG2 LYS A 303      21.840  57.080  71.430  1.00  0.00           H
ATOM   4559  CD  LYS A 303      21.330  55.440  69.990  1.00  0.00           C
ATOM   4560  HD1 LYS A 303      22.060  54.740  70.390  1.00  0.00           H
ATOM   4561  HD2 LYS A 303      21.130  55.180  68.950  1.00  0.00           H
ATOM   4562  CE  LYS A 303      20.090  55.090  70.750  1.00  0.00           C
ATOM   4563  HE1 LYS A 303      20.150  55.490  71.770  1.00  0.00           H
ATOM   4564  HE2 LYS A 303      19.950  54.010  70.750  1.00  0.00           H
ATOM   4565  NZ  LYS A 303      18.840  55.600  70.080  1.00  0.00           N
ATOM   4566  HZ1 LYS A 303      18.610  56.580  70.090  1.00  0.00           H
ATOM   4567  HZ2 LYS A 303      18.760  55.150  69.180  1.00  0.00           H
ATOM   4568  HZ3 LYS A 303      18.030  55.160  70.490  1.00  0.00           H
ATOM   4569  C   LYS A 303      23.890  58.990  71.150  1.00  0.00           C
ATOM   4570  O   LYS A 303      22.800  59.250  71.620  1.00  0.00           O
ATOM   4571  N   GLN A 304      24.980  59.010  71.870  1.00  0.00           N
ATOM   4572  H   GLN A 304      25.760  58.500  71.470  1.00  0.00           H
ATOM   4573  CA  GLN A 304      24.980  59.490  73.260  1.00  0.00           C
ATOM   4574  HA  GLN A 304      23.980  59.400  73.670  1.00  0.00           H
ATOM   4575  CB  GLN A 304      25.900  58.670  74.190  1.00  0.00           C
ATOM   4576  HB1 GLN A 304      26.970  58.650  73.980  1.00  0.00           H
ATOM   4577  HB2 GLN A 304      25.430  57.690  74.270  1.00  0.00           H
ATOM   4578  CG  GLN A 304      25.970  59.300  75.620  1.00  0.00           C
ATOM   4579  HG1 GLN A 304      24.980  59.290  76.060  1.00  0.00           H
ATOM   4580  HG2 GLN A 304      26.430  60.290  75.590  1.00  0.00           H
ATOM   4581  CD  GLN A 304      26.820  58.490  76.550  1.00  0.00           C
ATOM   4582  OE1 GLN A 304      26.950  57.260  76.400  1.00  0.00           O
ATOM   4583  NE2 GLN A 304      27.440  59.110  77.570  1.00  0.00           N
ATOM   4584 HE21 GLN A 304      27.480  60.120  77.660  1.00  0.00           H
ATOM   4585 HE22 GLN A 304      27.860  58.600  78.330  1.00  0.00           H
ATOM   4586  C   GLN A 304      25.300  61.000  73.150  1.00  0.00           C
ATOM   4587  O   GLN A 304      24.990  61.880  73.990  1.00  0.00           O
ATOM   4588  N   GLU A 305      26.080  61.370  72.060  1.00  0.00           N
ATOM   4589  H   GLU A 305      26.280  60.590  71.450  1.00  0.00           H
ATOM   4590  CA  GLU A 305      26.460  62.770  71.820  1.00  0.00           C
ATOM   4591  HA  GLU A 305      26.820  63.140  72.780  1.00  0.00           H
ATOM   4592  CB  GLU A 305      27.720  62.850  71.010  1.00  0.00           C
ATOM   4593  HB1 GLU A 305      27.690  63.750  70.390  1.00  0.00           H
ATOM   4594  HB2 GLU A 305      27.690  61.970  70.370  1.00  0.00           H
ATOM   4595  CG  GLU A 305      28.980  62.740  71.830  1.00  0.00           C
ATOM   4596  HG1 GLU A 305      29.820  62.470  71.190  1.00  0.00           H
ATOM   4597  HG2 GLU A 305      28.830  62.010  72.630  1.00  0.00           H
ATOM   4598  CD  GLU A 305      29.360  64.050  72.470  1.00  0.00           C
ATOM   4599  OE1 GLU A 305      29.340  64.280  73.720  1.00  0.00           O
ATOM   4600  OE2 GLU A 305      29.760  64.920  71.640  1.00  0.00           O
ATOM   4601  C   GLU A 305      25.330  63.640  71.280  1.00  0.00           C
ATOM   4602  O   GLU A 305      24.950  64.670  71.880  1.00  0.00           O
ATOM   4603  N   HIS A 306      24.660  63.130  70.200  1.00  0.00           N
ATOM   4604  H   HIS A 306      25.050  62.370  69.670  1.00  0.00           H
ATOM   4605  CA  HIS A 306      23.500  63.730  69.600  1.00  0.00           C
ATOM   4606  HA  HIS A 306      23.230  64.700  70.030  1.00  0.00           H
ATOM   4607  CB  HIS A 306      23.860  63.970  68.110  1.00  0.00           C
ATOM   4608  HB1 HIS A 306      23.040  64.530  67.650  1.00  0.00           H
ATOM   4609  HB2 HIS A 306      23.980  63.030  67.560  1.00  0.00           H
ATOM   4610  CG  HIS A 306      25.140  64.700  67.970  1.00  0.00           C
ATOM   4611  ND1 HIS A 306      25.220  66.130  68.060  1.00  0.00           N
ATOM   4612  CE1 HIS A 306      26.530  66.390  68.060  1.00  0.00           C
ATOM   4613  HE1 HIS A 306      27.060  67.330  68.120  1.00  0.00           H
ATOM   4614  NE2 HIS A 306      27.250  65.250  68.010  1.00  0.00           N
ATOM   4615  HE2 HIS A 306      28.250  65.230  67.930  1.00  0.00           H
ATOM   4616  CD2 HIS A 306      26.380  64.200  67.900  1.00  0.00           C
ATOM   4617  HD2 HIS A 306      26.520  63.130  68.030  1.00  0.00           H
ATOM   4618  C   HIS A 306      22.260  62.850  69.890  1.00  0.00           C
ATOM   4619  O   HIS A 306      21.970  61.990  68.980  1.00  0.00           O
ATOM   4620  N   PRO A 307      21.480  63.130  70.920  1.00  0.00           N
ATOM   4621  CD  PRO A 307      21.730  63.990  72.070  1.00  0.00           C
ATOM   4622  HD1 PRO A 307      22.010  65.030  71.950  1.00  0.00           H
ATOM   4623  HD2 PRO A 307      22.640  63.600  72.540  1.00  0.00           H
ATOM   4624  CG  PRO A 307      20.520  63.790  72.960  1.00  0.00           C
ATOM   4625  HG1 PRO A 307      19.780  64.560  72.770  1.00  0.00           H
ATOM   4626  HG2 PRO A 307      20.790  63.810  74.020  1.00  0.00           H
ATOM   4627  CB  PRO A 307      19.910  62.440  72.510  1.00  0.00           C
ATOM   4628  HB1 PRO A 307      18.830  62.460  72.660  1.00  0.00           H
ATOM   4629  HB2 PRO A 307      20.280  61.670  73.190  1.00  0.00           H
ATOM   4630  CA  PRO A 307      20.370  62.190  71.180  1.00  0.00           C
ATOM   4631  HA  PRO A 307      20.750  61.170  71.070  1.00  0.00           H
ATOM   4632  C   PRO A 307      19.170  62.270  70.220  1.00  0.00           C
ATOM   4633  O   PRO A 307      18.250  61.480  70.310  1.00  0.00           O
ATOM   4634  N   GLU A 308      19.130  63.330  69.440  1.00  0.00           N
ATOM   4635  H   GLU A 308      19.760  64.080  69.670  1.00  0.00           H
ATOM   4636  CA  GLU A 308      18.050  63.560  68.580  1.00  0.00           C
ATOM   4637  HA  GLU A 308      17.110  63.260  69.040  1.00  0.00           H
ATOM   4638  CB  GLU A 308      17.820  65.080  68.400  1.00  0.00           C
ATOM   4639  HB1 GLU A 308      17.460  65.620  69.280  1.00  0.00           H
ATOM   4640  HB2 GLU A 308      17.140  65.280  67.580  1.00  0.00           H
ATOM   4641  CG  GLU A 308      19.070  65.890  67.950  1.00  0.00           C
ATOM   4642  HG1 GLU A 308      18.690  66.620  67.230  1.00  0.00           H
ATOM   4643  HG2 GLU A 308      19.670  65.310  67.260  1.00  0.00           H
ATOM   4644  CD  GLU A 308      19.860  66.540  69.040  1.00  0.00           C
ATOM   4645  OE1 GLU A 308      19.780  67.790  69.070  1.00  0.00           O
ATOM   4646  OE2 GLU A 308      20.480  65.870  69.830  1.00  0.00           O
ATOM   4647  C   GLU A 308      18.290  62.860  67.200  1.00  0.00           C
ATOM   4648  O   GLU A 308      17.320  62.800  66.420  1.00  0.00           O
ATOM   4649  N   TRP A 309      19.520  62.480  66.820  1.00  0.00           N
ATOM   4650  H   TRP A 309      20.280  62.530  67.490  1.00  0.00           H
ATOM   4651  CA  TRP A 309      19.810  62.000  65.400  1.00  0.00           C
ATOM   4652  HA  TRP A 309      19.460  62.740  64.690  1.00  0.00           H
ATOM   4653  CB  TRP A 309      21.280  61.670  65.200  1.00  0.00           C
ATOM   4654  HB1 TRP A 309      21.390  61.060  64.310  1.00  0.00           H
ATOM   4655  HB2 TRP A 309      21.520  61.110  66.110  1.00  0.00           H
ATOM   4656  CG  TRP A 309      22.250  62.880  65.170  1.00  0.00           C
ATOM   4657  CD1 TRP A 309      21.790  64.150  65.240  1.00  0.00           C
ATOM   4658  HD1 TRP A 309      20.780  64.540  65.260  1.00  0.00           H
ATOM   4659  NE1 TRP A 309      22.900  65.020  65.210  1.00  0.00           N
ATOM   4660  HE1 TRP A 309      22.760  66.010  65.280  1.00  0.00           H
ATOM   4661  CE2 TRP A 309      24.060  64.370  64.930  1.00  0.00           C
ATOM   4662  CZ2 TRP A 309      25.420  64.730  64.720  1.00  0.00           C
ATOM   4663  HZ2 TRP A 309      25.700  65.770  64.700  1.00  0.00           H
ATOM   4664  CH2 TRP A 309      26.270  63.690  64.290  1.00  0.00           C
ATOM   4665  HH2 TRP A 309      27.240  63.910  63.860  1.00  0.00           H
ATOM   4666  CZ3 TRP A 309      25.910  62.340  64.380  1.00  0.00           C
ATOM   4667  HZ3 TRP A 309      26.620  61.560  64.110  1.00  0.00           H
ATOM   4668  CE3 TRP A 309      24.590  62.010  64.680  1.00  0.00           C
ATOM   4669  HE3 TRP A 309      24.270  60.980  64.760  1.00  0.00           H
ATOM   4670  CD2 TRP A 309      23.660  63.010  64.900  1.00  0.00           C
ATOM   4671  C   TRP A 309      19.080  60.700  65.050  1.00  0.00           C
ATOM   4672  O   TRP A 309      19.100  59.800  65.870  1.00  0.00           O
ATOM   4673  N   GLY A 310      18.560  60.520  63.830  1.00  0.00           N
ATOM   4674  H   GLY A 310      18.470  61.280  63.170  1.00  0.00           H
ATOM   4675  CA  GLY A 310      18.150  59.210  63.310  1.00  0.00           C
ATOM   4676  HA1 GLY A 310      17.330  59.290  62.590  1.00  0.00           H
ATOM   4677  HA2 GLY A 310      17.740  58.690  64.180  1.00  0.00           H
ATOM   4678  C   GLY A 310      19.210  58.210  62.780  1.00  0.00           C
ATOM   4679  O   GLY A 310      20.400  58.560  62.640  1.00  0.00           O
ATOM   4680  N   ASP A 311      18.780  57.010  62.410  1.00  0.00           N
ATOM   4681  H   ASP A 311      17.790  56.790  62.350  1.00  0.00           H
ATOM   4682  CA  ASP A 311      19.610  55.970  61.790  1.00  0.00           C
ATOM   4683  HA  ASP A 311      20.350  55.760  62.570  1.00  0.00           H
ATOM   4684  CB  ASP A 311      18.740  54.730  61.590  1.00  0.00           C
ATOM   4685  HB1 ASP A 311      17.770  55.000  61.150  1.00  0.00           H
ATOM   4686  HB2 ASP A 311      18.450  54.350  62.570  1.00  0.00           H
ATOM   4687  CG  ASP A 311      19.330  53.700  60.780  1.00  0.00           C
ATOM   4688  OD1 ASP A 311      19.800  52.760  61.460  1.00  0.00           O
ATOM   4689  OD2 ASP A 311      19.200  53.750  59.530  1.00  0.00           O
ATOM   4690  C   ASP A 311      20.410  56.430  60.570  1.00  0.00           C
ATOM   4691  O   ASP A 311      21.570  56.040  60.480  1.00  0.00           O
ATOM   4692  N   GLU A 312      19.840  57.250  59.660  1.00  0.00           N
ATOM   4693  H   GLU A 312      18.880  57.500  59.810  1.00  0.00           H
ATOM   4694  CA  GLU A 312      20.630  57.700  58.500  1.00  0.00           C
ATOM   4695  HA  GLU A 312      21.030  56.810  58.010  1.00  0.00           H
ATOM   4696  CB  GLU A 312      19.770  58.550  57.510  1.00  0.00           C
ATOM   4697  HB1 GLU A 312      19.660  59.530  57.970  1.00  0.00           H
ATOM   4698  HB2 GLU A 312      18.780  58.100  57.450  1.00  0.00           H
ATOM   4699  CG  GLU A 312      20.330  58.770  56.100  1.00  0.00           C
ATOM   4700  HG1 GLU A 312      21.130  59.500  56.150  1.00  0.00           H
ATOM   4701  HG2 GLU A 312      19.470  59.220  55.610  1.00  0.00           H
ATOM   4702  CD  GLU A 312      20.710  57.460  55.370  1.00  0.00           C
ATOM   4703  OE1 GLU A 312      21.660  57.410  54.560  1.00  0.00           O
ATOM   4704  OE2 GLU A 312      19.910  56.550  55.580  1.00  0.00           O
ATOM   4705  C   GLU A 312      21.870  58.560  58.970  1.00  0.00           C
ATOM   4706  O   GLU A 312      23.010  58.290  58.610  1.00  0.00           O
ATOM   4707  N   GLN A 313      21.680  59.660  59.700  1.00  0.00           N
ATOM   4708  H   GLN A 313      20.740  59.850  60.020  1.00  0.00           H
ATOM   4709  CA  GLN A 313      22.730  60.610  60.140  1.00  0.00           C
ATOM   4710  HA  GLN A 313      23.150  61.030  59.230  1.00  0.00           H
ATOM   4711  CB  GLN A 313      22.040  61.850  60.760  1.00  0.00           C
ATOM   4712  HB1 GLN A 313      21.690  61.640  61.770  1.00  0.00           H
ATOM   4713  HB2 GLN A 313      21.190  62.170  60.150  1.00  0.00           H
ATOM   4714  CG  GLN A 313      23.030  63.010  60.800  1.00  0.00           C
ATOM   4715  HG1 GLN A 313      23.400  63.180  59.780  1.00  0.00           H
ATOM   4716  HG2 GLN A 313      23.900  62.800  61.420  1.00  0.00           H
ATOM   4717  CD  GLN A 313      22.380  64.320  61.180  1.00  0.00           C
ATOM   4718  OE1 GLN A 313      21.230  64.450  61.550  1.00  0.00           O
ATOM   4719  NE2 GLN A 313      23.110  65.420  61.160  1.00  0.00           N
ATOM   4720 HE21 GLN A 313      24.120  65.390  61.130  1.00  0.00           H
ATOM   4721 HE22 GLN A 313      22.670  66.250  61.520  1.00  0.00           H
ATOM   4722  C   GLN A 313      23.770  60.020  61.120  1.00  0.00           C
ATOM   4723  O   GLN A 313      24.910  60.440  61.140  1.00  0.00           O
ATOM   4724  N   LEU A 314      23.370  58.970  61.910  1.00  0.00           N
ATOM   4725  H   LEU A 314      22.400  58.780  61.720  1.00  0.00           H
ATOM   4726  CA  LEU A 314      24.150  58.210  62.820  1.00  0.00           C
ATOM   4727  HA  LEU A 314      24.850  58.870  63.340  1.00  0.00           H
ATOM   4728  CB  LEU A 314      23.270  57.400  63.780  1.00  0.00           C
ATOM   4729  HB1 LEU A 314      23.840  56.560  64.190  1.00  0.00           H
ATOM   4730  HB2 LEU A 314      22.430  56.970  63.220  1.00  0.00           H
ATOM   4731  CG  LEU A 314      22.800  58.230  65.050  1.00  0.00           C
ATOM   4732  HG  LEU A 314      22.270  59.120  64.710  1.00  0.00           H
ATOM   4733  CD1 LEU A 314      21.700  57.490  65.830  1.00  0.00           C
ATOM   4734 HD11 LEU A 314      21.200  58.190  66.500  1.00  0.00           H
ATOM   4735 HD12 LEU A 314      21.030  57.070  65.090  1.00  0.00           H
ATOM   4736 HD13 LEU A 314      22.170  56.690  66.400  1.00  0.00           H
ATOM   4737  CD2 LEU A 314      24.040  58.460  65.980  1.00  0.00           C
ATOM   4738 HD21 LEU A 314      24.240  57.510  66.480  1.00  0.00           H
ATOM   4739 HD22 LEU A 314      24.930  58.920  65.560  1.00  0.00           H
ATOM   4740 HD23 LEU A 314      23.670  59.210  66.680  1.00  0.00           H
ATOM   4741  C   LEU A 314      25.150  57.310  62.060  1.00  0.00           C
ATOM   4742  O   LEU A 314      26.370  57.560  61.990  1.00  0.00           O
ATOM   4743  N   PHE A 315      24.660  56.350  61.250  1.00  0.00           N
ATOM   4744  H   PHE A 315      23.660  56.320  61.110  1.00  0.00           H
ATOM   4745  CA  PHE A 315      25.280  55.560  60.140  1.00  0.00           C
ATOM   4746  HA  PHE A 315      25.880  54.730  60.510  1.00  0.00           H
ATOM   4747  CB  PHE A 315      24.320  55.080  59.040  1.00  0.00           C
ATOM   4748  HB1 PHE A 315      23.870  55.940  58.540  1.00  0.00           H
ATOM   4749  HB2 PHE A 315      23.510  54.520  59.510  1.00  0.00           H
ATOM   4750  CG  PHE A 315      24.920  54.200  58.000  1.00  0.00           C
ATOM   4751  CD1 PHE A 315      24.960  54.710  56.650  1.00  0.00           C
ATOM   4752  HD1 PHE A 315      24.530  55.690  56.490  1.00  0.00           H
ATOM   4753  CE1 PHE A 315      25.430  53.870  55.660  1.00  0.00           C
ATOM   4754  HE1 PHE A 315      25.490  54.300  54.670  1.00  0.00           H
ATOM   4755  CZ  PHE A 315      26.040  52.670  55.960  1.00  0.00           C
ATOM   4756  HZ  PHE A 315      26.600  52.070  55.260  1.00  0.00           H
ATOM   4757  CE2 PHE A 315      25.930  52.120  57.250  1.00  0.00           C
ATOM   4758  HE2 PHE A 315      26.250  51.110  57.470  1.00  0.00           H
ATOM   4759  CD2 PHE A 315      25.420  52.900  58.320  1.00  0.00           C
ATOM   4760  HD2 PHE A 315      25.330  52.560  59.350  1.00  0.00           H
ATOM   4761  C   PHE A 315      26.360  56.430  59.320  1.00  0.00           C
ATOM   4762  O   PHE A 315      27.520  56.010  59.110  1.00  0.00           O
ATOM   4763  N   GLN A 316      25.870  57.520  58.780  1.00  0.00           N
ATOM   4764  H   GLN A 316      24.880  57.680  58.870  1.00  0.00           H
ATOM   4765  CA  GLN A 316      26.590  58.260  57.690  1.00  0.00           C
ATOM   4766  HA  GLN A 316      26.840  57.580  56.880  1.00  0.00           H
ATOM   4767  CB  GLN A 316      25.660  59.300  57.060  1.00  0.00           C
ATOM   4768  HB1 GLN A 316      26.280  59.980  56.490  1.00  0.00           H
ATOM   4769  HB2 GLN A 316      25.240  59.890  57.870  1.00  0.00           H
ATOM   4770  CG  GLN A 316      24.640  58.790  55.930  1.00  0.00           C
ATOM   4771  HG1 GLN A 316      24.200  59.650  55.400  1.00  0.00           H
ATOM   4772  HG2 GLN A 316      23.820  58.190  56.330  1.00  0.00           H
ATOM   4773  CD  GLN A 316      25.170  57.850  54.770  1.00  0.00           C
ATOM   4774  OE1 GLN A 316      26.340  57.980  54.410  1.00  0.00           O
ATOM   4775  NE2 GLN A 316      24.410  56.980  54.220  1.00  0.00           N
ATOM   4776 HE21 GLN A 316      23.430  56.920  54.450  1.00  0.00           H
ATOM   4777 HE22 GLN A 316      24.730  56.430  53.430  1.00  0.00           H
ATOM   4778  C   GLN A 316      27.780  58.910  58.320  1.00  0.00           C
ATOM   4779  O   GLN A 316      28.910  59.000  57.710  1.00  0.00           O
ATOM   4780  N   THR A 317      27.660  59.380  59.560  1.00  0.00           N
ATOM   4781  H   THR A 317      26.800  59.210  60.070  1.00  0.00           H
ATOM   4782  CA  THR A 317      28.710  60.040  60.370  1.00  0.00           C
ATOM   4783  HA  THR A 317      29.250  60.680  59.670  1.00  0.00           H
ATOM   4784  CB  THR A 317      28.170  60.980  61.500  1.00  0.00           C
ATOM   4785  HB  THR A 317      27.820  60.330  62.300  1.00  0.00           H
ATOM   4786  CG2 THR A 317      29.330  61.820  62.000  1.00  0.00           C
ATOM   4787 HG21 THR A 317      30.090  61.210  62.490  1.00  0.00           H
ATOM   4788 HG22 THR A 317      29.790  62.420  61.220  1.00  0.00           H
ATOM   4789 HG23 THR A 317      28.930  62.600  62.650  1.00  0.00           H
ATOM   4790  OG1 THR A 317      27.310  61.970  61.000  1.00  0.00           O
ATOM   4791  HG1 THR A 317      26.400  61.770  61.230  1.00  0.00           H
ATOM   4792  C   THR A 317      29.730  58.940  60.870  1.00  0.00           C
ATOM   4793  O   THR A 317      30.880  59.210  60.830  1.00  0.00           O
ATOM   4794  N   SER A 318      29.310  57.720  61.170  1.00  0.00           N
ATOM   4795  H   SER A 318      28.320  57.510  61.230  1.00  0.00           H
ATOM   4796  CA  SER A 318      30.150  56.630  61.550  1.00  0.00           C
ATOM   4797  HA  SER A 318      30.840  57.040  62.290  1.00  0.00           H
ATOM   4798  CB  SER A 318      29.330  55.580  62.330  1.00  0.00           C
ATOM   4799  HB1 SER A 318      29.920  54.660  62.380  1.00  0.00           H
ATOM   4800  HB2 SER A 318      28.390  55.370  61.820  1.00  0.00           H
ATOM   4801  OG  SER A 318      29.140  55.880  63.690  1.00  0.00           O
ATOM   4802  HG  SER A 318      28.510  55.230  64.020  1.00  0.00           H
ATOM   4803  C   SER A 318      30.970  56.130  60.330  1.00  0.00           C
ATOM   4804  O   SER A 318      32.150  55.750  60.380  1.00  0.00           O
ATOM   4805  N   ARG A 319      30.400  56.250  59.140  1.00  0.00           N
ATOM   4806  H   ARG A 319      29.410  56.400  59.110  1.00  0.00           H
ATOM   4807  CA  ARG A 319      31.050  55.980  57.850  1.00  0.00           C
ATOM   4808  HA  ARG A 319      31.500  55.000  57.970  1.00  0.00           H
ATOM   4809  CB  ARG A 319      30.080  56.010  56.730  1.00  0.00           C
ATOM   4810  HB1 ARG A 319      29.550  56.960  56.760  1.00  0.00           H
ATOM   4811  HB2 ARG A 319      29.360  55.190  56.800  1.00  0.00           H
ATOM   4812  CG  ARG A 319      30.820  55.890  55.410  1.00  0.00           C
ATOM   4813  HG1 ARG A 319      31.560  55.110  55.590  1.00  0.00           H
ATOM   4814  HG2 ARG A 319      31.300  56.840  55.190  1.00  0.00           H
ATOM   4815  CD  ARG A 319      29.880  55.420  54.340  1.00  0.00           C
ATOM   4816  HD1 ARG A 319      29.250  56.240  54.010  1.00  0.00           H
ATOM   4817  HD2 ARG A 319      29.330  54.570  54.760  1.00  0.00           H
ATOM   4818  NE  ARG A 319      30.560  54.950  53.120  1.00  0.00           N
ATOM   4819  HE  ARG A 319      31.570  54.920  53.130  1.00  0.00           H
ATOM   4820  CZ  ARG A 319      30.060  54.300  52.080  1.00  0.00           C
ATOM   4821  NH1 ARG A 319      28.780  54.130  51.970  1.00  0.00           N
ATOM   4822 HH11 ARG A 319      28.150  54.650  52.560  1.00  0.00           H
ATOM   4823 HH12 ARG A 319      28.420  53.680  51.140  1.00  0.00           H
ATOM   4824  NH2 ARG A 319      30.850  53.670  51.270  1.00  0.00           N
ATOM   4825 HH21 ARG A 319      31.830  53.750  51.510  1.00  0.00           H
ATOM   4826 HH22 ARG A 319      30.440  53.390  50.390  1.00  0.00           H
ATOM   4827  C   ARG A 319      32.190  56.940  57.640  1.00  0.00           C
ATOM   4828  O   ARG A 319      33.240  56.500  57.240  1.00  0.00           O
ATOM   4829  N   LEU A 320      31.920  58.260  57.800  1.00  0.00           N
ATOM   4830  H   LEU A 320      30.990  58.480  58.130  1.00  0.00           H
ATOM   4831  CA  LEU A 320      32.910  59.330  57.690  1.00  0.00           C
ATOM   4832  HA  LEU A 320      33.380  59.120  56.730  1.00  0.00           H
ATOM   4833  CB  LEU A 320      32.260  60.720  57.690  1.00  0.00           C
ATOM   4834  HB1 LEU A 320      33.110  61.390  57.760  1.00  0.00           H
ATOM   4835  HB2 LEU A 320      31.710  60.850  58.620  1.00  0.00           H
ATOM   4836  CG  LEU A 320      31.410  61.000  56.420  1.00  0.00           C
ATOM   4837  HG  LEU A 320      30.780  60.120  56.330  1.00  0.00           H
ATOM   4838  CD1 LEU A 320      30.540  62.250  56.570  1.00  0.00           C
ATOM   4839 HD11 LEU A 320      31.170  63.110  56.790  1.00  0.00           H
ATOM   4840 HD12 LEU A 320      30.030  62.530  55.660  1.00  0.00           H
ATOM   4841 HD13 LEU A 320      29.910  62.210  57.460  1.00  0.00           H
ATOM   4842  CD2 LEU A 320      32.260  61.180  55.170  1.00  0.00           C
ATOM   4843 HD21 LEU A 320      33.030  60.420  55.080  1.00  0.00           H
ATOM   4844 HD22 LEU A 320      31.560  61.050  54.340  1.00  0.00           H
ATOM   4845 HD23 LEU A 320      32.590  62.220  55.120  1.00  0.00           H
ATOM   4846  C   LEU A 320      34.020  59.180  58.710  1.00  0.00           C
ATOM   4847  O   LEU A 320      35.220  59.160  58.440  1.00  0.00           O
ATOM   4848  N   ILE A 321      33.680  58.820  59.960  1.00  0.00           N
ATOM   4849  H   ILE A 321      32.730  59.000  60.250  1.00  0.00           H
ATOM   4850  CA  ILE A 321      34.660  58.590  60.980  1.00  0.00           C
ATOM   4851  HA  ILE A 321      35.350  59.420  61.070  1.00  0.00           H
ATOM   4852  CB  ILE A 321      33.900  58.410  62.310  1.00  0.00           C
ATOM   4853  HB  ILE A 321      33.080  57.690  62.200  1.00  0.00           H
ATOM   4854  CG2 ILE A 321      34.800  57.780  63.410  1.00  0.00           C
ATOM   4855 HG21 ILE A 321      35.070  56.730  63.260  1.00  0.00           H
ATOM   4856 HG22 ILE A 321      35.670  58.420  63.510  1.00  0.00           H
ATOM   4857 HG23 ILE A 321      34.210  57.620  64.320  1.00  0.00           H
ATOM   4858  CG1 ILE A 321      33.450  59.820  62.850  1.00  0.00           C
ATOM   4859 HG11 ILE A 321      33.100  60.470  62.050  1.00  0.00           H
ATOM   4860 HG12 ILE A 321      34.290  60.400  63.220  1.00  0.00           H
ATOM   4861  CD  ILE A 321      32.330  59.760  63.890  1.00  0.00           C
ATOM   4862  HD1 ILE A 321      31.420  59.290  63.510  1.00  0.00           H
ATOM   4863  HD2 ILE A 321      32.580  59.030  64.650  1.00  0.00           H
ATOM   4864  HD3 ILE A 321      32.070  60.780  64.180  1.00  0.00           H
ATOM   4865  C   ILE A 321      35.530  57.350  60.660  1.00  0.00           C
ATOM   4866  O   ILE A 321      36.740  57.450  60.580  1.00  0.00           O
ATOM   4867  N   LEU A 322      34.960  56.200  60.250  1.00  0.00           N
ATOM   4868  H   LEU A 322      33.950  56.190  60.220  1.00  0.00           H
ATOM   4869  CA  LEU A 322      35.830  55.030  59.990  1.00  0.00           C
ATOM   4870  HA  LEU A 322      36.470  54.870  60.860  1.00  0.00           H
ATOM   4871  CB  LEU A 322      34.940  53.780  59.980  1.00  0.00           C
ATOM   4872  HB1 LEU A 322      35.530  53.050  59.430  1.00  0.00           H
ATOM   4873  HB2 LEU A 322      34.020  53.880  59.400  1.00  0.00           H
ATOM   4874  CG  LEU A 322      34.730  53.110  61.420  1.00  0.00           C
ATOM   4875  HG  LEU A 322      35.660  52.850  61.920  1.00  0.00           H
ATOM   4876  CD1 LEU A 322      33.900  53.990  62.380  1.00  0.00           C
ATOM   4877 HD11 LEU A 322      33.890  53.460  63.330  1.00  0.00           H
ATOM   4878 HD12 LEU A 322      34.340  54.960  62.640  1.00  0.00           H
ATOM   4879 HD13 LEU A 322      32.860  54.160  62.120  1.00  0.00           H
ATOM   4880  CD2 LEU A 322      34.030  51.780  61.140  1.00  0.00           C
ATOM   4881 HD21 LEU A 322      33.890  51.280  62.100  1.00  0.00           H
ATOM   4882 HD22 LEU A 322      33.110  52.220  60.760  1.00  0.00           H
ATOM   4883 HD23 LEU A 322      34.540  51.140  60.430  1.00  0.00           H
ATOM   4884  C   LEU A 322      36.740  55.120  58.750  1.00  0.00           C
ATOM   4885  O   LEU A 322      37.850  54.570  58.840  1.00  0.00           O
ATOM   4886  N   ILE A 323      36.410  56.020  57.710  1.00  0.00           N
ATOM   4887  H   ILE A 323      35.500  56.450  57.730  1.00  0.00           H
ATOM   4888  CA  ILE A 323      37.410  56.540  56.720  1.00  0.00           C
ATOM   4889  HA  ILE A 323      37.760  55.680  56.150  1.00  0.00           H
ATOM   4890  CB  ILE A 323      36.620  57.370  55.720  1.00  0.00           C
ATOM   4891  HB  ILE A 323      36.100  58.200  56.200  1.00  0.00           H
ATOM   4892  CG2 ILE A 323      37.540  58.060  54.660  1.00  0.00           C
ATOM   4893 HG21 ILE A 323      38.470  58.510  55.000  1.00  0.00           H
ATOM   4894 HG22 ILE A 323      37.930  57.190  54.130  1.00  0.00           H
ATOM   4895 HG23 ILE A 323      36.990  58.760  54.030  1.00  0.00           H
ATOM   4896  CG1 ILE A 323      35.550  56.510  54.940  1.00  0.00           C
ATOM   4897 HG11 ILE A 323      34.940  55.850  55.550  1.00  0.00           H
ATOM   4898 HG12 ILE A 323      36.030  55.810  54.240  1.00  0.00           H
ATOM   4899  CD  ILE A 323      34.620  57.160  54.000  1.00  0.00           C
ATOM   4900  HD1 ILE A 323      34.050  57.970  54.470  1.00  0.00           H
ATOM   4901  HD2 ILE A 323      35.190  57.560  53.170  1.00  0.00           H
ATOM   4902  HD3 ILE A 323      33.940  56.360  53.710  1.00  0.00           H
ATOM   4903  C   ILE A 323      38.590  57.300  57.320  1.00  0.00           C
ATOM   4904  O   ILE A 323      39.730  56.950  57.060  1.00  0.00           O
ATOM   4905  N   GLY A 324      38.280  58.230  58.170  1.00  0.00           N
ATOM   4906  H   GLY A 324      37.290  58.410  58.160  1.00  0.00           H
ATOM   4907  CA  GLY A 324      39.240  59.070  58.850  1.00  0.00           C
ATOM   4908  HA1 GLY A 324      38.700  59.780  59.470  1.00  0.00           H
ATOM   4909  HA2 GLY A 324      39.970  59.540  58.190  1.00  0.00           H
ATOM   4910  C   GLY A 324      40.100  58.280  59.880  1.00  0.00           C
ATOM   4911  O   GLY A 324      41.360  58.440  59.940  1.00  0.00           O
ATOM   4912  N   GLU A 325      39.510  57.320  60.580  1.00  0.00           N
ATOM   4913  H   GLU A 325      38.500  57.300  60.550  1.00  0.00           H
ATOM   4914  CA  GLU A 325      40.250  56.360  61.400  1.00  0.00           C
ATOM   4915  HA  GLU A 325      40.850  56.930  62.100  1.00  0.00           H
ATOM   4916  CB  GLU A 325      39.290  55.550  62.340  1.00  0.00           C
ATOM   4917  HB1 GLU A 325      39.800  54.870  63.020  1.00  0.00           H
ATOM   4918  HB2 GLU A 325      38.710  54.940  61.640  1.00  0.00           H
ATOM   4919  CG  GLU A 325      38.270  56.270  63.280  1.00  0.00           C
ATOM   4920  HG1 GLU A 325      37.450  56.720  62.720  1.00  0.00           H
ATOM   4921  HG2 GLU A 325      38.750  57.130  63.750  1.00  0.00           H
ATOM   4922  CD  GLU A 325      37.740  55.300  64.350  1.00  0.00           C
ATOM   4923  OE1 GLU A 325      38.510  55.000  65.300  1.00  0.00           O
ATOM   4924  OE2 GLU A 325      36.620  54.720  64.060  1.00  0.00           O
ATOM   4925  C   GLU A 325      41.180  55.370  60.610  1.00  0.00           C
ATOM   4926  O   GLU A 325      42.290  55.170  61.090  1.00  0.00           O
ATOM   4927  N   THR A 326      40.760  54.810  59.440  1.00  0.00           N
ATOM   4928  H   THR A 326      39.770  54.900  59.230  1.00  0.00           H
ATOM   4929  CA  THR A 326      41.600  54.020  58.540  1.00  0.00           C
ATOM   4930  HA  THR A 326      41.940  53.140  59.080  1.00  0.00           H
ATOM   4931  CB  THR A 326      40.710  53.700  57.360  1.00  0.00           C
ATOM   4932  HB  THR A 326      40.290  54.660  57.030  1.00  0.00           H
ATOM   4933  CG2 THR A 326      41.330  52.760  56.330  1.00  0.00           C
ATOM   4934 HG21 THR A 326      41.680  51.860  56.850  1.00  0.00           H
ATOM   4935 HG22 THR A 326      40.570  52.520  55.580  1.00  0.00           H
ATOM   4936 HG23 THR A 326      42.010  53.370  55.730  1.00  0.00           H
ATOM   4937  OG1 THR A 326      39.530  53.020  57.740  1.00  0.00           O
ATOM   4938  HG1 THR A 326      39.000  53.670  58.210  1.00  0.00           H
ATOM   4939  C   THR A 326      42.810  54.830  58.080  1.00  0.00           C
ATOM   4940  O   THR A 326      43.850  54.280  58.280  1.00  0.00           O
ATOM   4941  N   ILE A 327      42.670  56.010  57.500  1.00  0.00           N
ATOM   4942  H   ILE A 327      41.720  56.340  57.540  1.00  0.00           H
ATOM   4943  CA  ILE A 327      43.750  56.880  56.980  1.00  0.00           C
ATOM   4944  HA  ILE A 327      44.400  56.280  56.340  1.00  0.00           H
ATOM   4945  CB  ILE A 327      43.310  58.140  56.260  1.00  0.00           C
ATOM   4946  HB  ILE A 327      42.580  58.560  56.940  1.00  0.00           H
ATOM   4947  CG2 ILE A 327      44.450  59.080  55.850  1.00  0.00           C
ATOM   4948 HG21 ILE A 327      44.100  60.040  55.470  1.00  0.00           H
ATOM   4949 HG22 ILE A 327      45.140  59.320  56.660  1.00  0.00           H
ATOM   4950 HG23 ILE A 327      45.080  58.650  55.080  1.00  0.00           H
ATOM   4951  CG1 ILE A 327      42.480  57.680  54.980  1.00  0.00           C
ATOM   4952 HG11 ILE A 327      41.870  56.810  55.240  1.00  0.00           H
ATOM   4953 HG12 ILE A 327      43.200  57.240  54.290  1.00  0.00           H
ATOM   4954  CD  ILE A 327      41.590  58.750  54.400  1.00  0.00           C
ATOM   4955  HD1 ILE A 327      40.570  58.650  54.770  1.00  0.00           H
ATOM   4956  HD2 ILE A 327      41.930  59.710  54.780  1.00  0.00           H
ATOM   4957  HD3 ILE A 327      41.730  58.800  53.320  1.00  0.00           H
ATOM   4958  C   ILE A 327      44.720  57.340  58.100  1.00  0.00           C
ATOM   4959  O   ILE A 327      45.920  57.290  57.870  1.00  0.00           O
ATOM   4960  N   LYS A 328      44.250  57.460  59.330  1.00  0.00           N
ATOM   4961  H   LYS A 328      43.250  57.360  59.440  1.00  0.00           H
ATOM   4962  CA  LYS A 328      45.140  57.640  60.490  1.00  0.00           C
ATOM   4963  HA  LYS A 328      45.770  58.520  60.300  1.00  0.00           H
ATOM   4964  CB  LYS A 328      44.280  57.980  61.740  1.00  0.00           C
ATOM   4965  HB1 LYS A 328      43.590  57.180  62.010  1.00  0.00           H
ATOM   4966  HB2 LYS A 328      43.680  58.850  61.460  1.00  0.00           H
ATOM   4967  CG  LYS A 328      45.060  58.240  62.980  1.00  0.00           C
ATOM   4968  HG1 LYS A 328      45.530  57.290  63.220  1.00  0.00           H
ATOM   4969  HG2 LYS A 328      44.310  58.470  63.740  1.00  0.00           H
ATOM   4970  CD  LYS A 328      46.100  59.420  62.910  1.00  0.00           C
ATOM   4971  HD1 LYS A 328      45.780  60.330  62.400  1.00  0.00           H
ATOM   4972  HD2 LYS A 328      46.900  58.990  62.310  1.00  0.00           H
ATOM   4973  CE  LYS A 328      46.670  59.640  64.350  1.00  0.00           C
ATOM   4974  HE1 LYS A 328      47.400  58.850  64.540  1.00  0.00           H
ATOM   4975  HE2 LYS A 328      45.790  59.600  64.980  1.00  0.00           H
ATOM   4976  NZ  LYS A 328      47.290  60.940  64.500  1.00  0.00           N
ATOM   4977  HZ1 LYS A 328      47.870  61.160  63.700  1.00  0.00           H
ATOM   4978  HZ2 LYS A 328      46.640  61.700  64.680  1.00  0.00           H
ATOM   4979  HZ3 LYS A 328      47.870  61.020  65.320  1.00  0.00           H
ATOM   4980  C   LYS A 328      45.990  56.430  60.810  1.00  0.00           C
ATOM   4981  O   LYS A 328      47.170  56.520  61.030  1.00  0.00           O
ATOM   4982  N   ILE A 329      45.500  55.210  60.640  1.00  0.00           N
ATOM   4983  H   ILE A 329      44.500  55.080  60.530  1.00  0.00           H
ATOM   4984  CA  ILE A 329      46.260  53.960  60.790  1.00  0.00           C
ATOM   4985  HA  ILE A 329      46.860  54.030  61.700  1.00  0.00           H
ATOM   4986  CB  ILE A 329      45.360  52.780  60.970  1.00  0.00           C
ATOM   4987  HB  ILE A 329      44.540  52.810  60.250  1.00  0.00           H
ATOM   4988  CG2 ILE A 329      46.080  51.450  60.760  1.00  0.00           C
ATOM   4989 HG21 ILE A 329      45.390  50.650  61.040  1.00  0.00           H
ATOM   4990 HG22 ILE A 329      46.420  51.240  59.740  1.00  0.00           H
ATOM   4991 HG23 ILE A 329      46.860  51.440  61.510  1.00  0.00           H
ATOM   4992  CG1 ILE A 329      44.660  52.780  62.360  1.00  0.00           C
ATOM   4993 HG11 ILE A 329      44.230  53.760  62.580  1.00  0.00           H
ATOM   4994 HG12 ILE A 329      45.400  52.570  63.140  1.00  0.00           H
ATOM   4995  CD  ILE A 329      43.510  51.860  62.590  1.00  0.00           C
ATOM   4996  HD1 ILE A 329      43.020  51.630  61.640  1.00  0.00           H
ATOM   4997  HD2 ILE A 329      43.940  51.020  63.130  1.00  0.00           H
ATOM   4998  HD3 ILE A 329      42.840  52.330  63.310  1.00  0.00           H
ATOM   4999  C   ILE A 329      47.230  53.750  59.570  1.00  0.00           C
ATOM   5000  O   ILE A 329      48.330  53.210  59.760  1.00  0.00           O
ATOM   5001  N   VAL A 330      46.850  54.110  58.290  1.00  0.00           N
ATOM   5002  H   VAL A 330      46.000  54.630  58.170  1.00  0.00           H
ATOM   5003  CA  VAL A 330      47.620  53.770  57.080  1.00  0.00           C
ATOM   5004  HA  VAL A 330      47.900  52.730  57.250  1.00  0.00           H
ATOM   5005  CB  VAL A 330      46.770  53.830  55.810  1.00  0.00           C
ATOM   5006  HB  VAL A 330      46.490  54.880  55.680  1.00  0.00           H
ATOM   5007  CG1 VAL A 330      47.630  53.510  54.570  1.00  0.00           C
ATOM   5008 HG11 VAL A 330      47.010  53.380  53.680  1.00  0.00           H
ATOM   5009 HG12 VAL A 330      48.440  54.220  54.400  1.00  0.00           H
ATOM   5010 HG13 VAL A 330      48.180  52.570  54.700  1.00  0.00           H
ATOM   5011  CG2 VAL A 330      45.680  52.730  55.860  1.00  0.00           C
ATOM   5012 HG21 VAL A 330      45.280  52.650  54.850  1.00  0.00           H
ATOM   5013 HG22 VAL A 330      46.090  51.740  56.070  1.00  0.00           H
ATOM   5014 HG23 VAL A 330      44.840  52.980  56.510  1.00  0.00           H
ATOM   5015  C   VAL A 330      48.890  54.640  57.050  1.00  0.00           C
ATOM   5016  O   VAL A 330      49.910  54.060  56.640  1.00  0.00           O
ATOM   5017  N   ILE A 331      48.740  55.950  57.340  1.00  0.00           N
ATOM   5018  H   ILE A 331      47.790  56.280  57.450  1.00  0.00           H
ATOM   5019  CA  ILE A 331      49.910  56.820  57.530  1.00  0.00           C
ATOM   5020  HA  ILE A 331      50.640  56.650  56.730  1.00  0.00           H
ATOM   5021  CB  ILE A 331      49.510  58.280  57.470  1.00  0.00           C
ATOM   5022  HB  ILE A 331      48.680  58.570  58.110  1.00  0.00           H
ATOM   5023  CG2 ILE A 331      50.730  59.160  57.830  1.00  0.00           C
ATOM   5024 HG21 ILE A 331      50.330  60.170  57.910  1.00  0.00           H
ATOM   5025 HG22 ILE A 331      51.100  58.870  58.810  1.00  0.00           H
ATOM   5026 HG23 ILE A 331      51.500  59.200  57.060  1.00  0.00           H
ATOM   5027  CG1 ILE A 331      48.940  58.640  56.100  1.00  0.00           C
ATOM   5028 HG11 ILE A 331      48.190  57.900  55.820  1.00  0.00           H
ATOM   5029 HG12 ILE A 331      49.650  58.570  55.280  1.00  0.00           H
ATOM   5030  CD  ILE A 331      48.270  59.990  56.090  1.00  0.00           C
ATOM   5031  HD1 ILE A 331      48.060  60.110  55.030  1.00  0.00           H
ATOM   5032  HD2 ILE A 331      47.330  59.850  56.630  1.00  0.00           H
ATOM   5033  HD3 ILE A 331      48.760  60.840  56.560  1.00  0.00           H
ATOM   5034  C   ILE A 331      50.720  56.380  58.790  1.00  0.00           C
ATOM   5035  O   ILE A 331      51.880  55.990  58.690  1.00  0.00           O
ATOM   5036  N   GLU A 332      50.070  56.450  59.960  1.00  0.00           N
ATOM   5037  H   GLU A 332      49.080  56.610  59.920  1.00  0.00           H
ATOM   5038  CA  GLU A 332      50.870  56.540  61.180  1.00  0.00           C
ATOM   5039  HA  GLU A 332      51.760  57.080  60.870  1.00  0.00           H
ATOM   5040  CB  GLU A 332      50.180  57.460  62.160  1.00  0.00           C
ATOM   5041  HB1 GLU A 332      50.910  57.600  62.960  1.00  0.00           H
ATOM   5042  HB2 GLU A 332      49.190  57.110  62.440  1.00  0.00           H
ATOM   5043  CG  GLU A 332      50.020  58.880  61.620  1.00  0.00           C
ATOM   5044  HG1 GLU A 332      49.210  58.930  60.890  1.00  0.00           H
ATOM   5045  HG2 GLU A 332      50.900  59.160  61.040  1.00  0.00           H
ATOM   5046  CD  GLU A 332      49.780  60.000  62.670  1.00  0.00           C
ATOM   5047  OE1 GLU A 332      49.140  60.980  62.360  1.00  0.00           O
ATOM   5048  OE2 GLU A 332      50.070  59.830  63.870  1.00  0.00           O
ATOM   5049  C   GLU A 332      51.250  55.210  61.860  1.00  0.00           C
ATOM   5050  O   GLU A 332      52.260  55.190  62.520  1.00  0.00           O
ATOM   5051  N   ASP A 333      50.540  54.090  61.560  1.00  0.00           N
ATOM   5052  H   ASP A 333      49.760  54.130  60.920  1.00  0.00           H
ATOM   5053  CA  ASP A 333      51.050  52.770  61.950  1.00  0.00           C
ATOM   5054  HA  ASP A 333      51.710  52.940  62.810  1.00  0.00           H
ATOM   5055  CB  ASP A 333      49.990  51.960  62.710  1.00  0.00           C
ATOM   5056  HB1 ASP A 333      50.360  50.960  62.950  1.00  0.00           H
ATOM   5057  HB2 ASP A 333      49.130  51.780  62.060  1.00  0.00           H
ATOM   5058  CG  ASP A 333      49.680  52.660  64.040  1.00  0.00           C
ATOM   5059  OD1 ASP A 333      50.470  52.670  64.950  1.00  0.00           O
ATOM   5060  OD2 ASP A 333      48.500  53.190  64.120  1.00  0.00           O
[truncated: 6,747,244 more chars]
