# Supplementary material for: Identification and validation of biomarkers associated with lactic acid metabolism in diabetic nephropathy
Source: PeerJ. 2026 Mar 3;14:e20761. doi: 10.7717/peerj.20761 (PMC12965171; doi:10.7717/peerj.20761)
Supplement: Supplemental Information 22 [file peerj-14-20761-s022.xvg]

# This file was created Tue Jul 15 20:45:25 2025
# Created by:
#                     :-) GROMACS - gmx distance, 2023.2 (-:
# 
# Executable:   /usr/local/gromacs/bin/gmx
# Data prefix:  /usr/local/gromacs
# Working dir:  /root/autodl-tmp/102_NJZK-20403-7-2/PTGS2_CIMICOXIB-67890/1
# Command line:
#   gmx distance -f md_0_1.xtc -s md_0_1.tpr -n distance_pairs.ndx -select 'com of group 2 plus com of group 26' -oall distance_group2_group26.xvg
# gmx distance is part of G R O M A C S:
#
# Guyana Rwanda Oman Macau Angola Cameroon Senegal
#
@    title "Distance"
@    xaxis  label "Time (ps)"
@    yaxis  label "Distance (nm)"
@TYPE xy
      0.000    1.576
     30.000    1.600
     60.000    1.610
     90.000    1.466
    120.000    1.457
    150.000    1.557
    180.000    1.457
    210.000    1.464
    240.000    1.420
    270.000    1.444
    300.000    1.491
    330.000    1.462
    360.000    1.500
    390.000    1.471
    420.000    1.511
    450.000    1.427
    480.000    1.432
    510.000    1.429
    540.000    1.482
    570.000    1.472
    600.000    1.437
    630.000    1.466
    660.000    1.474
    690.000    1.526
    720.000    1.466
    750.000    1.452
    780.000    1.415
    810.000    1.435
    840.000    1.435
    870.000    1.433
    900.000    1.405
    930.000    1.425
    960.000    1.459
    990.000    1.470
   1020.000    1.464
   1050.000    1.424
   1080.000    1.438
   1110.000    1.443
   1140.000    1.399
   1170.000    1.408
   1200.000    1.484
   1230.000    1.363
   1260.000    1.445
   1290.000    1.453
   1320.000    1.467
   1350.000    1.446
   1380.000    1.474
   1410.000    1.412
   1440.000    1.482
   1470.000    1.439
   1500.000    1.467
   1530.000    1.523
   1560.000    1.435
   1590.000    1.465
   1620.000    1.501
   1650.000    1.446
   1680.000    1.651
   1710.000    1.430
   1740.000    1.494
   1770.000    1.454
   1800.000    1.475
   1830.000    1.438
   1860.000    1.471
   1890.000    1.435
   1920.000    1.480
   1950.000    1.456
   1980.000    1.458
   2010.000    1.455
   2040.000    1.479
   2070.000    1.487
   2100.000    1.474
   2130.000    1.455
   2160.000    1.491
   2190.000    1.463
   2220.000    1.498
   2250.000    1.444
   2280.000    1.474
   2310.000    1.485
   2340.000    1.478
   2370.000    1.488
   2400.000    1.425
   2430.000    1.458
   2460.000    1.466
   2490.000    1.435
   2520.000    1.486
   2550.000    1.454
   2580.000    1.483
   2610.000    1.610
   2640.000    1.478
   2670.000    1.475
   2700.000    1.504
   2730.000    1.468
   2760.000    1.485
   2790.000    1.441
   2820.000    1.450
   2850.000    1.492
   2880.000    1.496
   2910.000    1.413
   2940.000    1.475
   2970.000    1.458
   3000.000    1.461
   3030.000    1.510
   3060.000    1.480
   3090.000    1.462
   3120.000    1.442
   3150.000    1.478
   3180.000    1.442
   3210.000    1.484
   3240.000    1.500
   3270.000    1.495
   3300.000    1.467
   3330.000    1.460
   3360.000    1.453
   3390.000    1.501
   3420.000    1.502
   3450.000    1.479
   3480.000    1.452
   3510.000    1.466
   3540.000    1.456
   3570.000    1.489
   3600.000    1.498
   3630.000    1.453
   3660.000    1.482
   3690.000    1.471
   3720.000    1.487
   3750.000    1.498
   3780.000    1.495
   3810.000    1.470
   3840.000    1.462
   3870.000    1.451
   3900.000    1.437
   3930.000    1.438
   3960.000    1.424
   3990.000    1.464
   4020.000    1.449
   4050.000    1.438
   4080.000    1.488
   4110.000    1.487
   4140.000    1.449
   4170.000    1.538
   4200.000    1.497
   4230.000    1.520
   4260.000    1.446
   4290.000    1.460
   4320.000    1.502
   4350.000    1.462
   4380.000    1.460
   4410.000    1.426
   4440.000    1.483
   4470.000    1.482
   4500.000    1.495
   4530.000    1.447
   4560.000    1.534
   4590.000    1.501
   4620.000    1.450
   4650.000    1.469
   4680.000    1.426
   4710.000    1.441
   4740.000    1.534
   4770.000    1.437
   4800.000    1.529
   4830.000    1.474
   4860.000    1.493
   4890.000    1.499
   4920.000    1.531
   4950.000    1.428
   4980.000    1.451
   5010.000    1.477
   5040.000    1.528
   5070.000    1.467
   5100.000    1.504
   5130.000    1.476
   5160.000    1.523
   5190.000    1.526
   5220.000    1.516
   5250.000    1.462
   5280.000    1.490
   5310.000    1.494
   5340.000    1.437
   5370.000    1.505
   5400.000    1.475
   5430.000    1.516
   5460.000    1.496
   5490.000    1.472
   5520.000    1.458
   5550.000    1.415
   5580.000    1.456
   5610.000    1.470
   5640.000    1.420
   5670.000    1.464
   5700.000    1.481
   5730.000    1.512
   5760.000    1.446
   5790.000    1.476
   5820.000    1.490
   5850.000    1.462
   5880.000    1.502
   5910.000    1.515
   5940.000    1.459
   5970.000    1.464
   6000.000    1.498
   6030.000    1.522
   6060.000    1.465
   6090.000    1.440
   6120.000    1.475
   6150.000    1.518
   6180.000    1.507
   6210.000    1.433
   6240.000    1.456
   6270.000    1.496
   6300.000    1.480
   6330.000    1.459
   6360.000    1.445
   6390.000    1.530
   6420.000    1.399
   6450.000    1.472
   6480.000    1.490
   6510.000    1.540
   6540.000    1.564
   6570.000    1.462
   6600.000    1.486
   6630.000    1.527
   6660.000    1.472
   6690.000    1.495
   6720.000    1.499
   6750.000    1.542
   6780.000    1.560
   6810.000    1.488
   6840.000    1.431
   6870.000    1.502
   6900.000    1.494
   6930.000    1.570
   6960.000    1.555
   6990.000    1.466
   7020.000    1.493
   7050.000    1.521
   7080.000    1.502
   7110.000    1.530
   7140.000    1.528
   7170.000    1.529
   7200.000    1.512
   7230.000    1.473
   7260.000    1.466
   7290.000    1.584
   7320.000    1.505
   7350.000    1.603
   7380.000    1.500
   7410.000    1.460
   7440.000    1.517
   7470.000    1.574
   7500.000    1.507
   7530.000    1.542
   7560.000    1.438
   7590.000    1.485
   7620.000    1.534
   7650.000    1.534
   7680.000    1.525
   7710.000    1.521
   7740.000    1.512
   7770.000    1.526
   7800.000    1.540
   7830.000    1.550
   7860.000    1.529
   7890.000    1.531
   7920.000    1.493
   7950.000    1.531
   7980.000    1.535
   8010.000    1.588
   8040.000    1.531
   8070.000    1.561
   8100.000    1.528
   8130.000    1.507
   8160.000    1.548
   8190.000    1.521
   8220.000    1.583
   8250.000    1.555
   8280.000    1.550
   8310.000    1.609
   8340.000    1.513
   8370.000    1.536
   8400.000    1.561
   8430.000    1.546
   8460.000    1.524
   8490.000    1.540
   8520.000    1.546
   8550.000    1.568
   8580.000    1.616
   8610.000    1.530
   8640.000    1.624
   8670.000    1.476
   8700.000    1.534
   8730.000    1.492
   8760.000    1.487
   8790.000    1.556
   8820.000    1.468
   8850.000    1.548
   8880.000    1.495
   8910.000    1.507
   8940.000    1.551
   8970.000    1.578
   9000.000    1.510
   9030.000    1.509
   9060.000    1.485
   9090.000    1.512
   9120.000    1.593
   9150.000    1.630
   9180.000    1.545
   9210.000    1.526
   9240.000    1.567
   9270.000    1.558
   9300.000    1.636
   9330.000    1.526
   9360.000    1.541
   9390.000    1.539
   9420.000    1.526
   9450.000    1.567
   9480.000    1.542
   9510.000    1.511
   9540.000    1.539
   9570.000    1.596
   9600.000    1.519
   9630.000    1.586
   9660.000    1.531
   9690.000    1.550
   9720.000    1.543
   9750.000    1.556
   9780.000    1.557
   9810.000    1.522
   9840.000    1.591
   9870.000    1.509
   9900.000    1.514
   9930.000    1.512
   9960.000    1.555
   9990.000    1.539
  10020.000    1.517
  10050.000    1.549
  10080.000    1.546
  10110.000    1.550
  10140.000    1.577
  10170.000    1.574
  10200.000    1.571
  10230.000    1.542
  10260.000    1.510
  10290.000    1.547
  10320.000    1.534
  10350.000    1.516
  10380.000    1.520
  10410.000    1.527
  10440.000    1.586
  10470.000    1.535
  10500.000    1.560
  10530.000    1.545
  10560.000    1.540
  10590.000    1.591
  10620.000    1.558
  10650.000    1.523
  10680.000    1.543
  10710.000    1.534
  10740.000    1.541
  10770.000    1.523
  10800.000    1.549
  10830.000    1.562
  10860.000    1.534
  10890.000    1.521
  10920.000    1.519
  10950.000    1.571
  10980.000    1.487
  11010.000    1.517
  11040.000    1.515
  11070.000    1.536
  11100.000    1.561
  11130.000    1.507
  11160.000    1.596
  11190.000    1.478
  11220.000    1.490
  11250.000    1.511
  11280.000    1.544
  11310.000    1.651
  11340.000    1.563
  11370.000    1.517
  11400.000    1.568
  11430.000    1.544
  11460.000    1.569
  11490.000    1.531
  11520.000    1.557
  11550.000    1.562
  11580.000    1.501
  11610.000    1.503
  11640.000    1.518
  11670.000    1.497
  11700.000    1.517
  11730.000    1.508
  11760.000    1.539
  11790.000    1.482
  11820.000    1.548
  11850.000    1.529
  11880.000    1.566
  11910.000    1.561
  11940.000    1.551
  11970.000    1.574
  12000.000    1.577
  12030.000    1.534
  12060.000    1.543
  12090.000    1.533
  12120.000    1.548
  12150.000    1.577
  12180.000    1.534
  12210.000    1.518
  12240.000    1.561
  12270.000    1.588
  12300.000    1.530
  12330.000    1.537
  12360.000    1.572
  12390.000    1.562
  12420.000    1.565
  12450.000    1.505
  12480.000    1.574
  12510.000    1.521
  12540.000    1.532
  12570.000    1.458
  12600.000    1.505
  12630.000    1.565
  12660.000    1.487
  12690.000    1.575
  12720.000    1.574
  12750.000    1.536
  12780.000    1.467
  12810.000    1.582
  12840.000    1.543
  12870.000    1.513
  12900.000    1.558
  12930.000    1.513
  12960.000    1.526
  12990.000    1.540
  13020.000    1.485
  13050.000    1.497
  13080.000    1.502
  13110.000    1.587
  13140.000    1.520
  13170.000    1.550
  13200.000    1.529
  13230.000    1.584
  13260.000    1.612
  13290.000    1.546
  13320.000    1.539
  13350.000    1.507
  13380.000    1.601
  13410.000    1.488
  13440.000    1.548
  13470.000    1.592
  13500.000    1.540
  13530.000    1.541
  13560.000    1.624
  13590.000    1.580
  13620.000    1.669
  13650.000    1.595
  13680.000    1.653
  13710.000    1.604
  13740.000    1.648
  13770.000    1.634
  13800.000    1.525
  13830.000    1.552
  13860.000    1.580
  13890.000    1.510
  13920.000    1.495
  13950.000    1.547
  13980.000    1.513
  14010.000    1.493
  14040.000    1.506
  14070.000    1.556
  14100.000    1.581
  14130.000    1.509
  14160.000    1.506
  14190.000    1.525
  14220.000    1.563
  14250.000    1.576
  14280.000    1.510
  14310.000    1.522
  14340.000    1.504
  14370.000    1.459
  14400.000    1.517
  14430.000    1.557
  14460.000    1.498
  14490.000    1.520
  14520.000    1.531
  14550.000    1.525
  14580.000    1.539
  14610.000    1.565
  14640.000    1.520
  14670.000    1.468
  14700.000    1.504
  14730.000    1.485
  14760.000    1.473
  14790.000    1.519
  14820.000    1.548
  14850.000    1.544
  14880.000    1.561
  14910.000    1.604
  14940.000    1.503
  14970.000    1.574
  15000.000    1.513
  15030.000    1.552
  15060.000    1.515
  15090.000    1.540
  15120.000    1.545
  15150.000    1.609
  15180.000    1.587
  15210.000    1.624
  15240.000    1.461
  15270.000    1.544
  15300.000    1.536
  15330.000    1.585
  15360.000    1.490
  15390.000    1.509
  15420.000    1.507
  15450.000    1.514
  15480.000    1.569
  15510.000    1.566
  15540.000    1.491
  15570.000    1.511
  15600.000    1.488
  15630.000    1.561
  15660.000    1.514
  15690.000    1.516
  15720.000    1.472
  15750.000    1.489
  15780.000    1.562
  15810.000    1.527
  15840.000    1.488
  15870.000    1.543
  15900.000    1.498
  15930.000    1.498
  15960.000    1.521
  15990.000    1.559
  16020.000    1.516
  16050.000    1.496
  16080.000    1.507
  16110.000    1.492
  16140.000    1.539
  16170.000    1.512
  16200.000    1.484
  16230.000    1.497
  16260.000    1.471
  16290.000    1.445
  16320.000    1.504
  16350.000    1.487
  16380.000    1.516
  16410.000    1.525
  16440.000    1.536
  16470.000    1.573
  16500.000    1.551
  16530.000    1.521
  16560.000    1.529
  16590.000    1.528
  16620.000    1.530
  16650.000    1.552
  16680.000    1.500
  16710.000    1.508
  16740.000    1.523
  16770.000    1.558
  16800.000    1.558
  16830.000    1.536
  16860.000    1.562
  16890.000    1.522
  16920.000    1.534
  16950.000    1.560
  16980.000    1.500
  17010.000    1.516
  17040.000    1.529
  17070.000    1.524
  17100.000    1.496
  17130.000    1.481
  17160.000    1.494
  17190.000    1.452
  17220.000    1.527
  17250.000    1.411
  17280.000    1.459
  17310.000    1.556
  17340.000    1.475
  17370.000    1.544
  17400.000    1.547
  17430.000    1.467
  17460.000    1.471
  17490.000    1.502
  17520.000    1.518
  17550.000    1.484
  17580.000    1.472
  17610.000    1.542
  17640.000    1.519
  17670.000    1.569
  17700.000    1.555
  17730.000    1.529
  17760.000    1.524
  17790.000    1.516
  17820.000    1.512
  17850.000    1.562
  17880.000    1.452
  17910.000    1.467
  17940.000    1.525
  17970.000    1.527
  18000.000    1.495
  18030.000    1.447
  18060.000    1.529
  18090.000    1.517
  18120.000    1.527
  18150.000    1.452
  18180.000    1.530
  18210.000    1.493
  18240.000    1.456
  18270.000    1.470
  18300.000    1.482
  18330.000    1.537
  18360.000    1.451
  18390.000    1.508
  18420.000    1.534
  18450.000    1.516
  18480.000    1.444
  18510.000    1.496
  18540.000    1.445
  18570.000    1.517
  18600.000    1.480
  18630.000    1.449
  18660.000    1.530
  18690.000    1.487
  18720.000    1.473
  18750.000    1.538
  18780.000    1.553
  18810.000    1.514
  18840.000    1.569
  18870.000    1.589
  18900.000    1.532
  18930.000    1.636
  18960.000    1.535
  18990.000    1.506
  19020.000    1.535
  19050.000    1.514
  19080.000    1.576
  19110.000    1.529
  19140.000    1.542
  19170.000    1.517
  19200.000    1.558
  19230.000    1.594
  19260.000    1.608
  19290.000    1.552
  19320.000    1.490
  19350.000    1.525
  19380.000    1.507
  19410.000    1.454
  19440.000    1.522
  19470.000    1.531
  19500.000    1.483
  19530.000    1.494
  19560.000    1.555
  19590.000    1.496
  19620.000    1.497
  19650.000    1.456
  19680.000    1.503
  19710.000    1.529
  19740.000    1.540
  19770.000    1.496
  19800.000    1.463
  19830.000    1.560
  19860.000    1.503
  19890.000    1.473
  19920.000    1.485
  19950.000    1.498
  19980.000    1.496
  20010.000    1.467
  20040.000    1.434
  20070.000    1.479
  20100.000    1.414
  20130.000    1.538
  20160.000    1.472
  20190.000    1.495
  20220.000    1.428
  20250.000    1.441
  20280.000    1.453
  20310.000    1.462
  20340.000    1.447
  20370.000    1.489
  20400.000    1.457
  20430.000    1.431
  20460.000    1.433
  20490.000    1.427
  20520.000    1.483
  20550.000    1.444
  20580.000    1.451
  20610.000    1.500
  20640.000    1.459
  20670.000    1.474
  20700.000    1.451
  20730.000    1.454
  20760.000    1.524
  20790.000    1.438
  20820.000    1.415
  20850.000    1.467
  20880.000    1.471
  20910.000    1.456
  20940.000    1.496
  20970.000    1.514
  21000.000    1.442
  21030.000    1.511
  21060.000    1.471
  21090.000    1.423
  21120.000    1.468
  21150.000    1.493
  21180.000    1.460
  21210.000    1.433
  21240.000    1.455
  21270.000    1.474
  21300.000    1.459
  21330.000    1.407
  21360.000    1.445
  21390.000    1.502
  21420.000    1.471
  21450.000    1.478
  21480.000    1.528
  21510.000    1.462
  21540.000    1.528
  21570.000    1.502
  21600.000    1.494
  21630.000    1.517
  21660.000    1.477
  21690.000    1.484
  21720.000    1.510
  21750.000    1.477
  21780.000    1.576
  21810.000    1.471
  21840.000    1.511
  21870.000    1.514
  21900.000    1.459
  21930.000    1.460
  21960.000    1.415
  21990.000    1.538
  22020.000    1.502
  22050.000    1.506
  22080.000    1.510
  22110.000    1.436
  22140.000    1.500
  22170.000    1.505
  22200.000    1.467
  22230.000    1.469
  22260.000    1.508
  22290.000    1.454
  22320.000    1.442
  22350.000    1.540
  22380.000    1.493
  22410.000    1.452
  22440.000    1.439
  22470.000    1.440
  22500.000    1.525
  22530.000    1.515
  22560.000    1.474
  22590.000    1.443
  22620.000    1.551
  22650.000    1.440
  22680.000    1.523
  22710.000    1.435
  22740.000    1.509
  22770.000    1.469
  22800.000    1.457
  22830.000    1.474
  22860.000    1.475
  22890.000    1.524
  22920.000    1.441
  22950.000    1.491
  22980.000    1.495
  23010.000    1.511
  23040.000    1.463
  23070.000    1.436
  23100.000    1.537
  23130.000    1.497
  23160.000    1.508
  23190.000    1.517
  23220.000    1.459
  23250.000    1.472
  23280.000    1.557
  23310.000    1.455
  23340.000    1.500
  23370.000    1.523
  23400.000    1.520
  23430.000    1.526
  23460.000    1.484
  23490.000    1.489
  23520.000    1.429
  23550.000    1.449
  23580.000    1.514
  23610.000    1.495
  23640.000    1.505
  23670.000    1.498
  23700.000    1.444
  23730.000    1.408
  23760.000    1.531
  23790.000    1.482
  23820.000    1.440
  23850.000    1.411
  23880.000    1.467
  23910.000    1.550
  23940.000    1.458
  23970.000    1.479
  24000.000    1.445
  24030.000    1.450
  24060.000    1.473
  24090.000    1.481
  24120.000    1.489
  24150.000    1.432
  24180.000    1.481
  24210.000    1.507
  24240.000    1.483
  24270.000    1.465
  24300.000    1.441
  24330.000    1.472
  24360.000    1.476
  24390.000    1.620
  24420.000    1.558
  24450.000    1.505
  24480.000    1.511
  24510.000    1.518
  24540.000    1.494
  24570.000    1.522
  24600.000    1.501
  24630.000    1.485
  24660.000    1.465
  24690.000    1.489
  24720.000    1.496
  24750.000    1.471
  24780.000    1.509
  24810.000    1.566
  24840.000    1.423
  24870.000    1.511
  24900.000    1.446
  24930.000    1.508
  24960.000    1.484
  24990.000    1.465
  25020.000    1.487
  25050.000    1.469
  25080.000    1.500
  25110.000    1.527
  25140.000    1.501
  25170.000    1.497
  25200.000    1.512
  25230.000    1.423
  25260.000    1.461
  25290.000    1.435
  25320.000    1.525
  25350.000    1.507
  25380.000    1.469
  25410.000    1.464
  25440.000    1.515
  25470.000    1.464
  25500.000    1.473
  25530.000    1.504
  25560.000    1.436
  25590.000    1.503
  25620.000    1.551
  25650.000    1.554
  25680.000    1.479
  25710.000    1.488
  25740.000    1.529
  25770.000    1.494
  25800.000    1.493
  25830.000    1.465
  25860.000    1.546
  25890.000    1.491
  25920.000    1.492
  25950.000    1.482
  25980.000    1.475
  26010.000    1.540
  26040.000    1.476
  26070.000    1.497
  26100.000    1.509
  26130.000    1.445
  26160.000    1.471
  26190.000    1.523
  26220.000    1.481
  26250.000    1.449
  26280.000    1.478
  26310.000    1.531
  26340.000    1.479
  26370.000    1.523
  26400.000    1.508
  26430.000    1.469
  26460.000    1.548
  26490.000    1.479
  26520.000    1.498
  26550.000    1.488
  26580.000    1.478
  26610.000    1.466
  26640.000    1.480
  26670.000    1.457
  26700.000    1.441
  26730.000    1.468
  26760.000    1.478
  26790.000    1.456
  26820.000    1.458
  26850.000    1.548
  26880.000    1.522
  26910.000    1.526
  26940.000    1.549
  26970.000    1.481
  27000.000    1.462
  27030.000    1.475
  27060.000    1.539
  27090.000    1.504
  27120.000    1.429
  27150.000    1.491
  27180.000    1.512
  27210.000    1.522
  27240.000    1.469
  27270.000    1.492
  27300.000    1.460
  27330.000    1.498
  27360.000    1.493
  27390.000    1.461
  27420.000    1.480
  27450.000    1.468
  27480.000    1.497
  27510.000    1.451
  27540.000    1.449
  27570.000    1.521
  27600.000    1.496
  27630.000    1.493
  27660.000    1.491
  27690.000    1.485
  27720.000    1.519
  27750.000    1.453
  27780.000    1.512
  27810.000    1.499
  27840.000    1.506
  27870.000    1.499
  27900.000    1.458
  27930.000    1.507
  27960.000    1.535
  27990.000    1.466
  28020.000    1.456
  28050.000    1.463
  28080.000    1.456
  28110.000    1.513
  28140.000    1.489
  28170.000    1.489
  28200.000    1.499
  28230.000    1.476
  28260.000    1.455
  28290.000    1.499
  28320.000    1.515
  28350.000    1.532
  28380.000    1.513
  28410.000    1.551
  28440.000    1.500
  28470.000    1.527
  28500.000    1.526
  28530.000    1.478
  28560.000    1.482
  28590.000    1.481
  28620.000    1.423
  28650.000    1.501
  28680.000    1.441
  28710.000    1.497
  28740.000    1.525
  28770.000    1.460
  28800.000    1.460
  28830.000    1.487
  28860.000    1.484
  28890.000    1.456
  28920.000    1.457
  28950.000    1.467
  28980.000    1.458
  29010.000    1.517
  29040.000    1.502
  29070.000    1.464
  29100.000    1.442
  29130.000    1.499
  29160.000    1.489
  29190.000    1.427
  29220.000    1.503
  29250.000    1.454
  29280.000    1.505
  29310.000    1.484
  29340.000    1.470
  29370.000    1.515
  29400.000    1.506
  29430.000    1.491
  29460.000    1.430
  29490.000    1.440
  29520.000    1.463
  29550.000    1.442
  29580.000    1.475
  29610.000    1.483
  29640.000    1.487
  29670.000    1.434
  29700.000    1.450
  29730.000    1.474
  29760.000    1.424
  29790.000    1.433
  29820.000    1.475
  29850.000    1.509
  29880.000    1.505
  29910.000    1.511
  29940.000    1.458
  29970.000    1.516
  30000.000    1.505
  30030.000    1.470
  30060.000    1.442
  30090.000    1.468
  30120.000    1.479
  30150.000    1.500
  30180.000    1.489
  30210.000    1.422
  30240.000    1.473
  30270.000    1.423
  30300.000    1.493
  30330.000    1.562
  30360.000    1.451
  30390.000    1.435
  30420.000    1.462
  30450.000    1.412
  30480.000    1.466
  30510.000    1.344
  30540.000    1.412
  30570.000    1.385
  30600.000    1.396
  30630.000    1.443
  30660.000    1.415
  30690.000    1.450
  30720.000    1.402
  30750.000    1.452
  30780.000    1.426
  30810.000    1.439
  30840.000    1.411
  30870.000    1.415
  30900.000    1.481
  30930.000    1.396
  30960.000    1.396
  30990.000    1.444
  31020.000    1.416
  31050.000    1.455
  31080.000    1.406
  31110.000    1.450
  31140.000    1.446
  31170.000    1.413
  31200.000    1.397
  31230.000    1.425
  31260.000    1.437
  31290.000    1.447
  31320.000    1.429
  31350.000    1.496
  31380.000    1.438
  31410.000    1.432
  31440.000    1.402
  31470.000    1.442
  31500.000    1.419
  31530.000    1.397
  31560.000    1.454
  31590.000    1.394
  31620.000    1.425
  31650.000    1.413
  31680.000    1.434
  31710.000    1.526
  31740.000    1.479
  31770.000    1.463
  31800.000    1.427
  31830.000    1.482
  31860.000    1.400
  31890.000    1.418
  31920.000    1.473
  31950.000    1.461
  31980.000    1.416
  32010.000    1.442
  32040.000    1.469
  32070.000    1.440
  32100.000    1.429
  32130.000    1.427
  32160.000    1.442
  32190.000    1.430
  32220.000    1.444
  32250.000    1.413
  32280.000    1.415
  32310.000    1.427
  32340.000    1.432
  32370.000    1.470
  32400.000    1.440
  32430.000    1.497
  32460.000    1.499
  32490.000    1.496
  32520.000    1.461
  32550.000    1.445
  32580.000    1.468
  32610.000    1.570
  32640.000    1.613
  32670.000    1.537
  32700.000    1.480
  32730.000    1.539
  32760.000    1.593
  32790.000    1.571
  32820.000    1.535
  32850.000    1.567
  32880.000    1.508
  32910.000    1.540
  32940.000    1.475
  32970.000    1.494
  33000.000    1.525
  33030.000    1.544
  33060.000    1.555
  33090.000    1.571
  33120.000    1.511
  33150.000    1.558
  33180.000    1.554
  33210.000    1.573
  33240.000    1.576
  33270.000    1.545
  33300.000    1.563
  33330.000    1.542
  33360.000    1.521
  33390.000    1.559
  33420.000    1.520
  33450.000    1.528
  33480.000    1.572
  33510.000    1.520
  33540.000    1.512
  33570.000    1.604
  33600.000    1.502
  33630.000    1.581
  33660.000    1.596
  33690.000    1.485
  33720.000    1.475
  33750.000    1.569
  33780.000    1.525
  33810.000    1.518
  33840.000    1.513
  33870.000    1.451
  33900.000    1.481
  33930.000    1.470
  33960.000    1.552
  33990.000    1.553
  34020.000    1.525
  34050.000    1.575
  34080.000    1.470
  34110.000    1.487
  34140.000    1.500
  34170.000    1.551
  34200.000    1.495
  34230.000    1.540
  34260.000    1.465
  34290.000    1.569
  34320.000    1.495
  34350.000    1.474
  34380.000    1.514
  34410.000    1.455
  34440.000    1.504
  34470.000    1.445
  34500.000    1.461
  34530.000    1.427
  34560.000    1.500
  34590.000    1.483
  34620.000    1.524
  34650.000    1.482
  34680.000    1.496
  34710.000    1.499
  34740.000    1.458
  34770.000    1.526
  34800.000    1.495
  34830.000    1.533
  34860.000    1.397
  34890.000    1.498
  34920.000    1.480
  34950.000    1.478
  34980.000    1.549
  35010.000    1.521
  35040.000    1.467
  35070.000    1.478
  35100.000    1.469
  35130.000    1.506
  35160.000    1.460
  35190.000    1.443
  35220.000    1.469
  35250.000    1.464
  35280.000    1.509
  35310.000    1.553
  35340.000    1.523
  35370.000    1.472
  35400.000    1.548
  35430.000    1.484
  35460.000    1.534
  35490.000    1.513
  35520.000    1.546
  35550.000    1.501
  35580.000    1.555
  35610.000    1.502
  35640.000    1.510
  35670.000    1.496
  35700.000    1.484
  35730.000    1.582
  35760.000    1.545
  35790.000    1.579
  35820.000    1.535
  35850.000    1.534
  35880.000    1.671
  35910.000    1.529
  35940.000    1.528
  35970.000    1.560
  36000.000    1.565
  36030.000    1.553
  36060.000    1.506
  36090.000    1.524
  36120.000    1.597
  36150.000    1.523
  36180.000    1.615
  36210.000    1.522
  36240.000    1.501
  36270.000    1.526
  36300.000    1.555
  36330.000    1.590
  36360.000    1.537
  36390.000    1.491
  36420.000    1.567
  36450.000    1.473
  36480.000    1.605
  36510.000    1.536
  36540.000    1.565
  36570.000    1.516
  36600.000    1.540
  36630.000    1.517
  36660.000    1.568
  36690.000    1.506
  36720.000    1.541
  36750.000    1.530
  36780.000    1.504
  36810.000    1.505
  36840.000    1.523
  36870.000    1.579
  36900.000    1.477
  36930.000    1.494
  36960.000    1.566
  36990.000    1.510
  37020.000    1.525
  37050.000    1.539
  37080.000    1.523
  37110.000    1.553
  37140.000    1.519
  37170.000    1.546
  37200.000    1.588
  37230.000    1.588
  37260.000    1.553
  37290.000    1.533
  37320.000    1.571
  37350.000    1.620
  37380.000    1.588
  37410.000    1.540
  37440.000    1.724
  37470.000    1.587
  37500.000    1.630
  37530.000    1.622
  37560.000    1.548
  37590.000    1.594
  37620.000    1.577
  37650.000    1.546
  37680.000    1.597
  37710.000    1.546
  37740.000    1.518
  37770.000    1.508
  37800.000    1.585
  37830.000    1.562
  37860.000    1.563
  37890.000    1.505
  37920.000    1.539
  37950.000    1.544
  37980.000    1.536
  38010.000    1.540
  38040.000    1.609
  38070.000    1.539
  38100.000    1.548
  38130.000    1.562
  38160.000    1.576
  38190.000    1.519
  38220.000    1.602
  38250.000    1.583
  38280.000    1.503
  38310.000    1.565
  38340.000    1.536
  38370.000    1.551
  38400.000    1.621
  38430.000    1.563
  38460.000    1.577
  38490.000    1.553
  38520.000    1.537
  38550.000    1.590
  38580.000    1.590
  38610.000    1.570
  38640.000    1.549
  38670.000    1.596
  38700.000    1.531
  38730.000    1.518
  38760.000    1.532
  38790.000    1.482
  38820.000    1.539
  38850.000    1.574
  38880.000    1.595
  38910.000    1.571
  38940.000    1.552
  38970.000    1.539
  39000.000    1.581
  39030.000    1.581
  39060.000    1.617
  39090.000    1.596
  39120.000    1.561
  39150.000    1.608
  39180.000    1.609
  39210.000    1.629
  39240.000    1.524
  39270.000    1.599
  39300.000    1.573
  39330.000    1.528
  39360.000    1.558
  39390.000    1.519
  39420.000    1.563
  39450.000    1.616
  39480.000    1.630
  39510.000    1.616
  39540.000    1.578
  39570.000    1.624
  39600.000    1.584
  39630.000    1.562
  39660.000    1.585
  39690.000    1.582
  39720.000    1.607
  39750.000    1.564
  39780.000    1.528
  39810.000    1.596
  39840.000    1.545
  39870.000    1.630
  39900.000    1.643
  39930.000    1.519
  39960.000    1.629
  39990.000    1.571
  40020.000    1.584
  40050.000    1.618
  40080.000    1.526
  40110.000    1.591
  40140.000    1.561
  40170.000    1.587
  40200.000    1.578
  40230.000    1.627
  40260.000    1.634
  40290.000    1.571
  40320.000    1.602
  40350.000    1.573
  40380.000    1.578
  40410.000    1.569
  40440.000    1.632
  40470.000    1.662
  40500.000    1.619
  40530.000    1.592
  40560.000    1.632
  40590.000    1.599
  40620.000    1.616
  40650.000    1.579
  40680.000    1.624
  40710.000    1.649
  40740.000    1.565
  40770.000    1.649
  40800.000    1.566
  40830.000    1.561
  40860.000    1.514
  40890.000    1.573
  40920.000    1.525
  40950.000    1.585
  40980.000    1.599
  41010.000    1.540
  41040.000    1.562
  41070.000    1.579
  41100.000    1.564
  41130.000    1.561
  41160.000    1.569
  41190.000    1.591
  41220.000    1.518
  41250.000    1.506
  41280.000    1.574
  41310.000    1.548
  41340.000    1.528
  41370.000    1.603
  41400.000    1.544
  41430.000    1.560
  41460.000    1.509
  41490.000    1.666
  41520.000    1.616
  41550.000    1.582
  41580.000    1.537
  41610.000    1.512
  41640.000    1.576
  41670.000    1.554
  41700.000    1.487
  41730.000    1.588
  41760.000    1.521
  41790.000    1.543
  41820.000    1.520
  41850.000    1.600
  41880.000    1.538
  41910.000    1.543
  41940.000    1.507
  41970.000    1.515
  42000.000    1.597
  42030.000    1.549
  42060.000    1.531
  42090.000    1.609
  42120.000    1.521
  42150.000    1.528
  42180.000    1.585
  42210.000    1.485
  42240.000    1.615
  42270.000    1.559
  42300.000    1.616
  42330.000    1.530
  42360.000    1.574
  42390.000    1.522
  42420.000    1.539
  42450.000    1.515
  42480.000    1.550
  42510.000    1.545
  42540.000    1.565
  42570.000    1.516
  42600.000    1.545
  42630.000    1.581
  42660.000    1.620
  42690.000    1.524
  42720.000    1.585
  42750.000    1.608
  42780.000    1.493
  42810.000    1.509
  42840.000    1.500
  42870.000    1.505
  42900.000    1.507
  42930.000    1.575
  42960.000    1.588
  42990.000    1.535
  43020.000    1.534
  43050.000    1.535
  43080.000    1.628
  43110.000    1.586
  43140.000    1.455
  43170.000    1.559
  43200.000    1.567
  43230.000    1.480
  43260.000    1.574
  43290.000    1.554
  43320.000    1.625
  43350.000    1.562
  43380.000    1.600
  43410.000    1.585
  43440.000    1.566
  43470.000    1.552
  43500.000    1.519
  43530.000    1.574
  43560.000    1.557
  43590.000    1.572
  43620.000    1.522
  43650.000    1.541
  43680.000    1.525
  43710.000    1.502
  43740.000    1.614
  43770.000    1.568
  43800.000    1.571
  43830.000    1.680
  43860.000    1.534
  43890.000    1.573
  43920.000    1.610
  43950.000    1.510
  43980.000    1.540
  44010.000    1.557
  44040.000    1.513
  44070.000    1.520
  44100.000    1.595
  44130.000    1.620
  44160.000    1.521
  44190.000    1.474
  44220.000    1.584
  44250.000    1.523
  44280.000    1.522
  44310.000    1.567
  44340.000    1.534
  44370.000    1.609
  44400.000    1.565
  44430.000    1.534
  44460.000    1.536
  44490.000    1.524
  44520.000    1.579
  44550.000    1.504
  44580.000    1.500
  44610.000    1.483
  44640.000    1.499
  44670.000    1.583
  44700.000    1.484
  44730.000    1.559
  44760.000    1.488
  44790.000    1.561
  44820.000    1.543
  44850.000    1.507
  44880.000    1.491
  44910.000    1.541
  44940.000    1.512
  44970.000    1.488
  45000.000    1.563
  45030.000    1.522
  45060.000    1.537
  45090.000    1.563
  45120.000    1.609
  45150.000    1.565
  45180.000    1.609
  45210.000    1.542
  45240.000    1.526
  45270.000    1.473
  45300.000    1.594
  45330.000    1.503
  45360.000    1.444
  45390.000    1.554
  45420.000    1.514
  45450.000    1.498
  45480.000    1.530
  45510.000    1.557
  45540.000    1.584
  45570.000    1.487
  45600.000    1.551
  45630.000    1.545
  45660.000    1.555
  45690.000    1.587
  45720.000    1.541
  45750.000    1.602
  45780.000    1.499
  45810.000    1.539
  45840.000    1.578
  45870.000    1.511
  45900.000    1.499
  45930.000    1.484
  45960.000    1.491
  45990.000    1.555
  46020.000    1.568
  46050.000    1.551
  46080.000    1.487
  46110.000    1.587
  46140.000    1.583
  46170.000    1.533
  46200.000    1.537
  46230.000    1.493
  46260.000    1.503
  46290.000    1.504
  46320.000    1.451
  46350.000    1.525
  46380.000    1.480
  46410.000    1.446
  46440.000    1.551
  46470.000    1.520
  46500.000    1.499
  46530.000    1.438
  46560.000    1.379
  46590.000    1.444
  46620.000    1.503
  46650.000    1.533
  46680.000    1.437
  46710.000    1.502
  46740.000    1.507
  46770.000    1.454
  46800.000    1.452
  46830.000    1.460
  46860.000    1.481
  46890.000    1.488
  46920.000    1.527
  46950.000    1.492
  46980.000    1.502
  47010.000    1.473
  47040.000    1.588
  47070.000    1.502
  47100.000    1.520
  47130.000    1.444
  47160.000    1.499
  47190.000    1.504
  47220.000    1.542
  47250.000    1.526
  47280.000    1.498
  47310.000    1.465
  47340.000    1.547
  47370.000    1.486
  47400.000    1.543
  47430.000    1.535
  47460.000    1.542
  47490.000    1.479
  47520.000    1.500
  47550.000    1.504
  47580.000    1.549
  47610.000    1.507
  47640.000    1.508
  47670.000    1.520
  47700.000    1.459
  47730.000    1.594
  47760.000    1.514
  47790.000    1.538
  47820.000    1.509
  47850.000    1.517
  47880.000    1.501
  47910.000    1.433
  47940.000    1.563
  47970.000    1.487
  48000.000    1.499
  48030.000    1.504
  48060.000    1.478
  48090.000    1.495
  48120.000    1.486
  48150.000    1.504
  48180.000    1.530
  48210.000    1.545
  48240.000    1.545
  48270.000    1.506
  48300.000    1.537
  48330.000    1.529
  48360.000    1.551
  48390.000    1.486
  48420.000    1.492
  48450.000    1.472
  48480.000    1.627
  48510.000    1.489
  48540.000    1.514
  48570.000    1.562
  48600.000    1.520
  48630.000    1.479
  48660.000    1.477
  48690.000    1.550
  48720.000    1.501
  48750.000    1.497
  48780.000    1.566
  48810.000    1.542
  48840.000    1.469
  48870.000    1.512
  48900.000    1.497
  48930.000    1.589
  48960.000    1.485
  48990.000    1.520
  49020.000    1.473
  49050.000    1.484
  49080.000    1.521
  49110.000    1.514
  49140.000    1.531
  49170.000    1.521
  49200.000    1.555
  49230.000    1.528
  49260.000    1.512
  49290.000    1.453
  49320.000    1.424
  49350.000    1.540
  49380.000    1.544
  49410.000    1.503
  49440.000    1.570
  49470.000    1.534
  49500.000    1.478
  49530.000    1.498
  49560.000    1.517
  49590.000    1.430
  49620.000    1.540
  49650.000    1.514
  49680.000    1.623
  49710.000    1.486
  49740.000    1.572
  49770.000    1.444
  49800.000    1.478
  49830.000    1.497
  49860.000    1.578
  49890.000    1.585
  49920.000    1.498
  49950.000    1.516
  49980.000    1.474
  50010.000    1.474
  50040.000    1.471
  50070.000    1.510
  50100.000    1.500
  50130.000    1.532
  50160.000    1.512
  50190.000    1.509
  50220.000    1.485
  50250.000    1.505
  50280.000    1.514
  50310.000    1.504
  50340.000    1.500
  50370.000    1.495
  50400.000    1.512
  50430.000    1.537
  50460.000    1.457
  50490.000    1.456
  50520.000    1.593
  50550.000    1.485
  50580.000    1.546
  50610.000    1.497
  50640.000    1.530
  50670.000    1.485
  50700.000    1.530
  50730.000    1.547
  50760.000    1.489
  50790.000    1.521
  50820.000    1.482
  50850.000    1.529
  50880.000    1.417
  50910.000    1.530
  50940.000    1.520
  50970.000    1.439
  51000.000    1.538
  51030.000    1.559
  51060.000    1.460
  51090.000    1.513
  51120.000    1.540
  51150.000    1.581
  51180.000    1.483
  51210.000    1.474
  51240.000    1.524
  51270.000    1.544
  51300.000    1.488
  51330.000    1.451
  51360.000    1.494
  51390.000    1.510
  51420.000    1.531
  51450.000    1.506
  51480.000    1.495
  51510.000    1.491
  51540.000    1.425
  51570.000    1.507
  51600.000    1.515
  51630.000    1.520
  51660.000    1.550
  51690.000    1.466
  51720.000    1.522
  51750.000    1.444
  51780.000    1.528
  51810.000    1.479
  51840.000    1.497
  51870.000    1.509
  51900.000    1.571
  51930.000    1.503
  51960.000    1.520
  51990.000    1.510
  52020.000    1.522
  52050.000    1.609
  52080.000    1.479
  52110.000    1.467
  52140.000    1.484
  52170.000    1.512
  52200.000    1.480
  52230.000    1.481
  52260.000    1.442
  52290.000    1.431
  52320.000    1.510
  52350.000    1.481
  52380.000    1.426
  52410.000    1.496
  52440.000    1.471
  52470.000    1.441
  52500.000    1.485
  52530.000    1.506
  52560.000    1.469
  52590.000    1.457
  52620.000    1.472
  52650.000    1.473
  52680.000    1.473
  52710.000    1.564
  52740.000    1.513
  52770.000    1.538
  52800.000    1.481
  52830.000    1.507
  52860.000    1.487
  52890.000    1.494
  52920.000    1.526
  52950.000    1.499
  52980.000    1.506
  53010.000    1.572
  53040.000    1.469
  53070.000    1.522
  53100.000    1.498
  53130.000    1.562
  53160.000    1.529
  53190.000    1.567
  53220.000    1.537
  53250.000    1.484
  53280.000    1.518
  53310.000    1.473
  53340.000    1.544
  53370.000    1.489
  53400.000    1.563
  53430.000    1.561
  53460.000    1.464
  53490.000    1.565
  53520.000    1.529
  53550.000    1.577
  53580.000    1.490
  53610.000    1.540
  53640.000    1.552
  53670.000    1.523
  53700.000    1.540
  53730.000    1.515
  53760.000    1.495
  53790.000    1.484
  53820.000    1.489
  53850.000    1.495
  53880.000    1.590
  53910.000    1.499
  53940.000    1.482
  53970.000    1.479
  54000.000    1.495
  54030.000    1.534
  54060.000    1.507
  54090.000    1.504
  54120.000    1.492
  54150.000    1.523
  54180.000    1.446
  54210.000    1.474
  54240.000    1.586
  54270.000    1.556
  54300.000    1.502
  54330.000    1.492
  54360.000    1.484
  54390.000    1.505
  54420.000    1.532
  54450.000    1.531
  54480.000    1.534
  54510.000    1.484
  54540.000    1.483
  54570.000    1.487
  54600.000    1.444
  54630.000    1.536
  54660.000    1.468
  54690.000    1.485
  54720.000    1.481
  54750.000    1.545
  54780.000    1.537
  54810.000    1.470
  54840.000    1.520
  54870.000    1.541
  54900.000    1.558
  54930.000    1.478
  54960.000    1.593
  54990.000    1.592
  55020.000    1.488
  55050.000    1.483
  55080.000    1.577
  55110.000    1.439
  55140.000    1.528
  55170.000    1.505
  55200.000    1.498
  55230.000    1.525
  55260.000    1.493
  55290.000    1.468
  55320.000    1.489
  55350.000    1.539
  55380.000    1.518
  55410.000    1.469
  55440.000    1.549
  55470.000    1.499
  55500.000    1.506
  55530.000    1.464
  55560.000    1.567
  55590.000    1.479
  55620.000    1.447
  55650.000    1.515
  55680.000    1.539
  55710.000    1.513
  55740.000    1.524
  55770.000    1.521
  55800.000    1.457
  55830.000    1.480
  55860.000    1.520
  55890.000    1.559
  55920.000    1.527
  55950.000    1.498
  55980.000    1.515
  56010.000    1.515
  56040.000    1.547
  56070.000    1.453
  56100.000    1.475
  56130.000    1.538
  56160.000    1.517
  56190.000    1.527
  56220.000    1.522
  56250.000    1.498
  56280.000    1.531
  56310.000    1.514
  56340.000    1.608
  56370.000    1.571
  56400.000    1.621
  56430.000    1.537
  56460.000    1.514
  56490.000    1.511
  56520.000    1.477
  56550.000    1.557
  56580.000    1.489
  56610.000    1.519
  56640.000    1.493
  56670.000    1.462
  56700.000    1.501
  56730.000    1.485
  56760.000    1.585
  56790.000    1.522
  56820.000    1.571
  56850.000    1.580
  56880.000    1.491
  56910.000    1.548
  56940.000    1.525
  56970.000    1.500
  57000.000    1.534
  57030.000    1.508
  57060.000    1.502
  57090.000    1.506
  57120.000    1.487
  57150.000    1.421
  57180.000    1.466
  57210.000    1.501
  57240.000    1.539
  57270.000    1.524
  57300.000    1.480
  57330.000    1.449
  57360.000    1.447
  57390.000    1.472
  57420.000    1.506
  57450.000    1.498
  57480.000    1.482
  57510.000    1.503
  57540.000    1.531
  57570.000    1.494
  57600.000    1.500
  57630.000    1.512
  57660.000    1.559
  57690.000    1.450
  57720.000    1.489
  57750.000    1.538
  57780.000    1.470
  57810.000    1.464
  57840.000    1.403
  57870.000    1.392
  57900.000    1.460
  57930.000    1.499
  57960.000    1.513
  57990.000    1.479
  58020.000    1.522
  58050.000    1.500
  58080.000    1.434
  58110.000    1.433
  58140.000    1.491
  58170.000    1.503
  58200.000    1.529
  58230.000    1.494
  58260.000    1.486
  58290.000    1.546
  58320.000    1.530
  58350.000    1.532
  58380.000    1.480
  58410.000    1.441
  58440.000    1.490
  58470.000    1.434
  58500.000    1.537
  58530.000    1.449
  58560.000    1.551
  58590.000    1.498
  58620.000    1.471
  58650.000    1.457
  58680.000    1.453
  58710.000    1.474
  58740.000    1.524
  58770.000    1.473
  58800.000    1.515
  58830.000    1.474
  58860.000    1.603
  58890.000    1.575
  58920.000    1.505
  58950.000    1.471
  58980.000    1.528
  59010.000    1.469
  59040.000    1.430
  59070.000    1.426
  59100.000    1.426
  59130.000    1.524
  59160.000    1.497
  59190.000    1.476
  59220.000    1.438
  59250.000    1.449
  59280.000    1.371
  59310.000    1.495
  59340.000    1.514
  59370.000    1.528
  59400.000    1.474
  59430.000    1.498
  59460.000    1.416
  59490.000    1.485
  59520.000    1.364
  59550.000    1.495
  59580.000    1.532
  59610.000    1.489
  59640.000    1.437
  59670.000    1.470
  59700.000    1.424
  59730.000    1.530
  59760.000    1.493
  59790.000    1.477
  59820.000    1.381
  59850.000    1.498
  59880.000    1.553
  59910.000    1.451
  59940.000    1.471
  59970.000    1.484
  60000.000    1.434
  60030.000    1.533
  60060.000    1.456
  60090.000    1.466
  60120.000    1.513
  60150.000    1.423
  60180.000    1.508
  60210.000    1.527
  60240.000    1.518
  60270.000    1.561
  60300.000    1.495
  60330.000    1.525
  60360.000    1.507
  60390.000    1.462
  60420.000    1.548
  60450.000    1.518
  60480.000    1.568
  60510.000    1.517
  60540.000    1.561
  60570.000    1.505
  60600.000    1.531
  60630.000    1.463
  60660.000    1.492
  60690.000    1.494
  60720.000    1.445
  60750.000    1.571
  60780.000    1.517
  60810.000    1.448
  60840.000    1.536
  60870.000    1.551
  60900.000    1.474
  60930.000    1.548
  60960.000    1.549
  60990.000    1.510
  61020.000    1.428
  61050.000    1.503
  61080.000    1.494
  61110.000    1.585
  61140.000    1.455
  61170.000    1.470
  61200.000    1.568
  61230.000    1.498
  61260.000    1.527
  61290.000    1.503
  61320.000    1.577
  61350.000    1.560
  61380.000    1.586
  61410.000    1.445
  61440.000    1.585
  61470.000    1.474
  61500.000    1.456
  61530.000    1.492
  61560.000    1.536
  61590.000    1.547
  61620.000    1.518
  61650.000    1.484
  61680.000    1.550
  61710.000    1.513
  61740.000    1.457
  61770.000    1.560
  61800.000    1.470
  61830.000    1.516
  61860.000    1.496
  61890.000    1.424
  61920.000    1.471
  61950.000    1.461
  61980.000    1.430
  62010.000    1.523
  62040.000    1.536
  62070.000    1.536
  62100.000    1.542
  62130.000    1.500
  62160.000    1.517
  62190.000    1.523
  62220.000    1.537
  62250.000    1.441
  62280.000    1.429
  62310.000    1.574
  62340.000    1.555
  62370.000    1.525
  62400.000    1.480
  62430.000    1.479
  62460.000    1.485
  62490.000    1.436
  62520.000    1.507
  62550.000    1.482
  62580.000    1.403
  62610.000    1.482
  62640.000    1.475
  62670.000    1.489
  62700.000    1.571
  62730.000    1.561
  62760.000    1.499
  62790.000    1.438
  62820.000    1.494
  62850.000    1.477
  62880.000    1.537
  62910.000    1.446
  62940.000    1.507
  62970.000    1.542
  63000.000    1.446
  63030.000    1.494
  63060.000    1.436
  63090.000    1.458
  63120.000    1.459
  63150.000    1.470
  63180.000    1.502
  63210.000    1.540
  63240.000    1.474
  63270.000    1.435
  63300.000    1.505
  63330.000    1.469
  63360.000    1.433
  63390.000    1.502
  63420.000    1.446
  63450.000    1.468
  63480.000    1.487
  63510.000    1.415
  63540.000    1.447
  63570.000    1.608
  63600.000    1.463
  63630.000    1.472
  63660.000    1.547
  63690.000    1.491
  63720.000    1.470
  63750.000    1.471
  63780.000    1.419
  63810.000    1.494
  63840.000    1.508
  63870.000    1.493
  63900.000    1.518
  63930.000    1.509
  63960.000    1.470
  63990.000    1.388
  64020.000    1.554
  64050.000    1.483
  64080.000    1.484
  64110.000    1.456
  64140.000    1.488
  64170.000    1.477
  64200.000    1.473
  64230.000    1.410
  64260.000    1.413
  64290.000    1.437
  64320.000    1.497
  64350.000    1.471
  64380.000    1.434
  64410.000    1.443
  64440.000    1.538
  64470.000    1.516
  64500.000    1.475
  64530.000    1.426
  64560.000    1.413
  64590.000    1.460
  64620.000    1.439
  64650.000    1.473
  64680.000    1.540
  64710.000    1.431
  64740.000    1.461
  64770.000    1.466
  64800.000    1.434
  64830.000    1.481
  64860.000    1.465
  64890.000    1.442
  64920.000    1.471
  64950.000    1.439
  64980.000    1.436
  65010.000    1.474
  65040.000    1.460
  65070.000    1.472
  65100.000    1.487
  65130.000    1.481
  65160.000    1.426
  65190.000    1.427
  65220.000    1.529
  65250.000    1.510
  65280.000    1.458
  65310.000    1.549
  65340.000    1.515
  65370.000    1.467
  65400.000    1.469
  65430.000    1.498
  65460.000    1.510
  65490.000    1.563
  65520.000    1.485
  65550.000    1.471
  65580.000    1.480
  65610.000    1.524
  65640.000    1.470
  65670.000    1.505
  65700.000    1.523
  65730.000    1.527
  65760.000    1.514
  65790.000    1.487
  65820.000    1.483
  65850.000    1.482
  65880.000    1.542
  65910.000    1.490
  65940.000    1.490
  65970.000    1.483
  66000.000    1.462
  66030.000    1.484
  66060.000    1.467
  66090.000    1.478
  66120.000    1.492
  66150.000    1.520
  66180.000    1.500
  66210.000    1.543
  66240.000    1.564
  66270.000    1.476
  66300.000    1.525
  66330.000    1.532
  66360.000    1.497
  66390.000    1.511
  66420.000    1.508
  66450.000    1.485
  66480.000    1.473
  66510.000    1.508
  66540.000    1.542
  66570.000    1.529
  66600.000    1.467
  66630.000    1.513
  66660.000    1.510
  66690.000    1.503
  66720.000    1.562
  66750.000    1.571
  66780.000    1.496
  66810.000    1.484
  66840.000    1.517
  66870.000    1.580
  66900.000    1.569
  66930.000    1.527
  66960.000    1.509
  66990.000    1.517
  67020.000    1.463
  67050.000    1.467
  67080.000    1.448
  67110.000    1.417
  67140.000    1.480
  67170.000    1.438
  67200.000    1.577
  67230.000    1.456
  67260.000    1.495
  67290.000    1.511
  67320.000    1.423
  67350.000    1.452
  67380.000    1.435
  67410.000    1.505
  67440.000    1.569
  67470.000    1.513
  67500.000    1.554
  67530.000    1.455
  67560.000    1.425
  67590.000    1.524
  67620.000    1.457
  67650.000    1.498
  67680.000    1.564
  67710.000    1.469
  67740.000    1.448
  67770.000    1.441
  67800.000    1.474
  67830.000    1.445
  67860.000    1.500
  67890.000    1.498
  67920.000    1.492
  67950.000    1.499
  67980.000    1.472
  68010.000    1.433
  68040.000    1.462
  68070.000    1.487
  68100.000    1.472
  68130.000    1.435
  68160.000    1.458
  68190.000    1.444
  68220.000    1.473
  68250.000    1.538
  68280.000    1.588
  68310.000    1.451
  68340.000    1.577
  68370.000    1.539
  68400.000    1.447
  68430.000    1.472
  68460.000    1.519
  68490.000    1.393
  68520.000    1.494
  68550.000    1.460
  68580.000    1.434
  68610.000    1.436
  68640.000    1.468
  68670.000    1.498
  68700.000    1.565
  68730.000    1.442
  68760.000    1.508
  68790.000    1.421
  68820.000    1.478
  68850.000    1.464
  68880.000    1.577
  68910.000    1.436
  68940.000    1.472
  68970.000    1.461
  69000.000    1.497
  69030.000    1.455
  69060.000    1.503
  69090.000    1.517
  69120.000    1.497
  69150.000    1.473
  69180.000    1.513
  69210.000    1.470
  69240.000    1.497
  69270.000    1.505
  69300.000    1.459
  69330.000    1.495
  69360.000    1.466
  69390.000    1.455
  69420.000    1.503
  69450.000    1.452
  69480.000    1.435
  69510.000    1.492
  69540.000    1.516
  69570.000    1.538
  69600.000    1.443
  69630.000    1.491
  69660.000    1.453
  69690.000    1.455
  69720.000    1.435
  69750.000    1.507
  69780.000    1.537
  69810.000    1.476
  69840.000    1.461
  69870.000    1.542
  69900.000    1.449
  69930.000    1.453
  69960.000    1.459
  69990.000    1.426
  70020.000    1.438
  70050.000    1.487
  70080.000    1.412
  70110.000    1.453
  70140.000    1.473
  70170.000    1.510
  70200.000    1.403
  70230.000    1.490
  70260.000    1.452
  70290.000    1.535
  70320.000    1.429
  70350.000    1.488
  70380.000    1.485
  70410.000    1.515
  70440.000    1.490
  70470.000    1.456
  70500.000    1.461
  70530.000    1.494
  70560.000    1.470
  70590.000    1.472
  70620.000    1.490
  70650.000    1.485
  70680.000    1.458
  70710.000    1.625
  70740.000    1.507
  70770.000    1.448
  70800.000    1.431
  70830.000    1.532
  70860.000    1.477
  70890.000    1.497
  70920.000    1.506
  70950.000    1.463
  70980.000    1.530
  71010.000    1.513
  71040.000    1.554
  71070.000    1.535
  71100.000    1.473
  71130.000    1.517
  71160.000    1.494
  71190.000    1.467
  71220.000    1.557
  71250.000    1.511
  71280.000    1.479
  71310.000    1.485
  71340.000    1.467
  71370.000    1.512
  71400.000    1.488
  71430.000    1.519
  71460.000    1.520
  71490.000    1.545
  71520.000    1.576
  71550.000    1.528
  71580.000    1.484
  71610.000    1.594
  71640.000    1.399
  71670.000    1.543
  71700.000    1.549
  71730.000    1.458
  71760.000    1.563
  71790.000    1.531
  71820.000    1.521
  71850.000    1.527
  71880.000    1.518
  71910.000    1.531
  71940.000    1.550
  71970.000    1.496
  72000.000    1.481
  72030.000    1.480
  72060.000    1.539
  72090.000    1.496
  72120.000    1.522
  72150.000    1.489
  72180.000    1.535
  72210.000    1.547
  72240.000    1.486
  72270.000    1.490
  72300.000    1.512
  72330.000    1.482
  72360.000    1.425
  72390.000    1.466
  72420.000    1.476
  72450.000    1.458
  72480.000    1.383
  72510.000    1.479
  72540.000    1.415
  72570.000    1.423
  72600.000    1.479
  72630.000    1.442
  72660.000    1.415
  72690.000    1.466
  72720.000    1.514
  72750.000    1.459
  72780.000    1.463
  72810.000    1.503
  72840.000    1.461
  72870.000    1.425
  72900.000    1.442
  72930.000    1.510
  72960.000    1.515
  72990.000    1.560
  73020.000    1.482
  73050.000    1.452
  73080.000    1.512
  73110.000    1.486
  73140.000    1.505
  73170.000    1.572
  73200.000    1.531
  73230.000    1.498
  73260.000    1.552
  73290.000    1.598
  73320.000    1.494
  73350.000    1.572
  73380.000    1.486
  73410.000    1.440
  73440.000    1.563
  73470.000    1.497
  73500.000    1.517
  73530.000    1.412
  73560.000    1.483
  73590.000    1.569
  73620.000    1.503
  73650.000    1.544
  73680.000    1.498
  73710.000    1.511
  73740.000    1.568
  73770.000    1.454
  73800.000    1.465
  73830.000    1.496
  73860.000    1.458
  73890.000    1.504
  73920.000    1.504
  73950.000    1.514
  73980.000    1.477
  74010.000    1.509
  74040.000    1.488
  74070.000    1.486
  74100.000    1.470
  74130.000    1.583
  74160.000    1.506
  74190.000    1.526
  74220.000    1.531
  74250.000    1.477
  74280.000    1.446
  74310.000    1.461
  74340.000    1.539
  74370.000    1.464
  74400.000    1.477
  74430.000    1.439
  74460.000    1.496
  74490.000    1.429
  74520.000    1.483
  74550.000    1.386
  74580.000    1.480
  74610.000    1.416
  74640.000    1.458
  74670.000    1.514
  74700.000    1.527
  74730.000    1.495
  74760.000    1.510
  74790.000    1.478
  74820.000    1.508
  74850.000    1.511
  74880.000    1.525
  74910.000    1.479
  74940.000    1.554
  74970.000    1.520
  75000.000    1.451
  75030.000    1.489
  75060.000    1.533
  75090.000    1.566
  75120.000    1.546
  75150.000    1.480
  75180.000    1.422
  75210.000    1.553
  75240.000    1.499
  75270.000    1.471
  75300.000    1.448
  75330.000    1.544
  75360.000    1.517
  75390.000    1.515
  75420.000    1.531
  75450.000    1.528
  75480.000    1.462
  75510.000    1.535
  75540.000    1.476
  75570.000    1.571
  75600.000    1.512
  75630.000    1.495
  75660.000    1.543
  75690.000    1.487
  75720.000    1.478
  75750.000    1.479
  75780.000    1.465
  75810.000    1.545
  75840.000    1.391
  75870.000    1.448
  75900.000    1.505
  75930.000    1.513
  75960.000    1.560
  75990.000    1.511
  76020.000    1.403
  76050.000    1.505
  76080.000    1.521
  76110.000    1.466
  76140.000    1.523
  76170.000    1.498
  76200.000    1.510
  76230.000    1.541
  76260.000    1.460
  76290.000    1.485
  76320.000    1.459
  76350.000    1.485
  76380.000    1.535
  76410.000    1.450
  76440.000    1.493
  76470.000    1.456
  76500.000    1.463
  76530.000    1.488
  76560.000    1.440
  76590.000    1.535
  76620.000    1.503
  76650.000    1.499
  76680.000    1.405
  76710.000    1.399
  76740.000    1.520
  76770.000    1.471
  76800.000    1.457
  76830.000    1.449
  76860.000    1.485
  76890.000    1.440
  76920.000    1.509
  76950.000    1.447
  76980.000    1.440
  77010.000    1.475
  77040.000    1.471
  77070.000    1.528
  77100.000    1.448
  77130.000    1.503
  77160.000    1.430
  77190.000    1.456
  77220.000    1.462
  77250.000    1.493
  77280.000    1.396
  77310.000    1.389
  77340.000    1.448
  77370.000    1.444
  77400.000    1.513
  77430.000    1.436
  77460.000    1.454
  77490.000    1.509
  77520.000    1.512
  77550.000    1.491
  77580.000    1.531
  77610.000    1.525
  77640.000    1.493
  77670.000    1.478
  77700.000    1.480
  77730.000    1.476
  77760.000    1.536
  77790.000    1.491
  77820.000    1.531
  77850.000    1.488
  77880.000    1.505
  77910.000    1.546
  77940.000    1.538
  77970.000    1.513
  78000.000    1.507
  78030.000    1.519
  78060.000    1.500
  78090.000    1.477
  78120.000    1.545
  78150.000    1.564
  78180.000    1.498
  78210.000    1.494
  78240.000    1.504
  78270.000    1.544
  78300.000    1.545
  78330.000    1.511
  78360.000    1.501
  78390.000    1.428
  78420.000    1.420
  78450.000    1.509
  78480.000    1.453
  78510.000    1.545
  78540.000    1.480
  78570.000    1.456
  78600.000    1.474
  78630.000    1.472
  78660.000    1.530
  78690.000    1.559
  78720.000    1.593
  78750.000    1.545
  78780.000    1.501
  78810.000    1.464
  78840.000    1.520
  78870.000    1.529
  78900.000    1.495
  78930.000    1.684
  78960.000    1.490
  78990.000    1.501
  79020.000    1.546
  79050.000    1.586
  79080.000    1.550
  79110.000    1.481
  79140.000    1.583
  79170.000    1.546
  79200.000    1.517
  79230.000    1.510
  79260.000    1.509
  79290.000    1.536
  79320.000    1.455
  79350.000    1.629
  79380.000    1.474
  79410.000    1.591
  79440.000    1.543
  79470.000    1.525
  79500.000    1.419
  79530.000    1.561
  79560.000    1.514
  79590.000    1.563
  79620.000    1.513
  79650.000    1.506
  79680.000    1.514
  79710.000    1.473
  79740.000    1.493
  79770.000    1.518
  79800.000    1.547
  79830.000    1.558
  79860.000    1.527
  79890.000    1.522
  79920.000    1.508
  79950.000    1.515
  79980.000    1.521
  80010.000    1.462
  80040.000    1.554
  80070.000    1.539
  80100.000    1.490
  80130.000    1.633
  80160.000    1.587
  80190.000    1.526
  80220.000    1.476
  80250.000    1.494
  80280.000    1.476
  80310.000    1.565
  80340.000    1.472
  80370.000    1.483
  80400.000    1.481
  80430.000    1.501
  80460.000    1.548
  80490.000    1.511
  80520.000    1.536
  80550.000    1.452
  80580.000    1.518
  80610.000    1.535
  80640.000    1.504
  80670.000    1.553
  80700.000    1.507
  80730.000    1.538
  80760.000    1.570
  80790.000    1.561
  80820.000    1.497
  80850.000    1.547
  80880.000    1.554
  80910.000    1.537
  80940.000    1.486
  80970.000    1.462
  81000.000    1.549
  81030.000    1.514
  81060.000    1.469
  81090.000    1.499
  81120.000    1.520
  81150.000    1.517
  81180.000    1.470
  81210.000    1.456
  81240.000    1.435
  81270.000    1.450
  81300.000    1.465
  81330.000    1.494
  81360.000    1.452
  81390.000    1.500
  81420.000    1.520
  81450.000    1.422
  81480.000    1.464
  81510.000    1.459
  81540.000    1.463
  81570.000    1.517
  81600.000    1.532
  81630.000    1.553
  81660.000    1.632
  81690.000    1.544
  81720.000    1.577
  81750.000    1.523
  81780.000    1.489
  81810.000    1.494
  81840.000    1.532
  81870.000    1.554
  81900.000    1.525
  81930.000    1.494
  81960.000    1.485
  81990.000    1.480
  82020.000    1.444
  82050.000    1.514
  82080.000    1.434
  82110.000    1.455
  82140.000    1.477
  82170.000    1.497
  82200.000    1.520
  82230.000    1.423
  82260.000    1.444
  82290.000    1.483
  82320.000    1.505
  82350.000    1.482
  82380.000    1.500
  82410.000    1.540
  82440.000    1.498
  82470.000    1.453
  82500.000    1.502
  82530.000    1.501
  82560.000    1.383
  82590.000    1.459
  82620.000    1.418
  82650.000    1.437
  82680.000    1.489
  82710.000    1.437
  82740.000    1.435
  82770.000    1.473
  82800.000    1.433
  82830.000    1.415
  82860.000    1.462
  82890.000    1.429
  82920.000    1.569
  82950.000    1.492
  82980.000    1.482
  83010.000    1.462
  83040.000    1.442
  83070.000    1.469
  83100.000    1.487
  83130.000    1.490
  83160.000    1.488
  83190.000    1.437
  83220.000    1.449
  83250.000    1.558
  83280.000    1.460
  83310.000    1.552
  83340.000    1.488
  83370.000    1.513
  83400.000    1.546
  83430.000    1.499
  83460.000    1.580
  83490.000    1.466
  83520.000    1.489
  83550.000    1.465
  83580.000    1.457
  83610.000    1.429
  83640.000    1.464
  83670.000    1.558
  83700.000    1.510
  83730.000    1.539
  83760.000    1.510
  83790.000    1.525
  83820.000    1.449
  83850.000    1.433
  83880.000    1.449
  83910.000    1.392
  83940.000    1.452
  83970.000    1.487
  84000.000    1.416
  84030.000    1.484
  84060.000    1.544
  84090.000    1.556
  84120.000    1.447
  84150.000    1.477
  84180.000    1.529
  84210.000    1.529
  84240.000    1.521
  84270.000    1.507
  84300.000    1.493
  84330.000    1.494
  84360.000    1.513
  84390.000    1.455
  84420.000    1.461
  84450.000    1.561
  84480.000    1.534
  84510.000    1.515
  84540.000    1.498
  84570.000    1.481
  84600.000    1.505
  84630.000    1.456
  84660.000    1.503
  84690.000    1.532
  84720.000    1.500
  84750.000    1.493
  84780.000    1.518
  84810.000    1.498
  84840.000    1.522
  84870.000    1.538
  84900.000    1.488
  84930.000    1.489
  84960.000    1.514
  84990.000    1.555
  85020.000    1.495
  85050.000    1.517
  85080.000    1.508
  85110.000    1.572
  85140.000    1.524
  85170.000    1.584
  85200.000    1.534
  85230.000    1.525
  85260.000    1.533
  85290.000    1.509
  85320.000    1.476
  85350.000    1.511
  85380.000    1.481
  85410.000    1.581
  85440.000    1.461
  85470.000    1.518
  85500.000    1.568
  85530.000    1.556
  85560.000    1.597
  85590.000    1.521
  85620.000    1.509
  85650.000    1.532
  85680.000    1.585
  85710.000    1.497
  85740.000    1.482
  85770.000    1.554
  85800.000    1.524
  85830.000    1.543
  85860.000    1.519
  85890.000    1.576
  85920.000    1.522
  85950.000    1.548
  85980.000    1.525
  86010.000    1.524
  86040.000    1.599
  86070.000    1.609
  86100.000    1.559
  86130.000    1.527
  86160.000    1.519
  86190.000    1.511
  86220.000    1.533
  86250.000    1.476
  86280.000    1.532
  86310.000    1.487
  86340.000    1.526
  86370.000    1.536
  86400.000    1.574
  86430.000    1.607
  86460.000    1.493
  86490.000    1.479
  86520.000    1.503
  86550.000    1.499
  86580.000    1.511
  86610.000    1.500
  86640.000    1.503
  86670.000    1.561
  86700.000    1.464
  86730.000    1.479
  86760.000    1.600
  86790.000    1.462
  86820.000    1.471
  86850.000    1.550
  86880.000    1.522
  86910.000    1.452
  86940.000    1.489
  86970.000    1.458
  87000.000    1.553
  87030.000    1.488
  87060.000    1.519
  87090.000    1.523
  87120.000    1.500
  87150.000    1.497
  87180.000    1.473
  87210.000    1.474
  87240.000    1.524
  87270.000    1.527
  87300.000    1.506
  87330.000    1.494
  87360.000    1.547
  87390.000    1.681
  87420.000    1.490
  87450.000    1.513
  87480.000    1.461
  87510.000    1.477
  87540.000    1.500
  87570.000    1.518
  87600.000    1.519
  87630.000    1.478
  87660.000    1.505
  87690.000    1.470
  87720.000    1.527
  87750.000    1.510
  87780.000    1.503
  87810.000    1.458
  87840.000    1.499
  87870.000    1.540
  87900.000    1.536
  87930.000    1.469
  87960.000    1.517
  87990.000    1.498
  88020.000    1.508
  88050.000    1.502
  88080.000    1.483
  88110.000    1.458
  88140.000    1.517
  88170.000    1.517
  88200.000    1.519
  88230.000    1.480
  88260.000    1.542
  88290.000    1.576
  88320.000    1.530
  88350.000    1.521
  88380.000    1.488
  88410.000    1.502
  88440.000    1.510
  88470.000    1.476
  88500.000    1.564
  88530.000    1.518
  88560.000    1.528
  88590.000    1.546
  88620.000    1.542
  88650.000    1.506
  88680.000    1.466
  88710.000    1.516
  88740.000    1.521
  88770.000    1.518
  88800.000    1.520
  88830.000    1.487
  88860.000    1.535
  88890.000    1.544
  88920.000    1.572
  88950.000    1.551
  88980.000    1.512
  89010.000    1.511
  89040.000    1.472
  89070.000    1.511
  89100.000    1.495
  89130.000    1.516
  89160.000    1.480
  89190.000    1.542
  89220.000    1.546
  89250.000    1.549
  89280.000    1.558
  89310.000    1.529
  89340.000    1.481
  89370.000    1.419
  89400.000    1.509
  89430.000    1.482
  89460.000    1.480
  89490.000    1.504
  89520.000    1.444
  89550.000    1.429
  89580.000    1.477
  89610.000    1.442
  89640.000    1.535
  89670.000    1.430
  89700.000    1.438
  89730.000    1.489
  89760.000    1.431
  89790.000    1.494
  89820.000    1.540
  89850.000    1.476
  89880.000    1.474
  89910.000    1.450
  89940.000    1.509
  89970.000    1.555
  90000.000    1.470
  90030.000    1.539
  90060.000    1.520
  90090.000    1.539
  90120.000    1.482
  90150.000    1.550
  90180.000    1.401
  90210.000    1.545
  90240.000    1.470
  90270.000    1.479
  90300.000    1.524
  90330.000    1.495
  90360.000    1.509
  90390.000    1.561
  90420.000    1.538
  90450.000    1.523
  90480.000    1.504
  90510.000    1.506
  90540.000    1.534
  90570.000    1.531
  90600.000    1.515
  90630.000    1.456
  90660.000    1.539
  90690.000    1.524
  90720.000    1.516
  90750.000    1.513
  90780.000    1.522
  90810.000    1.516
  90840.000    1.451
  90870.000    1.435
  90900.000    1.496
  90930.000    1.447
  90960.000    1.513
  90990.000    1.503
  91020.000    1.480
  91050.000    1.470
  91080.000    1.492
  91110.000    1.485
  91140.000    1.527
  91170.000    1.480
  91200.000    1.459
  91230.000    1.477
  91260.000    1.540
  91290.000    1.472
  91320.000    1.480
  91350.000    1.473
  91380.000    1.521
  91410.000    1.464
  91440.000    1.449
  91470.000    1.523
  91500.000    1.455
  91530.000    1.474
  91560.000    1.484
  91590.000    1.493
  91620.000    1.507
  91650.000    1.436
  91680.000    1.472
  91710.000    1.489
  91740.000    1.476
  91770.000    1.501
  91800.000    1.469
  91830.000    1.497
  91860.000    1.514
  91890.000    1.463
  91920.000    1.545
  91950.000    1.478
  91980.000    1.503
  92010.000    1.460
  92040.000    1.463
  92070.000    1.482
  92100.000    1.472
  92130.000    1.503
  92160.000    1.479
  92190.000    1.477
  92220.000    1.493
  92250.000    1.523
  92280.000    1.457
  92310.000    1.435
  92340.000    1.485
  92370.000    1.459
  92400.000    1.439
  92430.000    1.501
  92460.000    1.497
  92490.000    1.513
  92520.000    1.503
  92550.000    1.512
  92580.000    1.469
  92610.000    1.477
  92640.000    1.485
  92670.000    1.457
  92700.000    1.450
  92730.000    1.486
  92760.000    1.463
  92790.000    1.510
  92820.000    1.497
  92850.000    1.507
  92880.000    1.481
  92910.000    1.530
  92940.000    1.519
  92970.000    1.590
  93000.000    1.463
  93030.000    1.549
  93060.000    1.465
  93090.000    1.452
  93120.000    1.488
  93150.000    1.452
  93180.000    1.498
  93210.000    1.552
  93240.000    1.470
  93270.000    1.491
  93300.000    1.498
  93330.000    1.495
  93360.000    1.532
  93390.000    1.479
  93420.000    1.494
  93450.000    1.457
  93480.000    1.494
  93510.000    1.489
  93540.000    1.449
  93570.000    1.444
  93600.000    1.504
  93630.000    1.483
  93660.000    1.480
  93690.000    1.493
  93720.000    1.487
  93750.000    1.416
  93780.000    1.442
  93810.000    1.456
  93840.000    1.511
  93870.000    1.522
  93900.000    1.453
  93930.000    1.510
  93960.000    1.484
  93990.000    1.496
  94020.000    1.449
  94050.000    1.525
  94080.000    1.454
  94110.000    1.501
  94140.000    1.481
  94170.000    1.484
  94200.000    1.483
  94230.000    1.499
  94260.000    1.517
  94290.000    1.464
  94320.000    1.472
  94350.000    1.568
  94380.000    1.474
  94410.000    1.496
  94440.000    1.508
  94470.000    1.447
  94500.000    1.445
  94530.000    1.484
  94560.000    1.530
  94590.000    1.505
  94620.000    1.470
  94650.000    1.496
  94680.000    1.507
  94710.000    1.487
  94740.000    1.451
  94770.000    1.478
  94800.000    1.488
  94830.000    1.511
  94860.000    1.515
  94890.000    1.471
  94920.000    1.496
  94950.000    1.498
  94980.000    1.460
  95010.000    1.496
  95040.000    1.478
  95070.000    1.555
  95100.000    1.459
  95130.000    1.520
  95160.000    1.483
  95190.000    1.523
  95220.000    1.549
  95250.000    1.512
  95280.000    1.489
  95310.000    1.572
  95340.000    1.493
  95370.000    1.554
  95400.000    1.505
  95430.000    1.542
  95460.000    1.503
  95490.000    1.463
  95520.000    1.557
  95550.000    1.583
  95580.000    1.544
  95610.000    1.563
  95640.000    1.534
  95670.000    1.520
  95700.000    1.481
  95730.000    1.537
  95760.000    1.496
  95790.000    1.498
  95820.000    1.529
  95850.000    1.497
  95880.000    1.500
  95910.000    1.498
  95940.000    1.540
  95970.000    1.524
  96000.000    1.488
  96030.000    1.592
  96060.000    1.526
  96090.000    1.526
  96120.000    1.488
  96150.000    1.492
  96180.000    1.524
  96210.000    1.424
  96240.000    1.527
  96270.000    1.525
  96300.000    1.550
  96330.000    1.549
  96360.000    1.562
  96390.000    1.499
  96420.000    1.496
  96450.000    1.492
  96480.000    1.506
  96510.000    1.444
  96540.000    1.580
  96570.000    1.488
  96600.000    1.574
  96630.000    1.446
  96660.000    1.584
  96690.000    1.499
  96720.000    1.512
  96750.000    1.527
  96780.000    1.509
  96810.000    1.455
  96840.000    1.516
  96870.000    1.493
  96900.000    1.501
  96930.000    1.590
  96960.000    1.611
  96990.000    1.545
  97020.000    1.529
  97050.000    1.510
  97080.000    1.487
  97110.000    1.510
  97140.000    1.470
  97170.000    1.483
  97200.000    1.468
  97230.000    1.506
  97260.000    1.519
  97290.000    1.504
  97320.000    1.551
  97350.000    1.490
  97380.000    1.548
  97410.000    1.500
  97440.000    1.543
  97470.000    1.454
  97500.000    1.478
  97530.000    1.492
  97560.000    1.536
  97590.000    1.526
  97620.000    1.497
  97650.000    1.563
  97680.000    1.490
  97710.000    1.441
  97740.000    1.490
  97770.000    1.487
  97800.000    1.623
  97830.000    1.546
  97860.000    1.575
  97890.000    1.538
  97920.000    1.428
  97950.000    1.452
  97980.000    1.527
  98010.000    1.541
  98040.000    1.505
  98070.000    1.510
  98100.000    1.503
  98130.000    1.551
  98160.000    1.454
  98190.000    1.489
  98220.000    1.482
  98250.000    1.461
  98280.000    1.496
  98310.000    1.542
  98340.000    1.458
  98370.000    1.497
  98400.000    1.545
  98430.000    1.499
  98460.000    1.580
  98490.000    1.498
  98520.000    1.508
  98550.000    1.505
  98580.000    1.454
  98610.000    1.462
  98640.000    1.498
  98670.000    1.606
  98700.000    1.498
  98730.000    1.530
  98760.000    1.519
  98790.000    1.551
  98820.000    1.558
  98850.000    1.493
  98880.000    1.553
  98910.000    1.602
  98940.000    1.623
  98970.000    1.500
  99000.000    1.571
  99030.000    1.493
  99060.000    1.553
  99090.000    1.552
  99120.000    1.483
  99150.000    1.547
  99180.000    1.549
  99210.000    1.563
  99240.000    1.540
  99270.000    1.577
  99300.000    1.504
  99330.000    1.524
  99360.000    1.459
  99390.000    1.539
  99420.000    1.573
  99450.000    1.541
  99480.000    1.510
  99510.000    1.509
  99540.000    1.563
  99570.000    1.525
  99600.000    1.505
  99630.000    1.512
  99660.000    1.556
  99690.000    1.486
  99720.000    1.549
  99750.000    1.461
  99780.000    1.628
  99810.000    1.572
  99840.000    1.560
  99870.000    1.526
  99900.000    1.528
  99930.000    1.579
  99960.000    1.544
  99990.000    1.564
