# Supplementary material for: Identification and validation of biomarkers associated with lactic acid metabolism in diabetic nephropathy
Source: PeerJ. 2026 Mar 3;14:e20761. doi: 10.7717/peerj.20761 (PMC12965171; doi:10.7717/peerj.20761)
Supplement: Supplemental Information 24 [file peerj-14-20761-s024.xvg]

# This file was created Tue Jul 15 20:45:56 2025
# Created by:
#                     :-) GROMACS - gmx distance, 2023.2 (-:
# 
# Executable:   /usr/local/gromacs/bin/gmx
# Data prefix:  /usr/local/gromacs
# Working dir:  /root/autodl-tmp/102_NJZK-20403-7-2/PTGS2_CIMICOXIB-67890/1
# Command line:
#   gmx distance -f md_0_1.xtc -s md_0_1.tpr -n distance_pairs.ndx -select 'com of group 3 plus com of group 25' -oall distance_group3_group25.xvg
# gmx distance is part of G R O M A C S:
#
# Georgetown Riga Oslo Madrid Amsterdam Chisinau Stockholm
#
@    title "Distance"
@    xaxis  label "Time (ps)"
@    yaxis  label "Distance (nm)"
@TYPE xy
      0.000    1.423
     30.000    1.431
     60.000    1.415
     90.000    1.449
    120.000    1.425
    150.000    1.447
    180.000    1.382
    210.000    1.425
    240.000    1.392
    270.000    1.418
    300.000    1.391
    330.000    1.412
    360.000    1.476
    390.000    1.435
    420.000    1.422
    450.000    1.392
    480.000    1.392
    510.000    1.396
    540.000    1.447
    570.000    1.397
    600.000    1.438
    630.000    1.367
    660.000    1.434
    690.000    1.430
    720.000    1.460
    750.000    1.433
    780.000    1.405
    810.000    1.339
    840.000    1.339
    870.000    1.346
    900.000    1.336
    930.000    1.331
    960.000    1.361
    990.000    1.398
   1020.000    1.400
   1050.000    1.373
   1080.000    1.354
   1110.000    1.336
   1140.000    1.350
   1170.000    1.347
   1200.000    1.379
   1230.000    1.327
   1260.000    1.402
   1290.000    1.364
   1320.000    1.388
   1350.000    1.403
   1380.000    1.396
   1410.000    1.351
   1440.000    1.406
   1470.000    1.400
   1500.000    1.447
   1530.000    1.402
   1560.000    1.409
   1590.000    1.391
   1620.000    1.387
   1650.000    1.350
   1680.000    1.404
   1710.000    1.420
   1740.000    1.420
   1770.000    1.446
   1800.000    1.406
   1830.000    1.411
   1860.000    1.423
   1890.000    1.366
   1920.000    1.411
   1950.000    1.376
   1980.000    1.390
   2010.000    1.402
   2040.000    1.418
   2070.000    1.428
   2100.000    1.414
   2130.000    1.426
   2160.000    1.432
   2190.000    1.415
   2220.000    1.432
   2250.000    1.373
   2280.000    1.427
   2310.000    1.407
   2340.000    1.430
   2370.000    1.422
   2400.000    1.454
   2430.000    1.457
   2460.000    1.443
   2490.000    1.420
   2520.000    1.449
   2550.000    1.418
   2580.000    1.447
   2610.000    1.424
   2640.000    1.424
   2670.000    1.442
   2700.000    1.379
   2730.000    1.376
   2760.000    1.424
   2790.000    1.433
   2820.000    1.411
   2850.000    1.407
   2880.000    1.393
   2910.000    1.354
   2940.000    1.416
   2970.000    1.381
   3000.000    1.393
   3030.000    1.409
   3060.000    1.410
   3090.000    1.441
   3120.000    1.398
   3150.000    1.451
   3180.000    1.436
   3210.000    1.447
   3240.000    1.454
   3270.000    1.426
   3300.000    1.373
   3330.000    1.374
   3360.000    1.385
   3390.000    1.432
   3420.000    1.410
   3450.000    1.430
   3480.000    1.403
   3510.000    1.415
   3540.000    1.366
   3570.000    1.428
   3600.000    1.464
   3630.000    1.413
   3660.000    1.428
   3690.000    1.452
   3720.000    1.419
   3750.000    1.428
   3780.000    1.411
   3810.000    1.417
   3840.000    1.386
   3870.000    1.384
   3900.000    1.432
   3930.000    1.410
   3960.000    1.394
   3990.000    1.437
   4020.000    1.410
   4050.000    1.352
   4080.000    1.390
   4110.000    1.401
   4140.000    1.454
   4170.000    1.441
   4200.000    1.446
   4230.000    1.468
   4260.000    1.405
   4290.000    1.419
   4320.000    1.402
   4350.000    1.370
   4380.000    1.391
   4410.000    1.399
   4440.000    1.386
   4470.000    1.452
   4500.000    1.432
   4530.000    1.372
   4560.000    1.431
   4590.000    1.370
   4620.000    1.384
   4650.000    1.411
   4680.000    1.389
   4710.000    1.423
   4740.000    1.465
   4770.000    1.367
   4800.000    1.427
   4830.000    1.397
   4860.000    1.380
   4890.000    1.438
   4920.000    1.408
   4950.000    1.389
   4980.000    1.391
   5010.000    1.411
   5040.000    1.420
   5070.000    1.386
   5100.000    1.404
   5130.000    1.424
   5160.000    1.419
   5190.000    1.424
   5220.000    1.459
   5250.000    1.411
   5280.000    1.454
   5310.000    1.403
   5340.000    1.395
   5370.000    1.433
   5400.000    1.420
   5430.000    1.408
   5460.000    1.428
   5490.000    1.401
   5520.000    1.446
   5550.000    1.342
   5580.000    1.443
   5610.000    1.422
   5640.000    1.420
   5670.000    1.462
   5700.000    1.439
   5730.000    1.435
   5760.000    1.411
   5790.000    1.405
   5820.000    1.441
   5850.000    1.375
   5880.000    1.439
   5910.000    1.453
   5940.000    1.451
   5970.000    1.439
   6000.000    1.459
   6030.000    1.423
   6060.000    1.405
   6090.000    1.397
   6120.000    1.431
   6150.000    1.411
   6180.000    1.410
   6210.000    1.397
   6240.000    1.438
   6270.000    1.437
   6300.000    1.485
   6330.000    1.438
   6360.000    1.408
   6390.000    1.472
   6420.000    1.371
   6450.000    1.390
   6480.000    1.411
   6510.000    1.424
   6540.000    1.419
   6570.000    1.414
   6600.000    1.391
   6630.000    1.439
   6660.000    1.421
   6690.000    1.413
   6720.000    1.401
   6750.000    1.461
   6780.000    1.442
   6810.000    1.433
   6840.000    1.343
   6870.000    1.396
   6900.000    1.371
   6930.000    1.374
   6960.000    1.417
   6990.000    1.371
   7020.000    1.399
   7050.000    1.429
   7080.000    1.419
   7110.000    1.419
   7140.000    1.415
   7170.000    1.421
   7200.000    1.422
   7230.000    1.414
   7260.000    1.407
   7290.000    1.483
   7320.000    1.397
   7350.000    1.393
   7380.000    1.384
   7410.000    1.376
   7440.000    1.401
   7470.000    1.460
   7500.000    1.360
   7530.000    1.392
   7560.000    1.400
   7590.000    1.389
   7620.000    1.439
   7650.000    1.445
   7680.000    1.458
   7710.000    1.412
   7740.000    1.459
   7770.000    1.463
   7800.000    1.444
   7830.000    1.400
   7860.000    1.477
   7890.000    1.435
   7920.000    1.454
   7950.000    1.412
   7980.000    1.431
   8010.000    1.425
   8040.000    1.421
   8070.000    1.437
   8100.000    1.471
   8130.000    1.436
   8160.000    1.428
   8190.000    1.422
   8220.000    1.430
   8250.000    1.386
   8280.000    1.465
   8310.000    1.466
   8340.000    1.449
   8370.000    1.485
   8400.000    1.491
   8430.000    1.471
   8460.000    1.445
   8490.000    1.418
   8520.000    1.448
   8550.000    1.460
   8580.000    1.442
   8610.000    1.440
   8640.000    1.404
   8670.000    1.418
   8700.000    1.401
   8730.000    1.439
   8760.000    1.412
   8790.000    1.443
   8820.000    1.380
   8850.000    1.442
   8880.000    1.415
   8910.000    1.402
   8940.000    1.434
   8970.000    1.456
   9000.000    1.462
   9030.000    1.412
   9060.000    1.429
   9090.000    1.442
   9120.000    1.440
   9150.000    1.483
   9180.000    1.472
   9210.000    1.457
   9240.000    1.492
   9270.000    1.496
   9300.000    1.480
   9330.000    1.471
   9360.000    1.425
   9390.000    1.449
   9420.000    1.449
   9450.000    1.461
   9480.000    1.422
   9510.000    1.432
   9540.000    1.407
   9570.000    1.373
   9600.000    1.402
   9630.000    1.467
   9660.000    1.411
   9690.000    1.451
   9720.000    1.452
   9750.000    1.462
   9780.000    1.442
   9810.000    1.500
   9840.000    1.442
   9870.000    1.428
   9900.000    1.447
   9930.000    1.429
   9960.000    1.451
   9990.000    1.474
  10020.000    1.415
  10050.000    1.466
  10080.000    1.427
  10110.000    1.454
  10140.000    1.510
  10170.000    1.452
  10200.000    1.461
  10230.000    1.441
  10260.000    1.437
  10290.000    1.425
  10320.000    1.456
  10350.000    1.425
  10380.000    1.416
  10410.000    1.458
  10440.000    1.447
  10470.000    1.470
  10500.000    1.441
  10530.000    1.450
  10560.000    1.439
  10590.000    1.428
  10620.000    1.447
  10650.000    1.433
  10680.000    1.463
  10710.000    1.448
  10740.000    1.426
  10770.000    1.449
  10800.000    1.460
  10830.000    1.448
  10860.000    1.466
  10890.000    1.448
  10920.000    1.445
  10950.000    1.453
  10980.000    1.435
  11010.000    1.425
  11040.000    1.415
  11070.000    1.447
  11100.000    1.442
  11130.000    1.440
  11160.000    1.498
  11190.000    1.441
  11220.000    1.400
  11250.000    1.429
  11280.000    1.406
  11310.000    1.439
  11340.000    1.463
  11370.000    1.430
  11400.000    1.450
  11430.000    1.447
  11460.000    1.466
  11490.000    1.456
  11520.000    1.450
  11550.000    1.458
  11580.000    1.439
  11610.000    1.415
  11640.000    1.452
  11670.000    1.420
  11700.000    1.378
  11730.000    1.419
  11760.000    1.430
  11790.000    1.427
  11820.000    1.454
  11850.000    1.430
  11880.000    1.472
  11910.000    1.470
  11940.000    1.444
  11970.000    1.447
  12000.000    1.460
  12030.000    1.440
  12060.000    1.441
  12090.000    1.426
  12120.000    1.428
  12150.000    1.433
  12180.000    1.416
  12210.000    1.414
  12240.000    1.418
  12270.000    1.458
  12300.000    1.463
  12330.000    1.457
  12360.000    1.427
  12390.000    1.429
  12420.000    1.420
  12450.000    1.411
  12480.000    1.415
  12510.000    1.411
  12540.000    1.399
  12570.000    1.388
  12600.000    1.422
  12630.000    1.418
  12660.000    1.397
  12690.000    1.434
  12720.000    1.452
  12750.000    1.433
  12780.000    1.435
  12810.000    1.451
  12840.000    1.467
  12870.000    1.480
  12900.000    1.466
  12930.000    1.440
  12960.000    1.448
  12990.000    1.428
  13020.000    1.439
  13050.000    1.421
  13080.000    1.438
  13110.000    1.434
  13140.000    1.478
  13170.000    1.445
  13200.000    1.431
  13230.000    1.474
  13260.000    1.481
  13290.000    1.434
  13320.000    1.473
  13350.000    1.424
  13380.000    1.471
  13410.000    1.425
  13440.000    1.478
  13470.000    1.481
  13500.000    1.493
  13530.000    1.479
  13560.000    1.443
  13590.000    1.449
  13620.000    1.523
  13650.000    1.452
  13680.000    1.470
  13710.000    1.488
  13740.000    1.487
  13770.000    1.495
  13800.000    1.376
  13830.000    1.465
  13860.000    1.485
  13890.000    1.426
  13920.000    1.433
  13950.000    1.441
  13980.000    1.458
  14010.000    1.421
  14040.000    1.435
  14070.000    1.433
  14100.000    1.479
  14130.000    1.444
  14160.000    1.436
  14190.000    1.433
  14220.000    1.458
  14250.000    1.412
  14280.000    1.453
  14310.000    1.424
  14340.000    1.412
  14370.000    1.408
  14400.000    1.405
  14430.000    1.443
  14460.000    1.403
  14490.000    1.445
  14520.000    1.397
  14550.000    1.440
  14580.000    1.387
  14610.000    1.478
  14640.000    1.410
  14670.000    1.399
  14700.000    1.408
  14730.000    1.386
  14760.000    1.410
  14790.000    1.444
  14820.000    1.463
  14850.000    1.453
  14880.000    1.437
  14910.000    1.414
  14940.000    1.436
  14970.000    1.428
  15000.000    1.429
  15030.000    1.441
  15060.000    1.466
  15090.000    1.445
  15120.000    1.438
  15150.000    1.435
  15180.000    1.420
  15210.000    1.425
  15240.000    1.392
  15270.000    1.403
  15300.000    1.405
  15330.000    1.425
  15360.000    1.455
  15390.000    1.483
  15420.000    1.460
  15450.000    1.433
  15480.000    1.443
  15510.000    1.468
  15540.000    1.411
  15570.000    1.443
  15600.000    1.399
  15630.000    1.409
  15660.000    1.401
  15690.000    1.446
  15720.000    1.421
  15750.000    1.390
  15780.000    1.387
  15810.000    1.444
  15840.000    1.438
  15870.000    1.419
  15900.000    1.459
  15930.000    1.420
  15960.000    1.438
  15990.000    1.409
  16020.000    1.371
  16050.000    1.428
  16080.000    1.407
  16110.000    1.345
  16140.000    1.449
  16170.000    1.401
  16200.000    1.388
  16230.000    1.440
  16260.000    1.401
  16290.000    1.405
  16320.000    1.398
  16350.000    1.430
  16380.000    1.438
  16410.000    1.445
  16440.000    1.434
  16470.000    1.474
  16500.000    1.497
  16530.000    1.429
  16560.000    1.439
  16590.000    1.419
  16620.000    1.467
  16650.000    1.449
  16680.000    1.430
  16710.000    1.410
  16740.000    1.445
  16770.000    1.458
  16800.000    1.510
  16830.000    1.476
  16860.000    1.473
  16890.000    1.465
  16920.000    1.517
  16950.000    1.457
  16980.000    1.467
  17010.000    1.465
  17040.000    1.483
  17070.000    1.464
  17100.000    1.419
  17130.000    1.410
  17160.000    1.441
  17190.000    1.414
  17220.000    1.433
  17250.000    1.390
  17280.000    1.425
  17310.000    1.392
  17340.000    1.420
  17370.000    1.475
  17400.000    1.474
  17430.000    1.346
  17460.000    1.376
  17490.000    1.410
  17520.000    1.472
  17550.000    1.447
  17580.000    1.418
  17610.000    1.468
  17640.000    1.453
  17670.000    1.448
  17700.000    1.472
  17730.000    1.439
  17760.000    1.429
  17790.000    1.384
  17820.000    1.427
  17850.000    1.451
  17880.000    1.428
  17910.000    1.424
  17940.000    1.437
  17970.000    1.431
  18000.000    1.427
  18030.000    1.389
  18060.000    1.408
  18090.000    1.475
  18120.000    1.405
  18150.000    1.457
  18180.000    1.447
  18210.000    1.465
  18240.000    1.416
  18270.000    1.410
  18300.000    1.409
  18330.000    1.427
  18360.000    1.415
  18390.000    1.395
  18420.000    1.475
  18450.000    1.427
  18480.000    1.428
  18510.000    1.464
  18540.000    1.429
  18570.000    1.425
  18600.000    1.433
  18630.000    1.473
  18660.000    1.473
  18690.000    1.418
  18720.000    1.421
  18750.000    1.383
  18780.000    1.421
  18810.000    1.394
  18840.000    1.409
  18870.000    1.495
  18900.000    1.405
  18930.000    1.443
  18960.000    1.503
  18990.000    1.416
  19020.000    1.410
  19050.000    1.406
  19080.000    1.459
  19110.000    1.443
  19140.000    1.414
  19170.000    1.423
  19200.000    1.387
  19230.000    1.499
  19260.000    1.421
  19290.000    1.375
  19320.000    1.423
  19350.000    1.430
  19380.000    1.455
  19410.000    1.400
  19440.000    1.459
  19470.000    1.389
  19500.000    1.426
  19530.000    1.423
  19560.000    1.432
  19590.000    1.423
  19620.000    1.396
  19650.000    1.345
  19680.000    1.386
  19710.000    1.419
  19740.000    1.427
  19770.000    1.415
  19800.000    1.414
  19830.000    1.449
  19860.000    1.414
  19890.000    1.440
  19920.000    1.422
  19950.000    1.466
  19980.000    1.389
  20010.000    1.465
  20040.000    1.412
  20070.000    1.443
  20100.000    1.433
  20130.000    1.489
  20160.000    1.463
  20190.000    1.418
  20220.000    1.424
  20250.000    1.453
  20280.000    1.449
  20310.000    1.438
  20340.000    1.448
  20370.000    1.463
  20400.000    1.490
  20430.000    1.447
  20460.000    1.446
  20490.000    1.474
  20520.000    1.458
  20550.000    1.435
  20580.000    1.448
  20610.000    1.444
  20640.000    1.432
  20670.000    1.423
  20700.000    1.433
  20730.000    1.436
  20760.000    1.416
  20790.000    1.402
  20820.000    1.444
  20850.000    1.504
  20880.000    1.419
  20910.000    1.458
  20940.000    1.450
  20970.000    1.455
  21000.000    1.454
  21030.000    1.471
  21060.000    1.420
  21090.000    1.475
  21120.000    1.460
  21150.000    1.418
  21180.000    1.443
  21210.000    1.451
  21240.000    1.423
  21270.000    1.455
  21300.000    1.478
  21330.000    1.424
  21360.000    1.391
  21390.000    1.471
  21420.000    1.462
  21450.000    1.473
  21480.000    1.470
  21510.000    1.451
  21540.000    1.441
  21570.000    1.423
  21600.000    1.451
  21630.000    1.460
  21660.000    1.421
  21690.000    1.483
  21720.000    1.457
  21750.000    1.445
  21780.000    1.452
  21810.000    1.421
  21840.000    1.397
  21870.000    1.457
  21900.000    1.407
  21930.000    1.427
  21960.000    1.444
  21990.000    1.440
  22020.000    1.446
  22050.000    1.496
  22080.000    1.473
  22110.000    1.443
  22140.000    1.466
  22170.000    1.483
  22200.000    1.501
  22230.000    1.468
  22260.000    1.486
  22290.000    1.474
  22320.000    1.435
  22350.000    1.488
  22380.000    1.474
  22410.000    1.410
  22440.000    1.429
  22470.000    1.474
  22500.000    1.470
  22530.000    1.463
  22560.000    1.446
  22590.000    1.441
  22620.000    1.518
  22650.000    1.450
  22680.000    1.476
  22710.000    1.443
  22740.000    1.479
  22770.000    1.435
  22800.000    1.466
  22830.000    1.435
  22860.000    1.438
  22890.000    1.443
  22920.000    1.432
  22950.000    1.487
  22980.000    1.459
  23010.000    1.477
  23040.000    1.383
  23070.000    1.434
  23100.000    1.476
  23130.000    1.442
  23160.000    1.422
  23190.000    1.458
  23220.000    1.481
  23250.000    1.423
  23280.000    1.457
  23310.000    1.404
  23340.000    1.462
  23370.000    1.469
  23400.000    1.484
  23430.000    1.457
  23460.000    1.448
  23490.000    1.456
  23520.000    1.458
  23550.000    1.458
  23580.000    1.467
  23610.000    1.454
  23640.000    1.471
  23670.000    1.428
  23700.000    1.434
  23730.000    1.450
  23760.000    1.502
  23790.000    1.423
  23820.000    1.406
  23850.000    1.455
  23880.000    1.486
  23910.000    1.485
  23940.000    1.424
  23970.000    1.461
  24000.000    1.417
  24030.000    1.444
  24060.000    1.496
  24090.000    1.461
  24120.000    1.499
  24150.000    1.438
  24180.000    1.490
  24210.000    1.457
  24240.000    1.471
  24270.000    1.450
  24300.000    1.428
  24330.000    1.474
  24360.000    1.468
  24390.000    1.427
  24420.000    1.456
  24450.000    1.455
  24480.000    1.467
  24510.000    1.464
  24540.000    1.495
  24570.000    1.487
  24600.000    1.424
  24630.000    1.476
  24660.000    1.435
  24690.000    1.469
  24720.000    1.470
  24750.000    1.439
  24780.000    1.518
  24810.000    1.474
  24840.000    1.436
  24870.000    1.447
  24900.000    1.401
  24930.000    1.462
  24960.000    1.462
  24990.000    1.485
  25020.000    1.453
  25050.000    1.471
  25080.000    1.426
  25110.000    1.450
  25140.000    1.427
  25170.000    1.457
  25200.000    1.399
  25230.000    1.484
  25260.000    1.426
  25290.000    1.471
  25320.000    1.439
  25350.000    1.491
  25380.000    1.461
  25410.000    1.451
  25440.000    1.467
  25470.000    1.470
  25500.000    1.477
  25530.000    1.457
  25560.000    1.418
  25590.000    1.467
  25620.000    1.511
  25650.000    1.478
  25680.000    1.480
  25710.000    1.449
  25740.000    1.434
  25770.000    1.476
  25800.000    1.513
  25830.000    1.452
  25860.000    1.525
  25890.000    1.493
  25920.000    1.504
  25950.000    1.500
  25980.000    1.529
  26010.000    1.512
  26040.000    1.496
  26070.000    1.474
  26100.000    1.491
  26130.000    1.448
  26160.000    1.420
  26190.000    1.499
  26220.000    1.484
  26250.000    1.476
  26280.000    1.453
  26310.000    1.494
  26340.000    1.459
  26370.000    1.513
  26400.000    1.500
  26430.000    1.477
  26460.000    1.455
  26490.000    1.457
  26520.000    1.472
  26550.000    1.482
  26580.000    1.433
  26610.000    1.457
  26640.000    1.464
  26670.000    1.403
  26700.000    1.404
  26730.000    1.471
  26760.000    1.418
  26790.000    1.406
  26820.000    1.421
  26850.000    1.467
  26880.000    1.467
  26910.000    1.452
  26940.000    1.435
  26970.000    1.428
  27000.000    1.424
  27030.000    1.440
  27060.000    1.446
  27090.000    1.428
  27120.000    1.414
  27150.000    1.444
  27180.000    1.471
  27210.000    1.474
  27240.000    1.476
  27270.000    1.427
  27300.000    1.388
  27330.000    1.420
  27360.000    1.442
  27390.000    1.460
  27420.000    1.431
  27450.000    1.452
  27480.000    1.412
  27510.000    1.351
  27540.000    1.433
  27570.000    1.482
  27600.000    1.438
  27630.000    1.447
  27660.000    1.418
  27690.000    1.452
  27720.000    1.481
  27750.000    1.401
  27780.000    1.435
  27810.000    1.459
  27840.000    1.465
  27870.000    1.439
  27900.000    1.426
  27930.000    1.430
  27960.000    1.411
  27990.000    1.440
  28020.000    1.463
  28050.000    1.445
  28080.000    1.444
  28110.000    1.397
  28140.000    1.438
  28170.000    1.435
  28200.000    1.427
  28230.000    1.445
  28260.000    1.444
  28290.000    1.429
  28320.000    1.499
  28350.000    1.437
  28380.000    1.469
  28410.000    1.448
  28440.000    1.469
  28470.000    1.522
  28500.000    1.458
  28530.000    1.442
  28560.000    1.466
  28590.000    1.422
  28620.000    1.395
  28650.000    1.474
  28680.000    1.481
  28710.000    1.488
  28740.000    1.459
  28770.000    1.419
  28800.000    1.428
  28830.000    1.461
  28860.000    1.445
  28890.000    1.465
  28920.000    1.459
  28950.000    1.414
  28980.000    1.417
  29010.000    1.462
  29040.000    1.471
  29070.000    1.420
  29100.000    1.429
  29130.000    1.471
  29160.000    1.462
  29190.000    1.445
  29220.000    1.410
  29250.000    1.430
  29280.000    1.470
  29310.000    1.479
  29340.000    1.410
  29370.000    1.443
  29400.000    1.446
  29430.000    1.453
  29460.000    1.441
  29490.000    1.422
  29520.000    1.479
  29550.000    1.431
  29580.000    1.388
  29610.000    1.452
  29640.000    1.446
  29670.000    1.403
  29700.000    1.394
  29730.000    1.428
  29760.000    1.416
  29790.000    1.409
  29820.000    1.450
  29850.000    1.492
  29880.000    1.461
  29910.000    1.446
  29940.000    1.486
  29970.000    1.457
  30000.000    1.481
  30030.000    1.473
  30060.000    1.409
  30090.000    1.393
  30120.000    1.381
  30150.000    1.435
  30180.000    1.428
  30210.000    1.399
  30240.000    1.474
  30270.000    1.423
  30300.000    1.433
  30330.000    1.415
  30360.000    1.375
  30390.000    1.406
  30420.000    1.425
  30450.000    1.420
  30480.000    1.426
  30510.000    1.377
  30540.000    1.425
  30570.000    1.396
  30600.000    1.407
  30630.000    1.444
  30660.000    1.395
  30690.000    1.390
  30720.000    1.368
  30750.000    1.411
  30780.000    1.428
  30810.000    1.408
  30840.000    1.361
  30870.000    1.389
  30900.000    1.450
  30930.000    1.384
  30960.000    1.380
  30990.000    1.446
  31020.000    1.475
  31050.000    1.400
  31080.000    1.402
  31110.000    1.426
  31140.000    1.402
  31170.000    1.386
  31200.000    1.436
  31230.000    1.439
  31260.000    1.459
  31290.000    1.431
  31320.000    1.414
  31350.000    1.448
  31380.000    1.482
  31410.000    1.468
  31440.000    1.433
  31470.000    1.448
  31500.000    1.443
  31530.000    1.423
  31560.000    1.452
  31590.000    1.425
  31620.000    1.418
  31650.000    1.382
  31680.000    1.437
  31710.000    1.434
  31740.000    1.464
  31770.000    1.414
  31800.000    1.404
  31830.000    1.421
  31860.000    1.376
  31890.000    1.398
  31920.000    1.463
  31950.000    1.458
  31980.000    1.397
  32010.000    1.383
  32040.000    1.437
  32070.000    1.404
  32100.000    1.365
  32130.000    1.394
  32160.000    1.430
  32190.000    1.428
  32220.000    1.457
  32250.000    1.340
  32280.000    1.408
  32310.000    1.433
  32340.000    1.367
  32370.000    1.455
  32400.000    1.460
  32430.000    1.471
  32460.000    1.469
  32490.000    1.431
  32520.000    1.448
  32550.000    1.461
  32580.000    1.454
  32610.000    1.428
  32640.000    1.458
  32670.000    1.406
  32700.000    1.417
  32730.000    1.446
  32760.000    1.474
  32790.000    1.406
  32820.000    1.404
  32850.000    1.437
  32880.000    1.400
  32910.000    1.402
  32940.000    1.378
  32970.000    1.372
  33000.000    1.442
  33030.000    1.460
  33060.000    1.433
  33090.000    1.440
  33120.000    1.440
  33150.000    1.378
  33180.000    1.474
  33210.000    1.406
  33240.000    1.436
  33270.000    1.455
  33300.000    1.451
  33330.000    1.424
  33360.000    1.404
  33390.000    1.465
  33420.000    1.412
  33450.000    1.464
  33480.000    1.451
  33510.000    1.396
  33540.000    1.362
  33570.000    1.431
  33600.000    1.415
  33630.000    1.414
  33660.000    1.431
  33690.000    1.442
  33720.000    1.458
  33750.000    1.457
  33780.000    1.441
  33810.000    1.426
  33840.000    1.428
  33870.000    1.418
  33900.000    1.432
  33930.000    1.408
  33960.000    1.496
  33990.000    1.540
  34020.000    1.465
  34050.000    1.492
  34080.000    1.462
  34110.000    1.459
  34140.000    1.472
  34170.000    1.471
  34200.000    1.474
  34230.000    1.452
  34260.000    1.495
  34290.000    1.509
  34320.000    1.492
  34350.000    1.479
  34380.000    1.490
  34410.000    1.483
  34440.000    1.402
  34470.000    1.466
  34500.000    1.405
  34530.000    1.418
  34560.000    1.454
  34590.000    1.409
  34620.000    1.471
  34650.000    1.441
  34680.000    1.432
  34710.000    1.408
  34740.000    1.441
  34770.000    1.500
  34800.000    1.410
  34830.000    1.436
  34860.000    1.446
  34890.000    1.409
  34920.000    1.444
  34950.000    1.458
  34980.000    1.456
  35010.000    1.465
  35040.000    1.459
  35070.000    1.497
  35100.000    1.495
  35130.000    1.408
  35160.000    1.461
  35190.000    1.416
  35220.000    1.463
  35250.000    1.449
  35280.000    1.437
  35310.000    1.444
  35340.000    1.426
  35370.000    1.464
  35400.000    1.417
  35430.000    1.458
  35460.000    1.450
  35490.000    1.410
  35520.000    1.386
  35550.000    1.434
  35580.000    1.497
  35610.000    1.468
  35640.000    1.469
  35670.000    1.462
  35700.000    1.449
  35730.000    1.436
  35760.000    1.463
  35790.000    1.456
  35820.000    1.430
  35850.000    1.403
  35880.000    1.480
  35910.000    1.456
  35940.000    1.445
  35970.000    1.436
  36000.000    1.455
  36030.000    1.495
  36060.000    1.440
  36090.000    1.433
  36120.000    1.488
  36150.000    1.491
  36180.000    1.496
  36210.000    1.440
  36240.000    1.461
  36270.000    1.455
  36300.000    1.472
  36330.000    1.426
  36360.000    1.463
  36390.000    1.415
  36420.000    1.463
  36450.000    1.473
  36480.000    1.490
  36510.000    1.460
  36540.000    1.531
  36570.000    1.476
  36600.000    1.500
  36630.000    1.454
  36660.000    1.479
  36690.000    1.472
  36720.000    1.495
  36750.000    1.489
  36780.000    1.470
  36810.000    1.444
  36840.000    1.483
  36870.000    1.442
  36900.000    1.460
  36930.000    1.468
  36960.000    1.474
  36990.000    1.506
  37020.000    1.480
  37050.000    1.474
  37080.000    1.425
  37110.000    1.517
  37140.000    1.489
  37170.000    1.486
  37200.000    1.538
  37230.000    1.566
  37260.000    1.488
  37290.000    1.511
  37320.000    1.487
  37350.000    1.385
  37380.000    1.481
  37410.000    1.457
  37440.000    1.494
  37470.000    1.475
  37500.000    1.493
  37530.000    1.483
  37560.000    1.434
  37590.000    1.500
  37620.000    1.464
  37650.000    1.490
  37680.000    1.469
  37710.000    1.477
  37740.000    1.467
  37770.000    1.391
  37800.000    1.446
  37830.000    1.476
  37860.000    1.483
  37890.000    1.412
  37920.000    1.479
  37950.000    1.429
  37980.000    1.448
  38010.000    1.437
  38040.000    1.395
  38070.000    1.454
  38100.000    1.419
  38130.000    1.506
  38160.000    1.463
  38190.000    1.429
  38220.000    1.467
  38250.000    1.496
  38280.000    1.439
  38310.000    1.435
  38340.000    1.458
  38370.000    1.370
  38400.000    1.425
  38430.000    1.375
  38460.000    1.426
  38490.000    1.443
  38520.000    1.476
  38550.000    1.473
  38580.000    1.448
  38610.000    1.428
  38640.000    1.403
  38670.000    1.445
  38700.000    1.467
  38730.000    1.455
  38760.000    1.390
  38790.000    1.435
  38820.000    1.480
  38850.000    1.456
  38880.000    1.452
  38910.000    1.434
  38940.000    1.493
  38970.000    1.456
  39000.000    1.446
  39030.000    1.476
  39060.000    1.413
  39090.000    1.468
  39120.000    1.381
  39150.000    1.437
  39180.000    1.454
  39210.000    1.472
  39240.000    1.461
  39270.000    1.418
  39300.000    1.478
  39330.000    1.453
  39360.000    1.411
  39390.000    1.430
  39420.000    1.403
  39450.000    1.444
  39480.000    1.473
  39510.000    1.532
  39540.000    1.422
  39570.000    1.451
  39600.000    1.442
  39630.000    1.461
  39660.000    1.437
  39690.000    1.427
  39720.000    1.480
  39750.000    1.428
  39780.000    1.399
  39810.000    1.409
  39840.000    1.394
  39870.000    1.466
  39900.000    1.425
  39930.000    1.415
  39960.000    1.458
  39990.000    1.458
  40020.000    1.450
  40050.000    1.463
  40080.000    1.414
  40110.000    1.396
  40140.000    1.403
  40170.000    1.447
  40200.000    1.478
  40230.000    1.423
  40260.000    1.438
  40290.000    1.420
  40320.000    1.438
  40350.000    1.438
  40380.000    1.440
  40410.000    1.378
  40440.000    1.438
  40470.000    1.446
  40500.000    1.435
  40530.000    1.444
  40560.000    1.444
  40590.000    1.443
  40620.000    1.488
  40650.000    1.399
  40680.000    1.432
  40710.000    1.458
  40740.000    1.485
  40770.000    1.445
  40800.000    1.380
  40830.000    1.346
  40860.000    1.422
  40890.000    1.403
  40920.000    1.413
  40950.000    1.388
  40980.000    1.431
  41010.000    1.429
  41040.000    1.390
  41070.000    1.429
  41100.000    1.420
  41130.000    1.410
  41160.000    1.434
  41190.000    1.454
  41220.000    1.425
  41250.000    1.400
  41280.000    1.455
  41310.000    1.437
  41340.000    1.454
  41370.000    1.416
  41400.000    1.427
  41430.000    1.481
  41460.000    1.451
  41490.000    1.445
  41520.000    1.486
  41550.000    1.416
  41580.000    1.425
  41610.000    1.436
  41640.000    1.411
  41670.000    1.415
  41700.000    1.402
  41730.000    1.469
  41760.000    1.457
  41790.000    1.413
  41820.000    1.407
  41850.000    1.447
  41880.000    1.445
  41910.000    1.400
  41940.000    1.413
  41970.000    1.392
  42000.000    1.474
  42030.000    1.438
  42060.000    1.421
  42090.000    1.433
  42120.000    1.416
  42150.000    1.358
  42180.000    1.441
  42210.000    1.435
  42240.000    1.419
  42270.000    1.369
  42300.000    1.466
  42330.000    1.460
  42360.000    1.434
  42390.000    1.377
  42420.000    1.459
  42450.000    1.419
  42480.000    1.396
  42510.000    1.420
  42540.000    1.383
  42570.000    1.497
  42600.000    1.388
  42630.000    1.412
  42660.000    1.428
  42690.000    1.408
  42720.000    1.398
  42750.000    1.440
  42780.000    1.449
  42810.000    1.458
  42840.000    1.405
  42870.000    1.413
  42900.000    1.368
  42930.000    1.416
  42960.000    1.452
  42990.000    1.357
  43020.000    1.422
  43050.000    1.426
  43080.000    1.463
  43110.000    1.451
  43140.000    1.439
  43170.000    1.461
  43200.000    1.402
  43230.000    1.397
  43260.000    1.386
  43290.000    1.445
  43320.000    1.428
  43350.000    1.410
  43380.000    1.454
  43410.000    1.377
  43440.000    1.373
  43470.000    1.394
  43500.000    1.385
  43530.000    1.449
  43560.000    1.390
  43590.000    1.452
  43620.000    1.386
  43650.000    1.445
  43680.000    1.416
  43710.000    1.394
  43740.000    1.390
  43770.000    1.428
  43800.000    1.458
  43830.000    1.441
  43860.000    1.416
  43890.000    1.387
  43920.000    1.409
  43950.000    1.392
  43980.000    1.437
  44010.000    1.412
  44040.000    1.424
  44070.000    1.424
  44100.000    1.399
  44130.000    1.444
  44160.000    1.411
  44190.000    1.433
  44220.000    1.441
  44250.000    1.435
  44280.000    1.459
  44310.000    1.418
  44340.000    1.436
  44370.000    1.394
  44400.000    1.418
  44430.000    1.379
  44460.000    1.399
  44490.000    1.362
  44520.000    1.424
  44550.000    1.372
  44580.000    1.374
  44610.000    1.426
  44640.000    1.401
  44670.000    1.397
  44700.000    1.388
  44730.000    1.367
  44760.000    1.411
  44790.000    1.379
  44820.000    1.425
  44850.000    1.353
  44880.000    1.370
  44910.000    1.436
  44940.000    1.390
  44970.000    1.401
  45000.000    1.416
  45030.000    1.383
  45060.000    1.393
  45090.000    1.448
  45120.000    1.436
  45150.000    1.412
  45180.000    1.413
  45210.000    1.375
  45240.000    1.432
  45270.000    1.394
  45300.000    1.427
  45330.000    1.390
  45360.000    1.354
  45390.000    1.305
  45420.000    1.403
  45450.000    1.368
  45480.000    1.460
  45510.000    1.401
  45540.000    1.399
  45570.000    1.438
  45600.000    1.455
  45630.000    1.435
  45660.000    1.419
  45690.000    1.435
  45720.000    1.425
  45750.000    1.409
  45780.000    1.359
  45810.000    1.402
  45840.000    1.421
  45870.000    1.410
  45900.000    1.380
  45930.000    1.340
  45960.000    1.403
  45990.000    1.349
  46020.000    1.397
  46050.000    1.409
  46080.000    1.357
  46110.000    1.415
  46140.000    1.365
  46170.000    1.412
  46200.000    1.362
  46230.000    1.429
  46260.000    1.401
  46290.000    1.393
  46320.000    1.342
  46350.000    1.380
  46380.000    1.431
  46410.000    1.397
  46440.000    1.378
  46470.000    1.394
  46500.000    1.340
  46530.000    1.413
  46560.000    1.388
  46590.000    1.393
  46620.000    1.325
  46650.000    1.403
  46680.000    1.395
  46710.000    1.396
  46740.000    1.409
  46770.000    1.391
  46800.000    1.404
  46830.000    1.408
  46860.000    1.395
  46890.000    1.400
  46920.000    1.323
  46950.000    1.370
  46980.000    1.401
  47010.000    1.392
  47040.000    1.402
  47070.000    1.389
  47100.000    1.354
  47130.000    1.394
  47160.000    1.377
  47190.000    1.403
  47220.000    1.352
  47250.000    1.393
  47280.000    1.335
  47310.000    1.376
  47340.000    1.361
  47370.000    1.332
  47400.000    1.362
  47430.000    1.417
  47460.000    1.378
  47490.000    1.379
  47520.000    1.421
  47550.000    1.307
  47580.000    1.383
  47610.000    1.352
  47640.000    1.397
  47670.000    1.343
  47700.000    1.376
  47730.000    1.427
  47760.000    1.342
  47790.000    1.373
  47820.000    1.375
  47850.000    1.428
  47880.000    1.354
  47910.000    1.341
  47940.000    1.424
  47970.000    1.356
  48000.000    1.360
  48030.000    1.374
  48060.000    1.371
  48090.000    1.312
  48120.000    1.297
  48150.000    1.383
  48180.000    1.324
  48210.000    1.354
  48240.000    1.338
  48270.000    1.357
  48300.000    1.359
  48330.000    1.383
  48360.000    1.364
  48390.000    1.366
  48420.000    1.337
  48450.000    1.351
  48480.000    1.400
  48510.000    1.365
  48540.000    1.360
  48570.000    1.382
  48600.000    1.342
  48630.000    1.356
  48660.000    1.362
  48690.000    1.350
  48720.000    1.368
  48750.000    1.371
  48780.000    1.381
  48810.000    1.356
  48840.000    1.356
  48870.000    1.336
  48900.000    1.389
  48930.000    1.382
  48960.000    1.316
  48990.000    1.378
  49020.000    1.387
  49050.000    1.320
  49080.000    1.371
  49110.000    1.326
  49140.000    1.388
  49170.000    1.319
  49200.000    1.358
  49230.000    1.309
  49260.000    1.308
  49290.000    1.282
  49320.000    1.384
  49350.000    1.421
  49380.000    1.434
  49410.000    1.343
  49440.000    1.371
  49470.000    1.433
  49500.000    1.367
  49530.000    1.384
  49560.000    1.387
  49590.000    1.317
  49620.000    1.354
  49650.000    1.399
  49680.000    1.395
  49710.000    1.403
  49740.000    1.427
  49770.000    1.414
  49800.000    1.354
  49830.000    1.375
  49860.000    1.381
  49890.000    1.390
  49920.000    1.369
  49950.000    1.366
  49980.000    1.339
  50010.000    1.363
  50040.000    1.279
  50070.000    1.346
  50100.000    1.337
  50130.000    1.364
  50160.000    1.436
  50190.000    1.387
  50220.000    1.366
  50250.000    1.357
  50280.000    1.377
  50310.000    1.356
  50340.000    1.359
  50370.000    1.409
  50400.000    1.311
  50430.000    1.423
  50460.000    1.380
  50490.000    1.358
  50520.000    1.350
  50550.000    1.333
  50580.000    1.404
  50610.000    1.348
  50640.000    1.370
  50670.000    1.340
  50700.000    1.425
  50730.000    1.418
  50760.000    1.393
  50790.000    1.352
  50820.000    1.379
  50850.000    1.395
  50880.000    1.400
  50910.000    1.330
  50940.000    1.322
  50970.000    1.310
  51000.000    1.354
  51030.000    1.357
  51060.000    1.284
  51090.000    1.321
  51120.000    1.398
  51150.000    1.345
  51180.000    1.346
  51210.000    1.338
  51240.000    1.381
  51270.000    1.418
  51300.000    1.354
  51330.000    1.393
  51360.000    1.358
  51390.000    1.440
  51420.000    1.412
  51450.000    1.361
  51480.000    1.343
  51510.000    1.293
  51540.000    1.344
  51570.000    1.403
  51600.000    1.381
  51630.000    1.412
  51660.000    1.345
  51690.000    1.367
  51720.000    1.344
  51750.000    1.423
  51780.000    1.375
  51810.000    1.346
  51840.000    1.324
  51870.000    1.359
  51900.000    1.402
  51930.000    1.371
  51960.000    1.394
  51990.000    1.367
  52020.000    1.411
  52050.000    1.365
  52080.000    1.334
  52110.000    1.346
  52140.000    1.343
  52170.000    1.331
  52200.000    1.377
  52230.000    1.324
  52260.000    1.333
  52290.000    1.303
  52320.000    1.337
  52350.000    1.318
  52380.000    1.266
  52410.000    1.335
  52440.000    1.384
  52470.000    1.318
  52500.000    1.343
  52530.000    1.395
  52560.000    1.395
  52590.000    1.371
  52620.000    1.408
  52650.000    1.394
  52680.000    1.381
  52710.000    1.371
  52740.000    1.311
  52770.000    1.385
  52800.000    1.350
  52830.000    1.305
  52860.000    1.425
  52890.000    1.391
  52920.000    1.359
  52950.000    1.364
  52980.000    1.338
  53010.000    1.387
  53040.000    1.379
  53070.000    1.383
  53100.000    1.344
  53130.000    1.390
  53160.000    1.390
  53190.000    1.398
  53220.000    1.379
  53250.000    1.365
  53280.000    1.358
  53310.000    1.376
  53340.000    1.322
  53370.000    1.297
  53400.000    1.385
  53430.000    1.362
  53460.000    1.337
  53490.000    1.412
  53520.000    1.378
  53550.000    1.430
  53580.000    1.370
  53610.000    1.407
  53640.000    1.431
  53670.000    1.337
  53700.000    1.381
  53730.000    1.392
  53760.000    1.398
  53790.000    1.361
  53820.000    1.271
  53850.000    1.378
  53880.000    1.425
  53910.000    1.346
  53940.000    1.348
  53970.000    1.365
  54000.000    1.407
  54030.000    1.332
  54060.000    1.355
  54090.000    1.330
  54120.000    1.392
  54150.000    1.390
  54180.000    1.342
  54210.000    1.318
  54240.000    1.377
  54270.000    1.364
  54300.000    1.348
  54330.000    1.336
  54360.000    1.337
  54390.000    1.376
  54420.000    1.337
  54450.000    1.341
  54480.000    1.379
  54510.000    1.319
  54540.000    1.280
  54570.000    1.389
  54600.000    1.351
  54630.000    1.397
  54660.000    1.345
  54690.000    1.382
  54720.000    1.378
  54750.000    1.355
  54780.000    1.382
  54810.000    1.358
  54840.000    1.414
  54870.000    1.421
  54900.000    1.379
  54930.000    1.339
  54960.000    1.325
  54990.000    1.331
  55020.000    1.363
  55050.000    1.380
  55080.000    1.348
  55110.000    1.356
  55140.000    1.329
  55170.000    1.321
  55200.000    1.278
  55230.000    1.388
  55260.000    1.353
  55290.000    1.338
  55320.000    1.379
  55350.000    1.415
  55380.000    1.365
  55410.000    1.412
  55440.000    1.398
  55470.000    1.407
  55500.000    1.408
  55530.000    1.350
  55560.000    1.433
  55590.000    1.376
  55620.000    1.384
  55650.000    1.364
  55680.000    1.420
  55710.000    1.352
  55740.000    1.389
  55770.000    1.349
  55800.000    1.328
  55830.000    1.297
  55860.000    1.383
  55890.000    1.415
  55920.000    1.382
  55950.000    1.400
  55980.000    1.380
  56010.000    1.347
  56040.000    1.343
  56070.000    1.401
  56100.000    1.415
  56130.000    1.438
  56160.000    1.412
  56190.000    1.386
  56220.000    1.423
  56250.000    1.408
  56280.000    1.364
  56310.000    1.385
  56340.000    1.399
  56370.000    1.390
  56400.000    1.405
  56430.000    1.412
  56460.000    1.375
  56490.000    1.384
  56520.000    1.353
  56550.000    1.385
  56580.000    1.320
  56610.000    1.414
  56640.000    1.294
  56670.000    1.306
  56700.000    1.343
  56730.000    1.382
  56760.000    1.406
  56790.000    1.450
  56820.000    1.404
  56850.000    1.407
  56880.000    1.370
  56910.000    1.408
  56940.000    1.354
  56970.000    1.326
  57000.000    1.390
  57030.000    1.333
  57060.000    1.375
  57090.000    1.382
  57120.000    1.393
  57150.000    1.400
  57180.000    1.429
  57210.000    1.377
  57240.000    1.398
  57270.000    1.401
  57300.000    1.365
  57330.000    1.417
  57360.000    1.320
  57390.000    1.348
  57420.000    1.364
  57450.000    1.340
  57480.000    1.333
  57510.000    1.371
  57540.000    1.404
  57570.000    1.294
  57600.000    1.372
  57630.000    1.373
  57660.000    1.360
  57690.000    1.325
  57720.000    1.382
  57750.000    1.351
  57780.000    1.327
  57810.000    1.353
  57840.000    1.315
  57870.000    1.296
  57900.000    1.355
  57930.000    1.385
  57960.000    1.350
  57990.000    1.446
  58020.000    1.436
  58050.000    1.398
  58080.000    1.405
  58110.000    1.398
  58140.000    1.373
  58170.000    1.339
  58200.000    1.381
  58230.000    1.307
  58260.000    1.388
  58290.000    1.352
  58320.000    1.353
  58350.000    1.394
  58380.000    1.352
  58410.000    1.390
  58440.000    1.375
  58470.000    1.379
  58500.000    1.378
  58530.000    1.377
  58560.000    1.344
  58590.000    1.291
  58620.000    1.307
  58650.000    1.304
  58680.000    1.312
  58710.000    1.297
  58740.000    1.346
  58770.000    1.395
  58800.000    1.296
  58830.000    1.333
  58860.000    1.308
  58890.000    1.341
  58920.000    1.338
  58950.000    1.344
  58980.000    1.351
  59010.000    1.291
  59040.000    1.356
  59070.000    1.305
  59100.000    1.270
  59130.000    1.314
  59160.000    1.353
  59190.000    1.293
  59220.000    1.344
  59250.000    1.400
  59280.000    1.331
  59310.000    1.419
  59340.000    1.344
  59370.000    1.361
  59400.000    1.364
  59430.000    1.335
  59460.000    1.345
  59490.000    1.303
  59520.000    1.274
  59550.000    1.357
  59580.000    1.398
  59610.000    1.359
  59640.000    1.340
  59670.000    1.361
  59700.000    1.386
  59730.000    1.401
  59760.000    1.426
  59790.000    1.324
  59820.000    1.318
  59850.000    1.357
  59880.000    1.444
  59910.000    1.359
  59940.000    1.383
  59970.000    1.374
  60000.000    1.318
  60030.000    1.397
  60060.000    1.369
  60090.000    1.390
  60120.000    1.369
  60150.000    1.398
  60180.000    1.382
  60210.000    1.429
  60240.000    1.431
  60270.000    1.406
  60300.000    1.432
  60330.000    1.401
  60360.000    1.392
  60390.000    1.355
  60420.000    1.385
  60450.000    1.450
  60480.000    1.426
  60510.000    1.412
  60540.000    1.435
  60570.000    1.437
  60600.000    1.447
  60630.000    1.408
  60660.000    1.445
  60690.000    1.370
  60720.000    1.364
  60750.000    1.413
  60780.000    1.357
  60810.000    1.316
  60840.000    1.392
  60870.000    1.431
  60900.000    1.322
  60930.000    1.412
  60960.000    1.377
  60990.000    1.384
  61020.000    1.344
  61050.000    1.370
  61080.000    1.375
  61110.000    1.385
  61140.000    1.396
  61170.000    1.379
  61200.000    1.374
  61230.000    1.363
  61260.000    1.356
  61290.000    1.399
  61320.000    1.417
  61350.000    1.421
  61380.000    1.380
  61410.000    1.412
  61440.000    1.376
  61470.000    1.392
  61500.000    1.368
  61530.000    1.356
  61560.000    1.416
  61590.000    1.432
  61620.000    1.369
  61650.000    1.420
  61680.000    1.395
  61710.000    1.375
  61740.000    1.394
  61770.000    1.432
  61800.000    1.401
  61830.000    1.388
  61860.000    1.369
  61890.000    1.369
  61920.000    1.380
  61950.000    1.400
  61980.000    1.340
  62010.000    1.405
  62040.000    1.446
  62070.000    1.455
  62100.000    1.366
  62130.000    1.422
  62160.000    1.379
  62190.000    1.361
  62220.000    1.417
  62250.000    1.375
  62280.000    1.432
  62310.000    1.417
  62340.000    1.392
  62370.000    1.389
  62400.000    1.356
  62430.000    1.480
  62460.000    1.390
  62490.000    1.388
  62520.000    1.406
  62550.000    1.401
  62580.000    1.430
  62610.000    1.422
  62640.000    1.419
  62670.000    1.387
  62700.000    1.427
  62730.000    1.431
  62760.000    1.359
  62790.000    1.400
  62820.000    1.322
  62850.000    1.287
  62880.000    1.424
  62910.000    1.369
  62940.000    1.439
  62970.000    1.441
  63000.000    1.338
  63030.000    1.316
  63060.000    1.389
  63090.000    1.357
  63120.000    1.322
  63150.000    1.382
  63180.000    1.392
  63210.000    1.351
  63240.000    1.421
  63270.000    1.371
  63300.000    1.364
  63330.000    1.354
  63360.000    1.378
  63390.000    1.405
  63420.000    1.411
  63450.000    1.402
  63480.000    1.383
  63510.000    1.394
  63540.000    1.422
  63570.000    1.403
  63600.000    1.307
  63630.000    1.340
  63660.000    1.389
  63690.000    1.302
  63720.000    1.324
  63750.000    1.345
  63780.000    1.322
  63810.000    1.379
  63840.000    1.404
  63870.000    1.364
  63900.000    1.342
  63930.000    1.356
  63960.000    1.387
  63990.000    1.356
  64020.000    1.323
  64050.000    1.394
  64080.000    1.374
  64110.000    1.380
  64140.000    1.376
  64170.000    1.285
  64200.000    1.344
  64230.000    1.289
  64260.000    1.347
  64290.000    1.295
  64320.000    1.297
  64350.000    1.395
  64380.000    1.380
  64410.000    1.391
  64440.000    1.371
  64470.000    1.366
  64500.000    1.345
  64530.000    1.364
  64560.000    1.416
  64590.000    1.401
  64620.000    1.344
  64650.000    1.394
  64680.000    1.395
  64710.000    1.356
  64740.000    1.380
  64770.000    1.303
  64800.000    1.323
  64830.000    1.291
  64860.000    1.376
  64890.000    1.335
  64920.000    1.362
  64950.000    1.338
  64980.000    1.353
  65010.000    1.384
  65040.000    1.353
  65070.000    1.425
  65100.000    1.391
  65130.000    1.353
  65160.000    1.385
  65190.000    1.377
  65220.000    1.327
  65250.000    1.407
  65280.000    1.364
  65310.000    1.354
  65340.000    1.407
  65370.000    1.362
  65400.000    1.351
  65430.000    1.401
  65460.000    1.390
  65490.000    1.374
  65520.000    1.362
  65550.000    1.392
  65580.000    1.369
  65610.000    1.387
  65640.000    1.355
  65670.000    1.395
  65700.000    1.361
  65730.000    1.417
  65760.000    1.369
  65790.000    1.381
  65820.000    1.345
  65850.000    1.322
  65880.000    1.386
  65910.000    1.359
  65940.000    1.386
  65970.000    1.319
  66000.000    1.382
  66030.000    1.379
  66060.000    1.407
  66090.000    1.410
  66120.000    1.371
  66150.000    1.370
  66180.000    1.404
  66210.000    1.417
  66240.000    1.358
  66270.000    1.377
  66300.000    1.368
  66330.000    1.354
  66360.000    1.417
  66390.000    1.388
  66420.000    1.409
  66450.000    1.450
  66480.000    1.385
  66510.000    1.417
  66540.000    1.319
  66570.000    1.326
  66600.000    1.280
  66630.000    1.339
  66660.000    1.354
  66690.000    1.352
  66720.000    1.456
  66750.000    1.376
  66780.000    1.386
  66810.000    1.342
  66840.000    1.346
  66870.000    1.360
  66900.000    1.373
  66930.000    1.380
  66960.000    1.365
  66990.000    1.353
  67020.000    1.299
  67050.000    1.341
  67080.000    1.328
  67110.000    1.400
  67140.000    1.354
  67170.000    1.375
  67200.000    1.339
  67230.000    1.377
  67260.000    1.369
  67290.000    1.391
  67320.000    1.392
  67350.000    1.409
  67380.000    1.358
  67410.000    1.412
  67440.000    1.366
  67470.000    1.362
  67500.000    1.377
  67530.000    1.346
  67560.000    1.339
  67590.000    1.380
  67620.000    1.369
  67650.000    1.361
  67680.000    1.367
  67710.000    1.350
  67740.000    1.361
  67770.000    1.376
  67800.000    1.279
  67830.000    1.316
  67860.000    1.365
  67890.000    1.332
  67920.000    1.309
  67950.000    1.310
  67980.000    1.378
  68010.000    1.331
  68040.000    1.369
  68070.000    1.345
  68100.000    1.406
  68130.000    1.382
  68160.000    1.359
  68190.000    1.408
  68220.000    1.356
  68250.000    1.398
  68280.000    1.361
  68310.000    1.383
  68340.000    1.409
  68370.000    1.354
  68400.000    1.425
  68430.000    1.355
  68460.000    1.359
  68490.000    1.349
  68520.000    1.374
  68550.000    1.417
  68580.000    1.408
  68610.000    1.348
  68640.000    1.421
  68670.000    1.398
  68700.000    1.446
  68730.000    1.353
  68760.000    1.380
  68790.000    1.355
  68820.000    1.364
  68850.000    1.326
  68880.000    1.431
  68910.000    1.347
  68940.000    1.311
  68970.000    1.387
  69000.000    1.374
  69030.000    1.433
  69060.000    1.345
  69090.000    1.420
  69120.000    1.414
  69150.000    1.328
  69180.000    1.446
  69210.000    1.351
  69240.000    1.417
  69270.000    1.423
  69300.000    1.397
  69330.000    1.370
  69360.000    1.313
  69390.000    1.340
  69420.000    1.427
  69450.000    1.385
  69480.000    1.337
  69510.000    1.319
  69540.000    1.381
  69570.000    1.410
  69600.000    1.393
  69630.000    1.341
  69660.000    1.383
  69690.000    1.371
  69720.000    1.379
  69750.000    1.366
  69780.000    1.378
  69810.000    1.399
  69840.000    1.347
  69870.000    1.315
  69900.000    1.346
  69930.000    1.360
  69960.000    1.317
  69990.000    1.349
  70020.000    1.337
  70050.000    1.335
  70080.000    1.377
  70110.000    1.386
  70140.000    1.321
  70170.000    1.384
  70200.000    1.329
  70230.000    1.364
  70260.000    1.363
  70290.000    1.347
  70320.000    1.354
  70350.000    1.384
  70380.000    1.399
  70410.000    1.408
  70440.000    1.381
  70470.000    1.313
  70500.000    1.345
  70530.000    1.389
  70560.000    1.353
  70590.000    1.394
  70620.000    1.351
  70650.000    1.358
  70680.000    1.387
  70710.000    1.430
  70740.000    1.356
  70770.000    1.388
  70800.000    1.363
  70830.000    1.390
  70860.000    1.366
  70890.000    1.387
  70920.000    1.326
  70950.000    1.346
  70980.000    1.389
  71010.000    1.360
  71040.000    1.417
  71070.000    1.389
  71100.000    1.414
  71130.000    1.384
  71160.000    1.348
  71190.000    1.414
  71220.000    1.379
  71250.000    1.341
  71280.000    1.390
  71310.000    1.351
  71340.000    1.384
  71370.000    1.418
  71400.000    1.385
  71430.000    1.388
  71460.000    1.406
  71490.000    1.388
  71520.000    1.388
  71550.000    1.356
  71580.000    1.422
  71610.000    1.407
  71640.000    1.409
  71670.000    1.447
  71700.000    1.382
  71730.000    1.383
  71760.000    1.442
  71790.000    1.425
  71820.000    1.426
  71850.000    1.417
  71880.000    1.397
  71910.000    1.378
  71940.000    1.432
  71970.000    1.363
  72000.000    1.378
  72030.000    1.421
  72060.000    1.369
  72090.000    1.380
  72120.000    1.383
  72150.000    1.363
  72180.000    1.414
  72210.000    1.361
  72240.000    1.387
  72270.000    1.403
  72300.000    1.397
  72330.000    1.362
  72360.000    1.309
  72390.000    1.399
  72420.000    1.392
  72450.000    1.332
  72480.000    1.293
  72510.000    1.355
  72540.000    1.304
  72570.000    1.310
  72600.000    1.286
  72630.000    1.344
  72660.000    1.315
  72690.000    1.346
  72720.000    1.371
  72750.000    1.361
  72780.000    1.383
  72810.000    1.361
  72840.000    1.333
  72870.000    1.377
  72900.000    1.328
  72930.000    1.341
  72960.000    1.398
  72990.000    1.409
  73020.000    1.393
  73050.000    1.351
  73080.000    1.364
  73110.000    1.334
  73140.000    1.376
  73170.000    1.389
  73200.000    1.398
  73230.000    1.345
  73260.000    1.409
  73290.000    1.418
  73320.000    1.408
  73350.000    1.337
  73380.000    1.348
  73410.000    1.374
  73440.000    1.403
  73470.000    1.451
  73500.000    1.422
  73530.000    1.349
  73560.000    1.389
  73590.000    1.394
  73620.000    1.425
  73650.000    1.444
  73680.000    1.368
  73710.000    1.384
  73740.000    1.354
  73770.000    1.309
  73800.000    1.347
  73830.000    1.412
  73860.000    1.354
  73890.000    1.338
  73920.000    1.369
  73950.000    1.361
  73980.000    1.383
  74010.000    1.415
  74040.000    1.369
  74070.000    1.411
  74100.000    1.379
  74130.000    1.393
  74160.000    1.402
  74190.000    1.376
  74220.000    1.371
  74250.000    1.451
  74280.000    1.432
  74310.000    1.343
  74340.000    1.386
  74370.000    1.348
  74400.000    1.408
  74430.000    1.416
  74460.000    1.315
  74490.000    1.439
  74520.000    1.333
  74550.000    1.350
  74580.000    1.388
  74610.000    1.327
  74640.000    1.403
  74670.000    1.392
  74700.000    1.333
  74730.000    1.386
  74760.000    1.381
  74790.000    1.379
  74820.000    1.396
  74850.000    1.399
  74880.000    1.359
  74910.000    1.417
  74940.000    1.447
  74970.000    1.413
  75000.000    1.381
  75030.000    1.399
  75060.000    1.387
  75090.000    1.406
  75120.000    1.405
  75150.000    1.452
  75180.000    1.368
  75210.000    1.397
  75240.000    1.446
  75270.000    1.391
  75300.000    1.357
  75330.000    1.414
  75360.000    1.364
  75390.000    1.381
  75420.000    1.303
  75450.000    1.415
  75480.000    1.387
  75510.000    1.359
  75540.000    1.399
  75570.000    1.409
  75600.000    1.380
  75630.000    1.415
  75660.000    1.361
  75690.000    1.393
  75720.000    1.370
  75750.000    1.353
  75780.000    1.352
  75810.000    1.416
  75840.000    1.358
  75870.000    1.364
  75900.000    1.369
  75930.000    1.319
  75960.000    1.401
  75990.000    1.395
  76020.000    1.413
  76050.000    1.352
  76080.000    1.415
  76110.000    1.403
  76140.000    1.365
  76170.000    1.342
  76200.000    1.363
  76230.000    1.382
  76260.000    1.385
  76290.000    1.399
  76320.000    1.393
  76350.000    1.389
  76380.000    1.325
  76410.000    1.351
  76440.000    1.319
  76470.000    1.352
  76500.000    1.397
  76530.000    1.394
  76560.000    1.328
  76590.000    1.374
  76620.000    1.370
  76650.000    1.362
  76680.000    1.276
  76710.000    1.369
  76740.000    1.429
  76770.000    1.410
  76800.000    1.367
  76830.000    1.414
  76860.000    1.338
  76890.000    1.339
  76920.000    1.323
  76950.000    1.313
  76980.000    1.340
  77010.000    1.312
  77040.000    1.362
  77070.000    1.375
  77100.000    1.371
  77130.000    1.338
  77160.000    1.406
  77190.000    1.411
  77220.000    1.371
  77250.000    1.404
  77280.000    1.370
  77310.000    1.415
  77340.000    1.329
  77370.000    1.346
  77400.000    1.322
  77430.000    1.380
  77460.000    1.355
  77490.000    1.363
  77520.000    1.406
  77550.000    1.354
  77580.000    1.351
  77610.000    1.356
  77640.000    1.372
  77670.000    1.368
  77700.000    1.397
  77730.000    1.400
  77760.000    1.390
  77790.000    1.394
  77820.000    1.402
  77850.000    1.390
  77880.000    1.378
  77910.000    1.441
  77940.000    1.387
  77970.000    1.382
  78000.000    1.423
  78030.000    1.366
  78060.000    1.424
  78090.000    1.367
  78120.000    1.376
  78150.000    1.422
  78180.000    1.372
  78210.000    1.385
  78240.000    1.368
  78270.000    1.423
  78300.000    1.420
  78330.000    1.436
  78360.000    1.389
  78390.000    1.374
  78420.000    1.370
  78450.000    1.471
  78480.000    1.374
  78510.000    1.351
  78540.000    1.384
  78570.000    1.350
  78600.000    1.389
  78630.000    1.437
  78660.000    1.406
  78690.000    1.428
  78720.000    1.436
  78750.000    1.417
  78780.000    1.401
  78810.000    1.390
  78840.000    1.382
  78870.000    1.407
  78900.000    1.408
  78930.000    1.407
  78960.000    1.352
  78990.000    1.399
  79020.000    1.457
  79050.000    1.418
  79080.000    1.408
  79110.000    1.397
  79140.000    1.445
  79170.000    1.364
  79200.000    1.379
  79230.000    1.356
  79260.000    1.404
  79290.000    1.421
  79320.000    1.379
  79350.000    1.472
  79380.000    1.461
  79410.000    1.428
  79440.000    1.396
  79470.000    1.382
  79500.000    1.397
  79530.000    1.415
  79560.000    1.421
  79590.000    1.429
  79620.000    1.433
  79650.000    1.356
  79680.000    1.408
  79710.000    1.385
  79740.000    1.355
  79770.000    1.409
  79800.000    1.426
  79830.000    1.390
  79860.000    1.389
  79890.000    1.381
  79920.000    1.403
  79950.000    1.415
  79980.000    1.396
  80010.000    1.388
  80040.000    1.431
  80070.000    1.412
  80100.000    1.372
  80130.000    1.369
  80160.000    1.380
  80190.000    1.427
  80220.000    1.369
  80250.000    1.401
  80280.000    1.382
  80310.000    1.427
  80340.000    1.413
  80370.000    1.381
  80400.000    1.374
  80430.000    1.323
  80460.000    1.430
  80490.000    1.425
  80520.000    1.419
  80550.000    1.374
  80580.000    1.392
  80610.000    1.435
  80640.000    1.410
  80670.000    1.385
  80700.000    1.390
  80730.000    1.433
  80760.000    1.418
  80790.000    1.426
  80820.000    1.414
  80850.000    1.437
  80880.000    1.349
  80910.000    1.416
  80940.000    1.442
  80970.000    1.398
  81000.000    1.451
  81030.000    1.406
  81060.000    1.503
  81090.000    1.396
  81120.000    1.391
  81150.000    1.426
  81180.000    1.440
  81210.000    1.474
  81240.000    1.465
  81270.000    1.482
  81300.000    1.439
  81330.000    1.520
  81360.000    1.425
  81390.000    1.475
  81420.000    1.428
  81450.000    1.399
  81480.000    1.420
  81510.000    1.383
  81540.000    1.473
  81570.000    1.499
  81600.000    1.536
  81630.000    1.504
  81660.000    1.501
  81690.000    1.478
  81720.000    1.471
  81750.000    1.464
  81780.000    1.457
  81810.000    1.483
  81840.000    1.495
  81870.000    1.493
  81900.000    1.488
  81930.000    1.506
  81960.000    1.450
  81990.000    1.462
  82020.000    1.438
  82050.000    1.490
  82080.000    1.409
  82110.000    1.478
  82140.000    1.472
  82170.000    1.483
  82200.000    1.494
  82230.000    1.447
  82260.000    1.424
  82290.000    1.521
  82320.000    1.500
  82350.000    1.480
  82380.000    1.451
  82410.000    1.480
  82440.000    1.489
  82470.000    1.431
  82500.000    1.433
  82530.000    1.454
  82560.000    1.444
  82590.000    1.432
  82620.000    1.441
  82650.000    1.437
  82680.000    1.460
  82710.000    1.453
  82740.000    1.450
  82770.000    1.442
  82800.000    1.467
  82830.000    1.440
  82860.000    1.483
  82890.000    1.457
  82920.000    1.495
  82950.000    1.467
  82980.000    1.510
  83010.000    1.497
  83040.000    1.455
  83070.000    1.512
  83100.000    1.490
  83130.000    1.512
  83160.000    1.484
  83190.000    1.494
  83220.000    1.499
  83250.000    1.523
  83280.000    1.450
  83310.000    1.502
  83340.000    1.492
  83370.000    1.527
  83400.000    1.512
  83430.000    1.494
  83460.000    1.489
  83490.000    1.467
  83520.000    1.518
  83550.000    1.506
  83580.000    1.487
  83610.000    1.476
  83640.000    1.463
  83670.000    1.506
  83700.000    1.512
  83730.000    1.508
  83760.000    1.528
  83790.000    1.553
  83820.000    1.484
  83850.000    1.476
  83880.000    1.477
  83910.000    1.474
  83940.000    1.499
  83970.000    1.476
  84000.000    1.477
  84030.000    1.480
  84060.000    1.475
  84090.000    1.498
  84120.000    1.459
  84150.000    1.466
  84180.000    1.429
  84210.000    1.439
  84240.000    1.536
  84270.000    1.490
  84300.000    1.431
  84330.000    1.455
  84360.000    1.500
  84390.000    1.422
  84420.000    1.489
  84450.000    1.490
  84480.000    1.493
  84510.000    1.493
  84540.000    1.509
  84570.000    1.472
  84600.000    1.444
  84630.000    1.388
  84660.000    1.410
  84690.000    1.417
  84720.000    1.390
  84750.000    1.430
  84780.000    1.471
  84810.000    1.486
  84840.000    1.480
  84870.000    1.398
  84900.000    1.383
  84930.000    1.394
  84960.000    1.427
  84990.000    1.395
  85020.000    1.369
  85050.000    1.393
  85080.000    1.375
  85110.000    1.394
  85140.000    1.354
  85170.000    1.378
  85200.000    1.379
  85230.000    1.402
  85260.000    1.389
  85290.000    1.401
  85320.000    1.416
  85350.000    1.398
  85380.000    1.352
  85410.000    1.400
  85440.000    1.383
  85470.000    1.386
  85500.000    1.411
  85530.000    1.390
  85560.000    1.379
  85590.000    1.400
  85620.000    1.424
  85650.000    1.402
  85680.000    1.398
  85710.000    1.417
  85740.000    1.389
  85770.000    1.436
  85800.000    1.418
  85830.000    1.411
  85860.000    1.398
  85890.000    1.391
  85920.000    1.384
  85950.000    1.406
  85980.000    1.405
  86010.000    1.391
  86040.000    1.441
  86070.000    1.391
  86100.000    1.384
  86130.000    1.417
  86160.000    1.415
  86190.000    1.454
  86220.000    1.399
  86250.000    1.438
  86280.000    1.391
  86310.000    1.444
  86340.000    1.378
  86370.000    1.341
  86400.000    1.396
  86430.000    1.443
  86460.000    1.403
  86490.000    1.388
  86520.000    1.427
  86550.000    1.386
  86580.000    1.407
  86610.000    1.395
  86640.000    1.398
  86670.000    1.413
  86700.000    1.392
  86730.000    1.344
  86760.000    1.349
  86790.000    1.403
  86820.000    1.377
  86850.000    1.411
  86880.000    1.413
  86910.000    1.393
  86940.000    1.398
  86970.000    1.349
  87000.000    1.384
  87030.000    1.383
  87060.000    1.339
  87090.000    1.443
  87120.000    1.396
  87150.000    1.337
  87180.000    1.405
  87210.000    1.426
  87240.000    1.432
  87270.000    1.436
  87300.000    1.413
  87330.000    1.375
  87360.000    1.372
  87390.000    1.405
  87420.000    1.423
  87450.000    1.416
  87480.000    1.419
  87510.000    1.368
  87540.000    1.370
  87570.000    1.395
  87600.000    1.390
  87630.000    1.366
  87660.000    1.440
  87690.000    1.375
  87720.000    1.327
  87750.000    1.425
  87780.000    1.339
  87810.000    1.316
  87840.000    1.374
  87870.000    1.348
  87900.000    1.411
  87930.000    1.382
  87960.000    1.359
  87990.000    1.354
  88020.000    1.373
  88050.000    1.403
  88080.000    1.377
  88110.000    1.388
  88140.000    1.401
  88170.000    1.436
  88200.000    1.447
  88230.000    1.361
  88260.000    1.377
  88290.000    1.358
  88320.000    1.355
  88350.000    1.414
  88380.000    1.409
  88410.000    1.387
  88440.000    1.370
  88470.000    1.417
  88500.000    1.390
  88530.000    1.420
  88560.000    1.388
  88590.000    1.373
  88620.000    1.359
  88650.000    1.397
  88680.000    1.392
  88710.000    1.349
  88740.000    1.407
  88770.000    1.407
  88800.000    1.356
  88830.000    1.335
  88860.000    1.420
  88890.000    1.409
  88920.000    1.370
  88950.000    1.425
  88980.000    1.417
  89010.000    1.362
  89040.000    1.391
  89070.000    1.352
  89100.000    1.381
  89130.000    1.366
  89160.000    1.392
  89190.000    1.408
  89220.000    1.378
  89250.000    1.408
  89280.000    1.405
  89310.000    1.360
  89340.000    1.418
  89370.000    1.309
  89400.000    1.340
  89430.000    1.391
  89460.000    1.329
  89490.000    1.322
  89520.000    1.332
  89550.000    1.392
  89580.000    1.364
  89610.000    1.290
  89640.000    1.338
  89670.000    1.342
  89700.000    1.349
  89730.000    1.371
  89760.000    1.361
  89790.000    1.402
  89820.000    1.351
  89850.000    1.367
  89880.000    1.364
  89910.000    1.349
  89940.000    1.397
  89970.000    1.386
  90000.000    1.338
  90030.000    1.380
  90060.000    1.369
  90090.000    1.367
  90120.000    1.343
  90150.000    1.383
  90180.000    1.345
  90210.000    1.395
  90240.000    1.364
  90270.000    1.368
  90300.000    1.329
  90330.000    1.316
  90360.000    1.375
  90390.000    1.351
  90420.000    1.384
  90450.000    1.359
  90480.000    1.355
  90510.000    1.317
  90540.000    1.399
  90570.000    1.407
  90600.000    1.334
  90630.000    1.360
  90660.000    1.384
  90690.000    1.408
  90720.000    1.348
  90750.000    1.407
  90780.000    1.354
  90810.000    1.376
  90840.000    1.412
  90870.000    1.349
  90900.000    1.377
  90930.000    1.378
  90960.000    1.385
  90990.000    1.341
  91020.000    1.363
  91050.000    1.398
  91080.000    1.395
  91110.000    1.358
  91140.000    1.399
  91170.000    1.330
  91200.000    1.380
  91230.000    1.400
  91260.000    1.395
  91290.000    1.330
  91320.000    1.353
  91350.000    1.323
  91380.000    1.397
  91410.000    1.361
  91440.000    1.336
  91470.000    1.389
  91500.000    1.358
  91530.000    1.331
  91560.000    1.353
  91590.000    1.336
  91620.000    1.354
  91650.000    1.331
  91680.000    1.413
  91710.000    1.359
  91740.000    1.365
  91770.000    1.343
  91800.000    1.360
  91830.000    1.336
  91860.000    1.398
  91890.000    1.430
  91920.000    1.413
  91950.000    1.425
  91980.000    1.407
  92010.000    1.411
  92040.000    1.450
  92070.000    1.440
  92100.000    1.446
  92130.000    1.470
  92160.000    1.366
  92190.000    1.424
  92220.000    1.408
  92250.000    1.433
  92280.000    1.421
  92310.000    1.393
  92340.000    1.387
  92370.000    1.407
  92400.000    1.349
  92430.000    1.400
  92460.000    1.413
  92490.000    1.395
  92520.000    1.388
  92550.000    1.422
  92580.000    1.403
  92610.000    1.433
  92640.000    1.428
  92670.000    1.411
  92700.000    1.409
  92730.000    1.444
  92760.000    1.476
  92790.000    1.514
  92820.000    1.425
  92850.000    1.451
  92880.000    1.404
  92910.000    1.400
  92940.000    1.415
  92970.000    1.434
  93000.000    1.419
  93030.000    1.456
  93060.000    1.412
  93090.000    1.347
  93120.000    1.377
  93150.000    1.350
  93180.000    1.371
  93210.000    1.372
  93240.000    1.357
  93270.000    1.389
  93300.000    1.336
  93330.000    1.371
  93360.000    1.362
  93390.000    1.369
  93420.000    1.390
  93450.000    1.333
  93480.000    1.391
  93510.000    1.320
  93540.000    1.325
  93570.000    1.368
  93600.000    1.348
  93630.000    1.367
  93660.000    1.365
  93690.000    1.367
  93720.000    1.361
  93750.000    1.362
  93780.000    1.395
  93810.000    1.346
  93840.000    1.374
  93870.000    1.417
  93900.000    1.351
  93930.000    1.332
  93960.000    1.316
  93990.000    1.321
  94020.000    1.358
  94050.000    1.399
  94080.000    1.373
  94110.000    1.340
  94140.000    1.336
  94170.000    1.348
  94200.000    1.361
  94230.000    1.375
  94260.000    1.355
  94290.000    1.364
  94320.000    1.365
  94350.000    1.354
  94380.000    1.391
  94410.000    1.325
  94440.000    1.380
  94470.000    1.326
  94500.000    1.343
  94530.000    1.337
  94560.000    1.401
  94590.000    1.333
  94620.000    1.391
  94650.000    1.409
  94680.000    1.384
  94710.000    1.380
  94740.000    1.432
  94770.000    1.348
  94800.000    1.349
  94830.000    1.341
  94860.000    1.381
  94890.000    1.382
  94920.000    1.356
  94950.000    1.347
  94980.000    1.364
  95010.000    1.315
  95040.000    1.348
  95070.000    1.382
  95100.000    1.334
  95130.000    1.387
  95160.000    1.373
  95190.000    1.395
  95220.000    1.376
  95250.000    1.419
  95280.000    1.365
  95310.000    1.404
  95340.000    1.417
  95370.000    1.384
  95400.000    1.384
  95430.000    1.373
  95460.000    1.399
  95490.000    1.413
  95520.000    1.383
  95550.000    1.356
  95580.000    1.340
  95610.000    1.376
  95640.000    1.403
  95670.000    1.403
  95700.000    1.418
  95730.000    1.369
  95760.000    1.376
  95790.000    1.329
  95820.000    1.424
  95850.000    1.353
  95880.000    1.359
  95910.000    1.372
  95940.000    1.412
  95970.000    1.407
  96000.000    1.402
  96030.000    1.375
  96060.000    1.414
  96090.000    1.394
  96120.000    1.446
  96150.000    1.377
  96180.000    1.370
  96210.000    1.437
  96240.000    1.340
  96270.000    1.439
  96300.000    1.357
  96330.000    1.383
  96360.000    1.430
  96390.000    1.411
  96420.000    1.438
  96450.000    1.385
  96480.000    1.378
  96510.000    1.362
  96540.000    1.398
  96570.000    1.414
  96600.000    1.448
  96630.000    1.384
  96660.000    1.406
  96690.000    1.353
  96720.000    1.446
  96750.000    1.374
  96780.000    1.349
  96810.000    1.393
  96840.000    1.381
  96870.000    1.423
  96900.000    1.351
  96930.000    1.416
  96960.000    1.396
  96990.000    1.354
  97020.000    1.378
  97050.000    1.376
  97080.000    1.379
  97110.000    1.388
  97140.000    1.387
  97170.000    1.426
  97200.000    1.359
  97230.000    1.420
  97260.000    1.370
  97290.000    1.410
  97320.000    1.414
  97350.000    1.359
  97380.000    1.359
  97410.000    1.372
  97440.000    1.345
  97470.000    1.322
  97500.000    1.350
  97530.000    1.397
  97560.000    1.365
  97590.000    1.379
  97620.000    1.366
  97650.000    1.341
  97680.000    1.381
  97710.000    1.319
  97740.000    1.350
  97770.000    1.391
  97800.000    1.405
  97830.000    1.435
  97860.000    1.401
  97890.000    1.392
  97920.000    1.423
  97950.000    1.387
  97980.000    1.393
  98010.000    1.394
  98040.000    1.351
  98070.000    1.380
  98100.000    1.369
  98130.000    1.370
  98160.000    1.402
  98190.000    1.383
  98220.000    1.422
  98250.000    1.366
  98280.000    1.367
  98310.000    1.376
  98340.000    1.372
  98370.000    1.422
  98400.000    1.367
  98430.000    1.355
  98460.000    1.429
  98490.000    1.380
  98520.000    1.349
  98550.000    1.417
  98580.000    1.391
  98610.000    1.374
  98640.000    1.388
  98670.000    1.435
  98700.000    1.321
  98730.000    1.384
  98760.000    1.357
  98790.000    1.411
  98820.000    1.368
  98850.000    1.340
  98880.000    1.422
  98910.000    1.401
  98940.000    1.405
  98970.000    1.405
  99000.000    1.389
  99030.000    1.363
  99060.000    1.390
  99090.000    1.384
  99120.000    1.375
  99150.000    1.400
  99180.000    1.410
  99210.000    1.367
  99240.000    1.337
  99270.000    1.393
  99300.000    1.376
  99330.000    1.389
  99360.000    1.372
  99390.000    1.399
  99420.000    1.346
  99450.000    1.411
  99480.000    1.395
  99510.000    1.347
  99540.000    1.367
  99570.000    1.404
  99600.000    1.350
  99630.000    1.446
  99660.000    1.418
  99690.000    1.367
  99720.000    1.409
  99750.000    1.390
  99780.000    1.393
  99810.000    1.418
  99840.000    1.354
  99870.000    1.400
  99900.000    1.388
  99930.000    1.387
  99960.000    1.407
  99990.000    1.383
