# Supplementary material for: Identification and validation of biomarkers associated with lactic acid metabolism in diabetic nephropathy
Source: PeerJ. 2026 Mar 3;14:e20761. doi: 10.7717/peerj.20761 (PMC12965171; doi:10.7717/peerj.20761)
Supplement: Supplemental Information 25 [file peerj-14-20761-s025.xvg]

# This file was created Tue Jul 15 20:46:42 2025
# Created by:
#                     :-) GROMACS - gmx distance, 2023.2 (-:
# 
# Executable:   /usr/local/gromacs/bin/gmx
# Data prefix:  /usr/local/gromacs
# Working dir:  /root/autodl-tmp/102_NJZK-20403-7-2/PTGS2_CIMICOXIB-67890/1
# Command line:
#   gmx distance -f md_0_1.xtc -s md_0_1.tpr -n distance_pairs.ndx -select 'com of group 5 plus com of group 23' -oall distance_group5_group23.xvg
# gmx distance is part of G R O M A C S:
#
# Good gRace! Old Maple Actually Chews Slate
#
@    title "Distance"
@    xaxis  label "Time (ps)"
@    yaxis  label "Distance (nm)"
@TYPE xy
      0.000    2.141
     30.000    2.168
     60.000    2.185
     90.000    2.116
    120.000    2.153
    150.000    2.112
    180.000    2.182
    210.000    2.222
    240.000    2.218
    270.000    2.155
    300.000    2.168
    330.000    2.185
    360.000    2.200
    390.000    2.213
    420.000    2.135
    450.000    2.119
    480.000    2.212
    510.000    2.171
    540.000    2.179
    570.000    2.249
    600.000    2.181
    630.000    2.186
    660.000    2.245
    690.000    2.166
    720.000    2.149
    750.000    2.223
    780.000    2.193
    810.000    2.026
    840.000    2.137
    870.000    2.091
    900.000    2.088
    930.000    2.186
    960.000    2.061
    990.000    2.111
   1020.000    2.137
   1050.000    2.188
   1080.000    2.210
   1110.000    2.164
   1140.000    2.117
   1170.000    2.199
   1200.000    2.149
   1230.000    2.160
   1260.000    2.205
   1290.000    2.191
   1320.000    2.151
   1350.000    2.109
   1380.000    2.207
   1410.000    2.200
   1440.000    2.218
   1470.000    2.126
   1500.000    2.222
   1530.000    2.229
   1560.000    2.073
   1590.000    2.188
   1620.000    2.214
   1650.000    2.217
   1680.000    2.152
   1710.000    2.175
   1740.000    2.208
   1770.000    2.187
   1800.000    2.178
   1830.000    2.185
   1860.000    2.211
   1890.000    2.094
   1920.000    2.208
   1950.000    2.173
   1980.000    2.197
   2010.000    2.175
   2040.000    2.198
   2070.000    2.177
   2100.000    2.200
   2130.000    2.180
   2160.000    2.150
   2190.000    2.189
   2220.000    2.208
   2250.000    2.166
   2280.000    2.146
   2310.000    2.175
   2340.000    2.186
   2370.000    2.229
   2400.000    2.223
   2430.000    2.222
   2460.000    2.211
   2490.000    2.206
   2520.000    2.238
   2550.000    2.245
   2580.000    2.215
   2610.000    2.262
   2640.000    2.267
   2670.000    2.260
   2700.000    2.280
   2730.000    2.266
   2760.000    2.133
   2790.000    2.255
   2820.000    2.268
   2850.000    2.305
   2880.000    2.336
   2910.000    2.263
   2940.000    2.127
   2970.000    2.189
   3000.000    2.127
   3030.000    2.152
   3060.000    2.097
   3090.000    2.104
   3120.000    2.144
   3150.000    2.151
   3180.000    2.150
   3210.000    2.277
   3240.000    2.220
   3270.000    2.188
   3300.000    2.176
   3330.000    2.225
   3360.000    2.241
   3390.000    2.211
   3420.000    2.244
   3450.000    2.196
   3480.000    2.229
   3510.000    2.229
   3540.000    2.264
   3570.000    2.239
   3600.000    2.290
   3630.000    2.258
   3660.000    2.159
   3690.000    2.215
   3720.000    2.209
   3750.000    2.117
   3780.000    2.236
   3810.000    2.247
   3840.000    2.211
   3870.000    2.213
   3900.000    2.176
   3930.000    2.268
   3960.000    2.240
   3990.000    2.192
   4020.000    2.216
   4050.000    2.160
   4080.000    2.231
   4110.000    2.211
   4140.000    2.212
   4170.000    2.160
   4200.000    2.197
   4230.000    2.199
   4260.000    2.233
   4290.000    2.150
   4320.000    2.183
   4350.000    2.175
   4380.000    2.170
   4410.000    2.192
   4440.000    2.114
   4470.000    2.134
   4500.000    2.184
   4530.000    2.149
   4560.000    2.182
   4590.000    2.184
   4620.000    2.163
   4650.000    2.190
   4680.000    2.174
   4710.000    2.159
   4740.000    2.216
   4770.000    2.092
   4800.000    2.178
   4830.000    2.162
   4860.000    2.215
   4890.000    2.169
   4920.000    2.161
   4950.000    2.177
   4980.000    2.181
   5010.000    2.202
   5040.000    2.217
   5070.000    2.191
   5100.000    2.166
   5130.000    2.219
   5160.000    2.181
   5190.000    2.191
   5220.000    2.199
   5250.000    2.165
   5280.000    2.237
   5310.000    2.209
   5340.000    2.235
   5370.000    2.204
   5400.000    2.210
   5430.000    2.210
   5460.000    2.164
   5490.000    2.204
   5520.000    2.234
   5550.000    2.254
   5580.000    2.220
   5610.000    2.237
   5640.000    2.210
   5670.000    2.126
   5700.000    2.236
   5730.000    2.172
   5760.000    2.185
   5790.000    2.255
   5820.000    2.269
   5850.000    2.202
   5880.000    2.228
   5910.000    2.205
   5940.000    2.186
   5970.000    2.195
   6000.000    2.196
   6030.000    2.165
   6060.000    2.277
   6090.000    2.225
   6120.000    2.250
   6150.000    2.218
   6180.000    2.257
   6210.000    2.176
   6240.000    2.224
   6270.000    2.207
   6300.000    2.246
   6330.000    2.220
   6360.000    2.199
   6390.000    2.211
   6420.000    2.214
   6450.000    2.232
   6480.000    2.199
   6510.000    2.303
   6540.000    2.229
   6570.000    2.213
   6600.000    2.195
   6630.000    2.228
   6660.000    2.202
   6690.000    2.248
   6720.000    2.246
   6750.000    2.295
   6780.000    2.263
   6810.000    2.203
   6840.000    2.218
   6870.000    2.218
   6900.000    2.260
   6930.000    2.263
   6960.000    2.270
   6990.000    2.316
   7020.000    2.221
   7050.000    2.246
   7080.000    2.290
   7110.000    2.252
   7140.000    2.274
   7170.000    2.254
   7200.000    2.235
   7230.000    2.154
   7260.000    2.222
   7290.000    2.257
   7320.000    2.233
   7350.000    2.196
   7380.000    2.205
   7410.000    2.170
   7440.000    2.251
   7470.000    2.261
   7500.000    2.276
   7530.000    2.211
   7560.000    2.207
   7590.000    2.252
   7620.000    2.276
   7650.000    2.202
   7680.000    2.172
   7710.000    2.167
   7740.000    2.226
   7770.000    2.249
   7800.000    2.265
   7830.000    2.287
   7860.000    2.281
   7890.000    2.307
   7920.000    2.275
   7950.000    2.238
   7980.000    2.277
   8010.000    2.325
   8040.000    2.285
   8070.000    2.296
   8100.000    2.278
   8130.000    2.300
   8160.000    2.234
   8190.000    2.195
   8220.000    2.258
   8250.000    2.289
   8280.000    2.307
   8310.000    2.249
   8340.000    2.247
   8370.000    2.191
   8400.000    2.248
   8430.000    2.242
   8460.000    2.264
   8490.000    2.245
   8520.000    2.196
   8550.000    2.261
   8580.000    2.248
   8610.000    2.229
   8640.000    2.213
   8670.000    2.228
   8700.000    2.239
   8730.000    2.203
   8760.000    2.224
   8790.000    2.232
   8820.000    2.210
   8850.000    2.261
   8880.000    2.274
   8910.000    2.206
   8940.000    2.224
   8970.000    2.216
   9000.000    2.224
   9030.000    2.206
   9060.000    2.203
   9090.000    2.172
   9120.000    2.282
   9150.000    2.253
   9180.000    2.251
   9210.000    2.273
   9240.000    2.171
   9270.000    2.173
   9300.000    2.247
   9330.000    2.252
   9360.000    2.185
   9390.000    2.253
   9420.000    2.230
   9450.000    2.230
   9480.000    2.204
   9510.000    2.141
   9540.000    2.228
   9570.000    2.208
   9600.000    2.190
   9630.000    2.255
   9660.000    2.217
   9690.000    2.223
   9720.000    2.168
   9750.000    2.208
   9780.000    2.222
   9810.000    2.222
   9840.000    2.194
   9870.000    2.214
   9900.000    2.195
   9930.000    2.261
   9960.000    2.237
   9990.000    2.254
  10020.000    2.260
  10050.000    2.280
  10080.000    2.252
  10110.000    2.306
  10140.000    2.208
  10170.000    2.246
  10200.000    2.208
  10230.000    2.273
  10260.000    2.221
  10290.000    2.287
  10320.000    2.262
  10350.000    2.243
  10380.000    2.236
  10410.000    2.295
  10440.000    2.267
  10470.000    2.188
  10500.000    2.213
  10530.000    2.242
  10560.000    2.210
  10590.000    2.280
  10620.000    2.251
  10650.000    2.248
  10680.000    2.255
  10710.000    2.228
  10740.000    2.202
  10770.000    2.294
  10800.000    2.282
  10830.000    2.291
  10860.000    2.236
  10890.000    2.174
  10920.000    2.228
  10950.000    2.265
  10980.000    2.252
  11010.000    2.291
  11040.000    2.231
  11070.000    2.241
  11100.000    2.270
  11130.000    2.282
  11160.000    2.255
  11190.000    2.256
  11220.000    2.223
  11250.000    2.253
  11280.000    2.289
  11310.000    2.256
  11340.000    2.260
  11370.000    2.202
  11400.000    2.284
  11430.000    2.268
  11460.000    2.218
  11490.000    2.277
  11520.000    2.222
  11550.000    2.276
  11580.000    2.251
  11610.000    2.197
  11640.000    2.189
  11670.000    2.199
  11700.000    2.266
  11730.000    2.216
  11760.000    2.244
  11790.000    2.206
  11820.000    2.277
  11850.000    2.248
  11880.000    2.289
  11910.000    2.246
  11940.000    2.243
  11970.000    2.248
  12000.000    2.247
  12030.000    2.242
  12060.000    2.224
  12090.000    2.258
  12120.000    2.275
  12150.000    2.244
  12180.000    2.245
  12210.000    2.256
  12240.000    2.302
  12270.000    2.266
  12300.000    2.289
  12330.000    2.224
  12360.000    2.223
  12390.000    2.248
  12420.000    2.260
  12450.000    2.197
  12480.000    2.166
  12510.000    2.146
  12540.000    2.195
  12570.000    2.243
  12600.000    2.172
  12630.000    2.153
  12660.000    2.151
  12690.000    2.105
  12720.000    2.156
  12750.000    2.128
  12780.000    2.147
  12810.000    2.175
  12840.000    2.020
  12870.000    2.190
  12900.000    2.250
  12930.000    2.142
  12960.000    2.140
  12990.000    2.164
  13020.000    2.177
  13050.000    2.124
  13080.000    2.191
  13110.000    2.043
  13140.000    2.242
  13170.000    2.206
  13200.000    2.161
  13230.000    2.221
  13260.000    2.265
  13290.000    2.290
  13320.000    2.139
  13350.000    2.262
  13380.000    2.258
  13410.000    2.150
  13440.000    2.191
  13470.000    2.257
  13500.000    2.271
  13530.000    2.267
  13560.000    2.315
  13590.000    2.170
  13620.000    2.129
  13650.000    2.177
  13680.000    2.109
  13710.000    2.202
  13740.000    2.224
  13770.000    2.320
  13800.000    2.231
  13830.000    2.263
  13860.000    2.153
  13890.000    2.110
  13920.000    2.172
  13950.000    2.165
  13980.000    2.143
  14010.000    2.282
  14040.000    2.218
  14070.000    2.254
  14100.000    2.297
  14130.000    2.247
  14160.000    2.273
  14190.000    2.276
  14220.000    2.163
  14250.000    2.234
  14280.000    2.178
  14310.000    2.308
  14340.000    2.271
  14370.000    2.258
  14400.000    2.220
  14430.000    2.243
  14460.000    2.218
  14490.000    2.278
  14520.000    2.287
  14550.000    2.234
  14580.000    2.188
  14610.000    2.200
  14640.000    2.149
  14670.000    2.144
  14700.000    2.267
  14730.000    2.210
  14760.000    2.260
  14790.000    2.216
  14820.000    2.284
  14850.000    2.196
  14880.000    2.099
  14910.000    2.274
  14940.000    2.230
  14970.000    2.307
  15000.000    2.278
  15030.000    2.251
  15060.000    2.294
  15090.000    2.287
  15120.000    2.259
  15150.000    2.260
  15180.000    2.300
  15210.000    2.188
  15240.000    2.270
  15270.000    2.183
  15300.000    2.260
  15330.000    2.149
  15360.000    2.098
  15390.000    2.116
  15420.000    2.091
  15450.000    2.166
  15480.000    2.180
  15510.000    2.244
  15540.000    2.279
  15570.000    2.245
  15600.000    2.264
  15630.000    2.265
  15660.000    2.197
  15690.000    2.276
  15720.000    2.236
  15750.000    2.257
  15780.000    2.261
  15810.000    2.257
  15840.000    2.187
  15870.000    2.291
  15900.000    2.298
  15930.000    2.249
  15960.000    2.247
  15990.000    2.300
  16020.000    2.262
  16050.000    2.245
  16080.000    2.185
  16110.000    2.246
  16140.000    2.272
  16170.000    2.228
  16200.000    2.237
  16230.000    2.264
  16260.000    2.251
  16290.000    2.216
  16320.000    2.234
  16350.000    2.225
  16380.000    2.221
  16410.000    2.291
  16440.000    2.278
  16470.000    2.244
  16500.000    2.219
  16530.000    2.204
  16560.000    2.239
  16590.000    2.225
  16620.000    2.222
  16650.000    2.248
  16680.000    2.207
  16710.000    2.221
  16740.000    2.220
  16770.000    2.247
  16800.000    2.245
  16830.000    2.250
  16860.000    2.270
  16890.000    2.255
  16920.000    2.195
  16950.000    2.253
  16980.000    2.217
  17010.000    2.255
  17040.000    2.218
  17070.000    2.235
  17100.000    2.224
  17130.000    2.265
  17160.000    2.232
  17190.000    2.252
  17220.000    2.271
  17250.000    2.170
  17280.000    2.188
  17310.000    2.252
  17340.000    2.166
  17370.000    2.190
  17400.000    2.264
  17430.000    2.223
  17460.000    2.235
  17490.000    2.194
  17520.000    2.226
  17550.000    2.284
  17580.000    2.257
  17610.000    2.264
  17640.000    2.257
  17670.000    2.270
  17700.000    2.202
  17730.000    2.246
  17760.000    2.224
  17790.000    2.257
  17820.000    2.186
  17850.000    2.216
  17880.000    2.173
  17910.000    2.265
  17940.000    2.208
  17970.000    2.268
  18000.000    2.244
  18030.000    2.237
  18060.000    2.306
  18090.000    2.235
  18120.000    2.270
  18150.000    2.224
  18180.000    2.179
  18210.000    2.181
  18240.000    2.259
  18270.000    2.294
  18300.000    2.276
  18330.000    2.246
  18360.000    2.223
  18390.000    2.185
  18420.000    2.219
  18450.000    2.204
  18480.000    2.222
  18510.000    2.276
  18540.000    2.284
  18570.000    2.217
  18600.000    2.181
  18630.000    2.256
  18660.000    2.201
  18690.000    2.218
  18720.000    2.188
  18750.000    2.238
  18780.000    2.240
  18810.000    2.218
  18840.000    2.209
  18870.000    2.194
  18900.000    2.156
  18930.000    2.213
  18960.000    2.216
  18990.000    2.260
  19020.000    2.223
  19050.000    2.190
  19080.000    2.219
  19110.000    2.198
  19140.000    2.184
  19170.000    2.208
  19200.000    2.222
  19230.000    2.206
  19260.000    2.215
  19290.000    2.186
  19320.000    2.235
  19350.000    2.224
  19380.000    2.258
  19410.000    2.206
  19440.000    2.198
  19470.000    2.232
  19500.000    2.253
  19530.000    2.195
  19560.000    2.178
  19590.000    2.241
  19620.000    2.204
  19650.000    2.218
  19680.000    2.179
  19710.000    2.174
  19740.000    2.253
  19770.000    2.219
  19800.000    2.208
  19830.000    2.211
  19860.000    2.175
  19890.000    2.170
  19920.000    2.166
  19950.000    2.220
  19980.000    2.205
  20010.000    2.197
  20040.000    2.205
  20070.000    2.235
  20100.000    2.264
  20130.000    2.170
  20160.000    2.189
  20190.000    2.147
  20220.000    2.165
  20250.000    2.162
  20280.000    2.186
  20310.000    2.200
  20340.000    2.167
  20370.000    2.207
  20400.000    2.193
  20430.000    2.146
  20460.000    2.124
  20490.000    2.133
  20520.000    2.154
  20550.000    2.158
  20580.000    2.168
  20610.000    2.112
  20640.000    2.185
  20670.000    2.207
  20700.000    2.134
  20730.000    2.105
  20760.000    2.153
  20790.000    2.125
  20820.000    2.125
  20850.000    2.174
  20880.000    2.165
  20910.000    2.143
  20940.000    2.157
  20970.000    2.162
  21000.000    2.147
  21030.000    2.126
  21060.000    2.145
  21090.000    2.146
  21120.000    2.130
  21150.000    2.187
  21180.000    2.195
  21210.000    2.131
  21240.000    2.136
  21270.000    2.183
  21300.000    2.163
  21330.000    2.217
  21360.000    2.167
  21390.000    2.216
  21420.000    2.185
  21450.000    2.153
  21480.000    2.144
  21510.000    2.128
  21540.000    2.148
  21570.000    2.169
  21600.000    2.136
  21630.000    2.224
  21660.000    2.227
  21690.000    2.222
  21720.000    2.175
  21750.000    2.201
  21780.000    2.178
  21810.000    2.221
  21840.000    2.185
  21870.000    2.199
  21900.000    2.187
  21930.000    2.200
  21960.000    2.195
  21990.000    2.184
  22020.000    2.222
  22050.000    2.150
  22080.000    2.175
  22110.000    2.169
  22140.000    2.178
  22170.000    2.175
  22200.000    2.226
  22230.000    2.156
  22260.000    2.162
  22290.000    2.180
  22320.000    2.160
  22350.000    2.141
  22380.000    2.161
  22410.000    2.145
  22440.000    2.161
  22470.000    2.183
  22500.000    2.172
  22530.000    2.137
  22560.000    2.145
  22590.000    2.196
  22620.000    2.185
  22650.000    2.176
  22680.000    2.151
  22710.000    2.168
  22740.000    2.158
  22770.000    2.165
  22800.000    2.198
  22830.000    2.158
  22860.000    2.247
  22890.000    2.166
  22920.000    2.166
  22950.000    2.186
  22980.000    2.149
  23010.000    2.190
  23040.000    2.196
  23070.000    2.256
  23100.000    2.197
  23130.000    2.211
  23160.000    2.235
  23190.000    2.139
  23220.000    2.244
  23250.000    2.215
  23280.000    2.245
  23310.000    2.087
  23340.000    2.122
  23370.000    2.219
  23400.000    2.254
  23430.000    2.280
  23460.000    2.201
  23490.000    2.219
  23520.000    2.210
  23550.000    2.207
  23580.000    2.190
  23610.000    2.218
  23640.000    2.250
  23670.000    2.229
  23700.000    2.259
  23730.000    2.172
  23760.000    2.226
  23790.000    2.215
  23820.000    2.216
  23850.000    2.204
  23880.000    2.212
  23910.000    2.247
  23940.000    2.239
  23970.000    2.230
  24000.000    2.159
  24030.000    2.210
  24060.000    2.196
  24090.000    2.194
  24120.000    2.222
  24150.000    2.187
  24180.000    2.199
  24210.000    2.200
  24240.000    2.217
  24270.000    2.191
  24300.000    2.245
  24330.000    2.208
  24360.000    2.227
  24390.000    2.210
  24420.000    2.270
  24450.000    2.176
  24480.000    2.202
  24510.000    2.220
  24540.000    2.197
  24570.000    2.243
  24600.000    2.254
  24630.000    2.239
  24660.000    2.166
  24690.000    2.226
  24720.000    2.199
  24750.000    2.180
  24780.000    2.222
  24810.000    2.242
  24840.000    2.195
  24870.000    2.145
  24900.000    2.215
  24930.000    2.189
  24960.000    2.214
  24990.000    2.243
  25020.000    2.171
  25050.000    2.188
  25080.000    2.234
  25110.000    2.184
  25140.000    2.181
  25170.000    2.212
  25200.000    2.290
  25230.000    2.163
  25260.000    2.232
  25290.000    2.233
  25320.000    2.135
  25350.000    2.206
  25380.000    2.226
  25410.000    2.202
  25440.000    2.191
  25470.000    2.252
  25500.000    2.210
  25530.000    2.177
  25560.000    2.182
  25590.000    2.192
  25620.000    2.163
  25650.000    2.279
  25680.000    2.298
  25710.000    2.206
  25740.000    2.225
  25770.000    2.208
  25800.000    2.209
  25830.000    2.186
  25860.000    2.173
  25890.000    2.197
  25920.000    2.196
  25950.000    2.271
  25980.000    2.201
  26010.000    2.265
  26040.000    2.244
  26070.000    2.240
  26100.000    2.176
  26130.000    2.192
  26160.000    2.252
  26190.000    2.219
  26220.000    2.285
  26250.000    2.283
  26280.000    2.152
  26310.000    2.186
  26340.000    2.132
  26370.000    2.248
  26400.000    2.264
  26430.000    2.231
  26460.000    2.238
  26490.000    2.250
  26520.000    2.303
  26550.000    2.085
  26580.000    2.175
  26610.000    2.218
  26640.000    2.263
  26670.000    2.182
  26700.000    2.216
  26730.000    2.273
  26760.000    2.256
  26790.000    2.175
  26820.000    2.305
  26850.000    2.268
  26880.000    2.169
  26910.000    2.259
  26940.000    2.154
  26970.000    2.243
  27000.000    2.254
  27030.000    2.269
  27060.000    2.252
  27090.000    2.310
  27120.000    2.217
  27150.000    2.287
  27180.000    2.213
  27210.000    2.268
  27240.000    2.201
  27270.000    2.252
  27300.000    2.268
  27330.000    2.291
  27360.000    2.309
  27390.000    2.226
  27420.000    2.224
  27450.000    2.178
  27480.000    2.199
  27510.000    2.263
  27540.000    2.242
  27570.000    2.232
  27600.000    2.231
  27630.000    2.275
  27660.000    2.223
  27690.000    2.238
  27720.000    2.171
  27750.000    2.212
  27780.000    2.253
  27810.000    2.318
  27840.000    2.290
  27870.000    2.244
  27900.000    2.215
  27930.000    2.168
  27960.000    2.237
  27990.000    2.221
  28020.000    2.200
  28050.000    2.209
  28080.000    2.211
  28110.000    2.174
  28140.000    2.195
  28170.000    2.174
  28200.000    2.215
  28230.000    2.160
  28260.000    2.164
  28290.000    2.221
  28320.000    2.186
  28350.000    2.145
  28380.000    2.174
  28410.000    2.172
  28440.000    2.188
  28470.000    2.156
  28500.000    2.185
  28530.000    2.209
  28560.000    2.124
  28590.000    2.173
  28620.000    2.142
  28650.000    2.187
  28680.000    2.228
  28710.000    2.167
  28740.000    2.195
  28770.000    2.181
  28800.000    2.209
  28830.000    2.192
  28860.000    2.248
  28890.000    2.179
  28920.000    2.169
  28950.000    2.260
  28980.000    2.258
  29010.000    2.211
  29040.000    2.318
  29070.000    2.326
  29100.000    2.214
  29130.000    2.264
  29160.000    2.293
  29190.000    2.255
  29220.000    2.236
  29250.000    2.169
  29280.000    2.190
  29310.000    2.232
  29340.000    2.268
  29370.000    2.271
  29400.000    2.255
  29430.000    2.295
  29460.000    2.259
  29490.000    2.240
  29520.000    2.258
  29550.000    2.198
  29580.000    2.234
  29610.000    2.223
  29640.000    2.189
  29670.000    2.149
  29700.000    2.176
  29730.000    2.191
  29760.000    2.158
  29790.000    2.205
  29820.000    2.235
  29850.000    2.234
  29880.000    2.258
  29910.000    2.251
  29940.000    2.225
  29970.000    2.256
  30000.000    2.205
  30030.000    2.231
  30060.000    2.189
  30090.000    2.250
  30120.000    2.237
  30150.000    2.225
  30180.000    2.229
  30210.000    2.217
  30240.000    2.196
  30270.000    2.224
  30300.000    2.195
  30330.000    2.240
  30360.000    2.256
  30390.000    2.250
  30420.000    2.301
  30450.000    2.230
  30480.000    2.221
  30510.000    2.262
  30540.000    2.169
  30570.000    2.206
  30600.000    2.225
  30630.000    2.251
  30660.000    2.192
  30690.000    2.227
  30720.000    2.240
  30750.000    2.174
  30780.000    2.187
  30810.000    2.211
  30840.000    2.152
  30870.000    2.178
  30900.000    2.167
  30930.000    2.220
  30960.000    2.163
  30990.000    2.169
  31020.000    2.184
  31050.000    2.170
  31080.000    2.196
  31110.000    2.229
  31140.000    2.213
  31170.000    2.198
  31200.000    2.225
  31230.000    2.190
  31260.000    2.189
  31290.000    2.186
  31320.000    2.171
  31350.000    2.193
  31380.000    2.161
  31410.000    2.165
  31440.000    2.177
  31470.000    2.188
  31500.000    2.174
  31530.000    2.165
  31560.000    2.155
  31590.000    2.159
  31620.000    2.183
  31650.000    2.231
  31680.000    2.189
  31710.000    2.177
  31740.000    2.202
  31770.000    2.188
  31800.000    2.141
  31830.000    2.243
  31860.000    2.181
  31890.000    2.163
  31920.000    2.225
  31950.000    2.223
  31980.000    2.220
  32010.000    2.193
  32040.000    2.215
  32070.000    2.228
  32100.000    2.214
  32130.000    2.202
  32160.000    2.271
  32190.000    2.272
  32220.000    2.237
  32250.000    2.227
  32280.000    2.204
  32310.000    2.222
  32340.000    2.233
  32370.000    2.211
  32400.000    2.316
  32430.000    2.286
  32460.000    2.228
  32490.000    2.221
  32520.000    2.204
  32550.000    2.253
  32580.000    2.252
  32610.000    2.275
  32640.000    2.233
  32670.000    2.295
  32700.000    2.232
  32730.000    2.283
  32760.000    2.281
  32790.000    2.240
  32820.000    2.299
  32850.000    2.209
  32880.000    2.261
  32910.000    2.297
  32940.000    2.280
  32970.000    2.244
  33000.000    2.274
  33030.000    2.191
  33060.000    2.257
  33090.000    2.247
  33120.000    2.298
  33150.000    2.328
  33180.000    2.287
  33210.000    2.251
  33240.000    2.282
  33270.000    2.257
  33300.000    2.294
  33330.000    2.234
  33360.000    2.222
  33390.000    2.287
  33420.000    2.296
  33450.000    2.302
  33480.000    2.281
  33510.000    2.255
  33540.000    2.255
  33570.000    2.277
  33600.000    2.308
  33630.000    2.222
  33660.000    2.239
  33690.000    2.255
  33720.000    2.269
  33750.000    2.324
  33780.000    2.310
  33810.000    2.284
  33840.000    2.281
  33870.000    2.253
  33900.000    2.265
  33930.000    2.280
  33960.000    2.278
  33990.000    2.280
  34020.000    2.279
  34050.000    2.280
  34080.000    2.272
  34110.000    2.273
  34140.000    2.302
  34170.000    2.248
  34200.000    2.274
  34230.000    2.307
  34260.000    2.236
  34290.000    2.344
  34320.000    2.293
  34350.000    2.126
  34380.000    2.149
  34410.000    2.113
  34440.000    2.266
  34470.000    2.268
  34500.000    2.294
  34530.000    2.315
  34560.000    2.157
  34590.000    2.250
  34620.000    2.266
  34650.000    2.279
  34680.000    2.294
  34710.000    2.235
  34740.000    2.273
  34770.000    2.379
  34800.000    2.216
  34830.000    2.258
  34860.000    2.208
  34890.000    2.235
  34920.000    2.290
  34950.000    2.268
  34980.000    2.300
  35010.000    2.256
  35040.000    2.299
  35070.000    2.236
  35100.000    2.322
  35130.000    2.222
  35160.000    2.222
  35190.000    2.233
  35220.000    2.246
  35250.000    2.294
  35280.000    2.243
  35310.000    2.296
  35340.000    2.266
  35370.000    2.249
  35400.000    2.278
  35430.000    2.227
  35460.000    2.264
  35490.000    2.298
  35520.000    2.308
  35550.000    2.269
  35580.000    2.191
  35610.000    2.198
  35640.000    2.178
  35670.000    2.181
  35700.000    2.221
  35730.000    2.261
  35760.000    2.246
  35790.000    2.316
  35820.000    2.215
  35850.000    2.314
  35880.000    2.273
  35910.000    2.126
  35940.000    2.191
  35970.000    2.215
  36000.000    2.231
  36030.000    2.304
  36060.000    2.303
  36090.000    2.328
  36120.000    2.331
  36150.000    2.270
  36180.000    2.341
  36210.000    2.252
  36240.000    2.226
  36270.000    2.326
  36300.000    2.266
  36330.000    2.258
  36360.000    2.291
  36390.000    2.266
  36420.000    2.312
  36450.000    2.278
  36480.000    2.225
  36510.000    2.237
  36540.000    2.288
  36570.000    2.230
  36600.000    2.262
  36630.000    2.249
  36660.000    2.206
  36690.000    2.275
  36720.000    2.230
  36750.000    2.244
  36780.000    2.260
  36810.000    2.270
  36840.000    2.267
  36870.000    2.208
  36900.000    2.313
  36930.000    2.320
  36960.000    2.297
  36990.000    2.273
  37020.000    2.279
  37050.000    2.302
  37080.000    2.319
  37110.000    2.258
  37140.000    2.224
  37170.000    2.310
  37200.000    2.329
  37230.000    2.282
  37260.000    2.255
  37290.000    2.302
  37320.000    2.256
  37350.000    2.290
  37380.000    2.290
  37410.000    2.289
  37440.000    2.289
  37470.000    2.254
  37500.000    2.279
  37530.000    2.255
  37560.000    2.261
  37590.000    2.243
  37620.000    2.268
  37650.000    2.228
  37680.000    2.294
  37710.000    2.220
  37740.000    2.224
  37770.000    2.300
  37800.000    2.237
  37830.000    2.292
  37860.000    2.222
  37890.000    2.303
  37920.000    2.308
  37950.000    2.287
  37980.000    2.264
  38010.000    2.269
  38040.000    2.262
  38070.000    2.251
  38100.000    2.211
  38130.000    2.236
  38160.000    2.256
  38190.000    2.272
  38220.000    2.275
  38250.000    2.277
  38280.000    2.245
  38310.000    2.249
  38340.000    2.324
  38370.000    2.225
  38400.000    2.259
  38430.000    2.285
  38460.000    2.311
  38490.000    2.270
  38520.000    2.211
  38550.000    2.317
  38580.000    2.283
  38610.000    2.341
  38640.000    2.341
  38670.000    2.318
  38700.000    2.321
  38730.000    2.252
  38760.000    2.267
  38790.000    2.267
  38820.000    2.231
  38850.000    2.212
  38880.000    2.365
  38910.000    2.280
  38940.000    2.290
  38970.000    2.262
  39000.000    2.257
  39030.000    2.277
  39060.000    2.305
  39090.000    2.307
  39120.000    2.316
  39150.000    2.247
  39180.000    2.286
  39210.000    2.349
  39240.000    2.318
  39270.000    2.279
  39300.000    2.290
  39330.000    2.266
  39360.000    2.219
  39390.000    2.216
  39420.000    2.287
  39450.000    2.233
  39480.000    2.309
  39510.000    2.286
  39540.000    2.291
  39570.000    2.309
  39600.000    2.285
  39630.000    2.297
  39660.000    2.332
  39690.000    2.281
  39720.000    2.337
  39750.000    2.286
  39780.000    2.322
  39810.000    2.280
  39840.000    2.286
  39870.000    2.308
  39900.000    2.297
  39930.000    2.336
  39960.000    2.386
  39990.000    2.380
  40020.000    2.342
  40050.000    2.368
  40080.000    2.277
  40110.000    2.348
  40140.000    2.352
  40170.000    2.350
  40200.000    2.407
  40230.000    2.327
  40260.000    2.359
  40290.000    2.363
  40320.000    2.346
  40350.000    2.355
  40380.000    2.378
  40410.000    2.347
  40440.000    2.327
  40470.000    2.372
  40500.000    2.321
  40530.000    2.333
  40560.000    2.349
  40590.000    2.322
  40620.000    2.326
  40650.000    2.339
  40680.000    2.319
  40710.000    2.315
  40740.000    2.335
  40770.000    2.261
  40800.000    2.255
  40830.000    2.289
  40860.000    2.272
  40890.000    2.262
  40920.000    2.281
  40950.000    2.292
  40980.000    2.263
  41010.000    2.292
  41040.000    2.283
  41070.000    2.257
  41100.000    2.296
  41130.000    2.254
  41160.000    2.242
  41190.000    2.320
  41220.000    2.262
  41250.000    2.333
  41280.000    2.304
  41310.000    2.316
  41340.000    2.256
  41370.000    2.309
  41400.000    2.314
  41430.000    2.261
  41460.000    2.269
  41490.000    2.295
  41520.000    2.285
  41550.000    2.249
  41580.000    2.306
  41610.000    2.265
  41640.000    2.245
  41670.000    2.272
  41700.000    2.241
  41730.000    2.276
  41760.000    2.177
  41790.000    2.256
  41820.000    2.241
  41850.000    2.323
  41880.000    2.274
  41910.000    2.251
  41940.000    2.280
  41970.000    2.249
  42000.000    2.282
  42030.000    2.244
  42060.000    2.272
  42090.000    2.259
  42120.000    2.228
  42150.000    2.309
  42180.000    2.279
  42210.000    2.275
  42240.000    2.258
  42270.000    2.274
  42300.000    2.280
  42330.000    2.245
  42360.000    2.272
  42390.000    2.323
  42420.000    2.218
  42450.000    2.246
  42480.000    2.233
  42510.000    2.255
  42540.000    2.292
  42570.000    2.277
  42600.000    2.206
  42630.000    2.238
  42660.000    2.272
  42690.000    2.224
  42720.000    2.287
  42750.000    2.259
  42780.000    2.254
  42810.000    2.262
  42840.000    2.236
  42870.000    2.257
  42900.000    2.226
  42930.000    2.212
  42960.000    2.265
  42990.000    2.219
  43020.000    2.270
  43050.000    2.272
  43080.000    2.250
  43110.000    2.246
  43140.000    2.213
  43170.000    2.262
  43200.000    2.262
  43230.000    2.263
  43260.000    2.294
  43290.000    2.242
  43320.000    2.234
  43350.000    2.229
  43380.000    2.229
  43410.000    2.259
  43440.000    2.240
  43470.000    2.259
  43500.000    2.256
  43530.000    2.234
  43560.000    2.242
  43590.000    2.273
  43620.000    2.217
  43650.000    2.296
  43680.000    2.231
  43710.000    2.224
  43740.000    2.231
  43770.000    2.204
  43800.000    2.224
  43830.000    2.244
  43860.000    2.276
  43890.000    2.270
  43920.000    2.247
  43950.000    2.235
  43980.000    2.227
  44010.000    2.281
  44040.000    2.253
  44070.000    2.263
  44100.000    2.279
  44130.000    2.245
  44160.000    2.225
  44190.000    2.217
  44220.000    2.214
  44250.000    2.255
  44280.000    2.222
  44310.000    2.219
  44340.000    2.208
  44370.000    2.230
  44400.000    2.234
  44430.000    2.226
  44460.000    2.255
  44490.000    2.246
  44520.000    2.251
  44550.000    2.231
  44580.000    2.255
  44610.000    2.233
  44640.000    2.220
  44670.000    2.221
  44700.000    2.309
  44730.000    2.250
  44760.000    2.241
  44790.000    2.280
  44820.000    2.282
  44850.000    2.249
  44880.000    2.261
  44910.000    2.299
  44940.000    2.227
  44970.000    2.217
  45000.000    2.206
  45030.000    2.277
  45060.000    2.229
  45090.000    2.253
  45120.000    2.219
  45150.000    2.274
  45180.000    2.220
  45210.000    2.244
  45240.000    2.265
  45270.000    2.232
  45300.000    2.281
  45330.000    2.278
  45360.000    2.279
  45390.000    2.230
  45420.000    2.234
  45450.000    2.214
  45480.000    2.271
  45510.000    2.230
  45540.000    2.259
  45570.000    2.253
  45600.000    2.219
  45630.000    2.283
  45660.000    2.300
  45690.000    2.233
  45720.000    2.278
  45750.000    2.220
  45780.000    2.116
  45810.000    2.291
  45840.000    2.316
  45870.000    2.182
  45900.000    2.238
  45930.000    2.245
  45960.000    2.227
  45990.000    2.228
  46020.000    2.208
  46050.000    2.214
  46080.000    2.181
  46110.000    2.260
  46140.000    2.226
  46170.000    2.270
  46200.000    2.272
  46230.000    2.223
  46260.000    2.208
  46290.000    2.188
  46320.000    2.159
  46350.000    2.220
  46380.000    2.219
  46410.000    2.236
  46440.000    2.306
  46470.000    2.211
  46500.000    2.252
  46530.000    2.208
  46560.000    2.243
  46590.000    2.269
  46620.000    2.209
  46650.000    2.242
  46680.000    2.207
  46710.000    2.261
  46740.000    2.231
  46770.000    2.206
  46800.000    2.228
  46830.000    2.198
  46860.000    2.214
  46890.000    2.297
  46920.000    2.187
  46950.000    2.224
  46980.000    2.205
  47010.000    2.262
  47040.000    2.283
  47070.000    2.148
  47100.000    2.246
  47130.000    2.263
  47160.000    2.272
  47190.000    2.250
  47220.000    2.302
  47250.000    2.232
  47280.000    2.292
  47310.000    2.131
  47340.000    2.198
  47370.000    2.167
  47400.000    2.186
  47430.000    2.306
  47460.000    2.266
  47490.000    2.208
  47520.000    2.310
  47550.000    2.290
  47580.000    2.260
  47610.000    2.227
  47640.000    2.288
  47670.000    2.247
  47700.000    2.288
  47730.000    2.171
  47760.000    2.235
  47790.000    2.259
  47820.000    2.308
  47850.000    2.288
  47880.000    2.250
  47910.000    2.224
  47940.000    2.245
  47970.000    2.277
  48000.000    2.242
  48030.000    2.244
  48060.000    2.277
  48090.000    2.242
  48120.000    2.257
  48150.000    2.283
  48180.000    2.228
  48210.000    2.257
  48240.000    2.267
  48270.000    2.282
  48300.000    2.240
  48330.000    2.278
  48360.000    2.255
  48390.000    2.209
  48420.000    2.263
  48450.000    2.223
  48480.000    2.250
  48510.000    2.215
  48540.000    2.192
  48570.000    2.269
  48600.000    2.234
  48630.000    2.208
  48660.000    2.270
  48690.000    2.207
  48720.000    2.234
  48750.000    2.262
  48780.000    2.223
  48810.000    2.275
  48840.000    2.246
  48870.000    2.253
  48900.000    2.262
  48930.000    2.259
  48960.000    2.214
  48990.000    2.266
  49020.000    2.218
  49050.000    2.259
  49080.000    2.269
  49110.000    2.291
  49140.000    2.294
  49170.000    2.252
  49200.000    2.256
  49230.000    2.269
  49260.000    2.224
  49290.000    2.260
  49320.000    2.215
  49350.000    2.267
  49380.000    2.279
  49410.000    2.209
  49440.000    2.302
  49470.000    2.314
  49500.000    2.275
  49530.000    2.326
  49560.000    2.283
  49590.000    2.208
  49620.000    2.232
  49650.000    2.243
  49680.000    2.249
  49710.000    2.210
  49740.000    2.245
  49770.000    2.241
  49800.000    2.238
  49830.000    2.312
  49860.000    2.242
  49890.000    2.308
  49920.000    2.288
  49950.000    2.275
  49980.000    2.279
  50010.000    2.227
  50040.000    2.244
  50070.000    2.177
  50100.000    2.231
  50130.000    2.232
  50160.000    2.262
  50190.000    2.230
  50220.000    2.197
  50250.000    2.228
  50280.000    2.200
  50310.000    2.226
  50340.000    2.208
  50370.000    2.240
  50400.000    2.262
  50430.000    2.280
  50460.000    2.279
  50490.000    2.261
  50520.000    2.198
  50550.000    2.296
  50580.000    2.244
  50610.000    2.284
  50640.000    2.213
  50670.000    2.181
  50700.000    2.226
  50730.000    2.237
  50760.000    2.257
  50790.000    2.186
  50820.000    2.214
  50850.000    2.230
  50880.000    2.219
  50910.000    2.200
  50940.000    2.189
  50970.000    2.215
  51000.000    2.214
  51030.000    2.246
  51060.000    2.240
  51090.000    2.293
  51120.000    2.242
  51150.000    2.260
  51180.000    2.282
  51210.000    2.223
  51240.000    2.206
  51270.000    2.283
  51300.000    2.285
  51330.000    2.226
  51360.000    2.219
  51390.000    2.314
  51420.000    2.284
  51450.000    2.250
  51480.000    2.298
  51510.000    2.249
  51540.000    2.270
  51570.000    2.319
  51600.000    2.201
  51630.000    2.250
  51660.000    2.157
  51690.000    2.289
  51720.000    2.290
  51750.000    2.173
  51780.000    2.274
  51810.000    2.255
  51840.000    2.277
  51870.000    2.248
  51900.000    2.257
  51930.000    2.245
  51960.000    2.243
  51990.000    2.250
  52020.000    2.269
  52050.000    2.161
  52080.000    2.227
  52110.000    2.267
  52140.000    2.222
  52170.000    2.158
  52200.000    2.156
  52230.000    2.215
  52260.000    2.165
  52290.000    2.254
  52320.000    2.234
  52350.000    2.218
  52380.000    2.167
  52410.000    2.227
  52440.000    2.258
  52470.000    2.251
  52500.000    2.291
  52530.000    2.247
  52560.000    2.185
  52590.000    2.227
  52620.000    2.129
  52650.000    2.199
  52680.000    2.217
  52710.000    2.241
  52740.000    2.214
  52770.000    2.295
  52800.000    2.195
  52830.000    2.233
  52860.000    2.250
  52890.000    2.281
  52920.000    2.288
  52950.000    2.281
  52980.000    2.235
  53010.000    2.295
  53040.000    2.256
  53070.000    2.302
  53100.000    2.250
  53130.000    2.284
  53160.000    2.245
  53190.000    2.234
  53220.000    2.235
  53250.000    2.270
  53280.000    2.197
  53310.000    2.200
  53340.000    2.208
  53370.000    2.233
  53400.000    2.184
  53430.000    2.212
  53460.000    2.230
  53490.000    2.228
  53520.000    2.243
  53550.000    2.193
  53580.000    2.257
  53610.000    2.246
  53640.000    2.251
  53670.000    2.208
  53700.000    2.214
  53730.000    2.220
  53760.000    2.229
  53790.000    2.230
  53820.000    2.306
  53850.000    2.220
  53880.000    2.261
  53910.000    2.211
  53940.000    2.236
  53970.000    2.230
  54000.000    2.227
  54030.000    2.185
  54060.000    2.216
  54090.000    2.194
  54120.000    2.212
  54150.000    2.214
  54180.000    2.223
  54210.000    2.223
  54240.000    2.235
  54270.000    2.255
  54300.000    2.254
  54330.000    2.189
  54360.000    2.189
  54390.000    2.297
  54420.000    2.241
  54450.000    2.183
  54480.000    2.248
  54510.000    2.251
  54540.000    2.295
  54570.000    2.232
  54600.000    2.284
  54630.000    2.265
  54660.000    2.266
  54690.000    2.226
  54720.000    2.168
  54750.000    2.241
  54780.000    2.266
  54810.000    2.217
  54840.000    2.210
  54870.000    2.237
  54900.000    2.237
  54930.000    2.243
  54960.000    2.257
  54990.000    2.235
  55020.000    2.216
  55050.000    2.252
  55080.000    2.251
  55110.000    2.230
  55140.000    2.248
  55170.000    2.215
  55200.000    2.238
  55230.000    2.235
  55260.000    2.245
  55290.000    2.264
  55320.000    2.208
  55350.000    2.219
  55380.000    2.234
  55410.000    2.251
  55440.000    2.206
  55470.000    2.229
  55500.000    2.258
  55530.000    2.254
  55560.000    2.203
  55590.000    2.241
  55620.000    2.149
  55650.000    2.231
  55680.000    2.259
  55710.000    2.222
  55740.000    2.234
  55770.000    2.251
  55800.000    2.264
  55830.000    2.252
  55860.000    2.240
  55890.000    2.233
  55920.000    2.252
  55950.000    2.291
  55980.000    2.268
  56010.000    2.232
  56040.000    2.226
  56070.000    2.228
  56100.000    2.242
  56130.000    2.264
  56160.000    2.284
  56190.000    2.272
  56220.000    2.247
  56250.000    2.286
  56280.000    2.202
  56310.000    2.217
  56340.000    2.208
  56370.000    2.251
  56400.000    2.190
  56430.000    2.225
  56460.000    2.256
  56490.000    2.213
  56520.000    2.221
  56550.000    2.236
  56580.000    2.224
  56610.000    2.233
  56640.000    2.231
  56670.000    2.174
  56700.000    2.255
  56730.000    2.257
  56760.000    2.246
  56790.000    2.235
  56820.000    2.253
  56850.000    2.259
  56880.000    2.264
  56910.000    2.216
  56940.000    2.213
  56970.000    2.248
  57000.000    2.248
  57030.000    2.188
  57060.000    2.200
  57090.000    2.265
  57120.000    2.209
  57150.000    2.320
  57180.000    2.286
  57210.000    2.256
  57240.000    2.244
  57270.000    2.232
  57300.000    2.248
  57330.000    2.239
  57360.000    2.222
  57390.000    2.206
  57420.000    2.251
  57450.000    2.300
  57480.000    2.269
  57510.000    2.315
  57540.000    2.240
  57570.000    2.232
  57600.000    2.274
  57630.000    2.280
  57660.000    2.270
  57690.000    2.236
  57720.000    2.225
  57750.000    2.246
  57780.000    2.239
  57810.000    2.312
  57840.000    2.256
  57870.000    2.319
  57900.000    2.266
  57930.000    2.231
  57960.000    2.212
  57990.000    2.259
  58020.000    2.289
  58050.000    2.260
  58080.000    2.247
  58110.000    2.260
  58140.000    2.225
  58170.000    2.210
  58200.000    2.201
  58230.000    2.177
  58260.000    2.274
  58290.000    2.314
  58320.000    2.240
  58350.000    2.294
  58380.000    2.269
  58410.000    2.237
  58440.000    2.232
  58470.000    2.238
  58500.000    2.270
  58530.000    2.190
  58560.000    2.263
  58590.000    2.173
  58620.000    2.250
  58650.000    2.242
  58680.000    2.245
  58710.000    2.275
  58740.000    2.237
  58770.000    2.234
  58800.000    2.249
  58830.000    2.245
  58860.000    2.204
  58890.000    2.238
  58920.000    2.225
  58950.000    2.189
  58980.000    2.199
  59010.000    2.233
  59040.000    2.200
  59070.000    2.180
  59100.000    2.212
  59130.000    2.241
  59160.000    2.217
  59190.000    2.154
  59220.000    2.225
  59250.000    2.206
  59280.000    2.217
  59310.000    2.229
  59340.000    2.231
  59370.000    2.226
  59400.000    2.201
  59430.000    2.211
  59460.000    2.221
  59490.000    2.232
  59520.000    2.197
  59550.000    2.227
  59580.000    2.220
  59610.000    2.252
  59640.000    2.256
  59670.000    2.210
  59700.000    2.232
  59730.000    2.221
  59760.000    2.220
  59790.000    2.213
  59820.000    2.235
  59850.000    2.207
  59880.000    2.179
  59910.000    2.184
  59940.000    2.222
  59970.000    2.188
  60000.000    2.168
  60030.000    2.231
  60060.000    2.134
  60090.000    2.235
  60120.000    2.213
  60150.000    2.206
  60180.000    2.210
  60210.000    2.227
  60240.000    2.226
  60270.000    2.223
  60300.000    2.198
  60330.000    2.219
  60360.000    2.224
  60390.000    2.172
  60420.000    2.175
  60450.000    2.208
  60480.000    2.233
  60510.000    2.199
  60540.000    2.215
  60570.000    2.229
  60600.000    2.200
  60630.000    2.211
  60660.000    2.250
  60690.000    2.235
  60720.000    2.209
  60750.000    2.266
  60780.000    2.206
  60810.000    2.226
  60840.000    2.234
  60870.000    2.271
  60900.000    2.216
  60930.000    2.256
  60960.000    2.198
  60990.000    2.216
  61020.000    2.173
  61050.000    2.217
  61080.000    2.212
  61110.000    2.264
  61140.000    2.278
  61170.000    2.243
  61200.000    2.278
  61230.000    2.197
  61260.000    2.243
  61290.000    2.194
  61320.000    2.316
  61350.000    2.255
  61380.000    2.264
  61410.000    2.273
  61440.000    2.193
  61470.000    2.237
  61500.000    2.270
  61530.000    2.270
  61560.000    2.183
  61590.000    2.254
  61620.000    2.191
  61650.000    2.222
  61680.000    2.265
  61710.000    2.303
  61740.000    2.289
  61770.000    2.226
  61800.000    2.304
  61830.000    2.288
  61860.000    2.225
  61890.000    2.205
  61920.000    2.246
  61950.000    2.231
  61980.000    2.218
  62010.000    2.217
  62040.000    2.271
  62070.000    2.230
  62100.000    2.248
  62130.000    2.283
  62160.000    2.286
  62190.000    2.281
  62220.000    2.255
  62250.000    2.272
  62280.000    2.221
  62310.000    2.225
  62340.000    2.241
  62370.000    2.269
  62400.000    2.194
  62430.000    2.255
  62460.000    2.271
  62490.000    2.262
  62520.000    2.232
  62550.000    2.256
  62580.000    2.193
  62610.000    2.273
  62640.000    2.219
  62670.000    2.251
  62700.000    2.263
  62730.000    2.239
  62760.000    2.285
  62790.000    2.267
  62820.000    2.254
  62850.000    2.278
  62880.000    2.237
  62910.000    2.286
  62940.000    2.182
  62970.000    2.195
  63000.000    2.301
  63030.000    2.302
  63060.000    2.280
  63090.000    2.244
  63120.000    2.253
  63150.000    2.161
  63180.000    2.242
  63210.000    2.264
  63240.000    2.316
  63270.000    2.220
  63300.000    2.241
  63330.000    2.256
  63360.000    2.238
  63390.000    2.151
  63420.000    2.179
  63450.000    2.183
  63480.000    2.275
  63510.000    2.209
  63540.000    2.160
  63570.000    2.236
  63600.000    2.214
  63630.000    2.209
  63660.000    2.262
  63690.000    2.258
  63720.000    2.289
  63750.000    2.203
  63780.000    2.249
  63810.000    2.260
  63840.000    2.231
  63870.000    2.248
  63900.000    2.212
  63930.000    2.265
  63960.000    2.264
  63990.000    2.272
  64020.000    2.262
  64050.000    2.283
  64080.000    2.219
  64110.000    2.248
  64140.000    2.299
  64170.000    2.310
  64200.000    2.304
  64230.000    2.236
  64260.000    2.240
  64290.000    2.229
  64320.000    2.250
  64350.000    2.251
  64380.000    2.229
  64410.000    2.132
  64440.000    2.145
  64470.000    2.203
  64500.000    2.296
  64530.000    2.274
  64560.000    2.256
  64590.000    2.179
  64620.000    2.319
  64650.000    2.306
  64680.000    2.214
  64710.000    2.205
  64740.000    2.263
  64770.000    2.267
  64800.000    2.306
  64830.000    2.282
  64860.000    2.238
  64890.000    2.211
  64920.000    2.198
  64950.000    2.300
  64980.000    2.252
  65010.000    2.280
  65040.000    2.221
  65070.000    2.143
  65100.000    2.160
  65130.000    2.253
  65160.000    2.117
  65190.000    2.254
  65220.000    2.189
  65250.000    2.198
  65280.000    2.196
  65310.000    2.315
  65340.000    2.129
  65370.000    2.190
  65400.000    2.188
  65430.000    2.145
  65460.000    2.127
  65490.000    2.219
  65520.000    2.255
  65550.000    2.232
  65580.000    2.160
  65610.000    2.151
  65640.000    2.106
  65670.000    2.149
  65700.000    2.180
  65730.000    2.193
  65760.000    2.270
  65790.000    2.248
  65820.000    2.308
  65850.000    2.301
  65880.000    2.319
  65910.000    2.307
  65940.000    2.251
  65970.000    2.252
  66000.000    2.260
  66030.000    2.191
  66060.000    2.300
  66090.000    2.203
  66120.000    2.187
  66150.000    2.260
  66180.000    2.259
  66210.000    2.283
  66240.000    2.196
  66270.000    2.223
  66300.000    2.226
  66330.000    2.283
  66360.000    2.263
  66390.000    2.215
  66420.000    2.234
  66450.000    2.205
  66480.000    2.251
  66510.000    2.238
  66540.000    2.175
  66570.000    2.215
  66600.000    2.206
  66630.000    2.160
  66660.000    2.181
  66690.000    2.197
  66720.000    2.223
  66750.000    2.198
  66780.000    2.235
  66810.000    2.197
  66840.000    2.186
  66870.000    2.180
  66900.000    2.208
  66930.000    2.216
  66960.000    2.175
  66990.000    2.249
  67020.000    2.211
  67050.000    2.210
  67080.000    2.247
  67110.000    2.187
  67140.000    2.240
  67170.000    2.160
  67200.000    2.189
  67230.000    2.169
  67260.000    2.267
  67290.000    2.274
  67320.000    2.243
  67350.000    2.207
  67380.000    2.107
  67410.000    2.107
  67440.000    2.136
  67470.000    2.230
  67500.000    2.201
  67530.000    2.234
  67560.000    2.224
  67590.000    2.164
  67620.000    2.156
  67650.000    2.116
  67680.000    2.157
  67710.000    2.094
  67740.000    2.122
  67770.000    2.221
  67800.000    2.160
  67830.000    2.154
  67860.000    2.240
  67890.000    2.248
  67920.000    2.273
  67950.000    2.145
  67980.000    2.214
  68010.000    2.161
  68040.000    2.147
  68070.000    2.120
  68100.000    2.170
  68130.000    2.153
  68160.000    2.200
  68190.000    2.239
  68220.000    2.194
  68250.000    2.215
  68280.000    2.206
  68310.000    2.212
  68340.000    2.194
  68370.000    2.235
  68400.000    2.222
  68430.000    2.224
  68460.000    2.193
  68490.000    2.198
  68520.000    2.182
  68550.000    2.195
  68580.000    2.226
  68610.000    2.227
  68640.000    2.192
  68670.000    2.265
  68700.000    2.207
  68730.000    2.222
  68760.000    2.238
  68790.000    2.280
  68820.000    2.230
  68850.000    2.278
  68880.000    2.270
  68910.000    2.262
  68940.000    2.199
  68970.000    2.232
  69000.000    2.192
  69030.000    2.277
  69060.000    2.267
  69090.000    2.309
  69120.000    2.222
  69150.000    2.291
  69180.000    2.219
  69210.000    2.245
  69240.000    2.278
  69270.000    2.255
  69300.000    2.244
  69330.000    2.267
  69360.000    2.282
  69390.000    2.235
  69420.000    2.264
  69450.000    2.154
  69480.000    2.159
  69510.000    2.239
  69540.000    2.239
  69570.000    2.254
  69600.000    2.230
  69630.000    2.212
  69660.000    2.222
  69690.000    2.224
  69720.000    2.176
  69750.000    2.268
  69780.000    2.192
  69810.000    2.192
  69840.000    2.200
  69870.000    2.230
  69900.000    2.141
  69930.000    2.276
  69960.000    2.222
  69990.000    2.281
  70020.000    2.289
  70050.000    2.283
  70080.000    2.301
  70110.000    2.238
  70140.000    2.248
  70170.000    2.256
  70200.000    2.286
  70230.000    2.234
  70260.000    2.240
  70290.000    2.248
  70320.000    2.162
  70350.000    2.239
  70380.000    2.272
  70410.000    2.274
  70440.000    2.231
  70470.000    2.215
  70500.000    2.143
  70530.000    2.141
  70560.000    2.245
  70590.000    2.229
  70620.000    2.275
  70650.000    2.239
  70680.000    2.233
  70710.000    2.280
  70740.000    2.268
  70770.000    2.229
  70800.000    2.183
  70830.000    2.206
  70860.000    2.194
  70890.000    2.256
  70920.000    2.242
  70950.000    2.237
  70980.000    2.222
  71010.000    2.241
  71040.000    2.270
  71070.000    2.274
  71100.000    2.210
  71130.000    2.231
  71160.000    2.240
  71190.000    2.209
  71220.000    2.280
  71250.000    2.240
  71280.000    2.230
  71310.000    2.221
  71340.000    2.239
  71370.000    2.204
  71400.000    2.244
  71430.000    2.222
  71460.000    2.277
  71490.000    2.240
  71520.000    2.273
  71550.000    2.271
  71580.000    2.288
  71610.000    2.259
  71640.000    2.241
  71670.000    2.301
  71700.000    2.268
  71730.000    2.220
  71760.000    2.253
  71790.000    2.217
  71820.000    2.263
  71850.000    2.262
  71880.000    2.251
  71910.000    2.239
  71940.000    2.234
  71970.000    2.278
  72000.000    2.173
  72030.000    2.270
  72060.000    2.290
  72090.000    2.256
  72120.000    2.239
  72150.000    2.272
  72180.000    2.160
  72210.000    2.209
  72240.000    2.264
  72270.000    2.300
  72300.000    2.267
  72330.000    2.266
  72360.000    2.278
  72390.000    2.141
  72420.000    2.268
  72450.000    2.248
  72480.000    2.240
  72510.000    2.251
  72540.000    2.219
  72570.000    2.229
  72600.000    2.240
  72630.000    2.220
  72660.000    2.262
  72690.000    2.274
  72720.000    2.265
  72750.000    2.240
  72780.000    2.224
  72810.000    2.227
  72840.000    2.260
  72870.000    2.199
  72900.000    2.235
  72930.000    2.221
  72960.000    2.202
  72990.000    2.276
  73020.000    2.195
  73050.000    2.269
  73080.000    2.262
  73110.000    2.265
  73140.000    2.311
  73170.000    2.291
  73200.000    2.249
  73230.000    2.176
  73260.000    2.147
  73290.000    2.078
  73320.000    2.237
  73350.000    2.113
  73380.000    2.227
  73410.000    2.245
  73440.000    2.277
  73470.000    2.076
  73500.000    2.187
  73530.000    2.179
  73560.000    2.273
  73590.000    2.285
  73620.000    2.178
  73650.000    2.229
  73680.000    2.276
  73710.000    2.225
  73740.000    2.216
  73770.000    2.251
  73800.000    2.195
  73830.000    2.275
  73860.000    2.270
  73890.000    2.103
  73920.000    2.152
  73950.000    2.235
  73980.000    2.185
  74010.000    2.269
  74040.000    2.277
  74070.000    2.200
  74100.000    2.191
  74130.000    2.324
  74160.000    2.318
  74190.000    2.261
  74220.000    2.185
  74250.000    2.245
  74280.000    2.193
  74310.000    2.201
  74340.000    2.275
  74370.000    2.279
  74400.000    2.291
  74430.000    2.269
  74460.000    2.268
  74490.000    2.239
  74520.000    2.219
  74550.000    2.136
  74580.000    2.315
  74610.000    2.195
  74640.000    2.301
  74670.000    2.235
  74700.000    2.203
  74730.000    2.202
  74760.000    2.219
  74790.000    2.240
  74820.000    2.314
  74850.000    2.230
  74880.000    2.211
  74910.000    2.209
  74940.000    2.286
  74970.000    2.134
  75000.000    2.312
  75030.000    2.181
  75060.000    2.288
  75090.000    2.286
  75120.000    2.145
  75150.000    2.209
  75180.000    2.112
  75210.000    2.292
  75240.000    2.293
  75270.000    2.250
  75300.000    2.288
  75330.000    2.250
  75360.000    2.288
  75390.000    2.247
  75420.000    2.227
  75450.000    2.105
  75480.000    2.210
  75510.000    2.176
  75540.000    2.184
  75570.000    2.109
  75600.000    2.169
  75630.000    2.134
  75660.000    2.133
  75690.000    2.122
  75720.000    2.170
  75750.000    2.128
  75780.000    2.144
  75810.000    2.187
  75840.000    2.127
  75870.000    2.283
  75900.000    2.265
  75930.000    2.261
  75960.000    2.262
  75990.000    2.300
  76020.000    2.170
  76050.000    2.302
  76080.000    2.251
  76110.000    2.186
  76140.000    2.237
  76170.000    2.214
  76200.000    2.300
  76230.000    2.272
  76260.000    2.223
  76290.000    2.231
  76320.000    2.157
  76350.000    2.179
  76380.000    2.270
  76410.000    2.196
  76440.000    2.215
  76470.000    2.189
  76500.000    2.211
  76530.000    2.211
  76560.000    2.180
  76590.000    2.249
  76620.000    2.224
  76650.000    2.233
  76680.000    2.294
  76710.000    2.253
  76740.000    2.242
  76770.000    2.233
  76800.000    2.230
  76830.000    2.172
  76860.000    2.189
  76890.000    2.212
  76920.000    2.259
  76950.000    2.333
  76980.000    2.262
  77010.000    2.234
  77040.000    2.216
  77070.000    2.244
  77100.000    2.246
  77130.000    2.248
  77160.000    2.237
  77190.000    2.257
  77220.000    2.245
  77250.000    2.280
  77280.000    2.247
  77310.000    2.221
  77340.000    2.239
  77370.000    2.274
  77400.000    2.222
  77430.000    2.209
  77460.000    2.231
  77490.000    2.264
  77520.000    2.255
  77550.000    2.291
  77580.000    2.184
  77610.000    2.162
  77640.000    2.275
  77670.000    2.271
  77700.000    2.195
  77730.000    2.161
  77760.000    2.158
  77790.000    2.269
  77820.000    2.276
  77850.000    2.293
  77880.000    2.322
  77910.000    2.136
  77940.000    2.205
  77970.000    2.233
  78000.000    2.278
  78030.000    2.217
  78060.000    2.231
  78090.000    2.275
  78120.000    2.285
  78150.000    2.209
  78180.000    2.178
  78210.000    2.270
  78240.000    2.194
  78270.000    2.213
  78300.000    2.172
  78330.000    2.273
  78360.000    2.208
  78390.000    2.235
  78420.000    2.214
  78450.000    2.118
  78480.000    2.167
  78510.000    2.158
  78540.000    2.148
  78570.000    2.266
  78600.000    2.133
  78630.000    2.206
  78660.000    2.334
  78690.000    2.266
  78720.000    2.257
  78750.000    2.249
  78780.000    2.250
  78810.000    2.312
  78840.000    2.295
  78870.000    2.332
  78900.000    2.244
  78930.000    2.310
  78960.000    2.219
  78990.000    2.230
  79020.000    2.275
  79050.000    2.326
  79080.000    2.306
  79110.000    2.286
  79140.000    2.221
  79170.000    2.274
  79200.000    2.244
  79230.000    2.257
  79260.000    2.252
  79290.000    2.283
  79320.000    2.195
  79350.000    2.171
  79380.000    2.316
  79410.000    2.331
  79440.000    2.282
  79470.000    2.238
  79500.000    2.246
  79530.000    2.335
  79560.000    2.309
  79590.000    2.289
  79620.000    2.223
  79650.000    2.243
  79680.000    2.303
  79710.000    2.168
  79740.000    2.159
  79770.000    2.141
  79800.000    2.197
  79830.000    2.165
  79860.000    2.178
  79890.000    2.200
  79920.000    2.222
  79950.000    2.209
  79980.000    2.248
  80010.000    2.209
  80040.000    2.183
  80070.000    2.294
  80100.000    2.228
  80130.000    2.240
  80160.000    2.186
  80190.000    2.145
  80220.000    2.315
  80250.000    2.305
  80280.000    2.266
  80310.000    2.280
  80340.000    2.231
  80370.000    2.211
  80400.000    2.144
  80430.000    2.124
  80460.000    2.081
  80490.000    2.174
  80520.000    2.241
  80550.000    2.139
  80580.000    2.194
  80610.000    2.142
  80640.000    2.214
  80670.000    2.252
  80700.000    2.251
  80730.000    2.194
  80760.000    2.154
  80790.000    2.125
  80820.000    2.193
  80850.000    2.191
  80880.000    2.142
  80910.000    2.191
  80940.000    2.159
  80970.000    2.205
  81000.000    2.184
  81030.000    2.218
  81060.000    2.126
  81090.000    2.133
  81120.000    2.144
  81150.000    2.115
  81180.000    2.062
  81210.000    2.169
  81240.000    2.196
  81270.000    2.195
  81300.000    2.216
  81330.000    2.154
  81360.000    2.221
  81390.000    2.185
  81420.000    2.169
  81450.000    2.238
  81480.000    2.263
  81510.000    2.179
  81540.000    2.132
  81570.000    2.199
  81600.000    2.212
  81630.000    2.251
  81660.000    2.204
  81690.000    2.179
  81720.000    2.190
  81750.000    2.209
  81780.000    2.191
  81810.000    2.264
  81840.000    2.219
  81870.000    2.196
  81900.000    2.255
  81930.000    2.181
  81960.000    2.240
  81990.000    2.215
  82020.000    2.180
  82050.000    2.232
  82080.000    2.202
  82110.000    2.194
  82140.000    2.237
  82170.000    2.222
  82200.000    2.299
  82230.000    2.213
  82260.000    2.217
  82290.000    2.230
  82320.000    2.267
  82350.000    2.248
  82380.000    2.268
  82410.000    2.266
  82440.000    2.262
  82470.000    2.198
  82500.000    2.195
  82530.000    2.233
  82560.000    2.198
  82590.000    2.223
  82620.000    2.261
  82650.000    2.231
  82680.000    2.243
  82710.000    2.243
  82740.000    2.188
  82770.000    2.247
  82800.000    2.245
  82830.000    2.228
  82860.000    2.262
  82890.000    2.233
  82920.000    2.281
  82950.000    2.256
  82980.000    2.267
  83010.000    2.278
  83040.000    2.236
  83070.000    2.257
  83100.000    2.238
  83130.000    2.290
  83160.000    2.236
  83190.000    2.260
  83220.000    2.259
  83250.000    2.262
  83280.000    2.233
  83310.000    2.338
  83340.000    2.287
  83370.000    2.294
  83400.000    2.295
  83430.000    2.232
  83460.000    2.248
  83490.000    2.238
  83520.000    2.279
  83550.000    2.268
  83580.000    2.161
  83610.000    2.206
  83640.000    2.174
  83670.000    2.191
  83700.000    2.226
  83730.000    2.197
  83760.000    2.181
  83790.000    2.198
  83820.000    2.236
  83850.000    2.181
  83880.000    2.287
  83910.000    2.214
  83940.000    2.201
  83970.000    2.161
  84000.000    2.241
  84030.000    2.183
  84060.000    2.196
  84090.000    2.190
  84120.000    2.266
  84150.000    2.172
  84180.000    2.199
  84210.000    2.226
  84240.000    2.194
  84270.000    2.254
  84300.000    2.218
  84330.000    2.127
  84360.000    2.211
  84390.000    2.146
  84420.000    2.173
  84450.000    2.132
  84480.000    2.154
  84510.000    2.221
  84540.000    2.206
  84570.000    2.238
  84600.000    2.185
  84630.000    2.240
  84660.000    2.236
  84690.000    2.159
  84720.000    2.249
  84750.000    2.152
  84780.000    2.204
  84810.000    2.277
  84840.000    2.267
  84870.000    2.256
  84900.000    2.139
  84930.000    2.210
  84960.000    2.248
  84990.000    2.252
  85020.000    2.227
  85050.000    2.263
  85080.000    2.283
  85110.000    2.285
  85140.000    2.243
  85170.000    2.268
  85200.000    2.252
  85230.000    2.219
  85260.000    2.244
  85290.000    2.222
  85320.000    2.255
  85350.000    2.210
  85380.000    2.252
  85410.000    2.202
  85440.000    2.238
  85470.000    2.248
  85500.000    2.271
  85530.000    2.302
  85560.000    2.277
  85590.000    2.260
  85620.000    2.225
  85650.000    2.279
  85680.000    2.290
  85710.000    2.272
  85740.000    2.288
  85770.000    2.216
  85800.000    2.279
  85830.000    2.278
  85860.000    2.305
  85890.000    2.269
  85920.000    2.290
  85950.000    2.294
  85980.000    2.202
  86010.000    2.257
  86040.000    2.276
  86070.000    2.274
  86100.000    2.246
  86130.000    2.284
  86160.000    2.219
  86190.000    2.280
  86220.000    2.241
  86250.000    2.308
  86280.000    2.261
  86310.000    2.167
  86340.000    2.264
  86370.000    2.182
  86400.000    2.263
  86430.000    2.293
  86460.000    2.240
  86490.000    2.324
  86520.000    2.262
  86550.000    2.229
  86580.000    2.225
  86610.000    2.262
  86640.000    2.273
  86670.000    2.243
  86700.000    2.277
  86730.000    2.278
  86760.000    2.310
  86790.000    2.221
  86820.000    2.252
  86850.000    2.218
  86880.000    2.255
  86910.000    2.240
  86940.000    2.255
  86970.000    2.245
  87000.000    2.249
  87030.000    2.192
  87060.000    2.213
  87090.000    2.210
  87120.000    2.210
  87150.000    2.232
  87180.000    2.250
  87210.000    2.210
  87240.000    2.232
  87270.000    2.253
  87300.000    2.252
  87330.000    2.252
  87360.000    2.224
  87390.000    2.216
  87420.000    2.290
  87450.000    2.223
  87480.000    2.261
  87510.000    2.225
  87540.000    2.274
  87570.000    2.262
  87600.000    2.256
  87630.000    2.246
  87660.000    2.222
  87690.000    2.289
  87720.000    2.244
  87750.000    2.275
  87780.000    2.205
  87810.000    2.207
  87840.000    2.154
  87870.000    2.196
  87900.000    2.228
  87930.000    2.256
  87960.000    2.267
  87990.000    2.262
  88020.000    2.299
  88050.000    2.165
  88080.000    2.303
  88110.000    2.314
  88140.000    2.228
  88170.000    2.241
  88200.000    2.266
  88230.000    2.260
  88260.000    2.233
  88290.000    2.270
  88320.000    2.254
  88350.000    2.268
  88380.000    2.235
  88410.000    2.248
  88440.000    2.288
  88470.000    2.241
  88500.000    2.214
  88530.000    2.232
  88560.000    2.273
  88590.000    2.222
  88620.000    2.233
  88650.000    2.276
  88680.000    2.278
  88710.000    2.273
  88740.000    2.256
  88770.000    2.300
  88800.000    2.269
  88830.000    2.264
  88860.000    2.251
  88890.000    2.237
  88920.000    2.240
  88950.000    2.221
  88980.000    2.249
  89010.000    2.230
  89040.000    2.270
  89070.000    2.229
  89100.000    2.223
  89130.000    2.210
  89160.000    2.222
  89190.000    2.235
  89220.000    2.301
  89250.000    2.220
  89280.000    2.295
  89310.000    2.250
  89340.000    2.228
  89370.000    2.209
  89400.000    2.222
  89430.000    2.253
  89460.000    2.284
  89490.000    2.254
  89520.000    2.238
  89550.000    2.224
  89580.000    2.180
  89610.000    2.232
  89640.000    2.232
  89670.000    2.240
  89700.000    2.236
  89730.000    2.221
  89760.000    2.285
  89790.000    2.221
  89820.000    2.204
  89850.000    2.240
  89880.000    2.229
  89910.000    2.191
  89940.000    2.238
  89970.000    2.232
  90000.000    2.215
  90030.000    2.302
  90060.000    2.275
  90090.000    2.248
  90120.000    2.274
  90150.000    2.248
  90180.000    2.283
  90210.000    2.235
  90240.000    2.253
  90270.000    2.263
  90300.000    2.272
  90330.000    2.253
  90360.000    2.236
  90390.000    2.277
  90420.000    2.245
  90450.000    2.234
  90480.000    2.246
  90510.000    2.225
  90540.000    2.269
  90570.000    2.270
  90600.000    2.265
  90630.000    2.213
  90660.000    2.266
  90690.000    2.256
  90720.000    2.253
  90750.000    2.255
  90780.000    2.193
  90810.000    2.219
  90840.000    2.222
  90870.000    2.217
  90900.000    2.216
  90930.000    2.186
  90960.000    2.259
  90990.000    2.193
  91020.000    2.223
  91050.000    2.243
  91080.000    2.220
  91110.000    2.222
  91140.000    2.246
  91170.000    2.232
  91200.000    2.224
  91230.000    2.205
  91260.000    2.204
  91290.000    2.214
  91320.000    2.221
  91350.000    2.270
  91380.000    2.268
  91410.000    2.211
  91440.000    2.199
  91470.000    2.236
  91500.000    2.218
  91530.000    2.217
  91560.000    2.238
  91590.000    2.227
  91620.000    2.226
  91650.000    2.225
  91680.000    2.273
  91710.000    2.230
  91740.000    2.244
  91770.000    2.122
  91800.000    2.205
  91830.000    2.222
  91860.000    2.221
  91890.000    2.281
  91920.000    2.219
  91950.000    2.208
  91980.000    2.250
  92010.000    2.292
  92040.000    2.255
  92070.000    2.259
  92100.000    2.243
  92130.000    2.181
  92160.000    2.233
  92190.000    2.236
  92220.000    2.245
  92250.000    2.265
  92280.000    2.261
  92310.000    2.247
  92340.000    2.213
  92370.000    2.250
  92400.000    2.207
  92430.000    2.243
  92460.000    2.255
  92490.000    2.201
  92520.000    2.251
  92550.000    2.242
  92580.000    2.279
  92610.000    2.265
  92640.000    2.237
  92670.000    2.234
  92700.000    2.243
  92730.000    2.253
  92760.000    2.257
  92790.000    2.280
  92820.000    2.278
  92850.000    2.221
  92880.000    2.259
  92910.000    2.159
  92940.000    2.261
  92970.000    2.238
  93000.000    2.243
  93030.000    2.196
  93060.000    2.256
  93090.000    2.254
  93120.000    2.239
  93150.000    2.245
  93180.000    2.265
  93210.000    2.218
  93240.000    2.202
  93270.000    2.217
  93300.000    2.249
  93330.000    2.204
  93360.000    2.284
  93390.000    2.196
  93420.000    2.194
  93450.000    2.229
  93480.000    2.204
  93510.000    2.217
  93540.000    2.251
  93570.000    2.234
  93600.000    2.214
  93630.000    2.234
  93660.000    2.177
  93690.000    2.177
  93720.000    2.210
  93750.000    2.210
  93780.000    2.172
  93810.000    2.200
  93840.000    2.194
  93870.000    2.179
  93900.000    2.157
  93930.000    2.169
  93960.000    2.186
  93990.000    2.227
  94020.000    2.186
  94050.000    2.168
  94080.000    2.185
  94110.000    2.182
  94140.000    2.185
  94170.000    2.193
  94200.000    2.158
  94230.000    2.200
  94260.000    2.174
  94290.000    2.215
  94320.000    2.216
  94350.000    2.158
  94380.000    2.156
  94410.000    2.220
  94440.000    2.176
  94470.000    2.267
  94500.000    2.220
  94530.000    2.210
  94560.000    2.157
  94590.000    2.132
  94620.000    2.152
  94650.000    2.155
  94680.000    2.180
  94710.000    2.145
  94740.000    2.131
  94770.000    2.095
  94800.000    2.253
  94830.000    2.128
  94860.000    2.174
  94890.000    2.143
  94920.000    2.285
  94950.000    2.178
  94980.000    2.169
  95010.000    2.132
  95040.000    2.103
  95070.000    2.187
  95100.000    2.143
  95130.000    2.189
  95160.000    2.150
  95190.000    2.269
  95220.000    2.241
  95250.000    2.189
  95280.000    2.180
  95310.000    2.142
  95340.000    2.206
  95370.000    2.257
  95400.000    2.265
  95430.000    2.221
  95460.000    2.143
  95490.000    2.250
  95520.000    2.254
  95550.000    2.246
  95580.000    2.189
  95610.000    2.163
  95640.000    2.233
  95670.000    2.210
  95700.000    2.220
  95730.000    2.245
  95760.000    2.167
  95790.000    2.219
  95820.000    2.254
  95850.000    2.252
  95880.000    2.198
  95910.000    2.242
  95940.000    2.269
  95970.000    2.219
  96000.000    2.226
  96030.000    2.258
  96060.000    2.235
  96090.000    2.253
  96120.000    2.259
  96150.000    2.231
  96180.000    2.157
  96210.000    2.235
  96240.000    2.260
  96270.000    2.280
  96300.000    2.231
  96330.000    2.230
  96360.000    2.238
  96390.000    2.262
  96420.000    2.201
  96450.000    2.267
  96480.000    2.260
  96510.000    2.214
  96540.000    2.252
  96570.000    2.196
  96600.000    2.199
  96630.000    2.180
  96660.000    2.222
  96690.000    2.202
  96720.000    2.226
  96750.000    2.233
  96780.000    2.267
  96810.000    2.235
  96840.000    2.279
  96870.000    2.250
  96900.000    2.213
  96930.000    2.243
  96960.000    2.257
  96990.000    2.202
  97020.000    2.262
  97050.000    2.203
  97080.000    2.212
  97110.000    2.227
  97140.000    2.218
  97170.000    2.262
  97200.000    2.224
  97230.000    2.280
  97260.000    2.220
  97290.000    2.183
  97320.000    2.242
  97350.000    2.178
  97380.000    2.194
  97410.000    2.217
  97440.000    2.194
  97470.000    2.226
  97500.000    2.235
  97530.000    2.190
  97560.000    2.229
  97590.000    2.269
  97620.000    2.241
  97650.000    2.222
  97680.000    2.258
  97710.000    2.274
  97740.000    2.252
  97770.000    2.268
  97800.000    2.291
  97830.000    2.270
  97860.000    2.245
  97890.000    2.271
  97920.000    2.251
  97950.000    2.230
  97980.000    2.244
  98010.000    2.245
  98040.000    2.217
  98070.000    2.212
  98100.000    2.229
  98130.000    2.236
  98160.000    2.237
  98190.000    2.246
  98220.000    2.241
  98250.000    2.238
  98280.000    2.219
  98310.000    2.228
  98340.000    2.193
  98370.000    2.242
  98400.000    2.221
  98430.000    2.231
  98460.000    2.232
  98490.000    2.231
  98520.000    2.266
  98550.000    2.285
  98580.000    2.276
  98610.000    2.276
  98640.000    2.280
  98670.000    2.227
  98700.000    2.273
  98730.000    2.255
  98760.000    2.230
  98790.000    2.230
  98820.000    2.172
  98850.000    2.210
  98880.000    2.201
  98910.000    2.275
  98940.000    2.224
  98970.000    2.262
  99000.000    2.197
  99030.000    2.164
  99060.000    2.253
  99090.000    2.193
  99120.000    2.218
  99150.000    2.240
  99180.000    2.199
  99210.000    2.235
  99240.000    2.295
  99270.000    2.204
  99300.000    2.238
  99330.000    2.227
  99360.000    2.226
  99390.000    2.231
  99420.000    2.282
  99450.000    2.271
  99480.000    2.266
  99510.000    2.240
  99540.000    2.273
  99570.000    2.248
  99600.000    2.275
  99630.000    2.221
  99660.000    2.257
  99690.000    2.319
  99720.000    2.247
  99750.000    2.243
  99780.000    2.250
  99810.000    2.238
  99840.000    2.265
  99870.000    2.234
  99900.000    2.277
  99930.000    2.319
  99960.000    2.297
  99990.000    2.259
