# Supplementary material for: Identification and validation of biomarkers associated with lactic acid metabolism in diabetic nephropathy
Source: PeerJ. 2026 Mar 3;14:e20761. doi: 10.7717/peerj.20761 (PMC12965171; doi:10.7717/peerj.20761)
Supplement: Supplemental Information 26 [file peerj-14-20761-s026.xvg]

# This file was created Tue Jul 15 20:46:58 2025
# Created by:
#                     :-) GROMACS - gmx distance, 2023.2 (-:
# 
# Executable:   /usr/local/gromacs/bin/gmx
# Data prefix:  /usr/local/gromacs
# Working dir:  /root/autodl-tmp/102_NJZK-20403-7-2/PTGS2_CIMICOXIB-67890/1
# Command line:
#   gmx distance -f md_0_1.xtc -s md_0_1.tpr -n distance_pairs.ndx -select 'com of group 10 plus com of group 23' -oall distance_group10_group23.xvg
# gmx distance is part of G R O M A C S:
#
# God Rules Over Mankind, Animals, Cosmos and Such
#
@    title "Distance"
@    xaxis  label "Time (ps)"
@    yaxis  label "Distance (nm)"
@TYPE xy
      0.000    2.134
     30.000    2.161
     60.000    2.177
     90.000    2.110
    120.000    2.148
    150.000    2.106
    180.000    2.177
    210.000    2.215
    240.000    2.213
    270.000    2.149
    300.000    2.163
    330.000    2.179
    360.000    2.195
    390.000    2.210
    420.000    2.130
    450.000    2.113
    480.000    2.207
    510.000    2.166
    540.000    2.175
    570.000    2.245
    600.000    2.177
    630.000    2.182
    660.000    2.241
    690.000    2.162
    720.000    2.145
    750.000    2.218
    780.000    2.190
    810.000    2.023
    840.000    2.133
    870.000    2.087
    900.000    2.087
    930.000    2.184
    960.000    2.056
    990.000    2.107
   1020.000    2.133
   1050.000    2.184
   1080.000    2.206
   1110.000    2.159
   1140.000    2.110
   1170.000    2.195
   1200.000    2.143
   1230.000    2.154
   1260.000    2.199
   1290.000    2.187
   1320.000    2.146
   1350.000    2.105
   1380.000    2.203
   1410.000    2.196
   1440.000    2.214
   1470.000    2.123
   1500.000    2.219
   1530.000    2.225
   1560.000    2.069
   1590.000    2.182
   1620.000    2.210
   1650.000    2.212
   1680.000    2.145
   1710.000    2.169
   1740.000    2.203
   1770.000    2.184
   1800.000    2.173
   1830.000    2.181
   1860.000    2.207
   1890.000    2.091
   1920.000    2.204
   1950.000    2.170
   1980.000    2.192
   2010.000    2.171
   2040.000    2.193
   2070.000    2.173
   2100.000    2.196
   2130.000    2.177
   2160.000    2.146
   2190.000    2.184
   2220.000    2.204
   2250.000    2.162
   2280.000    2.143
   2310.000    2.174
   2340.000    2.183
   2370.000    2.226
   2400.000    2.221
   2430.000    2.219
   2460.000    2.208
   2490.000    2.204
   2520.000    2.235
   2550.000    2.242
   2580.000    2.212
   2610.000    2.259
   2640.000    2.263
   2670.000    2.256
   2700.000    2.276
   2730.000    2.264
   2760.000    2.129
   2790.000    2.250
   2820.000    2.264
   2850.000    2.301
   2880.000    2.332
   2910.000    2.258
   2940.000    2.122
   2970.000    2.184
   3000.000    2.121
   3030.000    2.146
   3060.000    2.091
   3090.000    2.099
   3120.000    2.138
   3150.000    2.144
   3180.000    2.142
   3210.000    2.272
   3240.000    2.217
   3270.000    2.185
   3300.000    2.173
   3330.000    2.222
   3360.000    2.238
   3390.000    2.208
   3420.000    2.240
   3450.000    2.191
   3480.000    2.224
   3510.000    2.224
   3540.000    2.258
   3570.000    2.232
   3600.000    2.285
   3630.000    2.252
   3660.000    2.154
   3690.000    2.211
   3720.000    2.205
   3750.000    2.114
   3780.000    2.232
   3810.000    2.243
   3840.000    2.207
   3870.000    2.209
   3900.000    2.172
   3930.000    2.261
   3960.000    2.235
   3990.000    2.188
   4020.000    2.212
   4050.000    2.156
   4080.000    2.226
   4110.000    2.207
   4140.000    2.206
   4170.000    2.157
   4200.000    2.192
   4230.000    2.196
   4260.000    2.229
   4290.000    2.146
   4320.000    2.178
   4350.000    2.169
   4380.000    2.166
   4410.000    2.187
   4440.000    2.111
   4470.000    2.131
   4500.000    2.179
   4530.000    2.145
   4560.000    2.176
   4590.000    2.179
   4620.000    2.159
   4650.000    2.185
   4680.000    2.170
   4710.000    2.154
   4740.000    2.212
   4770.000    2.088
   4800.000    2.173
   4830.000    2.158
   4860.000    2.212
   4890.000    2.162
   4920.000    2.155
   4950.000    2.171
   4980.000    2.176
   5010.000    2.198
   5040.000    2.214
   5070.000    2.186
   5100.000    2.163
   5130.000    2.214
   5160.000    2.176
   5190.000    2.186
   5220.000    2.193
   5250.000    2.159
   5280.000    2.232
   5310.000    2.204
   5340.000    2.230
   5370.000    2.201
   5400.000    2.206
   5430.000    2.205
   5460.000    2.160
   5490.000    2.200
   5520.000    2.231
   5550.000    2.249
   5580.000    2.215
   5610.000    2.233
   5640.000    2.205
   5670.000    2.121
   5700.000    2.232
   5730.000    2.170
   5760.000    2.182
   5790.000    2.250
   5820.000    2.265
   5850.000    2.197
   5880.000    2.224
   5910.000    2.200
   5940.000    2.181
   5970.000    2.192
   6000.000    2.192
   6030.000    2.158
   6060.000    2.271
   6090.000    2.219
   6120.000    2.243
   6150.000    2.211
   6180.000    2.247
   6210.000    2.169
   6240.000    2.218
   6270.000    2.199
   6300.000    2.238
   6330.000    2.214
   6360.000    2.193
   6390.000    2.206
   6420.000    2.209
   6450.000    2.229
   6480.000    2.192
   6510.000    2.295
   6540.000    2.224
   6570.000    2.207
   6600.000    2.188
   6630.000    2.222
   6660.000    2.197
   6690.000    2.241
   6720.000    2.238
   6750.000    2.288
   6780.000    2.257
   6810.000    2.194
   6840.000    2.213
   6870.000    2.213
   6900.000    2.256
   6930.000    2.259
   6960.000    2.266
   6990.000    2.310
   7020.000    2.214
   7050.000    2.240
   7080.000    2.284
   7110.000    2.246
   7140.000    2.267
   7170.000    2.249
   7200.000    2.231
   7230.000    2.147
   7260.000    2.217
   7290.000    2.253
   7320.000    2.226
   7350.000    2.191
   7380.000    2.200
   7410.000    2.165
   7440.000    2.246
   7470.000    2.255
   7500.000    2.269
   7530.000    2.202
   7560.000    2.201
   7590.000    2.246
   7620.000    2.268
   7650.000    2.193
   7680.000    2.164
   7710.000    2.160
   7740.000    2.219
   7770.000    2.241
   7800.000    2.258
   7830.000    2.280
   7860.000    2.272
   7890.000    2.300
   7920.000    2.269
   7950.000    2.233
   7980.000    2.272
   8010.000    2.319
   8040.000    2.280
   8070.000    2.290
   8100.000    2.271
   8130.000    2.293
   8160.000    2.227
   8190.000    2.189
   8220.000    2.252
   8250.000    2.283
   8280.000    2.303
   8310.000    2.244
   8340.000    2.245
   8370.000    2.187
   8400.000    2.245
   8430.000    2.239
   8460.000    2.261
   8490.000    2.242
   8520.000    2.195
   8550.000    2.259
   8580.000    2.246
   8610.000    2.226
   8640.000    2.211
   8670.000    2.226
   8700.000    2.236
   8730.000    2.200
   8760.000    2.221
   8790.000    2.226
   8820.000    2.206
   8850.000    2.255
   8880.000    2.268
   8910.000    2.198
   8940.000    2.216
   8970.000    2.211
   9000.000    2.217
   9030.000    2.200
   9060.000    2.197
   9090.000    2.165
   9120.000    2.277
   9150.000    2.247
   9180.000    2.245
   9210.000    2.268
   9240.000    2.167
   9270.000    2.167
   9300.000    2.245
   9330.000    2.248
   9360.000    2.178
   9390.000    2.249
   9420.000    2.225
   9450.000    2.226
   9480.000    2.201
   9510.000    2.136
   9540.000    2.225
   9570.000    2.206
   9600.000    2.188
   9630.000    2.254
   9660.000    2.215
   9690.000    2.220
   9720.000    2.165
   9750.000    2.206
   9780.000    2.220
   9810.000    2.220
   9840.000    2.191
   9870.000    2.211
   9900.000    2.193
   9930.000    2.260
   9960.000    2.234
   9990.000    2.249
  10020.000    2.255
  10050.000    2.276
  10080.000    2.247
  10110.000    2.303
  10140.000    2.202
  10170.000    2.241
  10200.000    2.202
  10230.000    2.270
  10260.000    2.220
  10290.000    2.283
  10320.000    2.258
  10350.000    2.239
  10380.000    2.234
  10410.000    2.293
  10440.000    2.264
  10470.000    2.183
  10500.000    2.208
  10530.000    2.238
  10560.000    2.206
  10590.000    2.277
  10620.000    2.247
  10650.000    2.243
  10680.000    2.251
  10710.000    2.224
  10740.000    2.197
  10770.000    2.289
  10800.000    2.277
  10830.000    2.285
  10860.000    2.230
  10890.000    2.168
  10920.000    2.221
  10950.000    2.261
  10980.000    2.246
  11010.000    2.287
  11040.000    2.225
  11070.000    2.235
  11100.000    2.265
  11130.000    2.277
  11160.000    2.251
  11190.000    2.250
  11220.000    2.217
  11250.000    2.247
  11280.000    2.283
  11310.000    2.252
  11340.000    2.255
  11370.000    2.199
  11400.000    2.280
  11430.000    2.263
  11460.000    2.213
  11490.000    2.271
  11520.000    2.215
  11550.000    2.270
  11580.000    2.247
  11610.000    2.193
  11640.000    2.183
  11670.000    2.192
  11700.000    2.260
  11730.000    2.213
  11760.000    2.241
  11790.000    2.203
  11820.000    2.273
  11850.000    2.243
  11880.000    2.284
  11910.000    2.245
  11940.000    2.239
  11970.000    2.246
  12000.000    2.243
  12030.000    2.239
  12060.000    2.221
  12090.000    2.255
  12120.000    2.273
  12150.000    2.242
  12180.000    2.242
  12210.000    2.253
  12240.000    2.298
  12270.000    2.262
  12300.000    2.285
  12330.000    2.220
  12360.000    2.221
  12390.000    2.245
  12420.000    2.257
  12450.000    2.192
  12480.000    2.160
  12510.000    2.141
  12540.000    2.191
  12570.000    2.239
  12600.000    2.165
  12630.000    2.146
  12660.000    2.146
  12690.000    2.101
  12720.000    2.150
  12750.000    2.124
  12780.000    2.141
  12810.000    2.171
  12840.000    2.015
  12870.000    2.185
  12900.000    2.243
  12930.000    2.140
  12960.000    2.137
  12990.000    2.160
  13020.000    2.174
  13050.000    2.120
  13080.000    2.188
  13110.000    2.038
  13140.000    2.238
  13170.000    2.202
  13200.000    2.157
  13230.000    2.217
  13260.000    2.261
  13290.000    2.286
  13320.000    2.132
  13350.000    2.257
  13380.000    2.253
  13410.000    2.145
  13440.000    2.186
  13470.000    2.253
  13500.000    2.268
  13530.000    2.263
  13560.000    2.312
  13590.000    2.167
  13620.000    2.127
  13650.000    2.174
  13680.000    2.107
  13710.000    2.199
  13740.000    2.222
  13770.000    2.318
  13800.000    2.227
  13830.000    2.259
  13860.000    2.149
  13890.000    2.108
  13920.000    2.168
  13950.000    2.159
  13980.000    2.139
  14010.000    2.278
  14040.000    2.216
  14070.000    2.250
  14100.000    2.294
  14130.000    2.243
  14160.000    2.270
  14190.000    2.271
  14220.000    2.158
  14250.000    2.232
  14280.000    2.175
  14310.000    2.303
  14340.000    2.267
  14370.000    2.252
  14400.000    2.214
  14430.000    2.238
  14460.000    2.214
  14490.000    2.273
  14520.000    2.283
  14550.000    2.230
  14580.000    2.182
  14610.000    2.195
  14640.000    2.143
  14670.000    2.139
  14700.000    2.264
  14730.000    2.207
  14760.000    2.255
  14790.000    2.208
  14820.000    2.280
  14850.000    2.190
  14880.000    2.095
  14910.000    2.268
  14940.000    2.224
  14970.000    2.303
  15000.000    2.274
  15030.000    2.248
  15060.000    2.291
  15090.000    2.282
  15120.000    2.255
  15150.000    2.256
  15180.000    2.294
  15210.000    2.181
  15240.000    2.263
  15270.000    2.178
  15300.000    2.254
  15330.000    2.144
  15360.000    2.093
  15390.000    2.110
  15420.000    2.085
  15450.000    2.162
  15480.000    2.175
  15510.000    2.237
  15540.000    2.273
  15570.000    2.240
  15600.000    2.263
  15630.000    2.261
  15660.000    2.192
  15690.000    2.274
  15720.000    2.232
  15750.000    2.253
  15780.000    2.256
  15810.000    2.251
  15840.000    2.182
  15870.000    2.287
  15900.000    2.293
  15930.000    2.244
  15960.000    2.242
  15990.000    2.295
  16020.000    2.258
  16050.000    2.239
  16080.000    2.181
  16110.000    2.241
  16140.000    2.267
  16170.000    2.222
  16200.000    2.229
  16230.000    2.258
  16260.000    2.248
  16290.000    2.212
  16320.000    2.229
  16350.000    2.220
  16380.000    2.216
  16410.000    2.287
  16440.000    2.276
  16470.000    2.239
  16500.000    2.214
  16530.000    2.202
  16560.000    2.234
  16590.000    2.221
  16620.000    2.218
  16650.000    2.244
  16680.000    2.203
  16710.000    2.216
  16740.000    2.215
  16770.000    2.241
  16800.000    2.239
  16830.000    2.245
  16860.000    2.265
  16890.000    2.251
  16920.000    2.190
  16950.000    2.250
  16980.000    2.212
  17010.000    2.250
  17040.000    2.213
  17070.000    2.231
  17100.000    2.220
  17130.000    2.261
  17160.000    2.229
  17190.000    2.249
  17220.000    2.268
  17250.000    2.166
  17280.000    2.185
  17310.000    2.250
  17340.000    2.164
  17370.000    2.188
  17400.000    2.262
  17430.000    2.221
  17460.000    2.232
  17490.000    2.192
  17520.000    2.224
  17550.000    2.282
  17580.000    2.256
  17610.000    2.260
  17640.000    2.253
  17670.000    2.266
  17700.000    2.197
  17730.000    2.241
  17760.000    2.221
  17790.000    2.253
  17820.000    2.182
  17850.000    2.212
  17880.000    2.168
  17910.000    2.261
  17940.000    2.204
  17970.000    2.265
  18000.000    2.240
  18030.000    2.233
  18060.000    2.301
  18090.000    2.229
  18120.000    2.265
  18150.000    2.219
  18180.000    2.175
  18210.000    2.178
  18240.000    2.254
  18270.000    2.291
  18300.000    2.271
  18330.000    2.243
  18360.000    2.220
  18390.000    2.180
  18420.000    2.214
  18450.000    2.197
  18480.000    2.217
  18510.000    2.272
  18540.000    2.280
  18570.000    2.213
  18600.000    2.178
  18630.000    2.254
  18660.000    2.196
  18690.000    2.216
  18720.000    2.184
  18750.000    2.235
  18780.000    2.237
  18810.000    2.215
  18840.000    2.204
  18870.000    2.188
  18900.000    2.152
  18930.000    2.209
  18960.000    2.211
  18990.000    2.254
  19020.000    2.218
  19050.000    2.185
  19080.000    2.215
  19110.000    2.192
  19140.000    2.178
  19170.000    2.202
  19200.000    2.219
  19230.000    2.201
  19260.000    2.209
  19290.000    2.179
  19320.000    2.229
  19350.000    2.216
  19380.000    2.253
  19410.000    2.201
  19440.000    2.193
  19470.000    2.225
  19500.000    2.247
  19530.000    2.190
  19560.000    2.173
  19590.000    2.235
  19620.000    2.198
  19650.000    2.212
  19680.000    2.173
  19710.000    2.168
  19740.000    2.248
  19770.000    2.213
  19800.000    2.201
  19830.000    2.205
  19860.000    2.169
  19890.000    2.162
  19920.000    2.162
  19950.000    2.214
  19980.000    2.200
  20010.000    2.191
  20040.000    2.200
  20070.000    2.228
  20100.000    2.258
  20130.000    2.163
  20160.000    2.184
  20190.000    2.139
  20220.000    2.159
  20250.000    2.154
  20280.000    2.179
  20310.000    2.194
  20340.000    2.160
  20370.000    2.200
  20400.000    2.186
  20430.000    2.138
  20460.000    2.118
  20490.000    2.126
  20520.000    2.147
  20550.000    2.153
  20580.000    2.162
  20610.000    2.107
  20640.000    2.182
  20670.000    2.202
  20700.000    2.131
  20730.000    2.102
  20760.000    2.149
  20790.000    2.120
  20820.000    2.119
  20850.000    2.170
  20880.000    2.160
  20910.000    2.138
  20940.000    2.152
  20970.000    2.157
  21000.000    2.141
  21030.000    2.119
  21060.000    2.140
  21090.000    2.140
  21120.000    2.123
  21150.000    2.180
  21180.000    2.189
  21210.000    2.127
  21240.000    2.130
  21270.000    2.180
  21300.000    2.158
  21330.000    2.212
  21360.000    2.163
  21390.000    2.211
  21420.000    2.181
  21450.000    2.148
  21480.000    2.137
  21510.000    2.124
  21540.000    2.142
  21570.000    2.163
  21600.000    2.130
  21630.000    2.221
  21660.000    2.221
  21690.000    2.216
  21720.000    2.172
  21750.000    2.196
  21780.000    2.174
  21810.000    2.219
  21840.000    2.180
  21870.000    2.193
  21900.000    2.180
  21930.000    2.196
  21960.000    2.191
  21990.000    2.178
  22020.000    2.216
  22050.000    2.143
  22080.000    2.168
  22110.000    2.163
  22140.000    2.172
  22170.000    2.169
  22200.000    2.218
  22230.000    2.151
  22260.000    2.155
  22290.000    2.174
  22320.000    2.152
  22350.000    2.136
  22380.000    2.154
  22410.000    2.139
  22440.000    2.156
  22470.000    2.178
  22500.000    2.167
  22530.000    2.131
  22560.000    2.140
  22590.000    2.191
  22620.000    2.180
  22650.000    2.171
  22680.000    2.145
  22710.000    2.163
  22740.000    2.153
  22770.000    2.160
  22800.000    2.191
  22830.000    2.151
  22860.000    2.242
  22890.000    2.162
  22920.000    2.162
  22950.000    2.181
  22980.000    2.144
  23010.000    2.186
  23040.000    2.193
  23070.000    2.250
  23100.000    2.190
  23130.000    2.207
  23160.000    2.230
  23190.000    2.131
  23220.000    2.238
  23250.000    2.209
  23280.000    2.239
  23310.000    2.081
  23340.000    2.114
  23370.000    2.213
  23400.000    2.248
  23430.000    2.275
  23460.000    2.195
  23490.000    2.212
  23520.000    2.204
  23550.000    2.200
  23580.000    2.184
  23610.000    2.211
  23640.000    2.242
  23670.000    2.223
  23700.000    2.253
  23730.000    2.164
  23760.000    2.218
  23790.000    2.206
  23820.000    2.209
  23850.000    2.198
  23880.000    2.205
  23910.000    2.239
  23940.000    2.231
  23970.000    2.224
  24000.000    2.152
  24030.000    2.205
  24060.000    2.191
  24090.000    2.188
  24120.000    2.216
  24150.000    2.182
  24180.000    2.194
  24210.000    2.197
  24240.000    2.212
  24270.000    2.185
  24300.000    2.237
  24330.000    2.202
  24360.000    2.220
  24390.000    2.203
  24420.000    2.263
  24450.000    2.171
  24480.000    2.194
  24510.000    2.213
  24540.000    2.190
  24570.000    2.235
  24600.000    2.245
  24630.000    2.230
  24660.000    2.159
  24690.000    2.219
  24720.000    2.192
  24750.000    2.174
  24780.000    2.214
  24810.000    2.236
  24840.000    2.187
  24870.000    2.137
  24900.000    2.207
  24930.000    2.182
  24960.000    2.207
  24990.000    2.237
  25020.000    2.163
  25050.000    2.180
  25080.000    2.228
  25110.000    2.177
  25140.000    2.175
  25170.000    2.204
  25200.000    2.284
  25230.000    2.157
  25260.000    2.223
  25290.000    2.227
  25320.000    2.127
  25350.000    2.200
  25380.000    2.221
  25410.000    2.197
  25440.000    2.185
  25470.000    2.246
  25500.000    2.205
  25530.000    2.171
  25560.000    2.176
  25590.000    2.186
  25620.000    2.158
  25650.000    2.272
  25680.000    2.293
  25710.000    2.202
  25740.000    2.222
  25770.000    2.205
  25800.000    2.206
  25830.000    2.183
  25860.000    2.168
  25890.000    2.193
  25920.000    2.193
  25950.000    2.265
  25980.000    2.195
  26010.000    2.259
  26040.000    2.239
  26070.000    2.234
  26100.000    2.171
  26130.000    2.188
  26160.000    2.247
  26190.000    2.215
  26220.000    2.278
  26250.000    2.277
  26280.000    2.145
  26310.000    2.179
  26340.000    2.126
  26370.000    2.243
  26400.000    2.258
  26430.000    2.225
  26460.000    2.231
  26490.000    2.245
  26520.000    2.299
  26550.000    2.080
  26580.000    2.169
  26610.000    2.212
  26640.000    2.258
  26670.000    2.177
  26700.000    2.210
  26730.000    2.266
  26760.000    2.249
  26790.000    2.166
  26820.000    2.298
  26850.000    2.261
  26880.000    2.161
  26910.000    2.251
  26940.000    2.146
  26970.000    2.234
  27000.000    2.246
  27030.000    2.262
  27060.000    2.245
  27090.000    2.303
  27120.000    2.212
  27150.000    2.282
  27180.000    2.206
  27210.000    2.262
  27240.000    2.195
  27270.000    2.246
  27300.000    2.262
  27330.000    2.285
  27360.000    2.302
  27390.000    2.221
  27420.000    2.219
  27450.000    2.170
  27480.000    2.193
  27510.000    2.255
  27540.000    2.235
  27570.000    2.224
  27600.000    2.222
  27630.000    2.267
  27660.000    2.215
  27690.000    2.231
  27720.000    2.164
  27750.000    2.207
  27780.000    2.248
  27810.000    2.312
  27840.000    2.282
  27870.000    2.238
  27900.000    2.209
  27930.000    2.161
  27960.000    2.231
  27990.000    2.213
  28020.000    2.194
  28050.000    2.203
  28080.000    2.204
  28110.000    2.166
  28140.000    2.187
  28170.000    2.166
  28200.000    2.209
  28230.000    2.154
  28260.000    2.157
  28290.000    2.217
  28320.000    2.181
  28350.000    2.140
  28380.000    2.166
  28410.000    2.165
  28440.000    2.183
  28470.000    2.150
  28500.000    2.180
  28530.000    2.205
  28560.000    2.119
  28590.000    2.169
  28620.000    2.138
  28650.000    2.182
  28680.000    2.224
  28710.000    2.162
  28740.000    2.191
  28770.000    2.175
  28800.000    2.204
  28830.000    2.186
  28860.000    2.243
  28890.000    2.174
  28920.000    2.164
  28950.000    2.255
  28980.000    2.252
  29010.000    2.206
  29040.000    2.315
  29070.000    2.320
  29100.000    2.211
  29130.000    2.260
  29160.000    2.288
  29190.000    2.251
  29220.000    2.233
  29250.000    2.165
  29280.000    2.185
  29310.000    2.228
  29340.000    2.264
  29370.000    2.269
  29400.000    2.250
  29430.000    2.289
  29460.000    2.256
  29490.000    2.237
  29520.000    2.254
  29550.000    2.195
  29580.000    2.230
  29610.000    2.220
  29640.000    2.185
  29670.000    2.145
  29700.000    2.171
  29730.000    2.187
  29760.000    2.154
  29790.000    2.201
  29820.000    2.233
  29850.000    2.232
  29880.000    2.254
  29910.000    2.247
  29940.000    2.220
  29970.000    2.252
  30000.000    2.200
  30030.000    2.226
  30060.000    2.183
  30090.000    2.247
  30120.000    2.233
  30150.000    2.223
  30180.000    2.225
  30210.000    2.214
  30240.000    2.193
  30270.000    2.221
  30300.000    2.192
  30330.000    2.237
  30360.000    2.252
  30390.000    2.245
  30420.000    2.297
  30450.000    2.225
  30480.000    2.217
  30510.000    2.256
  30540.000    2.165
  30570.000    2.203
  30600.000    2.221
  30630.000    2.247
  30660.000    2.187
  30690.000    2.224
  30720.000    2.235
  30750.000    2.167
  30780.000    2.183
  30810.000    2.207
  30840.000    2.147
  30870.000    2.174
  30900.000    2.164
  30930.000    2.218
  30960.000    2.160
  30990.000    2.167
  31020.000    2.181
  31050.000    2.166
  31080.000    2.193
  31110.000    2.225
  31140.000    2.210
  31170.000    2.195
  31200.000    2.221
  31230.000    2.184
  31260.000    2.185
  31290.000    2.184
  31320.000    2.167
  31350.000    2.189
  31380.000    2.156
  31410.000    2.159
  31440.000    2.172
  31470.000    2.183
  31500.000    2.170
  31530.000    2.161
  31560.000    2.150
  31590.000    2.154
  31620.000    2.177
  31650.000    2.227
  31680.000    2.185
  31710.000    2.173
  31740.000    2.197
  31770.000    2.182
  31800.000    2.136
  31830.000    2.239
  31860.000    2.177
  31890.000    2.157
  31920.000    2.220
  31950.000    2.218
  31980.000    2.215
  32010.000    2.188
  32040.000    2.209
  32070.000    2.224
  32100.000    2.211
  32130.000    2.196
  32160.000    2.265
  32190.000    2.268
  32220.000    2.234
  32250.000    2.221
  32280.000    2.200
  32310.000    2.218
  32340.000    2.230
  32370.000    2.209
  32400.000    2.312
  32430.000    2.284
  32460.000    2.225
  32490.000    2.218
  32520.000    2.202
  32550.000    2.250
  32580.000    2.249
  32610.000    2.271
  32640.000    2.231
  32670.000    2.291
  32700.000    2.229
  32730.000    2.281
  32760.000    2.278
  32790.000    2.238
  32820.000    2.297
  32850.000    2.207
  32880.000    2.260
  32910.000    2.293
  32940.000    2.278
  32970.000    2.242
  33000.000    2.270
  33030.000    2.187
  33060.000    2.253
  33090.000    2.244
  33120.000    2.296
  33150.000    2.327
  33180.000    2.286
  33210.000    2.249
  33240.000    2.281
  33270.000    2.255
  33300.000    2.291
  33330.000    2.231
  33360.000    2.218
  33390.000    2.285
  33420.000    2.293
  33450.000    2.299
  33480.000    2.278
  33510.000    2.252
  33540.000    2.252
  33570.000    2.274
  33600.000    2.304
  33630.000    2.219
  33660.000    2.236
  33690.000    2.253
  33720.000    2.266
  33750.000    2.321
  33780.000    2.308
  33810.000    2.283
  33840.000    2.279
  33870.000    2.251
  33900.000    2.262
  33930.000    2.278
  33960.000    2.275
  33990.000    2.277
  34020.000    2.276
  34050.000    2.278
  34080.000    2.269
  34110.000    2.270
  34140.000    2.298
  34170.000    2.246
  34200.000    2.270
  34230.000    2.303
  34260.000    2.233
  34290.000    2.341
  34320.000    2.286
  34350.000    2.120
  34380.000    2.145
  34410.000    2.109
  34440.000    2.261
  34470.000    2.263
  34500.000    2.288
  34530.000    2.311
  34560.000    2.153
  34590.000    2.245
  34620.000    2.260
  34650.000    2.274
  34680.000    2.289
  34710.000    2.228
  34740.000    2.269
  34770.000    2.374
  34800.000    2.211
  34830.000    2.252
  34860.000    2.202
  34890.000    2.228
  34920.000    2.283
  34950.000    2.261
  34980.000    2.292
  35010.000    2.252
  35040.000    2.294
  35070.000    2.229
  35100.000    2.316
  35130.000    2.215
  35160.000    2.216
  35190.000    2.228
  35220.000    2.242
  35250.000    2.293
  35280.000    2.241
  35310.000    2.292
  35340.000    2.265
  35370.000    2.247
  35400.000    2.276
  35430.000    2.225
  35460.000    2.262
  35490.000    2.295
  35520.000    2.305
  35550.000    2.266
  35580.000    2.186
  35610.000    2.192
  35640.000    2.173
  35670.000    2.176
  35700.000    2.215
  35730.000    2.257
  35760.000    2.241
  35790.000    2.312
  35820.000    2.212
  35850.000    2.309
  35880.000    2.267
  35910.000    2.121
  35940.000    2.185
  35970.000    2.211
  36000.000    2.227
  36030.000    2.301
  36060.000    2.297
  36090.000    2.324
  36120.000    2.326
  36150.000    2.265
  36180.000    2.337
  36210.000    2.249
  36240.000    2.222
  36270.000    2.322
  36300.000    2.263
  36330.000    2.256
  36360.000    2.288
  36390.000    2.263
  36420.000    2.312
  36450.000    2.274
  36480.000    2.222
  36510.000    2.235
  36540.000    2.285
  36570.000    2.227
  36600.000    2.260
  36630.000    2.246
  36660.000    2.203
  36690.000    2.273
  36720.000    2.227
  36750.000    2.241
  36780.000    2.257
  36810.000    2.266
  36840.000    2.262
  36870.000    2.204
  36900.000    2.310
  36930.000    2.317
  36960.000    2.292
  36990.000    2.270
  37020.000    2.277
  37050.000    2.299
  37080.000    2.316
  37110.000    2.253
  37140.000    2.219
  37170.000    2.307
  37200.000    2.325
  37230.000    2.279
  37260.000    2.253
  37290.000    2.299
  37320.000    2.253
  37350.000    2.287
  37380.000    2.288
  37410.000    2.285
  37440.000    2.285
  37470.000    2.249
  37500.000    2.274
  37530.000    2.249
  37560.000    2.256
  37590.000    2.237
  37620.000    2.264
  37650.000    2.225
  37680.000    2.290
  37710.000    2.214
  37740.000    2.218
  37770.000    2.296
  37800.000    2.232
  37830.000    2.289
  37860.000    2.218
  37890.000    2.299
  37920.000    2.304
  37950.000    2.284
  37980.000    2.261
  38010.000    2.267
  38040.000    2.260
  38070.000    2.247
  38100.000    2.208
  38130.000    2.234
  38160.000    2.253
  38190.000    2.269
  38220.000    2.271
  38250.000    2.274
  38280.000    2.242
  38310.000    2.246
  38340.000    2.319
  38370.000    2.221
  38400.000    2.254
  38430.000    2.280
  38460.000    2.307
  38490.000    2.265
  38520.000    2.206
  38550.000    2.311
  38580.000    2.279
  38610.000    2.334
  38640.000    2.337
  38670.000    2.313
  38700.000    2.317
  38730.000    2.248
  38760.000    2.263
  38790.000    2.263
  38820.000    2.225
  38850.000    2.205
  38880.000    2.361
  38910.000    2.274
  38940.000    2.285
  38970.000    2.258
  39000.000    2.253
  39030.000    2.273
  39060.000    2.300
  39090.000    2.302
  39120.000    2.312
  39150.000    2.242
  39180.000    2.281
  39210.000    2.345
  39240.000    2.314
  39270.000    2.274
  39300.000    2.286
  39330.000    2.262
  39360.000    2.215
  39390.000    2.210
  39420.000    2.279
  39450.000    2.227
  39480.000    2.305
  39510.000    2.282
  39540.000    2.286
  39570.000    2.305
  39600.000    2.281
  39630.000    2.294
  39660.000    2.328
  39690.000    2.276
  39720.000    2.331
  39750.000    2.282
  39780.000    2.317
  39810.000    2.274
  39840.000    2.281
  39870.000    2.301
  39900.000    2.290
  39930.000    2.328
  39960.000    2.381
  39990.000    2.375
  40020.000    2.337
  40050.000    2.363
  40080.000    2.273
  40110.000    2.343
  40140.000    2.348
  40170.000    2.347
  40200.000    2.402
  40230.000    2.322
  40260.000    2.355
  40290.000    2.359
  40320.000    2.342
  40350.000    2.349
  40380.000    2.371
  40410.000    2.340
  40440.000    2.320
  40470.000    2.367
  40500.000    2.316
  40530.000    2.327
  40560.000    2.345
  40590.000    2.316
  40620.000    2.321
  40650.000    2.334
  40680.000    2.312
  40710.000    2.312
  40740.000    2.332
  40770.000    2.258
  40800.000    2.251
  40830.000    2.284
  40860.000    2.268
  40890.000    2.257
  40920.000    2.278
  40950.000    2.287
  40980.000    2.260
  41010.000    2.289
  41040.000    2.277
  41070.000    2.252
  41100.000    2.292
  41130.000    2.250
  41160.000    2.238
  41190.000    2.315
  41220.000    2.258
  41250.000    2.327
  41280.000    2.298
  41310.000    2.311
  41340.000    2.251
  41370.000    2.304
  41400.000    2.310
  41430.000    2.258
  41460.000    2.266
  41490.000    2.291
  41520.000    2.281
  41550.000    2.246
  41580.000    2.302
  41610.000    2.262
  41640.000    2.242
  41670.000    2.269
  41700.000    2.236
  41730.000    2.273
  41760.000    2.173
  41790.000    2.252
  41820.000    2.238
  41850.000    2.321
  41880.000    2.271
  41910.000    2.247
  41940.000    2.274
  41970.000    2.245
  42000.000    2.277
  42030.000    2.239
  42060.000    2.268
  42090.000    2.254
  42120.000    2.225
  42150.000    2.304
  42180.000    2.276
  42210.000    2.272
  42240.000    2.255
  42270.000    2.271
  42300.000    2.277
  42330.000    2.241
  42360.000    2.268
  42390.000    2.319
  42420.000    2.215
  42450.000    2.241
  42480.000    2.230
  42510.000    2.251
  42540.000    2.288
  42570.000    2.271
  42600.000    2.201
  42630.000    2.233
  42660.000    2.268
  42690.000    2.220
  42720.000    2.282
  42750.000    2.255
  42780.000    2.249
  42810.000    2.258
  42840.000    2.232
  42870.000    2.253
  42900.000    2.222
  42930.000    2.207
  42960.000    2.259
  42990.000    2.215
  43020.000    2.266
  43050.000    2.266
  43080.000    2.245
  43110.000    2.240
  43140.000    2.208
  43170.000    2.255
  43200.000    2.255
  43230.000    2.258
  43260.000    2.290
  43290.000    2.236
  43320.000    2.231
  43350.000    2.225
  43380.000    2.224
  43410.000    2.255
  43440.000    2.236
  43470.000    2.255
  43500.000    2.252
  43530.000    2.231
  43560.000    2.239
  43590.000    2.268
  43620.000    2.213
  43650.000    2.290
  43680.000    2.228
  43710.000    2.220
  43740.000    2.226
  43770.000    2.197
  43800.000    2.220
  43830.000    2.239
  43860.000    2.270
  43890.000    2.265
  43920.000    2.242
  43950.000    2.231
  43980.000    2.223
  44010.000    2.277
  44040.000    2.248
  44070.000    2.257
  44100.000    2.273
  44130.000    2.239
  44160.000    2.219
  44190.000    2.211
  44220.000    2.208
  44250.000    2.249
  44280.000    2.215
  44310.000    2.213
  44340.000    2.202
  44370.000    2.224
  44400.000    2.228
  44430.000    2.219
  44460.000    2.248
  44490.000    2.240
  44520.000    2.246
  44550.000    2.225
  44580.000    2.249
  44610.000    2.227
  44640.000    2.215
  44670.000    2.218
  44700.000    2.305
  44730.000    2.246
  44760.000    2.236
  44790.000    2.276
  44820.000    2.277
  44850.000    2.245
  44880.000    2.258
  44910.000    2.295
  44940.000    2.223
  44970.000    2.211
  45000.000    2.202
  45030.000    2.272
  45060.000    2.227
  45090.000    2.250
  45120.000    2.216
  45150.000    2.271
  45180.000    2.216
  45210.000    2.240
  45240.000    2.261
  45270.000    2.228
  45300.000    2.277
  45330.000    2.274
  45360.000    2.275
  45390.000    2.223
  45420.000    2.229
  45450.000    2.210
  45480.000    2.266
  45510.000    2.226
  45540.000    2.255
  45570.000    2.249
  45600.000    2.216
  45630.000    2.278
  45660.000    2.295
  45690.000    2.227
  45720.000    2.273
  45750.000    2.216
  45780.000    2.110
  45810.000    2.288
  45840.000    2.311
  45870.000    2.174
  45900.000    2.233
  45930.000    2.240
  45960.000    2.224
  45990.000    2.224
  46020.000    2.204
  46050.000    2.211
  46080.000    2.178
  46110.000    2.254
  46140.000    2.221
  46170.000    2.265
  46200.000    2.269
  46230.000    2.220
  46260.000    2.205
  46290.000    2.184
  46320.000    2.155
  46350.000    2.219
  46380.000    2.217
  46410.000    2.235
  46440.000    2.303
  46470.000    2.209
  46500.000    2.248
  46530.000    2.204
  46560.000    2.239
  46590.000    2.265
  46620.000    2.206
  46650.000    2.238
  46680.000    2.204
  46710.000    2.258
  46740.000    2.227
  46770.000    2.204
  46800.000    2.226
  46830.000    2.196
  46860.000    2.212
  46890.000    2.294
  46920.000    2.183
  46950.000    2.221
  46980.000    2.200
  47010.000    2.259
  47040.000    2.277
  47070.000    2.142
  47100.000    2.241
  47130.000    2.259
  47160.000    2.267
  47190.000    2.247
  47220.000    2.296
  47250.000    2.227
  47280.000    2.286
  47310.000    2.125
  47340.000    2.191
  47370.000    2.162
  47400.000    2.181
  47430.000    2.301
  47460.000    2.262
  47490.000    2.205
  47520.000    2.307
  47550.000    2.287
  47580.000    2.256
  47610.000    2.223
  47640.000    2.284
  47670.000    2.244
  47700.000    2.285
  47730.000    2.169
  47760.000    2.234
  47790.000    2.257
  47820.000    2.306
  47850.000    2.286
  47880.000    2.248
  47910.000    2.222
  47940.000    2.242
  47970.000    2.274
  48000.000    2.239
  48030.000    2.242
  48060.000    2.274
  48090.000    2.238
  48120.000    2.254
  48150.000    2.282
  48180.000    2.226
  48210.000    2.254
  48240.000    2.264
  48270.000    2.279
  48300.000    2.237
  48330.000    2.277
  48360.000    2.253
  48390.000    2.208
  48420.000    2.259
  48450.000    2.220
  48480.000    2.246
  48510.000    2.212
  48540.000    2.188
  48570.000    2.266
  48600.000    2.231
  48630.000    2.204
  48660.000    2.268
  48690.000    2.205
  48720.000    2.231
  48750.000    2.258
  48780.000    2.220
  48810.000    2.272
  48840.000    2.243
  48870.000    2.251
  48900.000    2.259
  48930.000    2.258
  48960.000    2.211
  48990.000    2.264
  49020.000    2.214
  49050.000    2.255
  49080.000    2.265
  49110.000    2.288
  49140.000    2.291
  49170.000    2.250
  49200.000    2.254
  49230.000    2.267
  49260.000    2.220
  49290.000    2.259
  49320.000    2.211
  49350.000    2.265
  49380.000    2.277
  49410.000    2.206
  49440.000    2.298
  49470.000    2.310
  49500.000    2.270
  49530.000    2.323
  49560.000    2.279
  49590.000    2.206
  49620.000    2.227
  49650.000    2.239
  49680.000    2.247
  49710.000    2.206
  49740.000    2.242
  49770.000    2.237
  49800.000    2.235
  49830.000    2.309
  49860.000    2.238
  49890.000    2.304
  49920.000    2.285
  49950.000    2.272
  49980.000    2.275
  50010.000    2.224
  50040.000    2.241
  50070.000    2.172
  50100.000    2.229
  50130.000    2.228
  50160.000    2.258
  50190.000    2.225
  50220.000    2.195
  50250.000    2.225
  50280.000    2.197
  50310.000    2.223
  50340.000    2.204
  50370.000    2.238
  50400.000    2.260
  50430.000    2.278
  50460.000    2.276
  50490.000    2.260
  50520.000    2.196
  50550.000    2.293
  50580.000    2.241
  50610.000    2.281
  50640.000    2.212
  50670.000    2.179
  50700.000    2.226
  50730.000    2.234
  50760.000    2.254
  50790.000    2.183
  50820.000    2.211
  50850.000    2.228
  50880.000    2.217
  50910.000    2.199
  50940.000    2.190
  50970.000    2.214
  51000.000    2.212
  51030.000    2.245
  51060.000    2.237
  51090.000    2.292
  51120.000    2.241
  51150.000    2.258
  51180.000    2.280
  51210.000    2.220
  51240.000    2.203
  51270.000    2.281
  51300.000    2.284
  51330.000    2.224
  51360.000    2.219
  51390.000    2.312
  51420.000    2.282
  51450.000    2.246
  51480.000    2.295
  51510.000    2.247
  51540.000    2.269
  51570.000    2.316
  51600.000    2.198
  51630.000    2.248
  51660.000    2.154
  51690.000    2.287
  51720.000    2.287
  51750.000    2.170
  51780.000    2.270
  51810.000    2.253
  51840.000    2.274
  51870.000    2.247
  51900.000    2.255
  51930.000    2.242
  51960.000    2.241
  51990.000    2.248
  52020.000    2.267
  52050.000    2.158
  52080.000    2.223
  52110.000    2.263
  52140.000    2.219
  52170.000    2.152
  52200.000    2.152
  52230.000    2.212
  52260.000    2.159
  52290.000    2.250
  52320.000    2.230
  52350.000    2.214
  52380.000    2.162
  52410.000    2.223
  52440.000    2.255
  52470.000    2.247
  52500.000    2.289
  52530.000    2.243
  52560.000    2.182
  52590.000    2.224
  52620.000    2.128
  52650.000    2.195
  52680.000    2.215
  52710.000    2.237
  52740.000    2.210
  52770.000    2.291
  52800.000    2.190
  52830.000    2.229
  52860.000    2.246
  52890.000    2.278
  52920.000    2.284
  52950.000    2.278
  52980.000    2.231
  53010.000    2.291
  53040.000    2.252
  53070.000    2.300
  53100.000    2.248
  53130.000    2.281
  53160.000    2.242
  53190.000    2.230
  53220.000    2.231
  53250.000    2.269
  53280.000    2.194
  53310.000    2.197
  53340.000    2.205
  53370.000    2.228
  53400.000    2.180
  53430.000    2.207
  53460.000    2.226
  53490.000    2.226
  53520.000    2.238
  53550.000    2.188
  53580.000    2.252
  53610.000    2.242
  53640.000    2.249
  53670.000    2.204
  53700.000    2.208
  53730.000    2.217
  53760.000    2.227
  53790.000    2.227
  53820.000    2.302
  53850.000    2.217
  53880.000    2.257
  53910.000    2.209
  53940.000    2.233
  53970.000    2.227
  54000.000    2.226
  54030.000    2.183
  54060.000    2.215
  54090.000    2.192
  54120.000    2.212
  54150.000    2.211
  54180.000    2.220
  54210.000    2.220
  54240.000    2.232
  54270.000    2.254
  54300.000    2.251
  54330.000    2.186
  54360.000    2.185
  54390.000    2.294
  54420.000    2.238
  54450.000    2.180
  54480.000    2.245
  54510.000    2.249
  54540.000    2.292
  54570.000    2.230
  54600.000    2.281
  54630.000    2.262
  54660.000    2.262
  54690.000    2.222
  54720.000    2.165
  54750.000    2.239
  54780.000    2.263
  54810.000    2.213
  54840.000    2.204
  54870.000    2.232
  54900.000    2.232
  54930.000    2.240
  54960.000    2.253
  54990.000    2.230
  55020.000    2.213
  55050.000    2.249
  55080.000    2.248
  55110.000    2.227
  55140.000    2.244
  55170.000    2.211
  55200.000    2.234
  55230.000    2.231
  55260.000    2.240
  55290.000    2.260
  55320.000    2.203
  55350.000    2.216
  55380.000    2.230
  55410.000    2.246
  55440.000    2.201
  55470.000    2.226
  55500.000    2.255
  55530.000    2.250
  55560.000    2.200
  55590.000    2.238
  55620.000    2.145
  55650.000    2.227
  55680.000    2.255
  55710.000    2.217
  55740.000    2.231
  55770.000    2.246
  55800.000    2.261
  55830.000    2.250
  55860.000    2.237
  55890.000    2.230
  55920.000    2.249
  55950.000    2.286
  55980.000    2.263
  56010.000    2.228
  56040.000    2.222
  56070.000    2.225
  56100.000    2.238
  56130.000    2.260
  56160.000    2.281
  56190.000    2.270
  56220.000    2.243
  56250.000    2.282
  56280.000    2.197
  56310.000    2.212
  56340.000    2.203
  56370.000    2.248
  56400.000    2.187
  56430.000    2.223
  56460.000    2.254
  56490.000    2.211
  56520.000    2.216
  56550.000    2.234
  56580.000    2.220
  56610.000    2.232
  56640.000    2.230
  56670.000    2.172
  56700.000    2.253
  56730.000    2.255
  56760.000    2.242
  56790.000    2.232
  56820.000    2.249
  56850.000    2.256
  56880.000    2.260
  56910.000    2.213
  56940.000    2.210
  56970.000    2.247
  57000.000    2.245
  57030.000    2.184
  57060.000    2.196
  57090.000    2.261
  57120.000    2.205
  57150.000    2.317
  57180.000    2.282
  57210.000    2.252
  57240.000    2.241
  57270.000    2.232
  57300.000    2.246
  57330.000    2.236
  57360.000    2.219
  57390.000    2.204
  57420.000    2.249
  57450.000    2.297
  57480.000    2.265
  57510.000    2.311
  57540.000    2.237
  57570.000    2.230
  57600.000    2.271
  57630.000    2.278
  57660.000    2.269
  57690.000    2.233
  57720.000    2.223
  57750.000    2.241
  57780.000    2.236
  57810.000    2.311
  57840.000    2.253
  57870.000    2.316
  57900.000    2.262
  57930.000    2.228
  57960.000    2.209
  57990.000    2.256
  58020.000    2.286
  58050.000    2.257
  58080.000    2.243
  58110.000    2.256
  58140.000    2.221
  58170.000    2.206
  58200.000    2.197
  58230.000    2.173
  58260.000    2.272
  58290.000    2.311
  58320.000    2.237
  58350.000    2.291
  58380.000    2.266
  58410.000    2.233
  58440.000    2.228
  58470.000    2.236
  58500.000    2.266
  58530.000    2.185
  58560.000    2.259
  58590.000    2.168
  58620.000    2.246
  58650.000    2.239
  58680.000    2.242
  58710.000    2.271
  58740.000    2.234
  58770.000    2.231
  58800.000    2.246
  58830.000    2.242
  58860.000    2.200
  58890.000    2.235
  58920.000    2.222
  58950.000    2.186
  58980.000    2.195
  59010.000    2.230
  59040.000    2.196
  59070.000    2.176
  59100.000    2.209
  59130.000    2.238
  59160.000    2.214
  59190.000    2.150
  59220.000    2.221
  59250.000    2.201
  59280.000    2.214
  59310.000    2.226
  59340.000    2.228
  59370.000    2.221
  59400.000    2.199
  59430.000    2.207
  59460.000    2.217
  59490.000    2.228
  59520.000    2.194
  59550.000    2.224
  59580.000    2.217
  59610.000    2.249
  59640.000    2.254
  59670.000    2.208
  59700.000    2.230
  59730.000    2.218
  59760.000    2.216
  59790.000    2.211
  59820.000    2.233
  59850.000    2.205
  59880.000    2.177
  59910.000    2.182
  59940.000    2.219
  59970.000    2.188
  60000.000    2.167
  60030.000    2.228
  60060.000    2.131
  60090.000    2.233
  60120.000    2.212
  60150.000    2.203
  60180.000    2.208
  60210.000    2.224
  60240.000    2.225
  60270.000    2.221
  60300.000    2.198
  60330.000    2.218
  60360.000    2.222
  60390.000    2.170
  60420.000    2.174
  60450.000    2.207
  60480.000    2.232
  60510.000    2.198
  60540.000    2.213
  60570.000    2.226
  60600.000    2.198
  60630.000    2.209
  60660.000    2.248
  60690.000    2.231
  60720.000    2.207
  60750.000    2.262
  60780.000    2.202
  60810.000    2.223
  60840.000    2.230
  60870.000    2.269
  60900.000    2.214
  60930.000    2.254
  60960.000    2.196
  60990.000    2.213
  61020.000    2.170
  61050.000    2.213
  61080.000    2.207
  61110.000    2.260
  61140.000    2.274
  61170.000    2.238
  61200.000    2.272
  61230.000    2.192
  61260.000    2.239
  61290.000    2.189
  61320.000    2.314
  61350.000    2.252
  61380.000    2.260
  61410.000    2.269
  61440.000    2.188
  61470.000    2.234
  61500.000    2.267
  61530.000    2.265
  61560.000    2.178
  61590.000    2.251
  61620.000    2.187
  61650.000    2.218
  61680.000    2.261
  61710.000    2.299
  61740.000    2.284
  61770.000    2.223
  61800.000    2.301
  61830.000    2.286
  61860.000    2.222
  61890.000    2.200
  61920.000    2.243
  61950.000    2.230
  61980.000    2.216
  62010.000    2.216
  62040.000    2.270
  62070.000    2.228
  62100.000    2.246
  62130.000    2.280
  62160.000    2.284
  62190.000    2.280
  62220.000    2.251
  62250.000    2.269
  62280.000    2.218
  62310.000    2.222
  62340.000    2.238
  62370.000    2.266
  62400.000    2.191
  62430.000    2.252
  62460.000    2.268
  62490.000    2.259
  62520.000    2.230
  62550.000    2.254
  62580.000    2.191
  62610.000    2.269
  62640.000    2.215
  62670.000    2.248
  62700.000    2.260
  62730.000    2.237
  62760.000    2.284
  62790.000    2.265
  62820.000    2.252
  62850.000    2.277
  62880.000    2.236
  62910.000    2.283
  62940.000    2.180
  62970.000    2.193
  63000.000    2.298
  63030.000    2.301
  63060.000    2.277
  63090.000    2.239
  63120.000    2.249
  63150.000    2.157
  63180.000    2.239
  63210.000    2.260
  63240.000    2.312
  63270.000    2.216
  63300.000    2.237
  63330.000    2.253
  63360.000    2.236
  63390.000    2.147
  63420.000    2.175
  63450.000    2.179
  63480.000    2.271
  63510.000    2.206
  63540.000    2.157
  63570.000    2.234
  63600.000    2.211
  63630.000    2.206
  63660.000    2.260
  63690.000    2.255
  63720.000    2.286
  63750.000    2.199
  63780.000    2.246
  63810.000    2.258
  63840.000    2.228
  63870.000    2.243
  63900.000    2.209
  63930.000    2.262
  63960.000    2.261
  63990.000    2.269
  64020.000    2.259
  64050.000    2.280
  64080.000    2.216
  64110.000    2.245
  64140.000    2.297
  64170.000    2.306
  64200.000    2.300
  64230.000    2.233
  64260.000    2.236
  64290.000    2.225
  64320.000    2.247
  64350.000    2.247
  64380.000    2.225
  64410.000    2.128
  64440.000    2.140
  64470.000    2.201
  64500.000    2.292
  64530.000    2.271
  64560.000    2.254
  64590.000    2.175
  64620.000    2.316
  64650.000    2.302
  64680.000    2.211
  64710.000    2.202
  64740.000    2.261
  64770.000    2.263
  64800.000    2.303
  64830.000    2.279
  64860.000    2.235
  64890.000    2.209
  64920.000    2.195
  64950.000    2.297
  64980.000    2.248
  65010.000    2.278
  65040.000    2.219
  65070.000    2.140
  65100.000    2.155
  65130.000    2.250
  65160.000    2.114
  65190.000    2.251
  65220.000    2.185
  65250.000    2.194
  65280.000    2.191
  65310.000    2.311
  65340.000    2.125
  65370.000    2.186
  65400.000    2.184
  65430.000    2.141
  65460.000    2.122
  65490.000    2.215
  65520.000    2.252
  65550.000    2.227
  65580.000    2.157
  65610.000    2.146
  65640.000    2.102
  65670.000    2.145
  65700.000    2.175
  65730.000    2.190
  65760.000    2.267
  65790.000    2.244
  65820.000    2.303
  65850.000    2.296
  65880.000    2.315
  65910.000    2.302
  65940.000    2.246
  65970.000    2.248
  66000.000    2.258
  66030.000    2.189
  66060.000    2.297
  66090.000    2.201
  66120.000    2.185
  66150.000    2.257
  66180.000    2.257
  66210.000    2.281
  66240.000    2.195
  66270.000    2.221
  66300.000    2.223
  66330.000    2.282
  66360.000    2.260
  66390.000    2.211
  66420.000    2.231
  66450.000    2.202
  66480.000    2.250
  66510.000    2.237
  66540.000    2.173
  66570.000    2.213
  66600.000    2.205
  66630.000    2.159
  66660.000    2.178
  66690.000    2.195
  66720.000    2.223
  66750.000    2.195
  66780.000    2.234
  66810.000    2.195
  66840.000    2.186
  66870.000    2.178
  66900.000    2.207
  66930.000    2.215
  66960.000    2.172
  66990.000    2.247
  67020.000    2.211
  67050.000    2.208
  67080.000    2.244
  67110.000    2.184
  67140.000    2.238
  67170.000    2.158
  67200.000    2.186
  67230.000    2.166
  67260.000    2.266
  67290.000    2.274
  67320.000    2.243
  67350.000    2.204
  67380.000    2.105
  67410.000    2.105
  67440.000    2.136
  67470.000    2.228
  67500.000    2.198
  67530.000    2.231
  67560.000    2.221
  67590.000    2.162
  67620.000    2.153
  67650.000    2.113
  67680.000    2.154
  67710.000    2.092
  67740.000    2.119
  67770.000    2.219
  67800.000    2.157
  67830.000    2.152
  67860.000    2.237
  67890.000    2.246
  67920.000    2.270
  67950.000    2.141
  67980.000    2.211
  68010.000    2.156
  68040.000    2.143
  68070.000    2.115
  68100.000    2.167
  68130.000    2.150
  68160.000    2.196
  68190.000    2.236
  68220.000    2.194
  68250.000    2.213
  68280.000    2.204
  68310.000    2.210
  68340.000    2.193
  68370.000    2.235
  68400.000    2.223
  68430.000    2.222
  68460.000    2.191
  68490.000    2.197
  68520.000    2.181
  68550.000    2.193
  68580.000    2.226
  68610.000    2.226
  68640.000    2.190
  68670.000    2.264
  68700.000    2.206
  68730.000    2.221
  68760.000    2.237
  68790.000    2.280
  68820.000    2.229
  68850.000    2.274
  68880.000    2.267
  68910.000    2.261
  68940.000    2.199
  68970.000    2.232
  69000.000    2.192
  69030.000    2.277
  69060.000    2.266
  69090.000    2.308
  69120.000    2.221
  69150.000    2.288
  69180.000    2.217
  69210.000    2.244
  69240.000    2.274
  69270.000    2.251
  69300.000    2.239
  69330.000    2.262
  69360.000    2.279
  69390.000    2.233
  69420.000    2.261
  69450.000    2.151
  69480.000    2.156
  69510.000    2.235
  69540.000    2.236
  69570.000    2.252
  69600.000    2.229
  69630.000    2.210
  69660.000    2.222
  69690.000    2.221
  69720.000    2.174
  69750.000    2.267
  69780.000    2.189
  69810.000    2.191
  69840.000    2.199
  69870.000    2.227
  69900.000    2.136
  69930.000    2.273
  69960.000    2.219
  69990.000    2.278
  70020.000    2.285
  70050.000    2.279
  70080.000    2.298
  70110.000    2.232
  70140.000    2.242
  70170.000    2.253
  70200.000    2.283
  70230.000    2.230
  70260.000    2.236
  70290.000    2.246
  70320.000    2.158
  70350.000    2.234
  70380.000    2.267
  70410.000    2.270
  70440.000    2.225
  70470.000    2.211
  70500.000    2.138
  70530.000    2.137
  70560.000    2.241
  70590.000    2.225
  70620.000    2.272
  70650.000    2.238
  70680.000    2.230
  70710.000    2.275
  70740.000    2.265
  70770.000    2.227
  70800.000    2.180
  70830.000    2.203
  70860.000    2.193
  70890.000    2.254
  70920.000    2.239
  70950.000    2.236
  70980.000    2.221
  71010.000    2.241
  71040.000    2.267
  71070.000    2.272
  71100.000    2.208
  71130.000    2.228
  71160.000    2.237
  71190.000    2.206
  71220.000    2.277
  71250.000    2.238
  71280.000    2.227
  71310.000    2.218
  71340.000    2.237
  71370.000    2.200
  71400.000    2.241
  71430.000    2.219
  71460.000    2.275
  71490.000    2.237
  71520.000    2.270
  71550.000    2.268
  71580.000    2.284
  71610.000    2.256
  71640.000    2.240
  71670.000    2.299
  71700.000    2.267
  71730.000    2.219
  71760.000    2.252
  71790.000    2.216
  71820.000    2.262
  71850.000    2.260
  71880.000    2.248
  71910.000    2.238
  71940.000    2.231
  71970.000    2.274
  72000.000    2.170
  72030.000    2.266
  72060.000    2.289
  72090.000    2.253
  72120.000    2.237
  72150.000    2.270
  72180.000    2.155
  72210.000    2.205
  72240.000    2.260
  72270.000    2.297
  72300.000    2.263
  72330.000    2.262
  72360.000    2.275
  72390.000    2.137
  72420.000    2.267
  72450.000    2.246
  72480.000    2.239
  72510.000    2.249
  72540.000    2.216
  72570.000    2.226
  72600.000    2.237
  72630.000    2.217
  72660.000    2.258
  72690.000    2.270
  72720.000    2.262
  72750.000    2.237
  72780.000    2.220
  72810.000    2.224
  72840.000    2.257
  72870.000    2.193
  72900.000    2.231
  72930.000    2.218
  72960.000    2.199
  72990.000    2.272
  73020.000    2.191
  73050.000    2.266
  73080.000    2.258
  73110.000    2.262
  73140.000    2.305
  73170.000    2.286
  73200.000    2.246
  73230.000    2.172
  73260.000    2.144
  73290.000    2.073
  73320.000    2.233
  73350.000    2.110
  73380.000    2.224
  73410.000    2.243
  73440.000    2.273
  73470.000    2.074
  73500.000    2.185
  73530.000    2.176
  73560.000    2.271
  73590.000    2.281
  73620.000    2.174
  73650.000    2.225
  73680.000    2.273
  73710.000    2.220
  73740.000    2.211
  73770.000    2.245
  73800.000    2.189
  73830.000    2.270
  73860.000    2.264
  73890.000    2.099
  73920.000    2.147
  73950.000    2.231
  73980.000    2.180
  74010.000    2.265
  74040.000    2.273
  74070.000    2.197
  74100.000    2.187
  74130.000    2.320
  74160.000    2.316
  74190.000    2.258
  74220.000    2.180
  74250.000    2.240
  74280.000    2.189
  74310.000    2.197
  74340.000    2.271
  74370.000    2.273
  74400.000    2.287
  74430.000    2.264
  74460.000    2.264
  74490.000    2.235
  74520.000    2.216
  74550.000    2.133
  74580.000    2.314
  74610.000    2.192
  74640.000    2.298
  74670.000    2.232
  74700.000    2.199
  74730.000    2.199
  74760.000    2.215
  74790.000    2.236
  74820.000    2.312
  74850.000    2.227
  74880.000    2.208
  74910.000    2.203
  74940.000    2.285
  74970.000    2.133
  75000.000    2.310
  75030.000    2.178
  75060.000    2.284
  75090.000    2.283
  75120.000    2.142
  75150.000    2.206
  75180.000    2.108
  75210.000    2.289
  75240.000    2.290
  75270.000    2.246
  75300.000    2.284
  75330.000    2.246
  75360.000    2.283
  75390.000    2.243
  75420.000    2.223
  75450.000    2.100
  75480.000    2.204
  75510.000    2.170
  75540.000    2.180
  75570.000    2.105
  75600.000    2.165
  75630.000    2.129
  75660.000    2.128
  75690.000    2.117
  75720.000    2.166
  75750.000    2.124
  75780.000    2.140
  75810.000    2.182
  75840.000    2.123
  75870.000    2.279
  75900.000    2.261
  75930.000    2.257
  75960.000    2.259
  75990.000    2.297
  76020.000    2.166
  76050.000    2.298
  76080.000    2.247
  76110.000    2.183
  76140.000    2.234
  76170.000    2.209
  76200.000    2.297
  76230.000    2.270
  76260.000    2.219
  76290.000    2.229
  76320.000    2.154
  76350.000    2.177
  76380.000    2.269
  76410.000    2.194
  76440.000    2.213
  76470.000    2.185
  76500.000    2.208
  76530.000    2.207
  76560.000    2.178
  76590.000    2.247
  76620.000    2.221
  76650.000    2.231
  76680.000    2.290
  76710.000    2.251
  76740.000    2.239
  76770.000    2.232
  76800.000    2.228
  76830.000    2.170
  76860.000    2.186
  76890.000    2.210
  76920.000    2.255
  76950.000    2.331
  76980.000    2.260
  77010.000    2.233
  77040.000    2.212
  77070.000    2.242
  77100.000    2.244
  77130.000    2.245
  77160.000    2.235
  77190.000    2.255
  77220.000    2.243
  77250.000    2.278
  77280.000    2.246
  77310.000    2.221
  77340.000    2.237
  77370.000    2.273
  77400.000    2.220
  77430.000    2.208
  77460.000    2.230
  77490.000    2.262
  77520.000    2.252
  77550.000    2.289
  77580.000    2.180
  77610.000    2.158
  77640.000    2.272
  77670.000    2.268
  77700.000    2.192
  77730.000    2.156
  77760.000    2.155
  77790.000    2.265
  77820.000    2.272
  77850.000    2.289
  77880.000    2.318
  77910.000    2.132
  77940.000    2.202
  77970.000    2.229
  78000.000    2.273
  78030.000    2.213
  78060.000    2.228
  78090.000    2.273
  78120.000    2.283
  78150.000    2.207
  78180.000    2.177
  78210.000    2.268
  78240.000    2.191
  78270.000    2.208
  78300.000    2.166
  78330.000    2.269
  78360.000    2.204
  78390.000    2.231
  78420.000    2.210
  78450.000    2.114
  78480.000    2.164
  78510.000    2.154
  78540.000    2.145
  78570.000    2.263
  78600.000    2.129
  78630.000    2.203
  78660.000    2.330
  78690.000    2.263
  78720.000    2.254
  78750.000    2.248
  78780.000    2.247
  78810.000    2.309
  78840.000    2.293
  78870.000    2.328
  78900.000    2.241
  78930.000    2.309
  78960.000    2.215
  78990.000    2.227
  79020.000    2.272
  79050.000    2.322
  79080.000    2.302
  79110.000    2.282
  79140.000    2.218
  79170.000    2.270
  79200.000    2.241
  79230.000    2.254
  79260.000    2.248
  79290.000    2.279
  79320.000    2.191
  79350.000    2.166
  79380.000    2.311
  79410.000    2.326
  79440.000    2.277
  79470.000    2.234
  79500.000    2.241
  79530.000    2.330
  79560.000    2.305
  79590.000    2.285
  79620.000    2.218
  79650.000    2.239
  79680.000    2.301
  79710.000    2.165
  79740.000    2.157
  79770.000    2.137
  79800.000    2.193
  79830.000    2.160
  79860.000    2.175
  79890.000    2.196
  79920.000    2.216
  79950.000    2.204
  79980.000    2.243
  80010.000    2.205
  80040.000    2.179
  80070.000    2.292
  80100.000    2.225
  80130.000    2.235
  80160.000    2.181
  80190.000    2.142
  80220.000    2.313
  80250.000    2.301
  80280.000    2.264
  80310.000    2.277
  80340.000    2.228
  80370.000    2.208
  80400.000    2.139
  80430.000    2.121
  80460.000    2.078
  80490.000    2.169
  80520.000    2.237
  80550.000    2.136
  80580.000    2.189
  80610.000    2.135
  80640.000    2.212
  80670.000    2.249
  80700.000    2.247
  80730.000    2.190
  80760.000    2.150
  80790.000    2.121
  80820.000    2.189
  80850.000    2.189
  80880.000    2.137
  80910.000    2.189
  80940.000    2.155
  80970.000    2.202
  81000.000    2.181
  81030.000    2.213
  81060.000    2.121
  81090.000    2.128
  81120.000    2.138
  81150.000    2.109
  81180.000    2.058
  81210.000    2.166
  81240.000    2.192
  81270.000    2.190
  81300.000    2.210
  81330.000    2.151
  81360.000    2.214
  81390.000    2.178
  81420.000    2.163
  81450.000    2.233
  81480.000    2.259
  81510.000    2.174
  81540.000    2.127
  81570.000    2.193
  81600.000    2.209
  81630.000    2.248
  81660.000    2.199
  81690.000    2.174
  81720.000    2.186
  81750.000    2.205
  81780.000    2.187
  81810.000    2.261
  81840.000    2.216
  81870.000    2.194
  81900.000    2.253
  81930.000    2.179
  81960.000    2.235
  81990.000    2.212
  82020.000    2.177
  82050.000    2.228
  82080.000    2.197
  82110.000    2.190
  82140.000    2.232
  82170.000    2.219
  82200.000    2.296
  82230.000    2.210
  82260.000    2.212
  82290.000    2.226
  82320.000    2.263
  82350.000    2.244
  82380.000    2.265
  82410.000    2.263
  82440.000    2.258
  82470.000    2.194
  82500.000    2.192
  82530.000    2.229
  82560.000    2.195
  82590.000    2.219
  82620.000    2.258
  82650.000    2.227
  82680.000    2.239
  82710.000    2.239
  82740.000    2.185
  82770.000    2.243
  82800.000    2.243
  82830.000    2.225
  82860.000    2.259
  82890.000    2.229
  82920.000    2.277
  82950.000    2.251
  82980.000    2.264
  83010.000    2.274
  83040.000    2.232
  83070.000    2.253
  83100.000    2.234
  83130.000    2.287
  83160.000    2.233
  83190.000    2.257
  83220.000    2.256
  83250.000    2.259
  83280.000    2.230
  83310.000    2.335
  83340.000    2.284
  83370.000    2.292
  83400.000    2.294
  83430.000    2.230
  83460.000    2.247
  83490.000    2.235
  83520.000    2.276
  83550.000    2.264
  83580.000    2.157
  83610.000    2.203
  83640.000    2.171
  83670.000    2.187
  83700.000    2.221
  83730.000    2.193
  83760.000    2.178
  83790.000    2.193
  83820.000    2.232
  83850.000    2.178
  83880.000    2.282
  83910.000    2.209
  83940.000    2.197
  83970.000    2.156
  84000.000    2.237
  84030.000    2.179
  84060.000    2.192
  84090.000    2.185
  84120.000    2.261
  84150.000    2.167
  84180.000    2.193
  84210.000    2.222
  84240.000    2.188
  84270.000    2.249
  84300.000    2.215
  84330.000    2.120
  84360.000    2.206
  84390.000    2.139
  84420.000    2.168
  84450.000    2.129
  84480.000    2.149
  84510.000    2.217
  84540.000    2.202
  84570.000    2.234
  84600.000    2.182
  84630.000    2.235
  84660.000    2.234
  84690.000    2.154
  84720.000    2.245
  84750.000    2.149
  84780.000    2.202
  84810.000    2.274
  84840.000    2.265
  84870.000    2.253
  84900.000    2.135
  84930.000    2.207
  84960.000    2.246
  84990.000    2.249
  85020.000    2.223
  85050.000    2.259
  85080.000    2.282
  85110.000    2.282
  85140.000    2.240
  85170.000    2.265
  85200.000    2.250
  85230.000    2.219
  85260.000    2.244
  85290.000    2.221
  85320.000    2.254
  85350.000    2.208
  85380.000    2.251
  85410.000    2.201
  85440.000    2.238
  85470.000    2.248
  85500.000    2.270
  85530.000    2.301
  85560.000    2.277
  85590.000    2.259
  85620.000    2.227
  85650.000    2.279
  85680.000    2.289
  85710.000    2.272
  85740.000    2.288
  85770.000    2.215
  85800.000    2.278
  85830.000    2.276
  85860.000    2.302
  85890.000    2.268
  85920.000    2.287
  85950.000    2.292
  85980.000    2.199
  86010.000    2.255
  86040.000    2.276
  86070.000    2.273
  86100.000    2.244
  86130.000    2.281
  86160.000    2.218
  86190.000    2.278
  86220.000    2.239
  86250.000    2.306
  86280.000    2.260
  86310.000    2.167
  86340.000    2.264
  86370.000    2.181
  86400.000    2.262
  86430.000    2.289
  86460.000    2.239
  86490.000    2.322
  86520.000    2.258
  86550.000    2.226
  86580.000    2.222
  86610.000    2.259
  86640.000    2.270
  86670.000    2.240
  86700.000    2.275
  86730.000    2.276
  86760.000    2.307
  86790.000    2.219
  86820.000    2.248
  86850.000    2.216
  86880.000    2.253
  86910.000    2.236
  86940.000    2.251
  86970.000    2.242
  87000.000    2.247
  87030.000    2.190
  87060.000    2.210
  87090.000    2.209
  87120.000    2.207
  87150.000    2.230
  87180.000    2.247
  87210.000    2.208
  87240.000    2.229
  87270.000    2.249
  87300.000    2.249
  87330.000    2.249
  87360.000    2.223
  87390.000    2.214
  87420.000    2.288
  87450.000    2.221
  87480.000    2.257
  87510.000    2.223
  87540.000    2.271
  87570.000    2.258
  87600.000    2.252
  87630.000    2.243
  87660.000    2.219
  87690.000    2.286
  87720.000    2.240
  87750.000    2.271
  87780.000    2.203
  87810.000    2.206
  87840.000    2.153
  87870.000    2.194
  87900.000    2.225
  87930.000    2.253
  87960.000    2.265
  87990.000    2.259
  88020.000    2.296
  88050.000    2.164
  88080.000    2.301
  88110.000    2.312
  88140.000    2.227
  88170.000    2.239
  88200.000    2.264
  88230.000    2.258
  88260.000    2.232
  88290.000    2.268
  88320.000    2.251
  88350.000    2.267
  88380.000    2.233
  88410.000    2.248
  88440.000    2.288
  88470.000    2.239
  88500.000    2.212
  88530.000    2.229
  88560.000    2.271
  88590.000    2.219
  88620.000    2.229
  88650.000    2.273
  88680.000    2.275
  88710.000    2.270
  88740.000    2.252
  88770.000    2.297
  88800.000    2.266
  88830.000    2.262
  88860.000    2.249
  88890.000    2.234
  88920.000    2.237
  88950.000    2.220
  88980.000    2.248
  89010.000    2.227
  89040.000    2.268
  89070.000    2.227
  89100.000    2.221
  89130.000    2.209
  89160.000    2.221
  89190.000    2.234
  89220.000    2.300
  89250.000    2.219
  89280.000    2.294
  89310.000    2.249
  89340.000    2.225
  89370.000    2.206
  89400.000    2.220
  89430.000    2.251
  89460.000    2.282
  89490.000    2.252
  89520.000    2.237
  89550.000    2.221
  89580.000    2.177
  89610.000    2.230
  89640.000    2.230
  89670.000    2.236
  89700.000    2.232
  89730.000    2.218
  89760.000    2.280
  89790.000    2.218
  89820.000    2.201
  89850.000    2.238
  89880.000    2.226
  89910.000    2.188
  89940.000    2.234
  89970.000    2.228
  90000.000    2.212
  90030.000    2.301
  90060.000    2.272
  90090.000    2.246
  90120.000    2.271
  90150.000    2.245
  90180.000    2.280
  90210.000    2.232
  90240.000    2.251
  90270.000    2.259
  90300.000    2.269
  90330.000    2.250
  90360.000    2.233
  90390.000    2.273
  90420.000    2.243
  90450.000    2.231
  90480.000    2.243
  90510.000    2.222
  90540.000    2.266
  90570.000    2.269
  90600.000    2.264
  90630.000    2.211
  90660.000    2.265
  90690.000    2.254
  90720.000    2.251
  90750.000    2.252
  90780.000    2.191
  90810.000    2.218
  90840.000    2.219
  90870.000    2.215
  90900.000    2.213
  90930.000    2.184
  90960.000    2.258
  90990.000    2.191
  91020.000    2.221
  91050.000    2.241
  91080.000    2.219
  91110.000    2.221
  91140.000    2.243
  91170.000    2.228
  91200.000    2.222
  91230.000    2.203
  91260.000    2.203
  91290.000    2.212
  91320.000    2.219
  91350.000    2.267
  91380.000    2.266
  91410.000    2.208
  91440.000    2.195
  91470.000    2.234
  91500.000    2.214
  91530.000    2.216
  91560.000    2.236
  91590.000    2.224
  91620.000    2.223
  91650.000    2.224
  91680.000    2.270
  91710.000    2.226
  91740.000    2.239
  91770.000    2.119
  91800.000    2.202
  91830.000    2.218
  91860.000    2.215
  91890.000    2.277
  91920.000    2.214
  91950.000    2.205
  91980.000    2.246
  92010.000    2.288
  92040.000    2.251
  92070.000    2.255
  92100.000    2.239
  92130.000    2.178
  92160.000    2.228
  92190.000    2.233
  92220.000    2.241
  92250.000    2.259
  92280.000    2.257
  92310.000    2.243
  92340.000    2.209
  92370.000    2.244
  92400.000    2.203
  92430.000    2.239
  92460.000    2.250
  92490.000    2.197
  92520.000    2.246
  92550.000    2.239
  92580.000    2.275
  92610.000    2.263
  92640.000    2.235
  92670.000    2.230
  92700.000    2.241
  92730.000    2.251
  92760.000    2.254
  92790.000    2.276
  92820.000    2.276
  92850.000    2.218
  92880.000    2.256
  92910.000    2.154
  92940.000    2.257
  92970.000    2.234
  93000.000    2.240
  93030.000    2.193
  93060.000    2.253
  93090.000    2.251
  93120.000    2.235
  93150.000    2.241
  93180.000    2.263
  93210.000    2.216
  93240.000    2.201
  93270.000    2.214
  93300.000    2.245
  93330.000    2.200
  93360.000    2.280
  93390.000    2.192
  93420.000    2.189
  93450.000    2.227
  93480.000    2.203
  93510.000    2.215
  93540.000    2.248
  93570.000    2.231
  93600.000    2.212
  93630.000    2.233
  93660.000    2.176
  93690.000    2.175
  93720.000    2.208
  93750.000    2.208
  93780.000    2.171
  93810.000    2.199
  93840.000    2.193
  93870.000    2.178
  93900.000    2.156
  93930.000    2.169
  93960.000    2.185
  93990.000    2.228
  94020.000    2.185
  94050.000    2.168
  94080.000    2.185
  94110.000    2.182
  94140.000    2.184
  94170.000    2.192
  94200.000    2.158
  94230.000    2.199
  94260.000    2.173
  94290.000    2.214
  94320.000    2.215
  94350.000    2.158
  94380.000    2.154
  94410.000    2.218
  94440.000    2.175
  94470.000    2.266
  94500.000    2.218
  94530.000    2.207
  94560.000    2.156
  94590.000    2.130
  94620.000    2.149
  94650.000    2.153
  94680.000    2.178
  94710.000    2.143
  94740.000    2.128
  94770.000    2.091
  94800.000    2.252
  94830.000    2.125
  94860.000    2.170
  94890.000    2.137
  94920.000    2.283
  94950.000    2.174
  94980.000    2.165
  95010.000    2.126
  95040.000    2.098
  95070.000    2.183
  95100.000    2.139
  95130.000    2.187
  95160.000    2.146
  95190.000    2.268
  95220.000    2.240
  95250.000    2.187
  95280.000    2.179
  95310.000    2.140
  95340.000    2.206
  95370.000    2.256
  95400.000    2.262
  95430.000    2.219
  95460.000    2.142
  95490.000    2.249
  95520.000    2.253
  95550.000    2.243
  95580.000    2.187
  95610.000    2.160
  95640.000    2.230
  95670.000    2.208
  95700.000    2.217
  95730.000    2.242
  95760.000    2.165
  95790.000    2.218
  95820.000    2.252
  95850.000    2.250
  95880.000    2.197
  95910.000    2.240
  95940.000    2.268
  95970.000    2.219
  96000.000    2.225
  96030.000    2.257
  96060.000    2.233
  96090.000    2.252
  96120.000    2.257
  96150.000    2.231
  96180.000    2.156
  96210.000    2.232
  96240.000    2.258
  96270.000    2.277
  96300.000    2.230
  96330.000    2.228
  96360.000    2.235
  96390.000    2.260
  96420.000    2.200
  96450.000    2.265
  96480.000    2.258
  96510.000    2.211
  96540.000    2.249
  96570.000    2.194
  96600.000    2.197
  96630.000    2.177
  96660.000    2.220
  96690.000    2.200
  96720.000    2.222
  96750.000    2.230
  96780.000    2.264
  96810.000    2.231
  96840.000    2.274
  96870.000    2.248
  96900.000    2.210
  96930.000    2.241
  96960.000    2.255
  96990.000    2.200
  97020.000    2.260
  97050.000    2.201
  97080.000    2.208
  97110.000    2.225
  97140.000    2.217
  97170.000    2.261
  97200.000    2.223
  97230.000    2.279
  97260.000    2.218
  97290.000    2.179
  97320.000    2.239
  97350.000    2.175
  97380.000    2.191
  97410.000    2.214
  97440.000    2.191
  97470.000    2.223
  97500.000    2.232
  97530.000    2.186
  97560.000    2.225
  97590.000    2.266
  97620.000    2.235
  97650.000    2.217
  97680.000    2.254
  97710.000    2.269
  97740.000    2.248
  97770.000    2.264
  97800.000    2.287
  97830.000    2.267
  97860.000    2.241
  97890.000    2.268
  97920.000    2.247
  97950.000    2.225
  97980.000    2.239
  98010.000    2.241
  98040.000    2.213
  98070.000    2.209
  98100.000    2.227
  98130.000    2.233
  98160.000    2.232
  98190.000    2.242
  98220.000    2.237
  98250.000    2.234
  98280.000    2.215
  98310.000    2.224
  98340.000    2.190
  98370.000    2.237
  98400.000    2.217
  98430.000    2.227
  98460.000    2.229
  98490.000    2.228
  98520.000    2.263
  98550.000    2.281
  98580.000    2.273
  98610.000    2.271
  98640.000    2.277
  98670.000    2.222
  98700.000    2.269
  98730.000    2.253
  98760.000    2.226
  98790.000    2.227
  98820.000    2.168
  98850.000    2.205
  98880.000    2.196
  98910.000    2.271
  98940.000    2.220
  98970.000    2.259
  99000.000    2.194
  99030.000    2.161
  99060.000    2.248
  99090.000    2.190
  99120.000    2.217
  99150.000    2.239
  99180.000    2.198
  99210.000    2.233
  99240.000    2.293
  99270.000    2.202
  99300.000    2.237
  99330.000    2.224
  99360.000    2.222
  99390.000    2.227
  99420.000    2.279
  99450.000    2.266
  99480.000    2.263
  99510.000    2.239
  99540.000    2.272
  99570.000    2.246
  99600.000    2.273
  99630.000    2.220
  99660.000    2.254
  99690.000    2.316
  99720.000    2.245
  99750.000    2.240
  99780.000    2.247
  99810.000    2.236
  99840.000    2.261
  99870.000    2.231
  99900.000    2.274
  99930.000    2.313
  99960.000    2.293
  99990.000    2.255
