# Supplementary material for: Identification and validation of biomarkers associated with lactic acid metabolism in diabetic nephropathy
Source: PeerJ. 2026 Mar 3;14:e20761. doi: 10.7717/peerj.20761 (PMC12965171; doi:10.7717/peerj.20761)
Supplement: Supplemental Information 27 [file peerj-14-20761-s027.xvg]

# This file was created Tue Jul 15 20:47:14 2025
# Created by:
#                     :-) GROMACS - gmx distance, 2023.2 (-:
# 
# Executable:   /usr/local/gromacs/bin/gmx
# Data prefix:  /usr/local/gromacs
# Working dir:  /root/autodl-tmp/102_NJZK-20403-7-2/PTGS2_CIMICOXIB-67890/1
# Command line:
#   gmx distance -f md_0_1.xtc -s md_0_1.tpr -n distance_pairs.ndx -select 'com of group 10 plus com of group 25' -oall distance_group10_group25.xvg
# gmx distance is part of G R O M A C S:
#
# Getting the Right Output Means no Artefacts in Calculating Stuff
#
@    title "Distance"
@    xaxis  label "Time (ps)"
@    yaxis  label "Distance (nm)"
@TYPE xy
      0.000    1.404
     30.000    1.411
     60.000    1.395
     90.000    1.429
    120.000    1.406
    150.000    1.428
    180.000    1.363
    210.000    1.405
    240.000    1.372
    270.000    1.398
    300.000    1.371
    330.000    1.392
    360.000    1.455
    390.000    1.417
    420.000    1.402
    450.000    1.373
    480.000    1.373
    510.000    1.376
    540.000    1.427
    570.000    1.378
    600.000    1.418
    630.000    1.348
    660.000    1.414
    690.000    1.410
    720.000    1.440
    750.000    1.412
    780.000    1.384
    810.000    1.319
    840.000    1.319
    870.000    1.326
    900.000    1.319
    930.000    1.313
    960.000    1.341
    990.000    1.378
   1020.000    1.381
   1050.000    1.355
   1080.000    1.336
   1110.000    1.318
   1140.000    1.330
   1170.000    1.328
   1200.000    1.360
   1230.000    1.307
   1260.000    1.383
   1290.000    1.347
   1320.000    1.370
   1350.000    1.385
   1380.000    1.380
   1410.000    1.335
   1440.000    1.389
   1470.000    1.382
   1500.000    1.429
   1530.000    1.385
   1560.000    1.392
   1590.000    1.370
   1620.000    1.369
   1650.000    1.332
   1680.000    1.386
   1710.000    1.402
   1740.000    1.403
   1770.000    1.429
   1800.000    1.389
   1830.000    1.395
   1860.000    1.406
   1890.000    1.349
   1920.000    1.393
   1950.000    1.359
   1980.000    1.372
   2010.000    1.384
   2040.000    1.400
   2070.000    1.410
   2100.000    1.397
   2130.000    1.407
   2160.000    1.415
   2190.000    1.398
   2220.000    1.415
   2250.000    1.355
   2280.000    1.410
   2310.000    1.390
   2340.000    1.411
   2370.000    1.405
   2400.000    1.438
   2430.000    1.439
   2460.000    1.425
   2490.000    1.404
   2520.000    1.430
   2550.000    1.400
   2580.000    1.429
   2610.000    1.405
   2640.000    1.406
   2670.000    1.422
   2700.000    1.360
   2730.000    1.359
   2760.000    1.405
   2790.000    1.415
   2820.000    1.393
   2850.000    1.389
   2880.000    1.373
   2910.000    1.333
   2940.000    1.398
   2970.000    1.361
   3000.000    1.373
   3030.000    1.389
   3060.000    1.389
   3090.000    1.422
   3120.000    1.378
   3150.000    1.432
   3180.000    1.415
   3210.000    1.427
   3240.000    1.433
   3270.000    1.406
   3300.000    1.353
   3330.000    1.354
   3360.000    1.364
   3390.000    1.413
   3420.000    1.391
   3450.000    1.411
   3480.000    1.384
   3510.000    1.397
   3540.000    1.348
   3570.000    1.410
   3600.000    1.447
   3630.000    1.396
   3660.000    1.410
   3690.000    1.435
   3720.000    1.401
   3750.000    1.410
   3780.000    1.394
   3810.000    1.400
   3840.000    1.368
   3870.000    1.367
   3900.000    1.414
   3930.000    1.391
   3960.000    1.376
   3990.000    1.419
   4020.000    1.393
   4050.000    1.336
   4080.000    1.370
   4110.000    1.383
   4140.000    1.434
   4170.000    1.424
   4200.000    1.427
   4230.000    1.450
   4260.000    1.387
   4290.000    1.403
   4320.000    1.384
   4350.000    1.352
   4380.000    1.373
   4410.000    1.381
   4440.000    1.369
   4470.000    1.435
   4500.000    1.415
   4530.000    1.354
   4560.000    1.414
   4590.000    1.352
   4620.000    1.367
   4650.000    1.394
   4680.000    1.371
   4710.000    1.403
   4740.000    1.447
   4770.000    1.349
   4800.000    1.409
   4830.000    1.380
   4860.000    1.363
   4890.000    1.421
   4920.000    1.390
   4950.000    1.373
   4980.000    1.373
   5010.000    1.394
   5040.000    1.403
   5070.000    1.369
   5100.000    1.388
   5130.000    1.407
   5160.000    1.402
   5190.000    1.407
   5220.000    1.442
   5250.000    1.393
   5280.000    1.437
   5310.000    1.387
   5340.000    1.379
   5370.000    1.417
   5400.000    1.404
   5430.000    1.391
   5460.000    1.411
   5490.000    1.384
   5520.000    1.430
   5550.000    1.326
   5580.000    1.425
   5610.000    1.405
   5640.000    1.403
   5670.000    1.445
   5700.000    1.423
   5730.000    1.418
   5760.000    1.395
   5790.000    1.388
   5820.000    1.423
   5850.000    1.356
   5880.000    1.421
   5910.000    1.435
   5940.000    1.433
   5970.000    1.421
   6000.000    1.441
   6030.000    1.405
   6060.000    1.387
   6090.000    1.379
   6120.000    1.412
   6150.000    1.391
   6180.000    1.389
   6210.000    1.376
   6240.000    1.417
   6270.000    1.416
   6300.000    1.465
   6330.000    1.416
   6360.000    1.388
   6390.000    1.452
   6420.000    1.351
   6450.000    1.371
   6480.000    1.390
   6510.000    1.403
   6540.000    1.398
   6570.000    1.393
   6600.000    1.372
   6630.000    1.418
   6660.000    1.400
   6690.000    1.393
   6720.000    1.381
   6750.000    1.440
   6780.000    1.422
   6810.000    1.411
   6840.000    1.324
   6870.000    1.375
   6900.000    1.350
   6930.000    1.354
   6960.000    1.397
   6990.000    1.351
   7020.000    1.377
   7050.000    1.409
   7080.000    1.400
   7110.000    1.398
   7140.000    1.394
   7170.000    1.398
   7200.000    1.401
   7230.000    1.392
   7260.000    1.386
   7290.000    1.461
   7320.000    1.376
   7350.000    1.371
   7380.000    1.363
   7410.000    1.357
   7440.000    1.381
   7470.000    1.439
   7500.000    1.339
   7530.000    1.369
   7560.000    1.378
   7590.000    1.369
   7620.000    1.416
   7650.000    1.423
   7680.000    1.437
   7710.000    1.393
   7740.000    1.439
   7770.000    1.443
   7800.000    1.423
   7830.000    1.379
   7860.000    1.454
   7890.000    1.413
   7920.000    1.433
   7950.000    1.393
   7980.000    1.411
   8010.000    1.404
   8040.000    1.400
   8070.000    1.415
   8100.000    1.449
   8130.000    1.414
   8160.000    1.407
   8190.000    1.401
   8220.000    1.409
   8250.000    1.365
   8280.000    1.445
   8310.000    1.445
   8340.000    1.429
   8370.000    1.465
   8400.000    1.471
   8430.000    1.450
   8460.000    1.425
   8490.000    1.399
   8520.000    1.427
   8550.000    1.442
   8580.000    1.423
   8610.000    1.422
   8640.000    1.385
   8670.000    1.398
   8700.000    1.381
   8730.000    1.419
   8760.000    1.392
   8790.000    1.423
   8820.000    1.360
   8850.000    1.421
   8880.000    1.393
   8910.000    1.381
   8940.000    1.413
   8970.000    1.435
   9000.000    1.442
   9030.000    1.393
   9060.000    1.410
   9090.000    1.420
   9120.000    1.420
   9150.000    1.463
   9180.000    1.451
   9210.000    1.438
   9240.000    1.473
   9270.000    1.476
   9300.000    1.462
   9330.000    1.452
   9360.000    1.404
   9390.000    1.430
   9420.000    1.429
   9450.000    1.442
   9480.000    1.404
   9510.000    1.413
   9540.000    1.388
   9570.000    1.354
   9600.000    1.383
   9630.000    1.448
   9660.000    1.393
   9690.000    1.434
   9720.000    1.433
   9750.000    1.444
   9780.000    1.423
   9810.000    1.481
   9840.000    1.422
   9870.000    1.407
   9900.000    1.426
   9930.000    1.410
   9960.000    1.431
   9990.000    1.454
  10020.000    1.396
  10050.000    1.447
  10080.000    1.408
  10110.000    1.437
  10140.000    1.490
  10170.000    1.432
  10200.000    1.440
  10230.000    1.422
  10260.000    1.419
  10290.000    1.406
  10320.000    1.437
  10350.000    1.405
  10380.000    1.398
  10410.000    1.440
  10440.000    1.429
  10470.000    1.453
  10500.000    1.421
  10530.000    1.431
  10560.000    1.420
  10590.000    1.408
  10620.000    1.427
  10650.000    1.414
  10680.000    1.444
  10710.000    1.430
  10740.000    1.407
  10770.000    1.430
  10800.000    1.442
  10830.000    1.430
  10860.000    1.448
  10890.000    1.430
  10920.000    1.427
  10950.000    1.435
  10980.000    1.417
  11010.000    1.407
  11040.000    1.396
  11070.000    1.427
  11100.000    1.422
  11130.000    1.420
  11160.000    1.478
  11190.000    1.421
  11220.000    1.379
  11250.000    1.408
  11280.000    1.385
  11310.000    1.419
  11340.000    1.443
  11370.000    1.410
  11400.000    1.430
  11430.000    1.428
  11460.000    1.446
  11490.000    1.435
  11520.000    1.430
  11550.000    1.437
  11580.000    1.419
  11610.000    1.395
  11640.000    1.431
  11670.000    1.399
  11700.000    1.359
  11730.000    1.400
  11760.000    1.413
  11790.000    1.408
  11820.000    1.435
  11850.000    1.411
  11880.000    1.453
  11910.000    1.452
  11940.000    1.427
  11970.000    1.430
  12000.000    1.442
  12030.000    1.421
  12060.000    1.422
  12090.000    1.408
  12120.000    1.409
  12150.000    1.414
  12180.000    1.397
  12210.000    1.396
  12240.000    1.400
  12270.000    1.439
  12300.000    1.444
  12330.000    1.439
  12360.000    1.408
  12390.000    1.410
  12420.000    1.401
  12450.000    1.392
  12480.000    1.396
  12510.000    1.394
  12540.000    1.381
  12570.000    1.370
  12600.000    1.403
  12630.000    1.400
  12660.000    1.379
  12690.000    1.417
  12720.000    1.435
  12750.000    1.415
  12780.000    1.417
  12810.000    1.434
  12840.000    1.449
  12870.000    1.461
  12900.000    1.447
  12930.000    1.422
  12960.000    1.430
  12990.000    1.410
  13020.000    1.420
  13050.000    1.403
  13080.000    1.420
  13110.000    1.414
  13140.000    1.460
  13170.000    1.425
  13200.000    1.412
  13230.000    1.455
  13260.000    1.462
  13290.000    1.414
  13320.000    1.452
  13350.000    1.405
  13380.000    1.451
  13410.000    1.405
  13440.000    1.457
  13470.000    1.461
  13500.000    1.474
  13530.000    1.461
  13560.000    1.425
  13590.000    1.430
  13620.000    1.505
  13650.000    1.434
  13680.000    1.452
  13710.000    1.470
  13740.000    1.469
  13770.000    1.478
  13800.000    1.357
  13830.000    1.447
  13860.000    1.467
  13890.000    1.408
  13920.000    1.414
  13950.000    1.422
  13980.000    1.441
  14010.000    1.404
  14040.000    1.418
  14070.000    1.416
  14100.000    1.460
  14130.000    1.426
  14160.000    1.420
  14190.000    1.416
  14220.000    1.441
  14250.000    1.394
  14280.000    1.435
  14310.000    1.406
  14340.000    1.394
  14370.000    1.390
  14400.000    1.386
  14430.000    1.424
  14460.000    1.384
  14490.000    1.425
  14520.000    1.377
  14550.000    1.422
  14580.000    1.370
  14610.000    1.459
  14640.000    1.392
  14670.000    1.381
  14700.000    1.391
  14730.000    1.369
  14760.000    1.391
  14790.000    1.424
  14820.000    1.443
  14850.000    1.433
  14880.000    1.417
  14910.000    1.393
  14940.000    1.417
  14970.000    1.410
  15000.000    1.411
  15030.000    1.422
  15060.000    1.449
  15090.000    1.426
  15120.000    1.419
  15150.000    1.416
  15180.000    1.401
  15210.000    1.404
  15240.000    1.372
  15270.000    1.385
  15300.000    1.385
  15330.000    1.408
  15360.000    1.437
  15390.000    1.464
  15420.000    1.441
  15450.000    1.415
  15480.000    1.425
  15510.000    1.448
  15540.000    1.392
  15570.000    1.425
  15600.000    1.382
  15630.000    1.392
  15660.000    1.384
  15690.000    1.429
  15720.000    1.404
  15750.000    1.373
  15780.000    1.369
  15810.000    1.427
  15840.000    1.423
  15870.000    1.403
  15900.000    1.442
  15930.000    1.403
  15960.000    1.423
  15990.000    1.392
  16020.000    1.355
  16050.000    1.409
  16080.000    1.390
  16110.000    1.327
  16140.000    1.432
  16170.000    1.383
  16200.000    1.369
  16230.000    1.421
  16260.000    1.384
  16290.000    1.388
  16320.000    1.381
  16350.000    1.412
  16380.000    1.420
  16410.000    1.428
  16440.000    1.417
  16470.000    1.455
  16500.000    1.478
  16530.000    1.411
  16560.000    1.420
  16590.000    1.401
  16620.000    1.448
  16650.000    1.430
  16680.000    1.412
  16710.000    1.392
  16740.000    1.426
  16770.000    1.437
  16800.000    1.490
  16830.000    1.456
  16860.000    1.453
  16890.000    1.446
  16920.000    1.498
  16950.000    1.438
  16980.000    1.445
  17010.000    1.443
  17040.000    1.462
  17070.000    1.444
  17100.000    1.398
  17130.000    1.390
  17160.000    1.422
  17190.000    1.395
  17220.000    1.413
  17250.000    1.371
  17280.000    1.407
  17310.000    1.374
  17340.000    1.403
  17370.000    1.458
  17400.000    1.456
  17430.000    1.327
  17460.000    1.357
  17490.000    1.392
  17520.000    1.454
  17550.000    1.428
  17580.000    1.400
  17610.000    1.448
  17640.000    1.432
  17670.000    1.428
  17700.000    1.451
  17730.000    1.418
  17760.000    1.409
  17790.000    1.364
  17820.000    1.408
  17850.000    1.432
  17880.000    1.406
  17910.000    1.403
  17940.000    1.416
  17970.000    1.411
  18000.000    1.408
  18030.000    1.370
  18060.000    1.389
  18090.000    1.455
  18120.000    1.386
  18150.000    1.437
  18180.000    1.428
  18210.000    1.445
  18240.000    1.398
  18270.000    1.390
  18300.000    1.388
  18330.000    1.407
  18360.000    1.395
  18390.000    1.376
  18420.000    1.455
  18450.000    1.406
  18480.000    1.407
  18510.000    1.444
  18540.000    1.410
  18570.000    1.405
  18600.000    1.413
  18630.000    1.453
  18660.000    1.453
  18690.000    1.399
  18720.000    1.401
  18750.000    1.364
  18780.000    1.402
  18810.000    1.375
  18840.000    1.389
  18870.000    1.475
  18900.000    1.385
  18930.000    1.424
  18960.000    1.484
  18990.000    1.396
  19020.000    1.391
  19050.000    1.386
  19080.000    1.440
  19110.000    1.423
  19140.000    1.394
  19170.000    1.402
  19200.000    1.368
  19230.000    1.480
  19260.000    1.402
  19290.000    1.355
  19320.000    1.401
  19350.000    1.408
  19380.000    1.435
  19410.000    1.382
  19440.000    1.440
  19470.000    1.370
  19500.000    1.406
  19530.000    1.404
  19560.000    1.412
  19590.000    1.403
  19620.000    1.374
  19650.000    1.325
  19680.000    1.365
  19710.000    1.399
  19740.000    1.407
  19770.000    1.395
  19800.000    1.394
  19830.000    1.430
  19860.000    1.393
  19890.000    1.420
  19920.000    1.403
  19950.000    1.447
  19980.000    1.368
  20010.000    1.444
  20040.000    1.391
  20070.000    1.422
  20100.000    1.412
  20130.000    1.468
  20160.000    1.441
  20190.000    1.397
  20220.000    1.403
  20250.000    1.432
  20280.000    1.429
  20310.000    1.418
  20340.000    1.426
  20370.000    1.442
  20400.000    1.469
  20430.000    1.425
  20460.000    1.427
  20490.000    1.454
  20520.000    1.438
  20550.000    1.414
  20580.000    1.426
  20610.000    1.424
  20640.000    1.413
  20670.000    1.402
  20700.000    1.412
  20730.000    1.415
  20760.000    1.395
  20790.000    1.382
  20820.000    1.424
  20850.000    1.484
  20880.000    1.398
  20910.000    1.438
  20940.000    1.429
  20970.000    1.433
  21000.000    1.432
  21030.000    1.449
  21060.000    1.398
  21090.000    1.453
  21120.000    1.438
  21150.000    1.395
  21180.000    1.420
  21210.000    1.429
  21240.000    1.400
  21270.000    1.434
  21300.000    1.455
  21330.000    1.403
  21360.000    1.370
  21390.000    1.449
  21420.000    1.440
  21450.000    1.450
  21480.000    1.447
  21510.000    1.430
  21540.000    1.418
  21570.000    1.401
  21600.000    1.428
  21630.000    1.437
  21660.000    1.399
  21690.000    1.460
  21720.000    1.436
  21750.000    1.422
  21780.000    1.430
  21810.000    1.399
  21840.000    1.373
  21870.000    1.433
  21900.000    1.385
  21930.000    1.406
  21960.000    1.422
  21990.000    1.416
  22020.000    1.423
  22050.000    1.474
  22080.000    1.450
  22110.000    1.418
  22140.000    1.443
  22170.000    1.460
  22200.000    1.478
  22230.000    1.445
  22260.000    1.464
  22290.000    1.451
  22320.000    1.412
  22350.000    1.467
  22380.000    1.451
  22410.000    1.386
  22440.000    1.405
  22470.000    1.449
  22500.000    1.446
  22530.000    1.441
  22560.000    1.423
  22590.000    1.417
  22620.000    1.494
  22650.000    1.425
  22680.000    1.453
  22710.000    1.420
  22740.000    1.457
  22770.000    1.413
  22800.000    1.444
  22830.000    1.412
  22860.000    1.417
  22890.000    1.421
  22920.000    1.410
  22950.000    1.465
  22980.000    1.439
  23010.000    1.457
  23040.000    1.363
  23070.000    1.412
  23100.000    1.453
  23130.000    1.422
  23160.000    1.400
  23190.000    1.435
  23220.000    1.459
  23250.000    1.401
  23280.000    1.435
  23310.000    1.383
  23340.000    1.442
  23370.000    1.449
  23400.000    1.462
  23430.000    1.438
  23460.000    1.428
  23490.000    1.437
  23520.000    1.436
  23550.000    1.437
  23580.000    1.445
  23610.000    1.432
  23640.000    1.450
  23670.000    1.405
  23700.000    1.412
  23730.000    1.427
  23760.000    1.480
  23790.000    1.401
  23820.000    1.385
  23850.000    1.434
  23880.000    1.465
  23910.000    1.463
  23940.000    1.404
  23970.000    1.441
  24000.000    1.396
  24030.000    1.424
  24060.000    1.475
  24090.000    1.441
  24120.000    1.477
  24150.000    1.417
  24180.000    1.469
  24210.000    1.438
  24240.000    1.449
  24270.000    1.430
  24300.000    1.405
  24330.000    1.452
  24360.000    1.445
  24390.000    1.404
  24420.000    1.435
  24450.000    1.433
  24480.000    1.446
  24510.000    1.441
  24540.000    1.473
  24570.000    1.467
  24600.000    1.401
  24630.000    1.455
  24660.000    1.414
  24690.000    1.448
  24720.000    1.448
  24750.000    1.419
  24780.000    1.495
  24810.000    1.453
  24840.000    1.416
  24870.000    1.425
  24900.000    1.379
  24930.000    1.440
  24960.000    1.441
  24990.000    1.464
  25020.000    1.430
  25050.000    1.449
  25080.000    1.404
  25110.000    1.428
  25140.000    1.405
  25170.000    1.433
  25200.000    1.377
  25230.000    1.463
  25260.000    1.402
  25290.000    1.450
  25320.000    1.418
  25350.000    1.471
  25380.000    1.441
  25410.000    1.430
  25440.000    1.446
  25470.000    1.449
  25500.000    1.456
  25530.000    1.436
  25560.000    1.396
  25590.000    1.446
  25620.000    1.490
  25650.000    1.457
  25680.000    1.462
  25710.000    1.429
  25740.000    1.414
  25770.000    1.457
  25800.000    1.495
  25830.000    1.434
  25860.000    1.506
  25890.000    1.474
  25920.000    1.485
  25950.000    1.480
  25980.000    1.508
  26010.000    1.493
  26040.000    1.476
  26070.000    1.453
  26100.000    1.470
  26130.000    1.429
  26160.000    1.399
  26190.000    1.479
  26220.000    1.462
  26250.000    1.455
  26280.000    1.432
  26310.000    1.473
  26340.000    1.438
  26370.000    1.491
  26400.000    1.478
  26430.000    1.454
  26460.000    1.434
  26490.000    1.437
  26520.000    1.453
  26550.000    1.461
  26580.000    1.412
  26610.000    1.437
  26640.000    1.443
  26670.000    1.383
  26700.000    1.383
  26730.000    1.448
  26760.000    1.395
  26790.000    1.383
  26820.000    1.399
  26850.000    1.446
  26880.000    1.445
  26910.000    1.429
  26940.000    1.412
  26970.000    1.404
  27000.000    1.402
  27030.000    1.419
  27060.000    1.425
  27090.000    1.405
  27120.000    1.394
  27150.000    1.423
  27180.000    1.448
  27210.000    1.452
  27240.000    1.454
  27270.000    1.406
  27300.000    1.366
  27330.000    1.398
  27360.000    1.421
  27390.000    1.438
  27420.000    1.408
  27450.000    1.429
  27480.000    1.390
  27510.000    1.328
  27540.000    1.410
  27570.000    1.460
  27600.000    1.416
  27630.000    1.425
  27660.000    1.396
  27690.000    1.431
  27720.000    1.459
  27750.000    1.380
  27780.000    1.416
  27810.000    1.438
  27840.000    1.444
  27870.000    1.418
  27900.000    1.405
  27930.000    1.410
  27960.000    1.391
  27990.000    1.419
  28020.000    1.443
  28050.000    1.425
  28080.000    1.424
  28110.000    1.376
  28140.000    1.418
  28170.000    1.414
  28200.000    1.409
  28230.000    1.426
  28260.000    1.425
  28290.000    1.410
  28320.000    1.481
  28350.000    1.418
  28380.000    1.449
  28410.000    1.428
  28440.000    1.450
  28470.000    1.503
  28500.000    1.439
  28530.000    1.424
  28560.000    1.447
  28590.000    1.404
  28620.000    1.377
  28650.000    1.455
  28680.000    1.462
  28710.000    1.468
  28740.000    1.439
  28770.000    1.400
  28800.000    1.410
  28830.000    1.442
  28860.000    1.426
  28890.000    1.447
  28920.000    1.440
  28950.000    1.396
  28980.000    1.397
  29010.000    1.442
  29040.000    1.453
  29070.000    1.401
  29100.000    1.410
  29130.000    1.452
  29160.000    1.443
  29190.000    1.426
  29220.000    1.392
  29250.000    1.411
  29280.000    1.450
  29310.000    1.460
  29340.000    1.390
  29370.000    1.426
  29400.000    1.427
  29430.000    1.433
  29460.000    1.422
  29490.000    1.403
  29520.000    1.460
  29550.000    1.413
  29580.000    1.370
  29610.000    1.434
  29640.000    1.427
  29670.000    1.385
  29700.000    1.375
  29730.000    1.409
  29760.000    1.397
  29790.000    1.389
  29820.000    1.432
  29850.000    1.474
  29880.000    1.441
  29910.000    1.427
  29940.000    1.466
  29970.000    1.438
  30000.000    1.462
  30030.000    1.454
  30060.000    1.388
  30090.000    1.374
  30120.000    1.362
  30150.000    1.417
  30180.000    1.409
  30210.000    1.381
  30240.000    1.457
  30270.000    1.405
  30300.000    1.414
  30330.000    1.395
  30360.000    1.358
  30390.000    1.387
  30420.000    1.406
  30450.000    1.401
  30480.000    1.407
  30510.000    1.358
  30540.000    1.406
  30570.000    1.377
  30600.000    1.387
  30630.000    1.425
  30660.000    1.377
  30690.000    1.373
  30720.000    1.350
  30750.000    1.391
  30780.000    1.411
  30810.000    1.390
  30840.000    1.341
  30870.000    1.369
  30900.000    1.430
  30930.000    1.366
  30960.000    1.360
  30990.000    1.428
  31020.000    1.455
  31050.000    1.381
  31080.000    1.381
  31110.000    1.407
  31140.000    1.382
  31170.000    1.366
  31200.000    1.416
  31230.000    1.419
  31260.000    1.439
  31290.000    1.411
  31320.000    1.394
  31350.000    1.429
  31380.000    1.463
  31410.000    1.446
  31440.000    1.412
  31470.000    1.427
  31500.000    1.425
  31530.000    1.404
  31560.000    1.433
  31590.000    1.406
  31620.000    1.399
  31650.000    1.363
  31680.000    1.418
  31710.000    1.415
  31740.000    1.445
  31770.000    1.394
  31800.000    1.385
  31830.000    1.403
  31860.000    1.357
  31890.000    1.380
  31920.000    1.445
  31950.000    1.440
  31980.000    1.378
  32010.000    1.364
  32040.000    1.418
  32070.000    1.386
  32100.000    1.347
  32130.000    1.374
  32160.000    1.410
  32190.000    1.409
  32220.000    1.437
  32250.000    1.319
  32280.000    1.390
  32310.000    1.416
  32340.000    1.348
  32370.000    1.437
  32400.000    1.441
  32430.000    1.453
  32460.000    1.450
  32490.000    1.413
  32520.000    1.431
  32550.000    1.444
  32580.000    1.436
  32610.000    1.408
  32640.000    1.440
  32670.000    1.386
  32700.000    1.399
  32730.000    1.428
  32760.000    1.456
  32790.000    1.387
  32820.000    1.386
  32850.000    1.419
  32880.000    1.382
  32910.000    1.383
  32940.000    1.359
  32970.000    1.354
  33000.000    1.423
  33030.000    1.442
  33060.000    1.416
  33090.000    1.422
  33120.000    1.423
  33150.000    1.361
  33180.000    1.456
  33210.000    1.388
  33240.000    1.417
  33270.000    1.438
  33300.000    1.433
  33330.000    1.404
  33360.000    1.384
  33390.000    1.447
  33420.000    1.393
  33450.000    1.445
  33480.000    1.433
  33510.000    1.377
  33540.000    1.345
  33570.000    1.412
  33600.000    1.396
  33630.000    1.396
  33660.000    1.413
  33690.000    1.424
  33720.000    1.441
  33750.000    1.440
  33780.000    1.424
  33810.000    1.409
  33840.000    1.409
  33870.000    1.400
  33900.000    1.414
  33930.000    1.391
  33960.000    1.480
  33990.000    1.523
  34020.000    1.447
  34050.000    1.474
  34080.000    1.445
  34110.000    1.443
  34140.000    1.455
  34170.000    1.453
  34200.000    1.456
  34230.000    1.434
  34260.000    1.478
  34290.000    1.491
  34320.000    1.475
  34350.000    1.462
  34380.000    1.473
  34410.000    1.465
  34440.000    1.385
  34470.000    1.450
  34500.000    1.387
  34530.000    1.401
  34560.000    1.437
  34590.000    1.392
  34620.000    1.454
  34650.000    1.423
  34680.000    1.414
  34710.000    1.389
  34740.000    1.423
  34770.000    1.483
  34800.000    1.391
  34830.000    1.418
  34860.000    1.426
  34890.000    1.389
  34920.000    1.425
  34950.000    1.439
  34980.000    1.437
  35010.000    1.447
  35040.000    1.440
  35070.000    1.477
  35100.000    1.474
  35130.000    1.388
  35160.000    1.443
  35190.000    1.398
  35220.000    1.446
  35250.000    1.433
  35280.000    1.419
  35310.000    1.427
  35340.000    1.409
  35370.000    1.446
  35400.000    1.398
  35430.000    1.441
  35460.000    1.433
  35490.000    1.392
  35520.000    1.370
  35550.000    1.416
  35580.000    1.480
  35610.000    1.451
  35640.000    1.452
  35670.000    1.446
  35700.000    1.432
  35730.000    1.420
  35760.000    1.446
  35790.000    1.439
  35820.000    1.413
  35850.000    1.387
  35880.000    1.463
  35910.000    1.439
  35940.000    1.427
  35970.000    1.421
  36000.000    1.436
  36030.000    1.479
  36060.000    1.423
  36090.000    1.416
  36120.000    1.468
  36150.000    1.473
  36180.000    1.478
  36210.000    1.422
  36240.000    1.444
  36270.000    1.437
  36300.000    1.454
  36330.000    1.409
  36360.000    1.445
  36390.000    1.397
  36420.000    1.447
  36450.000    1.456
  36480.000    1.473
  36510.000    1.444
  36540.000    1.515
  36570.000    1.458
  36600.000    1.484
  36630.000    1.439
  36660.000    1.463
  36690.000    1.457
  36720.000    1.479
  36750.000    1.474
  36780.000    1.454
  36810.000    1.429
  36840.000    1.466
  36870.000    1.426
  36900.000    1.445
  36930.000    1.454
  36960.000    1.459
  36990.000    1.492
  37020.000    1.467
  37050.000    1.460
  37080.000    1.410
  37110.000    1.500
  37140.000    1.473
  37170.000    1.471
  37200.000    1.523
  37230.000    1.550
  37260.000    1.473
  37290.000    1.495
  37320.000    1.473
  37350.000    1.369
  37380.000    1.465
  37410.000    1.441
  37440.000    1.478
  37470.000    1.459
  37500.000    1.475
  37530.000    1.465
  37560.000    1.416
  37590.000    1.484
  37620.000    1.447
  37650.000    1.473
  37680.000    1.451
  37710.000    1.459
  37740.000    1.449
  37770.000    1.374
  37800.000    1.430
  37830.000    1.462
  37860.000    1.467
  37890.000    1.397
  37920.000    1.464
  37950.000    1.414
  37980.000    1.432
  38010.000    1.422
  38040.000    1.380
  38070.000    1.438
  38100.000    1.403
  38130.000    1.491
  38160.000    1.448
  38190.000    1.414
  38220.000    1.451
  38250.000    1.480
  38280.000    1.422
  38310.000    1.418
  38340.000    1.441
  38370.000    1.352
  38400.000    1.409
  38430.000    1.359
  38460.000    1.410
  38490.000    1.426
  38520.000    1.460
  38550.000    1.458
  38580.000    1.433
  38610.000    1.413
  38640.000    1.388
  38670.000    1.431
  38700.000    1.452
  38730.000    1.440
  38760.000    1.374
  38790.000    1.420
  38820.000    1.463
  38850.000    1.440
  38880.000    1.437
  38910.000    1.418
  38940.000    1.478
  38970.000    1.442
  39000.000    1.432
  39030.000    1.462
  39060.000    1.398
  39090.000    1.453
  39120.000    1.364
  39150.000    1.421
  39180.000    1.438
  39210.000    1.457
  39240.000    1.445
  39270.000    1.403
  39300.000    1.463
  39330.000    1.438
  39360.000    1.396
  39390.000    1.414
  39420.000    1.386
  39450.000    1.428
  39480.000    1.457
  39510.000    1.516
  39540.000    1.407
  39570.000    1.437
  39600.000    1.427
  39630.000    1.447
  39660.000    1.422
  39690.000    1.412
  39720.000    1.464
  39750.000    1.413
  39780.000    1.384
  39810.000    1.394
  39840.000    1.378
  39870.000    1.451
  39900.000    1.410
  39930.000    1.399
  39960.000    1.444
  39990.000    1.443
  40020.000    1.435
  40050.000    1.448
  40080.000    1.399
  40110.000    1.381
  40140.000    1.388
  40170.000    1.434
  40200.000    1.463
  40230.000    1.409
  40260.000    1.424
  40290.000    1.405
  40320.000    1.424
  40350.000    1.423
  40380.000    1.422
  40410.000    1.361
  40440.000    1.421
  40470.000    1.430
  40500.000    1.421
  40530.000    1.429
  40560.000    1.430
  40590.000    1.428
  40620.000    1.472
  40650.000    1.385
  40680.000    1.416
  40710.000    1.443
  40740.000    1.471
  40770.000    1.431
  40800.000    1.365
  40830.000    1.331
  40860.000    1.408
  40890.000    1.389
  40920.000    1.399
  40950.000    1.374
  40980.000    1.417
  41010.000    1.417
  41040.000    1.376
  41070.000    1.415
  41100.000    1.407
  41130.000    1.396
  41160.000    1.420
  41190.000    1.438
  41220.000    1.411
  41250.000    1.385
  41280.000    1.440
  41310.000    1.421
  41340.000    1.438
  41370.000    1.400
  41400.000    1.412
  41430.000    1.465
  41460.000    1.437
  41490.000    1.430
  41520.000    1.471
  41550.000    1.401
  41580.000    1.410
  41610.000    1.421
  41640.000    1.396
  41670.000    1.400
  41700.000    1.386
  41730.000    1.454
  41760.000    1.442
  41790.000    1.399
  41820.000    1.392
  41850.000    1.434
  41880.000    1.432
  41910.000    1.387
  41940.000    1.399
  41970.000    1.379
  42000.000    1.459
  42030.000    1.423
  42060.000    1.405
  42090.000    1.418
  42120.000    1.401
  42150.000    1.344
  42180.000    1.427
  42210.000    1.421
  42240.000    1.406
  42270.000    1.354
  42300.000    1.450
  42330.000    1.445
  42360.000    1.419
  42390.000    1.361
  42420.000    1.442
  42450.000    1.402
  42480.000    1.381
  42510.000    1.403
  42540.000    1.367
  42570.000    1.482
  42600.000    1.371
  42630.000    1.395
  42660.000    1.412
  42690.000    1.392
  42720.000    1.381
  42750.000    1.424
  42780.000    1.433
  42810.000    1.443
  42840.000    1.391
  42870.000    1.397
  42900.000    1.352
  42930.000    1.400
  42960.000    1.437
  42990.000    1.342
  43020.000    1.407
  43050.000    1.412
  43080.000    1.449
  43110.000    1.437
  43140.000    1.427
  43170.000    1.446
  43200.000    1.386
  43230.000    1.382
  43260.000    1.372
  43290.000    1.430
  43320.000    1.415
  43350.000    1.395
  43380.000    1.439
  43410.000    1.363
  43440.000    1.359
  43470.000    1.380
  43500.000    1.370
  43530.000    1.436
  43560.000    1.377
  43590.000    1.438
  43620.000    1.373
  43650.000    1.431
  43680.000    1.404
  43710.000    1.380
  43740.000    1.375
  43770.000    1.414
  43800.000    1.444
  43830.000    1.427
  43860.000    1.403
  43890.000    1.372
  43920.000    1.396
  43950.000    1.379
  43980.000    1.424
  44010.000    1.400
  44040.000    1.411
  44070.000    1.410
  44100.000    1.385
  44130.000    1.430
  44160.000    1.396
  44190.000    1.419
  44220.000    1.427
  44250.000    1.420
  44280.000    1.444
  44310.000    1.403
  44340.000    1.421
  44370.000    1.378
  44400.000    1.403
  44430.000    1.362
  44460.000    1.385
  44490.000    1.346
  44520.000    1.409
  44550.000    1.356
  44580.000    1.357
  44610.000    1.410
  44640.000    1.385
  44670.000    1.383
  44700.000    1.375
  44730.000    1.353
  44760.000    1.396
  44790.000    1.364
  44820.000    1.410
  44850.000    1.338
  44880.000    1.357
  44910.000    1.422
  44940.000    1.377
  44970.000    1.384
  45000.000    1.401
  45030.000    1.369
  45060.000    1.378
  45090.000    1.434
  45120.000    1.423
  45150.000    1.397
  45180.000    1.397
  45210.000    1.359
  45240.000    1.417
  45270.000    1.380
  45300.000    1.413
  45330.000    1.376
  45360.000    1.340
  45390.000    1.289
  45420.000    1.388
  45450.000    1.352
  45480.000    1.443
  45510.000    1.385
  45540.000    1.382
  45570.000    1.422
  45600.000    1.436
  45630.000    1.417
  45660.000    1.403
  45690.000    1.420
  45720.000    1.410
  45750.000    1.394
  45780.000    1.342
  45810.000    1.387
  45840.000    1.404
  45870.000    1.393
  45900.000    1.364
  45930.000    1.325
  45960.000    1.388
  45990.000    1.334
  46020.000    1.380
  46050.000    1.394
  46080.000    1.341
  46110.000    1.397
  46140.000    1.347
  46170.000    1.397
  46200.000    1.347
  46230.000    1.413
  46260.000    1.386
  46290.000    1.378
  46320.000    1.327
  46350.000    1.366
  46380.000    1.417
  46410.000    1.383
  46440.000    1.364
  46470.000    1.379
  46500.000    1.324
  46530.000    1.398
  46560.000    1.373
  46590.000    1.377
  46620.000    1.309
  46650.000    1.387
  46680.000    1.379
  46710.000    1.379
  46740.000    1.394
  46770.000    1.377
  46800.000    1.389
  46830.000    1.394
  46860.000    1.380
  46890.000    1.384
  46920.000    1.307
  46950.000    1.355
  46980.000    1.386
  47010.000    1.376
  47040.000    1.385
  47070.000    1.372
  47100.000    1.339
  47130.000    1.379
  47160.000    1.361
  47190.000    1.388
  47220.000    1.336
  47250.000    1.378
  47280.000    1.320
  47310.000    1.360
  47340.000    1.345
  47370.000    1.315
  47400.000    1.346
  47430.000    1.401
  47460.000    1.363
  47490.000    1.363
  47520.000    1.406
  47550.000    1.293
  47580.000    1.367
  47610.000    1.336
  47640.000    1.381
  47670.000    1.328
  47700.000    1.360
  47730.000    1.412
  47760.000    1.327
  47790.000    1.358
  47820.000    1.361
  47850.000    1.414
  47880.000    1.338
  47910.000    1.326
  47940.000    1.409
  47970.000    1.341
  48000.000    1.343
  48030.000    1.357
  48060.000    1.356
  48090.000    1.295
  48120.000    1.281
  48150.000    1.368
  48180.000    1.308
  48210.000    1.337
  48240.000    1.321
  48270.000    1.339
  48300.000    1.343
  48330.000    1.369
  48360.000    1.348
  48390.000    1.351
  48420.000    1.320
  48450.000    1.335
  48480.000    1.383
  48510.000    1.350
  48540.000    1.343
  48570.000    1.365
  48600.000    1.326
  48630.000    1.339
  48660.000    1.345
  48690.000    1.334
  48720.000    1.352
  48750.000    1.354
  48780.000    1.366
  48810.000    1.341
  48840.000    1.340
  48870.000    1.321
  48900.000    1.374
  48930.000    1.366
  48960.000    1.299
  48990.000    1.363
  49020.000    1.372
  49050.000    1.305
  49080.000    1.355
  49110.000    1.310
  49140.000    1.372
  49170.000    1.303
  49200.000    1.342
  49230.000    1.293
  49260.000    1.293
  49290.000    1.267
  49320.000    1.368
  49350.000    1.406
  49380.000    1.420
  49410.000    1.328
  49440.000    1.355
  49470.000    1.418
  49500.000    1.352
  49530.000    1.369
  49560.000    1.372
  49590.000    1.302
  49620.000    1.338
  49650.000    1.383
  49680.000    1.380
  49710.000    1.387
  49740.000    1.411
  49770.000    1.399
  49800.000    1.337
  49830.000    1.359
  49860.000    1.364
  49890.000    1.374
  49920.000    1.354
  49950.000    1.350
  49980.000    1.321
  50010.000    1.346
  50040.000    1.263
  50070.000    1.329
  50100.000    1.322
  50130.000    1.349
  50160.000    1.420
  50190.000    1.371
  50220.000    1.349
  50250.000    1.342
  50280.000    1.362
  50310.000    1.341
  50340.000    1.344
  50370.000    1.396
  50400.000    1.297
  50430.000    1.408
  50460.000    1.365
  50490.000    1.344
  50520.000    1.336
  50550.000    1.318
  50580.000    1.390
  50610.000    1.335
  50640.000    1.355
  50670.000    1.326
  50700.000    1.412
  50730.000    1.403
  50760.000    1.379
  50790.000    1.338
  50820.000    1.366
  50850.000    1.381
  50880.000    1.385
  50910.000    1.315
  50940.000    1.308
  50970.000    1.294
  51000.000    1.339
  51030.000    1.341
  51060.000    1.268
  51090.000    1.306
  51120.000    1.381
  51150.000    1.328
  51180.000    1.330
  51210.000    1.323
  51240.000    1.365
  51270.000    1.403
  51300.000    1.339
  51330.000    1.378
  51360.000    1.343
  51390.000    1.425
  51420.000    1.398
  51450.000    1.344
  51480.000    1.327
  51510.000    1.277
  51540.000    1.329
  51570.000    1.388
  51600.000    1.365
  51630.000    1.396
  51660.000    1.329
  51690.000    1.352
  51720.000    1.329
  51750.000    1.408
  51780.000    1.360
  51810.000    1.332
  51840.000    1.310
  51870.000    1.345
  51900.000    1.387
  51930.000    1.356
  51960.000    1.380
  51990.000    1.352
  52020.000    1.397
  52050.000    1.349
  52080.000    1.319
  52110.000    1.330
  52140.000    1.327
  52170.000    1.314
  52200.000    1.362
  52230.000    1.307
  52260.000    1.317
  52290.000    1.288
  52320.000    1.323
  52350.000    1.303
  52380.000    1.250
  52410.000    1.320
  52440.000    1.370
  52470.000    1.303
  52500.000    1.330
  52530.000    1.380
  52560.000    1.381
  52590.000    1.356
  52620.000    1.393
  52650.000    1.378
  52680.000    1.365
  52710.000    1.355
  52740.000    1.295
  52770.000    1.369
  52800.000    1.334
  52830.000    1.289
  52860.000    1.410
  52890.000    1.376
  52920.000    1.343
  52950.000    1.348
  52980.000    1.323
  53010.000    1.371
  53040.000    1.362
  53070.000    1.366
  53100.000    1.329
  53130.000    1.374
  53160.000    1.375
  53190.000    1.381
  53220.000    1.363
  53250.000    1.350
  53280.000    1.343
  53310.000    1.362
  53340.000    1.307
  53370.000    1.282
  53400.000    1.370
  53430.000    1.345
  53460.000    1.321
  53490.000    1.398
  53520.000    1.362
  53550.000    1.413
  53580.000    1.353
  53610.000    1.391
  53640.000    1.415
  53670.000    1.320
  53700.000    1.363
  53730.000    1.377
  53760.000    1.383
  53790.000    1.346
  53820.000    1.255
  53850.000    1.361
  53880.000    1.409
  53910.000    1.332
  53940.000    1.331
  53970.000    1.350
  54000.000    1.391
  54030.000    1.316
  54060.000    1.340
  54090.000    1.313
  54120.000    1.377
  54150.000    1.374
  54180.000    1.326
  54210.000    1.302
  54240.000    1.363
  54270.000    1.349
  54300.000    1.333
  54330.000    1.321
  54360.000    1.322
  54390.000    1.361
  54420.000    1.323
  54450.000    1.326
  54480.000    1.364
  54510.000    1.305
  54540.000    1.266
  54570.000    1.375
  54600.000    1.336
  54630.000    1.381
  54660.000    1.328
  54690.000    1.366
  54720.000    1.362
  54750.000    1.341
  54780.000    1.367
  54810.000    1.343
  54840.000    1.397
  54870.000    1.406
  54900.000    1.363
  54930.000    1.324
  54960.000    1.309
  54990.000    1.315
  55020.000    1.349
  55050.000    1.365
  55080.000    1.335
  55110.000    1.341
  55140.000    1.313
  55170.000    1.306
  55200.000    1.263
  55230.000    1.374
  55260.000    1.336
  55290.000    1.322
  55320.000    1.363
  55350.000    1.400
  55380.000    1.348
  55410.000    1.397
  55440.000    1.382
  55470.000    1.391
  55500.000    1.393
  55530.000    1.337
  55560.000    1.420
  55590.000    1.362
  55620.000    1.369
  55650.000    1.349
  55680.000    1.406
  55710.000    1.338
  55740.000    1.373
  55770.000    1.334
  55800.000    1.313
  55830.000    1.282
  55860.000    1.369
  55890.000    1.400
  55920.000    1.368
  55950.000    1.385
  55980.000    1.365
  56010.000    1.331
  56040.000    1.328
  56070.000    1.387
  56100.000    1.402
  56130.000    1.425
  56160.000    1.397
  56190.000    1.374
  56220.000    1.408
  56250.000    1.393
  56280.000    1.347
  56310.000    1.370
  56340.000    1.383
  56370.000    1.375
  56400.000    1.390
  56430.000    1.398
  56460.000    1.361
  56490.000    1.369
  56520.000    1.337
  56550.000    1.370
  56580.000    1.304
  56610.000    1.398
  56640.000    1.278
  56670.000    1.289
  56700.000    1.328
  56730.000    1.367
  56760.000    1.390
  56790.000    1.435
  56820.000    1.388
  56850.000    1.391
  56880.000    1.354
  56910.000    1.391
  56940.000    1.337
  56970.000    1.310
  57000.000    1.374
  57030.000    1.316
  57060.000    1.358
  57090.000    1.366
  57120.000    1.377
  57150.000    1.383
  57180.000    1.411
  57210.000    1.359
  57240.000    1.380
  57270.000    1.386
  57300.000    1.350
  57330.000    1.402
  57360.000    1.304
  57390.000    1.332
  57420.000    1.348
  57450.000    1.324
  57480.000    1.316
  57510.000    1.355
  57540.000    1.388
  57570.000    1.277
  57600.000    1.356
  57630.000    1.357
  57660.000    1.346
  57690.000    1.309
  57720.000    1.366
  57750.000    1.335
  57780.000    1.309
  57810.000    1.338
  57840.000    1.299
  57870.000    1.280
  57900.000    1.338
  57930.000    1.370
  57960.000    1.333
  57990.000    1.430
  58020.000    1.421
  58050.000    1.382
  58080.000    1.389
  58110.000    1.383
  58140.000    1.356
  58170.000    1.323
  58200.000    1.365
  58230.000    1.291
  58260.000    1.372
  58290.000    1.336
  58320.000    1.337
  58350.000    1.379
  58380.000    1.337
  58410.000    1.375
  58440.000    1.359
  58470.000    1.364
  58500.000    1.363
  58530.000    1.362
  58560.000    1.328
  58590.000    1.275
  58620.000    1.291
  58650.000    1.288
  58680.000    1.297
  58710.000    1.282
  58740.000    1.330
  58770.000    1.379
  58800.000    1.280
  58830.000    1.317
  58860.000    1.290
  58890.000    1.325
  58920.000    1.323
  58950.000    1.328
  58980.000    1.335
  59010.000    1.274
  59040.000    1.340
  59070.000    1.288
  59100.000    1.253
  59130.000    1.297
  59160.000    1.337
  59190.000    1.276
  59220.000    1.328
  59250.000    1.385
  59280.000    1.316
  59310.000    1.404
  59340.000    1.329
  59370.000    1.346
  59400.000    1.349
  59430.000    1.320
  59460.000    1.329
  59490.000    1.288
  59520.000    1.259
  59550.000    1.342
  59580.000    1.383
  59610.000    1.345
  59640.000    1.327
  59670.000    1.348
  59700.000    1.372
  59730.000    1.386
  59760.000    1.411
  59790.000    1.310
  59820.000    1.305
  59850.000    1.342
  59880.000    1.429
  59910.000    1.344
  59940.000    1.369
  59970.000    1.361
  60000.000    1.303
  60030.000    1.383
  60060.000    1.353
  60090.000    1.374
  60120.000    1.354
  60150.000    1.384
  60180.000    1.367
  60210.000    1.416
  60240.000    1.418
  60270.000    1.393
  60300.000    1.418
  60330.000    1.387
  60360.000    1.378
  60390.000    1.341
  60420.000    1.372
  60450.000    1.437
  60480.000    1.413
  60510.000    1.400
  60540.000    1.421
  60570.000    1.423
  60600.000    1.433
  60630.000    1.394
  60660.000    1.432
  60690.000    1.355
  60720.000    1.349
  60750.000    1.398
  60780.000    1.343
  60810.000    1.301
  60840.000    1.377
  60870.000    1.418
  60900.000    1.309
  60930.000    1.399
  60960.000    1.363
  60990.000    1.369
  61020.000    1.329
  61050.000    1.354
  61080.000    1.358
  61110.000    1.369
  61140.000    1.381
  61170.000    1.363
  61200.000    1.358
  61230.000    1.347
  61260.000    1.342
  61290.000    1.384
  61320.000    1.404
  61350.000    1.407
  61380.000    1.365
  61410.000    1.398
  61440.000    1.361
  61470.000    1.379
  61500.000    1.353
  61530.000    1.339
  61560.000    1.399
  61590.000    1.416
  61620.000    1.354
  61650.000    1.404
  61680.000    1.379
  61710.000    1.359
  61740.000    1.377
  61770.000    1.415
  61800.000    1.386
  61830.000    1.373
  61860.000    1.354
  61890.000    1.353
  61920.000    1.364
  61950.000    1.385
  61980.000    1.326
  62010.000    1.391
  62040.000    1.433
  62070.000    1.441
  62100.000    1.352
  62130.000    1.408
  62160.000    1.366
  62190.000    1.347
  62220.000    1.401
  62250.000    1.361
  62280.000    1.418
  62310.000    1.404
  62340.000    1.376
  62370.000    1.374
  62400.000    1.342
  62430.000    1.465
  62460.000    1.375
  62490.000    1.375
  62520.000    1.391
  62550.000    1.387
  62580.000    1.415
  62610.000    1.406
  62640.000    1.404
  62670.000    1.372
  62700.000    1.413
  62730.000    1.415
  62760.000    1.346
  62790.000    1.385
  62820.000    1.307
  62850.000    1.274
  62880.000    1.410
  62910.000    1.354
  62940.000    1.425
  62970.000    1.426
  63000.000    1.323
  63030.000    1.301
  63060.000    1.375
  63090.000    1.341
  63120.000    1.308
  63150.000    1.366
  63180.000    1.378
  63210.000    1.335
  63240.000    1.406
  63270.000    1.357
  63300.000    1.349
  63330.000    1.340
  63360.000    1.365
  63390.000    1.391
  63420.000    1.396
  63450.000    1.388
  63480.000    1.367
  63510.000    1.380
  63540.000    1.407
  63570.000    1.389
  63600.000    1.293
  63630.000    1.326
  63660.000    1.375
  63690.000    1.287
  63720.000    1.310
  63750.000    1.330
  63780.000    1.308
  63810.000    1.365
  63840.000    1.389
  63870.000    1.348
  63900.000    1.326
  63930.000    1.341
  63960.000    1.371
  63990.000    1.341
  64020.000    1.308
  64050.000    1.380
  64080.000    1.360
  64110.000    1.366
  64140.000    1.361
  64170.000    1.271
  64200.000    1.328
  64230.000    1.274
  64260.000    1.331
  64290.000    1.281
  64320.000    1.281
  64350.000    1.380
  64380.000    1.365
  64410.000    1.376
  64440.000    1.356
  64470.000    1.352
  64500.000    1.330
  64530.000    1.350
  64560.000    1.404
  64590.000    1.387
  64620.000    1.329
  64650.000    1.379
  64680.000    1.380
  64710.000    1.342
  64740.000    1.367
  64770.000    1.290
  64800.000    1.310
  64830.000    1.277
  64860.000    1.362
  64890.000    1.322
  64920.000    1.347
  64950.000    1.324
  64980.000    1.337
  65010.000    1.367
  65040.000    1.338
  65070.000    1.410
  65100.000    1.375
  65130.000    1.338
  65160.000    1.369
  65190.000    1.362
  65220.000    1.312
  65250.000    1.393
  65280.000    1.348
  65310.000    1.339
  65340.000    1.391
  65370.000    1.346
  65400.000    1.335
  65430.000    1.383
  65460.000    1.374
  65490.000    1.358
  65520.000    1.347
  65550.000    1.376
  65580.000    1.354
  65610.000    1.371
  65640.000    1.341
  65670.000    1.381
  65700.000    1.345
  65730.000    1.404
  65760.000    1.355
  65790.000    1.366
  65820.000    1.329
  65850.000    1.307
  65880.000    1.370
  65910.000    1.343
  65940.000    1.371
  65970.000    1.304
  66000.000    1.368
  66030.000    1.364
  66060.000    1.392
  66090.000    1.395
  66120.000    1.356
  66150.000    1.355
  66180.000    1.390
  66210.000    1.403
  66240.000    1.344
  66270.000    1.364
  66300.000    1.354
  66330.000    1.339
  66360.000    1.404
  66390.000    1.372
  66420.000    1.395
  66450.000    1.436
  66480.000    1.372
  66510.000    1.403
  66540.000    1.305
  66570.000    1.311
  66600.000    1.266
  66630.000    1.324
  66660.000    1.339
  66690.000    1.338
  66720.000    1.444
  66750.000    1.361
  66780.000    1.373
  66810.000    1.328
  66840.000    1.333
  66870.000    1.345
  66900.000    1.359
  66930.000    1.366
  66960.000    1.349
  66990.000    1.339
  67020.000    1.285
  67050.000    1.326
  67080.000    1.313
  67110.000    1.385
  67140.000    1.339
  67170.000    1.361
  67200.000    1.323
  67230.000    1.361
  67260.000    1.356
  67290.000    1.378
  67320.000    1.377
  67350.000    1.395
  67380.000    1.343
  67410.000    1.397
  67440.000    1.351
  67470.000    1.346
  67500.000    1.363
  67530.000    1.331
  67560.000    1.325
  67590.000    1.365
  67620.000    1.354
  67650.000    1.348
  67680.000    1.352
  67710.000    1.335
  67740.000    1.345
  67770.000    1.361
  67800.000    1.262
  67830.000    1.299
  67860.000    1.349
  67890.000    1.316
  67920.000    1.292
  67950.000    1.293
  67980.000    1.361
  68010.000    1.314
  68040.000    1.352
  68070.000    1.327
  68100.000    1.390
  68130.000    1.366
  68160.000    1.342
  68190.000    1.392
  68220.000    1.341
  68250.000    1.381
  68280.000    1.345
  68310.000    1.368
  68340.000    1.395
  68370.000    1.338
  68400.000    1.411
  68430.000    1.339
  68460.000    1.343
  68490.000    1.335
  68520.000    1.360
  68550.000    1.402
  68580.000    1.393
  68610.000    1.334
  68640.000    1.406
  68670.000    1.382
  68700.000    1.431
  68730.000    1.338
  68760.000    1.364
  68790.000    1.341
  68820.000    1.349
  68850.000    1.310
  68880.000    1.416
  68910.000    1.332
  68940.000    1.297
  68970.000    1.372
  69000.000    1.359
  69030.000    1.419
  69060.000    1.331
  69090.000    1.405
  69120.000    1.398
  69150.000    1.313
  69180.000    1.432
  69210.000    1.336
  69240.000    1.402
  69270.000    1.407
  69300.000    1.380
  69330.000    1.354
  69360.000    1.297
  69390.000    1.326
  69420.000    1.414
  69450.000    1.370
  69480.000    1.321
  69510.000    1.303
  69540.000    1.366
  69570.000    1.397
  69600.000    1.379
  69630.000    1.326
  69660.000    1.368
  69690.000    1.355
  69720.000    1.364
  69750.000    1.350
  69780.000    1.363
  69810.000    1.384
  69840.000    1.331
  69870.000    1.300
  69900.000    1.329
  69930.000    1.345
  69960.000    1.301
  69990.000    1.333
  70020.000    1.322
  70050.000    1.321
  70080.000    1.363
  70110.000    1.370
  70140.000    1.304
  70170.000    1.368
  70200.000    1.314
  70230.000    1.347
  70260.000    1.347
  70290.000    1.332
  70320.000    1.338
  70350.000    1.368
  70380.000    1.382
  70410.000    1.392
  70440.000    1.364
  70470.000    1.297
  70500.000    1.327
  70530.000    1.374
  70560.000    1.336
  70590.000    1.378
  70620.000    1.336
  70650.000    1.343
  70680.000    1.372
  70710.000    1.414
  70740.000    1.339
  70770.000    1.370
  70800.000    1.346
  70830.000    1.374
  70860.000    1.350
  70890.000    1.372
  70920.000    1.311
  70950.000    1.330
  70980.000    1.374
  71010.000    1.345
  71040.000    1.401
  71070.000    1.375
  71100.000    1.400
  71130.000    1.368
  71160.000    1.332
  71190.000    1.398
  71220.000    1.362
  71250.000    1.325
  71280.000    1.373
  71310.000    1.334
  71340.000    1.369
  71370.000    1.401
  71400.000    1.370
  71430.000    1.372
  71460.000    1.391
  71490.000    1.372
  71520.000    1.372
  71550.000    1.341
  71580.000    1.405
  71610.000    1.392
  71640.000    1.394
  71670.000    1.431
  71700.000    1.367
  71730.000    1.368
  71760.000    1.427
  71790.000    1.411
  71820.000    1.411
  71850.000    1.402
  71880.000    1.380
  71910.000    1.362
  71940.000    1.416
  71970.000    1.347
  72000.000    1.362
  72030.000    1.404
  72060.000    1.354
  72090.000    1.365
  72120.000    1.367
  72150.000    1.347
  72180.000    1.397
  72210.000    1.344
  72240.000    1.370
  72270.000    1.387
  72300.000    1.381
  72330.000    1.347
  72360.000    1.295
  72390.000    1.384
  72420.000    1.379
  72450.000    1.317
  72480.000    1.278
  72510.000    1.340
  72540.000    1.290
  72570.000    1.295
  72600.000    1.272
  72630.000    1.329
  72660.000    1.298
  72690.000    1.330
  72720.000    1.355
  72750.000    1.345
  72780.000    1.366
  72810.000    1.345
  72840.000    1.317
  72870.000    1.361
  72900.000    1.312
  72930.000    1.326
  72960.000    1.382
  72990.000    1.392
  73020.000    1.378
  73050.000    1.335
  73080.000    1.349
  73110.000    1.319
  73140.000    1.360
  73170.000    1.371
  73200.000    1.383
  73230.000    1.329
  73260.000    1.394
  73290.000    1.403
  73320.000    1.393
  73350.000    1.323
  73380.000    1.332
  73410.000    1.360
  73440.000    1.389
  73470.000    1.435
  73500.000    1.406
  73530.000    1.334
  73560.000    1.374
  73590.000    1.377
  73620.000    1.409
  73650.000    1.429
  73680.000    1.353
  73710.000    1.368
  73740.000    1.336
  73770.000    1.293
  73800.000    1.331
  73830.000    1.397
  73860.000    1.337
  73890.000    1.322
  73920.000    1.354
  73950.000    1.344
  73980.000    1.368
  74010.000    1.400
  74040.000    1.354
  74070.000    1.397
  74100.000    1.364
  74130.000    1.379
  74160.000    1.389
  74190.000    1.362
  74220.000    1.354
  74250.000    1.436
  74280.000    1.417
  74310.000    1.328
  74340.000    1.372
  74370.000    1.334
  74400.000    1.393
  74430.000    1.400
  74460.000    1.299
  74490.000    1.424
  74520.000    1.318
  74550.000    1.335
  74580.000    1.375
  74610.000    1.312
  74640.000    1.389
  74670.000    1.377
  74700.000    1.317
  74730.000    1.371
  74760.000    1.367
  74790.000    1.365
  74820.000    1.383
  74850.000    1.385
  74880.000    1.344
  74910.000    1.401
  74940.000    1.433
  74970.000    1.400
  75000.000    1.367
  75030.000    1.382
  75060.000    1.371
  75090.000    1.390
  75120.000    1.390
  75150.000    1.437
  75180.000    1.351
  75210.000    1.381
  75240.000    1.430
  75270.000    1.376
  75300.000    1.340
  75330.000    1.396
  75360.000    1.347
  75390.000    1.366
  75420.000    1.288
  75450.000    1.400
  75480.000    1.371
  75510.000    1.343
  75540.000    1.385
  75570.000    1.394
  75600.000    1.366
  75630.000    1.401
  75660.000    1.345
  75690.000    1.376
  75720.000    1.355
  75750.000    1.337
  75780.000    1.336
  75810.000    1.399
  75840.000    1.343
  75870.000    1.350
  75900.000    1.356
  75930.000    1.304
  75960.000    1.387
  75990.000    1.381
  76020.000    1.398
  76050.000    1.337
  76080.000    1.400
  76110.000    1.389
  76140.000    1.351
  76170.000    1.327
  76200.000    1.347
  76230.000    1.367
  76260.000    1.370
  76290.000    1.386
  76320.000    1.379
  76350.000    1.374
  76380.000    1.311
  76410.000    1.336
  76440.000    1.305
  76470.000    1.336
  76500.000    1.381
  76530.000    1.379
  76560.000    1.314
  76590.000    1.359
  76620.000    1.354
  76650.000    1.349
  76680.000    1.261
  76710.000    1.355
  76740.000    1.414
  76770.000    1.395
  76800.000    1.351
  76830.000    1.399
  76860.000    1.322
  76890.000    1.323
  76920.000    1.307
  76950.000    1.297
  76980.000    1.324
  77010.000    1.299
  77040.000    1.346
  77070.000    1.360
  77100.000    1.358
  77130.000    1.324
  77160.000    1.392
  77190.000    1.398
  77220.000    1.356
  77250.000    1.390
  77280.000    1.357
  77310.000    1.402
  77340.000    1.315
  77370.000    1.331
  77400.000    1.308
  77430.000    1.365
  77460.000    1.341
  77490.000    1.350
  77520.000    1.391
  77550.000    1.339
  77580.000    1.335
  77610.000    1.343
  77640.000    1.357
  77670.000    1.353
  77700.000    1.381
  77730.000    1.384
  77760.000    1.374
  77790.000    1.379
  77820.000    1.386
  77850.000    1.375
  77880.000    1.362
  77910.000    1.426
  77940.000    1.373
  77970.000    1.368
  78000.000    1.407
  78030.000    1.353
  78060.000    1.410
  78090.000    1.354
  78120.000    1.362
  78150.000    1.408
  78180.000    1.357
  78210.000    1.372
  78240.000    1.355
  78270.000    1.409
  78300.000    1.406
  78330.000    1.421
  78360.000    1.374
  78390.000    1.360
  78420.000    1.356
  78450.000    1.457
  78480.000    1.360
  78510.000    1.336
  78540.000    1.370
  78570.000    1.336
  78600.000    1.375
  78630.000    1.423
  78660.000    1.392
  78690.000    1.413
  78720.000    1.424
  78750.000    1.405
  78780.000    1.387
  78810.000    1.377
  78840.000    1.368
  78870.000    1.394
  78900.000    1.395
  78930.000    1.395
  78960.000    1.339
  78990.000    1.385
  79020.000    1.444
  79050.000    1.405
  79080.000    1.395
  79110.000    1.384
  79140.000    1.433
  79170.000    1.350
  79200.000    1.364
  79230.000    1.342
  79260.000    1.389
  79290.000    1.407
  79320.000    1.366
  79350.000    1.458
  79380.000    1.447
  79410.000    1.414
  79440.000    1.382
  79470.000    1.368
  79500.000    1.383
  79530.000    1.400
  79560.000    1.407
  79590.000    1.414
  79620.000    1.418
  79650.000    1.342
  79680.000    1.394
  79710.000    1.372
  79740.000    1.341
  79770.000    1.393
  79800.000    1.412
  79830.000    1.376
  79860.000    1.375
  79890.000    1.367
  79920.000    1.387
  79950.000    1.402
  79980.000    1.382
  80010.000    1.373
  80040.000    1.417
  80070.000    1.397
  80100.000    1.357
  80130.000    1.353
  80160.000    1.366
  80190.000    1.413
  80220.000    1.355
  80250.000    1.386
  80280.000    1.369
  80310.000    1.414
  80340.000    1.399
  80370.000    1.367
  80400.000    1.358
  80430.000    1.308
  80460.000    1.416
  80490.000    1.410
  80520.000    1.405
  80550.000    1.361
  80580.000    1.377
  80610.000    1.419
  80640.000    1.396
  80670.000    1.371
  80700.000    1.376
  80730.000    1.417
  80760.000    1.403
  80790.000    1.412
  80820.000    1.401
  80850.000    1.424
  80880.000    1.334
  80910.000    1.403
  80940.000    1.427
  80970.000    1.385
  81000.000    1.437
  81030.000    1.392
  81060.000    1.489
  81090.000    1.381
  81120.000    1.376
  81150.000    1.411
  81180.000    1.426
  81210.000    1.461
  81240.000    1.450
  81270.000    1.467
  81300.000    1.423
  81330.000    1.506
  81360.000    1.408
  81390.000    1.459
  81420.000    1.412
  81450.000    1.383
  81480.000    1.404
  81510.000    1.367
  81540.000    1.457
  81570.000    1.483
  81600.000    1.521
  81630.000    1.489
  81660.000    1.487
  81690.000    1.465
  81720.000    1.457
  81750.000    1.449
  81780.000    1.444
  81810.000    1.471
  81840.000    1.483
  81870.000    1.479
  81900.000    1.475
  81930.000    1.493
  81960.000    1.434
  81990.000    1.448
  82020.000    1.423
  82050.000    1.476
  82080.000    1.394
  82110.000    1.463
  82140.000    1.458
  82170.000    1.469
  82200.000    1.481
  82230.000    1.433
  82260.000    1.409
  82290.000    1.506
  82320.000    1.485
  82350.000    1.466
  82380.000    1.437
  82410.000    1.467
  82440.000    1.476
  82470.000    1.417
  82500.000    1.419
  82530.000    1.439
  82560.000    1.429
  82590.000    1.418
  82620.000    1.428
  82650.000    1.423
  82680.000    1.446
  82710.000    1.439
  82740.000    1.436
  82770.000    1.429
  82800.000    1.454
  82830.000    1.425
  82860.000    1.468
  82890.000    1.443
  82920.000    1.481
  82950.000    1.453
  82980.000    1.495
  83010.000    1.482
  83040.000    1.441
  83070.000    1.498
  83100.000    1.474
  83130.000    1.498
  83160.000    1.469
  83190.000    1.480
  83220.000    1.485
  83250.000    1.510
  83280.000    1.435
  83310.000    1.487
  83340.000    1.478
  83370.000    1.514
  83400.000    1.498
  83430.000    1.480
  83460.000    1.475
  83490.000    1.452
  83520.000    1.504
  83550.000    1.492
  83580.000    1.473
  83610.000    1.461
  83640.000    1.450
  83670.000    1.492
  83700.000    1.498
  83730.000    1.494
  83760.000    1.516
  83790.000    1.539
  83820.000    1.472
  83850.000    1.464
  83880.000    1.463
  83910.000    1.462
  83940.000    1.486
  83970.000    1.462
  84000.000    1.464
  84030.000    1.467
  84060.000    1.462
  84090.000    1.483
  84120.000    1.444
  84150.000    1.452
  84180.000    1.413
  84210.000    1.425
  84240.000    1.521
  84270.000    1.476
  84300.000    1.416
  84330.000    1.440
  84360.000    1.486
  84390.000    1.407
  84420.000    1.475
  84450.000    1.476
  84480.000    1.479
  84510.000    1.479
  84540.000    1.496
  84570.000    1.458
  84600.000    1.431
  84630.000    1.374
  84660.000    1.396
  84690.000    1.402
  84720.000    1.376
  84750.000    1.415
  84780.000    1.456
  84810.000    1.472
  84840.000    1.467
  84870.000    1.385
  84900.000    1.369
  84930.000    1.380
  84960.000    1.414
  84990.000    1.381
  85020.000    1.355
  85050.000    1.378
  85080.000    1.361
  85110.000    1.380
  85140.000    1.340
  85170.000    1.365
  85200.000    1.366
  85230.000    1.389
  85260.000    1.376
  85290.000    1.387
  85320.000    1.403
  85350.000    1.383
  85380.000    1.338
  85410.000    1.387
  85440.000    1.370
  85470.000    1.373
  85500.000    1.397
  85530.000    1.376
  85560.000    1.366
  85590.000    1.387
  85620.000    1.412
  85650.000    1.389
  85680.000    1.384
  85710.000    1.405
  85740.000    1.378
  85770.000    1.422
  85800.000    1.404
  85830.000    1.396
  85860.000    1.384
  85890.000    1.379
  85920.000    1.370
  85950.000    1.391
  85980.000    1.391
  86010.000    1.378
  86040.000    1.428
  86070.000    1.377
  86100.000    1.372
  86130.000    1.403
  86160.000    1.401
  86190.000    1.441
  86220.000    1.385
  86250.000    1.425
  86280.000    1.378
  86310.000    1.432
  86340.000    1.366
  86370.000    1.327
  86400.000    1.383
  86430.000    1.429
  86460.000    1.390
  86490.000    1.375
  86520.000    1.413
  86550.000    1.373
  86580.000    1.392
  86610.000    1.382
  86640.000    1.384
  86670.000    1.399
  86700.000    1.379
  86730.000    1.330
  86760.000    1.338
  86790.000    1.390
  86820.000    1.364
  86850.000    1.399
  86880.000    1.401
  86910.000    1.379
  86940.000    1.384
  86970.000    1.335
  87000.000    1.371
  87030.000    1.371
  87060.000    1.326
  87090.000    1.430
  87120.000    1.382
  87150.000    1.323
  87180.000    1.390
  87210.000    1.412
  87240.000    1.417
  87270.000    1.422
  87300.000    1.400
  87330.000    1.362
  87360.000    1.360
  87390.000    1.391
  87420.000    1.410
  87450.000    1.403
  87480.000    1.406
  87510.000    1.355
  87540.000    1.357
  87570.000    1.383
  87600.000    1.376
  87630.000    1.353
  87660.000    1.428
  87690.000    1.361
  87720.000    1.313
  87750.000    1.411
  87780.000    1.326
  87810.000    1.301
  87840.000    1.360
  87870.000    1.335
  87900.000    1.398
  87930.000    1.369
  87960.000    1.345
  87990.000    1.341
  88020.000    1.360
  88050.000    1.391
  88080.000    1.364
  88110.000    1.375
  88140.000    1.388
  88170.000    1.424
  88200.000    1.435
  88230.000    1.349
  88260.000    1.365
  88290.000    1.344
  88320.000    1.339
  88350.000    1.401
  88380.000    1.396
  88410.000    1.375
  88440.000    1.357
  88470.000    1.404
  88500.000    1.377
  88530.000    1.407
  88560.000    1.375
  88590.000    1.360
  88620.000    1.347
  88650.000    1.384
  88680.000    1.380
  88710.000    1.336
  88740.000    1.394
  88770.000    1.394
  88800.000    1.344
  88830.000    1.323
  88860.000    1.409
  88890.000    1.396
  88920.000    1.357
  88950.000    1.411
  88980.000    1.404
  89010.000    1.348
  89040.000    1.378
  89070.000    1.339
  89100.000    1.369
  89130.000    1.353
  89160.000    1.379
  89190.000    1.396
  89220.000    1.365
  89250.000    1.396
  89280.000    1.393
  89310.000    1.348
  89340.000    1.405
  89370.000    1.295
  89400.000    1.327
  89430.000    1.377
  89460.000    1.316
  89490.000    1.309
  89520.000    1.319
  89550.000    1.378
  89580.000    1.349
  89610.000    1.277
  89640.000    1.325
  89670.000    1.328
  89700.000    1.335
  89730.000    1.356
  89760.000    1.348
  89790.000    1.389
  89820.000    1.337
  89850.000    1.354
  89880.000    1.350
  89910.000    1.335
  89940.000    1.383
  89970.000    1.372
  90000.000    1.324
  90030.000    1.368
  90060.000    1.357
  90090.000    1.354
  90120.000    1.328
  90150.000    1.368
  90180.000    1.331
  90210.000    1.379
  90240.000    1.350
  90270.000    1.354
  90300.000    1.314
  90330.000    1.303
  90360.000    1.361
  90390.000    1.336
  90420.000    1.371
  90450.000    1.345
  90480.000    1.341
  90510.000    1.302
  90540.000    1.385
  90570.000    1.393
  90600.000    1.321
  90630.000    1.347
  90660.000    1.370
  90690.000    1.395
  90720.000    1.333
  90750.000    1.393
  90780.000    1.342
  90810.000    1.364
  90840.000    1.398
  90870.000    1.334
  90900.000    1.362
  90930.000    1.364
  90960.000    1.371
  90990.000    1.328
  91020.000    1.350
  91050.000    1.386
  91080.000    1.383
  91110.000    1.344
  91140.000    1.385
  91170.000    1.318
  91200.000    1.367
  91230.000    1.387
  91260.000    1.383
  91290.000    1.317
  91320.000    1.341
  91350.000    1.310
  91380.000    1.385
  91410.000    1.348
  91440.000    1.322
  91470.000    1.376
  91500.000    1.344
  91530.000    1.318
  91560.000    1.339
  91590.000    1.322
  91620.000    1.341
  91650.000    1.318
  91680.000    1.401
  91710.000    1.346
  91740.000    1.352
  91770.000    1.332
  91800.000    1.346
  91830.000    1.323
  91860.000    1.384
  91890.000    1.416
  91920.000    1.399
  91950.000    1.411
  91980.000    1.394
  92010.000    1.397
  92040.000    1.437
  92070.000    1.425
  92100.000    1.431
  92130.000    1.457
  92160.000    1.351
  92190.000    1.409
  92220.000    1.394
  92250.000    1.418
  92280.000    1.407
  92310.000    1.378
  92340.000    1.372
  92370.000    1.390
  92400.000    1.334
  92430.000    1.385
  92460.000    1.398
  92490.000    1.381
  92520.000    1.373
  92550.000    1.407
  92580.000    1.388
  92610.000    1.419
  92640.000    1.415
  92670.000    1.397
  92700.000    1.398
  92730.000    1.431
  92760.000    1.462
  92790.000    1.501
  92820.000    1.412
  92850.000    1.437
  92880.000    1.391
  92910.000    1.386
  92940.000    1.402
  92970.000    1.420
  93000.000    1.405
  93030.000    1.444
  93060.000    1.400
  93090.000    1.334
  93120.000    1.364
  93150.000    1.336
  93180.000    1.358
  93210.000    1.359
  93240.000    1.344
  93270.000    1.376
  93300.000    1.323
  93330.000    1.358
  93360.000    1.348
  93390.000    1.355
  93420.000    1.376
  93450.000    1.320
  93480.000    1.379
  93510.000    1.306
  93540.000    1.312
  93570.000    1.356
  93600.000    1.336
  93630.000    1.355
  93660.000    1.353
  93690.000    1.354
  93720.000    1.348
  93750.000    1.349
  93780.000    1.384
  93810.000    1.333
  93840.000    1.361
  93870.000    1.404
  93900.000    1.339
  93930.000    1.319
  93960.000    1.303
  93990.000    1.310
  94020.000    1.346
  94050.000    1.387
  94080.000    1.362
  94110.000    1.329
  94140.000    1.324
  94170.000    1.337
  94200.000    1.350
  94230.000    1.363
  94260.000    1.344
  94290.000    1.352
  94320.000    1.354
  94350.000    1.343
  94380.000    1.380
  94410.000    1.311
  94440.000    1.368
  94470.000    1.314
  94500.000    1.331
  94530.000    1.325
  94560.000    1.389
  94590.000    1.319
  94620.000    1.378
  94650.000    1.397
  94680.000    1.372
  94710.000    1.367
  94740.000    1.419
  94770.000    1.336
  94800.000    1.337
  94830.000    1.328
  94860.000    1.369
  94890.000    1.369
  94920.000    1.344
  94950.000    1.334
  94980.000    1.353
  95010.000    1.302
  95040.000    1.335
  95070.000    1.369
  95100.000    1.321
  95130.000    1.375
  95160.000    1.359
  95190.000    1.382
  95220.000    1.364
  95250.000    1.406
  95280.000    1.354
  95310.000    1.389
  95340.000    1.404
  95370.000    1.372
  95400.000    1.370
  95430.000    1.359
  95460.000    1.387
  95490.000    1.400
  95520.000    1.370
  95550.000    1.343
  95580.000    1.325
  95610.000    1.363
  95640.000    1.390
  95670.000    1.391
  95700.000    1.404
  95730.000    1.354
  95760.000    1.363
  95790.000    1.317
  95820.000    1.410
  95850.000    1.338
  95880.000    1.346
  95910.000    1.359
  95940.000    1.399
  95970.000    1.391
  96000.000    1.387
  96030.000    1.361
  96060.000    1.400
  96090.000    1.379
  96120.000    1.431
  96150.000    1.363
  96180.000    1.355
  96210.000    1.423
  96240.000    1.325
  96270.000    1.424
  96300.000    1.343
  96330.000    1.368
  96360.000    1.415
  96390.000    1.396
  96420.000    1.424
  96450.000    1.370
  96480.000    1.363
  96510.000    1.347
  96540.000    1.382
  96570.000    1.399
  96600.000    1.432
  96630.000    1.368
  96660.000    1.389
  96690.000    1.338
  96720.000    1.430
  96750.000    1.358
  96780.000    1.334
  96810.000    1.377
  96840.000    1.364
  96870.000    1.409
  96900.000    1.336
  96930.000    1.402
  96960.000    1.382
  96990.000    1.339
  97020.000    1.364
  97050.000    1.362
  97080.000    1.365
  97110.000    1.374
  97140.000    1.373
  97170.000    1.412
  97200.000    1.346
  97230.000    1.407
  97260.000    1.357
  97290.000    1.396
  97320.000    1.400
  97350.000    1.346
  97380.000    1.345
  97410.000    1.358
  97440.000    1.332
  97470.000    1.308
  97500.000    1.336
  97530.000    1.382
  97560.000    1.351
  97590.000    1.365
  97620.000    1.350
  97650.000    1.327
  97680.000    1.366
  97710.000    1.305
  97740.000    1.337
  97770.000    1.379
  97800.000    1.392
  97830.000    1.422
  97860.000    1.388
  97890.000    1.379
  97920.000    1.409
  97950.000    1.372
  97980.000    1.378
  98010.000    1.378
  98040.000    1.338
  98070.000    1.365
  98100.000    1.355
  98130.000    1.354
  98160.000    1.386
  98190.000    1.368
  98220.000    1.407
  98250.000    1.351
  98280.000    1.351
  98310.000    1.361
  98340.000    1.358
  98370.000    1.408
  98400.000    1.352
  98430.000    1.341
  98460.000    1.416
  98490.000    1.367
  98520.000    1.336
  98550.000    1.403
  98580.000    1.378
  98610.000    1.359
  98640.000    1.374
  98670.000    1.421
  98700.000    1.308
  98730.000    1.370
  98760.000    1.343
  98790.000    1.398
  98820.000    1.355
  98850.000    1.326
  98880.000    1.408
  98910.000    1.386
  98940.000    1.391
  98970.000    1.392
  99000.000    1.374
  99030.000    1.351
  99060.000    1.375
  99090.000    1.369
  99120.000    1.362
  99150.000    1.387
  99180.000    1.396
  99210.000    1.355
  99240.000    1.325
  99270.000    1.380
  99300.000    1.364
  99330.000    1.376
  99360.000    1.359
  99390.000    1.385
  99420.000    1.332
  99450.000    1.397
  99480.000    1.381
  99510.000    1.336
  99540.000    1.356
  99570.000    1.392
  99600.000    1.338
  99630.000    1.433
  99660.000    1.406
  99690.000    1.353
  99720.000    1.395
  99750.000    1.377
  99780.000    1.380
  99810.000    1.406
  99840.000    1.340
  99870.000    1.387
  99900.000    1.375
  99930.000    1.375
  99960.000    1.394
  99990.000    1.370
