# Supplementary material for: Identification and validation of biomarkers associated with lactic acid metabolism in diabetic nephropathy
Source: PeerJ. 2026 Mar 3;14:e20761. doi: 10.7717/peerj.20761 (PMC12965171; doi:10.7717/peerj.20761)
Supplement: Supplemental Information 28 [file peerj-14-20761-s028.xvg]

# This file was created Tue Jul 15 20:47:45 2025
# Created by:
#                     :-) GROMACS - gmx distance, 2023.2 (-:
# 
# Executable:   /usr/local/gromacs/bin/gmx
# Data prefix:  /usr/local/gromacs
# Working dir:  /root/autodl-tmp/102_NJZK-20403-7-2/PTGS2_CIMICOXIB-67890/1
# Command line:
#   gmx distance -f md_0_1.xtc -s md_0_1.tpr -n distance_pairs.ndx -select 'com of group 12 plus com of group 25' -oall distance_group12_group25.xvg
# gmx distance is part of G R O M A C S:
#
# Getting the Right Output Means no Artefacts in Calculating Stuff
#
@    title "Distance"
@    xaxis  label "Time (ps)"
@    yaxis  label "Distance (nm)"
@TYPE xy
      0.000    1.875
     30.000    1.824
     60.000    1.927
     90.000    1.891
    120.000    1.921
    150.000    1.930
    180.000    1.940
    210.000    1.969
    240.000    1.891
    270.000    1.905
    300.000    1.832
    330.000    1.774
    360.000    1.770
    390.000    2.052
    420.000    1.916
    450.000    1.887
    480.000    1.919
    510.000    1.936
    540.000    1.974
    570.000    1.991
    600.000    1.907
    630.000    1.820
    660.000    1.915
    690.000    1.933
    720.000    1.904
    750.000    1.851
    780.000    1.922
    810.000    2.029
    840.000    2.010
    870.000    1.937
    900.000    1.829
    930.000    1.881
    960.000    2.024
    990.000    1.958
   1020.000    1.945
   1050.000    1.894
   1080.000    1.886
   1110.000    1.943
   1140.000    1.887
   1170.000    1.892
   1200.000    1.857
   1230.000    1.852
   1260.000    1.719
   1290.000    1.651
   1320.000    1.697
   1350.000    1.705
   1380.000    1.602
   1410.000    1.543
   1440.000    1.545
   1470.000    1.581
   1500.000    1.556
   1530.000    1.637
   1560.000    1.541
   1590.000    1.573
   1620.000    1.521
   1650.000    1.611
   1680.000    1.588
   1710.000    1.643
   1740.000    1.584
   1770.000    1.563
   1800.000    1.560
   1830.000    1.555
   1860.000    1.619
   1890.000    1.715
   1920.000    1.573
   1950.000    1.484
   1980.000    1.546
   2010.000    1.616
   2040.000    1.534
   2070.000    1.530
   2100.000    1.562
   2130.000    1.541
   2160.000    1.579
   2190.000    1.478
   2220.000    1.439
   2250.000    1.515
   2280.000    1.548
   2310.000    1.526
   2340.000    1.512
   2370.000    1.447
   2400.000    1.428
   2430.000    1.499
   2460.000    1.466
   2490.000    1.499
   2520.000    1.504
   2550.000    1.574
   2580.000    1.752
   2610.000    1.691
   2640.000    1.645
   2670.000    1.669
   2700.000    1.534
   2730.000    1.579
   2760.000    1.577
   2790.000    1.529
   2820.000    1.540
   2850.000    1.605
   2880.000    1.645
   2910.000    1.640
   2940.000    1.605
   2970.000    1.611
   3000.000    1.641
   3030.000    1.667
   3060.000    1.625
   3090.000    1.504
   3120.000    1.548
   3150.000    1.551
   3180.000    1.722
   3210.000    1.768
   3240.000    1.770
   3270.000    1.762
   3300.000    1.765
   3330.000    1.891
   3360.000    1.795
   3390.000    1.880
   3420.000    1.783
   3450.000    1.784
   3480.000    1.831
   3510.000    1.801
   3540.000    1.694
   3570.000    1.636
   3600.000    1.543
   3630.000    1.472
   3660.000    1.475
   3690.000    1.427
   3720.000    1.437
   3750.000    1.465
   3780.000    1.541
   3810.000    1.756
   3840.000    1.708
   3870.000    1.555
   3900.000    1.588
   3930.000    1.553
   3960.000    1.574
   3990.000    1.558
   4020.000    1.641
   4050.000    1.553
   4080.000    1.602
   4110.000    1.610
   4140.000    1.677
   4170.000    1.677
   4200.000    1.577
   4230.000    1.639
   4260.000    1.498
   4290.000    1.513
   4320.000    1.522
   4350.000    1.659
   4380.000    1.529
   4410.000    1.565
   4440.000    1.620
   4470.000    1.593
   4500.000    1.657
   4530.000    1.615
   4560.000    1.596
   4590.000    1.624
   4620.000    1.609
   4650.000    1.645
   4680.000    1.573
   4710.000    1.695
   4740.000    1.704
   4770.000    1.657
   4800.000    1.699
   4830.000    1.735
   4860.000    1.679
   4890.000    1.672
   4920.000    1.667
   4950.000    1.687
   4980.000    1.708
   5010.000    1.686
   5040.000    1.652
   5070.000    1.544
   5100.000    1.481
   5130.000    1.529
   5160.000    1.586
   5190.000    1.495
   5220.000    1.510
   5250.000    1.629
   5280.000    1.426
   5310.000    1.566
   5340.000    1.267
   5370.000    1.471
   5400.000    1.461
   5430.000    1.541
   5460.000    1.402
   5490.000    1.494
   5520.000    1.483
   5550.000    1.342
   5580.000    1.452
   5610.000    1.449
   5640.000    1.447
   5670.000    1.476
   5700.000    1.472
   5730.000    1.426
   5760.000    1.334
   5790.000    1.335
   5820.000    1.425
   5850.000    1.484
   5880.000    1.436
   5910.000    1.457
   5940.000    1.363
   5970.000    1.395
   6000.000    1.346
   6030.000    1.522
   6060.000    1.429
   6090.000    1.437
   6120.000    1.250
   6150.000    1.342
   6180.000    1.306
   6210.000    1.307
   6240.000    1.257
   6270.000    1.234
   6300.000    1.281
   6330.000    1.271
   6360.000    1.278
   6390.000    1.289
   6420.000    1.229
   6450.000    1.299
   6480.000    1.327
   6510.000    1.321
   6540.000    1.301
   6570.000    1.214
   6600.000    1.239
   6630.000    1.255
   6660.000    1.340
   6690.000    1.273
   6720.000    1.225
   6750.000    1.327
   6780.000    1.337
   6810.000    1.319
   6840.000    1.338
   6870.000    1.338
   6900.000    1.117
   6930.000    1.149
   6960.000    1.070
   6990.000    0.986
   7020.000    0.922
   7050.000    0.946
   7080.000    0.820
   7110.000    0.905
   7140.000    0.705
   7170.000    0.727
   7200.000    0.766
   7230.000    0.675
   7260.000    0.645
   7290.000    0.623
   7320.000    0.664
   7350.000    0.676
   7380.000    0.685
   7410.000    0.686
   7440.000    0.729
   7470.000    0.640
   7500.000    0.692
   7530.000    0.700
   7560.000    0.646
   7590.000    0.664
   7620.000    0.666
   7650.000    0.622
   7680.000    0.651
   7710.000    0.660
   7740.000    0.638
   7770.000    0.639
   7800.000    0.692
   7830.000    0.646
   7860.000    0.653
   7890.000    0.648
   7920.000    0.634
   7950.000    0.724
   7980.000    0.655
   8010.000    0.650
   8040.000    0.661
   8070.000    0.659
   8100.000    0.633
   8130.000    0.631
   8160.000    0.660
   8190.000    0.676
   8220.000    0.657
   8250.000    0.684
   8280.000    0.626
   8310.000    0.617
   8340.000    0.623
   8370.000    0.638
   8400.000    0.589
   8430.000    0.640
   8460.000    0.628
   8490.000    0.669
   8520.000    0.671
   8550.000    0.616
   8580.000    0.667
   8610.000    0.670
   8640.000    0.650
   8670.000    0.709
   8700.000    0.676
   8730.000    0.649
   8760.000    0.673
   8790.000    0.668
   8820.000    0.713
   8850.000    0.663
   8880.000    0.698
   8910.000    0.662
   8940.000    0.661
   8970.000    0.668
   9000.000    0.708
   9030.000    0.729
   9060.000    0.665
   9090.000    0.695
   9120.000    0.671
   9150.000    0.655
   9180.000    0.659
   9210.000    0.646
   9240.000    0.654
   9270.000    0.640
   9300.000    0.670
   9330.000    0.684
   9360.000    0.606
   9390.000    0.650
   9420.000    0.704
   9450.000    0.631
   9480.000    0.644
   9510.000    0.643
   9540.000    0.657
   9570.000    0.682
   9600.000    0.675
   9630.000    0.608
   9660.000    0.694
   9690.000    0.616
   9720.000    0.649
   9750.000    0.654
   9780.000    0.671
   9810.000    0.588
   9840.000    0.675
   9870.000    0.672
   9900.000    0.632
   9930.000    0.647
   9960.000    0.635
   9990.000    0.646
  10020.000    0.639
  10050.000    0.639
  10080.000    0.659
  10110.000    0.640
  10140.000    0.624
  10170.000    0.647
  10200.000    0.690
  10230.000    0.651
  10260.000    0.650
  10290.000    0.638
  10320.000    0.683
  10350.000    0.694
  10380.000    0.670
  10410.000    0.677
  10440.000    0.672
  10470.000    0.672
  10500.000    0.674
  10530.000    0.636
  10560.000    0.638
  10590.000    0.651
  10620.000    0.644
  10650.000    0.623
  10680.000    0.622
  10710.000    0.678
  10740.000    0.662
  10770.000    0.638
  10800.000    0.605
  10830.000    0.624
  10860.000    0.668
  10890.000    0.662
  10920.000    0.636
  10950.000    0.681
  10980.000    0.650
  11010.000    0.655
  11040.000    0.639
  11070.000    0.698
  11100.000    0.679
  11130.000    0.670
  11160.000    0.615
  11190.000    0.625
  11220.000    0.675
  11250.000    0.650
  11280.000    0.692
  11310.000    0.626
  11340.000    0.655
  11370.000    0.634
  11400.000    0.646
  11430.000    0.619
  11460.000    0.668
  11490.000    0.662
  11520.000    0.647
  11550.000    0.654
  11580.000    0.623
  11610.000    0.607
  11640.000    0.626
  11670.000    0.655
  11700.000    0.670
  11730.000    0.661
  11760.000    0.625
  11790.000    0.655
  11820.000    0.598
  11850.000    0.683
  11880.000    0.638
  11910.000    0.652
  11940.000    0.609
  11970.000    0.644
  12000.000    0.668
  12030.000    0.653
  12060.000    0.647
  12090.000    0.715
  12120.000    0.665
  12150.000    0.645
  12180.000    0.670
  12210.000    0.625
  12240.000    0.669
  12270.000    0.674
  12300.000    0.595
  12330.000    0.622
  12360.000    0.667
  12390.000    0.627
  12420.000    0.680
  12450.000    0.674
  12480.000    0.660
  12510.000    0.636
  12540.000    0.693
  12570.000    0.675
  12600.000    0.645
  12630.000    0.637
  12660.000    0.668
  12690.000    0.682
  12720.000    0.656
  12750.000    0.659
  12780.000    0.646
  12810.000    0.621
  12840.000    0.612
  12870.000    0.626
  12900.000    0.632
  12930.000    0.645
  12960.000    0.630
  12990.000    0.658
  13020.000    0.639
  13050.000    0.656
  13080.000    0.616
  13110.000    0.646
  13140.000    0.607
  13170.000    0.649
  13200.000    0.735
  13230.000    0.662
  13260.000    0.662
  13290.000    0.660
  13320.000    0.640
  13350.000    0.670
  13380.000    0.622
  13410.000    0.678
  13440.000    0.677
  13470.000    0.638
  13500.000    0.583
  13530.000    0.627
  13560.000    0.655
  13590.000    0.688
  13620.000    0.624
  13650.000    0.730
  13680.000    0.706
  13710.000    0.633
  13740.000    0.624
  13770.000    0.621
  13800.000    0.714
  13830.000    0.648
  13860.000    0.630
  13890.000    0.678
  13920.000    0.671
  13950.000    0.617
  13980.000    0.655
  14010.000    0.696
  14040.000    0.662
  14070.000    0.667
  14100.000    0.665
  14130.000    0.675
  14160.000    0.643
  14190.000    0.688
  14220.000    0.658
  14250.000    0.703
  14280.000    0.661
  14310.000    0.638
  14340.000    0.709
  14370.000    0.685
  14400.000    0.731
  14430.000    0.662
  14460.000    0.687
  14490.000    0.708
  14520.000    0.703
  14550.000    0.650
  14580.000    0.700
  14610.000    0.633
  14640.000    0.670
  14670.000    0.696
  14700.000    0.683
  14730.000    0.708
  14760.000    0.644
  14790.000    0.631
  14820.000    0.630
  14850.000    0.646
  14880.000    0.649
  14910.000    0.680
  14940.000    0.660
  14970.000    0.671
  15000.000    0.632
  15030.000    0.636
  15060.000    0.627
  15090.000    0.690
  15120.000    0.612
  15150.000    0.686
  15180.000    0.673
  15210.000    0.680
  15240.000    0.677
  15270.000    0.689
  15300.000    0.683
  15330.000    0.685
  15360.000    0.649
  15390.000    0.624
  15420.000    0.639
  15450.000    0.628
  15480.000    0.715
  15510.000    0.642
  15540.000    0.684
  15570.000    0.672
  15600.000    0.746
  15630.000    0.717
  15660.000    0.685
  15690.000    0.630
  15720.000    0.662
  15750.000    0.669
  15780.000    0.653
  15810.000    0.661
  15840.000    0.637
  15870.000    0.679
  15900.000    0.584
  15930.000    0.685
  15960.000    0.650
  15990.000    0.639
  16020.000    0.714
  16050.000    0.651
  16080.000    0.716
  16110.000    0.707
  16140.000    0.653
  16170.000    0.643
  16200.000    0.690
  16230.000    0.682
  16260.000    0.635
  16290.000    0.667
  16320.000    0.698
  16350.000    0.639
  16380.000    0.665
  16410.000    0.664
  16440.000    0.663
  16470.000    0.602
  16500.000    0.640
  16530.000    0.661
  16560.000    0.712
  16590.000    0.685
  16620.000    0.624
  16650.000    0.644
  16680.000    0.666
  16710.000    0.660
  16740.000    0.657
  16770.000    0.654
  16800.000    0.587
  16830.000    0.662
  16860.000    0.655
  16890.000    0.622
  16920.000    0.608
  16950.000    0.676
  16980.000    0.649
  17010.000    0.695
  17040.000    0.614
  17070.000    0.621
  17100.000    0.638
  17130.000    0.655
  17160.000    0.645
  17190.000    0.664
  17220.000    0.668
  17250.000    0.695
  17280.000    0.651
  17310.000    0.671
  17340.000    0.660
  17370.000    0.663
  17400.000    0.640
  17430.000    0.694
  17460.000    0.660
  17490.000    0.661
  17520.000    0.648
  17550.000    0.659
  17580.000    0.653
  17610.000    0.641
  17640.000    0.654
  17670.000    0.657
  17700.000    0.633
  17730.000    0.628
  17760.000    0.680
  17790.000    0.689
  17820.000    0.629
  17850.000    0.641
  17880.000    0.619
  17910.000    0.640
  17940.000    0.664
  17970.000    0.653
  18000.000    0.680
  18030.000    0.665
  18060.000    0.671
  18090.000    0.643
  18120.000    0.691
  18150.000    0.637
  18180.000    0.670
  18210.000    0.614
  18240.000    0.630
  18270.000    0.678
  18300.000    0.676
  18330.000    0.641
  18360.000    0.660
  18390.000    0.693
  18420.000    0.697
  18450.000    0.669
  18480.000    0.631
  18510.000    0.648
  18540.000    0.668
  18570.000    0.659
  18600.000    0.625
  18630.000    0.640
  18660.000    0.622
  18690.000    0.650
  18720.000    0.636
  18750.000    0.695
  18780.000    0.733
  18810.000    0.682
  18840.000    0.692
  18870.000    0.670
  18900.000    0.736
  18930.000    0.736
  18960.000    0.702
  18990.000    0.656
  19020.000    0.673
  19050.000    0.708
  19080.000    0.635
  19110.000    0.656
  19140.000    0.687
  19170.000    0.644
  19200.000    0.671
  19230.000    0.639
  19260.000    0.669
  19290.000    0.720
  19320.000    0.679
  19350.000    0.686
  19380.000    0.653
  19410.000    0.677
  19440.000    0.630
  19470.000    0.710
  19500.000    0.689
  19530.000    0.668
  19560.000    0.687
  19590.000    0.723
  19620.000    0.714
  19650.000    0.746
  19680.000    0.678
  19710.000    0.671
  19740.000    0.673
  19770.000    0.645
  19800.000    0.703
  19830.000    0.669
  19860.000    0.684
  19890.000    0.655
  19920.000    0.647
  19950.000    0.635
  19980.000    0.680
  20010.000    0.634
  20040.000    0.630
  20070.000    0.643
  20100.000    0.656
  20130.000    0.642
  20160.000    0.590
  20190.000    0.726
  20220.000    0.695
  20250.000    0.634
  20280.000    0.641
  20310.000    0.611
  20340.000    0.594
  20370.000    0.569
  20400.000    0.587
  20430.000    0.565
  20460.000    0.594
  20490.000    0.569
  20520.000    0.665
  20550.000    0.616
  20580.000    0.636
  20610.000    0.648
  20640.000    0.648
  20670.000    0.722
  20700.000    0.618
  20730.000    0.640
  20760.000    0.705
  20790.000    0.667
  20820.000    0.603
  20850.000    0.590
  20880.000    0.690
  20910.000    0.603
  20940.000    0.662
  20970.000    0.638
  21000.000    0.620
  21030.000    0.629
  21060.000    0.681
  21090.000    0.624
  21120.000    0.634
  21150.000    0.623
  21180.000    0.694
  21210.000    0.623
  21240.000    0.657
  21270.000    0.619
  21300.000    0.598
  21330.000    0.603
  21360.000    0.654
  21390.000    0.606
  21420.000    0.565
  21450.000    0.669
  21480.000    0.622
  21510.000    0.601
  21540.000    0.652
  21570.000    0.675
  21600.000    0.685
  21630.000    0.618
  21660.000    0.677
  21690.000    0.634
  21720.000    0.620
  21750.000    0.671
  21780.000    0.641
  21810.000    0.658
  21840.000    0.705
  21870.000    0.655
  21900.000    0.648
  21930.000    0.648
  21960.000    0.606
  21990.000    0.656
  22020.000    0.651
  22050.000    0.626
  22080.000    0.642
  22110.000    0.653
  22140.000    0.613
  22170.000    0.584
  22200.000    0.570
  22230.000    0.598
  22260.000    0.621
  22290.000    0.614
  22320.000    0.642
  22350.000    0.597
  22380.000    0.579
  22410.000    0.682
  22440.000    0.648
  22470.000    0.604
  22500.000    0.690
  22530.000    0.671
  22560.000    0.670
  22590.000    0.651
  22620.000    0.608
  22650.000    0.649
  22680.000    0.639
  22710.000    0.629
  22740.000    0.589
  22770.000    0.672
  22800.000    0.640
  22830.000    0.631
  22860.000    0.667
  22890.000    0.682
  22920.000    0.656
  22950.000    0.651
  22980.000    0.701
  23010.000    0.726
  23040.000    0.718
  23070.000    0.658
  23100.000    0.649
  23130.000    0.640
  23160.000    0.713
  23190.000    0.690
  23220.000    0.641
  23250.000    0.682
  23280.000    0.708
  23310.000    0.693
  23340.000    0.702
  23370.000    0.706
  23400.000    0.621
  23430.000    0.751
  23460.000    0.642
  23490.000    0.716
  23520.000    0.671
  23550.000    0.676
  23580.000    0.681
  23610.000    0.704
  23640.000    0.632
  23670.000    0.688
  23700.000    0.689
  23730.000    0.695
  23760.000    0.621
  23790.000    0.753
  23820.000    0.682
  23850.000    0.636
  23880.000    0.647
  23910.000    0.666
  23940.000    0.684
  23970.000    0.675
  24000.000    0.715
  24030.000    0.650
  24060.000    0.628
  24090.000    0.622
  24120.000    0.609
  24150.000    0.633
  24180.000    0.610
  24210.000    0.634
  24240.000    0.633
  24270.000    0.634
  24300.000    0.727
  24330.000    0.582
  24360.000    0.631
  24390.000    0.728
  24420.000    0.647
  24450.000    0.744
  24480.000    0.629
  24510.000    0.659
  24540.000    0.629
  24570.000    0.623
  24600.000    0.715
  24630.000    0.645
  24660.000    0.699
  24690.000    0.664
  24720.000    0.639
  24750.000    0.618
  24780.000    0.680
  24810.000    0.695
  24840.000    0.682
  24870.000    0.699
  24900.000    0.754
  24930.000    0.673
  24960.000    0.608
  24990.000    0.699
  25020.000    0.669
  25050.000    0.659
  25080.000    0.697
  25110.000    0.739
  25140.000    0.737
  25170.000    0.660
  25200.000    0.769
  25230.000    0.647
  25260.000    0.775
  25290.000    0.696
  25320.000    0.691
  25350.000    0.686
  25380.000    0.695
  25410.000    0.663
  25440.000    0.662
  25470.000    0.671
  25500.000    0.658
  25530.000    0.684
  25560.000    0.676
  25590.000    0.631
  25620.000    0.613
  25650.000    0.702
  25680.000    0.692
  25710.000    0.690
  25740.000    0.713
  25770.000    0.634
  25800.000    0.574
  25830.000    0.624
  25860.000    0.632
  25890.000    0.628
  25920.000    0.623
  25950.000    0.686
  25980.000    0.617
  26010.000    0.634
  26040.000    0.645
  26070.000    0.693
  26100.000    0.671
  26130.000    0.698
  26160.000    0.742
  26190.000    0.639
  26220.000    0.695
  26250.000    0.610
  26280.000    0.662
  26310.000    0.649
  26340.000    0.721
  26370.000    0.656
  26400.000    0.658
  26430.000    0.691
  26460.000    0.722
  26490.000    0.705
  26520.000    0.672
  26550.000    0.596
  26580.000    0.780
  26610.000    0.697
  26640.000    0.670
  26670.000    0.734
  26700.000    0.708
  26730.000    0.699
  26760.000    0.712
  26790.000    0.685
  26820.000    0.673
  26850.000    0.637
  26880.000    0.704
  26910.000    0.694
  26940.000    0.676
  26970.000    0.719
  27000.000    0.694
  27030.000    0.684
  27060.000    0.685
  27090.000    0.646
  27120.000    0.593
  27150.000    0.700
  27180.000    0.669
  27210.000    0.658
  27240.000    0.646
  27270.000    0.658
  27300.000    0.735
  27330.000    0.713
  27360.000    0.650
  27390.000    0.671
  27420.000    0.656
  27450.000    0.670
  27480.000    0.701
  27510.000    0.746
  27540.000    0.632
  27570.000    0.628
  27600.000    0.707
  27630.000    0.694
  27660.000    0.758
  27690.000    0.696
  27720.000    0.723
  27750.000    0.722
  27780.000    0.692
  27810.000    0.670
  27840.000    0.698
  27870.000    0.690
  27900.000    0.675
  27930.000    0.755
  27960.000    0.730
  27990.000    0.665
  28020.000    0.637
  28050.000    0.661
  28080.000    0.616
  28110.000    0.723
  28140.000    0.639
  28170.000    0.636
  28200.000    0.737
  28230.000    0.639
  28260.000    0.700
  28290.000    0.726
  28320.000    0.597
  28350.000    0.671
  28380.000    0.656
  28410.000    0.728
  28440.000    0.718
  28470.000    0.602
  28500.000    0.642
  28530.000    0.643
  28560.000    0.740
  28590.000    0.758
  28620.000    0.713
  28650.000    0.632
  28680.000    0.650
  28710.000    0.658
  28740.000    0.663
  28770.000    0.667
  28800.000    0.670
  28830.000    0.671
  28860.000    0.671
  28890.000    0.651
  28920.000    0.647
  28950.000    0.622
  28980.000    0.688
  29010.000    0.626
  29040.000    0.653
  29070.000    0.668
  29100.000    0.681
  29130.000    0.629
  29160.000    0.624
  29190.000    0.650
  29220.000    0.689
  29250.000    0.681
  29280.000    0.696
  29310.000    0.656
  29340.000    0.681
  29370.000    0.630
  29400.000    0.645
  29430.000    0.639
  29460.000    0.692
  29490.000    0.661
  29520.000    0.637
  29550.000    0.695
  29580.000    0.701
  29610.000    0.709
  29640.000    0.686
  29670.000    0.714
  29700.000    0.679
  29730.000    0.649
  29760.000    0.685
  29790.000    0.724
  29820.000    0.662
  29850.000    0.602
  29880.000    0.695
  29910.000    0.630
  29940.000    0.628
  29970.000    0.598
  30000.000    0.652
  30030.000    0.646
  30060.000    0.650
  30090.000    0.704
  30120.000    0.668
  30150.000    0.651
  30180.000    0.609
  30210.000    0.745
  30240.000    0.598
  30270.000    0.618
  30300.000    0.663
  30330.000    0.694
  30360.000    0.533
  30390.000    0.587
  30420.000    0.515
  30450.000    0.591
  30480.000    0.538
  30510.000    0.573
  30540.000    0.543
  30570.000    0.582
  30600.000    0.584
  30630.000    0.545
  30660.000    0.519
  30690.000    0.563
  30720.000    0.565
  30750.000    0.530
  30780.000    0.540
  30810.000    0.530
  30840.000    0.620
  30870.000    0.550
  30900.000    0.520
  30930.000    0.530
  30960.000    0.546
  30990.000    0.548
  31020.000    0.574
  31050.000    0.507
  31080.000    0.530
  31110.000    0.532
  31140.000    0.555
  31170.000    0.617
  31200.000    0.600
  31230.000    0.600
  31260.000    0.545
  31290.000    0.581
  31320.000    0.610
  31350.000    0.598
  31380.000    0.628
  31410.000    0.610
  31440.000    0.625
  31470.000    0.640
  31500.000    0.628
  31530.000    0.602
  31560.000    0.678
  31590.000    0.553
  31620.000    0.605
  31650.000    0.551
  31680.000    0.640
  31710.000    0.651
  31740.000    0.643
  31770.000    0.679
  31800.000    0.676
  31830.000    0.665
  31860.000    0.705
  31890.000    0.664
  31920.000    0.576
  31950.000    0.570
  31980.000    0.627
  32010.000    0.654
  32040.000    0.671
  32070.000    0.624
  32100.000    0.675
  32130.000    0.641
  32160.000    0.595
  32190.000    0.613
  32220.000    0.601
  32250.000    0.679
  32280.000    0.612
  32310.000    0.598
  32340.000    0.699
  32370.000    0.760
  32400.000    0.713
  32430.000    0.647
  32460.000    0.828
  32490.000    0.871
  32520.000    0.920
  32550.000    0.880
  32580.000    0.873
  32610.000    0.943
  32640.000    0.946
  32670.000    0.952
  32700.000    1.020
  32730.000    0.947
  32760.000    0.900
  32790.000    0.934
  32820.000    0.940
  32850.000    0.986
  32880.000    1.006
  32910.000    0.983
  32940.000    0.970
  32970.000    1.000
  33000.000    0.984
  33030.000    0.970
  33060.000    0.947
  33090.000    0.984
  33120.000    0.938
  33150.000    1.058
  33180.000    0.946
  33210.000    0.985
  33240.000    0.976
  33270.000    0.914
  33300.000    0.941
  33330.000    1.014
  33360.000    1.061
  33390.000    0.945
  33420.000    0.991
  33450.000    1.005
  33480.000    1.001
  33510.000    1.007
  33540.000    1.004
  33570.000    0.959
  33600.000    1.051
  33630.000    1.015
  33660.000    0.977
  33690.000    0.923
  33720.000    1.008
  33750.000    0.964
  33780.000    0.905
  33810.000    0.961
  33840.000    0.977
  33870.000    0.928
  33900.000    0.968
  33930.000    0.987
  33960.000    0.988
  33990.000    0.894
  34020.000    1.012
  34050.000    0.958
  34080.000    0.977
  34110.000    0.921
  34140.000    0.950
  34170.000    0.936
  34200.000    0.925
  34230.000    0.974
  34260.000    1.004
  34290.000    0.912
  34320.000    0.949
  34350.000    0.876
  34380.000    0.907
  34410.000    0.830
  34440.000    0.960
  34470.000    0.836
  34500.000    0.861
  34530.000    0.862
  34560.000    0.920
  34590.000    0.938
  34620.000    0.826
  34650.000    0.853
  34680.000    0.897
  34710.000    0.953
  34740.000    0.875
  34770.000    0.883
  34800.000    1.052
  34830.000    0.928
  34860.000    0.949
  34890.000    0.971
  34920.000    0.923
  34950.000    0.928
  34980.000    0.922
  35010.000    0.975
  35040.000    0.952
  35070.000    0.882
  35100.000    0.914
  35130.000    0.934
  35160.000    0.940
  35190.000    0.928
  35220.000    0.922
  35250.000    0.914
  35280.000    0.921
  35310.000    0.996
  35340.000    0.930
  35370.000    0.917
  35400.000    0.996
  35430.000    0.935
  35460.000    1.026
  35490.000    0.917
  35520.000    1.047
  35550.000    0.963
  35580.000    0.924
  35610.000    0.910
  35640.000    0.936
  35670.000    0.938
  35700.000    0.993
  35730.000    0.954
  35760.000    0.960
  35790.000    0.945
  35820.000    0.919
  35850.000    1.025
  35880.000    0.904
  35910.000    0.907
  35940.000    1.018
  35970.000    0.942
  36000.000    0.949
  36030.000    0.957
  36060.000    0.922
  36090.000    0.958
  36120.000    0.985
  36150.000    0.909
  36180.000    0.908
  36210.000    0.957
  36240.000    1.058
  36270.000    0.947
  36300.000    0.913
  36330.000    1.000
  36360.000    0.931
  36390.000    0.944
  36420.000    0.920
  36450.000    0.836
  36480.000    0.901
  36510.000    0.955
  36540.000    0.847
  36570.000    0.873
  36600.000    0.865
  36630.000    0.964
  36660.000    0.885
  36690.000    0.945
  36720.000    0.929
  36750.000    0.847
  36780.000    0.874
  36810.000    0.912
  36840.000    0.914
  36870.000    0.926
  36900.000    0.894
  36930.000    0.927
  36960.000    0.887
  36990.000    0.918
  37020.000    0.881
  37050.000    0.887
  37080.000    0.953
  37110.000    0.962
  37140.000    0.926
  37170.000    0.828
  37200.000    0.886
  37230.000    0.890
  37260.000    0.887
  37290.000    0.877
  37320.000    0.931
  37350.000    1.053
  37380.000    0.995
  37410.000    0.937
  37440.000    0.904
  37470.000    0.906
  37500.000    0.890
  37530.000    0.962
  37560.000    1.110
  37590.000    1.027
  37620.000    1.060
  37650.000    0.911
  37680.000    0.932
  37710.000    0.952
  37740.000    0.942
  37770.000    0.987
  37800.000    0.962
  37830.000    0.928
  37860.000    0.920
  37890.000    1.055
  37920.000    0.933
  37950.000    0.923
  37980.000    0.937
  38010.000    0.983
  38040.000    1.022
  38070.000    0.951
  38100.000    1.070
  38130.000    0.893
  38160.000    0.944
  38190.000    0.957
  38220.000    0.936
  38250.000    0.901
  38280.000    0.950
  38310.000    0.952
  38340.000    0.908
  38370.000    0.966
  38400.000    0.951
  38430.000    1.046
  38460.000    0.935
  38490.000    1.014
  38520.000    0.917
  38550.000    0.979
  38580.000    0.940
  38610.000    0.941
  38640.000    1.014
  38670.000    0.978
  38700.000    0.908
  38730.000    0.942
  38760.000    1.103
  38790.000    0.911
  38820.000    0.888
  38850.000    0.961
  38880.000    0.935
  38910.000    0.957
  38940.000    0.892
  38970.000    1.086
  39000.000    0.907
  39030.000    0.954
  39060.000    0.990
  39090.000    0.901
  39120.000    1.086
  39150.000    0.978
  39180.000    0.924
  39210.000    0.913
  39240.000    0.896
  39270.000    0.924
  39300.000    0.886
  39330.000    0.928
  39360.000    0.956
  39390.000    0.954
  39420.000    1.024
  39450.000    0.883
  39480.000    0.972
  39510.000    0.929
  39540.000    0.980
  39570.000    0.965
  39600.000    0.968
  39630.000    0.902
  39660.000    0.957
  39690.000    0.993
  39720.000    0.938
  39750.000    0.993
  39780.000    1.024
  39810.000    0.962
  39840.000    1.055
  39870.000    0.929
  39900.000    0.967
  39930.000    0.967
  39960.000    0.967
  39990.000    0.968
  40020.000    0.967
  40050.000    0.964
  40080.000    0.980
  40110.000    0.989
  40140.000    0.985
  40170.000    0.976
  40200.000    0.953
  40230.000    0.989
  40260.000    1.000
  40290.000    1.005
  40320.000    0.990
  40350.000    0.992
  40380.000    1.012
  40410.000    1.037
  40440.000    0.997
  40470.000    0.997
  40500.000    1.057
  40530.000    0.979
  40560.000    0.998
  40590.000    1.011
  40620.000    0.948
  40650.000    0.972
  40680.000    1.110
  40710.000    0.939
  40740.000    0.944
  40770.000    1.050
  40800.000    1.056
  40830.000    1.004
  40860.000    1.015
  40890.000    1.036
  40920.000    0.977
  40950.000    0.965
  40980.000    0.960
  41010.000    1.009
  41040.000    1.053
  41070.000    0.995
  41100.000    0.976
  41130.000    0.966
  41160.000    0.989
  41190.000    0.943
  41220.000    0.988
  41250.000    0.979
  41280.000    1.009
  41310.000    0.949
  41340.000    0.951
  41370.000    1.062
  41400.000    0.985
  41430.000    0.946
  41460.000    0.913
  41490.000    0.986
  41520.000    0.921
  41550.000    1.022
  41580.000    0.854
  41610.000    0.968
  41640.000    0.983
  41670.000    1.077
  41700.000    1.055
  41730.000    0.988
  41760.000    0.911
  41790.000    0.955
  41820.000    1.019
  41850.000    0.971
  41880.000    0.941
  41910.000    0.955
  41940.000    1.026
  41970.000    1.105
  42000.000    0.976
  42030.000    0.892
  42060.000    1.006
  42090.000    1.041
  42120.000    1.055
  42150.000    1.064
  42180.000    0.949
  42210.000    0.962
  42240.000    1.053
  42270.000    1.008
  42300.000    1.016
  42330.000    1.095
  42360.000    1.020
  42390.000    1.053
  42420.000    0.993
  42450.000    1.129
  42480.000    1.055
  42510.000    1.109
  42540.000    1.121
  42570.000    0.952
  42600.000    1.122
  42630.000    1.070
  42660.000    1.052
  42690.000    1.092
  42720.000    1.135
  42750.000    1.069
  42780.000    0.979
  42810.000    1.044
  42840.000    1.055
  42870.000    1.099
  42900.000    1.177
  42930.000    1.059
  42960.000    1.031
  42990.000    1.105
  43020.000    1.014
  43050.000    1.042
  43080.000    1.172
  43110.000    1.122
  43140.000    1.082
  43170.000    1.083
  43200.000    1.102
  43230.000    1.143
  43260.000    1.222
  43290.000    1.055
  43320.000    1.094
  43350.000    1.093
  43380.000    1.074
  43410.000    1.098
  43440.000    1.137
  43470.000    1.127
  43500.000    1.094
  43530.000    1.033
  43560.000    1.046
  43590.000    1.064
  43620.000    1.139
  43650.000    0.973
  43680.000    1.078
  43710.000    1.071
  43740.000    1.141
  43770.000    1.157
  43800.000    1.068
  43830.000    1.091
  43860.000    1.086
  43890.000    1.167
  43920.000    1.108
  43950.000    1.161
  43980.000    1.066
  44010.000    1.087
  44040.000    1.088
  44070.000    1.040
  44100.000    1.039
  44130.000    1.023
  44160.000    1.085
  44190.000    1.002
  44220.000    0.977
  44250.000    0.984
  44280.000    0.960
  44310.000    1.011
  44340.000    1.014
  44370.000    1.110
  44400.000    1.039
  44430.000    1.077
  44460.000    1.071
  44490.000    1.104
  44520.000    1.133
  44550.000    1.091
  44580.000    1.162
  44610.000    0.972
  44640.000    0.949
  44670.000    0.942
  44700.000    0.995
  44730.000    1.036
  44760.000    0.998
  44790.000    1.005
  44820.000    0.898
  44850.000    0.953
  44880.000    0.942
  44910.000    0.935
  44940.000    0.982
  44970.000    1.019
  45000.000    0.958
  45030.000    1.039
  45060.000    0.987
  45090.000    0.909
  45120.000    0.997
  45150.000    1.007
  45180.000    1.000
  45210.000    0.944
  45240.000    0.959
  45270.000    0.885
  45300.000    0.947
  45330.000    0.934
  45360.000    1.020
  45390.000    1.179
  45420.000    0.971
  45450.000    1.026
  45480.000    0.989
  45510.000    1.036
  45540.000    0.989
  45570.000    0.927
  45600.000    1.015
  45630.000    1.003
  45660.000    1.036
  45690.000    1.010
  45720.000    0.963
  45750.000    0.926
  45780.000    1.036
  45810.000    1.012
  45840.000    0.971
  45870.000    0.951
  45900.000    0.945
  45930.000    1.033
  45960.000    0.826
  45990.000    0.910
  46020.000    0.831
  46050.000    0.885
  46080.000    0.877
  46110.000    0.849
  46140.000    0.960
  46170.000    0.875
  46200.000    0.913
  46230.000    0.939
  46260.000    1.052
  46290.000    1.023
  46320.000    0.996
  46350.000    0.980
  46380.000    0.909
  46410.000    0.891
  46440.000    1.026
  46470.000    1.007
  46500.000    1.027
  46530.000    0.881
  46560.000    0.902
  46590.000    0.967
  46620.000    1.016
  46650.000    0.937
  46680.000    0.936
  46710.000    0.946
  46740.000    0.913
  46770.000    0.905
  46800.000    0.955
  46830.000    0.885
  46860.000    1.065
  46890.000    0.948
  46920.000    1.049
  46950.000    1.015
  46980.000    0.949
  47010.000    0.927
  47040.000    1.011
  47070.000    1.028
  47100.000    1.045
  47130.000    1.013
  47160.000    0.984
  47190.000    1.083
  47220.000    1.139
  47250.000    0.992
  47280.000    1.153
  47310.000    1.022
  47340.000    1.019
  47370.000    1.138
  47400.000    1.088
  47430.000    1.052
  47460.000    1.091
  47490.000    1.088
  47520.000    1.131
  47550.000    1.286
  47580.000    1.099
  47610.000    1.090
  47640.000    1.040
  47670.000    1.129
  47700.000    1.051
  47730.000    0.993
  47760.000    1.062
  47790.000    1.047
  47820.000    0.899
  47850.000    0.998
  47880.000    1.084
  47910.000    1.082
  47940.000    1.013
  47970.000    1.031
  48000.000    1.034
  48030.000    0.961
  48060.000    0.979
  48090.000    1.071
  48120.000    0.866
  48150.000    0.981
  48180.000    0.866
  48210.000    0.910
  48240.000    1.055
  48270.000    1.011
  48300.000    1.031
  48330.000    1.066
  48360.000    1.024
  48390.000    0.919
  48420.000    1.004
  48450.000    1.023
  48480.000    0.982
  48510.000    1.028
  48540.000    1.032
  48570.000    0.981
  48600.000    0.981
  48630.000    1.061
  48660.000    1.048
  48690.000    1.048
  48720.000    1.051
  48750.000    1.054
  48780.000    1.014
  48810.000    1.003
  48840.000    1.018
  48870.000    1.065
  48900.000    0.981
  48930.000    1.075
  48960.000    1.093
  48990.000    1.018
  49020.000    0.972
  49050.000    1.038
  49080.000    0.981
  49110.000    1.114
  49140.000    1.033
  49170.000    1.016
  49200.000    0.994
  49230.000    1.107
  49260.000    1.018
  49290.000    1.165
  49320.000    0.993
  49350.000    1.033
  49380.000    0.999
  49410.000    1.032
  49440.000    1.040
  49470.000    0.994
  49500.000    0.985
  49530.000    0.979
  49560.000    1.035
  49590.000    1.090
  49620.000    1.095
  49650.000    0.997
  49680.000    1.173
  49710.000    1.020
  49740.000    1.007
  49770.000    0.989
  49800.000    1.067
  49830.000    1.043
  49860.000    1.032
  49890.000    1.070
  49920.000    1.117
  49950.000    1.162
  49980.000    1.060
  50010.000    1.070
  50040.000    1.021
  50070.000    1.163
  50100.000    1.154
  50130.000    1.126
  50160.000    1.064
  50190.000    1.065
  50220.000    1.084
  50250.000    1.086
  50280.000    1.081
  50310.000    1.100
  50340.000    1.020
  50370.000    1.070
  50400.000    1.036
  50430.000    1.021
  50460.000    1.060
  50490.000    0.994
  50520.000    1.015
  50550.000    1.073
  50580.000    1.029
  50610.000    1.081
  50640.000    1.045
  50670.000    1.150
  50700.000    1.076
  50730.000    1.064
  50760.000    0.977
  50790.000    1.054
  50820.000    1.033
  50850.000    1.070
  50880.000    1.010
  50910.000    1.126
  50940.000    1.096
  50970.000    1.130
  51000.000    1.158
  51030.000    1.107
  51060.000    1.160
  51090.000    1.075
  51120.000    1.073
  51150.000    1.072
  51180.000    1.102
  51210.000    1.032
  51240.000    0.929
  51270.000    1.007
  51300.000    1.030
  51330.000    0.989
  51360.000    0.991
  51390.000    0.932
  51420.000    0.973
  51450.000    1.047
  51480.000    1.199
  51510.000    1.203
  51540.000    1.004
  51570.000    0.978
  51600.000    0.972
  51630.000    0.996
  51660.000    1.099
  51690.000    1.086
  51720.000    1.161
  51750.000    1.022
  51780.000    1.078
  51810.000    1.156
  51840.000    1.060
  51870.000    1.026
  51900.000    1.062
  51930.000    1.015
  51960.000    0.989
  51990.000    0.998
  52020.000    0.937
  52050.000    1.084
  52080.000    1.147
  52110.000    1.122
  52140.000    1.116
  52170.000    1.069
  52200.000    1.053
  52230.000    1.006
  52260.000    1.098
  52290.000    1.128
  52320.000    1.127
  52350.000    1.138
  52380.000    1.092
  52410.000    1.106
  52440.000    0.964
  52470.000    1.080
  52500.000    1.087
  52530.000    1.005
  52560.000    0.941
  52590.000    1.086
  52620.000    0.969
  52650.000    0.925
  52680.000    0.957
  52710.000    1.035
  52740.000    1.074
  52770.000    0.960
  52800.000    0.964
  52830.000    1.028
  52860.000    0.943
  52890.000    0.920
  52920.000    0.991
  52950.000    1.098
  52980.000    1.070
  53010.000    0.973
  53040.000    0.932
  53070.000    0.984
  53100.000    0.982
  53130.000    0.984
  53160.000    1.002
  53190.000    0.981
  53220.000    1.014
  53250.000    1.050
  53280.000    1.060
  53310.000    1.102
  53340.000    1.126
  53370.000    1.208
  53400.000    1.123
  53430.000    1.157
  53460.000    1.106
  53490.000    1.086
  53520.000    1.120
  53550.000    1.080
  53580.000    1.095
  53610.000    1.092
  53640.000    0.978
  53670.000    1.111
  53700.000    1.105
  53730.000    1.089
  53760.000    1.067
  53790.000    1.134
  53820.000    1.259
  53850.000    1.119
  53880.000    1.042
  53910.000    1.148
  53940.000    1.128
  53970.000    1.090
  54000.000    1.072
  54030.000    1.142
  54060.000    1.129
  54090.000    1.138
  54120.000    1.031
  54150.000    1.085
  54180.000    1.126
  54210.000    1.151
  54240.000    1.037
  54270.000    1.080
  54300.000    1.041
  54330.000    1.106
  54360.000    1.090
  54390.000    1.066
  54420.000    1.043
  54450.000    1.064
  54480.000    1.113
  54510.000    1.196
  54540.000    1.158
  54570.000    1.002
  54600.000    1.094
  54630.000    1.038
  54660.000    1.057
  54690.000    1.006
  54720.000    0.972
  54750.000    1.119
  54780.000    1.027
  54810.000    1.017
  54840.000    0.970
  54870.000    0.984
  54900.000    1.117
  54930.000    1.116
  54960.000    1.123
  54990.000    1.089
  55020.000    1.094
  55050.000    0.997
  55080.000    1.028
  55110.000    0.946
  55140.000    1.030
  55170.000    1.061
  55200.000    1.114
  55230.000    0.951
  55260.000    1.087
  55290.000    0.984
  55320.000    1.000
  55350.000    1.005
  55380.000    0.987
  55410.000    0.938
  55440.000    1.016
  55470.000    1.009
  55500.000    1.022
  55530.000    1.032
  55560.000    1.043
  55590.000    1.084
  55620.000    0.979
  55650.000    0.932
  55680.000    0.964
  55710.000    1.044
  55740.000    1.041
  55770.000    1.065
  55800.000    1.012
  55830.000    1.035
  55860.000    1.021
  55890.000    0.964
  55920.000    1.028
  55950.000    0.985
  55980.000    0.997
  56010.000    1.026
  56040.000    1.080
  56070.000    0.925
  56100.000    0.944
  56130.000    0.921
  56160.000    0.920
  56190.000    1.077
  56220.000    0.996
  56250.000    1.055
  56280.000    0.993
  56310.000    0.946
  56340.000    0.999
  56370.000    1.007
  56400.000    0.989
  56430.000    0.924
  56460.000    0.904
  56490.000    0.975
  56520.000    1.051
  56550.000    0.958
  56580.000    1.005
  56610.000    0.923
  56640.000    0.989
  56670.000    1.010
  56700.000    1.012
  56730.000    1.003
  56760.000    0.932
  56790.000    0.868
  56820.000    0.968
  56850.000    0.973
  56880.000    0.956
  56910.000    0.944
  56940.000    0.986
  56970.000    0.964
  57000.000    0.963
  57030.000    1.046
  57060.000    1.110
  57090.000    1.000
  57120.000    0.968
  57150.000    0.909
  57180.000    0.895
  57210.000    0.961
  57240.000    0.941
  57270.000    0.921
  57300.000    0.974
  57330.000    0.962
  57360.000    0.981
  57390.000    1.011
  57420.000    0.975
  57450.000    1.012
  57480.000    0.977
  57510.000    1.025
  57540.000    1.010
  57570.000    1.066
  57600.000    0.999
  57630.000    0.990
  57660.000    1.052
  57690.000    0.990
  57720.000    0.968
  57750.000    1.066
  57780.000    1.073
  57810.000    1.001
  57840.000    0.988
  57870.000    0.985
  57900.000    0.942
  57930.000    1.003
  57960.000    1.047
  57990.000    0.940
  58020.000    0.899
  58050.000    0.974
  58080.000    0.903
  58110.000    0.921
  58140.000    0.955
  58170.000    0.971
  58200.000    1.000
  58230.000    1.059
  58260.000    0.957
  58290.000    0.937
  58320.000    1.063
  58350.000    1.050
  58380.000    1.041
  58410.000    0.961
  58440.000    0.983
  58470.000    0.971
  58500.000    0.976
  58530.000    0.938
  58560.000    1.013
  58590.000    1.053
  58620.000    1.054
  58650.000    1.067
  58680.000    1.062
  58710.000    1.024
  58740.000    0.991
  58770.000    0.917
  58800.000    1.045
  58830.000    0.928
  58860.000    1.078
  58890.000    0.962
  58920.000    0.984
  58950.000    1.055
  58980.000    0.987
  59010.000    0.996
  59040.000    0.971
  59070.000    0.970
  59100.000    1.067
  59130.000    1.057
  59160.000    0.950
  59190.000    1.028
  59220.000    0.970
  59250.000    0.902
  59280.000    0.970
  59310.000    0.884
  59340.000    1.032
  59370.000    0.971
  59400.000    0.978
  59430.000    0.964
  59460.000    0.928
  59490.000    1.000
  59520.000    1.028
  59550.000    0.922
  59580.000    1.027
  59610.000    0.964
  59640.000    0.947
  59670.000    0.908
  59700.000    0.882
  59730.000    0.897
  59760.000    0.941
  59790.000    0.983
  59820.000    0.909
  59850.000    0.949
  59880.000    0.942
  59910.000    0.899
  59940.000    0.953
  59970.000    0.945
  60000.000    0.988
  60030.000    0.946
  60060.000    0.982
  60090.000    0.953
  60120.000    1.006
  60150.000    0.856
  60180.000    0.965
  60210.000    0.915
  60240.000    0.899
  60270.000    0.978
  60300.000    0.861
  60330.000    0.985
  60360.000    0.946
  60390.000    0.941
  60420.000    0.990
  60450.000    0.900
  60480.000    0.900
  60510.000    0.960
  60540.000    0.972
  60570.000    0.915
  60600.000    0.885
  60630.000    0.881
  60660.000    0.884
  60690.000    0.949
  60720.000    1.001
  60750.000    0.946
  60780.000    1.010
  60810.000    1.010
  60840.000    0.966
  60870.000    0.915
  60900.000    0.983
  60930.000    0.914
  60960.000    0.959
  60990.000    0.996
  61020.000    0.975
  61050.000    1.018
  61080.000    0.912
  61110.000    1.023
  61140.000    0.939
  61170.000    0.945
  61200.000    1.002
  61230.000    0.982
  61260.000    1.036
  61290.000    0.948
  61320.000    0.972
  61350.000    0.980
  61380.000    1.008
  61410.000    0.938
  61440.000    1.039
  61470.000    0.980
  61500.000    1.047
  61530.000    1.071
  61560.000    0.985
  61590.000    0.978
  61620.000    1.002
  61650.000    1.093
  61680.000    1.095
  61710.000    1.106
  61740.000    1.125
  61770.000    0.992
  61800.000    1.005
  61830.000    1.120
  61860.000    1.001
  61890.000    0.921
  61920.000    0.972
  61950.000    0.996
  61980.000    0.972
  62010.000    0.907
  62040.000    0.917
  62070.000    0.894
  62100.000    1.007
  62130.000    0.926
  62160.000    0.957
  62190.000    0.998
  62220.000    0.970
  62250.000    0.940
  62280.000    0.853
  62310.000    0.906
  62340.000    0.929
  62370.000    0.911
  62400.000    0.918
  62430.000    0.870
  62460.000    0.894
  62490.000    0.867
  62520.000    0.814
  62550.000    0.884
  62580.000    0.874
  62610.000    0.880
  62640.000    0.925
  62670.000    0.944
  62700.000    0.909
  62730.000    0.908
  62760.000    1.062
  62790.000    0.900
  62820.000    0.987
  62850.000    1.002
  62880.000    0.866
  62910.000    0.905
  62940.000    0.846
  62970.000    0.953
  63000.000    1.005
  63030.000    0.979
  63060.000    0.924
  63090.000    0.990
  63120.000    0.992
  63150.000    0.960
  63180.000    0.903
  63210.000    1.013
  63240.000    0.963
  63270.000    0.951
  63300.000    0.963
  63330.000    1.007
  63360.000    0.979
  63390.000    1.006
  63420.000    0.924
  63450.000    0.914
  63480.000    0.965
  63510.000    0.947
  63540.000    0.949
  63570.000    0.942
  63600.000    0.996
  63630.000    1.032
  63660.000    0.974
  63690.000    1.010
  63720.000    0.956
  63750.000    0.997
  63780.000    0.951
  63810.000    0.981
  63840.000    0.928
  63870.000    0.996
  63900.000    0.968
  63930.000    0.948
  63960.000    0.884
  63990.000    0.985
  64020.000    0.994
  64050.000    0.897
  64080.000    0.927
  64110.000    0.903
  64140.000    0.923
  64170.000    1.043
  64200.000    0.994
  64230.000    0.988
  64260.000    0.957
  64290.000    1.023
  64320.000    1.019
  64350.000    0.903
  64380.000    0.919
  64410.000    0.937
  64440.000    0.948
  64470.000    1.022
  64500.000    1.052
  64530.000    0.964
  64560.000    0.848
  64590.000    0.930
  64620.000    0.972
  64650.000    0.899
  64680.000    0.966
  64710.000    0.937
  64740.000    0.914
  64770.000    1.025
  64800.000    0.977
  64830.000    0.982
  64860.000    1.009
  64890.000    0.946
  64920.000    0.939
  64950.000    0.928
  64980.000    0.957
  65010.000    0.945
  65040.000    0.879
  65070.000    0.869
  65100.000    0.896
  65130.000    0.930
  65160.000    0.974
  65190.000    0.940
  65220.000    1.054
  65250.000    0.928
  65280.000    0.934
  65310.000    0.947
  65340.000    0.919
  65370.000    0.951
  65400.000    0.989
  65430.000    0.958
  65460.000    1.022
  65490.000    0.972
  65520.000    0.993
  65550.000    1.027
  65580.000    0.959
  65610.000    0.940
  65640.000    0.995
  65670.000    0.979
  65700.000    1.018
  65730.000    0.984
  65760.000    0.978
  65790.000    0.954
  65820.000    1.009
  65850.000    0.972
  65880.000    0.953
  65910.000    0.949
  65940.000    0.963
  65970.000    0.984
  66000.000    0.922
  66030.000    0.911
  66060.000    0.923
  66090.000    0.874
  66120.000    0.975
  66150.000    1.012
  66180.000    0.926
  66210.000    0.998
  66240.000    0.978
  66270.000    0.986
  66300.000    0.985
  66330.000    0.984
  66360.000    0.922
  66390.000    0.965
  66420.000    0.973
  66450.000    0.902
  66480.000    0.952
  66510.000    0.889
  66540.000    1.029
  66570.000    1.040
  66600.000    1.060
  66630.000    1.075
  66660.000    1.001
  66690.000    1.000
  66720.000    0.864
  66750.000    0.949
  66780.000    0.928
  66810.000    0.980
  66840.000    0.956
  66870.000    0.986
  66900.000    1.017
  66930.000    0.963
  66960.000    0.982
  66990.000    0.957
  67020.000    1.071
  67050.000    0.999
  67080.000    1.017
  67110.000    0.896
  67140.000    0.964
  67170.000    0.956
  67200.000    0.991
  67230.000    0.930
  67260.000    0.931
  67290.000    0.966
  67320.000    0.933
  67350.000    0.941
  67380.000    0.956
  67410.000    0.907
  67440.000    1.000
  67470.000    1.062
  67500.000    0.964
  67530.000    0.991
  67560.000    1.101
  67590.000    0.970
  67620.000    0.996
  67650.000    0.988
  67680.000    0.992
  67710.000    1.054
  67740.000    0.974
  67770.000    0.936
  67800.000    1.064
  67830.000    0.983
  67860.000    0.955
  67890.000    1.050
  67920.000    1.053
  67950.000    1.062
  67980.000    0.914
  68010.000    1.030
  68040.000    1.020
  68070.000    1.015
  68100.000    0.899
  68130.000    0.929
  68160.000    0.914
  68190.000    0.886
  68220.000    0.942
  68250.000    0.938
  68280.000    1.028
  68310.000    0.917
  68340.000    0.959
  68370.000    0.984
  68400.000    0.909
  68430.000    0.978
  68460.000    1.007
  68490.000    0.967
  68520.000    0.941
  68550.000    0.926
  68580.000    0.931
  68610.000    0.983
  68640.000    0.933
  68670.000    0.964
  68700.000    0.906
  68730.000    0.947
  68760.000    0.935
  68790.000    0.941
  68820.000    0.947
  68850.000    0.970
  68880.000    0.907
  68910.000    1.006
  68940.000    1.027
  68970.000    0.918
  69000.000    0.945
  69030.000    0.905
  69060.000    0.977
  69090.000    0.960
  69120.000    0.909
  69150.000    0.981
  69180.000    0.878
  69210.000    0.981
  69240.000    0.959
  69270.000    0.894
  69300.000    0.930
  69330.000    0.994
  69360.000    1.038
  69390.000    1.034
  69420.000    0.923
  69450.000    0.939
  69480.000    1.023
  69510.000    1.008
  69540.000    0.980
  69570.000    0.936
  69600.000    0.914
  69630.000    1.057
  69660.000    0.974
  69690.000    0.961
  69720.000    0.955
  69750.000    1.001
  69780.000    0.966
  69810.000    0.940
  69840.000    0.988
  69870.000    1.046
  69900.000    0.965
  69930.000    0.940
  69960.000    1.023
  69990.000    0.953
  70020.000    0.995
  70050.000    0.992
  70080.000    0.937
  70110.000    0.930
  70140.000    1.030
  70170.000    0.915
  70200.000    0.982
  70230.000    1.024
  70260.000    0.925
  70290.000    0.983
  70320.000    0.969
  70350.000    0.954
  70380.000    0.928
  70410.000    0.915
  70440.000    0.996
  70470.000    0.974
  70500.000    0.991
  70530.000    1.054
  70560.000    1.022
  70590.000    0.933
  70620.000    0.968
  70650.000    0.975
  70680.000    0.969
  70710.000    0.922
  70740.000    1.039
  70770.000    1.008
  70800.000    0.974
  70830.000    0.922
  70860.000    0.982
  70890.000    1.014
  70920.000    1.026
  70950.000    0.988
  70980.000    1.004
  71010.000    1.145
  71040.000    0.947
  71070.000    1.019
  71100.000    0.995
  71130.000    0.999
  71160.000    1.031
  71190.000    1.008
  71220.000    1.065
  71250.000    0.986
  71280.000    0.900
  71310.000    1.001
  71340.000    0.965
  71370.000    0.947
  71400.000    0.991
  71430.000    0.996
  71460.000    1.009
  71490.000    1.005
  71520.000    0.955
  71550.000    0.982
  71580.000    0.942
  71610.000    0.990
  71640.000    0.969
  71670.000    0.924
  71700.000    0.967
  71730.000    1.045
  71760.000    0.893
  71790.000    0.943
  71820.000    0.925
  71850.000    0.994
  71880.000    0.954
  71910.000    1.042
  71940.000    0.950
  71970.000    1.020
  72000.000    0.978
  72030.000    0.897
  72060.000    1.059
  72090.000    1.012
  72120.000    0.952
  72150.000    0.988
  72180.000    0.917
  72210.000    0.978
  72240.000    0.967
  72270.000    0.936
  72300.000    0.988
  72330.000    0.983
  72360.000    0.984
  72390.000    0.904
  72420.000    0.967
  72450.000    1.009
  72480.000    1.000
  72510.000    0.990
  72540.000    1.044
  72570.000    1.065
  72600.000    1.060
  72630.000    1.035
  72660.000    1.005
  72690.000    1.008
  72720.000    0.980
  72750.000    0.986
  72780.000    0.970
  72810.000    1.021
  72840.000    0.972
  72870.000    0.926
  72900.000    1.029
  72930.000    1.013
  72960.000    0.966
  72990.000    1.010
  73020.000    0.959
  73050.000    0.969
  73080.000    1.034
  73110.000    1.047
  73140.000    0.960
  73170.000    1.017
  73200.000    0.955
  73230.000    0.962
  73260.000    1.079
  73290.000    0.988
  73320.000    1.024
  73350.000    1.045
  73380.000    0.976
  73410.000    0.973
  73440.000    0.978
  73470.000    0.969
  73500.000    0.995
  73530.000    1.023
  73560.000    0.964
  73590.000    0.934
  73620.000    0.974
  73650.000    0.940
  73680.000    1.010
  73710.000    0.986
  73740.000    1.097
  73770.000    1.036
  73800.000    1.005
  73830.000    0.957
  73860.000    1.027
  73890.000    1.029
  73920.000    1.152
  73950.000    0.995
  73980.000    0.932
  74010.000    0.921
  74040.000    0.960
  74070.000    0.953
  74100.000    0.958
  74130.000    0.985
  74160.000    0.994
  74190.000    1.050
  74220.000    1.004
  74250.000    0.939
  74280.000    0.894
  74310.000    0.952
  74340.000    0.966
  74370.000    0.971
  74400.000    0.998
  74430.000    0.921
  74460.000    1.069
  74490.000    0.910
  74520.000    1.041
  74550.000    0.976
  74580.000    0.965
  74610.000    0.959
  74640.000    0.898
  74670.000    0.942
  74700.000    1.050
  74730.000    0.969
  74760.000    1.003
  74790.000    0.958
  74820.000    0.938
  74850.000    0.930
  74880.000    1.007
  74910.000    1.037
  74940.000    0.931
  74970.000    0.927
  75000.000    0.880
  75030.000    1.010
  75060.000    0.903
  75090.000    1.015
  75120.000    0.976
  75150.000    0.848
  75180.000    0.939
  75210.000    0.942
  75240.000    0.907
  75270.000    0.944
  75300.000    0.965
  75330.000    0.927
  75360.000    0.987
  75390.000    0.992
  75420.000    1.033
  75450.000    1.006
  75480.000    1.036
  75510.000    1.073
  75540.000    0.929
  75570.000    0.985
  75600.000    0.965
  75630.000    0.967
  75660.000    0.992
  75690.000    0.978
  75720.000    0.979
  75750.000    0.974
  75780.000    0.996
  75810.000    0.937
  75840.000    0.972
  75870.000    0.929
  75900.000    0.939
  75930.000    1.005
  75960.000    0.950
  75990.000    0.905
  76020.000    0.869
  76050.000    0.983
  76080.000    0.962
  76110.000    0.930
  76140.000    1.011
  76170.000    0.961
  76200.000    0.999
  76230.000    0.987
  76260.000    0.936
  76290.000    0.917
  76320.000    0.925
  76350.000    0.946
  76380.000    1.036
  76410.000    0.979
  76440.000    1.018
  76470.000    0.984
  76500.000    0.932
  76530.000    0.962
  76560.000    1.047
  76590.000    0.990
  76620.000    0.974
  76650.000    0.956
  76680.000    1.073
  76710.000    0.938
  76740.000    0.900
  76770.000    0.906
  76800.000    0.935
  76830.000    0.922
  76860.000    1.012
  76890.000    0.931
  76920.000    1.021
  76950.000    0.946
  76980.000    0.933
  77010.000    0.983
  77040.000    0.951
  77070.000    0.946
  77100.000    0.938
  77130.000    0.961
  77160.000    0.907
  77190.000    0.864
  77220.000    0.998
  77250.000    0.898
  77280.000    0.937
  77310.000    0.923
  77340.000    1.000
  77370.000    0.988
  77400.000    0.994
  77430.000    0.968
  77460.000    0.926
  77490.000    1.029
  77520.000    0.899
  77550.000    1.011
  77580.000    0.994
  77610.000    0.950
  77640.000    0.937
  77670.000    0.921
  77700.000    0.913
  77730.000    0.920
  77760.000    0.937
  77790.000    0.932
  77820.000    0.934
  77850.000    0.908
  77880.000    0.956
  77910.000    0.943
  77940.000    0.916
  77970.000    0.929
  78000.000    0.928
  78030.000    0.988
  78060.000    0.911
  78090.000    0.935
  78120.000    0.960
  78150.000    1.006
  78180.000    0.906
  78210.000    1.088
  78240.000    0.972
  78270.000    0.928
  78300.000    1.004
  78330.000    0.909
  78360.000    0.970
  78390.000    0.930
  78420.000    0.950
  78450.000    0.838
  78480.000    0.965
  78510.000    1.015
  78540.000    0.905
  78570.000    0.964
  78600.000    0.889
  78630.000    0.913
  78660.000    0.916
  78690.000    0.884
  78720.000    0.900
  78750.000    0.875
  78780.000    0.907
  78810.000    0.923
  78840.000    0.982
  78870.000    0.921
  78900.000    1.016
  78930.000    0.951
  78960.000    0.949
  78990.000    0.941
  79020.000    0.898
  79050.000    0.899
  79080.000    0.929
  79110.000    0.923
  79140.000    0.904
  79170.000    0.998
  79200.000    0.973
  79230.000    1.017
  79260.000    0.922
  79290.000    0.898
  79320.000    0.962
  79350.000    0.885
  79380.000    0.882
  79410.000    0.973
  79440.000    0.955
  79470.000    0.924
  79500.000    0.892
  79530.000    0.925
  79560.000    0.937
  79590.000    0.885
  79620.000    0.948
  79650.000    0.958
  79680.000    0.914
  79710.000    0.955
  79740.000    0.914
  79770.000    0.951
  79800.000    0.887
  79830.000    0.903
  79860.000    0.963
  79890.000    0.953
  79920.000    0.893
  79950.000    0.876
  79980.000    0.915
  80010.000    0.954
  80040.000    0.944
  80070.000    0.882
  80100.000    1.031
  80130.000    0.975
  80160.000    0.939
  80190.000    0.879
  80220.000    0.889
  80250.000    0.875
  80280.000    0.964
  80310.000    0.905
  80340.000    0.975
  80370.000    0.918
  80400.000    0.983
  80430.000    0.990
  80460.000    0.908
  80490.000    0.885
  80520.000    0.876
  80550.000    0.877
  80580.000    0.951
  80610.000    0.914
  80640.000    0.929
  80670.000    0.990
  80700.000    0.916
  80730.000    1.023
  80760.000    0.959
  80790.000    0.981
  80820.000    0.910
  80850.000    0.823
  80880.000    1.023
  80910.000    0.928
  80940.000    0.916
  80970.000    0.936
  81000.000    0.840
  81030.000    0.957
  81060.000    0.792
  81090.000    0.957
  81120.000    0.969
  81150.000    0.958
  81180.000    0.871
  81210.000    0.897
  81240.000    0.872
  81270.000    0.836
  81300.000    0.823
  81330.000    0.774
  81360.000    0.841
  81390.000    0.827
  81420.000    0.857
  81450.000    0.904
  81480.000    0.903
  81510.000    0.902
  81540.000    0.865
  81570.000    0.800
  81600.000    0.853
  81630.000    0.821
  81660.000    0.872
  81690.000    0.868
  81720.000    0.848
  81750.000    0.939
  81780.000    0.865
  81810.000    0.870
  81840.000    0.769
  81870.000    0.859
  81900.000    0.783
  81930.000    0.798
  81960.000    0.850
  81990.000    0.827
  82020.000    0.874
  82050.000    0.793
  82080.000    0.847
  82110.000    0.849
  82140.000    0.884
  82170.000    0.795
  82200.000    0.837
  82230.000    0.828
  82260.000    0.889
  82290.000    0.786
  82320.000    0.869
  82350.000    0.811
  82380.000    0.903
  82410.000    0.844
  82440.000    0.827
  82470.000    0.880
  82500.000    0.928
  82530.000    0.834
  82560.000    0.841
  82590.000    0.830
  82620.000    0.840
  82650.000    0.823
  82680.000    0.863
  82710.000    0.887
  82740.000    0.858
  82770.000    0.892
  82800.000    0.881
  82830.000    0.906
  82860.000    0.900
  82890.000    0.877
  82920.000    0.879
  82950.000    0.898
  82980.000    0.806
  83010.000    0.834
  83040.000    0.877
  83070.000    0.904
  83100.000    0.902
  83130.000    0.889
  83160.000    0.840
  83190.000    0.799
  83220.000    0.781
  83250.000    0.770
  83280.000    0.866
  83310.000    0.880
  83340.000    0.925
  83370.000    0.842
  83400.000    0.944
  83430.000    1.062
  83460.000    0.986
  83490.000    0.961
  83520.000    0.945
  83550.000    0.935
  83580.000    0.949
  83610.000    1.001
  83640.000    1.084
  83670.000    0.841
  83700.000    1.047
  83730.000    1.009
  83760.000    0.865
  83790.000    0.809
  83820.000    0.798
  83850.000    0.859
  83880.000    0.865
  83910.000    0.776
  83940.000    0.784
  83970.000    0.827
  84000.000    0.843
  84030.000    0.852
  84060.000    0.882
  84090.000    0.893
  84120.000    0.861
  84150.000    0.862
  84180.000    0.865
  84210.000    0.915
  84240.000    0.840
  84270.000    0.919
  84300.000    0.872
  84330.000    0.860
  84360.000    0.802
  84390.000    0.926
  84420.000    0.882
  84450.000    0.866
  84480.000    0.865
  84510.000    0.818
  84540.000    0.824
  84570.000    0.833
  84600.000    0.873
  84630.000    0.920
  84660.000    0.976
  84690.000    0.916
  84720.000    0.948
  84750.000    0.897
  84780.000    0.868
  84810.000    0.847
  84840.000    0.899
  84870.000    0.930
  84900.000    0.921
  84930.000    0.939
  84960.000    0.912
  84990.000    0.925
  85020.000    1.014
  85050.000    1.011
  85080.000    0.912
  85110.000    0.962
  85140.000    0.943
  85170.000    1.041
  85200.000    1.114
  85230.000    1.135
  85260.000    1.059
  85290.000    1.091
  85320.000    0.978
  85350.000    0.953
  85380.000    1.018
  85410.000    0.910
  85440.000    0.988
  85470.000    0.943
  85500.000    0.922
  85530.000    0.983
  85560.000    0.912
  85590.000    0.968
  85620.000    0.912
  85650.000    0.910
  85680.000    0.972
  85710.000    0.947
  85740.000    0.967
  85770.000    1.009
  85800.000    0.954
  85830.000    0.915
  85860.000    0.943
  85890.000    0.983
  85920.000    0.986
  85950.000    0.957
  85980.000    0.966
  86010.000    1.003
  86040.000    0.923
  86070.000    0.930
  86100.000    0.980
  86130.000    0.946
  86160.000    0.939
  86190.000    0.875
  86220.000    0.964
  86250.000    0.859
  86280.000    0.982
  86310.000    0.893
  86340.000    0.988
  86370.000    0.975
  86400.000    0.972
  86430.000    0.935
  86460.000    0.973
  86490.000    0.969
  86520.000    1.014
  86550.000    0.923
  86580.000    0.966
  86610.000    0.997
  86640.000    0.998
  86670.000    0.989
  86700.000    0.938
  86730.000    0.997
  86760.000    1.057
  86790.000    0.936
  86820.000    0.928
  86850.000    0.916
  86880.000    0.947
  86910.000    0.990
  86940.000    0.941
  86970.000    0.976
  87000.000    0.935
  87030.000    0.949
  87060.000    1.100
  87090.000    0.936
  87120.000    0.992
  87150.000    1.023
  87180.000    0.971
  87210.000    0.925
  87240.000    0.961
  87270.000    0.968
  87300.000    0.925
  87330.000    0.958
  87360.000    1.002
  87390.000    1.011
  87420.000    0.925
  87450.000    0.929
  87480.000    0.923
  87510.000    1.029
  87540.000    0.959
  87570.000    0.969
  87600.000    0.965
  87630.000    0.951
  87660.000    0.910
  87690.000    0.940
  87720.000    0.954
  87750.000    0.904
  87780.000    0.999
  87810.000    0.982
  87840.000    0.965
  87870.000    0.962
  87900.000    0.956
  87930.000    0.988
  87960.000    0.987
  87990.000    0.992
  88020.000    1.005
  88050.000    0.943
  88080.000    0.933
  88110.000    0.929
  88140.000    0.975
  88170.000    0.906
  88200.000    0.896
  88230.000    0.939
  88260.000    1.012
  88290.000    0.972
  88320.000    1.029
  88350.000    0.976
  88380.000    1.001
  88410.000    0.978
  88440.000    0.928
  88470.000    0.892
  88500.000    0.952
  88530.000    0.914
  88560.000    0.954
  88590.000    1.016
  88620.000    1.012
  88650.000    0.900
  88680.000    1.028
  88710.000    0.970
  88740.000    0.909
  88770.000    0.944
  88800.000    0.947
  88830.000    1.019
  88860.000    0.908
  88890.000    0.971
  88920.000    0.977
  88950.000    0.953
  88980.000    0.978
  89010.000    1.083
  89040.000    0.966
  89070.000    0.990
  89100.000    0.953
  89130.000    1.021
  89160.000    0.975
  89190.000    0.963
  89220.000    1.002
  89250.000    0.971
  89280.000    0.993
  89310.000    1.022
  89340.000    0.899
  89370.000    1.021
  89400.000    0.982
  89430.000    0.944
  89460.000    1.024
  89490.000    0.988
  89520.000    1.005
  89550.000    0.899
  89580.000    0.979
  89610.000    1.066
  89640.000    1.019
  89670.000    1.025
  89700.000    0.994
  89730.000    0.995
  89760.000    0.978
  89790.000    0.940
  89820.000    0.988
  89850.000    0.982
  89880.000    0.953
  89910.000    0.943
  89940.000    0.924
  89970.000    0.919
  90000.000    1.009
  90030.000    0.985
  90060.000    0.946
  90090.000    0.993
  90120.000    0.973
  90150.000    0.923
  90180.000    0.979
  90210.000    0.968
  90240.000    0.998
  90270.000    0.935
  90300.000    1.013
  90330.000    1.037
  90360.000    0.965
  90390.000    0.955
  90420.000    0.971
  90450.000    1.002
  90480.000    0.998
  90510.000    0.978
  90540.000    0.890
  90570.000    0.948
  90600.000    0.993
  90630.000    0.952
  90660.000    0.958
  90690.000    0.985
  90720.000    0.996
  90750.000    0.937
  90780.000    1.057
  90810.000    0.959
  90840.000    0.942
  90870.000    0.970
  90900.000    0.948
  90930.000    0.933
  90960.000    0.999
  90990.000    0.985
  91020.000    0.951
  91050.000    0.975
  91080.000    0.935
  91110.000    0.994
  91140.000    0.984
  91170.000    1.001
  91200.000    0.942
  91230.000    0.933
  91260.000    0.927
  91290.000    0.989
  91320.000    0.957
  91350.000    0.974
  91380.000    0.951
  91410.000    0.979
  91440.000    0.990
  91470.000    0.975
  91500.000    0.967
  91530.000    1.005
  91560.000    0.978
  91590.000    1.048
  91620.000    0.993
  91650.000    1.017
  91680.000    0.904
  91710.000    1.003
  91740.000    0.975
  91770.000    1.036
  91800.000    0.985
  91830.000    1.028
  91860.000    0.935
  91890.000    0.922
  91920.000    0.923
  91950.000    0.908
  91980.000    0.968
  92010.000    0.956
  92040.000    0.865
  92070.000    0.902
  92100.000    0.920
  92130.000    0.868
  92160.000    0.970
  92190.000    0.951
  92220.000    0.995
  92250.000    0.893
  92280.000    0.909
  92310.000    0.863
  92340.000    0.954
  92370.000    0.933
  92400.000    0.954
  92430.000    0.869
  92460.000    0.907
  92490.000    0.938
  92520.000    0.957
  92550.000    0.950
  92580.000    0.898
  92610.000    0.917
  92640.000    0.902
  92670.000    0.993
  92700.000    0.886
  92730.000    0.910
  92760.000    0.866
  92790.000    0.864
  92820.000    0.915
  92850.000    0.893
  92880.000    0.899
  92910.000    1.009
  92940.000    0.989
  92970.000    0.996
  93000.000    0.918
  93030.000    0.894
  93060.000    0.890
  93090.000    1.002
  93120.000    0.955
  93150.000    0.994
  93180.000    1.034
  93210.000    1.036
  93240.000    0.957
  93270.000    0.918
  93300.000    1.029
  93330.000    0.943
  93360.000    0.996
  93390.000    0.984
  93420.000    0.959
  93450.000    0.998
  93480.000    0.973
  93510.000    1.055
  93540.000    0.986
  93570.000    0.937
  93600.000    0.975
  93630.000    0.982
  93660.000    0.961
  93690.000    0.948
  93720.000    0.957
  93750.000    0.949
  93780.000    0.924
  93810.000    0.982
  93840.000    0.931
  93870.000    0.951
  93900.000    0.948
  93930.000    0.992
  93960.000    0.989
  93990.000    1.027
  94020.000    0.954
  94050.000    0.949
  94080.000    0.944
  94110.000    0.954
  94140.000    0.965
  94170.000    0.981
  94200.000    1.019
  94230.000    0.965
  94260.000    0.971
  94290.000    0.986
  94320.000    0.969
  94350.000    0.997
  94380.000    0.919
  94410.000    0.984
  94440.000    0.955
  94470.000    0.993
  94500.000    0.937
  94530.000    0.957
  94560.000    1.043
  94590.000    1.000
  94620.000    0.920
  94650.000    0.903
  94680.000    0.951
  94710.000    0.943
  94740.000    0.943
  94770.000    1.070
  94800.000    0.976
  94830.000    1.017
  94860.000    1.049
  94890.000    0.957
  94920.000    1.013
  94950.000    0.980
  94980.000    0.955
  95010.000    1.012
  95040.000    1.008
  95070.000    0.987
  95100.000    1.046
  95130.000    0.945
  95160.000    1.015
  95190.000    0.993
  95220.000    0.989
  95250.000    0.944
  95280.000    0.933
  95310.000    1.015
  95340.000    0.966
  95370.000    1.008
  95400.000    0.988
  95430.000    1.005
  95460.000    0.951
  95490.000    0.942
  95520.000    0.962
  95550.000    0.997
  95580.000    0.999
  95610.000    1.102
  95640.000    0.941
  95670.000    0.985
  95700.000    0.952
  95730.000    0.994
  95760.000    1.011
  95790.000    1.030
  95820.000    0.984
  95850.000    1.025
  95880.000    1.030
  95910.000    1.079
  95940.000    0.958
  95970.000    0.947
  96000.000    0.995
  96030.000    1.063
  96060.000    1.008
  96090.000    0.989
  96120.000    0.980
  96150.000    1.023
  96180.000    1.036
  96210.000    0.912
  96240.000    1.031
  96270.000    0.930
  96300.000    0.991
  96330.000    0.970
  96360.000    0.950
  96390.000    0.944
  96420.000    0.915
  96450.000    0.967
  96480.000    1.012
  96510.000    1.021
  96540.000    1.026
  96570.000    1.015
  96600.000    1.070
  96630.000    1.079
  96660.000    1.062
  96690.000    1.032
  96720.000    0.960
  96750.000    1.046
  96780.000    1.081
  96810.000    0.957
  96840.000    1.003
  96870.000    0.936
  96900.000    1.028
  96930.000    0.948
  96960.000    1.002
  96990.000    1.083
  97020.000    1.009
  97050.000    1.047
  97080.000    1.044
  97110.000    1.054
  97140.000    1.005
  97170.000    0.944
  97200.000    0.987
  97230.000    0.911
  97260.000    0.975
  97290.000    0.961
  97320.000    0.937
  97350.000    1.016
  97380.000    1.012
  97410.000    0.962
  97440.000    0.991
  97470.000    1.004
  97500.000    1.001
  97530.000    0.955
  97560.000    1.018
  97590.000    1.004
  97620.000    1.014
  97650.000    1.002
  97680.000    1.006
  97710.000    0.989
  97740.000    1.042
  97770.000    0.923
  97800.000    0.920
  97830.000    0.928
  97860.000    0.958
  97890.000    1.012
  97920.000    0.877
  97950.000    0.971
  97980.000    0.905
  98010.000    0.996
  98040.000    1.042
  98070.000    0.987
  98100.000    1.012
  98130.000    1.014
  98160.000    0.926
  98190.000    1.031
  98220.000    0.916
  98250.000    0.951
  98280.000    0.999
  98310.000    1.002
  98340.000    0.961
  98370.000    0.941
  98400.000    0.992
  98430.000    1.014
  98460.000    0.961
  98490.000    1.060
  98520.000    0.972
  98550.000    0.956
  98580.000    1.029
  98610.000    0.994
  98640.000    0.969
  98670.000    1.024
  98700.000    1.033
  98730.000    0.988
  98760.000    1.064
  98790.000    0.957
  98820.000    1.048
  98850.000    1.082
  98880.000    0.964
  98910.000    0.951
  98940.000    0.967
  98970.000    1.019
  99000.000    0.988
  99030.000    1.027
  99060.000    1.016
  99090.000    1.040
  99120.000    1.044
  99150.000    1.031
  99180.000    0.940
  99210.000    0.983
  99240.000    0.994
  99270.000    0.972
  99300.000    0.989
  99330.000    0.938
  99360.000    1.027
  99390.000    0.941
  99420.000    1.031
  99450.000    0.977
  99480.000    0.950
  99510.000    0.963
  99540.000    0.984
  99570.000    1.014
  99600.000    1.004
  99630.000    0.864
  99660.000    0.981
  99690.000    0.990
  99720.000    0.950
  99750.000    1.002
  99780.000    0.963
  99810.000    0.934
  99840.000    0.947
  99870.000    0.962
  99900.000    0.935
  99930.000    0.983
  99960.000    0.937
  99990.000    0.925
