# Supplementary material for: Identification and validation of biomarkers associated with lactic acid metabolism in diabetic nephropathy
Source: PeerJ. 2026 Mar 3;14:e20761. doi: 10.7717/peerj.20761 (PMC12965171; doi:10.7717/peerj.20761)
Supplement: Supplemental Information 29 [file peerj-14-20761-s029.xvg]

# This file was created Tue Jul 15 20:48:17 2025
# Created by:
#                     :-) GROMACS - gmx distance, 2023.2 (-:
# 
# Executable:   /usr/local/gromacs/bin/gmx
# Data prefix:  /usr/local/gromacs
# Working dir:  /root/autodl-tmp/102_NJZK-20403-7-2/PTGS2_CIMICOXIB-67890/1
# Command line:
#   gmx distance -f md_0_1.xtc -s md_0_1.tpr -n distance_pairs.ndx -select 'com of group 17 plus com of group 27' -oall distance_group17_group27.xvg
# gmx distance is part of G R O M A C S:
#
# Gromacs Runs On Most of All Computer Systems
#
@    title "Distance"
@    xaxis  label "Time (ps)"
@    yaxis  label "Distance (nm)"
@TYPE xy
      0.000    1.610
     30.000    1.685
     60.000    1.639
     90.000    1.667
    120.000    1.633
    150.000    1.662
    180.000    1.622
    210.000    1.649
    240.000    1.606
    270.000    1.631
    300.000    1.622
    330.000    1.624
    360.000    1.673
    390.000    1.641
    420.000    1.640
    450.000    1.612
    480.000    1.604
    510.000    1.596
    540.000    1.640
    570.000    1.612
    600.000    1.645
    630.000    1.633
    660.000    1.634
    690.000    1.676
    720.000    1.675
    750.000    1.658
    780.000    1.612
    810.000    1.609
    840.000    1.620
    870.000    1.597
    900.000    1.584
    930.000    1.592
    960.000    1.625
    990.000    1.631
   1020.000    1.638
   1050.000    1.606
   1080.000    1.632
   1110.000    1.612
   1140.000    1.592
   1170.000    1.588
   1200.000    1.638
   1230.000    1.567
   1260.000    1.610
   1290.000    1.607
   1320.000    1.630
   1350.000    1.604
   1380.000    1.614
   1410.000    1.600
   1440.000    1.621
   1470.000    1.630
   1500.000    1.658
   1530.000    1.640
   1560.000    1.647
   1590.000    1.614
   1620.000    1.657
   1650.000    1.594
   1680.000    1.629
   1710.000    1.642
   1740.000    1.623
   1770.000    1.647
   1800.000    1.630
   1830.000    1.626
   1860.000    1.657
   1890.000    1.594
   1920.000    1.624
   1950.000    1.605
   1980.000    1.612
   2010.000    1.643
   2040.000    1.677
   2070.000    1.641
   2100.000    1.647
   2130.000    1.647
   2160.000    1.616
   2190.000    1.641
   2220.000    1.639
   2250.000    1.629
   2280.000    1.642
   2310.000    1.640
   2340.000    1.621
   2370.000    1.634
   2400.000    1.652
   2430.000    1.671
   2460.000    1.657
   2490.000    1.624
   2520.000    1.687
   2550.000    1.621
   2580.000    1.667
   2610.000    1.644
   2640.000    1.632
   2670.000    1.658
   2700.000    1.638
   2730.000    1.610
   2760.000    1.658
   2790.000    1.660
   2820.000    1.648
   2850.000    1.623
   2880.000    1.626
   2910.000    1.606
   2940.000    1.622
   2970.000    1.589
   3000.000    1.637
   3030.000    1.628
   3060.000    1.638
   3090.000    1.660
   3120.000    1.616
   3150.000    1.655
   3180.000    1.629
   3210.000    1.647
   3240.000    1.663
   3270.000    1.647
   3300.000    1.629
   3330.000    1.614
   3360.000    1.621
   3390.000    1.658
   3420.000    1.652
   3450.000    1.675
   3480.000    1.623
   3510.000    1.642
   3540.000    1.626
   3570.000    1.632
   3600.000    1.658
   3630.000    1.614
   3660.000    1.649
   3690.000    1.664
   3720.000    1.634
   3750.000    1.643
   3780.000    1.647
   3810.000    1.642
   3840.000    1.621
   3870.000    1.609
   3900.000    1.639
   3930.000    1.643
   3960.000    1.605
   3990.000    1.632
   4020.000    1.614
   4050.000    1.616
   4080.000    1.617
   4110.000    1.634
   4140.000    1.651
   4170.000    1.688
   4200.000    1.660
   4230.000    1.673
   4260.000    1.629
   4290.000    1.634
   4320.000    1.648
   4350.000    1.613
   4380.000    1.609
   4410.000    1.598
   4440.000    1.625
   4470.000    1.639
   4500.000    1.639
   4530.000    1.632
   4560.000    1.659
   4590.000    1.625
   4620.000    1.644
   4650.000    1.623
   4680.000    1.649
   4710.000    1.642
   4740.000    1.654
   4770.000    1.634
   4800.000    1.649
   4830.000    1.647
   4860.000    1.656
   4890.000    1.655
   4920.000    1.663
   4950.000    1.620
   4980.000    1.593
   5010.000    1.669
   5040.000    1.635
   5070.000    1.630
   5100.000    1.634
   5130.000    1.649
   5160.000    1.654
   5190.000    1.645
   5220.000    1.666
   5250.000    1.638
   5280.000    1.645
   5310.000    1.639
   5340.000    1.622
   5370.000    1.629
   5400.000    1.641
   5430.000    1.638
   5460.000    1.653
   5490.000    1.616
   5520.000    1.640
   5550.000    1.614
   5580.000    1.629
   5610.000    1.629
   5640.000    1.648
   5670.000    1.637
   5700.000    1.654
   5730.000    1.628
   5760.000    1.635
   5790.000    1.621
   5820.000    1.667
   5850.000    1.626
   5880.000    1.662
   5910.000    1.672
   5940.000    1.620
   5970.000    1.656
   6000.000    1.689
   6030.000    1.653
   6060.000    1.644
   6090.000    1.635
   6120.000    1.634
   6150.000    1.654
   6180.000    1.637
   6210.000    1.641
   6240.000    1.636
   6270.000    1.662
   6300.000    1.669
   6330.000    1.656
   6360.000    1.628
   6390.000    1.676
   6420.000    1.618
   6450.000    1.622
   6480.000    1.643
   6510.000    1.704
   6540.000    1.648
   6570.000    1.612
   6600.000    1.644
   6630.000    1.663
   6660.000    1.648
   6690.000    1.642
   6720.000    1.653
   6750.000    1.673
   6780.000    1.650
   6810.000    1.655
   6840.000    1.584
   6870.000    1.633
   6900.000    1.629
   6930.000    1.646
   6960.000    1.658
   6990.000    1.604
   7020.000    1.645
   7050.000    1.658
   7080.000    1.630
   7110.000    1.636
   7140.000    1.655
   7170.000    1.647
   7200.000    1.612
   7230.000    1.652
   7260.000    1.628
   7290.000    1.681
   7320.000    1.632
   7350.000    1.616
   7380.000    1.626
   7410.000    1.630
   7440.000    1.655
   7470.000    1.660
   7500.000    1.607
   7530.000    1.643
   7560.000    1.620
   7590.000    1.638
   7620.000    1.667
   7650.000    1.686
   7680.000    1.672
   7710.000    1.642
   7740.000    1.659
   7770.000    1.695
   7800.000    1.702
   7830.000    1.655
   7860.000    1.679
   7890.000    1.681
   7920.000    1.690
   7950.000    1.650
   7980.000    1.645
   8010.000    1.653
   8040.000    1.649
   8070.000    1.683
   8100.000    1.677
   8130.000    1.685
   8160.000    1.675
   8190.000    1.674
   8220.000    1.658
   8250.000    1.663
   8280.000    1.655
   8310.000    1.728
   8340.000    1.675
   8370.000    1.710
   8400.000    1.704
   8430.000    1.682
   8460.000    1.659
   8490.000    1.665
   8520.000    1.679
   8550.000    1.689
   8580.000    1.698
   8610.000    1.696
   8640.000    1.667
   8670.000    1.653
   8700.000    1.628
   8730.000    1.680
   8760.000    1.638
   8790.000    1.682
   8820.000    1.628
   8850.000    1.666
   8880.000    1.659
   8910.000    1.631
   8940.000    1.684
   8970.000    1.693
   9000.000    1.645
   9030.000    1.658
   9060.000    1.648
   9090.000    1.675
   9120.000    1.681
   9150.000    1.730
   9180.000    1.704
   9210.000    1.696
   9240.000    1.722
   9270.000    1.690
   9300.000    1.707
   9330.000    1.674
   9360.000    1.682
   9390.000    1.667
   9420.000    1.654
   9450.000    1.664
   9480.000    1.685
   9510.000    1.648
   9540.000    1.670
   9570.000    1.673
   9600.000    1.643
   9630.000    1.691
   9660.000    1.647
   9690.000    1.711
   9720.000    1.699
   9750.000    1.682
   9780.000    1.657
   9810.000    1.721
   9840.000    1.685
   9870.000    1.658
   9900.000    1.703
   9930.000    1.676
   9960.000    1.696
   9990.000    1.679
  10020.000    1.662
  10050.000    1.666
  10080.000    1.664
  10110.000    1.690
  10140.000    1.714
  10170.000    1.721
  10200.000    1.735
  10230.000    1.693
  10260.000    1.688
  10290.000    1.672
  10320.000    1.676
  10350.000    1.663
  10380.000    1.668
  10410.000    1.710
  10440.000    1.687
  10470.000    1.687
  10500.000    1.684
  10530.000    1.681
  10560.000    1.677
  10590.000    1.705
  10620.000    1.701
  10650.000    1.665
  10680.000    1.684
  10710.000    1.684
  10740.000    1.665
  10770.000    1.681
  10800.000    1.696
  10830.000    1.686
  10860.000    1.692
  10890.000    1.693
  10920.000    1.694
  10950.000    1.705
  10980.000    1.675
  11010.000    1.664
  11040.000    1.665
  11070.000    1.719
  11100.000    1.680
  11130.000    1.690
  11160.000    1.687
  11190.000    1.659
  11220.000    1.641
  11250.000    1.670
  11280.000    1.655
  11310.000    1.688
  11340.000    1.713
  11370.000    1.673
  11400.000    1.673
  11430.000    1.663
  11460.000    1.682
  11490.000    1.651
  11520.000    1.671
  11550.000    1.713
  11580.000    1.656
  11610.000    1.647
  11640.000    1.683
  11670.000    1.652
  11700.000    1.624
  11730.000    1.648
  11760.000    1.668
  11790.000    1.626
  11820.000    1.690
  11850.000    1.673
  11880.000    1.717
  11910.000    1.697
  11940.000    1.677
  11970.000    1.690
  12000.000    1.694
  12030.000    1.673
  12060.000    1.671
  12090.000    1.672
  12120.000    1.659
  12150.000    1.667
  12180.000    1.659
  12210.000    1.682
  12240.000    1.670
  12270.000    1.723
  12300.000    1.686
  12330.000    1.659
  12360.000    1.682
  12390.000    1.670
  12420.000    1.684
  12450.000    1.660
  12480.000    1.669
  12510.000    1.640
  12540.000    1.650
  12570.000    1.625
  12600.000    1.650
  12630.000    1.668
  12660.000    1.638
  12690.000    1.681
  12720.000    1.677
  12750.000    1.678
  12780.000    1.671
  12810.000    1.678
  12840.000    1.687
  12870.000    1.669
  12900.000    1.681
  12930.000    1.656
  12960.000    1.661
  12990.000    1.667
  13020.000    1.663
  13050.000    1.664
  13080.000    1.639
  13110.000    1.679
  13140.000    1.666
  13170.000    1.652
  13200.000    1.665
  13230.000    1.686
  13260.000    1.692
  13290.000    1.685
  13320.000    1.689
  13350.000    1.669
  13380.000    1.699
  13410.000    1.658
  13440.000    1.678
  13470.000    1.692
  13500.000    1.716
  13530.000    1.693
  13560.000    1.672
  13590.000    1.706
  13620.000    1.720
  13650.000    1.718
  13680.000    1.694
  13710.000    1.666
  13740.000    1.711
  13770.000    1.720
  13800.000    1.641
  13830.000    1.682
  13860.000    1.697
  13890.000    1.650
  13920.000    1.665
  13950.000    1.691
  13980.000    1.657
  14010.000    1.649
  14040.000    1.659
  14070.000    1.655
  14100.000    1.665
  14130.000    1.641
  14160.000    1.646
  14190.000    1.656
  14220.000    1.676
  14250.000    1.694
  14280.000    1.662
  14310.000    1.665
  14340.000    1.653
  14370.000    1.654
  14400.000    1.637
  14430.000    1.675
  14460.000    1.642
  14490.000    1.674
  14520.000    1.663
  14550.000    1.637
  14580.000    1.649
  14610.000    1.671
  14640.000    1.663
  14670.000    1.653
  14700.000    1.657
  14730.000    1.638
  14760.000    1.635
  14790.000    1.674
  14820.000    1.684
  14850.000    1.662
  14880.000    1.674
  14910.000    1.643
  14940.000    1.664
  14970.000    1.680
  15000.000    1.661
  15030.000    1.638
  15060.000    1.653
  15090.000    1.679
  15120.000    1.674
  15150.000    1.659
  15180.000    1.661
  15210.000    1.643
  15240.000    1.606
  15270.000    1.629
  15300.000    1.662
  15330.000    1.674
  15360.000    1.659
  15390.000    1.657
  15420.000    1.667
  15450.000    1.673
  15480.000    1.661
  15510.000    1.656
  15540.000    1.653
  15570.000    1.661
  15600.000    1.640
  15630.000    1.649
  15660.000    1.643
  15690.000    1.678
  15720.000    1.648
  15750.000    1.639
  15780.000    1.638
  15810.000    1.684
  15840.000    1.655
  15870.000    1.663
  15900.000    1.679
  15930.000    1.620
  15960.000    1.667
  15990.000    1.673
  16020.000    1.623
  16050.000    1.638
  16080.000    1.668
  16110.000    1.611
  16140.000    1.658
  16170.000    1.670
  16200.000    1.623
  16230.000    1.663
  16260.000    1.637
  16290.000    1.613
  16320.000    1.627
  16350.000    1.654
  16380.000    1.649
  16410.000    1.637
  16440.000    1.651
  16470.000    1.684
  16500.000    1.687
  16530.000    1.655
  16560.000    1.659
  16590.000    1.623
  16620.000    1.662
  16650.000    1.692
  16680.000    1.670
  16710.000    1.652
  16740.000    1.661
  16770.000    1.660
  16800.000    1.689
  16830.000    1.659
  16860.000    1.674
  16890.000    1.635
  16920.000    1.664
  16950.000    1.657
  16980.000    1.656
  17010.000    1.632
  17040.000    1.702
  17070.000    1.680
  17100.000    1.630
  17130.000    1.624
  17160.000    1.657
  17190.000    1.625
  17220.000    1.644
  17250.000    1.623
  17280.000    1.617
  17310.000    1.632
  17340.000    1.638
  17370.000    1.665
  17400.000    1.674
  17430.000    1.609
  17460.000    1.603
  17490.000    1.640
  17520.000    1.679
  17550.000    1.643
  17580.000    1.626
  17610.000    1.663
  17640.000    1.626
  17670.000    1.644
  17700.000    1.682
  17730.000    1.624
  17760.000    1.631
  17790.000    1.621
  17820.000    1.653
  17850.000    1.668
  17880.000    1.621
  17910.000    1.649
  17940.000    1.655
  17970.000    1.641
  18000.000    1.644
  18030.000    1.610
  18060.000    1.632
  18090.000    1.648
  18120.000    1.627
  18150.000    1.624
  18180.000    1.661
  18210.000    1.637
  18240.000    1.626
  18270.000    1.616
  18300.000    1.610
  18330.000    1.650
  18360.000    1.620
  18390.000    1.643
  18420.000    1.677
  18450.000    1.616
  18480.000    1.604
  18510.000    1.640
  18540.000    1.619
  18570.000    1.642
  18600.000    1.636
  18630.000    1.644
  18660.000    1.678
  18690.000    1.657
  18720.000    1.654
  18750.000    1.625
  18780.000    1.656
  18810.000    1.626
  18840.000    1.673
  18870.000    1.695
  18900.000    1.628
  18930.000    1.685
  18960.000    1.707
  18990.000    1.604
  19020.000    1.637
  19050.000    1.628
  19080.000    1.663
  19110.000    1.620
  19140.000    1.631
  19170.000    1.612
  19200.000    1.643
  19230.000    1.668
  19260.000    1.644
  19290.000    1.620
  19320.000    1.630
  19350.000    1.605
  19380.000    1.604
  19410.000    1.615
  19440.000    1.609
  19470.000    1.609
  19500.000    1.627
  19530.000    1.593
  19560.000    1.633
  19590.000    1.653
  19620.000    1.628
  19650.000    1.596
  19680.000    1.619
  19710.000    1.647
  19740.000    1.646
  19770.000    1.617
  19800.000    1.617
  19830.000    1.653
  19860.000    1.637
  19890.000    1.589
  19920.000    1.621
  19950.000    1.649
  19980.000    1.604
  20010.000    1.648
  20040.000    1.600
  20070.000    1.622
  20100.000    1.571
  20130.000    1.632
  20160.000    1.630
  20190.000    1.619
  20220.000    1.599
  20250.000    1.627
  20280.000    1.615
  20310.000    1.597
  20340.000    1.635
  20370.000    1.659
  20400.000    1.655
  20430.000    1.627
  20460.000    1.640
  20490.000    1.627
  20520.000    1.644
  20550.000    1.604
  20580.000    1.599
  20610.000    1.639
  20640.000    1.630
  20670.000    1.599
  20700.000    1.633
  20730.000    1.623
  20760.000    1.651
  20790.000    1.626
  20820.000    1.607
  20850.000    1.633
  20880.000    1.590
  20910.000    1.646
  20940.000    1.647
  20970.000    1.653
  21000.000    1.647
  21030.000    1.635
  21060.000    1.610
  21090.000    1.621
  21120.000    1.635
  21150.000    1.615
  21180.000    1.661
  21210.000    1.647
  21240.000    1.605
  21270.000    1.653
  21300.000    1.646
  21330.000    1.581
  21360.000    1.599
  21390.000    1.642
  21420.000    1.641
  21450.000    1.625
  21480.000    1.657
  21510.000    1.629
  21540.000    1.643
  21570.000    1.642
  21600.000    1.650
  21630.000    1.664
  21660.000    1.629
  21690.000    1.643
  21720.000    1.656
  21750.000    1.642
  21780.000    1.628
  21810.000    1.589
  21840.000    1.600
  21870.000    1.662
  21900.000    1.584
  21930.000    1.605
  21960.000    1.633
  21990.000    1.620
  22020.000    1.612
  22050.000    1.652
  22080.000    1.619
  22110.000    1.625
  22140.000    1.604
  22170.000    1.667
  22200.000    1.630
  22230.000    1.635
  22260.000    1.647
  22290.000    1.628
  22320.000    1.624
  22350.000    1.664
  22380.000    1.629
  22410.000    1.596
  22440.000    1.612
  22470.000    1.617
  22500.000    1.627
  22530.000    1.622
  22560.000    1.645
  22590.000    1.617
  22620.000    1.637
  22650.000    1.647
  22680.000    1.617
  22710.000    1.616
  22740.000    1.603
  22770.000    1.615
  22800.000    1.636
  22830.000    1.585
  22860.000    1.635
  22890.000    1.605
  22920.000    1.595
  22950.000    1.632
  22980.000    1.627
  23010.000    1.632
  23040.000    1.600
  23070.000    1.625
  23100.000    1.666
  23130.000    1.626
  23160.000    1.661
  23190.000    1.647
  23220.000    1.635
  23250.000    1.617
  23280.000    1.652
  23310.000    1.611
  23340.000    1.634
  23370.000    1.641
  23400.000    1.632
  23430.000    1.618
  23460.000    1.597
  23490.000    1.658
  23520.000    1.613
  23550.000    1.618
  23580.000    1.638
  23610.000    1.643
  23640.000    1.645
  23670.000    1.581
  23700.000    1.621
  23730.000    1.613
  23760.000    1.658
  23790.000    1.625
  23820.000    1.612
  23850.000    1.598
  23880.000    1.640
  23910.000    1.642
  23940.000    1.597
  23970.000    1.625
  24000.000    1.623
  24030.000    1.627
  24060.000    1.658
  24090.000    1.651
  24120.000    1.658
  24150.000    1.615
  24180.000    1.626
  24210.000    1.623
  24240.000    1.632
  24270.000    1.604
  24300.000    1.633
  24330.000    1.639
  24360.000    1.638
  24390.000    1.679
  24420.000    1.666
  24450.000    1.636
  24480.000    1.634
  24510.000    1.646
  24540.000    1.663
  24570.000    1.628
  24600.000    1.609
  24630.000    1.644
  24660.000    1.637
  24690.000    1.628
  24720.000    1.659
  24750.000    1.652
  24780.000    1.676
  24810.000    1.649
  24840.000    1.640
  24870.000    1.633
  24900.000    1.594
  24930.000    1.640
  24960.000    1.643
  24990.000    1.643
  25020.000    1.639
  25050.000    1.655
  25080.000    1.636
  25110.000    1.654
  25140.000    1.644
  25170.000    1.616
  25200.000    1.621
  25230.000    1.619
  25260.000    1.615
  25290.000    1.640
  25320.000    1.607
  25350.000    1.647
  25380.000    1.636
  25410.000    1.653
  25440.000    1.664
  25470.000    1.630
  25500.000    1.636
  25530.000    1.637
  25560.000    1.599
  25590.000    1.636
  25620.000    1.637
  25650.000    1.638
  25680.000    1.653
  25710.000    1.658
  25740.000    1.641
  25770.000    1.641
  25800.000    1.641
  25830.000    1.625
  25860.000    1.688
  25890.000    1.638
  25920.000    1.668
  25950.000    1.650
  25980.000    1.629
  26010.000    1.665
  26040.000    1.653
  26070.000    1.659
  26100.000    1.632
  26130.000    1.628
  26160.000    1.609
  26190.000    1.638
  26220.000    1.637
  26250.000    1.606
  26280.000    1.613
  26310.000    1.650
  26340.000    1.635
  26370.000    1.654
  26400.000    1.660
  26430.000    1.668
  26460.000    1.613
  26490.000    1.643
  26520.000    1.641
  26550.000    1.622
  26580.000    1.627
  26610.000    1.626
  26640.000    1.626
  26670.000    1.623
  26700.000    1.621
  26730.000    1.642
  26760.000    1.629
  26790.000    1.624
  26820.000    1.608
  26850.000    1.624
  26880.000    1.665
  26910.000    1.648
  26940.000    1.624
  26970.000    1.603
  27000.000    1.613
  27030.000    1.614
  27060.000    1.644
  27090.000    1.631
  27120.000    1.568
  27150.000    1.584
  27180.000    1.660
  27210.000    1.650
  27240.000    1.615
  27270.000    1.610
  27300.000    1.609
  27330.000    1.615
  27360.000    1.603
  27390.000    1.614
  27420.000    1.614
  27450.000    1.624
  27480.000    1.598
  27510.000    1.567
  27540.000    1.594
  27570.000    1.638
  27600.000    1.624
  27630.000    1.608
  27660.000    1.639
  27690.000    1.643
  27720.000    1.644
  27750.000    1.621
  27780.000    1.595
  27810.000    1.652
  27840.000    1.648
  27870.000    1.676
  27900.000    1.636
  27930.000    1.623
  27960.000    1.628
  27990.000    1.646
  28020.000    1.636
  28050.000    1.635
  28080.000    1.627
  28110.000    1.631
  28140.000    1.638
  28170.000    1.632
  28200.000    1.613
  28230.000    1.634
  28260.000    1.610
  28290.000    1.633
  28320.000    1.668
  28350.000    1.621
  28380.000    1.656
  28410.000    1.655
  28440.000    1.633
  28470.000    1.653
  28500.000    1.646
  28530.000    1.640
  28560.000    1.634
  28590.000    1.625
  28620.000    1.592
  28650.000    1.655
  28680.000    1.640
  28710.000    1.655
  28740.000    1.642
  28770.000    1.609
  28800.000    1.622
  28830.000    1.654
  28860.000    1.614
  28890.000    1.624
  28920.000    1.660
  28950.000    1.579
  28980.000    1.616
  29010.000    1.632
  29040.000    1.676
  29070.000    1.625
  29100.000    1.615
  29130.000    1.669
  29160.000    1.642
  29190.000    1.630
  29220.000    1.628
  29250.000    1.640
  29280.000    1.670
  29310.000    1.636
  29340.000    1.625
  29370.000    1.637
  29400.000    1.629
  29430.000    1.644
  29460.000    1.609
  29490.000    1.602
  29520.000    1.676
  29550.000    1.633
  29580.000    1.596
  29610.000    1.666
  29640.000    1.641
  29670.000    1.627
  29700.000    1.587
  29730.000    1.610
  29760.000    1.609
  29790.000    1.612
  29820.000    1.608
  29850.000    1.644
  29880.000    1.673
  29910.000    1.648
  29940.000    1.641
  29970.000    1.655
  30000.000    1.681
  30030.000    1.666
  30060.000    1.617
  30090.000    1.635
  30120.000    1.597
  30150.000    1.649
  30180.000    1.644
  30210.000    1.611
  30240.000    1.640
  30270.000    1.620
  30300.000    1.617
  30330.000    1.646
  30360.000    1.612
  30390.000    1.613
  30420.000    1.607
  30450.000    1.620
  30480.000    1.623
  30510.000    1.596
  30540.000    1.604
  30570.000    1.606
  30600.000    1.613
  30630.000    1.640
  30660.000    1.609
  30690.000    1.609
  30720.000    1.586
  30750.000    1.635
  30780.000    1.627
  30810.000    1.613
  30840.000    1.598
  30870.000    1.614
  30900.000    1.637
  30930.000    1.591
  30960.000    1.594
  30990.000    1.633
  31020.000    1.642
  31050.000    1.625
  31080.000    1.613
  31110.000    1.613
  31140.000    1.606
  31170.000    1.606
  31200.000    1.633
  31230.000    1.624
  31260.000    1.612
  31290.000    1.599
  31320.000    1.599
  31350.000    1.639
  31380.000    1.614
  31410.000    1.615
  31440.000    1.587
  31470.000    1.635
  31500.000    1.620
  31530.000    1.594
  31560.000    1.635
  31590.000    1.610
  31620.000    1.633
  31650.000    1.602
  31680.000    1.634
  31710.000    1.612
  31740.000    1.632
  31770.000    1.620
  31800.000    1.621
  31830.000    1.621
  31860.000    1.621
  31890.000    1.596
  31920.000    1.619
  31950.000    1.626
  31980.000    1.610
  32010.000    1.590
  32040.000    1.635
  32070.000    1.624
  32100.000    1.628
  32130.000    1.627
  32160.000    1.656
  32190.000    1.641
  32220.000    1.639
  32250.000    1.588
  32280.000    1.635
  32310.000    1.633
  32340.000    1.610
  32370.000    1.640
  32400.000    1.600
  32430.000    1.665
  32460.000    1.641
  32490.000    1.648
  32520.000    1.644
  32550.000    1.620
  32580.000    1.602
  32610.000    1.601
  32640.000    1.649
  32670.000    1.613
  32700.000    1.664
  32730.000    1.635
  32760.000    1.657
  32790.000    1.645
  32820.000    1.597
  32850.000    1.655
  32880.000    1.659
  32910.000    1.659
  32940.000    1.660
  32970.000    1.623
  33000.000    1.656
  33030.000    1.717
  33060.000    1.671
  33090.000    1.681
  33120.000    1.647
  33150.000    1.658
  33180.000    1.671
  33210.000    1.668
  33240.000    1.666
  33270.000    1.676
  33300.000    1.683
  33330.000    1.651
  33360.000    1.666
  33390.000    1.682
  33420.000    1.680
  33450.000    1.678
  33480.000    1.686
  33510.000    1.648
  33540.000    1.642
  33570.000    1.672
  33600.000    1.657
  33630.000    1.688
  33660.000    1.668
  33690.000    1.652
  33720.000    1.676
  33750.000    1.667
  33780.000    1.671
  33810.000    1.637
  33840.000    1.653
  33870.000    1.629
  33900.000    1.678
  33930.000    1.659
  33960.000    1.733
  33990.000    1.695
  34020.000    1.689
  34050.000    1.682
  34080.000    1.629
  34110.000    1.675
  34140.000    1.649
  34170.000    1.672
  34200.000    1.663
  34230.000    1.686
  34260.000    1.679
  34290.000    1.710
  34320.000    1.729
  34350.000    1.709
  34380.000    1.690
  34410.000    1.683
  34440.000    1.658
  34470.000    1.678
  34500.000    1.632
  34530.000    1.630
  34560.000    1.674
  34590.000    1.658
  34620.000    1.694
  34650.000    1.672
  34680.000    1.651
  34710.000    1.659
  34740.000    1.659
  34770.000    1.696
  34800.000    1.665
  34830.000    1.672
  34860.000    1.619
  34890.000    1.649
  34920.000    1.684
  34950.000    1.638
  34980.000    1.683
  35010.000    1.653
  35040.000    1.662
  35070.000    1.681
  35100.000    1.708
  35130.000    1.654
  35160.000    1.674
  35190.000    1.685
  35220.000    1.693
  35250.000    1.677
  35280.000    1.684
  35310.000    1.683
  35340.000    1.650
  35370.000    1.677
  35400.000    1.696
  35430.000    1.691
  35460.000    1.673
  35490.000    1.649
  35520.000    1.669
  35550.000    1.652
  35580.000    1.716
  35610.000    1.694
  35640.000    1.698
  35670.000    1.699
  35700.000    1.702
  35730.000    1.704
  35760.000    1.708
  35790.000    1.640
  35820.000    1.632
  35850.000    1.644
  35880.000    1.673
  35910.000    1.707
  35940.000    1.709
  35970.000    1.680
  36000.000    1.672
  36030.000    1.703
  36060.000    1.664
  36090.000    1.658
  36120.000    1.695
  36150.000    1.704
  36180.000    1.740
  36210.000    1.666
  36240.000    1.642
  36270.000    1.695
  36300.000    1.698
  36330.000    1.707
  36360.000    1.696
  36390.000    1.660
  36420.000    1.699
  36450.000    1.707
  36480.000    1.739
  36510.000    1.709
  36540.000    1.748
  36570.000    1.705
  36600.000    1.711
  36630.000    1.691
  36660.000    1.724
  36690.000    1.717
  36720.000    1.719
  36750.000    1.725
  36780.000    1.702
  36810.000    1.666
  36840.000    1.715
  36870.000    1.694
  36900.000    1.689
  36930.000    1.701
  36960.000    1.709
  36990.000    1.717
  37020.000    1.708
  37050.000    1.680
  37080.000    1.706
  37110.000    1.728
  37140.000    1.701
  37170.000    1.714
  37200.000    1.786
  37230.000    1.783
  37260.000    1.716
  37290.000    1.703
  37320.000    1.729
  37350.000    1.696
  37380.000    1.710
  37410.000    1.719
  37440.000    1.736
  37470.000    1.682
  37500.000    1.724
  37530.000    1.721
  37560.000    1.698
  37590.000    1.711
  37620.000    1.706
  37650.000    1.707
  37680.000    1.708
  37710.000    1.723
  37740.000    1.735
  37770.000    1.668
  37800.000    1.730
  37830.000    1.713
  37860.000    1.719
  37890.000    1.695
  37920.000    1.736
  37950.000    1.714
  37980.000    1.697
  38010.000    1.714
  38040.000    1.687
  38070.000    1.692
  38100.000    1.674
  38130.000    1.709
  38160.000    1.714
  38190.000    1.698
  38220.000    1.733
  38250.000    1.722
  38280.000    1.668
  38310.000    1.679
  38340.000    1.719
  38370.000    1.658
  38400.000    1.683
  38430.000    1.656
  38460.000    1.676
  38490.000    1.705
  38520.000    1.730
  38550.000    1.710
  38580.000    1.709
  38610.000    1.676
  38640.000    1.660
  38670.000    1.701
  38700.000    1.710
  38730.000    1.682
  38760.000    1.681
  38790.000    1.679
  38820.000    1.740
  38850.000    1.713
  38880.000    1.687
  38910.000    1.694
  38940.000    1.726
  38970.000    1.687
  39000.000    1.690
  39030.000    1.703
  39060.000    1.665
  39090.000    1.650
  39120.000    1.626
  39150.000    1.661
  39180.000    1.692
  39210.000    1.661
  39240.000    1.655
  39270.000    1.678
  39300.000    1.681
  39330.000    1.630
  39360.000    1.666
  39390.000    1.671
  39420.000    1.655
  39450.000    1.638
  39480.000    1.650
  39510.000    1.727
  39540.000    1.649
  39570.000    1.668
  39600.000    1.628
  39630.000    1.676
  39660.000    1.638
  39690.000    1.631
  39720.000    1.689
  39750.000    1.640
  39780.000    1.604
  39810.000    1.635
  39840.000    1.636
  39870.000    1.679
  39900.000    1.696
  39930.000    1.665
  39960.000    1.697
  39990.000    1.710
  40020.000    1.706
  40050.000    1.734
  40080.000    1.674
  40110.000    1.646
  40140.000    1.677
  40170.000    1.697
  40200.000    1.730
  40230.000    1.700
  40260.000    1.712
  40290.000    1.689
  40320.000    1.720
  40350.000    1.695
  40380.000    1.687
  40410.000    1.658
  40440.000    1.691
  40470.000    1.705
  40500.000    1.712
  40530.000    1.698
  40560.000    1.718
  40590.000    1.717
  40620.000    1.697
  40650.000    1.662
  40680.000    1.705
  40710.000    1.750
  40740.000    1.700
  40770.000    1.680
  40800.000    1.649
  40830.000    1.642
  40860.000    1.644
  40890.000    1.665
  40920.000    1.623
  40950.000    1.629
  40980.000    1.669
  41010.000    1.641
  41040.000    1.638
  41070.000    1.644
  41100.000    1.647
  41130.000    1.628
  41160.000    1.667
  41190.000    1.661
  41220.000    1.641
  41250.000    1.623
  41280.000    1.663
  41310.000    1.664
  41340.000    1.655
  41370.000    1.666
  41400.000    1.654
  41430.000    1.692
  41460.000    1.658
  41490.000    1.669
  41520.000    1.685
  41550.000    1.651
  41580.000    1.641
  41610.000    1.635
  41640.000    1.634
  41670.000    1.638
  41700.000    1.613
  41730.000    1.656
  41760.000    1.644
  41790.000    1.642
  41820.000    1.608
  41850.000    1.661
  41880.000    1.655
  41910.000    1.625
  41940.000    1.644
  41970.000    1.647
  42000.000    1.667
  42030.000    1.638
  42060.000    1.647
  42090.000    1.632
  42120.000    1.625
  42150.000    1.585
  42180.000    1.644
  42210.000    1.619
  42240.000    1.639
  42270.000    1.627
  42300.000    1.688
  42330.000    1.654
  42360.000    1.646
  42390.000    1.623
  42420.000    1.650
  42450.000    1.625
  42480.000    1.621
  42510.000    1.635
  42540.000    1.639
  42570.000    1.675
  42600.000    1.640
  42630.000    1.627
  42660.000    1.644
  42690.000    1.653
  42720.000    1.624
  42750.000    1.659
  42780.000    1.652
  42810.000    1.652
  42840.000    1.626
  42870.000    1.630
  42900.000    1.580
  42930.000    1.633
  42960.000    1.643
  42990.000    1.598
  43020.000    1.642
  43050.000    1.657
  43080.000    1.674
  43110.000    1.650
  43140.000    1.628
  43170.000    1.647
  43200.000    1.612
  43230.000    1.623
  43260.000    1.654
  43290.000    1.634
  43320.000    1.677
  43350.000    1.639
  43380.000    1.652
  43410.000    1.609
  43440.000    1.611
  43470.000    1.624
  43500.000    1.606
  43530.000    1.629
  43560.000    1.623
  43590.000    1.647
  43620.000    1.629
  43650.000    1.670
  43680.000    1.624
  43710.000    1.614
  43740.000    1.639
  43770.000    1.636
  43800.000    1.625
  43830.000    1.639
  43860.000    1.609
  43890.000    1.627
  43920.000    1.601
  43950.000    1.608
  43980.000    1.658
  44010.000    1.620
  44040.000    1.604
  44070.000    1.655
  44100.000    1.636
  44130.000    1.645
  44160.000    1.625
  44190.000    1.646
  44220.000    1.649
  44250.000    1.625
  44280.000    1.614
  44310.000    1.610
  44340.000    1.654
  44370.000    1.634
  44400.000    1.612
  44430.000    1.600
  44460.000    1.618
  44490.000    1.605
  44520.000    1.647
  44550.000    1.622
  44580.000    1.614
  44610.000    1.625
  44640.000    1.639
  44670.000    1.611
  44700.000    1.605
  44730.000    1.610
  44760.000    1.599
  44790.000    1.631
  44820.000    1.647
  44850.000    1.595
  44880.000    1.619
  44910.000    1.641
  44940.000    1.644
  44970.000    1.618
  45000.000    1.649
  45030.000    1.648
  45060.000    1.643
  45090.000    1.669
  45120.000    1.670
  45150.000    1.639
  45180.000    1.647
  45210.000    1.597
  45240.000    1.627
  45270.000    1.599
  45300.000    1.660
  45330.000    1.624
  45360.000    1.583
  45390.000    1.618
  45420.000    1.647
  45450.000    1.614
  45480.000    1.657
  45510.000    1.616
  45540.000    1.624
  45570.000    1.617
  45600.000    1.649
  45630.000    1.657
  45660.000    1.640
  45690.000    1.639
  45720.000    1.633
  45750.000    1.650
  45780.000    1.603
  45810.000    1.622
  45840.000    1.622
  45870.000    1.627
  45900.000    1.610
  45930.000    1.569
  45960.000    1.628
  45990.000    1.563
  46020.000    1.591
  46050.000    1.657
  46080.000    1.600
  46110.000    1.634
  46140.000    1.593
  46170.000    1.619
  46200.000    1.599
  46230.000    1.654
  46260.000    1.635
  46290.000    1.619
  46320.000    1.597
  46350.000    1.599
  46380.000    1.623
  46410.000    1.611
  46440.000    1.587
  46470.000    1.602
  46500.000    1.571
  46530.000    1.625
  46560.000    1.603
  46590.000    1.586
  46620.000    1.572
  46650.000    1.605
  46680.000    1.579
  46710.000    1.594
  46740.000    1.589
  46770.000    1.584
  46800.000    1.624
  46830.000    1.594
  46860.000    1.593
  46890.000    1.595
  46920.000    1.603
  46950.000    1.613
  46980.000    1.616
  47010.000    1.591
  47040.000    1.604
  47070.000    1.600
  47100.000    1.584
  47130.000    1.613
  47160.000    1.582
  47190.000    1.638
  47220.000    1.611
  47250.000    1.622
  47280.000    1.586
  47310.000    1.567
  47340.000    1.617
  47370.000    1.628
  47400.000    1.598
  47430.000    1.601
  47460.000    1.611
  47490.000    1.580
  47520.000    1.619
  47550.000    1.579
  47580.000    1.627
  47610.000    1.586
  47640.000    1.612
  47670.000    1.610
  47700.000    1.608
  47730.000    1.646
  47760.000    1.595
  47790.000    1.620
  47820.000    1.604
  47850.000    1.639
  47880.000    1.614
  47910.000    1.587
  47940.000    1.655
  47970.000    1.605
  48000.000    1.608
  48030.000    1.601
  48060.000    1.584
  48090.000    1.571
  48120.000    1.566
  48150.000    1.604
  48180.000    1.587
  48210.000    1.606
  48240.000    1.614
  48270.000    1.602
  48300.000    1.580
  48330.000    1.616
  48360.000    1.635
  48390.000    1.581
  48420.000    1.580
  48450.000    1.591
  48480.000    1.649
  48510.000    1.617
  48540.000    1.600
  48570.000    1.638
  48600.000    1.607
  48630.000    1.584
  48660.000    1.606
  48690.000    1.588
  48720.000    1.618
  48750.000    1.592
  48780.000    1.616
  48810.000    1.591
  48840.000    1.616
  48870.000    1.599
  48900.000    1.631
  48930.000    1.637
  48960.000    1.589
  48990.000    1.613
  49020.000    1.599
  49050.000    1.592
  49080.000    1.585
  49110.000    1.594
  49140.000    1.622
  49170.000    1.607
  49200.000    1.624
  49230.000    1.575
  49260.000    1.600
  49290.000    1.563
  49320.000    1.614
  49350.000    1.636
  49380.000    1.661
  49410.000    1.589
  49440.000    1.612
  49470.000    1.628
  49500.000    1.604
  49530.000    1.606
  49560.000    1.598
  49590.000    1.569
  49620.000    1.629
  49650.000    1.606
  49680.000    1.621
  49710.000    1.620
  49740.000    1.627
  49770.000    1.631
  49800.000    1.585
  49830.000    1.614
  49860.000    1.621
  49890.000    1.585
  49920.000    1.596
  49950.000    1.612
  49980.000    1.583
  50010.000    1.613
  50040.000    1.583
  50070.000    1.602
  50100.000    1.584
  50130.000    1.591
  50160.000    1.651
  50190.000    1.607
  50220.000    1.617
  50250.000    1.624
  50280.000    1.622
  50310.000    1.620
  50340.000    1.580
  50370.000    1.579
  50400.000    1.571
  50430.000    1.639
  50460.000    1.624
  50490.000    1.617
  50520.000    1.603
  50550.000    1.598
  50580.000    1.611
  50610.000    1.594
  50640.000    1.622
  50670.000    1.597
  50700.000    1.644
  50730.000    1.633
  50760.000    1.625
  50790.000    1.590
  50820.000    1.599
  50850.000    1.618
  50880.000    1.607
  50910.000    1.582
  50940.000    1.558
  50970.000    1.566
  51000.000    1.620
  51030.000    1.617
  51060.000    1.549
  51090.000    1.574
  51120.000    1.633
  51150.000    1.596
  51180.000    1.593
  51210.000    1.585
  51240.000    1.612
  51270.000    1.641
  51300.000    1.577
  51330.000    1.606
  51360.000    1.597
  51390.000    1.613
  51420.000    1.630
  51450.000    1.598
  51480.000    1.605
  51510.000    1.556
  51540.000    1.614
  51570.000    1.615
  51600.000    1.611
  51630.000    1.635
  51660.000    1.604
  51690.000    1.599
  51720.000    1.594
  51750.000    1.627
  51780.000    1.576
  51810.000    1.594
  51840.000    1.568
  51870.000    1.616
  51900.000    1.629
  51930.000    1.603
  51960.000    1.624
  51990.000    1.602
  52020.000    1.585
  52050.000    1.641
  52080.000    1.596
  52110.000    1.591
  52140.000    1.584
  52170.000    1.587
  52200.000    1.623
  52230.000    1.548
  52260.000    1.547
  52290.000    1.547
  52320.000    1.597
  52350.000    1.545
  52380.000    1.546
  52410.000    1.573
  52440.000    1.607
  52470.000    1.570
  52500.000    1.588
  52530.000    1.587
  52560.000    1.599
  52590.000    1.597
  52620.000    1.576
  52650.000    1.561
  52680.000    1.559
  52710.000    1.596
  52740.000    1.585
  52770.000    1.609
  52800.000    1.581
  52830.000    1.553
  52860.000    1.623
  52890.000    1.618
  52920.000    1.598
  52950.000    1.619
  52980.000    1.610
  53010.000    1.613
  53040.000    1.613
  53070.000    1.588
  53100.000    1.573
  53130.000    1.655
  53160.000    1.635
  53190.000    1.615
  53220.000    1.606
  53250.000    1.583
  53280.000    1.618
  53310.000    1.604
  53340.000    1.608
  53370.000    1.569
  53400.000    1.616
  53430.000    1.644
  53460.000    1.581
  53490.000    1.649
  53520.000    1.604
  53550.000    1.652
  53580.000    1.597
  53610.000    1.637
  53640.000    1.639
  53670.000    1.582
  53700.000    1.621
  53730.000    1.600
  53760.000    1.618
  53790.000    1.599
  53820.000    1.570
  53850.000    1.587
  53880.000    1.652
  53910.000    1.567
  53940.000    1.598
  53970.000    1.592
  54000.000    1.623
  54030.000    1.573
  54060.000    1.605
  54090.000    1.575
  54120.000    1.602
  54150.000    1.608
  54180.000    1.581
  54210.000    1.575
  54240.000    1.619
  54270.000    1.616
  54300.000    1.599
  54330.000    1.549
  54360.000    1.578
  54390.000    1.610
  54420.000    1.600
  54450.000    1.552
  54480.000    1.619
  54510.000    1.570
  54540.000    1.540
  54570.000    1.590
  54600.000    1.593
  54630.000    1.620
  54660.000    1.578
  54690.000    1.602
  54720.000    1.616
  54750.000    1.598
  54780.000    1.625
  54810.000    1.583
  54840.000    1.590
  54870.000    1.622
  54900.000    1.631
  54930.000    1.589
  54960.000    1.614
  54990.000    1.619
  55020.000    1.591
  55050.000    1.621
  55080.000    1.609
  55110.000    1.581
  55140.000    1.590
  55170.000    1.600
  55200.000    1.567
  55230.000    1.618
  55260.000    1.590
  55290.000    1.596
  55320.000    1.624
  55350.000    1.616
  55380.000    1.587
  55410.000    1.613
  55440.000    1.621
  55470.000    1.619
  55500.000    1.606
  55530.000    1.575
  55560.000    1.633
  55590.000    1.611
  55620.000    1.583
  55650.000    1.590
  55680.000    1.608
  55710.000    1.616
  55740.000    1.618
  55770.000    1.611
  55800.000    1.560
  55830.000    1.589
  55860.000    1.621
  55890.000    1.633
  55920.000    1.606
  55950.000    1.620
  55980.000    1.598
  56010.000    1.594
  56040.000    1.615
  56070.000    1.606
  56100.000    1.623
  56130.000    1.646
  56160.000    1.617
  56190.000    1.599
  56220.000    1.641
  56250.000    1.624
  56280.000    1.597
  56310.000    1.611
  56340.000    1.609
  56370.000    1.602
  56400.000    1.612
  56430.000    1.623
  56460.000    1.608
  56490.000    1.620
  56520.000    1.598
  56550.000    1.615
  56580.000    1.569
  56610.000    1.613
  56640.000    1.553
  56670.000    1.552
  56700.000    1.586
  56730.000    1.624
  56760.000    1.655
  56790.000    1.639
  56820.000    1.637
  56850.000    1.595
  56880.000    1.589
  56910.000    1.626
  56940.000    1.607
  56970.000    1.592
  57000.000    1.608
  57030.000    1.596
  57060.000    1.610
  57090.000    1.583
  57120.000    1.610
  57150.000    1.590
  57180.000    1.627
  57210.000    1.610
  57240.000    1.590
  57270.000    1.605
  57300.000    1.609
  57330.000    1.604
  57360.000    1.587
  57390.000    1.582
  57420.000    1.574
  57450.000    1.600
  57480.000    1.582
  57510.000    1.631
  57540.000    1.615
  57570.000    1.584
  57600.000    1.587
  57630.000    1.597
  57660.000    1.588
  57690.000    1.570
  57720.000    1.604
  57750.000    1.597
  57780.000    1.573
  57810.000    1.602
  57840.000    1.534
  57870.000    1.523
  57900.000    1.562
  57930.000    1.585
  57960.000    1.593
  57990.000    1.633
  58020.000    1.615
  58050.000    1.635
  58080.000    1.615
  58110.000    1.609
  58140.000    1.612
  58170.000    1.596
  58200.000    1.629
  58230.000    1.546
  58260.000    1.607
  58290.000    1.572
  58320.000    1.614
  58350.000    1.625
  58380.000    1.569
  58410.000    1.593
  58440.000    1.589
  58470.000    1.591
  58500.000    1.600
  58530.000    1.584
  58560.000    1.568
  58590.000    1.544
  58620.000    1.585
  58650.000    1.530
  58680.000    1.560
  58710.000    1.560
  58740.000    1.584
  58770.000    1.602
  58800.000    1.550
  58830.000    1.559
  58860.000    1.577
  58890.000    1.590
  58920.000    1.554
  58950.000    1.593
  58980.000    1.591
  59010.000    1.521
  59040.000    1.604
  59070.000    1.553
  59100.000    1.566
  59130.000    1.570
  59160.000    1.590
  59190.000    1.546
  59220.000    1.572
  59250.000    1.569
  59280.000    1.558
  59310.000    1.607
  59340.000    1.574
  59370.000    1.606
  59400.000    1.605
  59430.000    1.576
  59460.000    1.570
  59490.000    1.591
  59520.000    1.523
  59550.000    1.554
  59580.000    1.587
  59610.000    1.558
  59640.000    1.540
  59670.000    1.586
  59700.000    1.540
  59730.000    1.622
  59760.000    1.611
  59790.000    1.578
  59820.000    1.511
  59850.000    1.587
  59880.000    1.606
  59910.000    1.566
  59940.000    1.616
  59970.000    1.619
  60000.000    1.574
  60030.000    1.628
  60060.000    1.605
  60090.000    1.613
  60120.000    1.604
  60150.000    1.607
  60180.000    1.589
  60210.000    1.633
  60240.000    1.600
  60270.000    1.622
  60300.000    1.620
  60330.000    1.611
  60360.000    1.592
  60390.000    1.583
  60420.000    1.656
  60450.000    1.631
  60480.000    1.611
  60510.000    1.635
  60540.000    1.611
  60570.000    1.619
  60600.000    1.631
  60630.000    1.555
  60660.000    1.617
  60690.000    1.596
  60720.000    1.580
  60750.000    1.624
  60780.000    1.582
  60810.000    1.559
  60840.000    1.590
  60870.000    1.610
  60900.000    1.558
  60930.000    1.598
  60960.000    1.577
  60990.000    1.620
  61020.000    1.568
  61050.000    1.590
  61080.000    1.597
  61110.000    1.615
  61140.000    1.633
  61170.000    1.624
  61200.000    1.587
  61230.000    1.589
  61260.000    1.582
  61290.000    1.614
  61320.000    1.621
  61350.000    1.628
  61380.000    1.619
  61410.000    1.602
  61440.000    1.618
  61470.000    1.569
  61500.000    1.571
  61530.000    1.572
  61560.000    1.593
  61590.000    1.607
  61620.000    1.599
  61650.000    1.596
  61680.000    1.586
  61710.000    1.571
  61740.000    1.588
  61770.000    1.637
  61800.000    1.587
  61830.000    1.603
  61860.000    1.575
  61890.000    1.585
  61920.000    1.570
  61950.000    1.584
  61980.000    1.546
  62010.000    1.582
  62040.000    1.628
  62070.000    1.613
  62100.000    1.589
  62130.000    1.613
  62160.000    1.566
  62190.000    1.596
  62220.000    1.624
  62250.000    1.582
  62280.000    1.610
  62310.000    1.639
  62340.000    1.598
  62370.000    1.560
  62400.000    1.555
  62430.000    1.622
  62460.000    1.597
  62490.000    1.607
  62520.000    1.640
  62550.000    1.609
  62580.000    1.595
  62610.000    1.594
  62640.000    1.607
  62670.000    1.599
  62700.000    1.608
  62730.000    1.588
  62760.000    1.577
  62790.000    1.601
  62820.000    1.579
  62850.000    1.567
  62880.000    1.601
  62910.000    1.584
  62940.000    1.611
  62970.000    1.648
  63000.000    1.576
  63030.000    1.550
  63060.000    1.599
  63090.000    1.597
  63120.000    1.581
  63150.000    1.619
  63180.000    1.587
  63210.000    1.577
  63240.000    1.632
  63270.000    1.592
  63300.000    1.595
  63330.000    1.595
  63360.000    1.570
  63390.000    1.607
  63420.000    1.609
  63450.000    1.601
  63480.000    1.605
  63510.000    1.584
  63540.000    1.601
  63570.000    1.623
  63600.000    1.568
  63630.000    1.594
  63660.000    1.613
  63690.000    1.567
  63720.000    1.587
  63750.000    1.603
  63780.000    1.560
  63810.000    1.596
  63840.000    1.630
  63870.000    1.591
  63900.000    1.565
  63930.000    1.574
  63960.000    1.584
  63990.000    1.564
  64020.000    1.597
  64050.000    1.599
  64080.000    1.596
  64110.000    1.581
  64140.000    1.609
  64170.000    1.563
  64200.000    1.571
  64230.000    1.526
  64260.000    1.597
  64290.000    1.539
  64320.000    1.573
  64350.000    1.605
  64380.000    1.579
  64410.000    1.596
  64440.000    1.569
  64470.000    1.592
  64500.000    1.570
  64530.000    1.564
  64560.000    1.611
  64590.000    1.586
  64620.000    1.566
  64650.000    1.594
  64680.000    1.607
  64710.000    1.587
  64740.000    1.578
  64770.000    1.576
  64800.000    1.557
  64830.000    1.535
  64860.000    1.564
  64890.000    1.569
  64920.000    1.561
  64950.000    1.594
  64980.000    1.589
  65010.000    1.609
  65040.000    1.572
  65070.000    1.618
  65100.000    1.586
  65130.000    1.588
  65160.000    1.581
  65190.000    1.588
  65220.000    1.583
  65250.000    1.605
  65280.000    1.580
  65310.000    1.572
  65340.000    1.623
  65370.000    1.573
  65400.000    1.565
  65430.000    1.583
  65460.000    1.582
  65490.000    1.571
  65520.000    1.562
  65550.000    1.586
  65580.000    1.615
  65610.000    1.579
  65640.000    1.594
  65670.000    1.596
  65700.000    1.605
  65730.000    1.622
  65760.000    1.586
  65790.000    1.578
  65820.000    1.547
  65850.000    1.566
  65880.000    1.601
  65910.000    1.571
  65940.000    1.602
  65970.000    1.553
  66000.000    1.559
  66030.000    1.604
  66060.000    1.605
  66090.000    1.601
  66120.000    1.568
  66150.000    1.603
  66180.000    1.586
  66210.000    1.594
  66240.000    1.568
  66270.000    1.597
  66300.000    1.599
  66330.000    1.579
  66360.000    1.597
  66390.000    1.592
  66420.000    1.590
  66450.000    1.606
  66480.000    1.569
  66510.000    1.563
  66540.000    1.571
  66570.000    1.568
  66600.000    1.527
  66630.000    1.568
  66660.000    1.572
  66690.000    1.571
  66720.000    1.649
  66750.000    1.580
  66780.000    1.601
  66810.000    1.575
  66840.000    1.582
  66870.000    1.596
  66900.000    1.600
  66930.000    1.603
  66960.000    1.585
  66990.000    1.573
  67020.000    1.577
  67050.000    1.586
  67080.000    1.542
  67110.000    1.580
  67140.000    1.580
  67170.000    1.560
  67200.000    1.588
  67230.000    1.586
  67260.000    1.580
  67290.000    1.584
  67320.000    1.597
  67350.000    1.601
  67380.000    1.586
  67410.000    1.627
  67440.000    1.597
  67470.000    1.574
  67500.000    1.594
  67530.000    1.582
  67560.000    1.563
  67590.000    1.615
  67620.000    1.610
  67650.000    1.587
  67680.000    1.621
  67710.000    1.572
  67740.000    1.579
  67770.000    1.584
  67800.000    1.554
  67830.000    1.578
  67860.000    1.583
  67890.000    1.605
  67920.000    1.585
  67950.000    1.590
  67980.000    1.576
  68010.000    1.579
  68040.000    1.604
  68070.000    1.555
  68100.000    1.607
  68130.000    1.581
  68160.000    1.581
  68190.000    1.591
  68220.000    1.605
  68250.000    1.617
  68280.000    1.629
  68310.000    1.612
  68340.000    1.634
  68370.000    1.586
  68400.000    1.607
  68430.000    1.587
  68460.000    1.623
  68490.000    1.593
  68520.000    1.615
  68550.000    1.634
  68580.000    1.607
  68610.000    1.602
  68640.000    1.620
  68670.000    1.617
  68700.000    1.648
  68730.000    1.601
  68760.000    1.602
  68790.000    1.582
  68820.000    1.608
  68850.000    1.583
  68880.000    1.682
  68910.000    1.596
  68940.000    1.600
  68970.000    1.603
  69000.000    1.589
  69030.000    1.645
  69060.000    1.613
  69090.000    1.641
  69120.000    1.649
  69150.000    1.603
  69180.000    1.679
  69210.000    1.595
  69240.000    1.641
  69270.000    1.628
  69300.000    1.656
  69330.000    1.623
  69360.000    1.598
  69390.000    1.615
  69420.000    1.671
  69450.000    1.600
  69480.000    1.615
  69510.000    1.604
  69540.000    1.636
  69570.000    1.643
  69600.000    1.623
  69630.000    1.643
  69660.000    1.635
  69690.000    1.653
  69720.000    1.626
  69750.000    1.623
  69780.000    1.622
  69810.000    1.629
  69840.000    1.578
  69870.000    1.591
  69900.000    1.610
  69930.000    1.602
  69960.000    1.614
  69990.000    1.594
  70020.000    1.593
  70050.000    1.613
  70080.000    1.591
  70110.000    1.622
  70140.000    1.586
  70170.000    1.582
  70200.000    1.579
  70230.000    1.632
  70260.000    1.567
  70290.000    1.582
  70320.000    1.583
  70350.000    1.619
  70380.000    1.588
  70410.000    1.600
  70440.000    1.574
  70470.000    1.560
  70500.000    1.582
  70530.000    1.599
  70560.000    1.575
  70590.000    1.602
  70620.000    1.576
  70650.000    1.596
  70680.000    1.597
  70710.000    1.663
  70740.000    1.604
  70770.000    1.590
  70800.000    1.569
  70830.000    1.579
  70860.000    1.561
  70890.000    1.602
  70920.000    1.567
  70950.000    1.599
  70980.000    1.588
  71010.000    1.607
  71040.000    1.603
  71070.000    1.603
  71100.000    1.605
  71130.000    1.618
  71160.000    1.567
  71190.000    1.594
  71220.000    1.593
  71250.000    1.569
  71280.000    1.586
  71310.000    1.584
  71340.000    1.570
  71370.000    1.624
  71400.000    1.604
  71430.000    1.612
  71460.000    1.633
  71490.000    1.634
  71520.000    1.632
  71550.000    1.610
  71580.000    1.650
  71610.000    1.654
  71640.000    1.620
  71670.000    1.667
  71700.000    1.604
  71730.000    1.626
  71760.000    1.619
  71790.000    1.624
  71820.000    1.609
  71850.000    1.616
  71880.000    1.600
  71910.000    1.589
  71940.000    1.589
  71970.000    1.590
  72000.000    1.623
  72030.000    1.602
  72060.000    1.612
  72090.000    1.626
  72120.000    1.614
  72150.000    1.632
  72180.000    1.629
  72210.000    1.614
  72240.000    1.626
  72270.000    1.595
  72300.000    1.614
  72330.000    1.593
  72360.000    1.546
  72390.000    1.616
  72420.000    1.613
  72450.000    1.606
  72480.000    1.574
  72510.000    1.622
  72540.000    1.549
  72570.000    1.588
  72600.000    1.590
  72630.000    1.604
  72660.000    1.559
  72690.000    1.589
  72720.000    1.627
  72750.000    1.589
  72780.000    1.621
  72810.000    1.634
  72840.000    1.591
  72870.000    1.626
  72900.000    1.578
  72930.000    1.601
  72960.000    1.610
  72990.000    1.648
  73020.000    1.655
  73050.000    1.606
  73080.000    1.613
  73110.000    1.612
  73140.000    1.596
  73170.000    1.659
  73200.000    1.649
  73230.000    1.600
  73260.000    1.654
  73290.000    1.590
  73320.000    1.582
  73350.000    1.575
  73380.000    1.593
  73410.000    1.597
  73440.000    1.609
  73470.000    1.637
  73500.000    1.637
  73530.000    1.607
  73560.000    1.622
  73590.000    1.574
  73620.000    1.644
  73650.000    1.662
  73680.000    1.610
  73710.000    1.656
  73740.000    1.653
  73770.000    1.558
  73800.000    1.585
  73830.000    1.648
  73860.000    1.601
  73890.000    1.642
  73920.000    1.657
  73950.000    1.642
  73980.000    1.625
  74010.000    1.640
  74040.000    1.613
  74070.000    1.655
  74100.000    1.625
  74130.000    1.661
  74160.000    1.623
  74190.000    1.620
  74220.000    1.628
  74250.000    1.672
  74280.000    1.636
  74310.000    1.607
  74340.000    1.653
  74370.000    1.609
  74400.000    1.648
  74430.000    1.649
  74460.000    1.592
  74490.000    1.651
  74520.000    1.624
  74550.000    1.610
  74580.000    1.636
  74610.000    1.620
  74640.000    1.642
  74670.000    1.637
  74700.000    1.635
  74730.000    1.616
  74760.000    1.631
  74790.000    1.645
  74820.000    1.645
  74850.000    1.624
  74880.000    1.622
  74910.000    1.632
  74940.000    1.657
  74970.000    1.628
  75000.000    1.630
  75030.000    1.650
  75060.000    1.653
  75090.000    1.665
  75120.000    1.669
  75150.000    1.656
  75180.000    1.612
  75210.000    1.652
  75240.000    1.690
  75270.000    1.620
  75300.000    1.606
  75330.000    1.657
  75360.000    1.605
  75390.000    1.645
  75420.000    1.606
  75450.000    1.677
  75480.000    1.653
  75510.000    1.649
  75540.000    1.651
  75570.000    1.662
  75600.000    1.649
  75630.000    1.636
  75660.000    1.593
  75690.000    1.589
  75720.000    1.563
  75750.000    1.587
  75780.000    1.586
  75810.000    1.624
  75840.000    1.590
  75870.000    1.595
  75900.000    1.569
  75930.000    1.556
  75960.000    1.613
  75990.000    1.648
  76020.000    1.603
  76050.000    1.602
  76080.000    1.649
  76110.000    1.623
  76140.000    1.634
  76170.000    1.618
  76200.000    1.627
  76230.000    1.670
  76260.000    1.629
  76290.000    1.648
  76320.000    1.658
  76350.000    1.644
  76380.000    1.624
  76410.000    1.614
  76440.000    1.612
  76470.000    1.639
  76500.000    1.625
  76530.000    1.619
  76560.000    1.536
  76590.000    1.570
  76620.000    1.589
  76650.000    1.589
  76680.000    1.561
  76710.000    1.621
  76740.000    1.611
  76770.000    1.628
  76800.000    1.562
  76830.000    1.575
  76860.000    1.578
  76890.000    1.528
  76920.000    1.583
  76950.000    1.557
  76980.000    1.561
  77010.000    1.568
  77040.000    1.575
  77070.000    1.630
  77100.000    1.610
  77130.000    1.635
  77160.000    1.629
  77190.000    1.651
  77220.000    1.633
  77250.000    1.665
  77280.000    1.575
  77310.000    1.621
  77340.000    1.635
  77370.000    1.614
  77400.000    1.597
  77430.000    1.656
  77460.000    1.628
  77490.000    1.644
  77520.000    1.680
  77550.000    1.640
  77580.000    1.665
  77610.000    1.620
  77640.000    1.656
  77670.000    1.647
  77700.000    1.650
  77730.000    1.643
  77760.000    1.639
  77790.000    1.625
  77820.000    1.620
  77850.000    1.597
  77880.000    1.576
  77910.000    1.651
  77940.000    1.635
  77970.000    1.612
  78000.000    1.590
  78030.000    1.590
  78060.000    1.670
  78090.000    1.621
  78120.000    1.658
  78150.000    1.683
  78180.000    1.628
  78210.000    1.603
  78240.000    1.597
  78270.000    1.624
  78300.000    1.634
  78330.000    1.629
  78360.000    1.585
  78390.000    1.631
  78420.000    1.589
  78450.000    1.589
  78480.000    1.612
  78510.000    1.599
  78540.000    1.604
  78570.000    1.591
  78600.000    1.607
  78630.000    1.641
  78660.000    1.643
  78690.000    1.645
  78720.000    1.664
  78750.000    1.654
  78780.000    1.647
  78810.000    1.650
  78840.000    1.615
  78870.000    1.641
  78900.000    1.650
  78930.000    1.648
  78960.000    1.623
  78990.000    1.638
  79020.000    1.661
  79050.000    1.653
  79080.000    1.627
  79110.000    1.633
  79140.000    1.647
  79170.000    1.602
  79200.000    1.616
  79230.000    1.617
  79260.000    1.633
  79290.000    1.651
  79320.000    1.612
  79350.000    1.684
  79380.000    1.669
  79410.000    1.654
  79440.000    1.648
  79470.000    1.605
  79500.000    1.625
  79530.000    1.628
  79560.000    1.645
  79590.000    1.632
  79620.000    1.633
  79650.000    1.605
  79680.000    1.613
  79710.000    1.634
  79740.000    1.615
  79770.000    1.656
  79800.000    1.663
  79830.000    1.611
  79860.000    1.632
  79890.000    1.613
  79920.000    1.601
  79950.000    1.636
  79980.000    1.659
  80010.000    1.635
  80040.000    1.645
  80070.000    1.592
  80100.000    1.614
  80130.000    1.630
  80160.000    1.626
  80190.000    1.646
  80220.000    1.584
  80250.000    1.642
  80280.000    1.626
  80310.000    1.621
  80340.000    1.636
  80370.000    1.615
  80400.000    1.620
  80430.000    1.621
  80460.000    1.658
  80490.000    1.618
  80520.000    1.629
  80550.000    1.589
  80580.000    1.631
  80610.000    1.615
  80640.000    1.604
  80670.000    1.640
  80700.000    1.622
  80730.000    1.650
  80760.000    1.630
  80790.000    1.672
  80820.000    1.627
  80850.000    1.646
  80880.000    1.618
  80910.000    1.661
  80940.000    1.650
  80970.000    1.599
  81000.000    1.603
  81030.000    1.610
  81060.000    1.638
  81090.000    1.629
  81120.000    1.646
  81150.000    1.651
  81180.000    1.615
  81210.000    1.608
  81240.000    1.622
  81270.000    1.599
  81300.000    1.636
  81330.000    1.637
  81360.000    1.574
  81390.000    1.626
  81420.000    1.629
  81450.000    1.600
  81480.000    1.631
  81510.000    1.602
  81540.000    1.597
  81570.000    1.638
  81600.000    1.665
  81630.000    1.670
  81660.000    1.659
  81690.000    1.635
  81720.000    1.619
  81750.000    1.622
  81780.000    1.606
  81810.000    1.653
  81840.000    1.591
  81870.000    1.616
  81900.000    1.616
  81930.000    1.627
  81960.000    1.594
  81990.000    1.608
  82020.000    1.610
  82050.000    1.632
  82080.000    1.592
  82110.000    1.666
  82140.000    1.634
  82170.000    1.643
  82200.000    1.652
  82230.000    1.610
  82260.000    1.621
  82290.000    1.639
  82320.000    1.646
  82350.000    1.627
  82380.000    1.616
  82410.000    1.640
  82440.000    1.603
  82470.000    1.620
  82500.000    1.627
  82530.000    1.610
  82560.000    1.597
  82590.000    1.613
  82620.000    1.610
  82650.000    1.648
  82680.000    1.662
  82710.000    1.636
  82740.000    1.613
  82770.000    1.622
  82800.000    1.644
  82830.000    1.634
  82860.000    1.652
  82890.000    1.601
  82920.000    1.673
  82950.000    1.642
  82980.000    1.644
  83010.000    1.644
  83040.000    1.626
  83070.000    1.651
  83100.000    1.647
  83130.000    1.613
  83160.000    1.653
  83190.000    1.624
  83220.000    1.627
  83250.000    1.627
  83280.000    1.617
  83310.000    1.639
  83340.000    1.648
  83370.000    1.623
  83400.000    1.662
  83430.000    1.647
  83460.000    1.638
  83490.000    1.621
  83520.000    1.658
  83550.000    1.610
  83580.000    1.652
  83610.000    1.635
  83640.000    1.633
  83670.000    1.654
  83700.000    1.651
  83730.000    1.656
  83760.000    1.689
  83790.000    1.677
  83820.000    1.622
  83850.000    1.626
  83880.000    1.634
  83910.000    1.609
  83940.000    1.623
  83970.000    1.646
  84000.000    1.623
  84030.000    1.641
  84060.000    1.696
  84090.000    1.681
  84120.000    1.649
  84150.000    1.658
  84180.000    1.661
  84210.000    1.655
  84240.000    1.687
  84270.000    1.678
  84300.000    1.657
  84330.000    1.654
  84360.000    1.668
  84390.000    1.638
  84420.000    1.659
  84450.000    1.688
  84480.000    1.668
  84510.000    1.675
  84540.000    1.689
  84570.000    1.668
  84600.000    1.670
  84630.000    1.680
  84660.000    1.679
  84690.000    1.682
  84720.000    1.665
  84750.000    1.656
  84780.000    1.694
  84810.000    1.704
  84840.000    1.715
  84870.000    1.659
  84900.000    1.665
  84930.000    1.663
  84960.000    1.657
  84990.000    1.689
  85020.000    1.668
  85050.000    1.667
  85080.000    1.660
  85110.000    1.706
  85140.000    1.665
  85170.000    1.689
  85200.000    1.667
  85230.000    1.681
  85260.000    1.658
  85290.000    1.696
  85320.000    1.684
  85350.000    1.680
  85380.000    1.660
  85410.000    1.676
  85440.000    1.655
  85470.000    1.639
  85500.000    1.687
  85530.000    1.674
  85560.000    1.654
  85590.000    1.694
  85620.000    1.708
  85650.000    1.677
  85680.000    1.683
  85710.000    1.684
  85740.000    1.686
  85770.000    1.718
  85800.000    1.685
  85830.000    1.679
  85860.000    1.682
  85890.000    1.687
  85920.000    1.680
  85950.000    1.694
  85980.000    1.678
  86010.000    1.698
  86040.000    1.702
  86070.000    1.703
  86100.000    1.696
  86130.000    1.692
  86160.000    1.691
  86190.000    1.681
  86220.000    1.673
  86250.000    1.675
  86280.000    1.675
  86310.000    1.693
  86340.000    1.676
  86370.000    1.639
  86400.000    1.691
  86430.000    1.709
  86460.000    1.711
  86490.000    1.675
  86520.000    1.688
  86550.000    1.660
  86580.000    1.631
  86610.000    1.686
  86640.000    1.669
  86670.000    1.670
  86700.000    1.660
  86730.000    1.636
  86760.000    1.671
  86790.000    1.681
  86820.000    1.677
  86850.000    1.697
  86880.000    1.681
  86910.000    1.671
  86940.000    1.665
  86970.000    1.629
  87000.000    1.661
  87030.000    1.695
  87060.000    1.641
  87090.000    1.712
  87120.000    1.688
  87150.000    1.635
  87180.000    1.685
  87210.000    1.671
  87240.000    1.733
  87270.000    1.701
  87300.000    1.669
  87330.000    1.651
  87360.000    1.638
  87390.000    1.699
  87420.000    1.670
  87450.000    1.668
  87480.000    1.680
  87510.000    1.655
  87540.000    1.666
  87570.000    1.664
  87600.000    1.673
  87630.000    1.665
  87660.000    1.707
  87690.000    1.679
  87720.000    1.637
  87750.000    1.693
  87780.000    1.629
  87810.000    1.637
  87840.000    1.661
  87870.000    1.652
  87900.000    1.688
  87930.000    1.681
  87960.000    1.669
  87990.000    1.643
  88020.000    1.671
  88050.000    1.678
  88080.000    1.681
  88110.000    1.673
  88140.000    1.706
  88170.000    1.695
  88200.000    1.701
  88230.000    1.639
  88260.000    1.679
  88290.000    1.652
  88320.000    1.660
  88350.000    1.674
  88380.000    1.659
  88410.000    1.668
  88440.000    1.645
  88470.000    1.666
  88500.000    1.663
  88530.000    1.706
  88560.000    1.694
  88590.000    1.700
  88620.000    1.657
  88650.000    1.682
  88680.000    1.690
  88710.000    1.640
  88740.000    1.654
  88770.000    1.695
  88800.000    1.632
  88830.000    1.641
  88860.000    1.687
  88890.000    1.693
  88920.000    1.674
  88950.000    1.698
  88980.000    1.715
  89010.000    1.679
  89040.000    1.672
  89070.000    1.657
  89100.000    1.697
  89130.000    1.661
  89160.000    1.664
  89190.000    1.705
  89220.000    1.684
  89250.000    1.705
  89280.000    1.677
  89310.000    1.664
  89340.000    1.672
  89370.000    1.626
  89400.000    1.647
  89430.000    1.642
  89460.000    1.642
  89490.000    1.627
  89520.000    1.646
  89550.000    1.665
  89580.000    1.659
  89610.000    1.621
  89640.000    1.683
  89670.000    1.642
  89700.000    1.638
  89730.000    1.674
  89760.000    1.664
  89790.000    1.658
  89820.000    1.662
  89850.000    1.658
  89880.000    1.658
  89910.000    1.644
  89940.000    1.684
  89970.000    1.680
  90000.000    1.647
  90030.000    1.661
  90060.000    1.657
  90090.000    1.688
  90120.000    1.655
  90150.000    1.649
  90180.000    1.631
  90210.000    1.681
  90240.000    1.649
  90270.000    1.655
  90300.000    1.664
  90330.000    1.663
  90360.000    1.679
  90390.000    1.656
  90420.000    1.687
  90450.000    1.677
  90480.000    1.665
  90510.000    1.653
  90540.000    1.678
  90570.000    1.694
  90600.000    1.648
  90630.000    1.668
  90660.000    1.664
  90690.000    1.687
  90720.000    1.657
  90750.000    1.688
  90780.000    1.690
  90810.000    1.671
  90840.000    1.657
  90870.000    1.634
  90900.000    1.684
  90930.000    1.664
  90960.000    1.671
  90990.000    1.645
  91020.000    1.661
  91050.000    1.678
  91080.000    1.654
  91110.000    1.678
  91140.000    1.683
  91170.000    1.639
  91200.000    1.666
  91230.000    1.677
  91260.000    1.699
  91290.000    1.631
  91320.000    1.664
  91350.000    1.629
  91380.000    1.669
  91410.000    1.653
  91440.000    1.618
  91470.000    1.702
  91500.000    1.647
  91530.000    1.651
  91560.000    1.636
  91590.000    1.649
  91620.000    1.643
  91650.000    1.631
  91680.000    1.659
  91710.000    1.648
  91740.000    1.647
  91770.000    1.641
  91800.000    1.644
  91830.000    1.610
  91860.000    1.695
  91890.000    1.667
  91920.000    1.684
  91950.000    1.685
  91980.000    1.660
  92010.000    1.678
  92040.000    1.670
  92070.000    1.691
  92100.000    1.665
  92130.000    1.689
  92160.000    1.630
  92190.000    1.671
  92220.000    1.675
  92250.000    1.652
  92280.000    1.665
  92310.000    1.636
  92340.000    1.649
  92370.000    1.641
  92400.000    1.609
  92430.000    1.637
  92460.000    1.649
  92490.000    1.652
  92520.000    1.659
  92550.000    1.698
  92580.000    1.646
  92610.000    1.674
  92640.000    1.665
  92670.000    1.637
  92700.000    1.656
  92730.000    1.690
  92760.000    1.694
  92790.000    1.692
  92820.000    1.647
  92850.000    1.695
  92880.000    1.653
  92910.000    1.671
  92940.000    1.691
  92970.000    1.702
  93000.000    1.679
  93030.000    1.694
  93060.000    1.676
  93090.000    1.658
  93120.000    1.658
  93150.000    1.652
  93180.000    1.654
  93210.000    1.641
  93240.000    1.619
  93270.000    1.655
  93300.000    1.663
  93330.000    1.681
  93360.000    1.674
  93390.000    1.650
  93420.000    1.658
  93450.000    1.610
  93480.000    1.661
  93510.000    1.615
  93540.000    1.621
  93570.000    1.649
  93600.000    1.656
  93630.000    1.642
  93660.000    1.650
  93690.000    1.640
  93720.000    1.640
  93750.000    1.623
  93780.000    1.651
  93810.000    1.631
  93840.000    1.650
  93870.000    1.683
  93900.000    1.641
  93930.000    1.685
  93960.000    1.628
  93990.000    1.644
  94020.000    1.634
  94050.000    1.667
  94080.000    1.624
  94110.000    1.631
  94140.000    1.624
  94170.000    1.657
  94200.000    1.634
  94230.000    1.655
  94260.000    1.656
  94290.000    1.654
  94320.000    1.659
  94350.000    1.662
  94380.000    1.638
  94410.000    1.656
  94440.000    1.646
  94470.000    1.620
  94500.000    1.639
  94530.000    1.631
  94560.000    1.692
  94590.000    1.629
  94620.000    1.674
  94650.000    1.678
  94680.000    1.664
  94710.000    1.644
  94740.000    1.693
  94770.000    1.638
  94800.000    1.650
  94830.000    1.627
  94860.000    1.680
  94890.000    1.706
  94920.000    1.668
  94950.000    1.672
  94980.000    1.670
  95010.000    1.634
  95040.000    1.629
  95070.000    1.688
  95100.000    1.639
  95130.000    1.689
  95160.000    1.656
  95190.000    1.672
  95220.000    1.674
  95250.000    1.675
  95280.000    1.665
  95310.000    1.684
  95340.000    1.667
  95370.000    1.706
  95400.000    1.681
  95430.000    1.671
  95460.000    1.675
  95490.000    1.700
  95520.000    1.685
  95550.000    1.672
  95580.000    1.661
  95610.000    1.665
  95640.000    1.676
  95670.000    1.688
  95700.000    1.698
  95730.000    1.660
  95760.000    1.672
  95790.000    1.636
  95820.000    1.679
  95850.000    1.644
  95880.000    1.665
  95910.000    1.670
  95940.000    1.667
  95970.000    1.688
  96000.000    1.683
  96030.000    1.672
  96060.000    1.691
  96090.000    1.712
  96120.000    1.730
  96150.000    1.667
  96180.000    1.674
  96210.000    1.689
  96240.000    1.683
  96270.000    1.704
  96300.000    1.650
  96330.000    1.675
  96360.000    1.682
  96390.000    1.683
  96420.000    1.688
  96450.000    1.691
  96480.000    1.676
  96510.000    1.658
  96540.000    1.678
  96570.000    1.694
  96600.000    1.720
  96630.000    1.683
  96660.000    1.699
  96690.000    1.657
  96720.000    1.701
  96750.000    1.662
  96780.000    1.670
  96810.000    1.645
  96840.000    1.688
  96870.000    1.647
  96900.000    1.649
  96930.000    1.677
  96960.000    1.689
  96990.000    1.677
  97020.000    1.675
  97050.000    1.643
  97080.000    1.628
  97110.000    1.653
  97140.000    1.673
  97170.000    1.682
  97200.000    1.632
  97230.000    1.667
  97260.000    1.657
  97290.000    1.659
  97320.000    1.678
  97350.000    1.623
  97380.000    1.665
  97410.000    1.678
  97440.000    1.652
  97470.000    1.656
  97500.000    1.658
  97530.000    1.684
  97560.000    1.652
  97590.000    1.688
  97620.000    1.685
  97650.000    1.645
  97680.000    1.664
  97710.000    1.648
  97740.000    1.652
  97770.000    1.646
  97800.000    1.665
  97830.000    1.680
  97860.000    1.671
  97890.000    1.686
  97920.000    1.687
  97950.000    1.666
  97980.000    1.679
  98010.000    1.679
  98040.000    1.656
  98070.000    1.661
  98100.000    1.641
  98130.000    1.670
  98160.000    1.666
  98190.000    1.677
  98220.000    1.716
  98250.000    1.678
  98280.000    1.674
  98310.000    1.694
  98340.000    1.651
  98370.000    1.700
  98400.000    1.656
  98430.000    1.670
  98460.000    1.669
  98490.000    1.678
  98520.000    1.658
  98550.000    1.707
  98580.000    1.649
  98610.000    1.671
  98640.000    1.664
  98670.000    1.695
  98700.000    1.651
  98730.000    1.691
  98760.000    1.675
  98790.000    1.685
  98820.000    1.668
  98850.000    1.677
  98880.000    1.705
  98910.000    1.674
  98940.000    1.678
  98970.000    1.696
  99000.000    1.695
  99030.000    1.680
  99060.000    1.673
  99090.000    1.671
  99120.000    1.664
  99150.000    1.680
  99180.000    1.707
  99210.000    1.693
  99240.000    1.668
  99270.000    1.688
  99300.000    1.691
  99330.000    1.693
  99360.000    1.689
  99390.000    1.682
  99420.000    1.655
  99450.000    1.686
  99480.000    1.690
  99510.000    1.638
  99540.000    1.694
  99570.000    1.683
  99600.000    1.657
  99630.000    1.699
  99660.000    1.696
  99690.000    1.657
  99720.000    1.690
  99750.000    1.671
  99780.000    1.695
  99810.000    1.683
  99840.000    1.651
  99870.000    1.693
  99900.000    1.698
  99930.000    1.724
  99960.000    1.713
  99990.000    1.675
