# Supplementary material for: Identification and validation of biomarkers associated with lactic acid metabolism in diabetic nephropathy
Source: PeerJ. 2026 Mar 3;14:e20761. doi: 10.7717/peerj.20761 (PMC12965171; doi:10.7717/peerj.20761)
Supplement: Supplemental Information 30 [file peerj-14-20761-s030.xvg]

# This file was created Tue Jul 15 20:49:38 2025
# Created by:
#                     :-) GROMACS - gmx distance, 2023.2 (-:
# 
# Executable:   /usr/local/gromacs/bin/gmx
# Data prefix:  /usr/local/gromacs
# Working dir:  /root/autodl-tmp/102_NJZK-20403-7-2/PTGS2_CIMICOXIB-67890/1
# Command line:
#   gmx distance -f md_0_1.xtc -s md_0_1.tpr -n distance_pairs.ndx -select 'com of group 24 plus com of group 1' -oall distance_group24_group1.xvg
# gmx distance is part of G R O M A C S:
#
# S  C  A  M  O  R  G
#
@    title "Distance"
@    xaxis  label "Time (ps)"
@    yaxis  label "Distance (nm)"
@TYPE xy
      0.000    1.876
     30.000    1.844
     60.000    1.759
     90.000    1.862
    120.000    1.736
    150.000    1.737
    180.000    1.807
    210.000    1.852
    240.000    1.766
    270.000    1.800
    300.000    1.849
    330.000    1.808
    360.000    1.874
    390.000    1.869
    420.000    1.800
    450.000    1.804
    480.000    1.872
    510.000    1.818
    540.000    1.902
    570.000    1.897
    600.000    1.761
    630.000    1.750
    660.000    1.709
    690.000    1.665
    720.000    1.836
    750.000    1.862
    780.000    1.866
    810.000    1.902
    840.000    1.890
    870.000    1.725
    900.000    1.928
    930.000    1.784
    960.000    1.770
    990.000    1.928
   1020.000    1.863
   1050.000    1.855
   1080.000    1.871
   1110.000    1.761
   1140.000    1.784
   1170.000    1.819
   1200.000    1.937
   1230.000    1.800
   1260.000    1.984
   1290.000    1.838
   1320.000    1.875
   1350.000    1.862
   1380.000    1.866
   1410.000    1.854
   1440.000    1.952
   1470.000    1.884
   1500.000    1.921
   1530.000    1.834
   1560.000    1.754
   1590.000    1.870
   1620.000    1.826
   1650.000    1.954
   1680.000    1.790
   1710.000    1.797
   1740.000    1.872
   1770.000    1.893
   1800.000    1.820
   1830.000    1.849
   1860.000    1.824
   1890.000    2.005
   1920.000    1.870
   1950.000    1.756
   1980.000    1.867
   2010.000    1.845
   2040.000    1.895
   2070.000    1.811
   2100.000    1.736
   2130.000    1.746
   2160.000    1.781
   2190.000    1.817
   2220.000    1.876
   2250.000    1.853
   2280.000    1.810
   2310.000    1.819
   2340.000    1.893
   2370.000    1.866
   2400.000    1.955
   2430.000    1.926
   2460.000    1.945
   2490.000    1.971
   2520.000    1.978
   2550.000    2.012
   2580.000    2.000
   2610.000    1.962
   2640.000    1.991
   2670.000    1.984
   2700.000    1.949
   2730.000    2.014
   2760.000    2.012
   2790.000    2.021
   2820.000    1.972
   2850.000    2.023
   2880.000    2.018
   2910.000    2.037
   2940.000    2.044
   2970.000    1.948
   3000.000    2.012
   3030.000    1.954
   3060.000    1.901
   3090.000    1.887
   3120.000    1.906
   3150.000    1.872
   3180.000    1.887
   3210.000    1.798
   3240.000    1.939
   3270.000    1.914
   3300.000    1.845
   3330.000    1.915
   3360.000    2.052
   3390.000    1.893
   3420.000    1.926
   3450.000    1.875
   3480.000    1.884
   3510.000    1.851
   3540.000    1.860
   3570.000    1.855
   3600.000    1.879
   3630.000    1.934
   3660.000    1.990
   3690.000    1.987
   3720.000    1.889
   3750.000    1.925
   3780.000    1.872
   3810.000    1.946
   3840.000    1.928
   3870.000    1.984
   3900.000    1.872
   3930.000    1.854
   3960.000    1.857
   3990.000    1.883
   4020.000    1.883
   4050.000    1.891
   4080.000    1.898
   4110.000    1.815
   4140.000    1.910
   4170.000    1.794
   4200.000    1.890
   4230.000    1.954
   4260.000    1.951
   4290.000    1.850
   4320.000    1.950
   4350.000    1.836
   4380.000    1.820
   4410.000    1.976
   4440.000    1.866
   4470.000    1.861
   4500.000    1.832
   4530.000    1.893
   4560.000    1.826
   4590.000    1.781
   4620.000    1.889
   4650.000    1.876
   4680.000    1.715
   4710.000    1.790
   4740.000    1.815
   4770.000    1.858
   4800.000    1.810
   4830.000    1.859
   4860.000    1.932
   4890.000    1.836
   4920.000    1.796
   4950.000    1.755
   4980.000    1.832
   5010.000    1.787
   5040.000    1.819
   5070.000    1.950
   5100.000    1.990
   5130.000    1.890
   5160.000    1.792
   5190.000    1.896
   5220.000    1.997
   5250.000    1.929
   5280.000    1.912
   5310.000    1.769
   5340.000    1.951
   5370.000    1.911
   5400.000    1.998
   5430.000    1.845
   5460.000    1.949
   5490.000    1.889
   5520.000    1.802
   5550.000    1.854
   5580.000    1.941
   5610.000    1.888
   5640.000    1.764
   5670.000    1.853
   5700.000    1.920
   5730.000    1.890
   5760.000    1.780
   5790.000    1.918
   5820.000    1.889
   5850.000    1.935
   5880.000    1.800
   5910.000    1.951
   5940.000    1.896
   5970.000    1.826
   6000.000    1.846
   6030.000    1.845
   6060.000    1.903
   6090.000    1.798
   6120.000    1.828
   6150.000    1.883
   6180.000    1.870
   6210.000    1.821
   6240.000    1.902
   6270.000    1.866
   6300.000    1.880
   6330.000    1.843
   6360.000    1.894
   6390.000    1.784
   6420.000    1.888
   6450.000    1.829
   6480.000    1.903
   6510.000    1.866
   6540.000    1.933
   6570.000    1.913
   6600.000    1.895
   6630.000    1.867
   6660.000    1.829
   6690.000    1.962
   6720.000    1.827
   6750.000    1.929
   6780.000    1.940
   6810.000    1.884
   6840.000    1.773
   6870.000    1.794
   6900.000    1.927
   6930.000    1.932
   6960.000    2.013
   6990.000    1.890
   7020.000    1.886
   7050.000    1.898
   7080.000    1.901
   7110.000    1.876
   7140.000    1.956
   7170.000    1.897
   7200.000    1.816
   7230.000    1.941
   7260.000    1.864
   7290.000    1.917
   7320.000    1.935
   7350.000    1.843
   7380.000    1.791
   7410.000    1.887
   7440.000    1.879
   7470.000    1.963
   7500.000    1.854
   7530.000    1.786
   7560.000    1.881
   7590.000    1.845
   7620.000    1.836
   7650.000    1.891
   7680.000    1.909
   7710.000    1.879
   7740.000    1.890
   7770.000    1.896
   7800.000    1.907
   7830.000    1.946
   7860.000    1.950
   7890.000    1.826
   7920.000    1.906
   7950.000    1.743
   7980.000    1.902
   8010.000    1.965
   8040.000    1.926
   8070.000    1.969
   8100.000    1.928
   8130.000    1.954
   8160.000    1.776
   8190.000    1.820
   8220.000    1.867
   8250.000    1.941
   8280.000    1.858
   8310.000    1.962
   8340.000    1.920
   8370.000    1.948
   8400.000    1.925
   8430.000    1.985
   8460.000    1.928
   8490.000    1.925
   8520.000    1.874
   8550.000    1.885
   8580.000    1.891
   8610.000    1.868
   8640.000    1.730
   8670.000    1.910
   8700.000    1.768
   8730.000    1.900
   8760.000    1.858
   8790.000    1.831
   8820.000    1.897
   8850.000    1.847
   8880.000    1.861
   8910.000    1.842
   8940.000    1.924
   8970.000    1.862
   9000.000    1.823
   9030.000    1.859
   9060.000    1.878
   9090.000    1.843
   9120.000    1.893
   9150.000    1.782
   9180.000    1.804
   9210.000    1.875
   9240.000    1.869
   9270.000    1.807
   9300.000    1.861
   9330.000    1.872
   9360.000    1.842
   9390.000    1.812
   9420.000    1.857
   9450.000    1.861
   9480.000    1.844
   9510.000    1.889
   9540.000    1.883
   9570.000    1.802
   9600.000    1.898
   9630.000    1.840
   9660.000    1.899
   9690.000    1.889
   9720.000    1.882
   9750.000    1.784
   9780.000    1.869
   9810.000    1.861
   9840.000    1.828
   9870.000    2.042
   9900.000    1.903
   9930.000    1.926
   9960.000    1.901
   9990.000    1.908
  10020.000    1.873
  10050.000    1.888
  10080.000    1.871
  10110.000    2.045
  10140.000    1.818
  10170.000    1.896
  10200.000    1.905
  10230.000    1.969
  10260.000    1.867
  10290.000    1.957
  10320.000    1.813
  10350.000    1.927
  10380.000    1.951
  10410.000    1.986
  10440.000    1.896
  10470.000    1.983
  10500.000    1.920
  10530.000    1.926
  10560.000    1.895
  10590.000    1.886
  10620.000    1.946
  10650.000    2.050
  10680.000    1.942
  10710.000    1.856
  10740.000    1.867
  10770.000    1.844
  10800.000    1.866
  10830.000    1.935
  10860.000    1.864
  10890.000    1.929
  10920.000    2.021
  10950.000    1.869
  10980.000    1.906
  11010.000    1.981
  11040.000    1.938
  11070.000    1.799
  11100.000    1.978
  11130.000    1.750
  11160.000    2.017
  11190.000    1.956
  11220.000    2.039
  11250.000    1.968
  11280.000    2.020
  11310.000    1.981
  11340.000    1.980
  11370.000    1.997
  11400.000    1.968
  11430.000    1.965
  11460.000    2.009
  11490.000    2.078
  11520.000    2.055
  11550.000    2.079
  11580.000    1.962
  11610.000    1.938
  11640.000    1.952
  11670.000    2.021
  11700.000    1.947
  11730.000    1.916
  11760.000    1.980
  11790.000    1.975
  11820.000    2.028
  11850.000    2.002
  11880.000    2.031
  11910.000    1.969
  11940.000    1.952
  11970.000    1.917
  12000.000    2.038
  12030.000    1.994
  12060.000    1.977
  12090.000    2.011
  12120.000    2.052
  12150.000    1.994
  12180.000    1.978
  12210.000    1.972
  12240.000    1.991
  12270.000    2.053
  12300.000    1.946
  12330.000    1.952
  12360.000    1.926
  12390.000    1.951
  12420.000    2.082
  12450.000    2.008
  12480.000    1.955
  12510.000    1.954
  12540.000    1.988
  12570.000    1.969
  12600.000    1.993
  12630.000    1.961
  12660.000    1.928
  12690.000    1.948
  12720.000    1.945
  12750.000    1.927
  12780.000    2.042
  12810.000    1.991
  12840.000    1.946
  12870.000    1.966
  12900.000    2.032
  12930.000    1.950
  12960.000    1.985
  12990.000    2.014
  13020.000    1.961
  13050.000    1.927
  13080.000    2.028
  13110.000    2.009
  13140.000    2.015
  13170.000    2.011
  13200.000    1.991
  13230.000    1.973
  13260.000    2.016
  13290.000    2.087
  13320.000    2.098
  13350.000    2.056
  13380.000    2.032
  13410.000    1.989
  13440.000    2.004
  13470.000    2.015
  13500.000    2.037
  13530.000    2.137
  13560.000    2.099
  13590.000    2.017
  13620.000    1.923
  13650.000    2.009
  13680.000    1.969
  13710.000    2.065
  13740.000    2.011
  13770.000    2.091
  13800.000    1.990
  13830.000    2.022
  13860.000    1.975
  13890.000    2.016
  13920.000    2.011
  13950.000    2.028
  13980.000    2.042
  14010.000    2.057
  14040.000    2.031
  14070.000    1.976
  14100.000    1.992
  14130.000    2.066
  14160.000    2.038
  14190.000    2.015
  14220.000    2.060
  14250.000    1.965
  14280.000    1.977
  14310.000    2.020
  14340.000    2.064
  14370.000    2.121
  14400.000    2.083
  14430.000    2.030
  14460.000    2.033
  14490.000    2.046
  14520.000    2.062
  14550.000    1.987
  14580.000    2.044
  14610.000    2.037
  14640.000    2.044
  14670.000    2.030
  14700.000    2.070
  14730.000    2.092
  14760.000    2.043
  14790.000    2.009
  14820.000    2.078
  14850.000    1.996
  14880.000    2.014
  14910.000    1.959
  14940.000    1.982
  14970.000    2.017
  15000.000    2.066
  15030.000    1.993
  15060.000    2.093
  15090.000    2.049
  15120.000    2.133
  15150.000    2.032
  15180.000    2.058
  15210.000    2.056
  15240.000    2.061
  15270.000    2.058
  15300.000    1.994
  15330.000    2.030
  15360.000    2.010
  15390.000    1.972
  15420.000    1.969
  15450.000    2.106
  15480.000    2.031
  15510.000    2.045
  15540.000    2.071
  15570.000    1.984
  15600.000    2.069
  15630.000    2.097
  15660.000    1.959
  15690.000    2.079
  15720.000    2.077
  15750.000    2.070
  15780.000    2.049
  15810.000    1.951
  15840.000    1.996
  15870.000    2.111
  15900.000    1.968
  15930.000    2.040
  15960.000    1.972
  15990.000    1.946
  16020.000    1.986
  16050.000    1.963
  16080.000    1.989
  16110.000    2.012
  16140.000    2.021
  16170.000    2.097
  16200.000    1.992
  16230.000    2.075
  16260.000    2.032
  16290.000    2.008
  16320.000    2.002
  16350.000    2.065
  16380.000    2.039
  16410.000    2.068
  16440.000    2.090
  16470.000    2.014
  16500.000    2.006
  16530.000    2.011
  16560.000    2.034
  16590.000    2.051
  16620.000    1.965
  16650.000    2.001
  16680.000    2.039
  16710.000    2.032
  16740.000    1.979
  16770.000    2.074
  16800.000    1.960
  16830.000    1.984
  16860.000    2.005
  16890.000    2.057
  16920.000    2.017
  16950.000    2.029
  16980.000    2.054
  17010.000    2.073
  17040.000    2.007
  17070.000    2.044
  17100.000    2.038
  17130.000    2.096
  17160.000    2.059
  17190.000    2.126
  17220.000    2.097
  17250.000    2.067
  17280.000    2.023
  17310.000    2.108
  17340.000    2.018
  17370.000    1.986
  17400.000    2.053
  17430.000    2.004
  17460.000    2.065
  17490.000    1.954
  17520.000    1.964
  17550.000    2.026
  17580.000    2.000
  17610.000    2.017
  17640.000    2.053
  17670.000    2.032
  17700.000    1.888
  17730.000    2.034
  17760.000    1.963
  17790.000    1.977
  17820.000    1.967
  17850.000    2.069
  17880.000    1.980
  17910.000    2.042
  17940.000    2.034
  17970.000    1.842
  18000.000    1.886
  18030.000    1.854
  18060.000    1.986
  18090.000    1.888
  18120.000    1.758
  18150.000    1.794
  18180.000    1.816
  18210.000    1.755
  18240.000    1.996
  18270.000    1.778
  18300.000    1.931
  18330.000    1.992
  18360.000    1.816
  18390.000    1.866
  18420.000    1.884
  18450.000    1.873
  18480.000    1.886
  18510.000    1.841
  18540.000    1.880
  18570.000    1.815
  18600.000    1.829
  18630.000    1.999
  18660.000    1.777
  18690.000    1.925
  18720.000    1.803
  18750.000    1.932
  18780.000    1.766
  18810.000    1.773
  18840.000    1.885
  18870.000    1.764
  18900.000    1.882
  18930.000    1.822
  18960.000    1.831
  18990.000    1.759
  19020.000    1.872
  19050.000    1.799
  19080.000    1.780
  19110.000    1.927
  19140.000    1.951
  19170.000    1.934
  19200.000    1.946
  19230.000    1.929
  19260.000    1.923
  19290.000    1.864
  19320.000    1.778
  19350.000    1.803
  19380.000    1.888
  19410.000    1.935
  19440.000    1.798
  19470.000    2.001
  19500.000    1.853
  19530.000    1.777
  19560.000    1.802
  19590.000    1.810
  19620.000    1.789
  19650.000    1.904
  19680.000    1.986
  19710.000    1.964
  19740.000    1.934
  19770.000    1.897
  19800.000    1.878
  19830.000    1.746
  19860.000    1.771
  19890.000    1.875
  19920.000    1.886
  19950.000    1.822
  19980.000    1.810
  20010.000    1.762
  20040.000    1.787
  20070.000    2.001
  20100.000    1.989
  20130.000    1.783
  20160.000    1.812
  20190.000    1.809
  20220.000    1.888
  20250.000    1.810
  20280.000    1.848
  20310.000    1.954
  20340.000    1.751
  20370.000    1.765
  20400.000    1.772
  20430.000    1.849
  20460.000    1.826
  20490.000    1.744
  20520.000    1.839
  20550.000    1.792
  20580.000    1.964
  20610.000    1.779
  20640.000    1.793
  20670.000    1.815
  20700.000    1.802
  20730.000    1.775
  20760.000    1.921
  20790.000    1.731
  20820.000    1.859
  20850.000    1.780
  20880.000    1.839
  20910.000    1.835
  20940.000    1.718
  20970.000    1.824
  21000.000    1.956
  21030.000    1.728
  21060.000    1.880
  21090.000    1.711
  21120.000    1.727
  21150.000    1.858
  21180.000    1.933
  21210.000    1.769
  21240.000    1.762
  21270.000    1.827
  21300.000    1.736
  21330.000    1.805
  21360.000    1.741
  21390.000    1.912
  21420.000    1.888
  21450.000    1.756
  21480.000    1.841
  21510.000    1.737
  21540.000    1.832
  21570.000    1.757
  21600.000    1.789
  21630.000    1.872
  21660.000    1.987
  21690.000    1.957
  21720.000    1.863
  21750.000    1.866
  21780.000    1.949
  21810.000    1.863
  21840.000    1.955
  21870.000    1.983
  21900.000    1.711
  21930.000    1.878
  21960.000    1.757
  21990.000    1.796
  22020.000    1.850
  22050.000    1.843
  22080.000    1.875
  22110.000    1.909
  22140.000    1.836
  22170.000    1.875
  22200.000    1.868
  22230.000    1.847
  22260.000    1.775
  22290.000    1.859
  22320.000    1.888
  22350.000    1.862
  22380.000    1.867
  22410.000    1.889
  22440.000    1.868
  22470.000    1.757
  22500.000    1.887
  22530.000    1.821
  22560.000    1.744
  22590.000    1.750
  22620.000    1.752
  22650.000    1.708
  22680.000    1.816
  22710.000    1.897
  22740.000    1.775
  22770.000    1.763
  22800.000    1.886
  22830.000    1.771
  22860.000    1.904
  22890.000    1.806
  22920.000    1.753
  22950.000    1.944
  22980.000    1.919
  23010.000    1.876
  23040.000    1.871
  23070.000    1.825
  23100.000    1.852
  23130.000    1.819
  23160.000    1.889
  23190.000    1.799
  23220.000    1.881
  23250.000    1.810
  23280.000    1.813
  23310.000    1.794
  23340.000    1.818
  23370.000    1.871
  23400.000    1.952
  23430.000    1.956
  23460.000    1.881
  23490.000    1.767
  23520.000    1.790
  23550.000    1.892
  23580.000    1.851
  23610.000    1.773
  23640.000    1.838
  23670.000    1.827
  23700.000    1.833
  23730.000    1.823
  23760.000    1.894
  23790.000    1.915
  23820.000    1.873
  23850.000    1.837
  23880.000    1.823
  23910.000    1.879
  23940.000    1.907
  23970.000    1.840
  24000.000    1.805
  24030.000    1.892
  24060.000    1.870
  24090.000    1.970
  24120.000    1.908
  24150.000    1.870
  24180.000    1.778
  24210.000    1.794
  24240.000    1.880
  24270.000    1.816
  24300.000    1.888
  24330.000    1.850
  24360.000    1.911
  24390.000    1.955
  24420.000    1.914
  24450.000    1.815
  24480.000    1.797
  24510.000    1.807
  24540.000    1.867
  24570.000    2.027
  24600.000    1.834
  24630.000    1.871
  24660.000    1.760
  24690.000    1.890
  24720.000    1.798
  24750.000    1.861
  24780.000    1.772
  24810.000    1.883
  24840.000    1.820
  24870.000    1.746
  24900.000    1.812
  24930.000    1.839
  24960.000    1.785
  24990.000    1.800
  25020.000    1.812
  25050.000    1.809
  25080.000    1.921
  25110.000    1.791
  25140.000    1.872
  25170.000    1.969
  25200.000    1.870
  25230.000    1.786
  25260.000    1.789
  25290.000    1.950
  25320.000    1.803
  25350.000    1.894
  25380.000    1.945
  25410.000    1.917
  25440.000    1.814
  25470.000    1.965
  25500.000    1.939
  25530.000    1.779
  25560.000    1.805
  25590.000    1.862
  25620.000    1.891
  25650.000    1.814
  25680.000    1.906
  25710.000    1.864
  25740.000    1.913
  25770.000    1.894
  25800.000    1.780
  25830.000    1.842
  25860.000    1.895
  25890.000    1.909
  25920.000    1.926
  25950.000    1.811
  25980.000    1.798
  26010.000    1.845
  26040.000    1.945
  26070.000    1.764
  26100.000    1.835
  26130.000    1.872
  26160.000    1.880
  26190.000    1.938
  26220.000    1.983
  26250.000    1.828
  26280.000    1.868
  26310.000    1.888
  26340.000    1.853
  26370.000    1.846
  26400.000    1.804
  26430.000    1.840
  26460.000    1.805
  26490.000    1.868
  26520.000    1.768
  26550.000    1.831
  26580.000    1.850
  26610.000    1.866
  26640.000    1.904
  26670.000    1.922
  26700.000    1.837
  26730.000    1.957
  26760.000    1.930
  26790.000    1.958
  26820.000    1.962
  26850.000    1.820
  26880.000    1.983
  26910.000    1.913
  26940.000    1.953
  26970.000    1.924
  27000.000    1.926
  27030.000    1.993
  27060.000    1.905
  27090.000    1.958
  27120.000    1.748
  27150.000    1.997
  27180.000    1.798
  27210.000    1.843
  27240.000    1.819
  27270.000    1.833
  27300.000    1.951
  27330.000    1.910
  27360.000    1.876
  27390.000    1.972
  27420.000    1.871
  27450.000    1.909
  27480.000    1.842
  27510.000    1.875
  27540.000    1.822
  27570.000    1.892
  27600.000    1.940
  27630.000    1.885
  27660.000    1.907
  27690.000    1.858
  27720.000    1.902
  27750.000    1.866
  27780.000    1.914
  27810.000    1.965
  27840.000    1.843
  27870.000    1.815
  27900.000    1.742
  27930.000    1.843
  27960.000    1.795
  27990.000    1.992
  28020.000    1.972
  28050.000    1.936
  28080.000    1.840
  28110.000    1.852
  28140.000    1.893
  28170.000    1.913
  28200.000    1.767
  28230.000    1.773
  28260.000    1.835
  28290.000    1.855
  28320.000    1.786
  28350.000    1.764
  28380.000    1.855
  28410.000    1.971
  28440.000    1.860
  28470.000    1.750
  28500.000    1.802
  28530.000    1.793
  28560.000    1.738
  28590.000    1.786
  28620.000    1.816
  28650.000    1.917
  28680.000    1.883
  28710.000    1.896
  28740.000    1.808
  28770.000    1.846
  28800.000    1.901
  28830.000    1.831
  28860.000    1.912
  28890.000    1.860
  28920.000    1.757
  28950.000    1.818
  28980.000    1.995
  29010.000    1.952
  29040.000    1.799
  29070.000    1.909
  29100.000    1.935
  29130.000    1.824
  29160.000    1.865
  29190.000    1.936
  29220.000    1.802
  29250.000    1.781
  29280.000    1.879
  29310.000    2.024
  29340.000    1.874
  29370.000    1.951
  29400.000    1.951
  29430.000    1.838
  29460.000    1.771
  29490.000    1.819
  29520.000    1.952
  29550.000    1.770
  29580.000    1.862
  29610.000    1.954
  29640.000    1.706
  29670.000    1.705
  29700.000    1.789
  29730.000    1.819
  29760.000    1.950
  29790.000    1.826
  29820.000    1.854
  29850.000    1.894
  29880.000    1.942
  29910.000    1.963
  29940.000    1.824
  29970.000    2.043
  30000.000    1.844
  30030.000    2.102
  30060.000    1.993
  30090.000    1.828
  30120.000    1.937
  30150.000    1.789
  30180.000    1.792
  30210.000    1.985
  30240.000    1.800
  30270.000    1.757
  30300.000    1.770
  30330.000    1.801
  30360.000    1.834
  30390.000    1.948
  30420.000    1.974
  30450.000    1.857
  30480.000    1.849
  30510.000    1.854
  30540.000    1.762
  30570.000    1.798
  30600.000    1.852
  30630.000    1.867
  30660.000    1.858
  30690.000    1.950
  30720.000    1.845
  30750.000    1.840
  30780.000    1.872
  30810.000    1.761
  30840.000    1.952
  30870.000    1.844
  30900.000    1.759
  30930.000    1.800
  30960.000    1.901
  30990.000    1.829
  31020.000    1.874
  31050.000    1.867
  31080.000    1.769
  31110.000    1.865
  31140.000    1.759
  31170.000    1.878
  31200.000    1.923
  31230.000    1.837
  31260.000    1.771
  31290.000    1.923
  31320.000    1.757
  31350.000    1.869
  31380.000    1.736
  31410.000    1.844
  31440.000    1.891
  31470.000    1.959
  31500.000    1.873
  31530.000    1.811
  31560.000    1.789
  31590.000    1.917
  31620.000    1.781
  31650.000    1.836
  31680.000    1.856
  31710.000    1.792
  31740.000    1.824
  31770.000    1.855
  31800.000    1.776
  31830.000    1.756
  31860.000    1.796
  31890.000    1.870
  31920.000    1.761
  31950.000    1.770
  31980.000    1.785
  32010.000    1.787
  32040.000    1.799
  32070.000    1.829
  32100.000    1.826
  32130.000    1.756
  32160.000    1.872
  32190.000    1.930
  32220.000    1.851
  32250.000    1.847
  32280.000    1.917
  32310.000    1.805
  32340.000    1.885
  32370.000    1.820
  32400.000    1.937
  32430.000    1.902
  32460.000    1.987
  32490.000    1.841
  32520.000    1.943
  32550.000    2.042
  32580.000    1.997
  32610.000    1.954
  32640.000    1.762
  32670.000    1.822
  32700.000    1.797
  32730.000    1.938
  32760.000    1.829
  32790.000    1.915
  32820.000    1.907
  32850.000    1.846
  32880.000    1.874
  32910.000    2.033
  32940.000    1.917
  32970.000    1.804
  33000.000    1.770
  33030.000    1.888
  33060.000    1.783
  33090.000    1.831
  33120.000    1.927
  33150.000    1.965
  33180.000    1.867
  33210.000    1.955
  33240.000    1.929
  33270.000    1.989
  33300.000    1.971
  33330.000    1.863
  33360.000    1.954
  33390.000    1.889
  33420.000    1.824
  33450.000    2.037
  33480.000    1.813
  33510.000    1.965
  33540.000    1.868
  33570.000    1.902
  33600.000    1.871
  33630.000    1.771
  33660.000    1.834
  33690.000    1.911
  33720.000    1.902
  33750.000    1.945
  33780.000    1.868
  33810.000    1.858
  33840.000    1.879
  33870.000    1.798
  33900.000    1.877
  33930.000    1.846
  33960.000    2.032
  33990.000    1.823
  34020.000    1.981
  34050.000    1.967
  34080.000    1.917
  34110.000    2.006
  34140.000    1.924
  34170.000    1.848
  34200.000    2.022
  34230.000    1.948
  34260.000    1.910
  34290.000    1.994
  34320.000    1.928
  34350.000    1.982
  34380.000    2.011
  34410.000    1.831
  34440.000    1.937
  34470.000    1.975
  34500.000    1.966
  34530.000    1.935
  34560.000    1.944
  34590.000    1.915
  34620.000    1.893
  34650.000    1.874
  34680.000    1.915
  34710.000    1.945
  34740.000    1.805
  34770.000    1.981
  34800.000    1.860
  34830.000    1.956
  34860.000    1.943
  34890.000    1.941
  34920.000    1.970
  34950.000    1.881
  34980.000    1.978
  35010.000    1.889
  35040.000    1.916
  35070.000    1.884
  35100.000    1.931
  35130.000    1.901
  35160.000    1.865
  35190.000    1.872
  35220.000    1.852
  35250.000    1.948
  35280.000    1.958
  35310.000    1.915
  35340.000    1.891
  35370.000    1.992
  35400.000    1.866
  35430.000    1.846
  35460.000    1.955
  35490.000    1.864
  35520.000    2.037
  35550.000    1.854
  35580.000    1.840
  35610.000    1.800
  35640.000    1.876
  35670.000    1.833
  35700.000    1.880
  35730.000    1.948
  35760.000    1.945
  35790.000    1.906
  35820.000    2.045
  35850.000    2.051
  35880.000    2.075
  35910.000    2.036
  35940.000    2.048
  35970.000    2.025
  36000.000    2.057
  36030.000    2.105
  36060.000    2.065
  36090.000    2.094
  36120.000    2.063
  36150.000    2.057
  36180.000    2.084
  36210.000    2.005
  36240.000    2.024
  36270.000    2.111
  36300.000    2.076
  36330.000    1.959
  36360.000    2.081
  36390.000    2.009
  36420.000    2.059
  36450.000    2.071
  36480.000    2.027
  36510.000    2.070
  36540.000    2.049
  36570.000    2.078
  36600.000    2.013
  36630.000    2.074
  36660.000    2.063
  36690.000    2.123
  36720.000    2.034
  36750.000    2.028
  36780.000    2.002
  36810.000    2.017
  36840.000    2.067
  36870.000    2.025
  36900.000    1.988
  36930.000    2.041
  36960.000    2.093
  36990.000    2.061
  37020.000    2.095
  37050.000    2.004
  37080.000    2.008
  37110.000    2.031
  37140.000    2.002
  37170.000    1.987
  37200.000    2.139
  37230.000    2.048
  37260.000    2.091
  37290.000    2.056
  37320.000    2.085
  37350.000    2.055
  37380.000    2.050
  37410.000    2.064
  37440.000    2.059
  37470.000    2.067
  37500.000    2.083
  37530.000    2.052
  37560.000    2.021
  37590.000    2.102
  37620.000    2.016
  37650.000    2.005
  37680.000    2.034
  37710.000    2.051
  37740.000    1.997
  37770.000    2.043
  37800.000    1.999
  37830.000    2.023
  37860.000    2.009
  37890.000    2.038
  37920.000    2.077
  37950.000    2.098
  37980.000    1.989
  38010.000    1.997
  38040.000    1.999
  38070.000    2.086
  38100.000    1.991
  38130.000    2.039
  38160.000    2.023
  38190.000    2.077
  38220.000    1.992
  38250.000    2.084
  38280.000    1.992
  38310.000    2.074
  38340.000    2.067
  38370.000    2.070
  38400.000    2.005
  38430.000    2.027
  38460.000    1.943
  38490.000    2.068
  38520.000    1.980
  38550.000    2.014
  38580.000    2.065
  38610.000    2.079
  38640.000    2.082
  38670.000    2.086
  38700.000    2.046
  38730.000    2.068
  38760.000    1.910
  38790.000    2.036
  38820.000    2.008
  38850.000    2.006
  38880.000    2.059
  38910.000    2.049
  38940.000    2.039
  38970.000    1.993
  39000.000    1.969
  39030.000    2.092
  39060.000    2.072
  39090.000    2.082
  39120.000    1.948
  39150.000    2.025
  39180.000    2.089
  39210.000    1.989
  39240.000    1.999
  39270.000    1.978
  39300.000    2.035
  39330.000    2.005
  39360.000    1.984
  39390.000    1.963
  39420.000    1.970
  39450.000    1.833
  39480.000    2.082
  39510.000    2.052
  39540.000    2.090
  39570.000    2.088
  39600.000    1.907
  39630.000    2.091
  39660.000    2.042
  39690.000    2.027
  39720.000    2.075
  39750.000    2.053
  39780.000    2.066
  39810.000    2.019
  39840.000    2.069
  39870.000    2.079
  39900.000    2.010
  39930.000    2.135
  39960.000    2.196
  39990.000    2.134
  40020.000    2.118
  40050.000    2.298
  40080.000    2.076
  40110.000    2.157
  40140.000    2.281
  40170.000    2.239
  40200.000    2.230
  40230.000    2.254
  40260.000    2.257
  40290.000    2.094
  40320.000    2.165
  40350.000    2.080
  40380.000    2.093
  40410.000    2.152
  40440.000    2.065
  40470.000    2.159
  40500.000    2.105
  40530.000    2.059
  40560.000    2.209
  40590.000    2.188
  40620.000    2.094
  40650.000    2.128
  40680.000    2.114
  40710.000    2.065
  40740.000    2.041
  40770.000    2.013
  40800.000    2.082
  40830.000    2.034
  40860.000    1.917
  40890.000    1.850
  40920.000    1.836
  40950.000    2.032
  40980.000    1.994
  41010.000    2.064
  41040.000    2.001
  41070.000    2.013
  41100.000    2.044
  41130.000    1.845
  41160.000    1.942
  41190.000    2.006
  41220.000    1.993
  41250.000    2.043
  41280.000    1.947
  41310.000    1.987
  41340.000    2.085
  41370.000    1.959
  41400.000    2.012
  41430.000    2.028
  41460.000    2.005
  41490.000    1.986
  41520.000    1.965
  41550.000    1.914
  41580.000    2.026
  41610.000    1.972
  41640.000    1.962
  41670.000    1.952
  41700.000    1.950
  41730.000    1.898
  41760.000    1.890
  41790.000    1.898
  41820.000    1.943
  41850.000    1.951
  41880.000    2.043
  41910.000    1.949
  41940.000    1.971
  41970.000    1.871
  42000.000    2.040
  42030.000    1.936
  42060.000    1.986
  42090.000    1.790
  42120.000    1.983
  42150.000    2.008
  42180.000    1.949
  42210.000    1.967
  42240.000    1.933
  42270.000    2.000
  42300.000    1.933
  42330.000    1.951
  42360.000    2.043
  42390.000    2.102
  42420.000    1.990
  42450.000    1.864
  42480.000    1.963
  42510.000    1.971
  42540.000    1.866
  42570.000    1.923
  42600.000    1.867
  42630.000    1.998
  42660.000    2.032
  42690.000    1.997
  42720.000    1.952
  42750.000    1.976
  42780.000    1.998
  42810.000    2.031
  42840.000    2.028
  42870.000    2.086
  42900.000    1.967
  42930.000    2.014
  42960.000    1.970
  42990.000    2.058
  43020.000    2.042
  43050.000    2.051
  43080.000    2.057
  43110.000    1.980
  43140.000    2.006
  43170.000    2.092
  43200.000    2.027
  43230.000    2.083
  43260.000    2.054
  43290.000    2.033
  43320.000    2.012
  43350.000    2.057
  43380.000    2.081
  43410.000    2.079
  43440.000    1.958
  43470.000    2.013
  43500.000    1.987
  43530.000    2.091
  43560.000    2.035
  43590.000    2.130
  43620.000    2.000
  43650.000    2.034
  43680.000    1.988
  43710.000    2.030
  43740.000    1.992
  43770.000    1.994
  43800.000    2.005
  43830.000    2.014
  43860.000    2.011
  43890.000    2.070
  43920.000    1.943
  43950.000    1.983
  43980.000    2.011
  44010.000    1.968
  44040.000    1.958
  44070.000    2.006
  44100.000    2.086
  44130.000    2.016
  44160.000    2.006
  44190.000    1.957
  44220.000    1.936
  44250.000    2.004
  44280.000    2.005
  44310.000    1.953
  44340.000    1.986
  44370.000    2.017
  44400.000    2.055
  44430.000    2.043
  44460.000    2.030
  44490.000    1.996
  44520.000    2.000
  44550.000    1.938
  44580.000    1.956
  44610.000    1.958
  44640.000    1.937
  44670.000    1.905
  44700.000    1.947
  44730.000    1.943
  44760.000    1.888
  44790.000    1.877
  44820.000    1.988
  44850.000    1.956
  44880.000    1.947
  44910.000    1.966
  44940.000    1.915
  44970.000    1.766
  45000.000    1.891
  45030.000    1.790
  45060.000    1.772
  45090.000    1.803
  45120.000    1.833
  45150.000    1.864
  45180.000    1.883
  45210.000    1.833
  45240.000    1.967
  45270.000    1.986
  45300.000    1.831
  45330.000    1.953
  45360.000    1.967
  45390.000    1.963
  45420.000    1.810
  45450.000    1.846
  45480.000    1.911
  45510.000    1.922
  45540.000    2.014
  45570.000    1.952
  45600.000    1.970
  45630.000    1.928
  45660.000    1.973
  45690.000    1.839
  45720.000    1.979
  45750.000    1.882
  45780.000    1.826
  45810.000    1.780
  45840.000    1.947
  45870.000    1.962
  45900.000    1.943
  45930.000    1.965
  45960.000    1.913
  45990.000    1.950
  46020.000    1.908
  46050.000    1.791
  46080.000    1.843
  46110.000    1.976
  46140.000    1.954
  46170.000    1.928
  46200.000    1.865
  46230.000    1.975
  46260.000    2.000
  46290.000    1.975
  46320.000    1.731
  46350.000    1.808
  46380.000    1.959
  46410.000    1.901
  46440.000    2.022
  46470.000    1.946
  46500.000    1.906
  46530.000    1.826
  46560.000    1.952
  46590.000    1.929
  46620.000    1.888
  46650.000    1.983
  46680.000    1.942
  46710.000    1.930
  46740.000    1.926
  46770.000    1.808
  46800.000    1.880
  46830.000    1.833
  46860.000    1.906
  46890.000    1.937
  46920.000    2.044
  46950.000    2.086
  46980.000    2.021
  47010.000    2.004
  47040.000    2.007
  47070.000    1.975
  47100.000    2.015
  47130.000    2.020
  47160.000    2.054
  47190.000    2.003
  47220.000    2.046
  47250.000    2.032
  47280.000    2.116
  47310.000    1.994
  47340.000    2.037
  47370.000    1.850
  47400.000    1.842
  47430.000    1.866
  47460.000    1.921
  47490.000    1.847
  47520.000    1.928
  47550.000    1.862
  47580.000    1.940
  47610.000    1.967
  47640.000    1.901
  47670.000    1.798
  47700.000    1.846
  47730.000    1.847
  47760.000    1.895
  47790.000    1.921
  47820.000    1.949
  47850.000    1.852
  47880.000    1.893
  47910.000    1.909
  47940.000    1.897
  47970.000    1.823
  48000.000    1.915
  48030.000    1.940
  48060.000    1.972
  48090.000    1.937
  48120.000    1.960
  48150.000    1.788
  48180.000    1.857
  48210.000    1.755
  48240.000    1.971
  48270.000    1.834
  48300.000    1.917
  48330.000    1.843
  48360.000    1.930
  48390.000    1.912
  48420.000    1.930
  48450.000    1.819
  48480.000    1.969
  48510.000    2.039
  48540.000    1.777
  48570.000    1.938
  48600.000    1.891
  48630.000    1.819
  48660.000    1.920
  48690.000    1.803
  48720.000    1.903
  48750.000    1.941
  48780.000    1.888
  48810.000    1.928
  48840.000    1.971
  48870.000    1.787
  48900.000    1.823
  48930.000    1.917
  48960.000    1.780
  48990.000    1.773
  49020.000    1.864
  49050.000    1.951
  49080.000    1.925
  49110.000    1.844
  49140.000    1.913
  49170.000    1.928
  49200.000    2.027
  49230.000    1.790
  49260.000    1.808
  49290.000    1.926
  49320.000    1.699
  49350.000    1.782
  49380.000    1.807
  49410.000    1.835
  49440.000    1.928
  49470.000    1.994
  49500.000    2.010
  49530.000    1.996
  49560.000    1.998
  49590.000    1.884
  49620.000    1.926
  49650.000    1.944
  49680.000    1.798
  49710.000    1.747
  49740.000    1.751
  49770.000    2.017
  49800.000    1.928
  49830.000    1.880
  49860.000    2.004
  49890.000    1.858
  49920.000    1.980
  49950.000    1.852
  49980.000    1.807
  50010.000    1.771
  50040.000    1.975
  50070.000    1.906
  50100.000    1.889
  50130.000    1.785
  50160.000    1.748
  50190.000    1.912
  50220.000    1.748
  50250.000    1.839
  50280.000    1.858
  50310.000    1.765
  50340.000    1.720
  50370.000    1.790
  50400.000    1.965
  50430.000    1.924
  50460.000    1.962
  50490.000    1.806
  50520.000    1.789
  50550.000    1.996
  50580.000    1.866
  50610.000    1.901
  50640.000    1.850
  50670.000    1.833
  50700.000    1.799
  50730.000    1.888
  50760.000    1.805
  50790.000    1.932
  50820.000    1.776
  50850.000    1.840
  50880.000    1.704
  50910.000    1.846
  50940.000    1.778
  50970.000    1.755
  51000.000    1.768
  51030.000    1.851
  51060.000    1.810
  51090.000    1.874
  51120.000    1.912
  51150.000    1.827
  51180.000    1.989
  51210.000    1.858
  51240.000    1.927
  51270.000    1.919
  51300.000    1.966
  51330.000    1.909
  51360.000    1.931
  51390.000    1.805
  51420.000    1.980
  51450.000    1.881
  51480.000    1.885
  51510.000    1.841
  51540.000    1.815
  51570.000    1.972
  51600.000    1.828
  51630.000    1.773
  51660.000    1.745
  51690.000    1.994
  51720.000    1.933
  51750.000    1.884
  51780.000    1.760
  51810.000    1.950
  51840.000    1.811
  51870.000    1.857
  51900.000    1.911
  51930.000    1.751
  51960.000    1.908
  51990.000    1.931
  52020.000    1.912
  52050.000    1.875
  52080.000    1.865
  52110.000    1.789
  52140.000    1.836
  52170.000    1.911
  52200.000    1.844
  52230.000    1.816
  52260.000    1.855
  52290.000    1.918
  52320.000    1.811
  52350.000    1.709
  52380.000    1.815
  52410.000    1.955
  52440.000    1.831
  52470.000    1.937
  52500.000    1.927
  52530.000    1.844
  52560.000    1.813
  52590.000    2.064
  52620.000    1.949
  52650.000    1.908
  52680.000    1.813
  52710.000    1.902
  52740.000    1.967
  52770.000    1.852
  52800.000    1.922
  52830.000    1.914
  52860.000    1.836
  52890.000    1.860
  52920.000    1.866
  52950.000    1.861
  52980.000    1.888
  53010.000    2.020
  53040.000    1.870
  53070.000    1.860
  53100.000    1.877
  53130.000    2.006
  53160.000    1.905
  53190.000    1.954
  53220.000    1.901
  53250.000    2.002
  53280.000    1.869
  53310.000    1.917
  53340.000    1.772
  53370.000    1.948
  53400.000    1.690
  53430.000    1.938
  53460.000    1.923
  53490.000    1.899
  53520.000    1.916
  53550.000    1.737
  53580.000    1.952
  53610.000    1.884
  53640.000    1.925
  53670.000    1.901
  53700.000    1.913
  53730.000    1.767
  53760.000    1.776
  53790.000    1.747
  53820.000    1.950
  53850.000    1.833
  53880.000    1.898
  53910.000    1.855
  53940.000    1.945
  53970.000    1.888
  54000.000    1.756
  54030.000    1.763
  54060.000    1.892
  54090.000    1.901
  54120.000    1.792
  54150.000    1.832
  54180.000    1.752
  54210.000    1.859
  54240.000    1.799
  54270.000    1.895
  54300.000    1.967
  54330.000    1.776
  54360.000    1.931
  54390.000    1.866
  54420.000    1.795
  54450.000    1.753
  54480.000    1.881
  54510.000    1.867
  54540.000    1.866
  54570.000    1.845
  54600.000    1.792
  54630.000    1.739
  54660.000    1.949
  54690.000    1.848
  54720.000    1.828
  54750.000    1.822
  54780.000    1.898
  54810.000    1.852
  54840.000    1.897
  54870.000    1.916
  54900.000    1.877
  54930.000    1.960
  54960.000    1.918
  54990.000    1.871
  55020.000    1.855
  55050.000    1.825
  55080.000    1.920
  55110.000    1.822
  55140.000    1.974
  55170.000    1.814
  55200.000    1.788
  55230.000    1.804
  55260.000    1.905
  55290.000    1.863
  55320.000    1.901
  55350.000    1.808
  55380.000    1.778
  55410.000    1.901
  55440.000    1.825
  55470.000    1.785
  55500.000    1.895
  55530.000    1.950
  55560.000    1.863
  55590.000    1.891
  55620.000    1.832
  55650.000    1.942
  55680.000    1.753
  55710.000    1.808
  55740.000    1.758
  55770.000    1.960
  55800.000    1.946
  55830.000    1.832
  55860.000    1.954
  55890.000    1.799
  55920.000    1.910
  55950.000    1.879
  55980.000    1.924
  56010.000    1.804
  56040.000    1.777
  56070.000    1.844
  56100.000    1.795
  56130.000    1.945
  56160.000    1.840
  56190.000    1.943
  56220.000    1.929
  56250.000    1.836
  56280.000    1.837
  56310.000    1.891
  56340.000    1.732
  56370.000    1.946
  56400.000    1.808
  56430.000    1.982
  56460.000    1.945
  56490.000    1.755
  56520.000    1.931
  56550.000    1.965
  56580.000    1.871
  56610.000    1.910
  56640.000    1.921
  56670.000    1.851
  56700.000    1.871
  56730.000    1.864
  56760.000    1.985
  56790.000    1.971
  56820.000    1.936
  56850.000    1.991
  56880.000    1.868
  56910.000    1.799
  56940.000    1.896
  56970.000    1.868
  57000.000    1.874
  57030.000    1.918
  57060.000    1.790
  57090.000    1.737
  57120.000    1.848
  57150.000    1.854
  57180.000    1.963
  57210.000    1.764
  57240.000    1.909
  57270.000    1.833
  57300.000    1.867
  57330.000    1.932
  57360.000    1.829
  57390.000    1.738
  57420.000    1.915
  57450.000    1.814
  57480.000    1.834
  57510.000    1.944
  57540.000    1.763
  57570.000    1.801
  57600.000    1.944
  57630.000    1.917
  57660.000    1.945
  57690.000    1.957
  57720.000    1.873
  57750.000    1.956
  57780.000    1.877
  57810.000    1.906
  57840.000    1.918
  57870.000    1.876
  57900.000    1.926
  57930.000    1.925
  57960.000    1.968
  57990.000    1.982
  58020.000    1.926
  58050.000    1.949
  58080.000    1.912
  58110.000    1.994
  58140.000    1.788
  58170.000    1.786
  58200.000    1.765
  58230.000    1.917
  58260.000    1.839
  58290.000    1.994
  58320.000    1.964
  58350.000    1.882
  58380.000    1.910
  58410.000    1.890
  58440.000    1.776
  58470.000    1.917
  58500.000    1.898
  58530.000    1.801
  58560.000    1.768
  58590.000    1.815
  58620.000    1.902
  58650.000    1.915
  58680.000    1.881
  58710.000    1.969
  58740.000    1.920
  58770.000    1.877
  58800.000    1.962
  58830.000    1.905
  58860.000    1.821
  58890.000    1.918
  58920.000    1.841
  58950.000    1.811
  58980.000    1.753
  59010.000    1.840
  59040.000    1.841
  59070.000    1.839
  59100.000    1.751
  59130.000    1.880
  59160.000    1.826
  59190.000    1.697
  59220.000    1.909
  59250.000    1.902
  59280.000    1.859
  59310.000    1.946
  59340.000    1.805
  59370.000    1.947
  59400.000    1.903
  59430.000    1.810
  59460.000    1.838
  59490.000    1.940
  59520.000    1.856
  59550.000    1.828
  59580.000    1.825
  59610.000    1.766
  59640.000    1.912
  59670.000    1.790
  59700.000    1.835
  59730.000    1.806
  59760.000    1.816
  59790.000    1.827
  59820.000    1.987
  59850.000    1.752
  59880.000    1.901
  59910.000    1.889
  59940.000    1.813
  59970.000    1.792
  60000.000    1.746
  60030.000    2.046
  60060.000    1.910
  60090.000    1.890
  60120.000    1.698
  60150.000    2.109
  60180.000    2.019
  60210.000    2.020
  60240.000    2.104
  60270.000    2.032
  60300.000    1.969
  60330.000    1.955
  60360.000    2.092
  60390.000    2.077
  60420.000    1.984
  60450.000    1.915
  60480.000    1.768
  60510.000    1.746
  60540.000    1.964
  60570.000    2.084
  60600.000    1.984
  60630.000    2.001
  60660.000    2.054
  60690.000    1.988
  60720.000    1.996
  60750.000    2.031
  60780.000    2.041
  60810.000    1.982
  60840.000    1.996
  60870.000    1.970
  60900.000    1.940
  60930.000    2.078
  60960.000    1.816
  60990.000    1.816
  61020.000    1.827
  61050.000    1.787
  61080.000    2.001
  61110.000    1.954
  61140.000    2.065
  61170.000    1.898
  61200.000    2.012
  61230.000    1.839
  61260.000    1.917
  61290.000    1.986
  61320.000    1.858
  61350.000    2.002
  61380.000    1.944
  61410.000    1.871
  61440.000    1.959
  61470.000    1.871
  61500.000    1.980
  61530.000    1.994
  61560.000    2.074
  61590.000    2.050
  61620.000    2.117
  61650.000    2.047
  61680.000    1.884
  61710.000    1.801
  61740.000    1.911
  61770.000    1.981
  61800.000    2.066
  61830.000    2.055
  61860.000    1.991
  61890.000    2.010
  61920.000    1.956
  61950.000    2.001
  61980.000    1.999
  62010.000    1.932
  62040.000    2.056
  62070.000    1.983
  62100.000    2.006
  62130.000    2.023
  62160.000    2.087
  62190.000    2.052
  62220.000    2.047
  62250.000    1.993
  62280.000    2.007
  62310.000    2.019
  62340.000    1.946
  62370.000    2.056
  62400.000    2.035
  62430.000    2.057
  62460.000    1.807
  62490.000    1.802
  62520.000    1.917
  62550.000    1.864
  62580.000    1.766
  62610.000    1.820
  62640.000    1.845
  62670.000    1.990
  62700.000    1.816
  62730.000    1.870
  62760.000    1.942
  62790.000    1.896
  62820.000    1.947
  62850.000    1.918
  62880.000    1.907
  62910.000    1.882
  62940.000    1.704
  62970.000    1.854
  63000.000    1.975
  63030.000    1.885
  63060.000    1.863
  63090.000    1.892
  63120.000    1.867
  63150.000    1.831
  63180.000    1.777
  63210.000    1.840
  63240.000    1.914
  63270.000    1.889
  63300.000    1.973
  63330.000    1.921
  63360.000    1.896
  63390.000    1.938
  63420.000    1.828
  63450.000    1.948
  63480.000    1.749
  63510.000    1.742
  63540.000    1.737
  63570.000    1.935
  63600.000    1.873
  63630.000    1.866
  63660.000    1.999
  63690.000    1.873
  63720.000    1.856
  63750.000    1.774
  63780.000    1.796
  63810.000    1.759
  63840.000    1.986
  63870.000    1.881
  63900.000    1.730
  63930.000    1.756
  63960.000    1.748
  63990.000    1.819
  64020.000    1.848
  64050.000    1.882
  64080.000    1.883
  64110.000    1.761
  64140.000    1.926
  64170.000    1.963
  64200.000    1.801
  64230.000    1.837
  64260.000    1.766
  64290.000    1.946
  64320.000    1.889
  64350.000    1.842
  64380.000    1.769
  64410.000    1.939
  64440.000    1.901
  64470.000    1.816
  64500.000    1.907
  64530.000    1.907
  64560.000    1.823
  64590.000    1.818
  64620.000    1.753
  64650.000    1.791
  64680.000    1.820
  64710.000    1.890
  64740.000    1.909
  64770.000    1.848
  64800.000    1.938
  64830.000    1.885
  64860.000    1.906
  64890.000    1.741
  64920.000    1.852
  64950.000    1.783
  64980.000    1.992
  65010.000    1.820
  65040.000    1.896
  65070.000    1.838
  65100.000    1.863
  65130.000    1.769
  65160.000    1.840
  65190.000    1.892
  65220.000    1.947
  65250.000    1.928
  65280.000    1.977
  65310.000    1.971
  65340.000    1.879
  65370.000    1.925
  65400.000    1.856
  65430.000    1.909
  65460.000    1.838
  65490.000    1.963
  65520.000    1.915
  65550.000    2.003
  65580.000    1.882
  65610.000    1.961
  65640.000    1.865
  65670.000    1.745
  65700.000    1.731
  65730.000    1.962
  65760.000    1.880
  65790.000    1.943
  65820.000    1.981
  65850.000    1.982
  65880.000    1.889
  65910.000    1.910
  65940.000    1.844
  65970.000    1.766
  66000.000    1.808
  66030.000    1.899
  66060.000    1.830
  66090.000    1.747
  66120.000    1.767
  66150.000    1.835
  66180.000    1.870
  66210.000    1.996
  66240.000    1.753
  66270.000    1.880
  66300.000    1.975
  66330.000    1.803
  66360.000    1.769
  66390.000    1.853
  66420.000    1.853
  66450.000    1.766
  66480.000    1.918
  66510.000    1.875
  66540.000    1.865
  66570.000    1.776
  66600.000    1.772
  66630.000    1.723
  66660.000    1.706
  66690.000    1.766
  66720.000    1.981
  66750.000    1.808
  66780.000    1.793
  66810.000    1.812
  66840.000    1.731
  66870.000    1.752
  66900.000    1.977
  66930.000    1.906
  66960.000    1.766
  66990.000    1.903
  67020.000    1.772
  67050.000    1.854
  67080.000    1.861
  67110.000    1.812
  67140.000    1.846
  67170.000    1.799
  67200.000    1.741
  67230.000    1.741
  67260.000    1.806
  67290.000    1.773
  67320.000    1.826
  67350.000    1.714
  67380.000    1.854
  67410.000    1.721
  67440.000    1.732
  67470.000    1.791
  67500.000    1.959
  67530.000    1.902
  67560.000    1.953
  67590.000    1.865
  67620.000    1.881
  67650.000    1.802
  67680.000    1.737
  67710.000    1.745
  67740.000    1.816
  67770.000    1.909
  67800.000    1.897
  67830.000    1.787
  67860.000    1.976
  67890.000    1.845
  67920.000    1.964
  67950.000    1.796
  67980.000    1.687
  68010.000    1.887
  68040.000    1.834
  68070.000    1.782
  68100.000    1.846
  68130.000    1.733
  68160.000    1.719
  68190.000    1.852
  68220.000    1.749
  68250.000    1.784
  68280.000    1.722
  68310.000    1.765
  68340.000    1.765
  68370.000    1.782
  68400.000    1.798
  68430.000    1.821
  68460.000    1.679
  68490.000    1.685
  68520.000    1.923
  68550.000    1.744
  68580.000    1.706
  68610.000    1.751
  68640.000    1.701
  68670.000    1.781
  68700.000    1.886
  68730.000    1.802
  68760.000    1.777
  68790.000    1.900
  68820.000    1.791
  68850.000    1.890
  68880.000    1.881
  68910.000    1.902
  68940.000    1.791
  68970.000    1.784
  69000.000    1.859
  69030.000    1.794
  69060.000    1.876
  69090.000    1.910
  69120.000    1.704
  69150.000    1.919
  69180.000    1.760
  69210.000    1.869
  69240.000    1.892
  69270.000    1.709
  69300.000    1.766
  69330.000    1.733
  69360.000    1.934
  69390.000    1.810
  69420.000    1.742
  69450.000    1.709
  69480.000    1.775
  69510.000    1.742
  69540.000    1.907
  69570.000    1.717
  69600.000    1.701
  69630.000    1.782
  69660.000    1.762
  69690.000    1.798
  69720.000    1.894
  69750.000    1.904
  69780.000    1.748
  69810.000    1.852
  69840.000    1.756
  69870.000    1.903
  69900.000    2.080
  69930.000    1.961
  69960.000    1.823
  69990.000    1.904
  70020.000    1.772
  70050.000    1.893
  70080.000    1.833
  70110.000    1.774
  70140.000    1.811
  70170.000    1.970
  70200.000    1.854
  70230.000    1.946
  70260.000    2.017
  70290.000    1.929
  70320.000    1.856
  70350.000    1.869
  70380.000    1.750
  70410.000    1.818
  70440.000    1.763
  70470.000    1.868
  70500.000    1.858
  70530.000    1.786
  70560.000    1.756
  70590.000    1.878
  70620.000    1.820
  70650.000    1.867
  70680.000    1.892
  70710.000    1.877
  70740.000    1.763
  70770.000    1.763
  70800.000    1.876
  70830.000    1.828
  70860.000    1.735
  70890.000    2.004
  70920.000    1.983
  70950.000    1.878
  70980.000    1.856
  71010.000    1.855
  71040.000    1.794
  71070.000    1.906
  71100.000    1.858
  71130.000    1.813
  71160.000    1.819
  71190.000    1.896
  71220.000    1.981
  71250.000    1.953
  71280.000    1.882
  71310.000    1.937
  71340.000    2.053
  71370.000    1.736
  71400.000    1.802
  71430.000    1.714
  71460.000    1.993
  71490.000    1.801
  71520.000    1.860
  71550.000    1.847
  71580.000    1.899
  71610.000    1.842
  71640.000    1.979
  71670.000    2.026
  71700.000    2.033
  71730.000    1.848
  71760.000    1.749
  71790.000    1.864
  71820.000    2.018
  71850.000    1.936
  71880.000    1.721
  71910.000    1.719
  71940.000    1.799
  71970.000    1.933
  72000.000    1.984
  72030.000    1.773
  72060.000    1.756
  72090.000    1.827
  72120.000    1.748
  72150.000    1.848
  72180.000    1.779
  72210.000    1.830
  72240.000    1.851
  72270.000    1.900
  72300.000    1.797
  72330.000    1.789
  72360.000    1.789
  72390.000    1.771
  72420.000    1.745
  72450.000    1.724
  72480.000    1.740
  72510.000    1.772
  72540.000    1.744
  72570.000    1.744
  72600.000    1.740
  72630.000    1.895
  72660.000    1.867
  72690.000    1.697
  72720.000    1.962
  72750.000    1.710
  72780.000    1.761
  72810.000    1.703
  72840.000    1.792
  72870.000    1.881
  72900.000    1.867
  72930.000    1.730
  72960.000    1.774
  72990.000    1.910
  73020.000    1.845
  73050.000    1.849
  73080.000    1.766
  73110.000    1.942
  73140.000    1.956
  73170.000    1.857
  73200.000    1.841
  73230.000    2.002
  73260.000    1.708
  73290.000    1.758
  73320.000    1.822
  73350.000    1.671
  73380.000    1.795
  73410.000    1.895
  73440.000    1.843
  73470.000    1.841
  73500.000    1.771
  73530.000    1.811
  73560.000    1.883
  73590.000    1.880
  73620.000    1.798
  73650.000    2.001
  73680.000    1.921
  73710.000    1.984
  73740.000    2.057
  73770.000    1.960
  73800.000    1.967
  73830.000    1.960
  73860.000    1.971
  73890.000    1.967
  73920.000    1.933
  73950.000    1.908
  73980.000    1.966
  74010.000    1.946
  74040.000    1.975
  74070.000    1.957
  74100.000    1.912
  74130.000    1.950
  74160.000    1.979
  74190.000    1.899
  74220.000    2.009
  74250.000    1.993
  74280.000    1.856
  74310.000    2.015
  74340.000    1.980
  74370.000    2.017
  74400.000    2.019
  74430.000    1.973
  74460.000    1.967
  74490.000    2.072
  74520.000    2.018
  74550.000    1.970
  74580.000    2.033
  74610.000    2.000
  74640.000    1.993
  74670.000    1.942
  74700.000    1.917
  74730.000    2.033
  74760.000    1.974
  74790.000    2.079
  74820.000    1.897
  74850.000    2.000
  74880.000    1.924
  74910.000    1.974
  74940.000    1.994
  74970.000    2.038
  75000.000    2.007
  75030.000    1.976
  75060.000    1.981
  75090.000    1.856
  75120.000    1.964
  75150.000    1.964
  75180.000    1.953
  75210.000    1.898
  75240.000    1.754
  75270.000    1.698
  75300.000    1.819
  75330.000    1.871
  75360.000    1.883
  75390.000    1.944
  75420.000    1.980
  75450.000    1.964
  75480.000    1.845
  75510.000    2.016
  75540.000    1.945
  75570.000    1.936
  75600.000    1.976
  75630.000    1.958
  75660.000    1.907
  75690.000    1.898
  75720.000    1.919
  75750.000    1.976
  75780.000    1.962
  75810.000    1.887
  75840.000    1.970
  75870.000    1.987
  75900.000    2.055
  75930.000    1.938
  75960.000    1.940
  75990.000    1.948
  76020.000    2.011
  76050.000    2.074
  76080.000    1.971
  76110.000    1.969
  76140.000    2.033
  76170.000    2.018
  76200.000    2.055
  76230.000    2.080
  76260.000    1.952
  76290.000    2.060
  76320.000    1.911
  76350.000    1.931
  76380.000    2.019
  76410.000    2.023
  76440.000    2.002
  76470.000    2.084
  76500.000    2.007
  76530.000    2.014
  76560.000    2.057
  76590.000    1.988
  76620.000    2.005
  76650.000    2.003
  76680.000    2.063
  76710.000    2.017
  76740.000    1.990
  76770.000    2.109
  76800.000    2.066
  76830.000    1.890
  76860.000    2.050
  76890.000    1.811
  76920.000    1.822
  76950.000    2.080
  76980.000    2.046
  77010.000    1.939
  77040.000    1.973
  77070.000    2.020
  77100.000    2.063
  77130.000    1.908
  77160.000    1.913
  77190.000    1.931
  77220.000    1.944
  77250.000    2.077
  77280.000    1.916
  77310.000    1.862
  77340.000    1.877
  77370.000    1.691
  77400.000    1.805
  77430.000    1.766
  77460.000    1.894
  77490.000    1.728
  77520.000    1.777
  77550.000    1.774
  77580.000    1.759
  77610.000    1.699
  77640.000    1.816
  77670.000    1.718
  77700.000    1.760
  77730.000    1.894
  77760.000    1.863
  77790.000    1.951
  77820.000    1.931
  77850.000    2.005
  77880.000    2.006
  77910.000    1.856
  77940.000    1.911
  77970.000    1.903
  78000.000    1.914
  78030.000    1.921
  78060.000    1.884
  78090.000    1.693
  78120.000    1.835
  78150.000    1.734
  78180.000    1.851
  78210.000    2.003
  78240.000    1.942
  78270.000    2.096
  78300.000    2.040
  78330.000    1.995
  78360.000    1.791
  78390.000    1.726
  78420.000    1.712
  78450.000    1.713
  78480.000    1.646
  78510.000    1.780
  78540.000    1.884
  78570.000    2.101
  78600.000    2.001
  78630.000    1.996
  78660.000    2.111
  78690.000    2.056
  78720.000    1.745
  78750.000    1.758
  78780.000    1.728
  78810.000    1.699
  78840.000    1.694
  78870.000    1.857
  78900.000    1.933
  78930.000    1.686
  78960.000    1.821
  78990.000    1.700
  79020.000    1.718
  79050.000    1.733
  79080.000    1.740
  79110.000    1.837
  79140.000    1.919
  79170.000    1.692
  79200.000    1.703
  79230.000    1.690
  79260.000    1.734
  79290.000    1.751
  79320.000    1.695
  79350.000    1.728
  79380.000    1.715
  79410.000    1.802
  79440.000    1.704
  79470.000    1.734
  79500.000    1.787
  79530.000    1.833
  79560.000    1.732
  79590.000    1.771
  79620.000    1.763
  79650.000    1.671
  79680.000    1.711
  79710.000    1.731
  79740.000    1.930
  79770.000    1.945
  79800.000    1.955
  79830.000    2.011
  79860.000    2.018
  79890.000    1.979
  79920.000    1.970
  79950.000    2.055
  79980.000    2.037
  80010.000    2.001
  80040.000    2.018
  80070.000    1.787
  80100.000    1.871
  80130.000    1.859
  80160.000    1.807
  80190.000    1.689
  80220.000    1.794
  80250.000    1.700
  80280.000    1.709
  80310.000    1.909
  80340.000    1.966
  80370.000    1.956
  80400.000    1.960
  80430.000    1.929
  80460.000    1.949
  80490.000    2.007
  80520.000    2.031
  80550.000    1.985
  80580.000    1.953
  80610.000    1.966
  80640.000    1.965
  80670.000    1.979
  80700.000    1.928
  80730.000    1.938
  80760.000    1.996
  80790.000    2.004
  80820.000    1.984
  80850.000    2.092
  80880.000    2.029
  80910.000    2.008
  80940.000    2.059
  80970.000    2.036
  81000.000    2.022
  81030.000    2.070
  81060.000    1.828
  81090.000    1.973
  81120.000    1.926
  81150.000    1.991
  81180.000    1.827
  81210.000    1.938
  81240.000    2.009
  81270.000    1.886
  81300.000    1.901
  81330.000    1.973
  81360.000    1.942
  81390.000    1.815
  81420.000    1.942
  81450.000    1.950
  81480.000    1.871
  81510.000    1.958
  81540.000    1.843
  81570.000    1.933
  81600.000    2.042
  81630.000    2.020
  81660.000    1.934
  81690.000    1.951
  81720.000    1.871
  81750.000    1.939
  81780.000    1.819
  81810.000    1.949
  81840.000    1.892
  81870.000    1.945
  81900.000    1.990
  81930.000    1.958
  81960.000    1.979
  81990.000    1.963
  82020.000    1.861
  82050.000    2.034
  82080.000    1.870
  82110.000    1.949
  82140.000    1.883
  82170.000    1.933
  82200.000    2.069
  82230.000    1.861
  82260.000    1.881
  82290.000    1.837
  82320.000    1.917
  82350.000    1.989
  82380.000    1.994
  82410.000    2.014
  82440.000    1.968
  82470.000    1.811
  82500.000    1.791
  82530.000    1.802
  82560.000    1.987
  82590.000    1.762
  82620.000    1.771
  82650.000    1.901
  82680.000    2.021
  82710.000    1.996
  82740.000    1.878
  82770.000    1.916
  82800.000    2.114
  82830.000    1.933
  82860.000    1.829
  82890.000    1.950
  82920.000    1.859
  82950.000    1.820
  82980.000    1.896
  83010.000    2.012
  83040.000    1.898
  83070.000    2.071
  83100.000    1.853
  83130.000    1.794
  83160.000    1.961
  83190.000    1.954
  83220.000    1.930
  83250.000    1.894
  83280.000    1.902
  83310.000    1.932
  83340.000    2.021
  83370.000    1.838
  83400.000    1.988
  83430.000    1.954
  83460.000    1.837
  83490.000    1.903
  83520.000    1.929
  83550.000    1.850
  83580.000    1.922
  83610.000    1.790
  83640.000    1.934
  83670.000    1.833
  83700.000    1.912
  83730.000    1.999
  83760.000    1.936
  83790.000    1.915
  83820.000    1.829
  83850.000    1.874
  83880.000    1.841
  83910.000    1.979
  83940.000    1.963
  83970.000    1.848
  84000.000    1.930
  84030.000    1.767
  84060.000    1.844
  84090.000    1.852
  84120.000    1.841
  84150.000    1.927
  84180.000    1.905
  84210.000    1.994
  84240.000    1.812
  84270.000    1.885
  84300.000    1.947
  84330.000    1.873
  84360.000    1.990
  84390.000    1.961
  84420.000    1.771
  84450.000    1.901
  84480.000    1.849
  84510.000    1.877
  84540.000    1.830
  84570.000    1.922
  84600.000    1.811
  84630.000    1.895
  84660.000    1.751
  84690.000    1.929
  84720.000    1.844
  84750.000    1.817
  84780.000    1.882
  84810.000    1.888
  84840.000    1.838
  84870.000    1.925
  84900.000    1.861
  84930.000    1.907
  84960.000    1.835
  84990.000    1.789
  85020.000    1.949
  85050.000    1.863
  85080.000    1.889
  85110.000    1.884
  85140.000    1.854
  85170.000    1.862
  85200.000    1.868
  85230.000    1.825
  85260.000    1.871
  85290.000    1.890
  85320.000    1.900
  85350.000    1.934
  85380.000    1.912
  85410.000    1.785
  85440.000    1.909
  85470.000    1.930
  85500.000    1.899
  85530.000    1.926
  85560.000    1.877
  85590.000    1.943
  85620.000    1.713
  85650.000    1.859
  85680.000    1.976
  85710.000    1.918
  85740.000    1.893
  85770.000    1.909
  85800.000    1.908
  85830.000    1.885
  85860.000    1.913
  85890.000    1.837
  85920.000    1.861
  85950.000    1.845
  85980.000    1.911
  86010.000    1.940
  86040.000    1.942
  86070.000    1.857
  86100.000    1.861
  86130.000    1.895
  86160.000    1.872
  86190.000    1.870
  86220.000    1.946
  86250.000    1.741
  86280.000    1.829
  86310.000    1.937
  86340.000    1.847
  86370.000    1.834
  86400.000    1.904
  86430.000    1.989
  86460.000    1.895
  86490.000    1.843
  86520.000    1.847
  86550.000    1.872
  86580.000    1.747
  86610.000    1.911
  86640.000    1.945
  86670.000    1.796
  86700.000    2.000
  86730.000    1.881
  86760.000    1.958
  86790.000    1.810
  86820.000    1.962
  86850.000    1.838
  86880.000    1.888
  86910.000    1.858
  86940.000    1.888
  86970.000    1.756
  87000.000    1.751
  87030.000    1.871
  87060.000    1.885
  87090.000    1.934
  87120.000    1.919
  87150.000    1.931
  87180.000    1.917
  87210.000    1.930
  87240.000    1.911
  87270.000    1.929
  87300.000    1.941
  87330.000    1.822
  87360.000    1.821
  87390.000    1.825
  87420.000    1.879
  87450.000    1.877
  87480.000    1.798
  87510.000    1.871
  87540.000    1.797
  87570.000    1.936
  87600.000    1.804
  87630.000    1.785
  87660.000    1.951
  87690.000    1.916
  87720.000    2.032
  87750.000    1.812
  87780.000    1.864
  87810.000    1.878
  87840.000    1.751
  87870.000    1.732
  87900.000    1.912
  87930.000    1.908
  87960.000    1.888
  87990.000    2.031
  88020.000    1.941
  88050.000    1.931
  88080.000    1.996
  88110.000    1.904
  88140.000    1.863
  88170.000    1.926
  88200.000    1.898
  88230.000    1.963
  88260.000    1.877
  88290.000    1.893
  88320.000    1.823
  88350.000    1.803
  88380.000    1.887
  88410.000    1.877
  88440.000    1.847
  88470.000    2.007
  88500.000    1.819
  88530.000    1.858
  88560.000    1.856
  88590.000    1.861
  88620.000    1.833
  88650.000    1.821
  88680.000    1.919
  88710.000    1.799
  88740.000    1.950
  88770.000    1.956
  88800.000    1.865
  88830.000    1.827
  88860.000    1.842
  88890.000    1.813
  88920.000    1.836
  88950.000    1.782
  88980.000    1.892
  89010.000    1.809
  89040.000    1.967
  89070.000    1.839
  89100.000    1.790
  89130.000    1.790
  89160.000    1.811
  89190.000    1.932
  89220.000    1.943
  89250.000    1.914
  89280.000    1.707
  89310.000    1.814
  89340.000    1.895
  89370.000    1.722
  89400.000    1.848
  89430.000    1.871
  89460.000    1.875
  89490.000    1.859
  89520.000    1.927
  89550.000    1.878
  89580.000    1.720
  89610.000    1.894
  89640.000    1.832
  89670.000    1.764
  89700.000    1.886
  89730.000    1.800
  89760.000    1.812
  89790.000    1.801
  89820.000    1.796
  89850.000    1.786
  89880.000    1.894
  89910.000    1.856
  89940.000    1.875
  89970.000    1.918
  90000.000    1.848
  90030.000    1.865
  90060.000    1.863
  90090.000    1.841
  90120.000    1.834
  90150.000    1.908
  90180.000    1.909
  90210.000    1.955
  90240.000    1.797
  90270.000    1.933
  90300.000    1.888
  90330.000    1.936
  90360.000    1.876
  90390.000    1.920
  90420.000    1.963
  90450.000    1.880
  90480.000    1.809
  90510.000    1.818
  90540.000    1.892
  90570.000    1.943
  90600.000    1.977
  90630.000    1.774
  90660.000    1.884
  90690.000    1.772
  90720.000    1.849
  90750.000    1.918
  90780.000    1.781
  90810.000    1.897
  90840.000    1.705
  90870.000    1.755
  90900.000    1.816
  90930.000    1.827
  90960.000    1.861
  90990.000    1.786
  91020.000    1.859
  91050.000    1.800
  91080.000    1.872
  91110.000    1.772
  91140.000    1.901
  91170.000    1.880
  91200.000    1.850
  91230.000    1.861
  91260.000    1.853
  91290.000    1.783
  91320.000    1.741
  91350.000    1.904
  91380.000    1.881
  91410.000    1.876
  91440.000    1.888
  91470.000    1.869
  91500.000    1.950
  91530.000    1.869
  91560.000    1.956
  91590.000    1.918
  91620.000    1.919
  91650.000    1.873
  91680.000    2.009
  91710.000    1.955
  91740.000    1.786
  91770.000    1.753
  91800.000    1.882
  91830.000    1.830
  91860.000    1.770
  91890.000    1.879
  91920.000    1.906
  91950.000    1.828
  91980.000    1.941
  92010.000    1.870
  92040.000    1.852
  92070.000    1.822
  92100.000    1.851
  92130.000    1.926
  92160.000    1.912
  92190.000    1.875
  92220.000    1.858
  92250.000    1.880
  92280.000    1.713
  92310.000    1.941
  92340.000    1.765
  92370.000    1.861
  92400.000    1.916
  92430.000    1.882
  92460.000    1.898
  92490.000    1.803
  92520.000    1.765
  92550.000    1.960
  92580.000    1.930
  92610.000    1.900
  92640.000    1.758
  92670.000    1.907
  92700.000    1.776
  92730.000    1.884
  92760.000    1.859
  92790.000    1.838
  92820.000    1.961
  92850.000    1.929
  92880.000    1.890
  92910.000    1.845
  92940.000    1.923
  92970.000    1.893
  93000.000    1.859
  93030.000    1.914
  93060.000    1.815
  93090.000    1.875
  93120.000    1.935
  93150.000    1.811
  93180.000    1.767
  93210.000    1.836
  93240.000    1.894
  93270.000    1.903
  93300.000    1.889
  93330.000    1.815
  93360.000    1.806
  93390.000    1.895
  93420.000    1.886
  93450.000    1.784
  93480.000    1.835
  93510.000    1.884
  93540.000    1.833
  93570.000    1.891
  93600.000    1.962
  93630.000    1.850
  93660.000    1.755
  93690.000    1.783
  93720.000    1.809
  93750.000    1.782
  93780.000    1.856
  93810.000    1.948
  93840.000    1.742
  93870.000    1.771
  93900.000    1.737
  93930.000    1.901
  93960.000    1.954
  93990.000    1.896
  94020.000    1.841
  94050.000    1.759
  94080.000    1.850
  94110.000    1.854
  94140.000    1.814
  94170.000    1.851
  94200.000    1.856
  94230.000    1.783
  94260.000    1.889
  94290.000    1.827
  94320.000    1.849
  94350.000    1.799
  94380.000    1.864
  94410.000    1.758
  94440.000    1.703
  94470.000    1.784
  94500.000    1.780
  94530.000    1.939
  94560.000    1.889
  94590.000    1.853
  94620.000    1.893
  94650.000    1.903
  94680.000    1.880
  94710.000    1.784
  94740.000    1.885
  94770.000    1.863
  94800.000    1.870
  94830.000    1.712
  94860.000    1.913
  94890.000    1.704
  94920.000    1.773
  94950.000    1.891
  94980.000    1.820
  95010.000    1.922
  95040.000    1.836
  95070.000    1.922
  95100.000    1.842
  95130.000    1.890
  95160.000    1.747
  95190.000    1.823
  95220.000    1.810
  95250.000    1.762
  95280.000    1.800
  95310.000    1.894
  95340.000    1.736
  95370.000    1.822
  95400.000    1.938
  95430.000    1.817
  95460.000    1.885
  95490.000    1.890
  95520.000    1.853
  95550.000    1.874
  95580.000    1.944
  95610.000    1.751
  95640.000    1.942
  95670.000    1.946
  95700.000    1.834
  95730.000    1.930
  95760.000    1.851
  95790.000    1.869
  95820.000    1.864
  95850.000    1.810
  95880.000    1.901
  95910.000    1.854
  95940.000    1.887
  95970.000    1.926
  96000.000    1.836
  96030.000    1.872
  96060.000    1.969
  96090.000    1.991
  96120.000    1.951
  96150.000    1.792
  96180.000    1.815
  96210.000    1.905
  96240.000    1.916
  96270.000    1.785
  96300.000    1.773
  96330.000    1.821
  96360.000    1.884
  96390.000    1.853
  96420.000    1.763
  96450.000    1.847
  96480.000    1.840
  96510.000    1.777
  96540.000    1.840
  96570.000    1.893
  96600.000    1.777
  96630.000    1.723
  96660.000    1.902
  96690.000    1.702
  96720.000    1.757
  96750.000    1.811
  96780.000    1.847
  96810.000    1.936
  96840.000    2.002
  96870.000    1.812
  96900.000    1.793
  96930.000    1.749
  96960.000    1.904
  96990.000    1.778
  97020.000    1.856
  97050.000    1.910
  97080.000    1.848
  97110.000    1.769
  97140.000    1.753
  97170.000    1.881
  97200.000    1.913
  97230.000    1.957
  97260.000    1.749
  97290.000    1.784
  97320.000    1.900
  97350.000    1.886
  97380.000    1.781
  97410.000    1.753
  97440.000    1.787
  97470.000    1.789
  97500.000    1.771
  97530.000    1.722
  97560.000    1.903
  97590.000    1.895
  97620.000    1.939
  97650.000    1.720
  97680.000    1.877
  97710.000    1.966
  97740.000    1.757
  97770.000    1.868
  97800.000    1.932
  97830.000    1.887
  97860.000    1.883
  97890.000    1.813
  97920.000    1.811
  97950.000    1.865
  97980.000    1.926
  98010.000    1.735
  98040.000    1.725
  98070.000    1.811
  98100.000    1.818
  98130.000    1.817
  98160.000    1.875
  98190.000    1.770
  98220.000    1.756
  98250.000    1.984
  98280.000    1.863
  98310.000    1.828
  98340.000    1.796
  98370.000    1.806
  98400.000    1.781
  98430.000    1.893
  98460.000    1.771
  98490.000    1.841
  98520.000    1.889
  98550.000    1.752
  98580.000    1.811
  98610.000    1.926
  98640.000    1.809
  98670.000    1.902
  98700.000    1.870
  98730.000    1.823
  98760.000    1.837
  98790.000    1.814
  98820.000    1.792
  98850.000    1.824
  98880.000    1.882
  98910.000    1.849
  98940.000    1.796
  98970.000    1.755
  99000.000    1.902
  99030.000    1.851
  99060.000    1.915
  99090.000    1.828
  99120.000    1.866
  99150.000    1.799
  99180.000    1.807
  99210.000    1.909
  99240.000    1.926
  99270.000    1.929
  99300.000    1.778
  99330.000    1.862
  99360.000    1.910
  99390.000    1.788
  99420.000    1.927
  99450.000    1.893
  99480.000    1.931
  99510.000    1.808
  99540.000    1.926
  99570.000    2.042
  99600.000    1.948
  99630.000    1.891
  99660.000    1.896
  99690.000    1.885
  99720.000    1.953
  99750.000    1.920
  99780.000    1.945
  99810.000    1.759
  99840.000    1.909
  99870.000    1.907
  99900.000    1.985
  99930.000    1.821
  99960.000    1.970
  99990.000    1.896
