# Supplementary material for: Identification and validation of biomarkers associated with lactic acid metabolism in diabetic nephropathy
Source: PeerJ. 2026 Mar 3;14:e20761. doi: 10.7717/peerj.20761 (PMC12965171; doi:10.7717/peerj.20761)
Supplement: Supplemental Information 31 [file peerj-14-20761-s031.xvg]

# This file was created Tue Jul 15 20:49:54 2025
# Created by:
#                     :-) GROMACS - gmx distance, 2023.2 (-:
# 
# Executable:   /usr/local/gromacs/bin/gmx
# Data prefix:  /usr/local/gromacs
# Working dir:  /root/autodl-tmp/102_NJZK-20403-7-2/PTGS2_CIMICOXIB-67890/1
# Command line:
#   gmx distance -f md_0_1.xtc -s md_0_1.tpr -n distance_pairs.ndx -select 'com of group 24 plus com of group 4' -oall distance_group24_group4.xvg
# gmx distance is part of G R O M A C S:
#
# Gallium Rubidium Oxygen Manganese Argon Carbon Silicon
#
@    title "Distance"
@    xaxis  label "Time (ps)"
@    yaxis  label "Distance (nm)"
@TYPE xy
      0.000    1.880
     30.000    1.849
     60.000    1.764
     90.000    1.866
    120.000    1.740
    150.000    1.740
    180.000    1.810
    210.000    1.856
    240.000    1.770
    270.000    1.803
    300.000    1.851
    330.000    1.812
    360.000    1.876
    390.000    1.870
    420.000    1.803
    450.000    1.807
    480.000    1.874
    510.000    1.820
    540.000    1.905
    570.000    1.899
    600.000    1.763
    630.000    1.753
    660.000    1.712
    690.000    1.666
    720.000    1.840
    750.000    1.866
    780.000    1.869
    810.000    1.903
    840.000    1.894
    870.000    1.726
    900.000    1.929
    930.000    1.783
    960.000    1.773
    990.000    1.930
   1020.000    1.865
   1050.000    1.856
   1080.000    1.874
   1110.000    1.763
   1140.000    1.789
   1170.000    1.820
   1200.000    1.939
   1230.000    1.802
   1260.000    1.988
   1290.000    1.839
   1320.000    1.876
   1350.000    1.864
   1380.000    1.867
   1410.000    1.856
   1440.000    1.954
   1470.000    1.886
   1500.000    1.923
   1530.000    1.837
   1560.000    1.756
   1590.000    1.873
   1620.000    1.828
   1650.000    1.958
   1680.000    1.795
   1710.000    1.800
   1740.000    1.874
   1770.000    1.895
   1800.000    1.823
   1830.000    1.851
   1860.000    1.825
   1890.000    2.006
   1920.000    1.872
   1950.000    1.757
   1980.000    1.869
   2010.000    1.847
   2040.000    1.897
   2070.000    1.813
   2100.000    1.740
   2130.000    1.747
   2160.000    1.782
   2190.000    1.820
   2220.000    1.878
   2250.000    1.856
   2280.000    1.812
   2310.000    1.820
   2340.000    1.895
   2370.000    1.869
   2400.000    1.955
   2430.000    1.927
   2460.000    1.945
   2490.000    1.971
   2520.000    1.981
   2550.000    2.013
   2580.000    2.001
   2610.000    1.964
   2640.000    1.994
   2670.000    1.986
   2700.000    1.952
   2730.000    2.017
   2760.000    2.015
   2790.000    2.024
   2820.000    1.976
   2850.000    2.026
   2880.000    2.020
   2910.000    2.041
   2940.000    2.047
   2970.000    1.952
   3000.000    2.017
   3030.000    1.958
   3060.000    1.903
   3090.000    1.889
   3120.000    1.909
   3150.000    1.876
   3180.000    1.891
   3210.000    1.801
   3240.000    1.943
   3270.000    1.919
   3300.000    1.849
   3330.000    1.919
   3360.000    2.055
   3390.000    1.895
   3420.000    1.928
   3450.000    1.878
   3480.000    1.888
   3510.000    1.855
   3540.000    1.864
   3570.000    1.858
   3600.000    1.883
   3630.000    1.940
   3660.000    1.996
   3690.000    1.991
   3720.000    1.893
   3750.000    1.928
   3780.000    1.875
   3810.000    1.951
   3840.000    1.932
   3870.000    1.988
   3900.000    1.876
   3930.000    1.859
   3960.000    1.862
   3990.000    1.887
   4020.000    1.886
   4050.000    1.894
   4080.000    1.902
   4110.000    1.817
   4140.000    1.914
   4170.000    1.798
   4200.000    1.894
   4230.000    1.957
   4260.000    1.955
   4290.000    1.852
   4320.000    1.955
   4350.000    1.839
   4380.000    1.824
   4410.000    1.982
   4440.000    1.869
   4470.000    1.864
   4500.000    1.838
   4530.000    1.897
   4560.000    1.831
   4590.000    1.785
   4620.000    1.893
   4650.000    1.880
   4680.000    1.720
   4710.000    1.793
   4740.000    1.817
   4770.000    1.861
   4800.000    1.813
   4830.000    1.863
   4860.000    1.935
   4890.000    1.840
   4920.000    1.800
   4950.000    1.760
   4980.000    1.837
   5010.000    1.789
   5040.000    1.821
   5070.000    1.954
   5100.000    1.993
   5130.000    1.894
   5160.000    1.795
   5190.000    1.900
   5220.000    2.002
   5250.000    1.935
   5280.000    1.917
   5310.000    1.773
   5340.000    1.954
   5370.000    1.915
   5400.000    2.002
   5430.000    1.849
   5460.000    1.953
   5490.000    1.893
   5520.000    1.804
   5550.000    1.857
   5580.000    1.944
   5610.000    1.892
   5640.000    1.767
   5670.000    1.856
   5700.000    1.923
   5730.000    1.892
   5760.000    1.782
   5790.000    1.920
   5820.000    1.892
   5850.000    1.941
   5880.000    1.803
   5910.000    1.955
   5940.000    1.900
   5970.000    1.829
   6000.000    1.851
   6030.000    1.851
   6060.000    1.908
   6090.000    1.803
   6120.000    1.834
   6150.000    1.887
   6180.000    1.877
   6210.000    1.828
   6240.000    1.907
   6270.000    1.874
   6300.000    1.887
   6330.000    1.847
   6360.000    1.899
   6390.000    1.789
   6420.000    1.893
   6450.000    1.833
   6480.000    1.909
   6510.000    1.871
   6540.000    1.937
   6570.000    1.919
   6600.000    1.901
   6630.000    1.872
   6660.000    1.832
   6690.000    1.969
   6720.000    1.833
   6750.000    1.934
   6780.000    1.946
   6810.000    1.890
   6840.000    1.778
   6870.000    1.799
   6900.000    1.930
   6930.000    1.935
   6960.000    2.017
   6990.000    1.895
   7020.000    1.891
   7050.000    1.903
   7080.000    1.906
   7110.000    1.880
   7140.000    1.962
   7170.000    1.901
   7200.000    1.819
   7230.000    1.946
   7260.000    1.868
   7290.000    1.921
   7320.000    1.940
   7350.000    1.848
   7380.000    1.795
   7410.000    1.891
   7440.000    1.883
   7470.000    1.968
   7500.000    1.859
   7530.000    1.791
   7560.000    1.886
   7590.000    1.849
   7620.000    1.842
   7650.000    1.898
   7680.000    1.914
   7710.000    1.884
   7740.000    1.895
   7770.000    1.902
   7800.000    1.912
   7830.000    1.949
   7860.000    1.957
   7890.000    1.832
   7920.000    1.910
   7950.000    1.746
   7980.000    1.905
   8010.000    1.970
   8040.000    1.929
   8070.000    1.974
   8100.000    1.934
   8130.000    1.958
   8160.000    1.780
   8190.000    1.824
   8220.000    1.871
   8250.000    1.945
   8280.000    1.861
   8310.000    1.966
   8340.000    1.923
   8370.000    1.952
   8400.000    1.928
   8430.000    1.989
   8460.000    1.930
   8490.000    1.926
   8520.000    1.875
   8550.000    1.888
   8580.000    1.891
   8610.000    1.869
   8640.000    1.732
   8670.000    1.911
   8700.000    1.768
   8730.000    1.901
   8760.000    1.860
   8790.000    1.834
   8820.000    1.899
   8850.000    1.850
   8880.000    1.865
   8910.000    1.845
   8940.000    1.930
   8970.000    1.865
   9000.000    1.828
   9030.000    1.863
   9060.000    1.883
   9090.000    1.847
   9120.000    1.897
   9150.000    1.788
   9180.000    1.809
   9210.000    1.879
   9240.000    1.873
   9270.000    1.811
   9300.000    1.864
   9330.000    1.877
   9360.000    1.848
   9390.000    1.815
   9420.000    1.860
   9450.000    1.863
   9480.000    1.846
   9510.000    1.892
   9540.000    1.884
   9570.000    1.803
   9600.000    1.899
   9630.000    1.842
   9660.000    1.900
   9690.000    1.891
   9720.000    1.886
   9750.000    1.788
   9780.000    1.871
   9810.000    1.865
   9840.000    1.832
   9870.000    2.046
   9900.000    1.905
   9930.000    1.928
   9960.000    1.904
   9990.000    1.911
  10020.000    1.874
  10050.000    1.890
  10080.000    1.875
  10110.000    2.047
  10140.000    1.821
  10170.000    1.899
  10200.000    1.908
  10230.000    1.972
  10260.000    1.868
  10290.000    1.961
  10320.000    1.818
  10350.000    1.931
  10380.000    1.954
  10410.000    1.990
  10440.000    1.900
  10470.000    1.988
  10500.000    1.925
  10530.000    1.929
  10560.000    1.900
  10590.000    1.891
  10620.000    1.951
  10650.000    2.054
  10680.000    1.946
  10710.000    1.860
  10740.000    1.872
  10770.000    1.848
  10800.000    1.872
  10830.000    1.939
  10860.000    1.868
  10890.000    1.933
  10920.000    2.027
  10950.000    1.874
  10980.000    1.911
  11010.000    1.985
  11040.000    1.942
  11070.000    1.803
  11100.000    1.983
  11130.000    1.755
  11160.000    2.021
  11190.000    1.960
  11220.000    2.044
  11250.000    1.972
  11280.000    2.025
  11310.000    1.986
  11340.000    1.984
  11370.000    2.000
  11400.000    1.971
  11430.000    1.969
  11460.000    2.013
  11490.000    2.081
  11520.000    2.060
  11550.000    2.084
  11580.000    1.965
  11610.000    1.942
  11640.000    1.957
  11670.000    2.026
  11700.000    1.950
  11730.000    1.918
  11760.000    1.981
  11790.000    1.977
  11820.000    2.031
  11850.000    2.006
  11880.000    2.034
  11910.000    1.970
  11940.000    1.954
  11970.000    1.918
  12000.000    2.039
  12030.000    1.996
  12060.000    1.979
  12090.000    2.014
  12120.000    2.055
  12150.000    1.995
  12180.000    1.979
  12210.000    1.972
  12240.000    1.994
  12270.000    2.056
  12300.000    1.947
  12330.000    1.955
  12360.000    1.927
  12390.000    1.953
  12420.000    2.084
  12450.000    2.011
  12480.000    1.958
  12510.000    1.958
  12540.000    1.992
  12570.000    1.972
  12600.000    1.997
  12630.000    1.965
  12660.000    1.930
  12690.000    1.950
  12720.000    1.950
  12750.000    1.930
  12780.000    2.046
  12810.000    1.992
  12840.000    1.949
  12870.000    1.969
  12900.000    2.037
  12930.000    1.950
  12960.000    1.987
  12990.000    2.016
  13020.000    1.962
  13050.000    1.928
  13080.000    2.029
  13110.000    2.011
  13140.000    2.016
  13170.000    2.013
  13200.000    1.991
  13230.000    1.973
  13260.000    2.018
  13290.000    2.090
  13320.000    2.102
  13350.000    2.059
  13380.000    2.036
  13410.000    1.993
  13440.000    2.007
  13470.000    2.018
  13500.000    2.040
  13530.000    2.139
  13560.000    2.101
  13590.000    2.020
  13620.000    1.923
  13650.000    2.011
  13680.000    1.969
  13710.000    2.066
  13740.000    2.013
  13770.000    2.092
  13800.000    1.992
  13830.000    2.025
  13860.000    1.978
  13890.000    2.017
  13920.000    2.013
  13950.000    2.032
  13980.000    2.044
  14010.000    2.060
  14040.000    2.030
  14070.000    1.979
  14100.000    1.994
  14130.000    2.068
  14160.000    2.039
  14190.000    2.018
  14220.000    2.063
  14250.000    1.967
  14280.000    1.980
  14310.000    2.024
  14340.000    2.068
  14370.000    2.127
  14400.000    2.087
  14430.000    2.034
  14460.000    2.038
  14490.000    2.050
  14520.000    2.065
  14550.000    1.989
  14580.000    2.047
  14610.000    2.039
  14640.000    2.048
  14670.000    2.032
  14700.000    2.071
  14730.000    2.095
  14760.000    2.047
  14790.000    2.013
  14820.000    2.081
  14850.000    2.000
  14880.000    2.016
  14910.000    1.963
  14940.000    1.987
  14970.000    2.019
  15000.000    2.069
  15030.000    1.995
  15060.000    2.094
  15090.000    2.052
  15120.000    2.135
  15150.000    2.035
  15180.000    2.061
  15210.000    2.061
  15240.000    2.065
  15270.000    2.061
  15300.000    1.998
  15330.000    2.034
  15360.000    2.015
  15390.000    1.976
  15420.000    1.973
  15450.000    2.109
  15480.000    2.034
  15510.000    2.049
  15540.000    2.074
  15570.000    1.987
  15600.000    2.071
  15630.000    2.100
  15660.000    1.963
  15690.000    2.082
  15720.000    2.080
  15750.000    2.073
  15780.000    2.053
  15810.000    1.955
  15840.000    2.000
  15870.000    2.115
  15900.000    1.973
  15930.000    2.044
  15960.000    1.977
  15990.000    1.951
  16020.000    1.990
  16050.000    1.968
  16080.000    1.993
  16110.000    2.016
  16140.000    2.025
  16170.000    2.101
  16200.000    1.999
  16230.000    2.080
  16260.000    2.037
  16290.000    2.012
  16320.000    2.007
  16350.000    2.069
  16380.000    2.044
  16410.000    2.072
  16440.000    2.092
  16470.000    2.019
  16500.000    2.010
  16530.000    2.013
  16560.000    2.039
  16590.000    2.055
  16620.000    1.969
  16650.000    2.005
  16680.000    2.042
  16710.000    2.035
  16740.000    1.981
  16770.000    2.078
  16800.000    1.965
  16830.000    1.990
  16860.000    2.011
  16890.000    2.062
  16920.000    2.022
  16950.000    2.033
  16980.000    2.059
  17010.000    2.078
  17040.000    2.011
  17070.000    2.048
  17100.000    2.042
  17130.000    2.099
  17160.000    2.061
  17190.000    2.129
  17220.000    2.100
  17250.000    2.071
  17280.000    2.025
  17310.000    2.109
  17340.000    2.022
  17370.000    1.988
  17400.000    2.056
  17430.000    2.006
  17460.000    2.068
  17490.000    1.957
  17520.000    1.966
  17550.000    2.029
  17580.000    2.003
  17610.000    2.020
  17640.000    2.057
  17670.000    2.035
  17700.000    1.892
  17730.000    2.038
  17760.000    1.965
  17790.000    1.981
  17820.000    1.971
  17850.000    2.073
  17880.000    1.984
  17910.000    2.046
  17940.000    2.038
  17970.000    1.845
  18000.000    1.890
  18030.000    1.857
  18060.000    1.989
  18090.000    1.893
  18120.000    1.763
  18150.000    1.798
  18180.000    1.820
  18210.000    1.757
  18240.000    2.000
  18270.000    1.780
  18300.000    1.935
  18330.000    1.994
  18360.000    1.819
  18390.000    1.870
  18420.000    1.890
  18450.000    1.878
  18480.000    1.893
  18510.000    1.846
  18540.000    1.883
  18570.000    1.820
  18600.000    1.832
  18630.000    2.001
  18660.000    1.781
  18690.000    1.928
  18720.000    1.807
  18750.000    1.936
  18780.000    1.768
  18810.000    1.776
  18840.000    1.888
  18870.000    1.768
  18900.000    1.885
  18930.000    1.826
  18960.000    1.835
  18990.000    1.765
  19020.000    1.877
  19050.000    1.803
  19080.000    1.783
  19110.000    1.932
  19140.000    1.956
  19170.000    1.939
  19200.000    1.950
  19230.000    1.932
  19260.000    1.928
  19290.000    1.869
  19320.000    1.782
  19350.000    1.809
  19380.000    1.891
  19410.000    1.940
  19440.000    1.802
  19470.000    2.006
  19500.000    1.858
  19530.000    1.780
  19560.000    1.804
  19590.000    1.813
  19620.000    1.795
  19650.000    1.908
  19680.000    1.990
  19710.000    1.968
  19740.000    1.938
  19770.000    1.902
  19800.000    1.885
  19830.000    1.750
  19860.000    1.775
  19890.000    1.880
  19920.000    1.888
  19950.000    1.826
  19980.000    1.813
  20010.000    1.766
  20040.000    1.790
  20070.000    2.006
  20100.000    1.995
  20130.000    1.789
  20160.000    1.817
  20190.000    1.815
  20220.000    1.892
  20250.000    1.815
  20280.000    1.852
  20310.000    1.959
  20340.000    1.757
  20370.000    1.770
  20400.000    1.776
  20430.000    1.854
  20460.000    1.830
  20490.000    1.749
  20520.000    1.844
  20550.000    1.797
  20580.000    1.968
  20610.000    1.783
  20640.000    1.795
  20670.000    1.819
  20700.000    1.803
  20730.000    1.775
  20760.000    1.924
  20790.000    1.734
  20820.000    1.862
  20850.000    1.781
  20880.000    1.840
  20910.000    1.837
  20940.000    1.719
  20970.000    1.826
  21000.000    1.959
  21030.000    1.732
  21060.000    1.884
  21090.000    1.714
  21120.000    1.731
  21150.000    1.863
  21180.000    1.936
  21210.000    1.771
  21240.000    1.765
  21270.000    1.829
  21300.000    1.741
  21330.000    1.809
  21360.000    1.744
  21390.000    1.915
  21420.000    1.890
  21450.000    1.758
  21480.000    1.844
  21510.000    1.739
  21540.000    1.836
  21570.000    1.760
  21600.000    1.792
  21630.000    1.872
  21660.000    1.992
  21690.000    1.961
  21720.000    1.866
  21750.000    1.870
  21780.000    1.951
  21810.000    1.865
  21840.000    1.958
  21870.000    1.987
  21900.000    1.715
  21930.000    1.879
  21960.000    1.758
  21990.000    1.797
  22020.000    1.853
  22050.000    1.848
  22080.000    1.880
  22110.000    1.915
  22140.000    1.838
  22170.000    1.878
  22200.000    1.875
  22230.000    1.852
  22260.000    1.779
  22290.000    1.864
  22320.000    1.894
  22350.000    1.866
  22380.000    1.872
  22410.000    1.893
  22440.000    1.872
  22470.000    1.759
  22500.000    1.891
  22530.000    1.825
  22560.000    1.746
  22590.000    1.752
  22620.000    1.754
  22650.000    1.709
  22680.000    1.820
  22710.000    1.900
  22740.000    1.777
  22770.000    1.765
  22800.000    1.890
  22830.000    1.776
  22860.000    1.908
  22890.000    1.808
  22920.000    1.756
  22950.000    1.947
  22980.000    1.921
  23010.000    1.878
  23040.000    1.870
  23070.000    1.827
  23100.000    1.855
  23130.000    1.821
  23160.000    1.890
  23190.000    1.804
  23220.000    1.885
  23250.000    1.813
  23280.000    1.815
  23310.000    1.796
  23340.000    1.821
  23370.000    1.872
  23400.000    1.956
  23430.000    1.958
  23460.000    1.883
  23490.000    1.771
  23520.000    1.793
  23550.000    1.897
  23580.000    1.854
  23610.000    1.777
  23640.000    1.842
  23670.000    1.830
  23700.000    1.839
  23730.000    1.827
  23760.000    1.899
  23790.000    1.921
  23820.000    1.877
  23850.000    1.841
  23880.000    1.828
  23910.000    1.884
  23940.000    1.911
  23970.000    1.843
  24000.000    1.809
  24030.000    1.896
  24060.000    1.872
  24090.000    1.973
  24120.000    1.912
  24150.000    1.873
  24180.000    1.780
  24210.000    1.794
  24240.000    1.882
  24270.000    1.819
  24300.000    1.893
  24330.000    1.853
  24360.000    1.916
  24390.000    1.959
  24420.000    1.919
  24450.000    1.816
  24480.000    1.800
  24510.000    1.811
  24540.000    1.871
  24570.000    2.033
  24600.000    1.839
  24630.000    1.876
  24660.000    1.764
  24690.000    1.893
  24720.000    1.802
  24750.000    1.863
  24780.000    1.776
  24810.000    1.888
  24840.000    1.824
  24870.000    1.749
  24900.000    1.816
  24930.000    1.843
  24960.000    1.789
  24990.000    1.802
  25020.000    1.816
  25050.000    1.814
  25080.000    1.924
  25110.000    1.795
  25140.000    1.875
  25170.000    1.974
  25200.000    1.875
  25230.000    1.789
  25260.000    1.793
  25290.000    1.954
  25320.000    1.805
  25350.000    1.896
  25380.000    1.947
  25410.000    1.919
  25440.000    1.817
  25470.000    1.968
  25500.000    1.942
  25530.000    1.781
  25560.000    1.809
  25590.000    1.866
  25620.000    1.893
  25650.000    1.817
  25680.000    1.909
  25710.000    1.865
  25740.000    1.916
  25770.000    1.895
  25800.000    1.780
  25830.000    1.843
  25860.000    1.897
  25890.000    1.912
  25920.000    1.928
  25950.000    1.813
  25980.000    1.801
  26010.000    1.847
  26040.000    1.947
  26070.000    1.768
  26100.000    1.838
  26130.000    1.874
  26160.000    1.883
  26190.000    1.939
  26220.000    1.987
  26250.000    1.829
  26280.000    1.872
  26310.000    1.892
  26340.000    1.855
  26370.000    1.847
  26400.000    1.807
  26430.000    1.843
  26460.000    1.810
  26490.000    1.870
  26520.000    1.770
  26550.000    1.834
  26580.000    1.855
  26610.000    1.867
  26640.000    1.906
  26670.000    1.924
  26700.000    1.841
  26730.000    1.960
  26760.000    1.934
  26790.000    1.963
  26820.000    1.965
  26850.000    1.824
  26880.000    1.988
  26910.000    1.918
  26940.000    1.956
  26970.000    1.928
  27000.000    1.931
  27030.000    1.997
  27060.000    1.909
  27090.000    1.964
  27120.000    1.751
  27150.000    2.001
  27180.000    1.803
  27210.000    1.847
  27240.000    1.823
  27270.000    1.836
  27300.000    1.955
  27330.000    1.913
  27360.000    1.880
  27390.000    1.975
  27420.000    1.875
  27450.000    1.914
  27480.000    1.846
  27510.000    1.878
  27540.000    1.825
  27570.000    1.897
  27600.000    1.947
  27630.000    1.890
  27660.000    1.913
  27690.000    1.864
  27720.000    1.907
  27750.000    1.870
  27780.000    1.918
  27810.000    1.971
  27840.000    1.849
  27870.000    1.820
  27900.000    1.746
  27930.000    1.849
  27960.000    1.800
  27990.000    2.002
  28020.000    1.980
  28050.000    1.944
  28080.000    1.849
  28110.000    1.859
  28140.000    1.899
  28170.000    1.919
  28200.000    1.770
  28230.000    1.776
  28260.000    1.839
  28290.000    1.857
  28320.000    1.789
  28350.000    1.766
  28380.000    1.860
  28410.000    1.976
  28440.000    1.862
  28470.000    1.753
  28500.000    1.804
  28530.000    1.794
  28560.000    1.738
  28590.000    1.787
  28620.000    1.818
  28650.000    1.920
  28680.000    1.885
  28710.000    1.899
  28740.000    1.810
  28770.000    1.849
  28800.000    1.904
  28830.000    1.834
  28860.000    1.914
  28890.000    1.862
  28920.000    1.760
  28950.000    1.822
  28980.000    1.998
  29010.000    1.955
  29040.000    1.799
  29070.000    1.913
  29100.000    1.936
  29130.000    1.826
  29160.000    1.866
  29190.000    1.937
  29220.000    1.802
  29250.000    1.783
  29280.000    1.881
  29310.000    2.026
  29340.000    1.875
  29370.000    1.952
  29400.000    1.954
  29430.000    1.840
  29460.000    1.773
  29490.000    1.820
  29520.000    1.954
  29550.000    1.772
  29580.000    1.864
  29610.000    1.956
  29640.000    1.707
  29670.000    1.706
  29700.000    1.791
  29730.000    1.820
  29760.000    1.952
  29790.000    1.828
  29820.000    1.857
  29850.000    1.895
  29880.000    1.944
  29910.000    1.966
  29940.000    1.826
  29970.000    2.045
  30000.000    1.847
  30030.000    2.106
  30060.000    1.998
  30090.000    1.830
  30120.000    1.940
  30150.000    1.790
  30180.000    1.795
  30210.000    1.987
  30240.000    1.802
  30270.000    1.759
  30300.000    1.772
  30330.000    1.804
  30360.000    1.836
  30390.000    1.951
  30420.000    1.978
  30450.000    1.859
  30480.000    1.852
  30510.000    1.856
  30540.000    1.764
  30570.000    1.799
  30600.000    1.854
  30630.000    1.869
  30660.000    1.860
  30690.000    1.950
  30720.000    1.847
  30750.000    1.843
  30780.000    1.873
  30810.000    1.762
  30840.000    1.956
  30870.000    1.846
  30900.000    1.760
  30930.000    1.801
  30960.000    1.903
  30990.000    1.830
  31020.000    1.875
  31050.000    1.869
  31080.000    1.771
  31110.000    1.867
  31140.000    1.761
  31170.000    1.881
  31200.000    1.925
  31230.000    1.839
  31260.000    1.772
  31290.000    1.924
  31320.000    1.758
  31350.000    1.872
  31380.000    1.739
  31410.000    1.847
  31440.000    1.893
  31470.000    1.963
  31500.000    1.875
  31530.000    1.815
  31560.000    1.792
  31590.000    1.920
  31620.000    1.785
  31650.000    1.839
  31680.000    1.859
  31710.000    1.793
  31740.000    1.827
  31770.000    1.856
  31800.000    1.777
  31830.000    1.758
  31860.000    1.799
  31890.000    1.873
  31920.000    1.765
  31950.000    1.773
  31980.000    1.790
  32010.000    1.792
  32040.000    1.803
  32070.000    1.831
  32100.000    1.829
  32130.000    1.760
  32160.000    1.876
  32190.000    1.933
  32220.000    1.854
  32250.000    1.850
  32280.000    1.919
  32310.000    1.807
  32340.000    1.886
  32370.000    1.821
  32400.000    1.939
  32430.000    1.902
  32460.000    1.990
  32490.000    1.842
  32520.000    1.945
  32550.000    2.044
  32580.000    2.000
  32610.000    1.955
  32640.000    1.763
  32670.000    1.823
  32700.000    1.799
  32730.000    1.938
  32760.000    1.830
  32790.000    1.916
  32820.000    1.908
  32850.000    1.846
  32880.000    1.874
  32910.000    2.037
  32940.000    1.919
  32970.000    1.805
  33000.000    1.773
  33030.000    1.889
  33060.000    1.785
  33090.000    1.833
  33120.000    1.928
  33150.000    1.966
  33180.000    1.866
  33210.000    1.955
  33240.000    1.929
  33270.000    1.989
  33300.000    1.974
  33330.000    1.864
  33360.000    1.957
  33390.000    1.889
  33420.000    1.825
  33450.000    2.038
  33480.000    1.815
  33510.000    1.968
  33540.000    1.868
  33570.000    1.902
  33600.000    1.874
  33630.000    1.773
  33660.000    1.835
  33690.000    1.911
  33720.000    1.902
  33750.000    1.947
  33780.000    1.868
  33810.000    1.857
  33840.000    1.880
  33870.000    1.798
  33900.000    1.879
  33930.000    1.848
  33960.000    2.034
  33990.000    1.825
  34020.000    1.982
  34050.000    1.968
  34080.000    1.919
  34110.000    2.006
  34140.000    1.927
  34170.000    1.849
  34200.000    2.024
  34230.000    1.948
  34260.000    1.911
  34290.000    1.995
  34320.000    1.932
  34350.000    1.984
  34380.000    2.014
  34410.000    1.834
  34440.000    1.940
  34470.000    1.979
  34500.000    1.970
  34530.000    1.938
  34560.000    1.946
  34590.000    1.917
  34620.000    1.895
  34650.000    1.877
  34680.000    1.918
  34710.000    1.949
  34740.000    1.808
  34770.000    1.985
  34800.000    1.863
  34830.000    1.959
  34860.000    1.947
  34890.000    1.945
  34920.000    1.975
  34950.000    1.884
  34980.000    1.982
  35010.000    1.891
  35040.000    1.919
  35070.000    1.888
  35100.000    1.937
  35130.000    1.904
  35160.000    1.868
  35190.000    1.874
  35220.000    1.853
  35250.000    1.949
  35280.000    1.960
  35310.000    1.917
  35340.000    1.891
  35370.000    1.991
  35400.000    1.867
  35430.000    1.845
  35460.000    1.957
  35490.000    1.865
  35520.000    2.039
  35550.000    1.854
  35580.000    1.841
  35610.000    1.801
  35640.000    1.878
  35670.000    1.834
  35700.000    1.883
  35730.000    1.950
  35760.000    1.948
  35790.000    1.909
  35820.000    2.047
  35850.000    2.055
  35880.000    2.079
  35910.000    2.040
  35940.000    2.052
  35970.000    2.027
  36000.000    2.061
  36030.000    2.109
  36060.000    2.069
  36090.000    2.098
  36120.000    2.068
  36150.000    2.060
  36180.000    2.088
  36210.000    2.008
  36240.000    2.028
  36270.000    2.115
  36300.000    2.078
  36330.000    1.961
  36360.000    2.084
  36390.000    2.013
  36420.000    2.061
  36450.000    2.075
  36480.000    2.030
  36510.000    2.073
  36540.000    2.053
  36570.000    2.080
  36600.000    2.015
  36630.000    2.077
  36660.000    2.067
  36690.000    2.126
  36720.000    2.036
  36750.000    2.029
  36780.000    2.004
  36810.000    2.019
  36840.000    2.071
  36870.000    2.027
  36900.000    1.990
  36930.000    2.042
  36960.000    2.098
  36990.000    2.063
  37020.000    2.096
  37050.000    2.006
  37080.000    2.009
  37110.000    2.034
  37140.000    2.004
  37170.000    1.988
  37200.000    2.143
  37230.000    2.050
  37260.000    2.092
  37290.000    2.058
  37320.000    2.088
  37350.000    2.057
  37380.000    2.052
  37410.000    2.067
  37440.000    2.061
  37470.000    2.071
  37500.000    2.086
  37530.000    2.057
  37560.000    2.024
  37590.000    2.106
  37620.000    2.019
  37650.000    2.007
  37680.000    2.037
  37710.000    2.056
  37740.000    2.000
  37770.000    2.045
  37800.000    2.003
  37830.000    2.025
  37860.000    2.012
  37890.000    2.041
  37920.000    2.080
  37950.000    2.100
  37980.000    1.990
  38010.000    1.999
  38040.000    2.001
  38070.000    2.089
  38100.000    1.994
  38130.000    2.040
  38160.000    2.026
  38190.000    2.079
  38220.000    1.994
  38250.000    2.084
  38280.000    1.993
  38310.000    2.075
  38340.000    2.070
  38370.000    2.073
  38400.000    2.007
  38430.000    2.029
  38460.000    1.945
  38490.000    2.072
  38520.000    1.983
  38550.000    2.017
  38580.000    2.066
  38610.000    2.084
  38640.000    2.085
  38670.000    2.089
  38700.000    2.049
  38730.000    2.071
  38760.000    1.912
  38790.000    2.039
  38820.000    2.012
  38850.000    2.009
  38880.000    2.060
  38910.000    2.052
  38940.000    2.041
  38970.000    1.996
  39000.000    1.972
  39030.000    2.095
  39060.000    2.075
  39090.000    2.086
  39120.000    1.950
  39150.000    2.029
  39180.000    2.092
  39210.000    1.992
  39240.000    2.001
  39270.000    1.981
  39300.000    2.037
  39330.000    2.006
  39360.000    1.986
  39390.000    1.965
  39420.000    1.975
  39450.000    1.837
  39480.000    2.084
  39510.000    2.054
  39540.000    2.093
  39570.000    2.089
  39600.000    1.909
  39630.000    2.093
  39660.000    2.043
  39690.000    2.029
  39720.000    2.077
  39750.000    2.054
  39780.000    2.068
  39810.000    2.023
  39840.000    2.071
  39870.000    2.082
  39900.000    2.012
  39930.000    2.139
  39960.000    2.198
  39990.000    2.135
  40020.000    2.121
  40050.000    2.300
  40080.000    2.077
  40110.000    2.158
  40140.000    2.283
  40170.000    2.240
  40200.000    2.232
  40230.000    2.256
  40260.000    2.260
  40290.000    2.095
  40320.000    2.166
  40350.000    2.083
  40380.000    2.097
  40410.000    2.155
  40440.000    2.070
  40470.000    2.161
  40500.000    2.107
  40530.000    2.062
  40560.000    2.212
  40590.000    2.192
  40620.000    2.096
  40650.000    2.130
  40680.000    2.118
  40710.000    2.065
  40740.000    2.042
  40770.000    2.013
  40800.000    2.083
  40830.000    2.034
  40860.000    1.918
  40890.000    1.852
  40920.000    1.837
  40950.000    2.034
  40980.000    1.993
  41010.000    2.065
  41040.000    2.002
  41070.000    2.014
  41100.000    2.046
  41130.000    1.846
  41160.000    1.942
  41190.000    2.007
  41220.000    1.995
  41250.000    2.045
  41280.000    1.948
  41310.000    1.990
  41340.000    2.087
  41370.000    1.960
  41400.000    2.013
  41430.000    2.029
  41460.000    2.006
  41490.000    1.986
  41520.000    1.966
  41550.000    1.915
  41580.000    2.027
  41610.000    1.972
  41640.000    1.963
  41670.000    1.953
  41700.000    1.951
  41730.000    1.897
  41760.000    1.888
  41790.000    1.898
  41820.000    1.944
  41850.000    1.950
  41880.000    2.043
  41910.000    1.951
  41940.000    1.973
  41970.000    1.872
  42000.000    2.043
  42030.000    1.939
  42060.000    1.987
  42090.000    1.792
  42120.000    1.983
  42150.000    2.009
  42180.000    1.949
  42210.000    1.966
  42240.000    1.933
  42270.000    2.001
  42300.000    1.934
  42330.000    1.952
  42360.000    2.044
  42390.000    2.102
  42420.000    1.992
  42450.000    1.866
  42480.000    1.963
  42510.000    1.972
  42540.000    1.868
  42570.000    1.926
  42600.000    1.870
  42630.000    2.000
  42660.000    2.034
  42690.000    1.999
  42720.000    1.955
  42750.000    1.979
  42780.000    2.001
  42810.000    2.033
  42840.000    2.029
  42870.000    2.088
  42900.000    1.969
  42930.000    2.018
  42960.000    1.974
  42990.000    2.061
  43020.000    2.045
  43050.000    2.054
  43080.000    2.058
  43110.000    1.984
  43140.000    2.009
  43170.000    2.096
  43200.000    2.031
  43230.000    2.085
  43260.000    2.056
  43290.000    2.035
  43320.000    2.013
  43350.000    2.059
  43380.000    2.084
  43410.000    2.081
  43440.000    1.959
  43470.000    2.014
  43500.000    1.989
  43530.000    2.090
  43560.000    2.035
  43590.000    2.133
  43620.000    1.999
  43650.000    2.035
  43680.000    1.988
  43710.000    2.031
  43740.000    1.993
  43770.000    1.996
  43800.000    2.005
  43830.000    2.015
  43860.000    2.013
  43890.000    2.071
  43920.000    1.944
  43950.000    1.983
  43980.000    2.011
  44010.000    1.969
  44040.000    1.959
  44070.000    2.009
  44100.000    2.088
  44130.000    2.018
  44160.000    2.008
  44190.000    1.960
  44220.000    1.940
  44250.000    2.007
  44280.000    2.007
  44310.000    1.956
  44340.000    1.989
  44370.000    2.019
  44400.000    2.057
  44430.000    2.047
  44460.000    2.033
  44490.000    2.000
  44520.000    2.002
  44550.000    1.940
  44580.000    1.958
  44610.000    1.960
  44640.000    1.938
  44670.000    1.905
  44700.000    1.948
  44730.000    1.943
  44760.000    1.890
  44790.000    1.879
  44820.000    1.990
  44850.000    1.957
  44880.000    1.947
  44910.000    1.966
  44940.000    1.916
  44970.000    1.767
  45000.000    1.893
  45030.000    1.793
  45060.000    1.772
  45090.000    1.804
  45120.000    1.833
  45150.000    1.865
  45180.000    1.885
  45210.000    1.834
  45240.000    1.967
  45270.000    1.987
  45300.000    1.831
  45330.000    1.955
  45360.000    1.969
  45390.000    1.967
  45420.000    1.812
  45450.000    1.849
  45480.000    1.914
  45510.000    1.923
  45540.000    2.016
  45570.000    1.955
  45600.000    1.971
  45630.000    1.929
  45660.000    1.976
  45690.000    1.842
  45720.000    1.980
  45750.000    1.884
  45780.000    1.828
  45810.000    1.782
  45840.000    1.949
  45870.000    1.966
  45900.000    1.944
  45930.000    1.966
  45960.000    1.913
  45990.000    1.953
  46020.000    1.910
  46050.000    1.792
  46080.000    1.845
  46110.000    1.981
  46140.000    1.958
  46170.000    1.932
  46200.000    1.867
  46230.000    1.977
  46260.000    2.001
  46290.000    1.977
  46320.000    1.733
  46350.000    1.809
  46380.000    1.959
  46410.000    1.901
  46440.000    2.022
  46470.000    1.948
  46500.000    1.907
  46530.000    1.828
  46560.000    1.955
  46590.000    1.932
  46620.000    1.890
  46650.000    1.985
  46680.000    1.944
  46710.000    1.932
  46740.000    1.926
  46770.000    1.809
  46800.000    1.880
  46830.000    1.835
  46860.000    1.908
  46890.000    1.938
  46920.000    2.047
  46950.000    2.087
  46980.000    2.023
  47010.000    2.005
  47040.000    2.011
  47070.000    1.978
  47100.000    2.017
  47130.000    2.022
  47160.000    2.056
  47190.000    2.004
  47220.000    2.049
  47250.000    2.033
  47280.000    2.118
  47310.000    1.996
  47340.000    2.039
  47370.000    1.852
  47400.000    1.845
  47430.000    1.869
  47460.000    1.921
  47490.000    1.848
  47520.000    1.929
  47550.000    1.862
  47580.000    1.940
  47610.000    1.968
  47640.000    1.902
  47670.000    1.798
  47700.000    1.846
  47730.000    1.846
  47760.000    1.896
  47790.000    1.921
  47820.000    1.949
  47850.000    1.853
  47880.000    1.893
  47910.000    1.907
  47940.000    1.898
  47970.000    1.824
  48000.000    1.915
  48030.000    1.940
  48060.000    1.973
  48090.000    1.939
  48120.000    1.961
  48150.000    1.789
  48180.000    1.857
  48210.000    1.755
  48240.000    1.972
  48270.000    1.835
  48300.000    1.918
  48330.000    1.843
  48360.000    1.930
  48390.000    1.912
  48420.000    1.932
  48450.000    1.821
  48480.000    1.971
  48510.000    2.039
  48540.000    1.778
  48570.000    1.938
  48600.000    1.891
  48630.000    1.821
  48660.000    1.920
  48690.000    1.804
  48720.000    1.903
  48750.000    1.941
  48780.000    1.888
  48810.000    1.928
  48840.000    1.970
  48870.000    1.787
  48900.000    1.822
  48930.000    1.916
  48960.000    1.779
  48990.000    1.773
  49020.000    1.864
  49050.000    1.952
  49080.000    1.926
  49110.000    1.844
  49140.000    1.912
  49170.000    1.927
  49200.000    2.027
  49230.000    1.789
  49260.000    1.808
  49290.000    1.924
  49320.000    1.700
  49350.000    1.782
  49380.000    1.806
  49410.000    1.834
  49440.000    1.928
  49470.000    1.993
  49500.000    2.011
  49530.000    1.995
  49560.000    1.997
  49590.000    1.882
  49620.000    1.927
  49650.000    1.944
  49680.000    1.797
  49710.000    1.746
  49740.000    1.751
  49770.000    2.018
  49800.000    1.928
  49830.000    1.881
  49860.000    2.004
  49890.000    1.860
  49920.000    1.980
  49950.000    1.852
  49980.000    1.807
  50010.000    1.771
  50040.000    1.973
  50070.000    1.907
  50100.000    1.888
  50130.000    1.786
  50160.000    1.749
  50190.000    1.912
  50220.000    1.747
  50250.000    1.838
  50280.000    1.857
  50310.000    1.763
  50340.000    1.720
  50370.000    1.788
  50400.000    1.964
  50430.000    1.923
  50460.000    1.961
  50490.000    1.803
  50520.000    1.788
  50550.000    1.994
  50580.000    1.864
  50610.000    1.900
  50640.000    1.848
  50670.000    1.830
  50700.000    1.796
  50730.000    1.886
  50760.000    1.802
  50790.000    1.931
  50820.000    1.773
  50850.000    1.837
  50880.000    1.702
  50910.000    1.843
  50940.000    1.775
  50970.000    1.753
  51000.000    1.766
  51030.000    1.849
  51060.000    1.810
  51090.000    1.872
  51120.000    1.910
  51150.000    1.826
  51180.000    1.989
  51210.000    1.857
  51240.000    1.926
  51270.000    1.918
  51300.000    1.963
  51330.000    1.906
  51360.000    1.926
  51390.000    1.803
  51420.000    1.977
  51450.000    1.881
  51480.000    1.884
  51510.000    1.838
  51540.000    1.812
  51570.000    1.970
  51600.000    1.826
  51630.000    1.770
  51660.000    1.742
  51690.000    1.993
  51720.000    1.931
  51750.000    1.881
  51780.000    1.759
  51810.000    1.948
  51840.000    1.809
  51870.000    1.854
  51900.000    1.908
  51930.000    1.750
  51960.000    1.907
  51990.000    1.930
  52020.000    1.910
  52050.000    1.873
  52080.000    1.865
  52110.000    1.788
  52140.000    1.834
  52170.000    1.912
  52200.000    1.844
  52230.000    1.816
  52260.000    1.856
  52290.000    1.917
  52320.000    1.811
  52350.000    1.709
  52380.000    1.814
  52410.000    1.954
  52440.000    1.829
  52470.000    1.936
  52500.000    1.924
  52530.000    1.844
  52560.000    1.811
  52590.000    2.062
  52620.000    1.946
  52650.000    1.906
  52680.000    1.811
  52710.000    1.902
  52740.000    1.967
  52770.000    1.852
  52800.000    1.922
  52830.000    1.913
  52860.000    1.835
  52890.000    1.859
  52920.000    1.866
  52950.000    1.859
  52980.000    1.887
  53010.000    2.020
  53040.000    1.869
  53070.000    1.859
  53100.000    1.876
  53130.000    2.006
  53160.000    1.904
  53190.000    1.954
  53220.000    1.901
  53250.000    2.000
  53280.000    1.868
  53310.000    1.917
  53340.000    1.771
  53370.000    1.949
  53400.000    1.690
  53430.000    1.939
  53460.000    1.923
  53490.000    1.898
  53520.000    1.916
  53550.000    1.738
  53580.000    1.953
  53610.000    1.884
  53640.000    1.925
  53670.000    1.901
  53700.000    1.914
  53730.000    1.766
  53760.000    1.774
  53790.000    1.746
  53820.000    1.950
  53850.000    1.833
  53880.000    1.898
  53910.000    1.854
  53940.000    1.946
  53970.000    1.889
  54000.000    1.755
  54030.000    1.762
  54060.000    1.890
  54090.000    1.900
  54120.000    1.789
  54150.000    1.832
  54180.000    1.751
  54210.000    1.859
  54240.000    1.798
  54270.000    1.895
  54300.000    1.967
  54330.000    1.777
  54360.000    1.932
  54390.000    1.866
  54420.000    1.793
  54450.000    1.752
  54480.000    1.880
  54510.000    1.865
  54540.000    1.864
  54570.000    1.844
  54600.000    1.792
  54630.000    1.739
  54660.000    1.950
  54690.000    1.850
  54720.000    1.828
  54750.000    1.821
  54780.000    1.899
  54810.000    1.853
  54840.000    1.899
  54870.000    1.918
  54900.000    1.877
  54930.000    1.959
  54960.000    1.919
  54990.000    1.873
  55020.000    1.855
  55050.000    1.824
  55080.000    1.920
  55110.000    1.820
  55140.000    1.976
  55170.000    1.815
  55200.000    1.788
  55230.000    1.805
  55260.000    1.908
  55290.000    1.864
  55320.000    1.903
  55350.000    1.809
  55380.000    1.779
  55410.000    1.903
  55440.000    1.826
  55470.000    1.784
  55500.000    1.895
  55530.000    1.950
  55560.000    1.864
  55590.000    1.892
  55620.000    1.833
  55650.000    1.944
  55680.000    1.754
  55710.000    1.810
  55740.000    1.758
  55770.000    1.961
  55800.000    1.947
  55830.000    1.831
  55860.000    1.953
  55890.000    1.800
  55920.000    1.910
  55950.000    1.880
  55980.000    1.925
  56010.000    1.806
  56040.000    1.778
  56070.000    1.844
  56100.000    1.797
  56130.000    1.947
  56160.000    1.841
  56190.000    1.943
  56220.000    1.929
  56250.000    1.837
  56280.000    1.838
  56310.000    1.894
  56340.000    1.734
  56370.000    1.946
  56400.000    1.808
  56430.000    1.982
  56460.000    1.945
  56490.000    1.753
  56520.000    1.933
  56550.000    1.964
  56580.000    1.872
  56610.000    1.908
  56640.000    1.919
  56670.000    1.850
  56700.000    1.868
  56730.000    1.862
  56760.000    1.984
  56790.000    1.970
  56820.000    1.936
  56850.000    1.991
  56880.000    1.868
  56910.000    1.798
  56940.000    1.895
  56970.000    1.866
  57000.000    1.873
  57030.000    1.918
  57060.000    1.790
  57090.000    1.738
  57120.000    1.848
  57150.000    1.854
  57180.000    1.963
  57210.000    1.764
  57240.000    1.910
  57270.000    1.832
  57300.000    1.865
  57330.000    1.931
  57360.000    1.828
  57390.000    1.736
  57420.000    1.915
  57450.000    1.814
  57480.000    1.833
  57510.000    1.944
  57540.000    1.764
  57570.000    1.801
  57600.000    1.943
  57630.000    1.917
  57660.000    1.943
  57690.000    1.955
  57720.000    1.873
  57750.000    1.958
  57780.000    1.877
  57810.000    1.905
  57840.000    1.917
  57870.000    1.876
  57900.000    1.927
  57930.000    1.925
  57960.000    1.968
  57990.000    1.982
  58020.000    1.926
  58050.000    1.949
  58080.000    1.914
  58110.000    1.996
  58140.000    1.789
  58170.000    1.786
  58200.000    1.767
  58230.000    1.919
  58260.000    1.839
  58290.000    1.994
  58320.000    1.964
  58350.000    1.884
  58380.000    1.910
  58410.000    1.889
  58440.000    1.776
  58470.000    1.917
  58500.000    1.899
  58530.000    1.802
  58560.000    1.769
  58590.000    1.817
  58620.000    1.903
  58650.000    1.915
  58680.000    1.882
  58710.000    1.969
  58740.000    1.920
  58770.000    1.877
  58800.000    1.962
  58830.000    1.905
  58860.000    1.822
  58890.000    1.919
  58920.000    1.842
  58950.000    1.812
  58980.000    1.754
  59010.000    1.841
  59040.000    1.842
  59070.000    1.841
  59100.000    1.751
  59130.000    1.880
  59160.000    1.825
  59190.000    1.697
  59220.000    1.909
  59250.000    1.903
  59280.000    1.857
  59310.000    1.944
  59340.000    1.804
  59370.000    1.947
  59400.000    1.902
  59430.000    1.811
  59460.000    1.838
  59490.000    1.940
  59520.000    1.855
  59550.000    1.828
  59580.000    1.823
  59610.000    1.766
  59640.000    1.911
  59670.000    1.789
  59700.000    1.834
  59730.000    1.806
  59760.000    1.816
  59790.000    1.825
  59820.000    1.985
  59850.000    1.749
  59880.000    1.900
  59910.000    1.888
  59940.000    1.812
  59970.000    1.788
  60000.000    1.744
  60030.000    2.048
  60060.000    1.912
  60090.000    1.893
  60120.000    1.699
  60150.000    2.111
  60180.000    2.020
  60210.000    2.021
  60240.000    2.104
  60270.000    2.033
  60300.000    1.970
  60330.000    1.955
  60360.000    2.093
  60390.000    2.077
  60420.000    1.984
  60450.000    1.914
  60480.000    1.768
  60510.000    1.747
  60540.000    1.965
  60570.000    2.087
  60600.000    1.984
  60630.000    2.003
  60660.000    2.055
  60690.000    1.990
  60720.000    1.997
  60750.000    2.033
  60780.000    2.043
  60810.000    1.984
  60840.000    1.999
  60870.000    1.970
  60900.000    1.942
  60930.000    2.080
  60960.000    1.819
  60990.000    1.818
  61020.000    1.830
  61050.000    1.790
  61080.000    2.004
  61110.000    1.958
  61140.000    2.068
  61170.000    1.901
  61200.000    2.017
  61230.000    1.842
  61260.000    1.919
  61290.000    1.988
  61320.000    1.860
  61350.000    2.004
  61380.000    1.947
  61410.000    1.874
  61440.000    1.961
  61470.000    1.873
  61500.000    1.982
  61530.000    1.997
  61560.000    2.077
  61590.000    2.052
  61620.000    2.119
  61650.000    2.049
  61680.000    1.887
  61710.000    1.803
  61740.000    1.914
  61770.000    1.983
  61800.000    2.067
  61830.000    2.055
  61860.000    1.993
  61890.000    2.012
  61920.000    1.957
  61950.000    2.002
  61980.000    1.999
  62010.000    1.934
  62040.000    2.057
  62070.000    1.984
  62100.000    2.007
  62130.000    2.024
  62160.000    2.087
  62190.000    2.051
  62220.000    2.049
  62250.000    1.995
  62280.000    2.008
  62310.000    2.019
  62340.000    1.948
  62370.000    2.057
  62400.000    2.036
  62430.000    2.059
  62460.000    1.806
  62490.000    1.801
  62520.000    1.916
  62550.000    1.863
  62580.000    1.764
  62610.000    1.821
  62640.000    1.845
  62670.000    1.990
  62700.000    1.815
  62730.000    1.868
  62760.000    1.939
  62790.000    1.895
  62820.000    1.945
  62850.000    1.916
  62880.000    1.906
  62910.000    1.881
  62940.000    1.701
  62970.000    1.852
  63000.000    1.974
  63030.000    1.882
  63060.000    1.861
  63090.000    1.891
  63120.000    1.867
  63150.000    1.829
  63180.000    1.775
  63210.000    1.838
  63240.000    1.912
  63270.000    1.889
  63300.000    1.973
  63330.000    1.919
  63360.000    1.895
  63390.000    1.938
  63420.000    1.826
  63450.000    1.947
  63480.000    1.749
  63510.000    1.741
  63540.000    1.735
  63570.000    1.932
  63600.000    1.871
  63630.000    1.865
  63660.000    1.997
  63690.000    1.872
  63720.000    1.855
  63750.000    1.773
  63780.000    1.794
  63810.000    1.758
  63840.000    1.985
  63870.000    1.880
  63900.000    1.728
  63930.000    1.753
  63960.000    1.747
  63990.000    1.817
  64020.000    1.846
  64050.000    1.881
  64080.000    1.881
  64110.000    1.759
  64140.000    1.924
  64170.000    1.963
  64200.000    1.802
  64230.000    1.835
  64260.000    1.764
  64290.000    1.945
  64320.000    1.888
  64350.000    1.839
  64380.000    1.767
  64410.000    1.937
  64440.000    1.899
  64470.000    1.813
  64500.000    1.906
  64530.000    1.907
  64560.000    1.820
  64590.000    1.818
  64620.000    1.751
  64650.000    1.791
  64680.000    1.819
  64710.000    1.889
  64740.000    1.907
  64770.000    1.846
  64800.000    1.937
  64830.000    1.884
  64860.000    1.904
  64890.000    1.738
  64920.000    1.851
  64950.000    1.782
  64980.000    1.991
  65010.000    1.818
  65040.000    1.894
  65070.000    1.835
  65100.000    1.863
  65130.000    1.769
  65160.000    1.839
  65190.000    1.891
  65220.000    1.946
  65250.000    1.926
  65280.000    1.978
  65310.000    1.971
  65340.000    1.879
  65370.000    1.924
  65400.000    1.854
  65430.000    1.907
  65460.000    1.838
  65490.000    1.962
  65520.000    1.914
  65550.000    2.004
  65580.000    1.880
  65610.000    1.960
  65640.000    1.864
  65670.000    1.744
  65700.000    1.731
  65730.000    1.960
  65760.000    1.879
  65790.000    1.943
  65820.000    1.981
  65850.000    1.982
  65880.000    1.889
  65910.000    1.909
  65940.000    1.844
  65970.000    1.765
  66000.000    1.807
  66030.000    1.898
  66060.000    1.830
  66090.000    1.746
  66120.000    1.766
  66150.000    1.834
  66180.000    1.868
  66210.000    1.995
  66240.000    1.750
  66270.000    1.877
  66300.000    1.974
  66330.000    1.801
  66360.000    1.768
  66390.000    1.853
  66420.000    1.852
  66450.000    1.765
  66480.000    1.914
  66510.000    1.873
  66540.000    1.864
  66570.000    1.774
  66600.000    1.769
  66630.000    1.720
  66660.000    1.704
  66690.000    1.764
  66720.000    1.978
  66750.000    1.806
  66780.000    1.791
  66810.000    1.811
  66840.000    1.728
  66870.000    1.750
  66900.000    1.975
  66930.000    1.903
  66960.000    1.765
  66990.000    1.901
  67020.000    1.769
  67050.000    1.852
  67080.000    1.859
  67110.000    1.811
  67140.000    1.844
  67170.000    1.798
  67200.000    1.739
  67230.000    1.739
  67260.000    1.805
  67290.000    1.770
  67320.000    1.822
  67350.000    1.712
  67380.000    1.851
  67410.000    1.717
  67440.000    1.727
  67470.000    1.789
  67500.000    1.956
  67530.000    1.900
  67560.000    1.952
  67590.000    1.861
  67620.000    1.879
  67650.000    1.799
  67680.000    1.735
  67710.000    1.743
  67740.000    1.813
  67770.000    1.907
  67800.000    1.895
  67830.000    1.784
  67860.000    1.974
  67890.000    1.843
  67920.000    1.962
  67950.000    1.794
  67980.000    1.685
  68010.000    1.886
  68040.000    1.833
  68070.000    1.782
  68100.000    1.846
  68130.000    1.730
  68160.000    1.718
  68190.000    1.850
  68220.000    1.745
  68250.000    1.783
  68280.000    1.721
  68310.000    1.763
  68340.000    1.762
  68370.000    1.780
  68400.000    1.796
  68430.000    1.820
  68460.000    1.677
  68490.000    1.684
  68520.000    1.921
  68550.000    1.743
  68580.000    1.703
  68610.000    1.748
  68640.000    1.699
  68670.000    1.779
  68700.000    1.884
  68730.000    1.800
  68760.000    1.775
  68790.000    1.896
  68820.000    1.790
  68850.000    1.890
  68880.000    1.880
  68910.000    1.901
  68940.000    1.788
  68970.000    1.781
  69000.000    1.856
  69030.000    1.792
  69060.000    1.873
  69090.000    1.907
  69120.000    1.702
  69150.000    1.918
  69180.000    1.758
  69210.000    1.866
  69240.000    1.890
  69270.000    1.710
  69300.000    1.766
  69330.000    1.733
  69360.000    1.933
  69390.000    1.809
  69420.000    1.741
  69450.000    1.708
  69480.000    1.775
  69510.000    1.743
  69540.000    1.907
  69570.000    1.716
  69600.000    1.699
  69630.000    1.781
  69660.000    1.760
  69690.000    1.797
  69720.000    1.893
  69750.000    1.904
  69780.000    1.747
  69810.000    1.851
  69840.000    1.754
  69870.000    1.902
  69900.000    2.080
  69930.000    1.960
  69960.000    1.822
  69990.000    1.903
  70020.000    1.772
  70050.000    1.894
  70080.000    1.834
  70110.000    1.777
  70140.000    1.812
  70170.000    1.969
  70200.000    1.853
  70230.000    1.947
  70260.000    2.017
  70290.000    1.928
  70320.000    1.856
  70350.000    1.870
  70380.000    1.752
  70410.000    1.819
  70440.000    1.765
  70470.000    1.869
  70500.000    1.859
  70530.000    1.786
  70560.000    1.756
  70590.000    1.878
  70620.000    1.819
  70650.000    1.864
  70680.000    1.891
  70710.000    1.876
  70740.000    1.762
  70770.000    1.761
  70800.000    1.876
  70830.000    1.827
  70860.000    1.733
  70890.000    2.003
  70920.000    1.982
  70950.000    1.876
  70980.000    1.853
  71010.000    1.852
  71040.000    1.793
  71070.000    1.904
  71100.000    1.855
  71130.000    1.812
  71160.000    1.818
  71190.000    1.896
  71220.000    1.981
  71250.000    1.952
  71280.000    1.882
  71310.000    1.937
  71340.000    2.052
  71370.000    1.736
  71400.000    1.801
  71430.000    1.714
  71460.000    1.990
  71490.000    1.801
  71520.000    1.860
  71550.000    1.845
  71580.000    1.898
  71610.000    1.842
  71640.000    1.978
  71670.000    2.025
  71700.000    2.031
  71730.000    1.846
  71760.000    1.747
  71790.000    1.861
  71820.000    2.015
  71850.000    1.934
  71880.000    1.720
  71910.000    1.717
  71940.000    1.797
  71970.000    1.933
  72000.000    1.983
  72030.000    1.772
  72060.000    1.753
  72090.000    1.825
  72120.000    1.746
  72150.000    1.845
  72180.000    1.779
  72210.000    1.829
  72240.000    1.850
  72270.000    1.898
  72300.000    1.797
  72330.000    1.788
  72360.000    1.787
  72390.000    1.769
  72420.000    1.742
  72450.000    1.722
  72480.000    1.738
  72510.000    1.769
  72540.000    1.743
  72570.000    1.743
  72600.000    1.739
  72630.000    1.894
  72660.000    1.869
  72690.000    1.697
  72720.000    1.961
  72750.000    1.709
  72780.000    1.761
  72810.000    1.701
  72840.000    1.791
  72870.000    1.882
  72900.000    1.867
  72930.000    1.730
  72960.000    1.773
  72990.000    1.910
  73020.000    1.845
  73050.000    1.849
  73080.000    1.766
  73110.000    1.942
  73140.000    1.958
  73170.000    1.859
  73200.000    1.840
  73230.000    2.001
  73260.000    1.706
  73290.000    1.758
  73320.000    1.821
  73350.000    1.669
  73380.000    1.793
  73410.000    1.893
  73440.000    1.841
  73470.000    1.839
  73500.000    1.770
  73530.000    1.810
  73560.000    1.881
  73590.000    1.880
  73620.000    1.798
  73650.000    2.001
  73680.000    1.921
  73710.000    1.985
  73740.000    2.059
  73770.000    1.961
  73800.000    1.969
  73830.000    1.961
  73860.000    1.973
  73890.000    1.968
  73920.000    1.935
  73950.000    1.910
  73980.000    1.967
  74010.000    1.946
  74040.000    1.975
  74070.000    1.958
  74100.000    1.913
  74130.000    1.951
  74160.000    1.978
  74190.000    1.898
  74220.000    2.010
  74250.000    1.994
  74280.000    1.854
  74310.000    2.014
  74340.000    1.980
  74370.000    2.019
  74400.000    2.020
  74430.000    1.973
  74460.000    1.967
  74490.000    2.075
  74520.000    2.019
  74550.000    1.972
  74580.000    2.034
  74610.000    2.001
  74640.000    1.994
  74670.000    1.944
  74700.000    1.920
  74730.000    2.034
  74760.000    1.976
  74790.000    2.080
  74820.000    1.897
  74850.000    2.001
  74880.000    1.926
  74910.000    1.977
  74940.000    1.995
  74970.000    2.038
  75000.000    2.009
  75030.000    1.979
  75060.000    1.984
  75090.000    1.859
  75120.000    1.966
  75150.000    1.967
  75180.000    1.955
  75210.000    1.901
  75240.000    1.757
  75270.000    1.701
  75300.000    1.822
  75330.000    1.875
  75360.000    1.886
  75390.000    1.947
  75420.000    1.984
  75450.000    1.969
  75480.000    1.851
  75510.000    2.019
  75540.000    1.949
  75570.000    1.939
  75600.000    1.979
  75630.000    1.960
  75660.000    1.909
  75690.000    1.902
  75720.000    1.921
  75750.000    1.979
  75780.000    1.964
  75810.000    1.890
  75840.000    1.972
  75870.000    1.990
  75900.000    2.057
  75930.000    1.941
  75960.000    1.941
  75990.000    1.950
  76020.000    2.013
  76050.000    2.076
  76080.000    1.973
  76110.000    1.972
  76140.000    2.034
  76170.000    2.021
  76200.000    2.057
  76230.000    2.081
  76260.000    1.954
  76290.000    2.061
  76320.000    1.913
  76350.000    1.932
  76380.000    2.019
  76410.000    2.023
  76440.000    2.002
  76470.000    2.086
  76500.000    2.009
  76530.000    2.016
  76560.000    2.057
  76590.000    1.990
  76620.000    2.008
  76650.000    2.004
  76680.000    2.065
  76710.000    2.018
  76740.000    1.990
  76770.000    2.108
  76800.000    2.067
  76830.000    1.891
  76860.000    2.050
  76890.000    1.812
  76920.000    1.825
  76950.000    2.081
  76980.000    2.046
  77010.000    1.938
  77040.000    1.976
  77070.000    2.020
  77100.000    2.063
  77130.000    1.909
  77160.000    1.914
  77190.000    1.933
  77220.000    1.945
  77250.000    2.075
  77280.000    1.915
  77310.000    1.863
  77340.000    1.877
  77370.000    1.690
  77400.000    1.803
  77430.000    1.763
  77460.000    1.894
  77490.000    1.726
  77520.000    1.777
  77550.000    1.771
  77580.000    1.759
  77610.000    1.698
  77640.000    1.814
  77670.000    1.717
  77700.000    1.759
  77730.000    1.897
  77760.000    1.863
  77790.000    1.953
  77820.000    1.934
  77850.000    2.007
  77880.000    2.007
  77910.000    1.857
  77940.000    1.911
  77970.000    1.903
  78000.000    1.917
  78030.000    1.922
  78060.000    1.887
  78090.000    1.692
  78120.000    1.834
  78150.000    1.733
  78180.000    1.852
  78210.000    2.003
  78240.000    1.943
  78270.000    2.098
  78300.000    2.043
  78330.000    1.995
  78360.000    1.790
  78390.000    1.727
  78420.000    1.713
  78450.000    1.713
  78480.000    1.644
  78510.000    1.780
  78540.000    1.884
  78570.000    2.102
  78600.000    2.001
  78630.000    1.996
  78660.000    2.112
  78690.000    2.056
  78720.000    1.744
  78750.000    1.757
  78780.000    1.727
  78810.000    1.698
  78840.000    1.691
  78870.000    1.858
  78900.000    1.933
  78930.000    1.684
  78960.000    1.821
  78990.000    1.700
  79020.000    1.718
  79050.000    1.735
  79080.000    1.741
  79110.000    1.837
  79140.000    1.920
  79170.000    1.692
  79200.000    1.703
  79230.000    1.690
  79260.000    1.735
  79290.000    1.751
  79320.000    1.695
  79350.000    1.729
  79380.000    1.717
  79410.000    1.803
  79440.000    1.705
  79470.000    1.734
  79500.000    1.787
  79530.000    1.834
  79560.000    1.733
  79590.000    1.771
  79620.000    1.764
  79650.000    1.671
  79680.000    1.710
  79710.000    1.731
  79740.000    1.930
  79770.000    1.946
  79800.000    1.957
  79830.000    2.014
  79860.000    2.018
  79890.000    1.981
  79920.000    1.973
  79950.000    2.056
  79980.000    2.039
  80010.000    2.001
  80040.000    2.018
  80070.000    1.789
  80100.000    1.873
  80130.000    1.861
  80160.000    1.807
  80190.000    1.689
  80220.000    1.793
  80250.000    1.700
  80280.000    1.709
  80310.000    1.911
  80340.000    1.965
  80370.000    1.958
  80400.000    1.963
  80430.000    1.931
  80460.000    1.951
  80490.000    2.009
  80520.000    2.032
  80550.000    1.986
  80580.000    1.956
  80610.000    1.971
  80640.000    1.966
  80670.000    1.980
  80700.000    1.930
  80730.000    1.940
  80760.000    1.997
  80790.000    2.006
  80820.000    1.986
  80850.000    2.091
  80880.000    2.030
  80910.000    2.008
  80940.000    2.060
  80970.000    2.036
  81000.000    2.023
  81030.000    2.072
  81060.000    1.832
  81090.000    1.975
  81120.000    1.928
  81150.000    1.992
  81180.000    1.829
  81210.000    1.939
  81240.000    2.011
  81270.000    1.887
  81300.000    1.905
  81330.000    1.974
  81360.000    1.946
  81390.000    1.818
  81420.000    1.945
  81450.000    1.954
  81480.000    1.877
  81510.000    1.962
  81540.000    1.848
  81570.000    1.938
  81600.000    2.045
  81630.000    2.021
  81660.000    1.937
  81690.000    1.953
  81720.000    1.872
  81750.000    1.942
  81780.000    1.820
  81810.000    1.952
  81840.000    1.893
  81870.000    1.947
  81900.000    1.992
  81930.000    1.958
  81960.000    1.979
  81990.000    1.962
  82020.000    1.860
  82050.000    2.034
  82080.000    1.870
  82110.000    1.949
  82140.000    1.882
  82170.000    1.932
  82200.000    2.068
  82230.000    1.861
  82260.000    1.881
  82290.000    1.836
  82320.000    1.917
  82350.000    1.989
  82380.000    1.993
  82410.000    2.012
  82440.000    1.967
  82470.000    1.812
  82500.000    1.790
  82530.000    1.800
  82560.000    1.986
  82590.000    1.763
  82620.000    1.770
  82650.000    1.901
  82680.000    2.021
  82710.000    1.997
  82740.000    1.878
  82770.000    1.916
  82800.000    2.113
  82830.000    1.932
  82860.000    1.829
  82890.000    1.950
  82920.000    1.859
  82950.000    1.820
  82980.000    1.896
  83010.000    2.012
  83040.000    1.898
  83070.000    2.072
  83100.000    1.853
  83130.000    1.792
  83160.000    1.960
  83190.000    1.953
  83220.000    1.929
  83250.000    1.891
  83280.000    1.901
  83310.000    1.930
  83340.000    2.020
  83370.000    1.835
  83400.000    1.986
  83430.000    1.952
  83460.000    1.834
  83490.000    1.901
  83520.000    1.927
  83550.000    1.849
  83580.000    1.919
  83610.000    1.789
  83640.000    1.933
  83670.000    1.832
  83700.000    1.911
  83730.000    1.998
  83760.000    1.935
  83790.000    1.914
  83820.000    1.828
  83850.000    1.872
  83880.000    1.841
  83910.000    1.977
  83940.000    1.962
  83970.000    1.846
  84000.000    1.929
  84030.000    1.766
  84060.000    1.842
  84090.000    1.851
  84120.000    1.840
  84150.000    1.926
  84180.000    1.905
  84210.000    1.993
  84240.000    1.812
  84270.000    1.884
  84300.000    1.945
  84330.000    1.872
  84360.000    1.990
  84390.000    1.961
  84420.000    1.770
  84450.000    1.900
  84480.000    1.848
  84510.000    1.877
  84540.000    1.828
  84570.000    1.920
  84600.000    1.810
  84630.000    1.896
  84660.000    1.748
  84690.000    1.929
  84720.000    1.842
  84750.000    1.814
  84780.000    1.879
  84810.000    1.887
  84840.000    1.835
  84870.000    1.922
  84900.000    1.859
  84930.000    1.905
  84960.000    1.832
  84990.000    1.787
  85020.000    1.948
  85050.000    1.863
  85080.000    1.887
  85110.000    1.883
  85140.000    1.853
  85170.000    1.860
  85200.000    1.866
  85230.000    1.822
  85260.000    1.869
  85290.000    1.888
  85320.000    1.896
  85350.000    1.931
  85380.000    1.909
  85410.000    1.781
  85440.000    1.906
  85470.000    1.926
  85500.000    1.896
  85530.000    1.924
  85560.000    1.873
  85590.000    1.940
  85620.000    1.708
  85650.000    1.855
  85680.000    1.974
  85710.000    1.914
  85740.000    1.890
  85770.000    1.907
  85800.000    1.906
  85830.000    1.882
  85860.000    1.911
  85890.000    1.835
  85920.000    1.860
  85950.000    1.844
  85980.000    1.910
  86010.000    1.937
  86040.000    1.939
  86070.000    1.854
  86100.000    1.859
  86130.000    1.893
  86160.000    1.868
  86190.000    1.868
  86220.000    1.943
  86250.000    1.737
  86280.000    1.826
  86310.000    1.933
  86340.000    1.843
  86370.000    1.831
  86400.000    1.902
  86430.000    1.988
  86460.000    1.892
  86490.000    1.841
  86520.000    1.848
  86550.000    1.870
  86580.000    1.746
  86610.000    1.908
  86640.000    1.944
  86670.000    1.794
  86700.000    1.999
  86730.000    1.879
  86760.000    1.955
  86790.000    1.807
  86820.000    1.962
  86850.000    1.835
  86880.000    1.886
  86910.000    1.858
  86940.000    1.888
  86970.000    1.754
  87000.000    1.749
  87030.000    1.869
  87060.000    1.885
  87090.000    1.931
  87120.000    1.917
  87150.000    1.930
  87180.000    1.917
  87210.000    1.930
  87240.000    1.911
  87270.000    1.930
  87300.000    1.941
  87330.000    1.822
  87360.000    1.819
  87390.000    1.823
  87420.000    1.877
  87450.000    1.874
  87480.000    1.797
  87510.000    1.869
  87540.000    1.795
  87570.000    1.935
  87600.000    1.803
  87630.000    1.784
  87660.000    1.950
  87690.000    1.915
  87720.000    2.031
  87750.000    1.810
  87780.000    1.861
  87810.000    1.875
  87840.000    1.747
  87870.000    1.730
  87900.000    1.910
  87930.000    1.907
  87960.000    1.886
  87990.000    2.031
  88020.000    1.939
  88050.000    1.928
  88080.000    1.993
  88110.000    1.902
  88140.000    1.861
  88170.000    1.925
  88200.000    1.896
  88230.000    1.961
  88260.000    1.875
  88290.000    1.890
  88320.000    1.823
  88350.000    1.801
  88380.000    1.885
  88410.000    1.873
  88440.000    1.845
  88470.000    2.006
  88500.000    1.818
  88530.000    1.858
  88560.000    1.856
  88590.000    1.861
  88620.000    1.833
  88650.000    1.820
  88680.000    1.917
  88710.000    1.798
  88740.000    1.950
  88770.000    1.956
  88800.000    1.864
  88830.000    1.825
  88860.000    1.839
  88890.000    1.812
  88920.000    1.835
  88950.000    1.779
  88980.000    1.889
  89010.000    1.807
  89040.000    1.965
  89070.000    1.838
  89100.000    1.788
  89130.000    1.789
  89160.000    1.808
  89190.000    1.931
  89220.000    1.941
  89250.000    1.912
  89280.000    1.705
  89310.000    1.811
  89340.000    1.894
  89370.000    1.721
  89400.000    1.845
  89430.000    1.869
  89460.000    1.873
  89490.000    1.856
  89520.000    1.923
  89550.000    1.877
  89580.000    1.718
  89610.000    1.893
  89640.000    1.830
  89670.000    1.764
  89700.000    1.884
  89730.000    1.798
  89760.000    1.811
  89790.000    1.800
  89820.000    1.794
  89850.000    1.784
  89880.000    1.893
  89910.000    1.854
  89940.000    1.874
  89970.000    1.916
  90000.000    1.846
  90030.000    1.862
  90060.000    1.861
  90090.000    1.839
  90120.000    1.833
  90150.000    1.907
  90180.000    1.907
  90210.000    1.953
  90240.000    1.795
  90270.000    1.932
  90300.000    1.887
  90330.000    1.934
  90360.000    1.875
  90390.000    1.921
  90420.000    1.961
  90450.000    1.878
  90480.000    1.806
  90510.000    1.816
  90540.000    1.890
  90570.000    1.940
  90600.000    1.974
  90630.000    1.772
  90660.000    1.881
  90690.000    1.769
  90720.000    1.846
  90750.000    1.916
  90780.000    1.779
  90810.000    1.895
  90840.000    1.703
  90870.000    1.753
  90900.000    1.814
  90930.000    1.825
  90960.000    1.859
  90990.000    1.785
  91020.000    1.856
  91050.000    1.797
  91080.000    1.869
  91110.000    1.769
  91140.000    1.900
  91170.000    1.880
  91200.000    1.848
  91230.000    1.858
  91260.000    1.850
  91290.000    1.782
  91320.000    1.739
  91350.000    1.904
  91380.000    1.879
  91410.000    1.875
  91440.000    1.888
  91470.000    1.869
  91500.000    1.950
  91530.000    1.867
  91560.000    1.955
  91590.000    1.918
  91620.000    1.918
  91650.000    1.871
  91680.000    2.009
  91710.000    1.955
  91740.000    1.786
  91770.000    1.751
  91800.000    1.882
  91830.000    1.831
  91860.000    1.772
  91890.000    1.879
  91920.000    1.907
  91950.000    1.827
  91980.000    1.942
  92010.000    1.870
  92040.000    1.852
  92070.000    1.822
  92100.000    1.851
  92130.000    1.925
  92160.000    1.913
  92190.000    1.874
  92220.000    1.858
  92250.000    1.880
  92280.000    1.712
  92310.000    1.941
  92340.000    1.764
  92370.000    1.864
  92400.000    1.916
  92430.000    1.882
  92460.000    1.899
  92490.000    1.801
  92520.000    1.765
  92550.000    1.959
  92580.000    1.930
  92610.000    1.900
  92640.000    1.757
  92670.000    1.908
  92700.000    1.775
  92730.000    1.882
  92760.000    1.858
  92790.000    1.837
  92820.000    1.959
  92850.000    1.928
  92880.000    1.889
  92910.000    1.845
  92940.000    1.922
  92970.000    1.893
  93000.000    1.859
  93030.000    1.914
  93060.000    1.814
  93090.000    1.873
  93120.000    1.935
  93150.000    1.811
  93180.000    1.767
  93210.000    1.837
  93240.000    1.891
  93270.000    1.903
  93300.000    1.889
  93330.000    1.816
  93360.000    1.806
  93390.000    1.895
  93420.000    1.886
  93450.000    1.781
  93480.000    1.832
  93510.000    1.882
  93540.000    1.832
  93570.000    1.891
  93600.000    1.961
  93630.000    1.848
  93660.000    1.752
  93690.000    1.781
  93720.000    1.808
  93750.000    1.779
  93780.000    1.854
  93810.000    1.945
  93840.000    1.740
  93870.000    1.768
  93900.000    1.735
  93930.000    1.898
  93960.000    1.953
  93990.000    1.892
  94020.000    1.839
  94050.000    1.756
  94080.000    1.847
  94110.000    1.852
  94140.000    1.813
  94170.000    1.849
  94200.000    1.854
  94230.000    1.780
  94260.000    1.887
  94290.000    1.826
  94320.000    1.847
  94350.000    1.796
  94380.000    1.863
  94410.000    1.758
  94440.000    1.701
  94470.000    1.781
  94500.000    1.780
  94530.000    1.938
  94560.000    1.887
  94590.000    1.851
  94620.000    1.892
  94650.000    1.900
  94680.000    1.878
  94710.000    1.782
  94740.000    1.883
  94770.000    1.862
  94800.000    1.869
  94830.000    1.711
  94860.000    1.912
  94890.000    1.704
  94920.000    1.771
  94950.000    1.890
  94980.000    1.820
  95010.000    1.924
  95040.000    1.837
  95070.000    1.921
  95100.000    1.841
  95130.000    1.888
  95160.000    1.747
  95190.000    1.821
  95220.000    1.809
  95250.000    1.761
  95280.000    1.796
  95310.000    1.893
  95340.000    1.734
  95370.000    1.819
  95400.000    1.937
  95430.000    1.816
  95460.000    1.882
  95490.000    1.888
  95520.000    1.851
  95550.000    1.873
  95580.000    1.943
  95610.000    1.752
  95640.000    1.941
  95670.000    1.945
  95700.000    1.834
  95730.000    1.930
  95760.000    1.850
  95790.000    1.866
  95820.000    1.862
  95850.000    1.808
  95880.000    1.898
  95910.000    1.852
  95940.000    1.886
  95970.000    1.924
  96000.000    1.834
  96030.000    1.870
  96060.000    1.967
  96090.000    1.990
  96120.000    1.950
  96150.000    1.790
  96180.000    1.813
  96210.000    1.905
  96240.000    1.914
  96270.000    1.784
  96300.000    1.771
  96330.000    1.820
  96360.000    1.883
  96390.000    1.851
  96420.000    1.760
  96450.000    1.844
  96480.000    1.837
  96510.000    1.776
  96540.000    1.839
  96570.000    1.891
  96600.000    1.776
  96630.000    1.723
  96660.000    1.902
  96690.000    1.701
  96720.000    1.756
  96750.000    1.810
  96780.000    1.847
  96810.000    1.937
  96840.000    2.003
  96870.000    1.811
  96900.000    1.793
  96930.000    1.748
  96960.000    1.904
  96990.000    1.778
  97020.000    1.855
  97050.000    1.909
  97080.000    1.848
  97110.000    1.768
  97140.000    1.751
  97170.000    1.878
  97200.000    1.911
  97230.000    1.955
  97260.000    1.748
  97290.000    1.783
  97320.000    1.901
  97350.000    1.884
  97380.000    1.780
  97410.000    1.753
  97440.000    1.787
  97470.000    1.790
  97500.000    1.771
  97530.000    1.722
  97560.000    1.903
  97590.000    1.895
  97620.000    1.940
  97650.000    1.719
  97680.000    1.878
  97710.000    1.968
  97740.000    1.758
  97770.000    1.867
  97800.000    1.932
  97830.000    1.886
  97860.000    1.884
  97890.000    1.813
  97920.000    1.811
  97950.000    1.866
  97980.000    1.926
  98010.000    1.736
  98040.000    1.726
  98070.000    1.811
  98100.000    1.816
  98130.000    1.818
  98160.000    1.875
  98190.000    1.769
  98220.000    1.755
  98250.000    1.984
  98280.000    1.862
  98310.000    1.828
  98340.000    1.795
  98370.000    1.807
  98400.000    1.783
  98430.000    1.893
  98460.000    1.770
  98490.000    1.840
  98520.000    1.889
  98550.000    1.753
  98580.000    1.811
  98610.000    1.928
  98640.000    1.810
  98670.000    1.903
  98700.000    1.870
  98730.000    1.822
  98760.000    1.838
  98790.000    1.815
  98820.000    1.792
  98850.000    1.825
  98880.000    1.884
  98910.000    1.849
  98940.000    1.796
  98970.000    1.755
  99000.000    1.902
  99030.000    1.851
  99060.000    1.916
  99090.000    1.828
  99120.000    1.863
  99150.000    1.796
  99180.000    1.804
  99210.000    1.907
  99240.000    1.923
  99270.000    1.927
  99300.000    1.775
  99330.000    1.861
  99360.000    1.910
  99390.000    1.788
  99420.000    1.927
  99450.000    1.892
  99480.000    1.930
  99510.000    1.806
  99540.000    1.922
  99570.000    2.040
  99600.000    1.946
  99630.000    1.888
  99660.000    1.895
  99690.000    1.884
  99720.000    1.951
  99750.000    1.918
  99780.000    1.944
  99810.000    1.757
  99840.000    1.908
  99870.000    1.905
  99900.000    1.983
  99930.000    1.821
  99960.000    1.969
  99990.000    1.894
