# Supplementary material for: Identification and validation of biomarkers associated with lactic acid metabolism in diabetic nephropathy
Source: PeerJ. 2026 Mar 3;14:e20761. doi: 10.7717/peerj.20761 (PMC12965171; doi:10.7717/peerj.20761)
Supplement: Supplemental Information 32 [file peerj-14-20761-s032.xvg]

# This file was created Tue Jul 15 20:50:56 2025
# Created by:
#                     :-) GROMACS - gmx distance, 2023.2 (-:
# 
# Executable:   /usr/local/gromacs/bin/gmx
# Data prefix:  /usr/local/gromacs
# Working dir:  /root/autodl-tmp/102_NJZK-20403-7-2/PTGS2_CIMICOXIB-67890/1
# Command line:
#   gmx distance -f md_0_1.xtc -s md_0_1.tpr -n distance_pairs.ndx -select 'com of group 24 plus com of group 9' -oall distance_group24_group9.xvg
# gmx distance is part of G R O M A C S:
#
# Gnomes, ROck Monsters And Chili Sauce
#
@    title "Distance"
@    xaxis  label "Time (ps)"
@    yaxis  label "Distance (nm)"
@TYPE xy
      0.000    1.869
     30.000    1.837
     60.000    1.751
     90.000    1.855
    120.000    1.729
    150.000    1.731
    180.000    1.801
    210.000    1.845
    240.000    1.760
    270.000    1.796
    300.000    1.846
    330.000    1.804
    360.000    1.870
    390.000    1.866
    420.000    1.797
    450.000    1.799
    480.000    1.867
    510.000    1.815
    540.000    1.898
    570.000    1.893
    600.000    1.758
    630.000    1.746
    660.000    1.706
    690.000    1.662
    720.000    1.830
    750.000    1.856
    780.000    1.861
    810.000    1.898
    840.000    1.886
    870.000    1.722
    900.000    1.926
    930.000    1.782
    960.000    1.766
    990.000    1.925
   1020.000    1.859
   1050.000    1.852
   1080.000    1.867
   1110.000    1.758
   1140.000    1.778
   1170.000    1.815
   1200.000    1.932
   1230.000    1.796
   1260.000    1.978
   1290.000    1.835
   1320.000    1.871
   1350.000    1.857
   1380.000    1.864
   1410.000    1.851
   1440.000    1.948
   1470.000    1.881
   1500.000    1.917
   1530.000    1.830
   1560.000    1.751
   1590.000    1.864
   1620.000    1.823
   1650.000    1.948
   1680.000    1.784
   1710.000    1.791
   1740.000    1.867
   1770.000    1.890
   1800.000    1.816
   1830.000    1.845
   1860.000    1.821
   1890.000    2.002
   1920.000    1.866
   1950.000    1.753
   1980.000    1.863
   2010.000    1.842
   2040.000    1.891
   2070.000    1.807
   2100.000    1.732
   2130.000    1.743
   2160.000    1.777
   2190.000    1.812
   2220.000    1.871
   2250.000    1.848
   2280.000    1.806
   2310.000    1.816
   2340.000    1.888
   2370.000    1.862
   2400.000    1.953
   2430.000    1.923
   2460.000    1.942
   2490.000    1.968
   2520.000    1.974
   2550.000    2.009
   2580.000    1.996
   2610.000    1.958
   2640.000    1.986
   2670.000    1.980
   2700.000    1.943
   2730.000    2.009
   2760.000    2.006
   2790.000    2.016
   2820.000    1.967
   2850.000    2.017
   2880.000    2.013
   2910.000    2.030
   2940.000    2.039
   2970.000    1.943
   3000.000    2.007
   3030.000    1.948
   3060.000    1.896
   3090.000    1.882
   3120.000    1.902
   3150.000    1.864
   3180.000    1.881
   3210.000    1.792
   3240.000    1.932
   3270.000    1.906
   3300.000    1.839
   3330.000    1.909
   3360.000    2.045
   3390.000    1.889
   3420.000    1.921
   3450.000    1.870
   3480.000    1.877
   3510.000    1.846
   3540.000    1.854
   3570.000    1.849
   3600.000    1.874
   3630.000    1.926
   3660.000    1.982
   3690.000    1.981
   3720.000    1.884
   3750.000    1.921
   3780.000    1.868
   3810.000    1.940
   3840.000    1.923
   3870.000    1.979
   3900.000    1.866
   3930.000    1.848
   3960.000    1.851
   3990.000    1.878
   4020.000    1.878
   4050.000    1.886
   4080.000    1.892
   4110.000    1.811
   4140.000    1.903
   4170.000    1.788
   4200.000    1.883
   4230.000    1.948
   4260.000    1.944
   4290.000    1.846
   4320.000    1.943
   4350.000    1.831
   4380.000    1.814
   4410.000    1.968
   4440.000    1.861
   4470.000    1.855
   4500.000    1.825
   4530.000    1.888
   4560.000    1.820
   4590.000    1.775
   4620.000    1.884
   4650.000    1.870
   4680.000    1.709
   4710.000    1.785
   4740.000    1.810
   4770.000    1.852
   4800.000    1.804
   4830.000    1.854
   4860.000    1.927
   4890.000    1.829
   4920.000    1.790
   4950.000    1.749
   4980.000    1.826
   5010.000    1.783
   5040.000    1.815
   5070.000    1.943
   5100.000    1.984
   5130.000    1.885
   5160.000    1.787
   5190.000    1.889
   5220.000    1.990
   5250.000    1.921
   5280.000    1.906
   5310.000    1.764
   5340.000    1.946
   5370.000    1.907
   5400.000    1.993
   5430.000    1.839
   5460.000    1.944
   5490.000    1.884
   5520.000    1.798
   5550.000    1.850
   5580.000    1.936
   5610.000    1.883
   5640.000    1.760
   5670.000    1.848
   5700.000    1.916
   5730.000    1.887
   5760.000    1.777
   5790.000    1.914
   5820.000    1.885
   5850.000    1.929
   5880.000    1.796
   5910.000    1.945
   5940.000    1.890
   5970.000    1.822
   6000.000    1.839
   6030.000    1.838
   6060.000    1.896
   6090.000    1.793
   6120.000    1.821
   6150.000    1.878
   6180.000    1.861
   6210.000    1.814
   6240.000    1.893
   6270.000    1.858
   6300.000    1.873
   6330.000    1.836
   6360.000    1.887
   6390.000    1.778
   6420.000    1.882
   6450.000    1.823
   6480.000    1.895
   6510.000    1.858
   6540.000    1.927
   6570.000    1.907
   6600.000    1.888
   6630.000    1.862
   6660.000    1.825
   6690.000    1.954
   6720.000    1.819
   6750.000    1.923
   6780.000    1.933
   6810.000    1.877
   6840.000    1.767
   6870.000    1.788
   6900.000    1.923
   6930.000    1.927
   6960.000    2.007
   6990.000    1.885
   7020.000    1.880
   7050.000    1.893
   7080.000    1.895
   7110.000    1.870
   7140.000    1.949
   7170.000    1.892
   7200.000    1.811
   7230.000    1.935
   7260.000    1.858
   7290.000    1.912
   7320.000    1.929
   7350.000    1.836
   7380.000    1.785
   7410.000    1.881
   7440.000    1.872
   7470.000    1.955
   7500.000    1.848
   7530.000    1.780
   7560.000    1.875
   7590.000    1.839
   7620.000    1.828
   7650.000    1.883
   7680.000    1.903
   7710.000    1.872
   7740.000    1.883
   7770.000    1.889
   7800.000    1.901
   7830.000    1.941
   7860.000    1.942
   7890.000    1.819
   7920.000    1.900
   7950.000    1.739
   7980.000    1.897
   8010.000    1.959
   8040.000    1.921
   8070.000    1.963
   8100.000    1.921
   8130.000    1.947
   8160.000    1.770
   8190.000    1.816
   8220.000    1.861
   8250.000    1.935
   8280.000    1.855
   8310.000    1.957
   8340.000    1.917
   8370.000    1.943
   8400.000    1.921
   8430.000    1.980
   8460.000    1.925
   8490.000    1.923
   8520.000    1.872
   8550.000    1.882
   8580.000    1.889
   8610.000    1.866
   8640.000    1.728
   8670.000    1.908
   8700.000    1.766
   8730.000    1.898
   8760.000    1.854
   8790.000    1.827
   8820.000    1.894
   8850.000    1.844
   8880.000    1.856
   8910.000    1.836
   8940.000    1.917
   8970.000    1.858
   9000.000    1.817
   9030.000    1.855
   9060.000    1.873
   9090.000    1.838
   9120.000    1.887
   9150.000    1.776
   9180.000    1.799
   9210.000    1.870
   9240.000    1.864
   9270.000    1.803
   9300.000    1.858
   9330.000    1.868
   9360.000    1.835
   9390.000    1.808
   9420.000    1.853
   9450.000    1.858
   9480.000    1.840
   9510.000    1.885
   9540.000    1.882
   9570.000    1.801
   9600.000    1.896
   9630.000    1.839
   9660.000    1.897
   9690.000    1.886
   9720.000    1.878
   9750.000    1.780
   9780.000    1.866
   9810.000    1.857
   9840.000    1.824
   9870.000    2.038
   9900.000    1.901
   9930.000    1.924
   9960.000    1.897
   9990.000    1.906
  10020.000    1.871
  10050.000    1.885
  10080.000    1.866
  10110.000    2.042
  10140.000    1.815
  10170.000    1.893
  10200.000    1.900
  10230.000    1.965
  10260.000    1.864
  10290.000    1.954
  10320.000    1.808
  10350.000    1.922
  10380.000    1.948
  10410.000    1.982
  10440.000    1.891
  10470.000    1.977
  10500.000    1.914
  10530.000    1.921
  10560.000    1.891
  10590.000    1.880
  10620.000    1.941
  10650.000    2.045
  10680.000    1.937
  10710.000    1.851
  10740.000    1.861
  10770.000    1.839
  10800.000    1.861
  10830.000    1.930
  10860.000    1.858
  10890.000    1.924
  10920.000    2.015
  10950.000    1.864
  10980.000    1.900
  11010.000    1.977
  11040.000    1.933
  11070.000    1.795
  11100.000    1.972
  11130.000    1.745
  11160.000    2.011
  11190.000    1.951
  11220.000    2.033
  11250.000    1.963
  11280.000    2.014
  11310.000    1.975
  11340.000    1.974
  11370.000    1.994
  11400.000    1.964
  11430.000    1.960
  11460.000    2.003
  11490.000    2.073
  11520.000    2.049
  11550.000    2.074
  11580.000    1.958
  11610.000    1.933
  11640.000    1.946
  11670.000    2.014
  11700.000    1.944
  11730.000    1.912
  11760.000    1.977
  11790.000    1.971
  11820.000    2.023
  11850.000    1.999
  11880.000    2.026
  11910.000    1.966
  11940.000    1.948
  11970.000    1.916
  12000.000    2.034
  12030.000    1.992
  12060.000    1.973
  12090.000    2.007
  12120.000    2.048
  12150.000    1.992
  12180.000    1.975
  12210.000    1.970
  12240.000    1.987
  12270.000    2.050
  12300.000    1.945
  12330.000    1.948
  12360.000    1.924
  12390.000    1.948
  12420.000    2.079
  12450.000    2.003
  12480.000    1.950
  12510.000    1.950
  12540.000    1.984
  12570.000    1.965
  12600.000    1.988
  12630.000    1.956
  12660.000    1.925
  12690.000    1.944
  12720.000    1.939
  12750.000    1.923
  12780.000    2.037
  12810.000    1.989
  12840.000    1.942
  12870.000    1.963
  12900.000    2.026
  12930.000    1.949
  12960.000    1.983
  12990.000    2.011
  13020.000    1.960
  13050.000    1.925
  13080.000    2.026
  13110.000    2.006
  13140.000    2.013
  13170.000    2.009
  13200.000    1.989
  13230.000    1.971
  13260.000    2.013
  13290.000    2.084
  13320.000    2.092
  13350.000    2.053
  13380.000    2.027
  13410.000    1.984
  13440.000    2.001
  13470.000    2.010
  13500.000    2.035
  13530.000    2.133
  13560.000    2.097
  13590.000    2.014
  13620.000    1.923
  13650.000    2.007
  13680.000    1.967
  13710.000    2.062
  13740.000    2.009
  13770.000    2.089
  13800.000    1.988
  13830.000    2.019
  13860.000    1.972
  13890.000    2.014
  13920.000    2.008
  13950.000    2.023
  13980.000    2.039
  14010.000    2.053
  14040.000    2.030
  14070.000    1.972
  14100.000    1.989
  14130.000    2.062
  14160.000    2.035
  14190.000    2.011
  14220.000    2.055
  14250.000    1.963
  14280.000    1.973
  14310.000    2.014
  14340.000    2.060
  14370.000    2.114
  14400.000    2.078
  14430.000    2.024
  14460.000    2.027
  14490.000    2.042
  14520.000    2.058
  14550.000    1.984
  14580.000    2.039
  14610.000    2.033
  14640.000    2.039
  14670.000    2.025
  14700.000    2.068
  14730.000    2.088
  14760.000    2.038
  14790.000    2.002
  14820.000    2.073
  14850.000    1.990
  14880.000    2.009
  14910.000    1.954
  14940.000    1.976
  14970.000    2.012
  15000.000    2.062
  15030.000    1.989
  15060.000    2.089
  15090.000    2.044
  15120.000    2.129
  15150.000    2.028
  15180.000    2.053
  15210.000    2.051
  15240.000    2.054
  15270.000    2.053
  15300.000    1.988
  15330.000    2.024
  15360.000    2.004
  15390.000    1.966
  15420.000    1.964
  15450.000    2.101
  15480.000    2.026
  15510.000    2.039
  15540.000    2.065
  15570.000    1.980
  15600.000    2.067
  15630.000    2.092
  15660.000    1.954
  15690.000    2.075
  15720.000    2.073
  15750.000    2.065
  15780.000    2.043
  15810.000    1.945
  15840.000    1.992
  15870.000    2.106
  15900.000    1.964
  15930.000    2.035
  15960.000    1.965
  15990.000    1.941
  16020.000    1.981
  16050.000    1.957
  16080.000    1.985
  16110.000    2.007
  16140.000    2.015
  16170.000    2.090
  16200.000    1.984
  16230.000    2.068
  16260.000    2.026
  16290.000    2.003
  16320.000    1.996
  16350.000    2.059
  16380.000    2.032
  16410.000    2.063
  16440.000    2.087
  16470.000    2.008
  16500.000    2.000
  16530.000    2.008
  16560.000    2.029
  16590.000    2.047
  16620.000    1.961
  16650.000    1.997
  16680.000    2.035
  16710.000    2.027
  16740.000    1.975
  16770.000    2.067
  16800.000    1.955
  16830.000    1.978
  16860.000    1.998
  16890.000    2.051
  16920.000    2.011
  16950.000    2.024
  16980.000    2.048
  17010.000    2.067
  17040.000    2.002
  17070.000    2.039
  17100.000    2.033
  17130.000    2.090
  17160.000    2.055
  17190.000    2.122
  17220.000    2.093
  17250.000    2.062
  17280.000    2.019
  17310.000    2.105
  17340.000    2.014
  17370.000    1.983
  17400.000    2.049
  17430.000    2.001
  17460.000    2.062
  17490.000    1.950
  17520.000    1.961
  17550.000    2.022
  17580.000    1.997
  17610.000    2.013
  17640.000    2.047
  17670.000    2.026
  17700.000    1.883
  17730.000    2.027
  17760.000    1.960
  17790.000    1.972
  17820.000    1.961
  17850.000    2.063
  17880.000    1.974
  17910.000    2.036
  17940.000    2.028
  17970.000    1.839
  18000.000    1.883
  18030.000    1.850
  18060.000    1.980
  18090.000    1.882
  18120.000    1.753
  18150.000    1.789
  18180.000    1.812
  18210.000    1.752
  18240.000    1.990
  18270.000    1.774
  18300.000    1.925
  18330.000    1.989
  18360.000    1.812
  18390.000    1.860
  18420.000    1.877
  18450.000    1.865
  18480.000    1.878
  18510.000    1.835
  18540.000    1.876
  18570.000    1.809
  18600.000    1.825
  18630.000    1.994
  18660.000    1.772
  18690.000    1.921
  18720.000    1.799
  18750.000    1.928
  18780.000    1.763
  18810.000    1.769
  18840.000    1.881
  18870.000    1.759
  18900.000    1.877
  18930.000    1.818
  18960.000    1.826
  18990.000    1.752
  19020.000    1.866
  19050.000    1.794
  19080.000    1.775
  19110.000    1.920
  19140.000    1.945
  19170.000    1.928
  19200.000    1.941
  19230.000    1.923
  19260.000    1.917
  19290.000    1.857
  19320.000    1.771
  19350.000    1.795
  19380.000    1.884
  19410.000    1.929
  19440.000    1.793
  19470.000    1.994
  19500.000    1.846
  19530.000    1.772
  19560.000    1.797
  19590.000    1.805
  19620.000    1.782
  19650.000    1.898
  19680.000    1.980
  19710.000    1.957
  19740.000    1.929
  19770.000    1.891
  19800.000    1.869
  19830.000    1.740
  19860.000    1.765
  19890.000    1.867
  19920.000    1.882
  19950.000    1.816
  19980.000    1.805
  20010.000    1.756
  20040.000    1.781
  20070.000    1.993
  20100.000    1.981
  20130.000    1.777
  20160.000    1.806
  20190.000    1.801
  20220.000    1.881
  20250.000    1.802
  20280.000    1.842
  20310.000    1.948
  20340.000    1.744
  20370.000    1.758
  20400.000    1.766
  20430.000    1.843
  20460.000    1.821
  20490.000    1.737
  20520.000    1.832
  20550.000    1.786
  20580.000    1.957
  20610.000    1.773
  20640.000    1.789
  20670.000    1.809
  20700.000    1.798
  20730.000    1.773
  20760.000    1.916
  20790.000    1.726
  20820.000    1.853
  20850.000    1.776
  20880.000    1.835
  20910.000    1.831
  20940.000    1.714
  20970.000    1.820
  21000.000    1.951
  21030.000    1.722
  21060.000    1.875
  21090.000    1.707
  21120.000    1.720
  21150.000    1.852
  21180.000    1.928
  21210.000    1.765
  21240.000    1.757
  21270.000    1.823
  21300.000    1.731
  21330.000    1.800
  21360.000    1.738
  21390.000    1.908
  21420.000    1.885
  21450.000    1.753
  21480.000    1.836
  21510.000    1.733
  21540.000    1.828
  21570.000    1.752
  21600.000    1.784
  21630.000    1.869
  21660.000    1.979
  21690.000    1.951
  21720.000    1.860
  21750.000    1.860
  21780.000    1.944
  21810.000    1.860
  21840.000    1.951
  21870.000    1.977
  21900.000    1.705
  21930.000    1.874
  21960.000    1.754
  21990.000    1.792
  22020.000    1.844
  22050.000    1.836
  22080.000    1.868
  22110.000    1.902
  22140.000    1.832
  22170.000    1.870
  22200.000    1.860
  22230.000    1.840
  22260.000    1.768
  22290.000    1.853
  22320.000    1.879
  22350.000    1.856
  22380.000    1.859
  22410.000    1.881
  22440.000    1.862
  22470.000    1.752
  22500.000    1.881
  22530.000    1.814
  22560.000    1.739
  22590.000    1.745
  22620.000    1.748
  22650.000    1.704
  22680.000    1.810
  22710.000    1.892
  22740.000    1.772
  22770.000    1.759
  22800.000    1.879
  22830.000    1.763
  22860.000    1.899
  22890.000    1.803
  22920.000    1.749
  22950.000    1.939
  22980.000    1.915
  23010.000    1.873
  23040.000    1.869
  23070.000    1.821
  23100.000    1.848
  23130.000    1.817
  23160.000    1.886
  23190.000    1.792
  23220.000    1.876
  23250.000    1.806
  23280.000    1.808
  23310.000    1.791
  23340.000    1.813
  23370.000    1.867
  23400.000    1.947
  23430.000    1.951
  23460.000    1.878
  23490.000    1.760
  23520.000    1.785
  23550.000    1.885
  23580.000    1.846
  23610.000    1.768
  23640.000    1.832
  23670.000    1.823
  23700.000    1.826
  23730.000    1.816
  23760.000    1.886
  23790.000    1.908
  23820.000    1.867
  23850.000    1.832
  23880.000    1.817
  23910.000    1.872
  23940.000    1.900
  23970.000    1.834
  24000.000    1.799
  24030.000    1.887
  24060.000    1.866
  24090.000    1.964
  24120.000    1.903
  24150.000    1.865
  24180.000    1.774
  24210.000    1.793
  24240.000    1.875
  24270.000    1.811
  24300.000    1.883
  24330.000    1.845
  24360.000    1.904
  24390.000    1.948
  24420.000    1.908
  24450.000    1.811
  24480.000    1.793
  24510.000    1.801
  24540.000    1.862
  24570.000    2.019
  24600.000    1.828
  24630.000    1.865
  24660.000    1.754
  24690.000    1.886
  24720.000    1.792
  24750.000    1.856
  24780.000    1.767
  24810.000    1.876
  24840.000    1.814
  24870.000    1.740
  24900.000    1.806
  24930.000    1.834
  24960.000    1.779
  24990.000    1.795
  25020.000    1.805
  25050.000    1.803
  25080.000    1.916
  25110.000    1.786
  25140.000    1.868
  25170.000    1.961
  25200.000    1.864
  25230.000    1.782
  25260.000    1.782
  25290.000    1.944
  25320.000    1.799
  25350.000    1.890
  25380.000    1.942
  25410.000    1.913
  25440.000    1.810
  25470.000    1.960
  25500.000    1.935
  25530.000    1.774
  25560.000    1.800
  25590.000    1.856
  25620.000    1.887
  25650.000    1.808
  25680.000    1.901
  25710.000    1.863
  25740.000    1.909
  25770.000    1.891
  25800.000    1.779
  25830.000    1.840
  25860.000    1.890
  25890.000    1.905
  25920.000    1.922
  25950.000    1.807
  25980.000    1.794
  26010.000    1.842
  26040.000    1.942
  26070.000    1.759
  26100.000    1.830
  26130.000    1.869
  26160.000    1.877
  26190.000    1.935
  26220.000    1.978
  26250.000    1.825
  26280.000    1.863
  26310.000    1.884
  26340.000    1.850
  26370.000    1.844
  26400.000    1.801
  26430.000    1.835
  26460.000    1.799
  26490.000    1.865
  26520.000    1.764
  26550.000    1.827
  26580.000    1.845
  26610.000    1.862
  26640.000    1.900
  26670.000    1.918
  26700.000    1.833
  26730.000    1.951
  26760.000    1.925
  26790.000    1.952
  26820.000    1.958
  26850.000    1.815
  26880.000    1.977
  26910.000    1.906
  26940.000    1.948
  26970.000    1.918
  27000.000    1.920
  27030.000    1.988
  27060.000    1.900
  27090.000    1.952
  27120.000    1.744
  27150.000    1.992
  27180.000    1.792
  27210.000    1.837
  27240.000    1.815
  27270.000    1.829
  27300.000    1.946
  27330.000    1.905
  27360.000    1.870
  27390.000    1.968
  27420.000    1.866
  27450.000    1.903
  27480.000    1.838
  27510.000    1.871
  27540.000    1.817
  27570.000    1.886
  27600.000    1.932
  27630.000    1.878
  27660.000    1.899
  27690.000    1.852
  27720.000    1.896
  27750.000    1.861
  27780.000    1.909
  27810.000    1.958
  27840.000    1.836
  27870.000    1.808
  27900.000    1.737
  27930.000    1.835
  27960.000    1.789
  27990.000    1.982
  28020.000    1.962
  28050.000    1.929
  28080.000    1.831
  28110.000    1.844
  28140.000    1.886
  28170.000    1.906
  28200.000    1.762
  28230.000    1.768
  28260.000    1.830
  28290.000    1.852
  28320.000    1.782
  28350.000    1.759
  28380.000    1.848
  28410.000    1.964
  28440.000    1.856
  28470.000    1.746
  28500.000    1.798
  28530.000    1.791
  28560.000    1.736
  28590.000    1.783
  28620.000    1.813
  28650.000    1.913
  28680.000    1.879
  28710.000    1.892
  28740.000    1.804
  28770.000    1.841
  28800.000    1.895
  28830.000    1.825
  28860.000    1.907
  28890.000    1.855
  28920.000    1.753
  28950.000    1.813
  28980.000    1.990
  29010.000    1.947
  29040.000    1.798
  29070.000    1.904
  29100.000    1.932
  29130.000    1.821
  29160.000    1.862
  29190.000    1.933
  29220.000    1.799
  29250.000    1.778
  29280.000    1.877
  29310.000    2.021
  29340.000    1.872
  29370.000    1.947
  29400.000    1.945
  29430.000    1.834
  29460.000    1.768
  29490.000    1.817
  29520.000    1.947
  29550.000    1.767
  29580.000    1.858
  29610.000    1.950
  29640.000    1.702
  29670.000    1.702
  29700.000    1.785
  29730.000    1.815
  29760.000    1.946
  29790.000    1.821
  29820.000    1.850
  29850.000    1.892
  29880.000    1.938
  29910.000    1.958
  29940.000    1.820
  29970.000    2.038
  30000.000    1.840
  30030.000    2.096
  30060.000    1.988
  30090.000    1.825
  30120.000    1.933
  30150.000    1.786
  30180.000    1.789
  30210.000    1.980
  30240.000    1.796
  30270.000    1.754
  30300.000    1.767
  30330.000    1.797
  30360.000    1.831
  30390.000    1.945
  30420.000    1.969
  30450.000    1.852
  30480.000    1.845
  30510.000    1.849
  30540.000    1.758
  30570.000    1.795
  30600.000    1.848
  30630.000    1.864
  30660.000    1.854
  30690.000    1.947
  30720.000    1.841
  30750.000    1.834
  30780.000    1.870
  30810.000    1.757
  30840.000    1.945
  30870.000    1.840
  30900.000    1.756
  30930.000    1.797
  30960.000    1.897
  30990.000    1.826
  31020.000    1.872
  31050.000    1.864
  31080.000    1.766
  31110.000    1.863
  31140.000    1.756
  31170.000    1.876
  31200.000    1.920
  31230.000    1.833
  31260.000    1.768
  31290.000    1.921
  31320.000    1.754
  31350.000    1.866
  31380.000    1.733
  31410.000    1.839
  31440.000    1.887
  31470.000    1.954
  31500.000    1.869
  31530.000    1.806
  31560.000    1.786
  31590.000    1.913
  31620.000    1.776
  31650.000    1.832
  31680.000    1.853
  31710.000    1.789
  31740.000    1.820
  31770.000    1.852
  31800.000    1.773
  31830.000    1.752
  31860.000    1.792
  31890.000    1.866
  31920.000    1.755
  31950.000    1.766
  31980.000    1.779
  32010.000    1.782
  32040.000    1.794
  32070.000    1.825
  32100.000    1.822
  32130.000    1.751
  32160.000    1.867
  32190.000    1.926
  32220.000    1.847
  32250.000    1.843
  32280.000    1.913
  32310.000    1.802
  32340.000    1.883
  32370.000    1.819
  32400.000    1.934
  32430.000    1.901
  32460.000    1.984
  32490.000    1.840
  32520.000    1.940
  32550.000    2.039
  32580.000    1.993
  32610.000    1.952
  32640.000    1.759
  32670.000    1.819
  32700.000    1.794
  32730.000    1.936
  32760.000    1.826
  32790.000    1.913
  32820.000    1.904
  32850.000    1.845
  32880.000    1.873
  32910.000    2.028
  32940.000    1.915
  32970.000    1.802
  33000.000    1.767
  33030.000    1.885
  33060.000    1.780
  33090.000    1.827
  33120.000    1.924
  33150.000    1.963
  33180.000    1.867
  33210.000    1.953
  33240.000    1.927
  33270.000    1.987
  33300.000    1.967
  33330.000    1.861
  33360.000    1.949
  33390.000    1.887
  33420.000    1.823
  33450.000    2.035
  33480.000    1.809
  33510.000    1.961
  33540.000    1.865
  33570.000    1.900
  33600.000    1.866
  33630.000    1.769
  33660.000    1.831
  33690.000    1.909
  33720.000    1.900
  33750.000    1.942
  33780.000    1.867
  33810.000    1.857
  33840.000    1.877
  33870.000    1.797
  33900.000    1.874
  33930.000    1.844
  33960.000    2.029
  33990.000    1.820
  34020.000    1.978
  34050.000    1.965
  34080.000    1.914
  34110.000    2.003
  34140.000    1.920
  34170.000    1.846
  34200.000    2.018
  34230.000    1.945
  34260.000    1.908
  34290.000    1.990
  34320.000    1.924
  34350.000    1.978
  34380.000    2.008
  34410.000    1.827
  34440.000    1.934
  34470.000    1.971
  34500.000    1.961
  34530.000    1.932
  34560.000    1.942
  34590.000    1.912
  34620.000    1.890
  34650.000    1.871
  34680.000    1.911
  34710.000    1.940
  34740.000    1.802
  34770.000    1.976
  34800.000    1.856
  34830.000    1.951
  34860.000    1.938
  34890.000    1.936
  34920.000    1.963
  34950.000    1.875
  34980.000    1.972
  35010.000    1.884
  35040.000    1.912
  35070.000    1.878
  35100.000    1.924
  35130.000    1.896
  35160.000    1.860
  35190.000    1.867
  35220.000    1.850
  35250.000    1.946
  35280.000    1.956
  35310.000    1.913
  35340.000    1.890
  35370.000    1.992
  35400.000    1.865
  35430.000    1.847
  35460.000    1.953
  35490.000    1.862
  35520.000    2.035
  35550.000    1.852
  35580.000    1.838
  35610.000    1.797
  35640.000    1.873
  35670.000    1.830
  35700.000    1.876
  35730.000    1.944
  35760.000    1.940
  35790.000    1.902
  35820.000    2.042
  35850.000    2.045
  35880.000    2.069
  35910.000    2.030
  35940.000    2.043
  35970.000    2.021
  36000.000    2.052
  36030.000    2.100
  36060.000    2.059
  36090.000    2.090
  36120.000    2.057
  36150.000    2.053
  36180.000    2.078
  36210.000    2.000
  36240.000    2.019
  36270.000    2.107
  36300.000    2.072
  36330.000    1.956
  36360.000    2.076
  36390.000    2.004
  36420.000    2.056
  36450.000    2.066
  36480.000    2.023
  36510.000    2.066
  36540.000    2.044
  36570.000    2.073
  36600.000    2.010
  36630.000    2.069
  36660.000    2.057
  36690.000    2.117
  36720.000    2.029
  36750.000    2.024
  36780.000    1.998
  36810.000    2.012
  36840.000    2.061
  36870.000    2.020
  36900.000    1.984
  36930.000    2.037
  36960.000    2.086
  36990.000    2.056
  37020.000    2.092
  37050.000    2.000
  37080.000    2.004
  37110.000    2.025
  37140.000    1.997
  37170.000    1.982
  37200.000    2.133
  37230.000    2.044
  37260.000    2.087
  37290.000    2.052
  37320.000    2.080
  37350.000    2.051
  37380.000    2.047
  37410.000    2.060
  37440.000    2.054
  37470.000    2.062
  37500.000    2.076
  37530.000    2.045
  37560.000    2.015
  37590.000    2.096
  37620.000    2.010
  37650.000    2.001
  37680.000    2.030
  37710.000    2.043
  37740.000    1.990
  37770.000    2.037
  37800.000    1.993
  37830.000    2.019
  37860.000    2.003
  37890.000    2.033
  37920.000    2.071
  37950.000    2.092
  37980.000    1.987
  38010.000    1.994
  38040.000    1.995
  38070.000    2.082
  38100.000    1.986
  38130.000    2.036
  38160.000    2.019
  38190.000    2.073
  38220.000    1.988
  38250.000    2.081
  38280.000    1.988
  38310.000    2.069
  38340.000    2.060
  38370.000    2.065
  38400.000    2.001
  38430.000    2.023
  38460.000    1.938
  38490.000    2.062
  38520.000    1.974
  38550.000    2.008
  38580.000    2.061
  38610.000    2.072
  38640.000    2.077
  38670.000    2.080
  38700.000    2.040
  38730.000    2.063
  38760.000    1.906
  38790.000    2.032
  38820.000    2.001
  38850.000    1.999
  38880.000    2.055
  38910.000    2.044
  38940.000    2.034
  38970.000    1.987
  39000.000    1.964
  39030.000    2.086
  39060.000    2.065
  39090.000    2.075
  39120.000    1.942
  39150.000    2.017
  39180.000    2.081
  39210.000    1.983
  39240.000    1.993
  39270.000    1.972
  39300.000    2.030
  39330.000    2.000
  39360.000    1.978
  39390.000    1.956
  39420.000    1.962
  39450.000    1.826
  39480.000    2.077
  39510.000    2.047
  39540.000    2.084
  39570.000    2.082
  39600.000    1.902
  39630.000    2.085
  39660.000    2.037
  39690.000    2.021
  39720.000    2.069
  39750.000    2.048
  39780.000    2.059
  39810.000    2.012
  39840.000    2.062
  39870.000    2.072
  39900.000    2.004
  39930.000    2.127
  39960.000    2.189
  39990.000    2.128
  40020.000    2.111
  40050.000    2.292
  40080.000    2.071
  40110.000    2.151
  40140.000    2.274
  40170.000    2.234
  40200.000    2.222
  40230.000    2.247
  40260.000    2.249
  40290.000    2.088
  40320.000    2.160
  40350.000    2.073
  40380.000    2.085
  40410.000    2.145
  40440.000    2.055
  40470.000    2.152
  40500.000    2.098
  40530.000    2.052
  40560.000    2.201
  40590.000    2.180
  40620.000    2.086
  40650.000    2.120
  40680.000    2.105
  40710.000    2.060
  40740.000    2.036
  40770.000    2.009
  40800.000    2.076
  40830.000    2.029
  40860.000    1.912
  40890.000    1.845
  40920.000    1.832
  40950.000    2.025
  40980.000    1.989
  41010.000    2.058
  41040.000    1.995
  41070.000    2.008
  41100.000    2.038
  41130.000    1.841
  41160.000    1.937
  41190.000    2.001
  41220.000    1.988
  41250.000    2.036
  41280.000    1.941
  41310.000    1.980
  41340.000    2.079
  41370.000    1.953
  41400.000    2.006
  41430.000    2.023
  41460.000    2.000
  41490.000    1.981
  41520.000    1.960
  41550.000    1.910
  41580.000    2.021
  41610.000    1.968
  41640.000    1.957
  41670.000    1.948
  41700.000    1.944
  41730.000    1.896
  41760.000    1.888
  41790.000    1.895
  41820.000    1.939
  41850.000    1.948
  41880.000    2.039
  41910.000    1.945
  41940.000    1.965
  41970.000    1.866
  42000.000    2.034
  42030.000    1.930
  42060.000    1.982
  42090.000    1.784
  42120.000    1.979
  42150.000    2.003
  42180.000    1.946
  42210.000    1.964
  42240.000    1.928
  42270.000    1.995
  42300.000    1.929
  42330.000    1.946
  42360.000    2.039
  42390.000    2.097
  42420.000    1.983
  42450.000    1.857
  42480.000    1.959
  42510.000    1.966
  42540.000    1.860
  42570.000    1.916
  42600.000    1.861
  42630.000    1.993
  42660.000    2.026
  42690.000    1.992
  42720.000    1.946
  42750.000    1.970
  42780.000    1.992
  42810.000    2.025
  42840.000    2.022
  42870.000    2.080
  42900.000    1.962
  42930.000    2.007
  42960.000    1.963
  42990.000    2.051
  43020.000    2.036
  43050.000    2.043
  43080.000    2.050
  43110.000    1.971
  43140.000    1.999
  43170.000    2.083
  43200.000    2.019
  43230.000    2.076
  43260.000    2.047
  43290.000    2.025
  43320.000    2.008
  43350.000    2.050
  43380.000    2.074
  43410.000    2.073
  43440.000    1.953
  43470.000    2.009
  43500.000    1.982
  43530.000    2.087
  43560.000    2.032
  43590.000    2.124
  43620.000    1.995
  43650.000    2.029
  43680.000    1.985
  43710.000    2.024
  43740.000    1.986
  43770.000    1.986
  43800.000    1.999
  43830.000    2.008
  43860.000    2.004
  43890.000    2.063
  43920.000    1.938
  43950.000    1.979
  43980.000    2.005
  44010.000    1.964
  44040.000    1.952
  44070.000    1.999
  44100.000    2.080
  44130.000    2.010
  44160.000    1.999
  44190.000    1.950
  44220.000    1.928
  44250.000    1.997
  44280.000    1.997
  44310.000    1.946
  44340.000    1.978
  44370.000    2.010
  44400.000    2.047
  44430.000    2.035
  44460.000    2.023
  44490.000    1.989
  44520.000    1.994
  44550.000    1.932
  44580.000    1.950
  44610.000    1.951
  44640.000    1.932
  44670.000    1.901
  44700.000    1.943
  44730.000    1.937
  44760.000    1.882
  44790.000    1.872
  44820.000    1.982
  44850.000    1.951
  44880.000    1.943
  44910.000    1.961
  44940.000    1.910
  44970.000    1.761
  45000.000    1.887
  45030.000    1.784
  45060.000    1.768
  45090.000    1.801
  45120.000    1.829
  45150.000    1.860
  45180.000    1.878
  45210.000    1.827
  45240.000    1.963
  45270.000    1.983
  45300.000    1.826
  45330.000    1.948
  45360.000    1.962
  45390.000    1.955
  45420.000    1.806
  45450.000    1.841
  45480.000    1.905
  45510.000    1.918
  45540.000    2.008
  45570.000    1.947
  45600.000    1.967
  45630.000    1.924
  45660.000    1.969
  45690.000    1.834
  45720.000    1.975
  45750.000    1.879
  45780.000    1.821
  45810.000    1.776
  45840.000    1.941
  45870.000    1.955
  45900.000    1.939
  45930.000    1.961
  45960.000    1.911
  45990.000    1.945
  46020.000    1.904
  46050.000    1.788
  46080.000    1.840
  46110.000    1.970
  46140.000    1.948
  46170.000    1.922
  46200.000    1.861
  46230.000    1.971
  46260.000    1.997
  46290.000    1.971
  46320.000    1.726
  46350.000    1.806
  46380.000    1.957
  46410.000    1.899
  46440.000    2.020
  46470.000    1.943
  46500.000    1.901
  46530.000    1.822
  46560.000    1.948
  46590.000    1.923
  46620.000    1.884
  46650.000    1.978
  46680.000    1.938
  46710.000    1.927
  46740.000    1.923
  46770.000    1.805
  46800.000    1.878
  46830.000    1.830
  46860.000    1.903
  46890.000    1.934
  46920.000    2.039
  46950.000    2.082
  46980.000    2.017
  47010.000    2.001
  47040.000    2.001
  47070.000    1.968
  47100.000    2.011
  47130.000    2.016
  47160.000    2.049
  47190.000    1.999
  47220.000    2.041
  47250.000    2.028
  47280.000    2.110
  47310.000    1.988
  47340.000    2.031
  47370.000    1.846
  47400.000    1.836
  47430.000    1.860
  47460.000    1.918
  47490.000    1.843
  47520.000    1.923
  47550.000    1.858
  47580.000    1.937
  47610.000    1.963
  47640.000    1.897
  47670.000    1.796
  47700.000    1.843
  47730.000    1.845
  47760.000    1.893
  47790.000    1.918
  47820.000    1.946
  47850.000    1.849
  47880.000    1.891
  47910.000    1.908
  47940.000    1.894
  47970.000    1.820
  48000.000    1.912
  48030.000    1.938
  48060.000    1.970
  48090.000    1.932
  48120.000    1.955
  48150.000    1.785
  48180.000    1.854
  48210.000    1.751
  48240.000    1.967
  48270.000    1.831
  48300.000    1.914
  48330.000    1.842
  48360.000    1.926
  48390.000    1.908
  48420.000    1.926
  48450.000    1.816
  48480.000    1.964
  48510.000    2.035
  48540.000    1.773
  48570.000    1.935
  48600.000    1.889
  48630.000    1.814
  48660.000    1.917
  48690.000    1.799
  48720.000    1.899
  48750.000    1.937
  48780.000    1.884
  48810.000    1.924
  48840.000    1.969
  48870.000    1.784
  48900.000    1.820
  48930.000    1.916
  48960.000    1.777
  48990.000    1.769
  49020.000    1.860
  49050.000    1.946
  49080.000    1.920
  49110.000    1.840
  49140.000    1.911
  49170.000    1.926
  49200.000    2.024
  49230.000    1.788
  49260.000    1.804
  49290.000    1.924
  49320.000    1.696
  49350.000    1.780
  49380.000    1.806
  49410.000    1.832
  49440.000    1.925
  49470.000    1.992
  49500.000    2.007
  49530.000    1.993
  49560.000    1.994
  49590.000    1.882
  49620.000    1.921
  49650.000    1.939
  49680.000    1.796
  49710.000    1.744
  49740.000    1.748
  49770.000    2.012
  49800.000    1.924
  49830.000    1.875
  49860.000    2.000
  49890.000    1.853
  49920.000    1.976
  49950.000    1.849
  49980.000    1.804
  50010.000    1.768
  50040.000    1.973
  50070.000    1.901
  50100.000    1.887
  50130.000    1.780
  50160.000    1.744
  50190.000    1.907
  50220.000    1.745
  50250.000    1.837
  50280.000    1.856
  50310.000    1.763
  50340.000    1.717
  50370.000    1.788
  50400.000    1.964
  50430.000    1.922
  50460.000    1.960
  50490.000    1.806
  50520.000    1.787
  50550.000    1.994
  50580.000    1.866
  50610.000    1.898
  50640.000    1.850
  50670.000    1.832
  50700.000    1.800
  50730.000    1.886
  50760.000    1.804
  50790.000    1.931
  50820.000    1.776
  50850.000    1.840
  50880.000    1.703
  50910.000    1.846
  50940.000    1.779
  50970.000    1.754
  51000.000    1.767
  51030.000    1.850
  51060.000    1.808
  51090.000    1.873
  51120.000    1.911
  51150.000    1.825
  51180.000    1.986
  51210.000    1.855
  51240.000    1.926
  51270.000    1.917
  51300.000    1.967
  51330.000    1.908
  51360.000    1.933
  51390.000    1.806
  51420.000    1.980
  51450.000    1.879
  51480.000    1.884
  51510.000    1.841
  51540.000    1.816
  51570.000    1.970
  51600.000    1.827
  51630.000    1.773
  51660.000    1.745
  51690.000    1.993
  51720.000    1.932
  51750.000    1.885
  51780.000    1.758
  51810.000    1.949
  51840.000    1.810
  51870.000    1.857
  51900.000    1.910
  51930.000    1.749
  51960.000    1.907
  51990.000    1.929
  52020.000    1.911
  52050.000    1.873
  52080.000    1.863
  52110.000    1.787
  52140.000    1.835
  52170.000    1.907
  52200.000    1.842
  52230.000    1.814
  52260.000    1.851
  52290.000    1.915
  52320.000    1.807
  52350.000    1.706
  52380.000    1.814
  52410.000    1.953
  52440.000    1.830
  52470.000    1.934
  52500.000    1.926
  52530.000    1.842
  52560.000    1.812
  52590.000    2.061
  52620.000    1.949
  52650.000    1.906
  52680.000    1.811
  52710.000    1.899
  52740.000    1.964
  52770.000    1.849
  52800.000    1.919
  52830.000    1.912
  52860.000    1.833
  52890.000    1.859
  52920.000    1.864
  52950.000    1.859
  52980.000    1.887
  53010.000    2.017
  53040.000    1.868
  53070.000    1.858
  53100.000    1.874
  53130.000    2.003
  53160.000    1.903
  53190.000    1.952
  53220.000    1.898
  53250.000    2.000
  53280.000    1.866
  53310.000    1.914
  53340.000    1.769
  53370.000    1.943
  53400.000    1.686
  53430.000    1.932
  53460.000    1.920
  53490.000    1.897
  53520.000    1.913
  53550.000    1.733
  53580.000    1.948
  53610.000    1.881
  53640.000    1.922
  53670.000    1.897
  53700.000    1.908
  53730.000    1.766
  53760.000    1.774
  53790.000    1.745
  53820.000    1.947
  53850.000    1.831
  53880.000    1.895
  53910.000    1.852
  53940.000    1.941
  53970.000    1.884
  54000.000    1.754
  54030.000    1.760
  54060.000    1.892
  54090.000    1.899
  54120.000    1.791
  54150.000    1.828
  54180.000    1.750
  54210.000    1.857
  54240.000    1.796
  54270.000    1.893
  54300.000    1.964
  54330.000    1.772
  54360.000    1.927
  54390.000    1.863
  54420.000    1.793
  54450.000    1.751
  54480.000    1.879
  54510.000    1.865
  54540.000    1.864
  54570.000    1.842
  54600.000    1.788
  54630.000    1.737
  54660.000    1.944
  54690.000    1.844
  54720.000    1.826
  54750.000    1.819
  54780.000    1.894
  54810.000    1.848
  54840.000    1.891
  54870.000    1.910
  54900.000    1.872
  54930.000    1.957
  54960.000    1.912
  54990.000    1.866
  55020.000    1.851
  55050.000    1.822
  55080.000    1.917
  55110.000    1.820
  55140.000    1.969
  55170.000    1.809
  55200.000    1.784
  55230.000    1.800
  55260.000    1.899
  55290.000    1.859
  55320.000    1.895
  55350.000    1.804
  55380.000    1.773
  55410.000    1.896
  55440.000    1.821
  55470.000    1.782
  55500.000    1.892
  55530.000    1.947
  55560.000    1.858
  55590.000    1.887
  55620.000    1.828
  55650.000    1.935
  55680.000    1.748
  55710.000    1.803
  55740.000    1.755
  55770.000    1.955
  55800.000    1.941
  55830.000    1.829
  55860.000    1.952
  55890.000    1.796
  55920.000    1.906
  55950.000    1.874
  55980.000    1.920
  56010.000    1.800
  56040.000    1.773
  56070.000    1.839
  56100.000    1.789
  56130.000    1.940
  56160.000    1.835
  56190.000    1.939
  56220.000    1.924
  56250.000    1.831
  56280.000    1.831
  56310.000    1.885
  56340.000    1.728
  56370.000    1.943
  56400.000    1.804
  56430.000    1.978
  56460.000    1.942
  56490.000    1.753
  56520.000    1.926
  56550.000    1.962
  56580.000    1.867
  56610.000    1.907
  56640.000    1.920
  56670.000    1.849
  56700.000    1.871
  56730.000    1.862
  56760.000    1.981
  56790.000    1.969
  56820.000    1.931
  56850.000    1.987
  56880.000    1.862
  56910.000    1.795
  56940.000    1.892
  56970.000    1.867
  57000.000    1.871
  57030.000    1.913
  57060.000    1.786
  57090.000    1.733
  57120.000    1.846
  57150.000    1.851
  57180.000    1.958
  57210.000    1.761
  57240.000    1.906
  57270.000    1.830
  57300.000    1.866
  57330.000    1.928
  57360.000    1.827
  57390.000    1.735
  57420.000    1.911
  57450.000    1.810
  57480.000    1.831
  57510.000    1.941
  57540.000    1.760
  57570.000    1.798
  57600.000    1.941
  57630.000    1.914
  57660.000    1.943
  57690.000    1.955
  57720.000    1.870
  57750.000    1.951
  57780.000    1.874
  57810.000    1.904
  57840.000    1.915
  57870.000    1.872
  57900.000    1.921
  57930.000    1.921
  57960.000    1.963
  57990.000    1.978
  58020.000    1.922
  58050.000    1.945
  58080.000    1.906
  58110.000    1.987
  58140.000    1.783
  58170.000    1.781
  58200.000    1.759
  58230.000    1.912
  58260.000    1.836
  58290.000    1.989
  58320.000    1.959
  58350.000    1.877
  58380.000    1.906
  58410.000    1.888
  58440.000    1.772
  58470.000    1.914
  58500.000    1.895
  58530.000    1.796
  58560.000    1.765
  58590.000    1.811
  58620.000    1.897
  58650.000    1.911
  58680.000    1.878
  58710.000    1.964
  58740.000    1.916
  58770.000    1.874
  58800.000    1.958
  58830.000    1.901
  58860.000    1.816
  58890.000    1.913
  58920.000    1.837
  58950.000    1.807
  58980.000    1.748
  59010.000    1.836
  59040.000    1.837
  59070.000    1.834
  59100.000    1.747
  59130.000    1.875
  59160.000    1.822
  59190.000    1.694
  59220.000    1.905
  59250.000    1.897
  59280.000    1.857
  59310.000    1.944
  59340.000    1.803
  59370.000    1.942
  59400.000    1.899
  59430.000    1.807
  59460.000    1.833
  59490.000    1.936
  59520.000    1.853
  59550.000    1.826
  59580.000    1.823
  59610.000    1.763
  59640.000    1.909
  59670.000    1.788
  59700.000    1.833
  59730.000    1.803
  59760.000    1.814
  59790.000    1.826
  59820.000    1.985
  59850.000    1.751
  59880.000    1.899
  59910.000    1.887
  59940.000    1.811
  59970.000    1.792
  60000.000    1.745
  60030.000    2.041
  60060.000    1.904
  60090.000    1.885
  60120.000    1.694
  60150.000    2.103
  60180.000    2.015
  60210.000    2.015
  60240.000    2.100
  60270.000    2.027
  60300.000    1.966
  60330.000    1.951
  60360.000    2.088
  60390.000    2.073
  60420.000    1.980
  60450.000    1.912
  60480.000    1.765
  60510.000    1.742
  60540.000    1.960
  60570.000    2.078
  60600.000    1.980
  60630.000    1.996
  60660.000    2.051
  60690.000    1.982
  60720.000    1.991
  60750.000    2.025
  60780.000    2.034
  60810.000    1.978
  60840.000    1.991
  60870.000    1.965
  60900.000    1.934
  60930.000    2.072
  60960.000    1.811
  60990.000    1.811
  61020.000    1.822
  61050.000    1.781
  61080.000    1.994
  61110.000    1.948
  61140.000    2.059
  61170.000    1.891
  61200.000    2.003
  61230.000    1.833
  61260.000    1.912
  61290.000    1.981
  61320.000    1.854
  61350.000    1.997
  61380.000    1.939
  61410.000    1.865
  61440.000    1.953
  61470.000    1.867
  61500.000    1.976
  61530.000    1.989
  61560.000    2.069
  61590.000    2.045
  61620.000    2.112
  61650.000    2.042
  61680.000    1.877
  61710.000    1.797
  61740.000    1.905
  61770.000    1.976
  61800.000    2.062
  61830.000    2.051
  61860.000    1.985
  61890.000    2.004
  61920.000    1.951
  61950.000    1.995
  61980.000    1.995
  62010.000    1.927
  62040.000    2.051
  62070.000    1.978
  62100.000    2.001
  62130.000    2.019
  62160.000    2.083
  62190.000    2.048
  62220.000    2.042
  62250.000    1.988
  62280.000    2.003
  62310.000    2.014
  62340.000    1.941
  62370.000    2.052
  62400.000    2.030
  62430.000    2.051
  62460.000    1.803
  62490.000    1.800
  62520.000    1.916
  62550.000    1.863
  62580.000    1.765
  62610.000    1.816
  62640.000    1.842
  62670.000    1.986
  62700.000    1.814
  62730.000    1.868
  62760.000    1.941
  62790.000    1.893
  62820.000    1.947
  62850.000    1.918
  62880.000    1.906
  62910.000    1.880
  62940.000    1.704
  62970.000    1.854
  63000.000    1.974
  63030.000    1.884
  63060.000    1.861
  63090.000    1.890
  63120.000    1.863
  63150.000    1.829
  63180.000    1.776
  63210.000    1.839
  63240.000    1.912
  63270.000    1.886
  63300.000    1.969
  63330.000    1.919
  63360.000    1.894
  63390.000    1.936
  63420.000    1.827
  63450.000    1.946
  63480.000    1.746
  63510.000    1.740
  63540.000    1.737
  63570.000    1.933
  63600.000    1.871
  63630.000    1.865
  63660.000    1.998
  63690.000    1.871
  63720.000    1.854
  63750.000    1.772
  63780.000    1.795
  63810.000    1.758
  63840.000    1.984
  63870.000    1.879
  63900.000    1.729
  63930.000    1.755
  63960.000    1.746
  63990.000    1.818
  64020.000    1.847
  64050.000    1.880
  64080.000    1.881
  64110.000    1.760
  64140.000    1.925
  64170.000    1.960
  64200.000    1.798
  64230.000    1.835
  64260.000    1.766
  64290.000    1.944
  64320.000    1.887
  64350.000    1.841
  64380.000    1.768
  64410.000    1.937
  64440.000    1.899
  64470.000    1.815
  64500.000    1.904
  64530.000    1.904
  64560.000    1.822
  64590.000    1.816
  64620.000    1.753
  64650.000    1.789
  64680.000    1.818
  64710.000    1.888
  64740.000    1.908
  64770.000    1.847
  64800.000    1.936
  64830.000    1.882
  64860.000    1.904
  64890.000    1.740
  64920.000    1.850
  64950.000    1.781
  64980.000    1.989
  65010.000    1.818
  65040.000    1.895
  65070.000    1.837
  65100.000    1.860
  65130.000    1.766
  65160.000    1.839
  65190.000    1.889
  65220.000    1.944
  65250.000    1.926
  65280.000    1.973
  65310.000    1.967
  65340.000    1.877
  65370.000    1.923
  65400.000    1.854
  65430.000    1.906
  65460.000    1.835
  65490.000    1.961
  65520.000    1.912
  65550.000    1.999
  65580.000    1.879
  65610.000    1.958
  65640.000    1.862
  65670.000    1.744
  65700.000    1.727
  65730.000    1.960
  65760.000    1.877
  65790.000    1.939
  65820.000    1.977
  65850.000    1.978
  65880.000    1.886
  65910.000    1.907
  65940.000    1.841
  65970.000    1.763
  66000.000    1.806
  66030.000    1.897
  66060.000    1.827
  66090.000    1.744
  66120.000    1.765
  66150.000    1.833
  66180.000    1.868
  66210.000    1.994
  66240.000    1.753
  66270.000    1.879
  66300.000    1.973
  66330.000    1.803
  66360.000    1.767
  66390.000    1.850
  66420.000    1.850
  66450.000    1.764
  66480.000    1.917
  66510.000    1.873
  66540.000    1.863
  66570.000    1.775
  66600.000    1.772
  66630.000    1.724
  66660.000    1.705
  66690.000    1.764
  66720.000    1.981
  66750.000    1.805
  66780.000    1.792
  66810.000    1.809
  66840.000    1.731
  66870.000    1.749
  66900.000    1.976
  66930.000    1.905
  66960.000    1.764
  66990.000    1.902
  67020.000    1.772
  67050.000    1.853
  67080.000    1.858
  67110.000    1.810
  67140.000    1.845
  67170.000    1.797
  67200.000    1.740
  67230.000    1.739
  67260.000    1.804
  67290.000    1.773
  67320.000    1.826
  67350.000    1.714
  67380.000    1.855
  67410.000    1.721
  67440.000    1.733
  67470.000    1.791
  67500.000    1.958
  67530.000    1.900
  67560.000    1.951
  67590.000    1.865
  67620.000    1.881
  67650.000    1.802
  67680.000    1.736
  67710.000    1.745
  67740.000    1.816
  67770.000    1.908
  67800.000    1.896
  67830.000    1.788
  67860.000    1.974
  67890.000    1.844
  67920.000    1.962
  67950.000    1.795
  67980.000    1.685
  68010.000    1.885
  68040.000    1.833
  68070.000    1.778
  68100.000    1.844
  68130.000    1.731
  68160.000    1.717
  68190.000    1.850
  68220.000    1.750
  68250.000    1.782
  68280.000    1.721
  68310.000    1.764
  68340.000    1.764
  68370.000    1.780
  68400.000    1.797
  68430.000    1.820
  68460.000    1.677
  68490.000    1.684
  68520.000    1.921
  68550.000    1.744
  68580.000    1.706
  68610.000    1.750
  68640.000    1.699
  68670.000    1.779
  68700.000    1.885
  68730.000    1.802
  68760.000    1.776
  68790.000    1.900
  68820.000    1.790
  68850.000    1.886
  68880.000    1.879
  68910.000    1.900
  68940.000    1.791
  68970.000    1.783
  69000.000    1.859
  69030.000    1.793
  69060.000    1.876
  69090.000    1.909
  69120.000    1.703
  69150.000    1.917
  69180.000    1.760
  69210.000    1.869
  69240.000    1.890
  69270.000    1.706
  69300.000    1.762
  69330.000    1.729
  69360.000    1.932
  69390.000    1.808
  69420.000    1.739
  69450.000    1.707
  69480.000    1.772
  69510.000    1.737
  69540.000    1.903
  69570.000    1.715
  69600.000    1.701
  69630.000    1.779
  69660.000    1.762
  69690.000    1.796
  69720.000    1.893
  69750.000    1.903
  69780.000    1.747
  69810.000    1.851
  69840.000    1.756
  69870.000    1.901
  69900.000    2.076
  69930.000    1.957
  69960.000    1.821
  69990.000    1.901
  70020.000    1.769
  70050.000    1.889
  70080.000    1.830
  70110.000    1.768
  70140.000    1.808
  70170.000    1.967
  70200.000    1.852
  70230.000    1.942
  70260.000    2.014
  70290.000    1.927
  70320.000    1.853
  70350.000    1.865
  70380.000    1.745
  70410.000    1.814
  70440.000    1.757
  70470.000    1.863
  70500.000    1.855
  70530.000    1.783
  70560.000    1.754
  70590.000    1.875
  70620.000    1.818
  70650.000    1.866
  70680.000    1.889
  70710.000    1.874
  70740.000    1.761
  70770.000    1.761
  70800.000    1.872
  70830.000    1.825
  70860.000    1.734
  70890.000    2.001
  70920.000    1.980
  70950.000    1.877
  70980.000    1.855
  71010.000    1.856
  71040.000    1.791
  71070.000    1.904
  71100.000    1.856
  71130.000    1.810
  71160.000    1.816
  71190.000    1.892
  71220.000    1.977
  71250.000    1.950
  71280.000    1.879
  71310.000    1.934
  71340.000    2.051
  71370.000    1.733
  71400.000    1.800
  71430.000    1.711
  71460.000    1.991
  71490.000    1.798
  71520.000    1.857
  71550.000    1.845
  71580.000    1.896
  71610.000    1.840
  71640.000    1.978
  71670.000    2.024
  71700.000    2.032
  71730.000    1.846
  71760.000    1.747
  71790.000    1.863
  71820.000    2.016
  71850.000    1.934
  71880.000    1.719
  71910.000    1.718
  71940.000    1.798
  71970.000    1.930
  72000.000    1.981
  72030.000    1.770
  72060.000    1.756
  72090.000    1.826
  72120.000    1.747
  72150.000    1.848
  72180.000    1.777
  72210.000    1.828
  72240.000    1.849
  72270.000    1.898
  72300.000    1.795
  72330.000    1.786
  72360.000    1.788
  72390.000    1.770
  72420.000    1.746
  72450.000    1.723
  72480.000    1.739
  72510.000    1.772
  72540.000    1.742
  72570.000    1.741
  72600.000    1.738
  72630.000    1.893
  72660.000    1.864
  72690.000    1.695
  72720.000    1.959
  72750.000    1.707
  72780.000    1.757
  72810.000    1.701
  72840.000    1.790
  72870.000    1.876
  72900.000    1.864
  72930.000    1.727
  72960.000    1.773
  72990.000    1.907
  73020.000    1.842
  73050.000    1.846
  73080.000    1.763
  73110.000    1.939
  73140.000    1.950
  73170.000    1.854
  73200.000    1.840
  73230.000    2.000
  73260.000    1.707
  73290.000    1.755
  73320.000    1.819
  73350.000    1.670
  73380.000    1.793
  73410.000    1.895
  73440.000    1.841
  73470.000    1.840
  73500.000    1.770
  73530.000    1.810
  73560.000    1.881
  73590.000    1.878
  73620.000    1.796
  73650.000    1.997
  73680.000    1.919
  73710.000    1.980
  73740.000    2.053
  73770.000    1.955
  73800.000    1.962
  73830.000    1.957
  73860.000    1.965
  73890.000    1.962
  73920.000    1.928
  73950.000    1.904
  73980.000    1.961
  74010.000    1.942
  74040.000    1.971
  74070.000    1.954
  74100.000    1.908
  74130.000    1.947
  74160.000    1.978
  74190.000    1.896
  74220.000    2.005
  74250.000    1.989
  74280.000    1.854
  74310.000    2.012
  74340.000    1.977
  74370.000    2.011
  74400.000    2.016
  74430.000    1.969
  74460.000    1.963
  74490.000    2.066
  74520.000    2.015
  74550.000    1.966
  74580.000    2.031
  74610.000    1.996
  74640.000    1.988
  74670.000    1.939
  74700.000    1.911
  74730.000    2.030
  74760.000    1.970
  74790.000    2.076
  74820.000    1.894
  74850.000    1.997
  74880.000    1.920
  74910.000    1.968
  74940.000    1.990
  74970.000    2.036
  75000.000    2.002
  75030.000    1.971
  75060.000    1.976
  75090.000    1.851
  75120.000    1.961
  75150.000    1.959
  75180.000    1.949
  75210.000    1.894
  75240.000    1.748
  75270.000    1.694
  75300.000    1.814
  75330.000    1.865
  75360.000    1.879
  75390.000    1.938
  75420.000    1.973
  75450.000    1.957
  75480.000    1.838
  75510.000    2.010
  75540.000    1.940
  75570.000    1.931
  75600.000    1.970
  75630.000    1.953
  75660.000    1.901
  75690.000    1.892
  75720.000    1.914
  75750.000    1.970
  75780.000    1.958
  75810.000    1.883
  75840.000    1.965
  75870.000    1.981
  75900.000    2.050
  75930.000    1.932
  75960.000    1.936
  75990.000    1.945
  76020.000    2.005
  76050.000    2.068
  76080.000    1.966
  76110.000    1.964
  76140.000    2.029
  76170.000    2.012
  76200.000    2.050
  76230.000    2.076
  76260.000    1.947
  76290.000    2.056
  76320.000    1.906
  76350.000    1.927
  76380.000    2.016
  76410.000    2.019
  76440.000    1.998
  76470.000    2.080
  76500.000    2.002
  76530.000    2.008
  76560.000    2.054
  76590.000    1.985
  76620.000    2.000
  76650.000    1.999
  76680.000    2.058
  76710.000    2.012
  76740.000    1.987
  76770.000    2.106
  76800.000    2.062
  76830.000    1.888
  76860.000    2.046
  76890.000    1.809
  76920.000    1.818
  76950.000    2.075
  76980.000    2.042
  77010.000    1.937
  77040.000    1.968
  77070.000    2.017
  77100.000    2.060
  77130.000    1.904
  77160.000    1.910
  77190.000    1.928
  77220.000    1.940
  77250.000    2.075
  77280.000    1.915
  77310.000    1.860
  77340.000    1.875
  77370.000    1.690
  77400.000    1.805
  77430.000    1.766
  77460.000    1.892
  77490.000    1.728
  77520.000    1.775
  77550.000    1.774
  77580.000    1.757
  77610.000    1.697
  77640.000    1.815
  77670.000    1.716
  77700.000    1.758
  77730.000    1.889
  77760.000    1.859
  77790.000    1.946
  77820.000    1.926
  77850.000    2.001
  77880.000    2.001
  77910.000    1.852
  77940.000    1.908
  77970.000    1.900
  78000.000    1.907
  78030.000    1.917
  78060.000    1.879
  78090.000    1.692
  78120.000    1.833
  78150.000    1.732
  78180.000    1.847
  78210.000    2.000
  78240.000    1.937
  78270.000    2.091
  78300.000    2.034
  78330.000    1.991
  78360.000    1.790
  78390.000    1.724
  78420.000    1.708
  78450.000    1.712
  78480.000    1.644
  78510.000    1.777
  78540.000    1.880
  78570.000    2.097
  78600.000    1.997
  78630.000    1.994
  78660.000    2.107
  78690.000    2.053
  78720.000    1.743
  78750.000    1.756
  78780.000    1.726
  78810.000    1.697
  78840.000    1.694
  78870.000    1.854
  78900.000    1.930
  78930.000    1.686
  78960.000    1.818
  78990.000    1.699
  79020.000    1.716
  79050.000    1.729
  79080.000    1.737
  79110.000    1.834
  79140.000    1.915
  79170.000    1.689
  79200.000    1.701
  79230.000    1.687
  79260.000    1.729
  79290.000    1.747
  79320.000    1.692
  79350.000    1.724
  79380.000    1.711
  79410.000    1.798
  79440.000    1.700
  79470.000    1.730
  79500.000    1.784
  79530.000    1.830
  79560.000    1.728
  79590.000    1.769
  79620.000    1.761
  79650.000    1.669
  79680.000    1.711
  79710.000    1.729
  79740.000    1.928
  79770.000    1.941
  79800.000    1.950
  79830.000    2.005
  79860.000    2.016
  79890.000    1.974
  79920.000    1.964
  79950.000    2.051
  79980.000    2.032
  80010.000    1.997
  80040.000    2.014
  80070.000    1.783
  80100.000    1.866
  80130.000    1.854
  80160.000    1.805
  80190.000    1.686
  80220.000    1.792
  80250.000    1.697
  80280.000    1.708
  80310.000    1.905
  80340.000    1.963
  80370.000    1.953
  80400.000    1.955
  80430.000    1.924
  80460.000    1.944
  80490.000    2.002
  80520.000    2.027
  80550.000    1.982
  80580.000    1.947
  80610.000    1.959
  80640.000    1.962
  80670.000    1.975
  80700.000    1.923
  80730.000    1.933
  80760.000    1.992
  80790.000    1.999
  80820.000    1.979
  80850.000    2.090
  80880.000    2.024
  80910.000    2.006
  80940.000    2.054
  80970.000    2.033
  81000.000    2.018
  81030.000    2.064
  81060.000    1.823
  81090.000    1.968
  81120.000    1.920
  81150.000    1.986
  81180.000    1.822
  81210.000    1.934
  81240.000    2.004
  81270.000    1.881
  81300.000    1.895
  81330.000    1.969
  81360.000    1.934
  81390.000    1.808
  81420.000    1.935
  81450.000    1.943
  81480.000    1.864
  81510.000    1.951
  81540.000    1.837
  81570.000    1.925
  81600.000    2.037
  81630.000    2.016
  81660.000    1.928
  81690.000    1.947
  81720.000    1.867
  81750.000    1.932
  81780.000    1.815
  81810.000    1.944
  81840.000    1.890
  81870.000    1.942
  81900.000    1.985
  81930.000    1.954
  81960.000    1.976
  81990.000    1.960
  82020.000    1.859
  82050.000    2.030
  82080.000    1.867
  82110.000    1.945
  82140.000    1.880
  82170.000    1.930
  82200.000    2.067
  82230.000    1.858
  82260.000    1.877
  82290.000    1.835
  82320.000    1.914
  82350.000    1.986
  82380.000    1.991
  82410.000    2.011
  82440.000    1.965
  82470.000    1.806
  82500.000    1.788
  82530.000    1.800
  82560.000    1.984
  82590.000    1.758
  82620.000    1.770
  82650.000    1.897
  82680.000    2.018
  82710.000    1.992
  82740.000    1.875
  82770.000    1.913
  82800.000    2.111
  82830.000    1.929
  82860.000    1.824
  82890.000    1.947
  82920.000    1.855
  82950.000    1.817
  82980.000    1.894
  83010.000    2.009
  83040.000    1.894
  83070.000    2.067
  83100.000    1.850
  83130.000    1.793
  83160.000    1.959
  83190.000    1.951
  83220.000    1.928
  83250.000    1.892
  83280.000    1.900
  83310.000    1.930
  83340.000    2.018
  83370.000    1.837
  83400.000    1.987
  83430.000    1.952
  83460.000    1.836
  83490.000    1.901
  83520.000    1.927
  83550.000    1.847
  83580.000    1.920
  83610.000    1.788
  83640.000    1.932
  83670.000    1.830
  83700.000    1.908
  83730.000    1.996
  83760.000    1.934
  83790.000    1.912
  83820.000    1.826
  83850.000    1.872
  83880.000    1.838
  83910.000    1.976
  83940.000    1.961
  83970.000    1.845
  84000.000    1.927
  84030.000    1.765
  84060.000    1.843
  84090.000    1.848
  84120.000    1.839
  84150.000    1.923
  84180.000    1.901
  84210.000    1.992
  84240.000    1.808
  84270.000    1.882
  84300.000    1.946
  84330.000    1.871
  84360.000    1.987
  84390.000    1.956
  84420.000    1.769
  84450.000    1.897
  84480.000    1.845
  84510.000    1.874
  84540.000    1.828
  84570.000    1.919
  84600.000    1.809
  84630.000    1.891
  84660.000    1.752
  84690.000    1.926
  84720.000    1.843
  84750.000    1.817
  84780.000    1.883
  84810.000    1.886
  84840.000    1.837
  84870.000    1.924
  84900.000    1.859
  84930.000    1.906
  84960.000    1.835
  84990.000    1.788
  85020.000    1.947
  85050.000    1.861
  85080.000    1.889
  85110.000    1.882
  85140.000    1.852
  85170.000    1.860
  85200.000    1.866
  85230.000    1.826
  85260.000    1.870
  85290.000    1.890
  85320.000    1.900
  85350.000    1.933
  85380.000    1.913
  85410.000    1.786
  85440.000    1.909
  85470.000    1.931
  85500.000    1.900
  85530.000    1.926
  85560.000    1.878
  85590.000    1.943
  85620.000    1.715
  85650.000    1.861
  85680.000    1.976
  85710.000    1.919
  85740.000    1.894
  85770.000    1.909
  85800.000    1.907
  85830.000    1.885
  85860.000    1.913
  85890.000    1.837
  85920.000    1.859
  85950.000    1.844
  85980.000    1.910
  86010.000    1.940
  86040.000    1.942
  86070.000    1.857
  86100.000    1.861
  86130.000    1.894
  86160.000    1.873
  86190.000    1.870
  86220.000    1.945
  86250.000    1.741
  86280.000    1.829
  86310.000    1.938
  86340.000    1.847
  86370.000    1.834
  86400.000    1.904
  86430.000    1.987
  86460.000    1.895
  86490.000    1.842
  86520.000    1.844
  86550.000    1.870
  86580.000    1.746
  86610.000    1.911
  86640.000    1.942
  86670.000    1.796
  86700.000    1.999
  86730.000    1.880
  86760.000    1.958
  86790.000    1.811
  86820.000    1.960
  86850.000    1.837
  86880.000    1.888
  86910.000    1.856
  86940.000    1.887
  86970.000    1.755
  87000.000    1.751
  87030.000    1.871
  87060.000    1.883
  87090.000    1.934
  87120.000    1.919
  87150.000    1.929
  87180.000    1.914
  87210.000    1.927
  87240.000    1.909
  87270.000    1.926
  87300.000    1.939
  87330.000    1.821
  87360.000    1.822
  87390.000    1.823
  87420.000    1.878
  87450.000    1.877
  87480.000    1.796
  87510.000    1.871
  87540.000    1.795
  87570.000    1.933
  87600.000    1.803
  87630.000    1.783
  87660.000    1.949
  87690.000    1.915
  87720.000    2.029
  87750.000    1.809
  87780.000    1.864
  87810.000    1.879
  87840.000    1.752
  87870.000    1.731
  87900.000    1.911
  87930.000    1.907
  87960.000    1.888
  87990.000    2.029
  88020.000    1.939
  88050.000    1.932
  88080.000    1.996
  88110.000    1.904
  88140.000    1.863
  88170.000    1.925
  88200.000    1.897
  88230.000    1.962
  88260.000    1.876
  88290.000    1.892
  88320.000    1.821
  88350.000    1.803
  88380.000    1.885
  88410.000    1.878
  88440.000    1.846
  88470.000    2.005
  88500.000    1.817
  88530.000    1.856
  88560.000    1.854
  88590.000    1.858
  88620.000    1.829
  88650.000    1.819
  88680.000    1.917
  88710.000    1.798
  88740.000    1.947
  88770.000    1.952
  88800.000    1.862
  88830.000    1.825
  88860.000    1.841
  88890.000    1.810
  88920.000    1.834
  88950.000    1.782
  88980.000    1.892
  89010.000    1.807
  89040.000    1.965
  89070.000    1.837
  89100.000    1.789
  89130.000    1.789
  89160.000    1.811
  89190.000    1.931
  89220.000    1.942
  89250.000    1.913
  89280.000    1.707
  89310.000    1.813
  89340.000    1.892
  89370.000    1.720
  89400.000    1.847
  89430.000    1.869
  89460.000    1.875
  89490.000    1.859
  89520.000    1.927
  89550.000    1.876
  89580.000    1.720
  89610.000    1.893
  89640.000    1.831
  89670.000    1.761
  89700.000    1.884
  89730.000    1.799
  89760.000    1.809
  89790.000    1.799
  89820.000    1.795
  89850.000    1.785
  89880.000    1.892
  89910.000    1.854
  89940.000    1.873
  89970.000    1.917
  90000.000    1.848
  90030.000    1.866
  90060.000    1.863
  90090.000    1.841
  90120.000    1.832
  90150.000    1.907
  90180.000    1.907
  90210.000    1.954
  90240.000    1.797
  90270.000    1.931
  90300.000    1.887
  90330.000    1.934
  90360.000    1.874
  90390.000    1.918
  90420.000    1.962
  90450.000    1.880
  90480.000    1.810
  90510.000    1.817
  90540.000    1.892
  90570.000    1.943
  90600.000    1.976
  90630.000    1.773
  90660.000    1.884
  90690.000    1.772
  90720.000    1.848
  90750.000    1.916
  90780.000    1.780
  90810.000    1.897
  90840.000    1.703
  90870.000    1.754
  90900.000    1.815
  90930.000    1.827
  90960.000    1.861
  90990.000    1.785
  91020.000    1.859
  91050.000    1.799
  91080.000    1.872
  91110.000    1.772
  91140.000    1.900
  91170.000    1.877
  91200.000    1.849
  91230.000    1.860
  91260.000    1.854
  91290.000    1.783
  91320.000    1.741
  91350.000    1.902
  91380.000    1.879
  91410.000    1.874
  91440.000    1.884
  91470.000    1.868
  91500.000    1.948
  91530.000    1.868
  91560.000    1.955
  91590.000    1.917
  91620.000    1.916
  91650.000    1.873
  91680.000    2.007
  91710.000    1.951
  91740.000    1.783
  91770.000    1.752
  91800.000    1.880
  91830.000    1.828
  91860.000    1.767
  91890.000    1.876
  91920.000    1.903
  91950.000    1.826
  91980.000    1.937
  92010.000    1.868
  92040.000    1.850
  92070.000    1.819
  92100.000    1.849
  92130.000    1.924
  92160.000    1.908
  92190.000    1.873
  92220.000    1.856
  92250.000    1.876
  92280.000    1.711
  92310.000    1.938
  92340.000    1.763
  92370.000    1.855
  92400.000    1.912
  92430.000    1.878
  92460.000    1.894
  92490.000    1.801
  92520.000    1.763
  92550.000    1.957
  92580.000    1.927
  92610.000    1.897
  92640.000    1.757
  92670.000    1.904
  92700.000    1.774
  92730.000    1.884
  92760.000    1.857
  92790.000    1.836
  92820.000    1.961
  92850.000    1.928
  92880.000    1.888
  92910.000    1.841
  92940.000    1.921
  92970.000    1.891
  93000.000    1.857
  93030.000    1.912
  93060.000    1.812
  93090.000    1.873
  93120.000    1.932
  93150.000    1.808
  93180.000    1.764
  93210.000    1.834
  93240.000    1.894
  93270.000    1.901
  93300.000    1.885
  93330.000    1.813
  93360.000    1.804
  93390.000    1.893
  93420.000    1.883
  93450.000    1.783
  93480.000    1.835
  93510.000    1.883
  93540.000    1.832
  93570.000    1.889
  93600.000    1.962
  93630.000    1.849
  93660.000    1.756
  93690.000    1.782
  93720.000    1.808
  93750.000    1.782
  93780.000    1.855
  93810.000    1.947
  93840.000    1.742
  93870.000    1.770
  93900.000    1.736
  93930.000    1.901
  93960.000    1.953
  93990.000    1.898
  94020.000    1.840
  94050.000    1.759
  94080.000    1.849
  94110.000    1.854
  94140.000    1.812
  94170.000    1.850
  94200.000    1.856
  94230.000    1.782
  94260.000    1.888
  94290.000    1.826
  94320.000    1.848
  94350.000    1.799
  94380.000    1.862
  94410.000    1.757
  94440.000    1.702
  94470.000    1.783
  94500.000    1.778
  94530.000    1.938
  94560.000    1.889
  94590.000    1.852
  94620.000    1.892
  94650.000    1.902
  94680.000    1.878
  94710.000    1.783
  94740.000    1.885
  94770.000    1.862
  94800.000    1.869
  94830.000    1.711
  94860.000    1.912
  94890.000    1.701
  94920.000    1.772
  94950.000    1.890
  94980.000    1.818
  95010.000    1.917
  95040.000    1.833
  95070.000    1.919
  95100.000    1.840
  95130.000    1.889
  95160.000    1.745
  95190.000    1.822
  95220.000    1.809
  95250.000    1.761
  95280.000    1.800
  95310.000    1.893
  95340.000    1.736
  95370.000    1.821
  95400.000    1.937
  95430.000    1.816
  95460.000    1.885
  95490.000    1.890
  95520.000    1.853
  95550.000    1.872
  95580.000    1.942
  95610.000    1.748
  95640.000    1.940
  95670.000    1.945
  95700.000    1.831
  95730.000    1.928
  95760.000    1.850
  95790.000    1.870
  95820.000    1.863
  95850.000    1.811
  95880.000    1.901
  95910.000    1.853
  95940.000    1.887
  95970.000    1.926
  96000.000    1.836
  96030.000    1.872
  96060.000    1.968
  96090.000    1.991
  96120.000    1.949
  96150.000    1.792
  96180.000    1.814
  96210.000    1.903
  96240.000    1.914
  96270.000    1.783
  96300.000    1.774
  96330.000    1.820
  96360.000    1.881
  96390.000    1.852
  96420.000    1.762
  96450.000    1.848
  96480.000    1.839
  96510.000    1.775
  96540.000    1.838
  96570.000    1.892
  96600.000    1.775
  96630.000    1.720
  96660.000    1.899
  96690.000    1.701
  96720.000    1.755
  96750.000    1.808
  96780.000    1.844
  96810.000    1.932
  96840.000    1.997
  96870.000    1.811
  96900.000    1.790
  96930.000    1.748
  96960.000    1.902
  96990.000    1.775
  97020.000    1.853
  97050.000    1.907
  97080.000    1.845
  97110.000    1.767
  97140.000    1.752
  97170.000    1.880
  97200.000    1.912
  97230.000    1.955
  97260.000    1.747
  97290.000    1.781
  97320.000    1.896
  97350.000    1.883
  97380.000    1.778
  97410.000    1.749
  97440.000    1.782
  97470.000    1.785
  97500.000    1.767
  97530.000    1.719
  97560.000    1.900
  97590.000    1.892
  97620.000    1.934
  97650.000    1.717
  97680.000    1.873
  97710.000    1.961
  97740.000    1.753
  97770.000    1.866
  97800.000    1.928
  97830.000    1.885
  97860.000    1.879
  97890.000    1.810
  97920.000    1.807
  97950.000    1.861
  97980.000    1.922
  98010.000    1.730
  98040.000    1.722
  98070.000    1.809
  98100.000    1.817
  98130.000    1.815
  98160.000    1.871
  98190.000    1.766
  98220.000    1.753
  98250.000    1.981
  98280.000    1.861
  98310.000    1.826
  98340.000    1.794
  98370.000    1.801
  98400.000    1.777
  98430.000    1.888
  98460.000    1.769
  98490.000    1.838
  98520.000    1.885
  98550.000    1.749
  98580.000    1.807
  98610.000    1.921
  98640.000    1.805
  98670.000    1.899
  98700.000    1.866
  98730.000    1.820
  98760.000    1.832
  98790.000    1.811
  98820.000    1.788
  98850.000    1.819
  98880.000    1.877
  98910.000    1.847
  98940.000    1.793
  98970.000    1.752
  99000.000    1.899
  99030.000    1.849
  99060.000    1.910
  99090.000    1.825
  99120.000    1.865
  99150.000    1.798
  99180.000    1.807
  99210.000    1.907
  99240.000    1.925
  99270.000    1.927
  99300.000    1.778
  99330.000    1.859
  99360.000    1.906
  99390.000    1.786
  99420.000    1.925
  99450.000    1.889
  99480.000    1.928
  99510.000    1.807
  99540.000    1.925
  99570.000    2.040
  99600.000    1.947
  99630.000    1.890
  99660.000    1.894
  99690.000    1.882
  99720.000    1.952
  99750.000    1.919
  99780.000    1.944
  99810.000    1.757
  99840.000    1.907
  99870.000    1.906
  99900.000    1.983
  99930.000    1.819
  99960.000    1.969
  99990.000    1.895
