# Supplementary material for: Identification and validation of biomarkers associated with lactic acid metabolism in diabetic nephropathy
Source: PeerJ. 2026 Mar 3;14:e20761. doi: 10.7717/peerj.20761 (PMC12965171; doi:10.7717/peerj.20761)
Supplement: Supplemental Information 35 [file peerj-14-20761-s035.xvg]

# This file was created Tue Jul 15 20:49:23 2025
# Created by:
#                     :-) GROMACS - gmx distance, 2023.2 (-:
# 
# Executable:   /usr/local/gromacs/bin/gmx
# Data prefix:  /usr/local/gromacs
# Working dir:  /root/autodl-tmp/102_NJZK-20403-7-2/PTGS2_CIMICOXIB-67890/1
# Command line:
#   gmx distance -f md_0_1.xtc -s md_0_1.tpr -n distance_pairs.ndx -select 'com of group 20 plus com of group 23' -oall distance_group20_group23.xvg
# gmx distance is part of G R O M A C S:
#
# Good ROcking Metal Altar for Chronical Sinners
#
@    title "Distance"
@    xaxis  label "Time (ps)"
@    yaxis  label "Distance (nm)"
@TYPE xy
      0.000    0.322
     30.000    0.266
     60.000    0.293
     90.000    0.446
    120.000    0.361
    150.000    0.398
    180.000    0.454
    210.000    0.371
    240.000    0.377
    270.000    0.381
    300.000    0.376
    330.000    0.411
    360.000    0.299
    390.000    0.326
    420.000    0.397
    450.000    0.444
    480.000    0.287
    510.000    0.361
    540.000    0.389
    570.000    0.376
    600.000    0.361
    630.000    0.514
    660.000    0.485
    690.000    0.462
    720.000    0.460
    750.000    0.506
    780.000    0.391
    810.000    0.578
    840.000    0.470
    870.000    0.479
    900.000    0.448
    930.000    0.424
    960.000    0.432
    990.000    0.441
   1020.000    0.282
   1050.000    0.274
   1080.000    0.291
   1110.000    0.298
   1140.000    0.394
   1170.000    0.252
   1200.000    0.384
   1230.000    0.322
   1260.000    0.507
   1290.000    0.320
   1320.000    0.298
   1350.000    0.326
   1380.000    0.273
   1410.000    0.272
   1440.000    0.305
   1470.000    0.323
   1500.000    0.264
   1530.000    0.278
   1560.000    0.385
   1590.000    0.257
   1620.000    0.285
   1650.000    0.279
   1680.000    0.303
   1710.000    0.309
   1740.000    0.299
   1770.000    0.257
   1800.000    0.268
   1830.000    0.323
   1860.000    0.290
   1890.000    0.400
   1920.000    0.278
   1950.000    0.413
   1980.000    0.272
   2010.000    0.272
   2040.000    0.281
   2070.000    0.284
   2100.000    0.279
   2130.000    0.255
   2160.000    0.293
   2190.000    0.313
   2220.000    0.259
   2250.000    0.271
   2280.000    0.248
   2310.000    0.268
   2340.000    0.271
   2370.000    0.290
   2400.000    0.269
   2430.000    0.291
   2460.000    0.265
   2490.000    0.263
   2520.000    0.276
   2550.000    0.265
   2580.000    0.262
   2610.000    0.254
   2640.000    0.280
   2670.000    0.299
   2700.000    0.279
   2730.000    0.270
   2760.000    0.439
   2790.000    0.351
   2820.000    0.270
   2850.000    0.270
   2880.000    0.271
   2910.000    0.283
   2940.000    0.422
   2970.000    0.379
   3000.000    0.385
   3030.000    0.377
   3060.000    0.468
   3090.000    0.362
   3120.000    0.431
   3150.000    0.354
   3180.000    0.378
   3210.000    0.263
   3240.000    0.350
   3270.000    0.270
   3300.000    0.264
   3330.000    0.259
   3360.000    0.283
   3390.000    0.330
   3420.000    0.348
   3450.000    0.614
   3480.000    0.516
   3510.000    0.558
   3540.000    0.582
   3570.000    0.533
   3600.000    0.487
   3630.000    0.494
   3660.000    0.500
   3690.000    0.504
   3720.000    0.498
   3750.000    0.479
   3780.000    0.536
   3810.000    0.553
   3840.000    0.543
   3870.000    0.512
   3900.000    0.494
   3930.000    0.487
   3960.000    0.492
   3990.000    0.545
   4020.000    0.476
   4050.000    0.485
   4080.000    0.489
   4110.000    0.528
   4140.000    0.466
   4170.000    0.441
   4200.000    0.590
   4230.000    0.488
   4260.000    0.593
   4290.000    0.707
   4320.000    0.577
   4350.000    0.643
   4380.000    0.557
   4410.000    0.508
   4440.000    0.499
   4470.000    0.557
   4500.000    0.517
   4530.000    0.623
   4560.000    0.513
   4590.000    0.478
   4620.000    0.520
   4650.000    0.537
   4680.000    0.525
   4710.000    0.581
   4740.000    0.489
   4770.000    0.510
   4800.000    0.493
   4830.000    0.522
   4860.000    0.515
   4890.000    0.466
   4920.000    0.517
   4950.000    0.466
   4980.000    0.426
   5010.000    0.472
   5040.000    0.482
   5070.000    0.460
   5100.000    0.471
   5130.000    0.612
   5160.000    0.408
   5190.000    0.475
   5220.000    0.493
   5250.000    0.452
   5280.000    0.428
   5310.000    0.503
   5340.000    0.558
   5370.000    0.473
   5400.000    0.661
   5430.000    0.567
   5460.000    0.494
   5490.000    0.486
   5520.000    0.522
   5550.000    0.477
   5580.000    0.684
   5610.000    0.536
   5640.000    0.539
   5670.000    0.641
   5700.000    0.490
   5730.000    0.521
   5760.000    0.604
   5790.000    0.549
   5820.000    0.570
   5850.000    0.473
   5880.000    0.372
   5910.000    0.443
   5940.000    0.503
   5970.000    0.545
   6000.000    0.519
   6030.000    0.677
   6060.000    0.529
   6090.000    0.609
   6120.000    0.535
   6150.000    0.644
   6180.000    0.665
   6210.000    0.485
   6240.000    0.463
   6270.000    0.570
   6300.000    0.594
   6330.000    0.532
   6360.000    0.557
   6390.000    0.496
   6420.000    0.628
   6450.000    0.492
   6480.000    0.496
   6510.000    0.670
   6540.000    0.438
   6570.000    0.518
   6600.000    0.530
   6630.000    0.503
   6660.000    0.526
   6690.000    0.573
   6720.000    0.673
   6750.000    0.541
   6780.000    0.568
   6810.000    0.607
   6840.000    0.363
   6870.000    0.482
   6900.000    0.585
   6930.000    0.387
   6960.000    0.503
   6990.000    0.472
   7020.000    0.610
   7050.000    0.519
   7080.000    0.601
   7110.000    0.594
   7140.000    0.585
   7170.000    0.558
   7200.000    0.618
   7230.000    0.313
   7260.000    0.262
   7290.000    0.316
   7320.000    0.275
   7350.000    0.257
   7380.000    0.256
   7410.000    0.435
   7440.000    0.306
   7470.000    0.387
   7500.000    0.269
   7530.000    0.340
   7560.000    0.262
   7590.000    0.336
   7620.000    0.264
   7650.000    0.279
   7680.000    0.376
   7710.000    0.371
   7740.000    0.284
   7770.000    0.315
   7800.000    0.269
   7830.000    0.298
   7860.000    0.272
   7890.000    0.284
   7920.000    0.381
   7950.000    0.309
   7980.000    0.376
   8010.000    0.266
   8040.000    0.304
   8070.000    0.313
   8100.000    0.313
   8130.000    0.351
   8160.000    0.288
   8190.000    0.325
   8220.000    0.298
   8250.000    0.267
   8280.000    0.269
   8310.000    0.295
   8340.000    0.499
   8370.000    0.274
   8400.000    0.250
   8430.000    0.421
   8460.000    0.351
   8490.000    0.325
   8520.000    0.272
   8550.000    0.260
   8580.000    0.357
   8610.000    0.372
   8640.000    0.280
   8670.000    0.261
   8700.000    0.267
   8730.000    0.272
   8760.000    0.365
   8790.000    0.508
   8820.000    0.375
   8850.000    0.410
   8880.000    0.304
   8910.000    0.340
   8940.000    0.265
   8970.000    0.329
   9000.000    0.387
   9030.000    0.323
   9060.000    0.265
   9090.000    0.374
   9120.000    0.251
   9150.000    0.302
   9180.000    0.344
   9210.000    0.332
   9240.000    0.434
   9270.000    0.319
   9300.000    0.330
   9330.000    0.271
   9360.000    0.256
   9390.000    0.290
   9420.000    0.293
   9450.000    0.282
   9480.000    0.266
   9510.000    0.370
   9540.000    0.339
   9570.000    0.304
   9600.000    0.259
   9630.000    0.274
   9660.000    0.272
   9690.000    0.252
   9720.000    0.287
   9750.000    0.287
   9780.000    0.271
   9810.000    0.271
   9840.000    0.265
   9870.000    0.263
   9900.000    0.275
   9930.000    0.265
   9960.000    0.255
   9990.000    0.435
  10020.000    0.262
  10050.000    0.289
  10080.000    0.383
  10110.000    0.446
  10140.000    0.384
  10170.000    0.261
  10200.000    0.310
  10230.000    0.358
  10260.000    0.360
  10290.000    0.393
  10320.000    0.315
  10350.000    0.352
  10380.000    0.318
  10410.000    0.328
  10440.000    0.391
  10470.000    0.275
  10500.000    0.278
  10530.000    0.327
  10560.000    0.271
  10590.000    0.271
  10620.000    0.268
  10650.000    0.270
  10680.000    0.274
  10710.000    0.269
  10740.000    0.270
  10770.000    0.371
  10800.000    0.310
  10830.000    0.284
  10860.000    0.285
  10890.000    0.314
  10920.000    0.288
  10950.000    0.324
  10980.000    0.289
  11010.000    0.274
  11040.000    0.285
  11070.000    0.271
  11100.000    0.291
  11130.000    0.330
  11160.000    0.444
  11190.000    0.315
  11220.000    0.301
  11250.000    0.281
  11280.000    0.313
  11310.000    0.275
  11340.000    0.418
  11370.000    0.420
  11400.000    0.300
  11430.000    0.347
  11460.000    0.267
  11490.000    0.419
  11520.000    0.334
  11550.000    0.392
  11580.000    0.384
  11610.000    0.382
  11640.000    0.348
  11670.000    0.490
  11700.000    0.514
  11730.000    0.594
  11760.000    0.472
  11790.000    0.531
  11820.000    0.461
  11850.000    0.524
  11880.000    0.620
  11910.000    0.644
  11940.000    0.572
  11970.000    0.609
  12000.000    0.530
  12030.000    0.534
  12060.000    0.537
  12090.000    0.428
  12120.000    0.543
  12150.000    0.571
  12180.000    0.517
  12210.000    0.258
  12240.000    0.262
  12270.000    0.275
  12300.000    0.254
  12330.000    0.261
  12360.000    0.272
  12390.000    0.282
  12420.000    0.274
  12450.000    0.390
  12480.000    0.367
  12510.000    0.367
  12540.000    0.346
  12570.000    0.311
  12600.000    0.377
  12630.000    0.425
  12660.000    0.407
  12690.000    0.405
  12720.000    0.381
  12750.000    0.329
  12780.000    0.340
  12810.000    0.345
  12840.000    0.417
  12870.000    0.367
  12900.000    0.387
  12930.000    0.381
  12960.000    0.413
  12990.000    0.346
  13020.000    0.354
  13050.000    0.422
  13080.000    0.295
  13110.000    0.451
  13140.000    0.380
  13170.000    0.399
  13200.000    0.418
  13230.000    0.367
  13260.000    0.392
  13290.000    0.328
  13320.000    0.411
  13350.000    0.326
  13380.000    0.364
  13410.000    0.398
  13440.000    0.376
  13470.000    0.391
  13500.000    0.312
  13530.000    0.381
  13560.000    0.306
  13590.000    0.494
  13620.000    0.487
  13650.000    0.468
  13680.000    0.504
  13710.000    0.426
  13740.000    0.449
  13770.000    0.318
  13800.000    0.303
  13830.000    0.279
  13860.000    0.469
  13890.000    0.469
  13920.000    0.315
  13950.000    0.357
  13980.000    0.381
  14010.000    0.258
  14040.000    0.322
  14070.000    0.387
  14100.000    0.371
  14130.000    0.291
  14160.000    0.294
  14190.000    0.273
  14220.000    0.356
  14250.000    0.405
  14280.000    0.438
  14310.000    0.302
  14340.000    0.339
  14370.000    0.263
  14400.000    0.321
  14430.000    0.342
  14460.000    0.312
  14490.000    0.276
  14520.000    0.290
  14550.000    0.361
  14580.000    0.379
  14610.000    0.383
  14640.000    0.413
  14670.000    0.422
  14700.000    0.376
  14730.000    0.311
  14760.000    0.333
  14790.000    0.355
  14820.000    0.264
  14850.000    0.363
  14880.000    0.477
  14910.000    0.333
  14940.000    0.370
  14970.000    0.257
  15000.000    0.301
  15030.000    0.316
  15060.000    0.275
  15090.000    0.265
  15120.000    0.292
  15150.000    0.312
  15180.000    0.262
  15210.000    0.440
  15240.000    0.266
  15270.000    0.282
  15300.000    0.277
  15330.000    0.460
  15360.000    0.497
  15390.000    0.463
  15420.000    0.451
  15450.000    0.439
  15480.000    0.480
  15510.000    0.418
  15540.000    0.275
  15570.000    0.313
  15600.000    0.276
  15630.000    0.270
  15660.000    0.315
  15690.000    0.346
  15720.000    0.279
  15750.000    0.270
  15780.000    0.289
  15810.000    0.267
  15840.000    0.443
  15870.000    0.265
  15900.000    0.274
  15930.000    0.313
  15960.000    0.328
  15990.000    0.335
  16020.000    0.277
  16050.000    0.261
  16080.000    0.412
  16110.000    0.485
  16140.000    0.278
  16170.000    0.378
  16200.000    0.348
  16230.000    0.398
  16260.000    0.339
  16290.000    0.296
  16320.000    0.332
  16350.000    0.275
  16380.000    0.408
  16410.000    0.342
  16440.000    0.434
  16470.000    0.318
  16500.000    0.266
  16530.000    0.275
  16560.000    0.257
  16590.000    0.306
  16620.000    0.279
  16650.000    0.260
  16680.000    0.325
  16710.000    0.288
  16740.000    0.270
  16770.000    0.489
  16800.000    0.267
  16830.000    0.340
  16860.000    0.289
  16890.000    0.273
  16920.000    0.275
  16950.000    0.258
  16980.000    0.260
  17010.000    0.265
  17040.000    0.260
  17070.000    0.287
  17100.000    0.276
  17130.000    0.278
  17160.000    0.271
  17190.000    0.376
  17220.000    0.274
  17250.000    0.291
  17280.000    0.306
  17310.000    0.266
  17340.000    0.277
  17370.000    0.279
  17400.000    0.401
  17430.000    0.262
  17460.000    0.300
  17490.000    0.278
  17520.000    0.282
  17550.000    0.256
  17580.000    0.247
  17610.000    0.268
  17640.000    0.360
  17670.000    0.440
  17700.000    0.256
  17730.000    0.268
  17760.000    0.295
  17790.000    0.258
  17820.000    0.253
  17850.000    0.250
  17880.000    0.340
  17910.000    0.295
  17940.000    0.272
  17970.000    0.404
  18000.000    0.265
  18030.000    0.292
  18060.000    0.317
  18090.000    0.319
  18120.000    0.297
  18150.000    0.278
  18180.000    0.454
  18210.000    0.407
  18240.000    0.344
  18270.000    0.327
  18300.000    0.322
  18330.000    0.294
  18360.000    0.268
  18390.000    0.335
  18420.000    0.298
  18450.000    0.364
  18480.000    0.284
  18510.000    0.274
  18540.000    0.359
  18570.000    0.307
  18600.000    0.283
  18630.000    0.284
  18660.000    0.294
  18690.000    0.323
  18720.000    0.277
  18750.000    0.366
  18780.000    0.305
  18810.000    0.303
  18840.000    0.335
  18870.000    0.273
  18900.000    0.273
  18930.000    0.284
  18960.000    0.253
  18990.000    0.313
  19020.000    0.295
  19050.000    0.295
  19080.000    0.268
  19110.000    0.275
  19140.000    0.586
  19170.000    0.373
  19200.000    0.378
  19230.000    0.373
  19260.000    0.349
  19290.000    0.439
  19320.000    0.347
  19350.000    0.261
  19380.000    0.372
  19410.000    0.280
  19440.000    0.286
  19470.000    0.264
  19500.000    0.267
  19530.000    0.271
  19560.000    0.265
  19590.000    0.255
  19620.000    0.294
  19650.000    0.304
  19680.000    0.273
  19710.000    0.283
  19740.000    0.261
  19770.000    0.273
  19800.000    0.262
  19830.000    0.275
  19860.000    0.271
  19890.000    0.261
  19920.000    0.276
  19950.000    0.279
  19980.000    0.289
  20010.000    0.257
  20040.000    0.283
  20070.000    0.276
  20100.000    0.302
  20130.000    0.294
  20160.000    0.297
  20190.000    0.272
  20220.000    0.267
  20250.000    0.290
  20280.000    0.285
  20310.000    0.274
  20340.000    0.271
  20370.000    0.300
  20400.000    0.270
  20430.000    0.288
  20460.000    0.273
  20490.000    0.269
  20520.000    0.274
  20550.000    0.356
  20580.000    0.296
  20610.000    0.280
  20640.000    0.251
  20670.000    0.257
  20700.000    0.269
  20730.000    0.359
  20760.000    0.258
  20790.000    0.260
  20820.000    0.293
  20850.000    0.286
  20880.000    0.285
  20910.000    0.349
  20940.000    0.292
  20970.000    0.282
  21000.000    0.273
  21030.000    0.296
  21060.000    0.252
  21090.000    0.288
  21120.000    0.269
  21150.000    0.282
  21180.000    0.355
  21210.000    0.266
  21240.000    0.274
  21270.000    0.287
  21300.000    0.280
  21330.000    0.260
  21360.000    0.258
  21390.000    0.325
  21420.000    0.498
  21450.000    0.281
  21480.000    0.251
  21510.000    0.262
  21540.000    0.281
  21570.000    0.291
  21600.000    0.260
  21630.000    0.277
  21660.000    0.414
  21690.000    0.274
  21720.000    0.327
  21750.000    0.255
  21780.000    0.272
  21810.000    0.291
  21840.000    0.303
  21870.000    0.401
  21900.000    0.268
  21930.000    0.267
  21960.000    0.277
  21990.000    0.268
  22020.000    0.255
  22050.000    0.266
  22080.000    0.281
  22110.000    0.280
  22140.000    0.273
  22170.000    0.271
  22200.000    0.284
  22230.000    0.277
  22260.000    0.266
  22290.000    0.264
  22320.000    0.276
  22350.000    0.260
  22380.000    0.267
  22410.000    0.272
  22440.000    0.272
  22470.000    0.263
  22500.000    0.278
  22530.000    0.271
  22560.000    0.274
  22590.000    0.341
  22620.000    0.277
  22650.000    0.284
  22680.000    0.290
  22710.000    0.294
  22740.000    0.266
  22770.000    0.270
  22800.000    0.281
  22830.000    0.276
  22860.000    0.258
  22890.000    0.290
  22920.000    0.286
  22950.000    0.371
  22980.000    0.288
  23010.000    0.259
  23040.000    0.264
  23070.000    0.274
  23100.000    0.270
  23130.000    0.393
  23160.000    0.283
  23190.000    0.316
  23220.000    0.267
  23250.000    0.265
  23280.000    0.258
  23310.000    0.389
  23340.000    0.327
  23370.000    0.335
  23400.000    0.298
  23430.000    0.308
  23460.000    0.333
  23490.000    0.272
  23520.000    0.267
  23550.000    0.282
  23580.000    0.306
  23610.000    0.303
  23640.000    0.284
  23670.000    0.281
  23700.000    0.271
  23730.000    0.280
  23760.000    0.258
  23790.000    0.264
  23820.000    0.289
  23850.000    0.312
  23880.000    0.278
  23910.000    0.273
  23940.000    0.278
  23970.000    0.278
  24000.000    0.458
  24030.000    0.673
  24060.000    0.676
  24090.000    0.631
  24120.000    0.575
  24150.000    0.553
  24180.000    0.563
  24210.000    0.613
  24240.000    0.553
  24270.000    0.597
  24300.000    0.581
  24330.000    0.581
  24360.000    0.553
  24390.000    0.701
  24420.000    0.528
  24450.000    0.532
  24480.000    0.599
  24510.000    0.546
  24540.000    0.522
  24570.000    0.530
  24600.000    0.498
  24630.000    0.613
  24660.000    0.541
  24690.000    0.585
  24720.000    0.575
  24750.000    0.460
  24780.000    0.507
  24810.000    0.612
  24840.000    0.514
  24870.000    0.652
  24900.000    0.546
  24930.000    0.492
  24960.000    0.527
  24990.000    0.608
  25020.000    0.517
  25050.000    0.542
  25080.000    0.645
  25110.000    0.445
  25140.000    0.498
  25170.000    0.540
  25200.000    0.460
  25230.000    0.689
  25260.000    0.629
  25290.000    0.529
  25320.000    0.803
  25350.000    0.730
  25380.000    0.477
  25410.000    0.545
  25440.000    0.669
  25470.000    0.455
  25500.000    0.490
  25530.000    0.571
  25560.000    0.539
  25590.000    0.487
  25620.000    0.600
  25650.000    0.553
  25680.000    0.447
  25710.000    0.693
  25740.000    0.433
  25770.000    0.550
  25800.000    0.380
  25830.000    0.257
  25860.000    0.270
  25890.000    0.270
  25920.000    0.333
  25950.000    0.390
  25980.000    0.288
  26010.000    0.270
  26040.000    0.344
  26070.000    0.254
  26100.000    0.268
  26130.000    0.355
  26160.000    0.258
  26190.000    0.295
  26220.000    0.270
  26250.000    0.264
  26280.000    0.320
  26310.000    0.289
  26340.000    0.365
  26370.000    0.279
  26400.000    0.301
  26430.000    0.266
  26460.000    0.290
  26490.000    0.294
  26520.000    0.253
  26550.000    0.378
  26580.000    0.273
  26610.000    0.258
  26640.000    0.290
  26670.000    0.315
  26700.000    0.302
  26730.000    0.270
  26760.000    0.313
  26790.000    0.352
  26820.000    0.271
  26850.000    0.348
  26880.000    0.322
  26910.000    0.260
  26940.000    0.387
  26970.000    0.274
  27000.000    0.593
  27030.000    0.548
  27060.000    0.534
  27090.000    0.583
  27120.000    0.703
  27150.000    0.523
  27180.000    0.596
  27210.000    0.548
  27240.000    0.542
  27270.000    0.510
  27300.000    0.569
  27330.000    0.635
  27360.000    0.546
  27390.000    0.607
  27420.000    0.496
  27450.000    0.478
  27480.000    0.611
  27510.000    0.536
  27540.000    0.634
  27570.000    0.480
  27600.000    0.678
  27630.000    0.575
  27660.000    0.571
  27690.000    0.588
  27720.000    0.550
  27750.000    0.557
  27780.000    0.491
  27810.000    0.532
  27840.000    0.579
  27870.000    0.411
  27900.000    0.292
  27930.000    0.284
  27960.000    0.269
  27990.000    0.260
  28020.000    0.263
  28050.000    0.265
  28080.000    0.268
  28110.000    0.284
  28140.000    0.261
  28170.000    0.266
  28200.000    0.276
  28230.000    0.269
  28260.000    0.265
  28290.000    0.280
  28320.000    0.251
  28350.000    0.260
  28380.000    0.282
  28410.000    0.264
  28440.000    0.262
  28470.000    0.285
  28500.000    0.326
  28530.000    0.280
  28560.000    0.276
  28590.000    0.282
  28620.000    0.292
  28650.000    0.259
  28680.000    0.275
  28710.000    0.271
  28740.000    0.270
  28770.000    0.299
  28800.000    0.262
  28830.000    0.247
  28860.000    0.273
  28890.000    0.303
  28920.000    0.261
  28950.000    0.292
  28980.000    0.548
  29010.000    0.624
  29040.000    0.528
  29070.000    0.419
  29100.000    0.554
  29130.000    0.521
  29160.000    0.524
  29190.000    0.510
  29220.000    0.460
  29250.000    0.657
  29280.000    0.585
  29310.000    0.771
  29340.000    0.510
  29370.000    0.546
  29400.000    0.406
  29430.000    0.497
  29460.000    0.391
  29490.000    0.338
  29520.000    0.303
  29550.000    0.348
  29580.000    0.309
  29610.000    0.260
  29640.000    0.276
  29670.000    0.269
  29700.000    0.293
  29730.000    0.262
  29760.000    0.268
  29790.000    0.275
  29820.000    0.271
  29850.000    0.278
  29880.000    0.308
  29910.000    0.341
  29940.000    0.298
  29970.000    0.398
  30000.000    0.290
  30030.000    0.265
  30060.000    0.271
  30090.000    0.269
  30120.000    0.447
  30150.000    0.373
  30180.000    0.255
  30210.000    0.245
  30240.000    0.347
  30270.000    0.317
  30300.000    0.350
  30330.000    0.332
  30360.000    0.612
  30390.000    0.546
  30420.000    0.522
  30450.000    0.472
  30480.000    0.638
  30510.000    0.607
  30540.000    0.785
  30570.000    0.566
  30600.000    0.417
  30630.000    0.300
  30660.000    0.260
  30690.000    0.314
  30720.000    0.257
  30750.000    0.318
  30780.000    0.320
  30810.000    0.298
  30840.000    0.296
  30870.000    0.292
  30900.000    0.271
  30930.000    0.268
  30960.000    0.344
  30990.000    0.255
  31020.000    0.280
  31050.000    0.294
  31080.000    0.265
  31110.000    0.264
  31140.000    0.278
  31170.000    0.277
  31200.000    0.296
  31230.000    0.246
  31260.000    0.467
  31290.000    0.271
  31320.000    0.269
  31350.000    0.385
  31380.000    0.269
  31410.000    0.266
  31440.000    0.291
  31470.000    0.278
  31500.000    0.275
  31530.000    0.261
  31560.000    0.756
  31590.000    0.543
  31620.000    0.676
  31650.000    0.487
  31680.000    0.721
  31710.000    0.761
  31740.000    0.644
  31770.000    0.573
  31800.000    0.691
  31830.000    0.619
  31860.000    0.632
  31890.000    0.627
  31920.000    0.700
  31950.000    0.598
  31980.000    0.628
  32010.000    0.570
  32040.000    0.532
  32070.000    0.570
  32100.000    0.595
  32130.000    0.610
  32160.000    0.590
  32190.000    0.480
  32220.000    0.248
  32250.000    0.256
  32280.000    0.276
  32310.000    0.262
  32340.000    0.254
  32370.000    0.424
  32400.000    0.331
  32430.000    0.266
  32460.000    0.281
  32490.000    0.272
  32520.000    0.274
  32550.000    0.249
  32580.000    0.270
  32610.000    0.290
  32640.000    0.291
  32670.000    0.272
  32700.000    0.262
  32730.000    0.327
  32760.000    0.266
  32790.000    0.286
  32820.000    0.268
  32850.000    0.258
  32880.000    0.252
  32910.000    0.273
  32940.000    0.272
  32970.000    0.378
  33000.000    0.435
  33030.000    0.259
  33060.000    0.259
  33090.000    0.258
  33120.000    0.447
  33150.000    0.459
  33180.000    0.326
  33210.000    0.311
  33240.000    0.269
  33270.000    0.454
  33300.000    0.255
  33330.000    0.254
  33360.000    0.245
  33390.000    0.263
  33420.000    0.331
  33450.000    0.272
  33480.000    0.253
  33510.000    0.261
  33540.000    0.422
  33570.000    0.269
  33600.000    0.280
  33630.000    0.257
  33660.000    0.245
  33690.000    0.345
  33720.000    0.315
  33750.000    0.294
  33780.000    0.332
  33810.000    0.399
  33840.000    0.271
  33870.000    0.320
  33900.000    0.269
  33930.000    0.271
  33960.000    0.262
  33990.000    0.330
  34020.000    0.270
  34050.000    0.280
  34080.000    0.477
  34110.000    0.260
  34140.000    0.280
  34170.000    0.291
  34200.000    0.267
  34230.000    0.265
  34260.000    0.316
  34290.000    0.540
  34320.000    0.327
  34350.000    0.455
  34380.000    0.504
  34410.000    0.501
  34440.000    0.263
  34470.000    0.313
  34500.000    0.281
  34530.000    0.349
  34560.000    0.402
  34590.000    0.365
  34620.000    0.349
  34650.000    0.285
  34680.000    0.306
  34710.000    0.274
  34740.000    0.380
  34770.000    0.283
  34800.000    0.379
  34830.000    0.262
  34860.000    0.413
  34890.000    0.295
  34920.000    0.383
  34950.000    0.346
  34980.000    0.321
  35010.000    0.359
  35040.000    0.355
  35070.000    0.306
  35100.000    0.387
  35130.000    0.275
  35160.000    0.314
  35190.000    0.368
  35220.000    0.271
  35250.000    0.271
  35280.000    0.266
  35310.000    0.288
  35340.000    0.257
  35370.000    0.509
  35400.000    0.265
  35430.000    0.271
  35460.000    0.268
  35490.000    0.296
  35520.000    0.293
  35550.000    0.283
  35580.000    0.361
  35610.000    0.379
  35640.000    0.362
  35670.000    0.397
  35700.000    0.343
  35730.000    0.390
  35760.000    0.366
  35790.000    0.281
  35820.000    0.372
  35850.000    0.281
  35880.000    0.292
  35910.000    0.444
  35940.000    0.330
  35970.000    0.446
  36000.000    0.395
  36030.000    0.303
  36060.000    0.265
  36090.000    0.261
  36120.000    0.270
  36150.000    0.334
  36180.000    0.284
  36210.000    0.268
  36240.000    0.268
  36270.000    0.318
  36300.000    0.323
  36330.000    0.427
  36360.000    0.267
  36390.000    0.396
  36420.000    0.310
  36450.000    0.262
  36480.000    0.369
  36510.000    0.397
  36540.000    0.273
  36570.000    0.296
  36600.000    0.252
  36630.000    0.261
  36660.000    0.283
  36690.000    0.255
  36720.000    0.275
  36750.000    0.270
  36780.000    0.309
  36810.000    0.388
  36840.000    0.468
  36870.000    0.267
  36900.000    0.305
  36930.000    0.277
  36960.000    0.289
  36990.000    0.261
  37020.000    0.363
  37050.000    0.338
  37080.000    0.289
  37110.000    0.337
  37140.000    0.331
  37170.000    0.277
  37200.000    0.275
  37230.000    0.281
  37260.000    0.268
  37290.000    0.256
  37320.000    0.295
  37350.000    0.374
  37380.000    0.264
  37410.000    0.266
  37440.000    0.260
  37470.000    0.266
  37500.000    0.261
  37530.000    0.270
  37560.000    0.295
  37590.000    0.309
  37620.000    0.272
  37650.000    0.279
  37680.000    0.253
  37710.000    0.389
  37740.000    0.330
  37770.000    0.329
  37800.000    0.299
  37830.000    0.336
  37860.000    0.265
  37890.000    0.477
  37920.000    0.436
  37950.000    0.265
  37980.000    0.261
  38010.000    0.288
  38040.000    0.289
  38070.000    0.259
  38100.000    0.258
  38130.000    0.284
  38160.000    0.268
  38190.000    0.263
  38220.000    0.258
  38250.000    0.307
  38280.000    0.260
  38310.000    0.409
  38340.000    0.334
  38370.000    0.380
  38400.000    0.364
  38430.000    0.369
  38460.000    0.300
  38490.000    0.275
  38520.000    0.351
  38550.000    0.266
  38580.000    0.389
  38610.000    0.278
  38640.000    0.305
  38670.000    0.259
  38700.000    0.374
  38730.000    0.376
  38760.000    0.361
  38790.000    0.388
  38820.000    0.354
  38850.000    0.392
  38880.000    0.326
  38910.000    0.322
  38940.000    0.296
  38970.000    0.345
  39000.000    0.313
  39030.000    0.310
  39060.000    0.342
  39090.000    0.265
  39120.000    0.309
  39150.000    0.262
  39180.000    0.277
  39210.000    0.275
  39240.000    0.254
  39270.000    0.381
  39300.000    0.267
  39330.000    0.271
  39360.000    0.267
  39390.000    0.282
  39420.000    0.305
  39450.000    0.314
  39480.000    0.339
  39510.000    0.289
  39540.000    0.269
  39570.000    0.296
  39600.000    0.260
  39630.000    0.268
  39660.000    0.347
  39690.000    0.435
  39720.000    0.350
  39750.000    0.306
  39780.000    0.258
  39810.000    0.303
  39840.000    0.275
  39870.000    0.289
  39900.000    0.352
  39930.000    0.394
  39960.000    0.251
  39990.000    0.270
  40020.000    0.305
  40050.000    0.406
  40080.000    0.455
  40110.000    0.444
  40140.000    0.274
  40170.000    0.316
  40200.000    0.269
  40230.000    0.330
  40260.000    0.407
  40290.000    0.283
  40320.000    0.300
  40350.000    0.352
  40380.000    0.259
  40410.000    0.293
  40440.000    0.270
  40470.000    0.271
  40500.000    0.259
  40530.000    0.263
  40560.000    0.274
  40590.000    0.300
  40620.000    0.362
  40650.000    0.279
  40680.000    0.272
  40710.000    0.271
  40740.000    0.281
  40770.000    0.274
  40800.000    0.274
  40830.000    0.308
  40860.000    0.403
  40890.000    0.275
  40920.000    0.279
  40950.000    0.276
  40980.000    0.261
  41010.000    0.278
  41040.000    0.282
  41070.000    0.278
  41100.000    0.276
  41130.000    0.290
  41160.000    0.275
  41190.000    0.257
  41220.000    0.359
  41250.000    0.281
  41280.000    0.279
  41310.000    0.276
  41340.000    0.460
  41370.000    0.325
  41400.000    0.267
  41430.000    0.268
  41460.000    0.434
  41490.000    0.352
  41520.000    0.319
  41550.000    0.441
  41580.000    0.382
  41610.000    0.268
  41640.000    0.279
  41670.000    0.270
  41700.000    0.284
  41730.000    0.282
  41760.000    0.415
  41790.000    0.305
  41820.000    0.349
  41850.000    0.371
  41880.000    0.318
  41910.000    0.345
  41940.000    0.294
  41970.000    0.318
  42000.000    0.287
  42030.000    0.273
  42060.000    0.251
  42090.000    0.260
  42120.000    0.280
  42150.000    0.271
  42180.000    0.306
  42210.000    0.389
  42240.000    0.288
  42270.000    0.258
  42300.000    0.400
  42330.000    0.314
  42360.000    0.261
  42390.000    0.289
  42420.000    0.317
  42450.000    0.417
  42480.000    0.260
  42510.000    0.274
  42540.000    0.263
  42570.000    0.269
  42600.000    0.294
  42630.000    0.391
  42660.000    0.435
  42690.000    0.515
  42720.000    0.336
  42750.000    0.274
  42780.000    0.261
  42810.000    0.253
  42840.000    0.256
  42870.000    0.286
  42900.000    0.279
  42930.000    0.262
  42960.000    0.276
  42990.000    0.300
  43020.000    0.263
  43050.000    0.254
  43080.000    0.292
  43110.000    0.271
  43140.000    0.261
  43170.000    0.259
  43200.000    0.270
  43230.000    0.415
  43260.000    0.255
  43290.000    0.266
  43320.000    0.257
  43350.000    0.273
  43380.000    0.433
  43410.000    0.288
  43440.000    0.453
  43470.000    0.359
  43500.000    0.307
  43530.000    0.278
  43560.000    0.260
  43590.000    0.276
  43620.000    0.273
  43650.000    0.329
  43680.000    0.337
  43710.000    0.271
  43740.000    0.403
  43770.000    0.288
  43800.000    0.255
  43830.000    0.333
  43860.000    0.286
  43890.000    0.301
  43920.000    0.336
  43950.000    0.343
  43980.000    0.268
  44010.000    0.363
  44040.000    0.438
  44070.000    0.315
  44100.000    0.317
  44130.000    0.335
  44160.000    0.573
  44190.000    0.270
  44220.000    0.262
  44250.000    0.280
  44280.000    0.336
  44310.000    0.328
  44340.000    0.261
  44370.000    0.367
  44400.000    0.257
  44430.000    0.272
  44460.000    0.265
  44490.000    0.274
  44520.000    0.273
  44550.000    0.280
  44580.000    0.278
  44610.000    0.311
  44640.000    0.331
  44670.000    0.281
  44700.000    0.305
  44730.000    0.276
  44760.000    0.264
  44790.000    0.343
  44820.000    0.415
  44850.000    0.388
  44880.000    0.268
  44910.000    0.256
  44940.000    0.278
  44970.000    0.270
  45000.000    0.280
  45030.000    0.273
  45060.000    0.259
  45090.000    0.347
  45120.000    0.285
  45150.000    0.279
  45180.000    0.269
  45210.000    0.307
  45240.000    0.387
  45270.000    0.268
  45300.000    0.278
  45330.000    0.258
  45360.000    0.261
  45390.000    0.262
  45420.000    0.636
  45450.000    0.685
  45480.000    0.693
  45510.000    0.776
  45540.000    0.631
  45570.000    0.594
  45600.000    0.776
  45630.000    0.537
  45660.000    0.636
  45690.000    0.768
  45720.000    0.569
  45750.000    0.662
  45780.000    0.933
  45810.000    0.525
  45840.000    0.312
  45870.000    0.371
  45900.000    0.362
  45930.000    0.310
  45960.000    0.318
  45990.000    0.341
  46020.000    0.317
  46050.000    0.423
  46080.000    0.545
  46110.000    0.281
  46140.000    0.266
  46170.000    0.300
  46200.000    0.339
  46230.000    0.451
  46260.000    0.398
  46290.000    0.257
  46320.000    0.261
  46350.000    0.265
  46380.000    0.267
  46410.000    0.292
  46440.000    0.373
  46470.000    0.306
  46500.000    0.270
  46530.000    0.312
  46560.000    0.271
  46590.000    0.334
  46620.000    0.286
  46650.000    0.268
  46680.000    0.338
  46710.000    0.272
  46740.000    0.268
  46770.000    0.334
  46800.000    0.265
  46830.000    0.380
  46860.000    0.347
  46890.000    0.287
  46920.000    0.324
  46950.000    0.277
  46980.000    0.394
  47010.000    0.300
  47040.000    0.351
  47070.000    0.343
  47100.000    0.361
  47130.000    0.309
  47160.000    0.462
  47190.000    0.281
  47220.000    0.337
  47250.000    0.365
  47280.000    0.371
  47310.000    0.419
  47340.000    0.332
  47370.000    0.342
  47400.000    0.382
  47430.000    0.270
  47460.000    0.270
  47490.000    0.265
  47520.000    0.338
  47550.000    0.306
  47580.000    0.272
  47610.000    0.452
  47640.000    0.373
  47670.000    0.264
  47700.000    0.276
  47730.000    0.379
  47760.000    0.336
  47790.000    0.312
  47820.000    0.275
  47850.000    0.334
  47880.000    0.340
  47910.000    0.451
  47940.000    0.504
  47970.000    0.377
  48000.000    0.297
  48030.000    0.380
  48060.000    0.302
  48090.000    0.447
  48120.000    0.264
  48150.000    0.256
  48180.000    0.335
  48210.000    0.433
  48240.000    0.314
  48270.000    0.261
  48300.000    0.297
  48330.000    0.265
  48360.000    0.269
  48390.000    0.270
  48420.000    0.302
  48450.000    0.266
  48480.000    0.266
  48510.000    0.292
  48540.000    0.261
  48570.000    0.274
  48600.000    0.527
  48630.000    0.278
  48660.000    0.275
  48690.000    0.265
  48720.000    0.282
  48750.000    0.293
  48780.000    0.276
  48810.000    0.307
  48840.000    0.509
  48870.000    0.301
  48900.000    0.266
  48930.000    0.282
  48960.000    0.248
  48990.000    0.262
  49020.000    0.280
  49050.000    0.274
  49080.000    0.260
  49110.000    0.262
  49140.000    0.352
  49170.000    0.267
  49200.000    0.273
  49230.000    0.253
  49260.000    0.262
  49290.000    0.277
  49320.000    0.253
  49350.000    0.275
  49380.000    0.274
  49410.000    0.358
  49440.000    0.409
  49470.000    0.365
  49500.000    0.274
  49530.000    0.308
  49560.000    0.381
  49590.000    0.375
  49620.000    0.311
  49650.000    0.269
  49680.000    0.370
  49710.000    0.412
  49740.000    0.351
  49770.000    0.321
  49800.000    0.485
  49830.000    0.369
  49860.000    0.436
  49890.000    0.379
  49920.000    0.399
  49950.000    0.277
  49980.000    0.460
  50010.000    0.440
  50040.000    0.259
  50070.000    0.277
  50100.000    0.251
  50130.000    0.281
  50160.000    0.351
  50190.000    0.271
  50220.000    0.254
  50250.000    0.608
  50280.000    0.682
  50310.000    0.818
  50340.000    0.625
  50370.000    0.687
  50400.000    0.486
  50430.000    0.654
  50460.000    0.522
  50490.000    0.723
  50520.000    0.681
  50550.000    0.560
  50580.000    0.551
  50610.000    0.564
  50640.000    0.594
  50670.000    0.545
  50700.000    0.283
  50730.000    0.457
  50760.000    0.436
  50790.000    0.347
  50820.000    0.404
  50850.000    0.349
  50880.000    0.444
  50910.000    0.386
  50940.000    0.260
  50970.000    0.260
  51000.000    0.387
  51030.000    0.506
  51060.000    0.264
  51090.000    0.259
  51120.000    0.267
  51150.000    0.271
  51180.000    0.352
  51210.000    0.441
  51240.000    0.337
  51270.000    0.354
  51300.000    0.259
  51330.000    0.362
  51360.000    0.389
  51390.000    0.304
  51420.000    0.284
  51450.000    0.335
  51480.000    0.362
  51510.000    0.283
  51540.000    0.318
  51570.000    0.356
  51600.000    0.358
  51630.000    0.312
  51660.000    0.469
  51690.000    0.255
  51720.000    0.270
  51750.000    0.356
  51780.000    0.282
  51810.000    0.254
  51840.000    0.263
  51870.000    0.342
  51900.000    0.490
  51930.000    0.431
  51960.000    0.270
  51990.000    0.344
  52020.000    0.292
  52050.000    0.409
  52080.000    0.334
  52110.000    0.269
  52140.000    0.316
  52170.000    0.297
  52200.000    0.379
  52230.000    0.314
  52260.000    0.387
  52290.000    0.275
  52320.000    0.276
  52350.000    0.273
  52380.000    0.395
  52410.000    0.329
  52440.000    0.315
  52470.000    0.309
  52500.000    0.364
  52530.000    0.360
  52560.000    0.345
  52590.000    0.318
  52620.000    0.468
  52650.000    0.371
  52680.000    0.312
  52710.000    0.265
  52740.000    0.280
  52770.000    0.258
  52800.000    0.284
  52830.000    0.267
  52860.000    0.418
  52890.000    0.296
  52920.000    0.252
  52950.000    0.392
  52980.000    0.414
  53010.000    0.285
  53040.000    0.327
  53070.000    0.273
  53100.000    0.554
  53130.000    0.560
  53160.000    0.552
  53190.000    0.551
  53220.000    0.542
  53250.000    0.546
  53280.000    0.376
  53310.000    0.315
  53340.000    0.329
  53370.000    0.275
  53400.000    0.291
  53430.000    0.360
  53460.000    0.342
  53490.000    0.288
  53520.000    0.266
  53550.000    0.272
  53580.000    0.333
  53610.000    0.296
  53640.000    0.275
  53670.000    0.297
  53700.000    0.277
  53730.000    0.300
  53760.000    0.260
  53790.000    0.264
  53820.000    0.283
  53850.000    0.264
  53880.000    0.272
  53910.000    0.335
  53940.000    0.279
  53970.000    0.272
  54000.000    0.278
  54030.000    0.315
  54060.000    0.265
  54090.000    0.303
  54120.000    0.275
  54150.000    0.272
  54180.000    0.267
  54210.000    0.271
  54240.000    0.278
  54270.000    0.328
  54300.000    0.314
  54330.000    0.265
  54360.000    0.264
  54390.000    0.258
  54420.000    0.321
  54450.000    0.275
  54480.000    0.320
  54510.000    0.330
  54540.000    0.258
  54570.000    0.271
  54600.000    0.264
  54630.000    0.283
  54660.000    0.279
  54690.000    0.379
  54720.000    0.291
  54750.000    0.297
  54780.000    0.460
  54810.000    0.404
  54840.000    0.280
  54870.000    0.272
  54900.000    0.272
  54930.000    0.251
  54960.000    0.252
  54990.000    0.259
  55020.000    0.284
  55050.000    0.256
  55080.000    0.272
  55110.000    0.262
  55140.000    0.316
  55170.000    0.342
  55200.000    0.330
  55230.000    0.329
  55260.000    0.424
  55290.000    0.268
  55320.000    0.273
  55350.000    0.259
  55380.000    0.365
  55410.000    0.259
  55440.000    0.460
  55470.000    0.371
  55500.000    0.283
  55530.000    0.266
  55560.000    0.344
  55590.000    0.333
  55620.000    0.331
  55650.000    0.354
  55680.000    0.268
  55710.000    0.304
  55740.000    0.314
  55770.000    0.252
  55800.000    0.334
  55830.000    0.268
  55860.000    0.306
  55890.000    0.262
  55920.000    0.254
  55950.000    0.249
  55980.000    0.278
  56010.000    0.261
  56040.000    0.252
  56070.000    0.318
  56100.000    0.421
  56130.000    0.370
  56160.000    0.342
  56190.000    0.261
  56220.000    0.281
  56250.000    0.333
  56280.000    0.256
  56310.000    0.264
  56340.000    0.383
  56370.000    0.316
  56400.000    0.426
  56430.000    0.292
  56460.000    0.305
  56490.000    0.257
  56520.000    0.269
  56550.000    0.290
  56580.000    0.502
  56610.000    0.279
  56640.000    0.306
  56670.000    0.298
  56700.000    0.266
  56730.000    0.306
  56760.000    0.264
  56790.000    0.277
  56820.000    0.352
  56850.000    0.269
  56880.000    0.316
  56910.000    0.280
  56940.000    0.247
  56970.000    0.325
  57000.000    0.311
  57030.000    0.250
  57060.000    0.346
  57090.000    0.268
  57120.000    0.289
  57150.000    0.315
  57180.000    0.336
  57210.000    0.240
  57240.000    0.261
  57270.000    0.267
  57300.000    0.276
  57330.000    0.261
  57360.000    0.288
  57390.000    0.292
  57420.000    0.259
  57450.000    0.278
  57480.000    0.526
  57510.000    0.565
  57540.000    0.618
  57570.000    0.547
  57600.000    0.564
  57630.000    0.493
  57660.000    0.279
  57690.000    0.275
  57720.000    0.282
  57750.000    0.257
  57780.000    0.252
  57810.000    0.272
  57840.000    0.316
  57870.000    0.269
  57900.000    0.277
  57930.000    0.257
  57960.000    0.279
  57990.000    0.265
  58020.000    0.357
  58050.000    0.291
  58080.000    0.462
  58110.000    0.416
  58140.000    0.289
  58170.000    0.287
  58200.000    0.284
  58230.000    0.260
  58260.000    0.273
  58290.000    0.293
  58320.000    0.270
  58350.000    0.295
  58380.000    0.382
  58410.000    0.368
  58440.000    0.372
  58470.000    0.353
  58500.000    0.274
  58530.000    0.313
  58560.000    0.365
  58590.000    0.338
  58620.000    0.375
  58650.000    0.482
  58680.000    0.388
  58710.000    0.356
  58740.000    0.513
  58770.000    0.328
  58800.000    0.264
  58830.000    0.258
  58860.000    0.266
  58890.000    0.280
  58920.000    0.336
  58950.000    0.408
  58980.000    0.357
  59010.000    0.283
  59040.000    0.297
  59070.000    0.284
  59100.000    0.260
  59130.000    0.337
  59160.000    0.330
  59190.000    0.298
  59220.000    0.279
  59250.000    0.275
  59280.000    0.267
  59310.000    0.312
  59340.000    0.277
  59370.000    0.276
  59400.000    0.303
  59430.000    0.259
  59460.000    0.306
  59490.000    0.277
  59520.000    0.398
  59550.000    0.266
  59580.000    0.277
  59610.000    0.277
  59640.000    0.273
  59670.000    0.262
  59700.000    0.252
  59730.000    0.413
  59760.000    0.357
  59790.000    0.373
  59820.000    0.277
  59850.000    0.285
  59880.000    0.278
  59910.000    0.274
  59940.000    0.446
  59970.000    0.384
  60000.000    0.599
  60030.000    0.270
  60060.000    0.256
  60090.000    0.318
  60120.000    0.278
  60150.000    0.281
  60180.000    0.273
  60210.000    0.251
  60240.000    0.268
  60270.000    0.268
  60300.000    0.274
  60330.000    0.264
  60360.000    0.288
  60390.000    0.297
  60420.000    0.274
  60450.000    0.273
  60480.000    0.263
  60510.000    0.286
  60540.000    0.279
  60570.000    0.267
  60600.000    0.268
  60630.000    0.267
  60660.000    0.277
  60690.000    0.270
  60720.000    0.270
  60750.000    0.336
  60780.000    0.298
  60810.000    0.325
  60840.000    0.262
  60870.000    0.271
  60900.000    0.260
  60930.000    0.348
  60960.000    0.263
  60990.000    0.255
  61020.000    0.266
  61050.000    0.281
  61080.000    0.264
  61110.000    0.282
  61140.000    0.308
  61170.000    0.371
  61200.000    0.418
  61230.000    0.278
  61260.000    0.281
  61290.000    0.261
  61320.000    0.307
  61350.000    0.367
  61380.000    0.308
  61410.000    0.266
  61440.000    0.284
  61470.000    0.285
  61500.000    0.290
  61530.000    0.328
  61560.000    0.407
  61590.000    0.293
  61620.000    0.357
  61650.000    0.327
  61680.000    0.291
  61710.000    0.257
  61740.000    0.308
  61770.000    0.356
  61800.000    0.265
  61830.000    0.273
  61860.000    0.391
  61890.000    0.370
  61920.000    0.291
  61950.000    0.323
  61980.000    0.301
  62010.000    0.267
  62040.000    0.269
  62070.000    0.265
  62100.000    0.260
  62130.000    0.269
  62160.000    0.347
  62190.000    0.376
  62220.000    0.270
  62250.000    0.284
  62280.000    0.258
  62310.000    0.272
  62340.000    0.264
  62370.000    0.252
  62400.000    0.289
  62430.000    0.374
  62460.000    0.265
  62490.000    0.255
  62520.000    0.318
  62550.000    0.377
  62580.000    0.400
  62610.000    0.340
  62640.000    0.375
  62670.000    0.350
  62700.000    0.264
  62730.000    0.274
  62760.000    0.271
  62790.000    0.270
  62820.000    0.261
  62850.000    0.353
  62880.000    0.427
  62910.000    0.263
  62940.000    0.262
  62970.000    0.299
  63000.000    0.306
  63030.000    0.377
  63060.000    0.308
  63090.000    0.369
  63120.000    0.349
  63150.000    0.356
  63180.000    0.301
  63210.000    0.285
  63240.000    0.267
  63270.000    0.338
  63300.000    0.288
  63330.000    0.427
  63360.000    0.441
  63390.000    0.335
  63420.000    0.317
  63450.000    0.335
  63480.000    0.310
  63510.000    0.310
  63540.000    0.319
  63570.000    0.354
  63600.000    0.311
  63630.000    0.370
  63660.000    0.317
  63690.000    0.304
  63720.000    0.396
  63750.000    0.355
  63780.000    0.289
  63810.000    0.258
  63840.000    0.365
  63870.000    0.349
  63900.000    0.365
  63930.000    0.255
  63960.000    0.279
  63990.000    0.320
  64020.000    0.311
  64050.000    0.325
  64080.000    0.331
  64110.000    0.267
  64140.000    0.306
  64170.000    0.264
  64200.000    0.273
  64230.000    0.319
  64260.000    0.280
  64290.000    0.351
  64320.000    0.321
  64350.000    0.412
  64380.000    0.381
  64410.000    0.459
  64440.000    0.386
  64470.000    0.338
  64500.000    0.280
  64530.000    0.348
  64560.000    0.327
  64590.000    0.458
  64620.000    0.258
  64650.000    0.264
  64680.000    0.376
  64710.000    0.339
  64740.000    0.308
  64770.000    0.314
  64800.000    0.262
  64830.000    0.330
  64860.000    0.284
  64890.000    0.349
  64920.000    0.282
  64950.000    0.290
  64980.000    0.296
  65010.000    0.290
  65040.000    0.299
  65070.000    0.386
  65100.000    0.404
  65130.000    0.364
  65160.000    0.427
  65190.000    0.288
  65220.000    0.323
  65250.000    0.370
  65280.000    0.350
  65310.000    0.427
  65340.000    0.420
  65370.000    0.387
  65400.000    0.425
  65430.000    0.407
  65460.000    0.358
  65490.000    0.367
  65520.000    0.294
  65550.000    0.305
  65580.000    0.346
  65610.000    0.370
  65640.000    0.352
  65670.000    0.343
  65700.000    0.344
  65730.000    0.387
  65760.000    0.318
  65790.000    0.306
  65820.000    0.322
  65850.000    0.290
  65880.000    0.275
  65910.000    0.267
  65940.000    0.262
  65970.000    0.254
  66000.000    0.273
  66030.000    0.282
  66060.000    0.269
  66090.000    0.271
  66120.000    0.292
  66150.000    0.279
  66180.000    0.272
  66210.000    0.366
  66240.000    0.342
  66270.000    0.261
  66300.000    0.474
  66330.000    0.308
  66360.000    0.306
  66390.000    0.284
  66420.000    0.272
  66450.000    0.291
  66480.000    0.263
  66510.000    0.260
  66540.000    0.282
  66570.000    0.257
  66600.000    0.262
  66630.000    0.273
  66660.000    0.275
  66690.000    0.279
  66720.000    0.257
  66750.000    0.316
  66780.000    0.289
  66810.000    0.282
  66840.000    0.280
  66870.000    0.264
  66900.000    0.398
  66930.000    0.253
  66960.000    0.265
  66990.000    0.268
  67020.000    0.258
  67050.000    0.386
  67080.000    0.367
  67110.000    0.254
  67140.000    0.262
  67170.000    0.271
  67200.000    0.290
  67230.000    0.282
  67260.000    0.271
  67290.000    0.260
  67320.000    0.324
  67350.000    0.351
  67380.000    0.349
  67410.000    0.365
  67440.000    0.323
  67470.000    0.341
  67500.000    0.333
  67530.000    0.313
  67560.000    0.355
  67590.000    0.380
  67620.000    0.359
  67650.000    0.426
  67680.000    0.325
  67710.000    0.367
  67740.000    0.354
  67770.000    0.366
  67800.000    0.356
  67830.000    0.390
  67860.000    0.338
  67890.000    0.361
  67920.000    0.336
  67950.000    0.388
  67980.000    0.324
  68010.000    0.500
  68040.000    0.385
  68070.000    0.465
  68100.000    0.371
  68130.000    0.413
  68160.000    0.261
  68190.000    0.264
  68220.000    0.296
  68250.000    0.291
  68280.000    0.262
  68310.000    0.311
  68340.000    0.297
  68370.000    0.276
  68400.000    0.261
  68430.000    0.278
  68460.000    0.286
  68490.000    0.272
  68520.000    0.272
  68550.000    0.263
  68580.000    0.265
  68610.000    0.270
  68640.000    0.258
  68670.000    0.286
  68700.000    0.345
  68730.000    0.276
  68760.000    0.315
  68790.000    0.268
  68820.000    0.274
  68850.000    0.270
  68880.000    0.438
  68910.000    0.338
  68940.000    0.399
  68970.000    0.444
  69000.000    0.280
  69030.000    0.386
  69060.000    0.307
  69090.000    0.265
  69120.000    0.273
  69150.000    0.265
  69180.000    0.352
  69210.000    0.343
  69240.000    0.338
  69270.000    0.341
  69300.000    0.265
  69330.000    0.305
  69360.000    0.299
  69390.000    0.320
  69420.000    0.287
  69450.000    0.273
  69480.000    0.273
  69510.000    0.269
  69540.000    0.372
  69570.000    0.326
  69600.000    0.267
  69630.000    0.485
  69660.000    0.289
  69690.000    0.278
  69720.000    0.277
  69750.000    0.284
  69780.000    0.271
  69810.000    0.293
  69840.000    0.279
  69870.000    0.313
  69900.000    0.435
  69930.000    0.313
  69960.000    0.264
  69990.000    0.268
  70020.000    0.261
  70050.000    0.258
  70080.000    0.253
  70110.000    0.278
  70140.000    0.309
  70170.000    0.318
  70200.000    0.253
  70230.000    0.341
  70260.000    0.350
  70290.000    0.355
  70320.000    0.316
  70350.000    0.332
  70380.000    0.345
  70410.000    0.268
  70440.000    0.279
  70470.000    0.328
  70500.000    0.442
  70530.000    0.381
  70560.000    0.283
  70590.000    0.265
  70620.000    0.265
  70650.000    0.322
  70680.000    0.377
  70710.000    0.359
  70740.000    0.276
  70770.000    0.517
  70800.000    0.272
  70830.000    0.277
  70860.000    0.269
  70890.000    0.258
  70920.000    0.424
  70950.000    0.283
  70980.000    0.291
  71010.000    0.263
  71040.000    0.273
  71070.000    0.316
  71100.000    0.391
  71130.000    0.424
  71160.000    0.344
  71190.000    0.275
  71220.000    0.278
  71250.000    0.336
  71280.000    0.360
  71310.000    0.271
  71340.000    0.278
  71370.000    0.262
  71400.000    0.264
  71430.000    0.262
  71460.000    0.300
  71490.000    0.279
  71520.000    0.298
  71550.000    0.360
  71580.000    0.353
  71610.000    0.417
  71640.000    0.409
  71670.000    0.266
  71700.000    0.256
  71730.000    0.279
  71760.000    0.318
  71790.000    0.276
  71820.000    0.408
  71850.000    0.351
  71880.000    0.495
  71910.000    0.294
  71940.000    0.420
  71970.000    0.268
  72000.000    0.364
  72030.000    0.289
  72060.000    0.340
  72090.000    0.337
  72120.000    0.369
  72150.000    0.284
  72180.000    0.373
  72210.000    0.334
  72240.000    0.278
  72270.000    0.272
  72300.000    0.269
  72330.000    0.326
  72360.000    0.326
  72390.000    0.334
  72420.000    0.262
  72450.000    0.261
  72480.000    0.301
  72510.000    0.287
  72540.000    0.248
  72570.000    0.258
  72600.000    0.269
  72630.000    0.261
  72660.000    0.340
  72690.000    0.262
  72720.000    0.320
  72750.000    0.258
  72780.000    0.329
  72810.000    0.362
  72840.000    0.260
  72870.000    0.269
  72900.000    0.261
  72930.000    0.260
  72960.000    0.265
  72990.000    0.274
  73020.000    0.273
  73050.000    0.292
  73080.000    0.259
  73110.000    0.331
  73140.000    0.320
  73170.000    0.349
  73200.000    0.308
  73230.000    0.333
  73260.000    0.406
  73290.000    0.551
  73320.000    0.292
  73350.000    0.441
  73380.000    0.349
  73410.000    0.287
  73440.000    0.258
  73470.000    0.471
  73500.000    0.404
  73530.000    0.431
  73560.000    0.350
  73590.000    0.276
  73620.000    0.448
  73650.000    0.454
  73680.000    0.310
  73710.000    0.447
  73740.000    0.370
  73770.000    0.319
  73800.000    0.369
  73830.000    0.326
  73860.000    0.274
  73890.000    0.463
  73920.000    0.360
  73950.000    0.328
  73980.000    0.420
  74010.000    0.372
  74040.000    0.278
  74070.000    0.327
  74100.000    0.324
  74130.000    0.324
  74160.000    0.286
  74190.000    0.285
  74220.000    0.370
  74250.000    0.283
  74280.000    0.360
  74310.000    0.354
  74340.000    0.330
  74370.000    0.277
  74400.000    0.312
  74430.000    0.376
  74460.000    0.283
  74490.000    0.339
  74520.000    0.387
  74550.000    0.429
  74580.000    0.278
  74610.000    0.334
  74640.000    0.263
  74670.000    0.348
  74700.000    0.279
  74730.000    0.361
  74760.000    0.372
  74790.000    0.382
  74820.000    0.284
  74850.000    0.269
  74880.000    0.315
  74910.000    0.285
  74940.000    0.294
  74970.000    0.491
  75000.000    0.324
  75030.000    0.385
  75060.000    0.258
  75090.000    0.374
  75120.000    0.416
  75150.000    0.354
  75180.000    0.377
  75210.000    0.325
  75240.000    0.321
  75270.000    0.396
  75300.000    0.281
  75330.000    0.342
  75360.000    0.315
  75390.000    0.263
  75420.000    0.293
  75450.000    0.484
  75480.000    0.339
  75510.000    0.437
  75540.000    0.392
  75570.000    0.415
  75600.000    0.360
  75630.000    0.461
  75660.000    0.415
  75690.000    0.399
  75720.000    0.328
  75750.000    0.410
  75780.000    0.427
  75810.000    0.343
  75840.000    0.424
  75870.000    0.278
  75900.000    0.373
  75930.000    0.289
  75960.000    0.339
  75990.000    0.265
  76020.000    0.265
  76050.000    0.297
  76080.000    0.270
  76110.000    0.283
  76140.000    0.311
  76170.000    0.336
  76200.000    0.259
  76230.000    0.348
  76260.000    0.257
  76290.000    0.277
  76320.000    0.288
  76350.000    0.314
  76380.000    0.258
  76410.000    0.271
  76440.000    0.278
  76470.000    0.306
  76500.000    0.257
  76530.000    0.257
  76560.000    0.281
  76590.000    0.251
  76620.000    0.274
  76650.000    0.258
  76680.000    0.269
  76710.000    0.290
  76740.000    0.280
  76770.000    0.326
  76800.000    0.279
  76830.000    0.310
  76860.000    0.256
  76890.000    0.292
  76920.000    0.283
  76950.000    0.273
  76980.000    0.293
  77010.000    0.282
  77040.000    0.286
  77070.000    0.265
  77100.000    0.261
  77130.000    0.261
  77160.000    0.272
  77190.000    0.297
  77220.000    0.328
  77250.000    0.404
  77280.000    0.341
  77310.000    0.264
  77340.000    0.290
  77370.000    0.267
  77400.000    0.281
  77430.000    0.267
  77460.000    0.337
  77490.000    0.277
  77520.000    0.657
  77550.000    0.761
  77580.000    0.822
  77610.000    0.770
  77640.000    0.883
  77670.000    0.632
  77700.000    0.636
  77730.000    0.758
  77760.000    0.732
  77790.000    0.655
  77820.000    0.594
  77850.000    0.580
  77880.000    0.627
  77910.000    0.834
  77940.000    0.764
  77970.000    0.596
  78000.000    0.652
  78030.000    0.781
  78060.000    0.538
  78090.000    0.563
  78120.000    0.681
  78150.000    0.624
  78180.000    0.660
  78210.000    0.604
  78240.000    0.626
  78270.000    0.678
  78300.000    0.654
  78330.000    0.631
  78360.000    0.723
  78390.000    0.758
  78420.000    0.609
  78450.000    0.640
  78480.000    0.662
  78510.000    0.718
  78540.000    0.690
  78570.000    0.571
  78600.000    0.771
  78630.000    0.629
  78660.000    0.717
  78690.000    0.626
  78720.000    0.513
  78750.000    0.597
  78780.000    0.472
  78810.000    0.587
  78840.000    0.643
  78870.000    0.771
  78900.000    0.684
  78930.000    0.610
  78960.000    0.596
  78990.000    0.468
  79020.000    0.548
  79050.000    0.556
  79080.000    0.451
  79110.000    0.472
  79140.000    0.618
  79170.000    0.489
  79200.000    0.425
  79230.000    0.260
  79260.000    0.278
  79290.000    0.329
  79320.000    0.358
  79350.000    0.361
  79380.000    0.326
  79410.000    0.283
  79440.000    0.308
  79470.000    0.389
  79500.000    0.393
  79530.000    0.304
  79560.000    0.347
  79590.000    0.290
  79620.000    0.320
  79650.000    0.262
  79680.000    0.285
  79710.000    0.424
  79740.000    0.352
  79770.000    0.332
  79800.000    0.373
  79830.000    0.402
  79860.000    0.370
  79890.000    0.354
  79920.000    0.335
  79950.000    0.349
  79980.000    0.331
  80010.000    0.404
  80040.000    0.373
  80070.000    0.262
  80100.000    0.358
  80130.000    0.357
  80160.000    0.388
  80190.000    0.360
  80220.000    0.283
  80250.000    0.259
  80280.000    0.359
  80310.000    0.287
  80340.000    0.308
  80370.000    0.307
  80400.000    0.368
  80430.000    0.373
  80460.000    0.460
  80490.000    0.313
  80520.000    0.413
  80550.000    0.387
  80580.000    0.277
  80610.000    0.331
  80640.000    0.353
  80670.000    0.366
  80700.000    0.373
  80730.000    0.389
  80760.000    0.341
  80790.000    0.412
  80820.000    0.409
  80850.000    0.413
  80880.000    0.368
  80910.000    0.363
  80940.000    0.411
  80970.000    0.381
  81000.000    0.372
  81030.000    0.344
  81060.000    0.407
  81090.000    0.408
  81120.000    0.467
  81150.000    0.366
  81180.000    0.832
  81210.000    0.925
  81240.000    0.721
  81270.000    0.484
  81300.000    0.624
  81330.000    0.676
  81360.000    0.702
  81390.000    0.644
  81420.000    0.544
  81450.000    0.520
  81480.000    0.604
  81510.000    0.746
  81540.000    0.769
  81570.000    0.723
  81600.000    0.431
  81630.000    0.285
  81660.000    0.336
  81690.000    0.297
  81720.000    0.295
  81750.000    0.261
  81780.000    0.308
  81810.000    0.323
  81840.000    0.270
  81870.000    0.271
  81900.000    0.280
  81930.000    0.258
  81960.000    0.271
  81990.000    0.278
  82020.000    0.269
  82050.000    0.288
  82080.000    0.271
  82110.000    0.254
  82140.000    0.269
  82170.000    0.282
  82200.000    0.331
  82230.000    0.262
  82260.000    0.276
  82290.000    0.293
  82320.000    0.269
  82350.000    0.268
  82380.000    0.262
  82410.000    0.261
  82440.000    0.275
  82470.000    0.264
  82500.000    0.268
  82530.000    0.277
  82560.000    0.298
  82590.000    0.273
  82620.000    0.273
  82650.000    0.282
  82680.000    0.264
  82710.000    0.281
  82740.000    0.272
  82770.000    0.318
  82800.000    0.274
  82830.000    0.274
  82860.000    0.247
  82890.000    0.257
  82920.000    0.313
  82950.000    0.266
  82980.000    0.251
  83010.000    0.409
  83040.000    0.264
  83070.000    0.273
  83100.000    0.281
  83130.000    0.278
  83160.000    0.276
  83190.000    0.270
  83220.000    0.250
  83250.000    0.260
  83280.000    0.268
  83310.000    0.265
  83340.000    0.274
  83370.000    0.257
  83400.000    0.269
  83430.000    0.266
  83460.000    0.305
  83490.000    0.253
  83520.000    0.278
  83550.000    0.398
  83580.000    0.477
  83610.000    0.372
  83640.000    0.451
  83670.000    0.410
  83700.000    0.380
  83730.000    0.388
  83760.000    0.339
  83790.000    0.356
  83820.000    0.330
  83850.000    0.370
  83880.000    0.375
  83910.000    0.381
  83940.000    0.402
  83970.000    0.417
  84000.000    0.383
  84030.000    0.410
  84060.000    0.373
  84090.000    0.375
  84120.000    0.349
  84150.000    0.351
  84180.000    0.376
  84210.000    0.465
  84240.000    0.361
  84270.000    0.380
  84300.000    0.372
  84330.000    0.354
  84360.000    0.401
  84390.000    0.483
  84420.000    0.405
  84450.000    0.453
  84480.000    0.340
  84510.000    0.268
  84540.000    0.383
  84570.000    0.354
  84600.000    0.415
  84630.000    0.368
  84660.000    0.330
  84690.000    0.374
  84720.000    0.391
  84750.000    0.379
  84780.000    0.426
  84810.000    0.392
  84840.000    0.300
  84870.000    0.297
  84900.000    0.415
  84930.000    0.397
  84960.000    0.321
  84990.000    0.342
  85020.000    0.386
  85050.000    0.319
  85080.000    0.283
  85110.000    0.262
  85140.000    0.277
  85170.000    0.259
  85200.000    0.275
  85230.000    0.250
  85260.000    0.266
  85290.000    0.267
  85320.000    0.264
  85350.000    0.271
  85380.000    0.258
  85410.000    0.269
  85440.000    0.272
  85470.000    0.246
  85500.000    0.328
  85530.000    0.246
  85560.000    0.249
  85590.000    0.272
  85620.000    0.283
  85650.000    0.280
  85680.000    0.540
  85710.000    0.267
  85740.000    0.261
  85770.000    0.327
  85800.000    0.319
  85830.000    0.253
  85860.000    0.274
  85890.000    0.363
  85920.000    0.358
  85950.000    0.314
  85980.000    0.310
  86010.000    0.314
  86040.000    0.387
  86070.000    0.345
  86100.000    0.343
  86130.000    0.289
  86160.000    0.385
  86190.000    0.269
  86220.000    0.304
  86250.000    0.335
  86280.000    0.325
  86310.000    0.389
  86340.000    0.362
  86370.000    0.438
  86400.000    0.325
  86430.000    0.374
  86460.000    0.449
  86490.000    0.270
  86520.000    0.393
  86550.000    0.342
  86580.000    0.318
  86610.000    0.403
  86640.000    0.340
  86670.000    0.381
  86700.000    0.307
  86730.000    0.337
  86760.000    0.329
  86790.000    0.334
  86820.000    0.334
  86850.000    0.266
  86880.000    0.314
  86910.000    0.269
  86940.000    0.305
  86970.000    0.286
  87000.000    0.273
  87030.000    0.277
  87060.000    0.277
  87090.000    0.257
  87120.000    0.262
  87150.000    0.303
  87180.000    0.263
  87210.000    0.295
  87240.000    0.381
  87270.000    0.377
  87300.000    0.268
  87330.000    0.343
  87360.000    0.343
  87390.000    0.260
  87420.000    0.346
  87450.000    0.514
  87480.000    0.492
  87510.000    0.516
  87540.000    0.617
  87570.000    0.564
  87600.000    0.498
  87630.000    0.525
  87660.000    0.513
  87690.000    0.513
  87720.000    0.532
  87750.000    0.578
  87780.000    0.709
  87810.000    0.682
  87840.000    0.740
  87870.000    0.674
  87900.000    0.791
  87930.000    0.633
  87960.000    0.591
  87990.000    0.571
  88020.000    0.538
  88050.000    0.928
  88080.000    0.741
  88110.000    0.694
  88140.000    0.621
  88170.000    0.711
  88200.000    0.663
  88230.000    0.591
  88260.000    0.605
  88290.000    0.731
  88320.000    0.750
  88350.000    0.679
  88380.000    0.733
  88410.000    0.554
  88440.000    0.616
  88470.000    0.744
  88500.000    0.758
  88530.000    0.524
  88560.000    0.591
  88590.000    0.660
  88620.000    0.514
  88650.000    0.512
  88680.000    0.532
  88710.000    0.426
  88740.000    0.715
  88770.000    0.647
  88800.000    0.636
  88830.000    0.558
  88860.000    0.760
  88890.000    0.658
  88920.000    0.720
  88950.000    0.636
  88980.000    0.607
  89010.000    0.612
  89040.000    0.627
  89070.000    0.481
  89100.000    0.499
  89130.000    0.496
  89160.000    0.559
  89190.000    0.604
  89220.000    0.644
  89250.000    0.828
  89280.000    0.592
  89310.000    0.478
  89340.000    0.553
  89370.000    0.528
  89400.000    0.676
  89430.000    0.522
  89460.000    0.583
  89490.000    0.543
  89520.000    0.535
  89550.000    0.617
  89580.000    0.556
  89610.000    0.694
  89640.000    0.527
  89670.000    0.637
  89700.000    0.587
  89730.000    0.503
  89760.000    0.496
  89790.000    0.509
  89820.000    0.564
  89850.000    0.581
  89880.000    0.589
  89910.000    0.654
  89940.000    0.530
  89970.000    0.615
  90000.000    0.666
  90030.000    0.542
  90060.000    0.641
  90090.000    0.611
  90120.000    0.627
  90150.000    0.506
  90180.000    0.597
  90210.000    0.638
  90240.000    0.542
  90270.000    0.529
  90300.000    0.632
  90330.000    0.591
  90360.000    0.753
  90390.000    0.584
  90420.000    0.657
  90450.000    0.557
  90480.000    0.702
  90510.000    0.760
  90540.000    0.590
  90570.000    0.736
  90600.000    0.547
  90630.000    0.727
  90660.000    0.635
  90690.000    0.612
  90720.000    0.557
  90750.000    0.606
  90780.000    0.809
  90810.000    0.774
  90840.000    0.584
  90870.000    0.646
  90900.000    0.566
  90930.000    0.650
  90960.000    0.646
  90990.000    0.711
  91020.000    0.637
  91050.000    0.676
  91080.000    0.638
  91110.000    0.435
  91140.000    0.670
  91170.000    0.736
  91200.000    0.596
  91230.000    0.520
  91260.000    0.627
  91290.000    0.717
  91320.000    0.757
  91350.000    0.642
  91380.000    0.625
  91410.000    0.622
  91440.000    0.729
  91470.000    0.700
  91500.000    0.629
  91530.000    0.688
  91560.000    0.597
  91590.000    0.554
  91620.000    0.453
  91650.000    0.737
  91680.000    0.490
  91710.000    0.762
  91740.000    0.553
  91770.000    0.838
  91800.000    0.570
  91830.000    0.537
  91860.000    0.615
  91890.000    0.520
  91920.000    0.539
  91950.000    0.768
  91980.000    0.604
  92010.000    0.667
  92040.000    0.528
  92070.000    0.591
  92100.000    0.671
  92130.000    0.545
  92160.000    0.602
  92190.000    0.644
  92220.000    0.525
  92250.000    0.512
  92280.000    0.573
  92310.000    0.739
  92340.000    0.620
  92370.000    0.648
  92400.000    0.685
  92430.000    0.528
  92460.000    0.588
  92490.000    0.691
  92520.000    0.439
  92550.000    0.588
  92580.000    0.533
  92610.000    0.526
  92640.000    0.635
  92670.000    0.559
  92700.000    0.513
  92730.000    0.638
  92760.000    0.648
  92790.000    0.786
  92820.000    0.688
  92850.000    0.713
  92880.000    0.529
  92910.000    0.778
  92940.000    0.670
  92970.000    0.669
  93000.000    0.630
  93030.000    0.757
  93060.000    0.690
  93090.000    0.506
  93120.000    0.647
  93150.000    0.537
  93180.000    0.553
  93210.000    0.591
  93240.000    0.536
  93270.000    0.544
  93300.000    0.555
  93330.000    0.417
  93360.000    0.453
  93390.000    0.595
  93420.000    0.548
  93450.000    0.540
  93480.000    0.298
  93510.000    0.266
  93540.000    0.330
  93570.000    0.266
  93600.000    0.330
  93630.000    0.283
  93660.000    0.263
  93690.000    0.278
  93720.000    0.371
  93750.000    0.360
  93780.000    0.320
  93810.000    0.288
  93840.000    0.261
  93870.000    0.263
  93900.000    0.280
  93930.000    0.272
  93960.000    0.277
  93990.000    0.316
  94020.000    0.284
  94050.000    0.268
  94080.000    0.268
  94110.000    0.272
  94140.000    0.284
  94170.000    0.277
  94200.000    0.269
  94230.000    0.262
  94260.000    0.259
  94290.000    0.358
  94320.000    0.300
  94350.000    0.274
  94380.000    0.271
  94410.000    0.290
  94440.000    0.323
  94470.000    0.355
  94500.000    0.376
  94530.000    0.365
  94560.000    0.350
  94590.000    0.333
  94620.000    0.354
  94650.000    0.378
  94680.000    0.366
  94710.000    0.353
  94740.000    0.386
  94770.000    0.391
  94800.000    0.352
  94830.000    0.425
  94860.000    0.308
  94890.000    0.263
  94920.000    0.269
  94950.000    0.277
  94980.000    0.359
  95010.000    0.369
  95040.000    0.385
  95070.000    0.378
  95100.000    0.446
  95130.000    0.390
  95160.000    0.383
  95190.000    0.344
  95220.000    0.255
  95250.000    0.270
  95280.000    0.254
  95310.000    0.280
  95340.000    0.254
  95370.000    0.278
  95400.000    0.269
  95430.000    0.257
  95460.000    0.266
  95490.000    0.263
  95520.000    0.353
  95550.000    0.273
  95580.000    0.332
  95610.000    0.283
  95640.000    0.350
  95670.000    0.261
  95700.000    0.265
  95730.000    0.314
  95760.000    0.282
  95790.000    0.285
  95820.000    0.269
  95850.000    0.256
  95880.000    0.333
  95910.000    0.344
  95940.000    0.314
  95970.000    0.272
  96000.000    0.308
  96030.000    0.327
  96060.000    0.310
  96090.000    0.259
  96120.000    0.283
  96150.000    0.319
  96180.000    0.284
  96210.000    0.254
  96240.000    0.289
  96270.000    0.259
  96300.000    0.268
  96330.000    0.336
  96360.000    0.252
  96390.000    0.271
  96420.000    0.272
  96450.000    0.274
  96480.000    0.260
  96510.000    0.271
  96540.000    0.286
  96570.000    0.316
  96600.000    0.277
  96630.000    0.263
  96660.000    0.264
  96690.000    0.334
  96720.000    0.274
  96750.000    0.336
  96780.000    0.271
  96810.000    0.272
  96840.000    0.256
  96870.000    0.257
  96900.000    0.262
  96930.000    0.315
  96960.000    0.274
  96990.000    0.354
  97020.000    0.419
  97050.000    0.343
  97080.000    0.344
  97110.000    0.425
  97140.000    0.331
  97170.000    0.301
  97200.000    0.336
  97230.000    0.266
  97260.000    0.309
  97290.000    0.287
  97320.000    0.253
  97350.000    0.296
  97380.000    0.269
  97410.000    0.299
  97440.000    0.263
  97470.000    0.329
  97500.000    0.304
  97530.000    0.552
  97560.000    0.511
  97590.000    0.506
  97620.000    0.531
  97650.000    0.568
  97680.000    0.534
  97710.000    0.498
  97740.000    0.524
  97770.000    0.541
  97800.000    0.510
  97830.000    0.565
  97860.000    0.484
  97890.000    0.420
  97920.000    0.530
  97950.000    0.493
  97980.000    0.525
  98010.000    0.558
  98040.000    0.570
  98070.000    0.455
  98100.000    0.544
  98130.000    0.485
  98160.000    0.572
  98190.000    0.461
  98220.000    0.629
  98250.000    0.456
  98280.000    0.492
  98310.000    0.494
  98340.000    0.533
  98370.000    0.520
  98400.000    0.500
  98430.000    0.527
  98460.000    0.399
  98490.000    0.580
  98520.000    0.483
  98550.000    0.466
  98580.000    0.560
  98610.000    0.454
  98640.000    0.489
  98670.000    0.508
  98700.000    0.540
  98730.000    0.557
  98760.000    0.481
  98790.000    0.556
  98820.000    0.450
  98850.000    0.469
  98880.000    0.457
  98910.000    0.472
  98940.000    0.613
  98970.000    0.326
  99000.000    0.353
  99030.000    0.272
  99060.000    0.267
  99090.000    0.262
  99120.000    0.300
  99150.000    0.308
  99180.000    0.288
  99210.000    0.283
  99240.000    0.256
  99270.000    0.273
  99300.000    0.278
  99330.000    0.272
  99360.000    0.307
  99390.000    0.331
  99420.000    0.259
  99450.000    0.290
  99480.000    0.455
  99510.000    0.280
  99540.000    0.367
  99570.000    0.369
  99600.000    0.327
  99630.000    0.343
  99660.000    0.266
  99690.000    0.255
  99720.000    0.279
  99750.000    0.344
  99780.000    0.350
  99810.000    0.287
  99840.000    0.314
  99870.000    0.306
  99900.000    0.267
  99930.000    0.300
  99960.000    0.356
  99990.000    0.282
