# Supplementary material for: Identification and validation of biomarkers associated with lactic acid metabolism in diabetic nephropathy
Source: PeerJ. 2026 Mar 3;14:e20761. doi: 10.7717/peerj.20761 (PMC12965171; doi:10.7717/peerj.20761)
Supplement: Supplemental Information 36 [file peerj-14-20761-s036.xvg]

# This file was created Tue Jul 15 20:45:10 2025
# Created by:
#                     :-) GROMACS - gmx distance, 2023.2 (-:
# 
# Executable:   /usr/local/gromacs/bin/gmx
# Data prefix:  /usr/local/gromacs
# Working dir:  /root/autodl-tmp/102_NJZK-20403-7-2/PTGS2_CIMICOXIB-67890/1
# Command line:
#   gmx distance -f md_0_1.xtc -s md_0_1.tpr -n distance_pairs.ndx -select 'com of group 2 plus com of group 24' -oall distance_group2_group24.xvg
# gmx distance is part of G R O M A C S:
#
# Gromacs Runs One Microsecond At Cannonball Speeds
#
@    title "Distance"
@    xaxis  label "Time (ps)"
@    yaxis  label "Distance (nm)"
@TYPE xy
      0.000    1.875
     30.000    1.843
     60.000    1.758
     90.000    1.861
    120.000    1.734
    150.000    1.736
    180.000    1.805
    210.000    1.851
    240.000    1.765
    270.000    1.799
    300.000    1.848
    330.000    1.807
    360.000    1.873
    390.000    1.868
    420.000    1.799
    450.000    1.803
    480.000    1.870
    510.000    1.817
    540.000    1.901
    570.000    1.896
    600.000    1.760
    630.000    1.749
    660.000    1.708
    690.000    1.664
    720.000    1.835
    750.000    1.861
    780.000    1.865
    810.000    1.901
    840.000    1.889
    870.000    1.724
    900.000    1.927
    930.000    1.782
    960.000    1.769
    990.000    1.927
   1020.000    1.862
   1050.000    1.854
   1080.000    1.870
   1110.000    1.760
   1140.000    1.783
   1170.000    1.818
   1200.000    1.936
   1230.000    1.799
   1260.000    1.983
   1290.000    1.837
   1320.000    1.873
   1350.000    1.861
   1380.000    1.865
   1410.000    1.853
   1440.000    1.951
   1470.000    1.883
   1500.000    1.920
   1530.000    1.833
   1560.000    1.753
   1590.000    1.869
   1620.000    1.825
   1650.000    1.953
   1680.000    1.789
   1710.000    1.796
   1740.000    1.871
   1770.000    1.892
   1800.000    1.820
   1830.000    1.848
   1860.000    1.823
   1890.000    2.004
   1920.000    1.869
   1950.000    1.755
   1980.000    1.866
   2010.000    1.844
   2040.000    1.894
   2070.000    1.810
   2100.000    1.735
   2130.000    1.745
   2160.000    1.780
   2190.000    1.816
   2220.000    1.875
   2250.000    1.852
   2280.000    1.809
   2310.000    1.818
   2340.000    1.892
   2370.000    1.865
   2400.000    1.954
   2430.000    1.925
   2460.000    1.944
   2490.000    1.970
   2520.000    1.977
   2550.000    2.011
   2580.000    1.999
   2610.000    1.961
   2640.000    1.990
   2670.000    1.983
   2700.000    1.948
   2730.000    2.013
   2760.000    2.010
   2790.000    2.020
   2820.000    1.971
   2850.000    2.021
   2880.000    2.017
   2910.000    2.036
   2940.000    2.043
   2970.000    1.947
   3000.000    2.011
   3030.000    1.953
   3060.000    1.899
   3090.000    1.886
   3120.000    1.905
   3150.000    1.871
   3180.000    1.886
   3210.000    1.797
   3240.000    1.938
   3270.000    1.913
   3300.000    1.844
   3330.000    1.914
   3360.000    2.050
   3390.000    1.892
   3420.000    1.924
   3450.000    1.874
   3480.000    1.883
   3510.000    1.850
   3540.000    1.859
   3570.000    1.854
   3600.000    1.878
   3630.000    1.933
   3660.000    1.989
   3690.000    1.986
   3720.000    1.888
   3750.000    1.924
   3780.000    1.871
   3810.000    1.945
   3840.000    1.928
   3870.000    1.983
   3900.000    1.871
   3930.000    1.853
   3960.000    1.856
   3990.000    1.882
   4020.000    1.882
   4050.000    1.890
   4080.000    1.897
   4110.000    1.814
   4140.000    1.909
   4170.000    1.793
   4200.000    1.889
   4230.000    1.952
   4260.000    1.949
   4290.000    1.849
   4320.000    1.949
   4350.000    1.835
   4380.000    1.819
   4410.000    1.974
   4440.000    1.865
   4470.000    1.860
   4500.000    1.831
   4530.000    1.892
   4560.000    1.825
   4590.000    1.780
   4620.000    1.888
   4650.000    1.875
   4680.000    1.714
   4710.000    1.789
   4740.000    1.814
   4770.000    1.857
   4800.000    1.809
   4830.000    1.858
   4860.000    1.931
   4890.000    1.834
   4920.000    1.795
   4950.000    1.754
   4980.000    1.831
   5010.000    1.786
   5040.000    1.817
   5070.000    1.948
   5100.000    1.989
   5130.000    1.889
   5160.000    1.791
   5190.000    1.894
   5220.000    1.996
   5250.000    1.928
   5280.000    1.911
   5310.000    1.768
   5340.000    1.950
   5370.000    1.910
   5400.000    1.997
   5430.000    1.844
   5460.000    1.948
   5490.000    1.888
   5520.000    1.801
   5550.000    1.853
   5580.000    1.940
   5610.000    1.887
   5640.000    1.763
   5670.000    1.852
   5700.000    1.919
   5730.000    1.889
   5760.000    1.779
   5790.000    1.917
   5820.000    1.888
   5850.000    1.934
   5880.000    1.799
   5910.000    1.950
   5940.000    1.895
   5970.000    1.825
   6000.000    1.845
   6030.000    1.844
   6060.000    1.902
   6090.000    1.797
   6120.000    1.827
   6150.000    1.882
   6180.000    1.869
   6210.000    1.820
   6240.000    1.900
   6270.000    1.865
   6300.000    1.879
   6330.000    1.841
   6360.000    1.893
   6390.000    1.783
   6420.000    1.887
   6450.000    1.828
   6480.000    1.902
   6510.000    1.865
   6540.000    1.932
   6570.000    1.912
   6600.000    1.894
   6630.000    1.866
   6660.000    1.828
   6690.000    1.961
   6720.000    1.826
   6750.000    1.928
   6780.000    1.939
   6810.000    1.883
   6840.000    1.772
   6870.000    1.793
   6900.000    1.926
   6930.000    1.931
   6960.000    2.012
   6990.000    1.889
   7020.000    1.885
   7050.000    1.897
   7080.000    1.900
   7110.000    1.875
   7140.000    1.955
   7170.000    1.896
   7200.000    1.815
   7230.000    1.940
   7260.000    1.863
   7290.000    1.916
   7320.000    1.934
   7350.000    1.842
   7380.000    1.790
   7410.000    1.887
   7440.000    1.878
   7470.000    1.961
   7500.000    1.853
   7530.000    1.785
   7560.000    1.881
   7590.000    1.844
   7620.000    1.835
   7650.000    1.890
   7680.000    1.908
   7710.000    1.878
   7740.000    1.889
   7770.000    1.895
   7800.000    1.906
   7830.000    1.945
   7860.000    1.949
   7890.000    1.825
   7920.000    1.905
   7950.000    1.742
   7980.000    1.901
   8010.000    1.964
   8040.000    1.925
   8070.000    1.969
   8100.000    1.927
   8130.000    1.953
   8160.000    1.775
   8190.000    1.819
   8220.000    1.866
   8250.000    1.940
   8280.000    1.857
   8310.000    1.961
   8340.000    1.919
   8370.000    1.947
   8400.000    1.924
   8430.000    1.984
   8460.000    1.927
   8490.000    1.924
   8520.000    1.873
   8550.000    1.884
   8580.000    1.890
   8610.000    1.867
   8640.000    1.729
   8670.000    1.909
   8700.000    1.767
   8730.000    1.900
   8760.000    1.857
   8790.000    1.830
   8820.000    1.896
   8850.000    1.846
   8880.000    1.860
   8910.000    1.841
   8940.000    1.923
   8970.000    1.861
   9000.000    1.822
   9030.000    1.858
   9060.000    1.877
   9090.000    1.842
   9120.000    1.892
   9150.000    1.781
   9180.000    1.803
   9210.000    1.874
   9240.000    1.868
   9270.000    1.806
   9300.000    1.860
   9330.000    1.872
   9360.000    1.841
   9390.000    1.811
   9420.000    1.856
   9450.000    1.860
   9480.000    1.843
   9510.000    1.888
   9540.000    1.882
   9570.000    1.801
   9600.000    1.897
   9630.000    1.840
   9660.000    1.898
   9690.000    1.888
   9720.000    1.881
   9750.000    1.784
   9780.000    1.868
   9810.000    1.860
   9840.000    1.828
   9870.000    2.042
   9900.000    1.902
   9930.000    1.926
   9960.000    1.900
   9990.000    1.908
  10020.000    1.873
  10050.000    1.887
  10080.000    1.870
  10110.000    2.044
  10140.000    1.818
  10170.000    1.895
  10200.000    1.904
  10230.000    1.968
  10260.000    1.866
  10290.000    1.957
  10320.000    1.812
  10350.000    1.926
  10380.000    1.951
  10410.000    1.985
  10440.000    1.895
  10470.000    1.982
  10500.000    1.919
  10530.000    1.925
  10560.000    1.895
  10590.000    1.885
  10620.000    1.946
  10650.000    2.049
  10680.000    1.941
  10710.000    1.855
  10740.000    1.866
  10770.000    1.843
  10800.000    1.866
  10830.000    1.934
  10860.000    1.863
  10890.000    1.928
  10920.000    2.020
  10950.000    1.869
  10980.000    1.906
  11010.000    1.981
  11040.000    1.937
  11070.000    1.798
  11100.000    1.977
  11130.000    1.750
  11160.000    2.016
  11190.000    1.955
  11220.000    2.038
  11250.000    1.967
  11280.000    2.020
  11310.000    1.980
  11340.000    1.979
  11370.000    1.997
  11400.000    1.967
  11430.000    1.964
  11460.000    2.008
  11490.000    2.077
  11520.000    2.054
  11550.000    2.079
  11580.000    1.961
  11610.000    1.937
  11640.000    1.951
  11670.000    2.020
  11700.000    1.947
  11730.000    1.915
  11760.000    1.979
  11790.000    1.974
  11820.000    2.027
  11850.000    2.002
  11880.000    2.030
  11910.000    1.968
  11940.000    1.951
  11970.000    1.916
  12000.000    2.037
  12030.000    1.993
  12060.000    1.976
  12090.000    2.010
  12120.000    2.051
  12150.000    1.993
  12180.000    1.977
  12210.000    1.971
  12240.000    1.991
  12270.000    2.053
  12300.000    1.945
  12330.000    1.951
  12360.000    1.925
  12390.000    1.950
  12420.000    2.081
  12450.000    2.007
  12480.000    1.954
  12510.000    1.954
  12540.000    1.987
  12570.000    1.968
  12600.000    1.993
  12630.000    1.961
  12660.000    1.927
  12690.000    1.947
  12720.000    1.944
  12750.000    1.926
  12780.000    2.041
  12810.000    1.990
  12840.000    1.945
  12870.000    1.965
  12900.000    2.031
  12930.000    1.949
  12960.000    1.984
  12990.000    2.013
  13020.000    1.960
  13050.000    1.926
  13080.000    2.028
  13110.000    2.008
  13140.000    2.014
  13170.000    2.011
  13200.000    1.990
  13230.000    1.972
  13260.000    2.015
  13290.000    2.086
  13320.000    2.097
  13350.000    2.056
  13380.000    2.031
  13410.000    1.988
  13440.000    2.004
  13470.000    2.014
  13500.000    2.037
  13530.000    2.136
  13560.000    2.098
  13590.000    2.017
  13620.000    1.922
  13650.000    2.009
  13680.000    1.968
  13710.000    2.064
  13740.000    2.011
  13770.000    2.090
  13800.000    1.989
  13830.000    2.021
  13860.000    1.975
  13890.000    2.015
  13920.000    2.010
  13950.000    2.027
  13980.000    2.041
  14010.000    2.056
  14040.000    2.030
  14070.000    1.975
  14100.000    1.991
  14130.000    2.065
  14160.000    2.037
  14190.000    2.014
  14220.000    2.059
  14250.000    1.964
  14280.000    1.976
  14310.000    2.019
  14340.000    2.064
  14370.000    2.120
  14400.000    2.082
  14430.000    2.029
  14460.000    2.032
  14490.000    2.046
  14520.000    2.061
  14550.000    1.986
  14580.000    2.043
  14610.000    2.036
  14640.000    2.043
  14670.000    2.029
  14700.000    2.069
  14730.000    2.091
  14760.000    2.042
  14790.000    2.008
  14820.000    2.077
  14850.000    1.995
  14880.000    2.013
  14910.000    1.958
  14940.000    1.981
  14970.000    2.016
  15000.000    2.065
  15030.000    1.992
  15060.000    2.092
  15090.000    2.048
  15120.000    2.132
  15150.000    2.031
  15180.000    2.057
  15210.000    2.056
  15240.000    2.060
  15270.000    2.057
  15300.000    1.993
  15330.000    2.029
  15360.000    2.009
  15390.000    1.971
  15420.000    1.968
  15450.000    2.105
  15480.000    2.030
  15510.000    2.044
  15540.000    2.070
  15570.000    1.983
  15600.000    2.068
  15630.000    2.096
  15660.000    1.958
  15690.000    2.078
  15720.000    2.076
  15750.000    2.069
  15780.000    2.048
  15810.000    1.950
  15840.000    1.995
  15870.000    2.110
  15900.000    1.967
  15930.000    2.039
  15960.000    1.971
  15990.000    1.946
  16020.000    1.985
  16050.000    1.962
  16080.000    1.988
  16110.000    2.011
  16140.000    2.020
  16170.000    2.096
  16200.000    1.991
  16230.000    2.074
  16260.000    2.031
  16290.000    2.007
  16320.000    2.001
  16350.000    2.064
  16380.000    2.038
  16410.000    2.067
  16440.000    2.089
  16470.000    2.013
  16500.000    2.005
  16530.000    2.010
  16560.000    2.033
  16590.000    2.050
  16620.000    1.964
  16650.000    2.000
  16680.000    2.038
  16710.000    2.031
  16740.000    1.978
  16770.000    2.073
  16800.000    1.959
  16830.000    1.983
  16860.000    2.004
  16890.000    2.056
  16920.000    2.016
  16950.000    2.028
  16980.000    2.053
  17010.000    2.072
  17040.000    2.005
  17070.000    2.043
  17100.000    2.037
  17130.000    2.094
  17160.000    2.058
  17190.000    2.125
  17220.000    2.096
  17250.000    2.066
  17280.000    2.022
  17310.000    2.107
  17340.000    2.017
  17370.000    1.985
  17400.000    2.052
  17430.000    2.003
  17460.000    2.064
  17490.000    1.953
  17520.000    1.963
  17550.000    2.025
  17580.000    1.999
  17610.000    2.016
  17640.000    2.052
  17670.000    2.030
  17700.000    1.887
  17730.000    2.033
  17760.000    1.962
  17790.000    1.976
  17820.000    1.966
  17850.000    2.068
  17880.000    1.979
  17910.000    2.041
  17940.000    2.032
  17970.000    1.841
  18000.000    1.885
  18030.000    1.853
  18060.000    1.984
  18090.000    1.887
  18120.000    1.757
  18150.000    1.793
  18180.000    1.815
  18210.000    1.754
  18240.000    1.995
  18270.000    1.777
  18300.000    1.930
  18330.000    1.991
  18360.000    1.816
  18390.000    1.865
  18420.000    1.883
  18450.000    1.872
  18480.000    1.885
  18510.000    1.840
  18540.000    1.879
  18570.000    1.814
  18600.000    1.828
  18630.000    1.998
  18660.000    1.776
  18690.000    1.924
  18720.000    1.803
  18750.000    1.932
  18780.000    1.765
  18810.000    1.772
  18840.000    1.884
  18870.000    1.763
  18900.000    1.881
  18930.000    1.821
  18960.000    1.830
  18990.000    1.758
  19020.000    1.871
  19050.000    1.799
  19080.000    1.779
  19110.000    1.926
  19140.000    1.950
  19170.000    1.934
  19200.000    1.945
  19230.000    1.928
  19260.000    1.922
  19290.000    1.863
  19320.000    1.777
  19350.000    1.802
  19380.000    1.887
  19410.000    1.934
  19440.000    1.797
  19470.000    2.000
  19500.000    1.852
  19530.000    1.776
  19560.000    1.801
  19590.000    1.809
  19620.000    1.788
  19650.000    1.903
  19680.000    1.985
  19710.000    1.963
  19740.000    1.933
  19770.000    1.896
  19800.000    1.877
  19830.000    1.745
  19860.000    1.770
  19890.000    1.874
  19920.000    1.885
  19950.000    1.821
  19980.000    1.809
  20010.000    1.761
  20040.000    1.786
  20070.000    2.000
  20100.000    1.988
  20130.000    1.782
  20160.000    1.811
  20190.000    1.808
  20220.000    1.886
  20250.000    1.809
  20280.000    1.847
  20310.000    1.953
  20340.000    1.751
  20370.000    1.764
  20400.000    1.771
  20430.000    1.849
  20460.000    1.825
  20490.000    1.743
  20520.000    1.838
  20550.000    1.791
  20580.000    1.962
  20610.000    1.778
  20640.000    1.792
  20670.000    1.814
  20700.000    1.801
  20730.000    1.774
  20760.000    1.920
  20790.000    1.730
  20820.000    1.858
  20850.000    1.779
  20880.000    1.838
  20910.000    1.834
  20940.000    1.717
  20970.000    1.823
  21000.000    1.955
  21030.000    1.727
  21060.000    1.879
  21090.000    1.710
  21120.000    1.726
  21150.000    1.857
  21180.000    1.932
  21210.000    1.768
  21240.000    1.761
  21270.000    1.826
  21300.000    1.736
  21330.000    1.804
  21360.000    1.741
  21390.000    1.912
  21420.000    1.887
  21450.000    1.755
  21480.000    1.840
  21510.000    1.736
  21540.000    1.831
  21570.000    1.756
  21600.000    1.788
  21630.000    1.871
  21660.000    1.986
  21690.000    1.956
  21720.000    1.863
  21750.000    1.865
  21780.000    1.948
  21810.000    1.862
  21840.000    1.954
  21870.000    1.982
  21900.000    1.710
  21930.000    1.877
  21960.000    1.756
  21990.000    1.795
  22020.000    1.849
  22050.000    1.842
  22080.000    1.874
  22110.000    1.908
  22140.000    1.835
  22170.000    1.874
  22200.000    1.867
  22230.000    1.846
  22260.000    1.774
  22290.000    1.858
  22320.000    1.887
  22350.000    1.861
  22380.000    1.866
  22410.000    1.887
  22440.000    1.867
  22470.000    1.756
  22500.000    1.886
  22530.000    1.820
  22560.000    1.742
  22590.000    1.749
  22620.000    1.751
  22650.000    1.707
  22680.000    1.815
  22710.000    1.895
  22740.000    1.774
  22770.000    1.762
  22800.000    1.884
  22830.000    1.770
  22860.000    1.903
  22890.000    1.805
  22920.000    1.752
  22950.000    1.943
  22980.000    1.918
  23010.000    1.875
  23040.000    1.870
  23070.000    1.824
  23100.000    1.851
  23130.000    1.818
  23160.000    1.888
  23190.000    1.798
  23220.000    1.880
  23250.000    1.809
  23280.000    1.812
  23310.000    1.793
  23340.000    1.817
  23370.000    1.869
  23400.000    1.952
  23430.000    1.955
  23460.000    1.880
  23490.000    1.766
  23520.000    1.789
  23550.000    1.891
  23580.000    1.850
  23610.000    1.772
  23640.000    1.837
  23670.000    1.826
  23700.000    1.832
  23730.000    1.822
  23760.000    1.892
  23790.000    1.914
  23820.000    1.872
  23850.000    1.836
  23880.000    1.822
  23910.000    1.878
  23940.000    1.906
  23970.000    1.839
  24000.000    1.804
  24030.000    1.891
  24060.000    1.869
  24090.000    1.969
  24120.000    1.907
  24150.000    1.869
  24180.000    1.777
  24210.000    1.793
  24240.000    1.879
  24270.000    1.815
  24300.000    1.888
  24330.000    1.849
  24360.000    1.910
  24390.000    1.954
  24420.000    1.913
  24450.000    1.814
  24480.000    1.796
  24510.000    1.806
  24540.000    1.866
  24570.000    2.026
  24600.000    1.833
  24630.000    1.870
  24660.000    1.759
  24690.000    1.889
  24720.000    1.797
  24750.000    1.860
  24780.000    1.771
  24810.000    1.882
  24840.000    1.819
  24870.000    1.745
  24900.000    1.811
  24930.000    1.838
  24960.000    1.784
  24990.000    1.798
  25020.000    1.811
  25050.000    1.808
  25080.000    1.920
  25110.000    1.790
  25140.000    1.871
  25170.000    1.968
  25200.000    1.869
  25230.000    1.785
  25260.000    1.788
  25290.000    1.949
  25320.000    1.802
  25350.000    1.893
  25380.000    1.944
  25410.000    1.916
  25440.000    1.813
  25470.000    1.964
  25500.000    1.938
  25530.000    1.778
  25560.000    1.804
  25590.000    1.861
  25620.000    1.890
  25650.000    1.813
  25680.000    1.905
  25710.000    1.864
  25740.000    1.912
  25770.000    1.893
  25800.000    1.779
  25830.000    1.841
  25860.000    1.894
  25890.000    1.908
  25920.000    1.925
  25950.000    1.810
  25980.000    1.797
  26010.000    1.845
  26040.000    1.944
  26070.000    1.763
  26100.000    1.834
  26130.000    1.871
  26160.000    1.880
  26190.000    1.937
  26220.000    1.982
  26250.000    1.827
  26280.000    1.867
  26310.000    1.887
  26340.000    1.852
  26370.000    1.845
  26400.000    1.803
  26430.000    1.839
  26460.000    1.805
  26490.000    1.868
  26520.000    1.767
  26550.000    1.830
  26580.000    1.850
  26610.000    1.865
  26640.000    1.903
  26670.000    1.921
  26700.000    1.836
  26730.000    1.956
  26760.000    1.929
  26790.000    1.957
  26820.000    1.961
  26850.000    1.819
  26880.000    1.982
  26910.000    1.912
  26940.000    1.952
  26970.000    1.923
  27000.000    1.925
  27030.000    1.992
  27060.000    1.904
  27090.000    1.958
  27120.000    1.747
  27150.000    1.996
  27180.000    1.797
  27210.000    1.842
  27240.000    1.818
  27270.000    1.832
  27300.000    1.950
  27330.000    1.909
  27360.000    1.875
  27390.000    1.971
  27420.000    1.870
  27450.000    1.909
  27480.000    1.841
  27510.000    1.874
  27540.000    1.821
  27570.000    1.891
  27600.000    1.939
  27630.000    1.884
  27660.000    1.906
  27690.000    1.858
  27720.000    1.901
  27750.000    1.865
  27780.000    1.913
  27810.000    1.964
  27840.000    1.842
  27870.000    1.814
  27900.000    1.741
  27930.000    1.842
  27960.000    1.794
  27990.000    1.992
  28020.000    1.971
  28050.000    1.936
  28080.000    1.839
  28110.000    1.851
  28140.000    1.892
  28170.000    1.912
  28200.000    1.766
  28230.000    1.772
  28260.000    1.834
  28290.000    1.854
  28320.000    1.785
  28350.000    1.763
  28380.000    1.854
  28410.000    1.970
  28440.000    1.859
  28470.000    1.749
  28500.000    1.801
  28530.000    1.792
  28560.000    1.737
  28590.000    1.785
  28620.000    1.815
  28650.000    1.916
  28680.000    1.882
  28710.000    1.895
  28740.000    1.807
  28770.000    1.845
  28800.000    1.900
  28830.000    1.830
  28860.000    1.910
  28890.000    1.859
  28920.000    1.756
  28950.000    1.817
  28980.000    1.994
  29010.000    1.951
  29040.000    1.798
  29070.000    1.908
  29100.000    1.934
  29130.000    1.823
  29160.000    1.864
  29190.000    1.935
  29220.000    1.801
  29250.000    1.780
  29280.000    1.878
  29310.000    2.023
  29340.000    1.873
  29370.000    1.950
  29400.000    1.949
  29430.000    1.837
  29460.000    1.770
  29490.000    1.818
  29520.000    1.951
  29550.000    1.769
  29580.000    1.861
  29610.000    1.953
  29640.000    1.705
  29670.000    1.704
  29700.000    1.788
  29730.000    1.818
  29760.000    1.949
  29790.000    1.824
  29820.000    1.853
  29850.000    1.893
  29880.000    1.941
  29910.000    1.962
  29940.000    1.823
  29970.000    2.042
  30000.000    1.843
  30030.000    2.101
  30060.000    1.993
  30090.000    1.827
  30120.000    1.937
  30150.000    1.788
  30180.000    1.791
  30210.000    1.984
  30240.000    1.799
  30270.000    1.756
  30300.000    1.769
  30330.000    1.800
  30360.000    1.833
  30390.000    1.947
  30420.000    1.973
  30450.000    1.856
  30480.000    1.848
  30510.000    1.853
  30540.000    1.761
  30570.000    1.797
  30600.000    1.851
  30630.000    1.866
  30660.000    1.857
  30690.000    1.949
  30720.000    1.844
  30750.000    1.839
  30780.000    1.871
  30810.000    1.760
  30840.000    1.951
  30870.000    1.843
  30900.000    1.758
  30930.000    1.799
  30960.000    1.900
  30990.000    1.828
  31020.000    1.874
  31050.000    1.866
  31080.000    1.768
  31110.000    1.865
  31140.000    1.758
  31170.000    1.878
  31200.000    1.922
  31230.000    1.836
  31260.000    1.770
  31290.000    1.922
  31320.000    1.756
  31350.000    1.869
  31380.000    1.735
  31410.000    1.843
  31440.000    1.890
  31470.000    1.958
  31500.000    1.872
  31530.000    1.810
  31560.000    1.788
  31590.000    1.916
  31620.000    1.780
  31650.000    1.835
  31680.000    1.856
  31710.000    1.791
  31740.000    1.823
  31770.000    1.854
  31800.000    1.775
  31830.000    1.755
  31860.000    1.795
  31890.000    1.869
  31920.000    1.760
  31950.000    1.769
  31980.000    1.784
  32010.000    1.786
  32040.000    1.798
  32070.000    1.828
  32100.000    1.825
  32130.000    1.755
  32160.000    1.871
  32190.000    1.929
  32220.000    1.850
  32250.000    1.846
  32280.000    1.916
  32310.000    1.804
  32340.000    1.885
  32370.000    1.819
  32400.000    1.936
  32430.000    1.901
  32460.000    1.986
  32490.000    1.840
  32520.000    1.942
  32550.000    2.041
  32580.000    1.996
  32610.000    1.953
  32640.000    1.761
  32670.000    1.821
  32700.000    1.796
  32730.000    1.937
  32760.000    1.828
  32790.000    1.914
  32820.000    1.905
  32850.000    1.845
  32880.000    1.873
  32910.000    2.032
  32940.000    1.916
  32970.000    1.803
  33000.000    1.769
  33030.000    1.887
  33060.000    1.782
  33090.000    1.830
  33120.000    1.926
  33150.000    1.964
  33180.000    1.866
  33210.000    1.954
  33240.000    1.928
  33270.000    1.988
  33300.000    1.970
  33330.000    1.862
  33360.000    1.953
  33390.000    1.888
  33420.000    1.823
  33450.000    2.036
  33480.000    1.812
  33510.000    1.964
  33540.000    1.867
  33570.000    1.901
  33600.000    1.870
  33630.000    1.770
  33660.000    1.833
  33690.000    1.910
  33720.000    1.901
  33750.000    1.944
  33780.000    1.867
  33810.000    1.857
  33840.000    1.878
  33870.000    1.797
  33900.000    1.876
  33930.000    1.845
  33960.000    2.031
  33990.000    1.822
  34020.000    1.979
  34050.000    1.966
  34080.000    1.916
  34110.000    2.005
  34140.000    1.923
  34170.000    1.847
  34200.000    2.021
  34230.000    1.947
  34260.000    1.909
  34290.000    1.993
  34320.000    1.927
  34350.000    1.981
  34380.000    2.010
  34410.000    1.830
  34440.000    1.936
  34470.000    1.974
  34500.000    1.965
  34530.000    1.934
  34560.000    1.943
  34590.000    1.914
  34620.000    1.893
  34650.000    1.874
  34680.000    1.914
  34710.000    1.944
  34740.000    1.804
  34770.000    1.980
  34800.000    1.859
  34830.000    1.955
  34860.000    1.942
  34890.000    1.940
  34920.000    1.969
  34950.000    1.879
  34980.000    1.977
  35010.000    1.888
  35040.000    1.916
  35070.000    1.883
  35100.000    1.930
  35130.000    1.900
  35160.000    1.863
  35190.000    1.871
  35220.000    1.851
  35250.000    1.947
  35280.000    1.957
  35310.000    1.914
  35340.000    1.890
  35370.000    1.991
  35400.000    1.865
  35430.000    1.845
  35460.000    1.954
  35490.000    1.863
  35520.000    2.036
  35550.000    1.853
  35580.000    1.839
  35610.000    1.799
  35640.000    1.875
  35670.000    1.832
  35700.000    1.879
  35730.000    1.947
  35760.000    1.944
  35790.000    1.905
  35820.000    2.044
  35850.000    2.050
  35880.000    2.074
  35910.000    2.035
  35940.000    2.047
  35970.000    2.024
  36000.000    2.056
  36030.000    2.104
  36060.000    2.064
  36090.000    2.093
  36120.000    2.062
  36150.000    2.056
  36180.000    2.083
  36210.000    2.004
  36240.000    2.023
  36270.000    2.110
  36300.000    2.075
  36330.000    1.958
  36360.000    2.080
  36390.000    2.008
  36420.000    2.058
  36450.000    2.070
  36480.000    2.026
  36510.000    2.069
  36540.000    2.048
  36570.000    2.077
  36600.000    2.012
  36630.000    2.073
  36660.000    2.062
  36690.000    2.122
  36720.000    2.032
  36750.000    2.026
  36780.000    2.001
  36810.000    2.016
  36840.000    2.066
  36870.000    2.024
  36900.000    1.987
  36930.000    2.039
  36960.000    2.092
  36990.000    2.060
  37020.000    2.094
  37050.000    2.003
  37080.000    2.006
  37110.000    2.030
  37140.000    2.001
  37170.000    1.986
  37200.000    2.138
  37230.000    2.047
  37260.000    2.090
  37290.000    2.055
  37320.000    2.084
  37350.000    2.054
  37380.000    2.049
  37410.000    2.064
  37440.000    2.058
  37470.000    2.066
  37500.000    2.082
  37530.000    2.051
  37560.000    2.020
  37590.000    2.101
  37620.000    2.015
  37650.000    2.004
  37680.000    2.033
  37710.000    2.050
  37740.000    1.996
  37770.000    2.042
  37800.000    1.998
  37830.000    2.022
  37860.000    2.008
  37890.000    2.037
  37920.000    2.076
  37950.000    2.097
  37980.000    1.988
  38010.000    1.996
  38040.000    1.998
  38070.000    2.085
  38100.000    1.990
  38130.000    2.038
  38160.000    2.022
  38190.000    2.076
  38220.000    1.991
  38250.000    2.083
  38280.000    1.991
  38310.000    2.073
  38340.000    2.066
  38370.000    2.069
  38400.000    2.004
  38430.000    2.026
  38460.000    1.942
  38490.000    2.067
  38520.000    1.979
  38550.000    2.013
  38580.000    2.064
  38610.000    2.078
  38640.000    2.081
  38670.000    2.085
  38700.000    2.045
  38730.000    2.067
  38760.000    1.909
  38790.000    2.035
  38820.000    2.007
  38850.000    2.005
  38880.000    2.058
  38910.000    2.048
  38940.000    2.038
  38970.000    1.992
  39000.000    1.968
  39030.000    2.091
  39060.000    2.071
  39090.000    2.081
  39120.000    1.947
  39150.000    2.024
  39180.000    2.088
  39210.000    1.988
  39240.000    1.998
  39270.000    1.977
  39300.000    2.034
  39330.000    2.004
  39360.000    1.983
  39390.000    1.961
  39420.000    1.969
  39450.000    1.832
  39480.000    2.081
  39510.000    2.051
  39540.000    2.089
  39570.000    2.087
  39600.000    1.906
  39630.000    2.090
  39660.000    2.041
  39690.000    2.026
  39720.000    2.074
  39750.000    2.052
  39780.000    2.065
  39810.000    2.018
  39840.000    2.067
  39870.000    2.078
  39900.000    2.009
  39930.000    2.134
  39960.000    2.194
  39990.000    2.133
  40020.000    2.117
  40050.000    2.297
  40080.000    2.075
  40110.000    2.156
  40140.000    2.280
  40170.000    2.238
  40200.000    2.229
  40230.000    2.252
  40260.000    2.256
  40290.000    2.093
  40320.000    2.164
  40350.000    2.079
  40380.000    2.092
  40410.000    2.151
  40440.000    2.064
  40470.000    2.158
  40500.000    2.103
  40530.000    2.058
  40560.000    2.208
  40590.000    2.187
  40620.000    2.092
  40650.000    2.126
  40680.000    2.113
  40710.000    2.063
  40740.000    2.040
  40770.000    2.012
  40800.000    2.080
  40830.000    2.033
  40860.000    1.916
  40890.000    1.849
  40920.000    1.835
  40950.000    2.031
  40980.000    1.992
  41010.000    2.063
  41040.000    2.000
  41070.000    2.012
  41100.000    2.043
  41130.000    1.844
  41160.000    1.940
  41190.000    2.005
  41220.000    1.992
  41250.000    2.042
  41280.000    1.946
  41310.000    1.986
  41340.000    2.084
  41370.000    1.958
  41400.000    2.011
  41430.000    2.027
  41460.000    2.004
  41490.000    1.984
  41520.000    1.964
  41550.000    1.913
  41580.000    2.025
  41610.000    1.971
  41640.000    1.961
  41670.000    1.951
  41700.000    1.949
  41730.000    1.897
  41760.000    1.889
  41790.000    1.897
  41820.000    1.942
  41850.000    1.950
  41880.000    2.042
  41910.000    1.949
  41940.000    1.970
  41970.000    1.870
  42000.000    2.039
  42030.000    1.935
  42060.000    1.985
  42090.000    1.789
  42120.000    1.982
  42150.000    2.007
  42180.000    1.948
  42210.000    1.966
  42240.000    1.931
  42270.000    1.999
  42300.000    1.932
  42330.000    1.950
  42360.000    2.042
  42390.000    2.101
  42420.000    1.988
  42450.000    1.863
  42480.000    1.962
  42510.000    1.970
  42540.000    1.865
  42570.000    1.922
  42600.000    1.867
  42630.000    1.997
  42660.000    2.031
  42690.000    1.996
  42720.000    1.951
  42750.000    1.975
  42780.000    1.997
  42810.000    2.030
  42840.000    2.027
  42870.000    2.085
  42900.000    1.966
  42930.000    2.013
  42960.000    1.969
  42990.000    2.057
  43020.000    2.041
  43050.000    2.050
  43080.000    2.055
  43110.000    1.979
  43140.000    2.004
  43170.000    2.091
  43200.000    2.026
  43230.000    2.082
  43260.000    2.052
  43290.000    2.032
  43320.000    2.011
  43350.000    2.055
  43380.000    2.080
  43410.000    2.078
  43440.000    1.957
  43470.000    2.012
  43500.000    1.986
  43530.000    2.090
  43560.000    2.034
  43590.000    2.129
  43620.000    1.999
  43650.000    2.033
  43680.000    1.987
  43710.000    2.029
  43740.000    1.991
  43770.000    1.992
  43800.000    2.003
  43830.000    2.013
  43860.000    2.010
  43890.000    2.068
  43920.000    1.942
  43950.000    1.982
  43980.000    2.009
  44010.000    1.967
  44040.000    1.957
  44070.000    2.005
  44100.000    2.085
  44130.000    2.015
  44160.000    2.005
  44190.000    1.956
  44220.000    1.935
  44250.000    2.003
  44280.000    2.004
  44310.000    1.952
  44340.000    1.985
  44370.000    2.016
  44400.000    2.053
  44430.000    2.042
  44460.000    2.029
  44490.000    1.995
  44520.000    1.999
  44550.000    1.937
  44580.000    1.955
  44610.000    1.956
  44640.000    1.936
  44670.000    1.904
  44700.000    1.946
  44730.000    1.941
  44760.000    1.887
  44790.000    1.876
  44820.000    1.987
  44850.000    1.955
  44880.000    1.946
  44910.000    1.964
  44940.000    1.914
  44970.000    1.765
  45000.000    1.890
  45030.000    1.789
  45060.000    1.771
  45090.000    1.802
  45120.000    1.832
  45150.000    1.863
  45180.000    1.882
  45210.000    1.831
  45240.000    1.966
  45270.000    1.985
  45300.000    1.830
  45330.000    1.952
  45360.000    1.966
  45390.000    1.962
  45420.000    1.809
  45450.000    1.845
  45480.000    1.910
  45510.000    1.920
  45540.000    2.013
  45570.000    1.951
  45600.000    1.969
  45630.000    1.927
  45660.000    1.972
  45690.000    1.838
  45720.000    1.978
  45750.000    1.881
  45780.000    1.825
  45810.000    1.779
  45840.000    1.946
  45870.000    1.961
  45900.000    1.942
  45930.000    1.964
  45960.000    1.912
  45990.000    1.949
  46020.000    1.907
  46050.000    1.790
  46080.000    1.842
  46110.000    1.976
  46140.000    1.954
  46170.000    1.927
  46200.000    1.864
  46230.000    1.974
  46260.000    1.999
  46290.000    1.974
  46320.000    1.730
  46350.000    1.808
  46380.000    1.958
  46410.000    1.900
  46440.000    2.021
  46470.000    1.945
  46500.000    1.905
  46530.000    1.825
  46560.000    1.951
  46590.000    1.928
  46620.000    1.887
  46650.000    1.982
  46680.000    1.941
  46710.000    1.929
  46740.000    1.925
  46770.000    1.807
  46800.000    1.879
  46830.000    1.832
  46860.000    1.905
  46890.000    1.936
  46920.000    2.043
  46950.000    2.084
  46980.000    2.020
  47010.000    2.003
  47040.000    2.006
  47070.000    1.973
  47100.000    2.014
  47130.000    2.019
  47160.000    2.053
  47190.000    2.001
  47220.000    2.045
  47250.000    2.030
  47280.000    2.115
  47310.000    1.993
  47340.000    2.036
  47370.000    1.849
  47400.000    1.841
  47430.000    1.865
  47460.000    1.920
  47490.000    1.846
  47520.000    1.926
  47550.000    1.860
  47580.000    1.939
  47610.000    1.966
  47640.000    1.900
  47670.000    1.797
  47700.000    1.845
  47730.000    1.845
  47760.000    1.894
  47790.000    1.920
  47820.000    1.948
  47850.000    1.851
  47880.000    1.892
  47910.000    1.908
  47940.000    1.896
  47970.000    1.822
  48000.000    1.914
  48030.000    1.939
  48060.000    1.971
  48090.000    1.936
  48120.000    1.958
  48150.000    1.787
  48180.000    1.856
  48210.000    1.753
  48240.000    1.970
  48270.000    1.833
  48300.000    1.916
  48330.000    1.842
  48360.000    1.929
  48390.000    1.910
  48420.000    1.929
  48450.000    1.818
  48480.000    1.968
  48510.000    2.037
  48540.000    1.776
  48570.000    1.937
  48600.000    1.890
  48630.000    1.818
  48660.000    1.919
  48690.000    1.802
  48720.000    1.902
  48750.000    1.940
  48780.000    1.887
  48810.000    1.927
  48840.000    1.970
  48870.000    1.786
  48900.000    1.822
  48930.000    1.916
  48960.000    1.778
  48990.000    1.771
  49020.000    1.863
  49050.000    1.950
  49080.000    1.924
  49110.000    1.843
  49140.000    1.912
  49170.000    1.927
  49200.000    2.026
  49230.000    1.789
  49260.000    1.807
  49290.000    1.924
  49320.000    1.698
  49350.000    1.781
  49380.000    1.806
  49410.000    1.834
  49440.000    1.927
  49470.000    1.993
  49500.000    2.009
  49530.000    1.995
  49560.000    1.997
  49590.000    1.883
  49620.000    1.925
  49650.000    1.943
  49680.000    1.797
  49710.000    1.746
  49740.000    1.750
  49770.000    2.016
  49800.000    1.927
  49830.000    1.879
  49860.000    2.003
  49890.000    1.857
  49920.000    1.979
  49950.000    1.851
  49980.000    1.806
  50010.000    1.770
  50040.000    1.973
  50070.000    1.905
  50100.000    1.888
  50130.000    1.784
  50160.000    1.747
  50190.000    1.911
  50220.000    1.747
  50250.000    1.838
  50280.000    1.857
  50310.000    1.764
  50340.000    1.719
  50370.000    1.789
  50400.000    1.964
  50430.000    1.923
  50460.000    1.961
  50490.000    1.805
  50520.000    1.788
  50550.000    1.995
  50580.000    1.865
  50610.000    1.900
  50640.000    1.850
  50670.000    1.832
  50700.000    1.798
  50730.000    1.887
  50760.000    1.804
  50790.000    1.931
  50820.000    1.775
  50850.000    1.839
  50880.000    1.703
  50910.000    1.845
  50940.000    1.777
  50970.000    1.754
  51000.000    1.767
  51030.000    1.850
  51060.000    1.809
  51090.000    1.873
  51120.000    1.911
  51150.000    1.826
  51180.000    1.988
  51210.000    1.857
  51240.000    1.926
  51270.000    1.918
  51300.000    1.965
  51330.000    1.908
  51360.000    1.930
  51390.000    1.804
  51420.000    1.979
  51450.000    1.880
  51480.000    1.884
  51510.000    1.840
  51540.000    1.814
  51570.000    1.971
  51600.000    1.827
  51630.000    1.772
  51660.000    1.744
  51690.000    1.993
  51720.000    1.932
  51750.000    1.883
  51780.000    1.759
  51810.000    1.949
  51840.000    1.810
  51870.000    1.856
  51900.000    1.910
  51930.000    1.750
  51960.000    1.907
  51990.000    1.930
  52020.000    1.911
  52050.000    1.874
  52080.000    1.864
  52110.000    1.788
  52140.000    1.835
  52170.000    1.910
  52200.000    1.843
  52230.000    1.815
  52260.000    1.854
  52290.000    1.917
  52320.000    1.810
  52350.000    1.708
  52380.000    1.815
  52410.000    1.954
  52440.000    1.830
  52470.000    1.936
  52500.000    1.926
  52530.000    1.843
  52560.000    1.812
  52590.000    2.063
  52620.000    1.948
  52650.000    1.907
  52680.000    1.812
  52710.000    1.901
  52740.000    1.966
  52770.000    1.851
  52800.000    1.921
  52830.000    1.913
  52860.000    1.835
  52890.000    1.859
  52920.000    1.865
  52950.000    1.860
  52980.000    1.888
  53010.000    2.019
  53040.000    1.869
  53070.000    1.859
  53100.000    1.876
  53130.000    2.005
  53160.000    1.904
  53190.000    1.954
  53220.000    1.900
  53250.000    2.001
  53280.000    1.868
  53310.000    1.916
  53340.000    1.771
  53370.000    1.947
  53400.000    1.689
  53430.000    1.937
  53460.000    1.922
  53490.000    1.898
  53520.000    1.915
  53550.000    1.737
  53580.000    1.951
  53610.000    1.883
  53640.000    1.924
  53670.000    1.900
  53700.000    1.912
  53730.000    1.766
  53760.000    1.775
  53790.000    1.746
  53820.000    1.949
  53850.000    1.832
  53880.000    1.897
  53910.000    1.854
  53940.000    1.944
  53970.000    1.887
  54000.000    1.755
  54030.000    1.762
  54060.000    1.891
  54090.000    1.900
  54120.000    1.791
  54150.000    1.831
  54180.000    1.751
  54210.000    1.858
  54240.000    1.798
  54270.000    1.894
  54300.000    1.967
  54330.000    1.775
  54360.000    1.930
  54390.000    1.866
  54420.000    1.794
  54450.000    1.752
  54480.000    1.880
  54510.000    1.866
  54540.000    1.865
  54570.000    1.844
  54600.000    1.791
  54630.000    1.738
  54660.000    1.948
  54690.000    1.847
  54720.000    1.827
  54750.000    1.821
  54780.000    1.897
  54810.000    1.851
  54840.000    1.896
  54870.000    1.915
  54900.000    1.876
  54930.000    1.959
  54960.000    1.917
  54990.000    1.870
  55020.000    1.854
  55050.000    1.824
  55080.000    1.919
  55110.000    1.821
  55140.000    1.973
  55170.000    1.813
  55200.000    1.787
  55230.000    1.803
  55260.000    1.904
  55290.000    1.862
  55320.000    1.900
  55350.000    1.807
  55380.000    1.777
  55410.000    1.900
  55440.000    1.824
  55470.000    1.784
  55500.000    1.894
  55530.000    1.949
  55560.000    1.862
  55590.000    1.891
  55620.000    1.831
  55650.000    1.941
  55680.000    1.752
  55710.000    1.807
  55740.000    1.757
  55770.000    1.959
  55800.000    1.945
  55830.000    1.831
  55860.000    1.953
  55890.000    1.798
  55920.000    1.909
  55950.000    1.878
  55980.000    1.923
  56010.000    1.804
  56040.000    1.776
  56070.000    1.843
  56100.000    1.794
  56130.000    1.944
  56160.000    1.839
  56190.000    1.942
  56220.000    1.928
  56250.000    1.835
  56280.000    1.836
  56310.000    1.890
  56340.000    1.731
  56370.000    1.945
  56400.000    1.807
  56430.000    1.981
  56460.000    1.944
  56490.000    1.754
  56520.000    1.930
  56550.000    1.964
  56580.000    1.870
  56610.000    1.908
  56640.000    1.920
  56670.000    1.850
  56700.000    1.870
  56730.000    1.863
  56760.000    1.984
  56790.000    1.970
  56820.000    1.935
  56850.000    1.990
  56880.000    1.867
  56910.000    1.798
  56940.000    1.895
  56970.000    1.867
  57000.000    1.873
  57030.000    1.917
  57060.000    1.789
  57090.000    1.736
  57120.000    1.847
  57150.000    1.853
  57180.000    1.962
  57210.000    1.763
  57240.000    1.908
  57270.000    1.832
  57300.000    1.866
  57330.000    1.930
  57360.000    1.828
  57390.000    1.736
  57420.000    1.914
  57450.000    1.813
  57480.000    1.833
  57510.000    1.943
  57540.000    1.762
  57570.000    1.800
  57600.000    1.943
  57630.000    1.916
  57660.000    1.944
  57690.000    1.956
  57720.000    1.872
  57750.000    1.955
  57780.000    1.876
  57810.000    1.905
  57840.000    1.917
  57870.000    1.875
  57900.000    1.925
  57930.000    1.923
  57960.000    1.966
  57990.000    1.981
  58020.000    1.925
  58050.000    1.948
  58080.000    1.911
  58110.000    1.992
  58140.000    1.786
  58170.000    1.785
  58200.000    1.764
  58230.000    1.916
  58260.000    1.838
  58290.000    1.992
  58320.000    1.963
  58350.000    1.881
  58380.000    1.909
  58410.000    1.889
  58440.000    1.775
  58470.000    1.916
  58500.000    1.898
  58530.000    1.800
  58560.000    1.767
  58590.000    1.814
  58620.000    1.901
  58650.000    1.914
  58680.000    1.881
  58710.000    1.967
  58740.000    1.919
  58770.000    1.876
  58800.000    1.961
  58830.000    1.904
  58860.000    1.820
  58890.000    1.917
  58920.000    1.840
  58950.000    1.810
  58980.000    1.752
  59010.000    1.839
  59040.000    1.840
  59070.000    1.838
  59100.000    1.750
  59130.000    1.879
  59160.000    1.825
  59190.000    1.696
  59220.000    1.908
  59250.000    1.901
  59280.000    1.858
  59310.000    1.945
  59340.000    1.804
  59370.000    1.946
  59400.000    1.902
  59430.000    1.809
  59460.000    1.837
  59490.000    1.939
  59520.000    1.855
  59550.000    1.828
  59580.000    1.824
  59610.000    1.765
  59640.000    1.911
  59670.000    1.789
  59700.000    1.834
  59730.000    1.805
  59760.000    1.816
  59790.000    1.826
  59820.000    1.986
  59850.000    1.750
  59880.000    1.900
  59910.000    1.888
  59940.000    1.812
  59970.000    1.791
  60000.000    1.745
  60030.000    2.046
  60060.000    1.909
  60090.000    1.889
  60120.000    1.697
  60150.000    2.108
  60180.000    2.018
  60210.000    2.019
  60240.000    2.103
  60270.000    2.031
  60300.000    1.969
  60330.000    1.954
  60360.000    2.092
  60390.000    2.076
  60420.000    1.983
  60450.000    1.914
  60480.000    1.767
  60510.000    1.745
  60540.000    1.963
  60570.000    2.083
  60600.000    1.983
  60630.000    2.000
  60660.000    2.054
  60690.000    1.987
  60720.000    1.995
  60750.000    2.030
  60780.000    2.040
  60810.000    1.982
  60840.000    1.996
  60870.000    1.969
  60900.000    1.939
  60930.000    2.077
  60960.000    1.816
  60990.000    1.815
  61020.000    1.827
  61050.000    1.786
  61080.000    2.000
  61110.000    1.954
  61140.000    2.065
  61170.000    1.897
  61200.000    2.011
  61230.000    1.839
  61260.000    1.916
  61290.000    1.985
  61320.000    1.858
  61350.000    2.001
  61380.000    1.943
  61410.000    1.870
  61440.000    1.958
  61470.000    1.871
  61500.000    1.980
  61530.000    1.994
  61560.000    2.073
  61590.000    2.049
  61620.000    2.116
  61650.000    2.046
  61680.000    1.883
  61710.000    1.800
  61740.000    1.910
  61770.000    1.980
  61800.000    2.065
  61830.000    2.054
  61860.000    1.990
  61890.000    2.009
  61920.000    1.955
  61950.000    2.000
  61980.000    1.998
  62010.000    1.931
  62040.000    2.055
  62070.000    1.982
  62100.000    2.005
  62130.000    2.022
  62160.000    2.086
  62190.000    2.051
  62220.000    2.046
  62250.000    1.992
  62280.000    2.006
  62310.000    2.018
  62340.000    1.946
  62370.000    2.055
  62400.000    2.034
  62430.000    2.056
  62460.000    1.806
  62490.000    1.801
  62520.000    1.916
  62550.000    1.863
  62580.000    1.765
  62610.000    1.819
  62640.000    1.844
  62670.000    1.989
  62700.000    1.815
  62730.000    1.869
  62760.000    1.941
  62790.000    1.895
  62820.000    1.946
  62850.000    1.917
  62880.000    1.906
  62910.000    1.881
  62940.000    1.703
  62970.000    1.853
  63000.000    1.975
  63030.000    1.884
  63060.000    1.862
  63090.000    1.891
  63120.000    1.866
  63150.000    1.830
  63180.000    1.776
  63210.000    1.839
  63240.000    1.913
  63270.000    1.888
  63300.000    1.972
  63330.000    1.920
  63360.000    1.895
  63390.000    1.937
  63420.000    1.827
  63450.000    1.948
  63480.000    1.748
  63510.000    1.741
  63540.000    1.736
  63570.000    1.934
  63600.000    1.872
  63630.000    1.865
  63660.000    1.998
  63690.000    1.872
  63720.000    1.855
  63750.000    1.773
  63780.000    1.796
  63810.000    1.758
  63840.000    1.985
  63870.000    1.880
  63900.000    1.729
  63930.000    1.755
  63960.000    1.747
  63990.000    1.818
  64020.000    1.847
  64050.000    1.881
  64080.000    1.882
  64110.000    1.760
  64140.000    1.925
  64170.000    1.962
  64200.000    1.800
  64230.000    1.836
  64260.000    1.766
  64290.000    1.945
  64320.000    1.888
  64350.000    1.841
  64380.000    1.768
  64410.000    1.938
  64440.000    1.900
  64470.000    1.815
  64500.000    1.906
  64530.000    1.906
  64560.000    1.822
  64590.000    1.817
  64620.000    1.752
  64650.000    1.790
  64680.000    1.819
  64710.000    1.889
  64740.000    1.908
  64770.000    1.847
  64800.000    1.937
  64830.000    1.884
  64860.000    1.905
  64890.000    1.740
  64920.000    1.851
  64950.000    1.782
  64980.000    1.991
  65010.000    1.819
  65040.000    1.895
  65070.000    1.837
  65100.000    1.862
  65130.000    1.768
  65160.000    1.840
  65190.000    1.891
  65220.000    1.946
  65250.000    1.927
  65280.000    1.976
  65310.000    1.970
  65340.000    1.878
  65370.000    1.924
  65400.000    1.855
  65430.000    1.908
  65460.000    1.838
  65490.000    1.962
  65520.000    1.914
  65550.000    2.002
  65580.000    1.880
  65610.000    1.960
  65640.000    1.864
  65670.000    1.744
  65700.000    1.730
  65730.000    1.961
  65760.000    1.879
  65790.000    1.942
  65820.000    1.980
  65850.000    1.981
  65880.000    1.888
  65910.000    1.909
  65940.000    1.843
  65970.000    1.765
  66000.000    1.807
  66030.000    1.898
  66060.000    1.829
  66090.000    1.746
  66120.000    1.766
  66150.000    1.834
  66180.000    1.869
  66210.000    1.995
  66240.000    1.752
  66270.000    1.879
  66300.000    1.974
  66330.000    1.802
  66360.000    1.768
  66390.000    1.852
  66420.000    1.852
  66450.000    1.765
  66480.000    1.916
  66510.000    1.873
  66540.000    1.864
  66570.000    1.775
  66600.000    1.771
  66630.000    1.722
  66660.000    1.705
  66690.000    1.765
  66720.000    1.980
  66750.000    1.806
  66780.000    1.792
  66810.000    1.811
  66840.000    1.730
  66870.000    1.751
  66900.000    1.976
  66930.000    1.905
  66960.000    1.765
  66990.000    1.902
  67020.000    1.771
  67050.000    1.853
  67080.000    1.860
  67110.000    1.811
  67140.000    1.845
  67170.000    1.798
  67200.000    1.740
  67230.000    1.740
  67260.000    1.805
  67290.000    1.772
  67320.000    1.825
  67350.000    1.713
  67380.000    1.853
  67410.000    1.720
  67440.000    1.730
  67470.000    1.791
  67500.000    1.958
  67530.000    1.901
  67560.000    1.952
  67590.000    1.863
  67620.000    1.880
  67650.000    1.801
  67680.000    1.736
  67710.000    1.744
  67740.000    1.815
  67770.000    1.908
  67800.000    1.896
  67830.000    1.786
  67860.000    1.975
  67890.000    1.844
  67920.000    1.963
  67950.000    1.795
  67980.000    1.686
  68010.000    1.886
  68040.000    1.833
  68070.000    1.781
  68100.000    1.845
  68130.000    1.731
  68160.000    1.718
  68190.000    1.851
  68220.000    1.748
  68250.000    1.783
  68280.000    1.722
  68310.000    1.764
  68340.000    1.764
  68370.000    1.780
  68400.000    1.797
  68430.000    1.820
  68460.000    1.678
  68490.000    1.684
  68520.000    1.922
  68550.000    1.743
  68580.000    1.705
  68610.000    1.750
  68640.000    1.699
  68670.000    1.780
  68700.000    1.885
  68730.000    1.801
  68760.000    1.776
  68790.000    1.899
  68820.000    1.790
  68850.000    1.889
  68880.000    1.880
  68910.000    1.901
  68940.000    1.790
  68970.000    1.783
  69000.000    1.858
  69030.000    1.793
  69060.000    1.875
  69090.000    1.909
  69120.000    1.703
  69150.000    1.918
  69180.000    1.759
  69210.000    1.868
  69240.000    1.891
  69270.000    1.708
  69300.000    1.765
  69330.000    1.732
  69360.000    1.933
  69390.000    1.809
  69420.000    1.741
  69450.000    1.708
  69480.000    1.774
  69510.000    1.741
  69540.000    1.906
  69570.000    1.716
  69600.000    1.700
  69630.000    1.781
  69660.000    1.761
  69690.000    1.797
  69720.000    1.893
  69750.000    1.903
  69780.000    1.747
  69810.000    1.851
  69840.000    1.755
  69870.000    1.902
  69900.000    2.079
  69930.000    1.959
  69960.000    1.822
  69990.000    1.903
  70020.000    1.771
  70050.000    1.892
  70080.000    1.832
  70110.000    1.773
  70140.000    1.810
  70170.000    1.969
  70200.000    1.853
  70230.000    1.945
  70260.000    2.016
  70290.000    1.928
  70320.000    1.855
  70350.000    1.868
  70380.000    1.749
  70410.000    1.817
  70440.000    1.762
  70470.000    1.867
  70500.000    1.857
  70530.000    1.785
  70560.000    1.755
  70590.000    1.877
  70620.000    1.819
  70650.000    1.866
  70680.000    1.891
  70710.000    1.876
  70740.000    1.762
  70770.000    1.762
  70800.000    1.875
  70830.000    1.827
  70860.000    1.734
  70890.000    2.003
  70920.000    1.982
  70950.000    1.877
  70980.000    1.855
  71010.000    1.854
  71040.000    1.793
  71070.000    1.905
  71100.000    1.857
  71130.000    1.812
  71160.000    1.818
  71190.000    1.895
  71220.000    1.980
  71250.000    1.952
  71280.000    1.881
  71310.000    1.936
  71340.000    2.052
  71370.000    1.735
  71400.000    1.801
  71430.000    1.713
  71460.000    1.991
  71490.000    1.800
  71520.000    1.859
  71550.000    1.846
  71580.000    1.898
  71610.000    1.841
  71640.000    1.978
  71670.000    2.025
  71700.000    2.032
  71730.000    1.847
  71760.000    1.747
  71790.000    1.863
  71820.000    2.017
  71850.000    1.935
  71880.000    1.720
  71910.000    1.718
  71940.000    1.798
  71970.000    1.932
  72000.000    1.983
  72030.000    1.772
  72060.000    1.755
  72090.000    1.826
  72120.000    1.747
  72150.000    1.847
  72180.000    1.778
  72210.000    1.829
  72240.000    1.850
  72270.000    1.899
  72300.000    1.797
  72330.000    1.788
  72360.000    1.788
  72390.000    1.770
  72420.000    1.744
  72450.000    1.723
  72480.000    1.739
  72510.000    1.771
  72540.000    1.743
  72570.000    1.743
  72600.000    1.739
  72630.000    1.894
  72660.000    1.867
  72690.000    1.696
  72720.000    1.961
  72750.000    1.709
  72780.000    1.760
  72810.000    1.702
  72840.000    1.791
  72870.000    1.880
  72900.000    1.866
  72930.000    1.729
  72960.000    1.773
  72990.000    1.909
  73020.000    1.844
  73050.000    1.848
  73080.000    1.765
  73110.000    1.941
  73140.000    1.954
  73170.000    1.856
  73200.000    1.840
  73230.000    2.001
  73260.000    1.707
  73290.000    1.757
  73320.000    1.821
  73350.000    1.670
  73380.000    1.794
  73410.000    1.894
  73440.000    1.842
  73470.000    1.840
  73500.000    1.770
  73530.000    1.810
  73560.000    1.882
  73590.000    1.879
  73620.000    1.798
  73650.000    1.999
  73680.000    1.920
  73710.000    1.983
  73740.000    2.056
  73770.000    1.959
  73800.000    1.966
  73830.000    1.959
  73860.000    1.970
  73890.000    1.966
  73920.000    1.932
  73950.000    1.907
  73980.000    1.965
  74010.000    1.945
  74040.000    1.974
  74070.000    1.956
  74100.000    1.911
  74130.000    1.949
  74160.000    1.978
  74190.000    1.898
  74220.000    2.008
  74250.000    1.992
  74280.000    1.855
  74310.000    2.014
  74340.000    1.979
  74370.000    2.016
  74400.000    2.018
  74430.000    1.972
  74460.000    1.966
  74490.000    2.071
  74520.000    2.017
  74550.000    1.970
  74580.000    2.033
  74610.000    1.999
  74640.000    1.991
  74670.000    1.941
  74700.000    1.916
  74730.000    2.032
  74760.000    1.974
  74790.000    2.078
  74820.000    1.896
  74850.000    1.999
  74880.000    1.923
  74910.000    1.973
  74940.000    1.993
  74970.000    2.037
  75000.000    2.006
  75030.000    1.975
  75060.000    1.980
  75090.000    1.855
  75120.000    1.963
  75150.000    1.963
  75180.000    1.953
  75210.000    1.898
  75240.000    1.753
  75270.000    1.698
  75300.000    1.818
  75330.000    1.870
  75360.000    1.883
  75390.000    1.943
  75420.000    1.979
  75450.000    1.963
  75480.000    1.844
  75510.000    2.015
  75540.000    1.944
  75570.000    1.935
  75600.000    1.975
  75630.000    1.957
  75660.000    1.906
  75690.000    1.898
  75720.000    1.918
  75750.000    1.975
  75780.000    1.961
  75810.000    1.887
  75840.000    1.969
  75870.000    1.986
  75900.000    2.054
  75930.000    1.937
  75960.000    1.939
  75990.000    1.948
  76020.000    2.010
  76050.000    2.073
  76080.000    1.970
  76110.000    1.968
  76140.000    2.032
  76170.000    2.017
  76200.000    2.054
  76230.000    2.079
  76260.000    1.951
  76290.000    2.059
  76320.000    1.910
  76350.000    1.930
  76380.000    2.018
  76410.000    2.022
  76440.000    2.000
  76470.000    2.083
  76500.000    2.006
  76530.000    2.013
  76560.000    2.056
  76590.000    1.987
  76620.000    2.004
  76650.000    2.002
  76680.000    2.062
  76710.000    2.016
  76740.000    1.989
  76770.000    2.108
  76800.000    2.065
  76830.000    1.890
  76860.000    2.049
  76890.000    1.811
  76920.000    1.822
  76950.000    2.078
  76980.000    2.045
  77010.000    1.938
  77040.000    1.972
  77070.000    2.019
  77100.000    2.062
  77130.000    1.907
  77160.000    1.912
  77190.000    1.931
  77220.000    1.943
  77250.000    2.076
  77280.000    1.915
  77310.000    1.861
  77340.000    1.876
  77370.000    1.690
  77400.000    1.804
  77430.000    1.765
  77460.000    1.893
  77490.000    1.727
  77520.000    1.776
  77550.000    1.773
  77580.000    1.758
  77610.000    1.698
  77640.000    1.815
  77670.000    1.717
  77700.000    1.759
  77730.000    1.893
  77760.000    1.862
  77790.000    1.950
  77820.000    1.930
  77850.000    2.004
  77880.000    2.005
  77910.000    1.855
  77940.000    1.910
  77970.000    1.902
  78000.000    1.913
  78030.000    1.920
  78060.000    1.883
  78090.000    1.692
  78120.000    1.834
  78150.000    1.733
  78180.000    1.850
  78210.000    2.002
  78240.000    1.941
  78270.000    2.095
  78300.000    2.039
  78330.000    1.994
  78360.000    1.790
  78390.000    1.725
  78420.000    1.711
  78450.000    1.712
  78480.000    1.645
  78510.000    1.779
  78540.000    1.883
  78570.000    2.100
  78600.000    2.000
  78630.000    1.995
  78660.000    2.110
  78690.000    2.055
  78720.000    1.744
  78750.000    1.757
  78780.000    1.727
  78810.000    1.698
  78840.000    1.693
  78870.000    1.856
  78900.000    1.932
  78930.000    1.685
  78960.000    1.820
  78990.000    1.699
  79020.000    1.717
  79050.000    1.732
  79080.000    1.739
  79110.000    1.836
  79140.000    1.918
  79170.000    1.691
  79200.000    1.702
  79230.000    1.689
  79260.000    1.733
  79290.000    1.750
  79320.000    1.694
  79350.000    1.727
  79380.000    1.714
  79410.000    1.801
  79440.000    1.703
  79470.000    1.733
  79500.000    1.786
  79530.000    1.832
  79560.000    1.731
  79590.000    1.770
  79620.000    1.762
  79650.000    1.670
  79680.000    1.710
  79710.000    1.730
  79740.000    1.929
  79770.000    1.944
  79800.000    1.954
  79830.000    2.010
  79860.000    2.017
  79890.000    1.978
  79920.000    1.969
  79950.000    2.055
  79980.000    2.036
  80010.000    2.000
  80040.000    2.017
  80070.000    1.786
  80100.000    1.870
  80130.000    1.858
  80160.000    1.806
  80190.000    1.688
  80220.000    1.793
  80250.000    1.699
  80280.000    1.708
  80310.000    1.908
  80340.000    1.965
  80370.000    1.955
  80400.000    1.960
  80430.000    1.928
  80460.000    1.948
  80490.000    2.006
  80520.000    2.030
  80550.000    1.984
  80580.000    1.952
  80610.000    1.965
  80640.000    1.964
  80670.000    1.978
  80700.000    1.927
  80730.000    1.937
  80760.000    1.995
  80790.000    2.003
  80820.000    1.983
  80850.000    2.091
  80880.000    2.027
  80910.000    2.007
  80940.000    2.058
  80970.000    2.035
  81000.000    2.021
  81030.000    2.069
  81060.000    1.828
  81090.000    1.972
  81120.000    1.925
  81150.000    1.990
  81180.000    1.826
  81210.000    1.937
  81240.000    2.008
  81270.000    1.885
  81300.000    1.900
  81330.000    1.972
  81360.000    1.941
  81390.000    1.814
  81420.000    1.941
  81450.000    1.949
  81480.000    1.871
  81510.000    1.957
  81540.000    1.842
  81570.000    1.932
  81600.000    2.041
  81630.000    2.019
  81660.000    1.933
  81690.000    1.950
  81720.000    1.870
  81750.000    1.938
  81780.000    1.818
  81810.000    1.948
  81840.000    1.892
  81870.000    1.945
  81900.000    1.989
  81930.000    1.957
  81960.000    1.978
  81990.000    1.962
  82020.000    1.860
  82050.000    2.033
  82080.000    1.869
  82110.000    1.948
  82140.000    1.882
  82170.000    1.932
  82200.000    2.068
  82230.000    1.860
  82260.000    1.880
  82290.000    1.836
  82320.000    1.916
  82350.000    1.988
  82380.000    1.992
  82410.000    2.012
  82440.000    1.967
  82470.000    1.810
  82500.000    1.790
  82530.000    1.801
  82560.000    1.985
  82590.000    1.761
  82620.000    1.770
  82650.000    1.900
  82680.000    2.020
  82710.000    1.995
  82740.000    1.877
  82770.000    1.915
  82800.000    2.113
  82830.000    1.932
  82860.000    1.827
  82890.000    1.949
  82920.000    1.858
  82950.000    1.819
  82980.000    1.895
  83010.000    2.011
  83040.000    1.897
  83070.000    2.070
  83100.000    1.852
  83130.000    1.793
  83160.000    1.960
  83190.000    1.953
  83220.000    1.929
  83250.000    1.893
  83280.000    1.901
  83310.000    1.931
  83340.000    2.020
  83370.000    1.837
  83400.000    1.987
  83430.000    1.953
  83460.000    1.836
  83490.000    1.902
  83520.000    1.928
  83550.000    1.849
  83580.000    1.920
  83610.000    1.789
  83640.000    1.933
  83670.000    1.832
  83700.000    1.911
  83730.000    1.998
  83760.000    1.935
  83790.000    1.914
  83820.000    1.828
  83850.000    1.872
  83880.000    1.840
  83910.000    1.978
  83940.000    1.962
  83970.000    1.847
  84000.000    1.929
  84030.000    1.766
  84060.000    1.843
  84090.000    1.851
  84120.000    1.840
  84150.000    1.926
  84180.000    1.904
  84210.000    1.993
  84240.000    1.811
  84270.000    1.884
  84300.000    1.946
  84330.000    1.872
  84360.000    1.989
  84390.000    1.960
  84420.000    1.770
  84450.000    1.900
  84480.000    1.848
  84510.000    1.876
  84540.000    1.829
  84570.000    1.921
  84600.000    1.810
  84630.000    1.894
  84660.000    1.750
  84690.000    1.928
  84720.000    1.843
  84750.000    1.816
  84780.000    1.881
  84810.000    1.887
  84840.000    1.837
  84870.000    1.923
  84900.000    1.860
  84930.000    1.906
  84960.000    1.834
  84990.000    1.788
  85020.000    1.948
  85050.000    1.862
  85080.000    1.888
  85110.000    1.883
  85140.000    1.853
  85170.000    1.861
  85200.000    1.867
  85230.000    1.824
  85260.000    1.870
  85290.000    1.889
  85320.000    1.898
  85350.000    1.932
  85380.000    1.911
  85410.000    1.783
  85440.000    1.908
  85470.000    1.929
  85500.000    1.898
  85530.000    1.925
  85560.000    1.876
  85590.000    1.941
  85620.000    1.711
  85650.000    1.858
  85680.000    1.975
  85710.000    1.917
  85740.000    1.892
  85770.000    1.908
  85800.000    1.907
  85830.000    1.883
  85860.000    1.912
  85890.000    1.836
  85920.000    1.860
  85950.000    1.844
  85980.000    1.910
  86010.000    1.939
  86040.000    1.941
  86070.000    1.856
  86100.000    1.860
  86130.000    1.894
  86160.000    1.871
  86190.000    1.869
  86220.000    1.945
  86250.000    1.740
  86280.000    1.828
  86310.000    1.936
  86340.000    1.845
  86370.000    1.833
  86400.000    1.903
  86430.000    1.988
  86460.000    1.894
  86490.000    1.842
  86520.000    1.846
  86550.000    1.871
  86580.000    1.746
  86610.000    1.910
  86640.000    1.944
  86670.000    1.795
  86700.000    1.999
  86730.000    1.880
  86760.000    1.957
  86790.000    1.809
  86820.000    1.961
  86850.000    1.837
  86880.000    1.887
  86910.000    1.857
  86940.000    1.887
  86970.000    1.755
  87000.000    1.750
  87030.000    1.870
  87060.000    1.884
  87090.000    1.933
  87120.000    1.918
  87150.000    1.930
  87180.000    1.916
  87210.000    1.929
  87240.000    1.910
  87270.000    1.928
  87300.000    1.940
  87330.000    1.821
  87360.000    1.820
  87390.000    1.823
  87420.000    1.878
  87450.000    1.876
  87480.000    1.797
  87510.000    1.870
  87540.000    1.795
  87570.000    1.935
  87600.000    1.803
  87630.000    1.784
  87660.000    1.950
  87690.000    1.915
  87720.000    2.030
  87750.000    1.810
  87780.000    1.863
  87810.000    1.877
  87840.000    1.749
  87870.000    1.731
  87900.000    1.911
  87930.000    1.907
  87960.000    1.887
  87990.000    2.030
  88020.000    1.940
  88050.000    1.930
  88080.000    1.995
  88110.000    1.903
  88140.000    1.862
  88170.000    1.925
  88200.000    1.897
  88230.000    1.962
  88260.000    1.876
  88290.000    1.891
  88320.000    1.822
  88350.000    1.802
  88380.000    1.886
  88410.000    1.876
  88440.000    1.846
  88470.000    2.006
  88500.000    1.818
  88530.000    1.857
  88560.000    1.855
  88590.000    1.860
  88620.000    1.832
  88650.000    1.820
  88680.000    1.918
  88710.000    1.798
  88740.000    1.949
  88770.000    1.954
  88800.000    1.864
  88830.000    1.826
  88860.000    1.841
  88890.000    1.812
  88920.000    1.835
  88950.000    1.781
  88980.000    1.891
  89010.000    1.808
  89040.000    1.966
  89070.000    1.838
  89100.000    1.789
  89130.000    1.789
  89160.000    1.810
  89190.000    1.931
  89220.000    1.942
  89250.000    1.913
  89280.000    1.706
  89310.000    1.813
  89340.000    1.894
  89370.000    1.721
  89400.000    1.847
  89430.000    1.870
  89460.000    1.874
  89490.000    1.858
  89520.000    1.925
  89550.000    1.877
  89580.000    1.719
  89610.000    1.893
  89640.000    1.831
  89670.000    1.763
  89700.000    1.885
  89730.000    1.799
  89760.000    1.811
  89790.000    1.800
  89820.000    1.794
  89850.000    1.785
  89880.000    1.893
  89910.000    1.855
  89940.000    1.874
  89970.000    1.917
  90000.000    1.847
  90030.000    1.864
  90060.000    1.862
  90090.000    1.840
  90120.000    1.833
  90150.000    1.907
  90180.000    1.907
  90210.000    1.954
  90240.000    1.796
  90270.000    1.932
  90300.000    1.887
  90330.000    1.934
  90360.000    1.875
  90390.000    1.919
  90420.000    1.962
  90450.000    1.879
  90480.000    1.808
  90510.000    1.817
  90540.000    1.891
  90570.000    1.942
  90600.000    1.975
  90630.000    1.772
  90660.000    1.882
  90690.000    1.771
  90720.000    1.848
  90750.000    1.916
  90780.000    1.780
  90810.000    1.896
  90840.000    1.703
  90870.000    1.754
  90900.000    1.815
  90930.000    1.826
  90960.000    1.860
  90990.000    1.785
  91020.000    1.857
  91050.000    1.799
  91080.000    1.871
  91110.000    1.771
  91140.000    1.900
  91170.000    1.878
  91200.000    1.849
  91230.000    1.860
  91260.000    1.852
  91290.000    1.782
  91320.000    1.740
  91350.000    1.903
  91380.000    1.879
  91410.000    1.875
  91440.000    1.886
  91470.000    1.868
  91500.000    1.949
  91530.000    1.868
  91560.000    1.955
  91590.000    1.917
  91620.000    1.917
  91650.000    1.872
  91680.000    2.008
  91710.000    1.954
  91740.000    1.784
  91770.000    1.752
  91800.000    1.881
  91830.000    1.829
  91860.000    1.769
  91890.000    1.878
  91920.000    1.905
  91950.000    1.826
  91980.000    1.940
  92010.000    1.869
  92040.000    1.851
  92070.000    1.821
  92100.000    1.850
  92130.000    1.925
  92160.000    1.911
  92190.000    1.874
  92220.000    1.857
  92250.000    1.878
  92280.000    1.712
  92310.000    1.940
  92340.000    1.764
  92370.000    1.860
  92400.000    1.914
  92430.000    1.880
  92460.000    1.897
  92490.000    1.802
  92520.000    1.764
  92550.000    1.958
  92580.000    1.929
  92610.000    1.899
  92640.000    1.757
  92670.000    1.906
  92700.000    1.775
  92730.000    1.883
  92760.000    1.858
  92790.000    1.837
  92820.000    1.960
  92850.000    1.928
  92880.000    1.889
  92910.000    1.843
  92940.000    1.922
  92970.000    1.892
  93000.000    1.858
  93030.000    1.913
  93060.000    1.814
  93090.000    1.873
  93120.000    1.934
  93150.000    1.810
  93180.000    1.766
  93210.000    1.835
  93240.000    1.893
  93270.000    1.902
  93300.000    1.888
  93330.000    1.814
  93360.000    1.805
  93390.000    1.894
  93420.000    1.885
  93450.000    1.782
  93480.000    1.834
  93510.000    1.883
  93540.000    1.832
  93570.000    1.890
  93600.000    1.961
  93630.000    1.849
  93660.000    1.754
  93690.000    1.782
  93720.000    1.808
  93750.000    1.781
  93780.000    1.855
  93810.000    1.946
  93840.000    1.741
  93870.000    1.770
  93900.000    1.736
  93930.000    1.900
  93960.000    1.953
  93990.000    1.895
  94020.000    1.840
  94050.000    1.757
  94080.000    1.849
  94110.000    1.853
  94140.000    1.813
  94170.000    1.850
  94200.000    1.855
  94230.000    1.782
  94260.000    1.888
  94290.000    1.826
  94320.000    1.848
  94350.000    1.798
  94380.000    1.863
  94410.000    1.757
  94440.000    1.702
  94470.000    1.782
  94500.000    1.779
  94530.000    1.938
  94560.000    1.888
  94590.000    1.852
  94620.000    1.892
  94650.000    1.902
  94680.000    1.878
  94710.000    1.783
  94740.000    1.884
  94770.000    1.862
  94800.000    1.869
  94830.000    1.712
  94860.000    1.912
  94890.000    1.703
  94920.000    1.772
  94950.000    1.890
  94980.000    1.819
  95010.000    1.921
  95040.000    1.835
  95070.000    1.921
  95100.000    1.841
  95130.000    1.889
  95160.000    1.746
  95190.000    1.822
  95220.000    1.809
  95250.000    1.761
  95280.000    1.798
  95310.000    1.893
  95340.000    1.735
  95370.000    1.820
  95400.000    1.937
  95430.000    1.816
  95460.000    1.884
  95490.000    1.889
  95520.000    1.852
  95550.000    1.873
  95580.000    1.943
  95610.000    1.750
  95640.000    1.941
  95670.000    1.945
  95700.000    1.833
  95730.000    1.929
  95760.000    1.850
  95790.000    1.868
  95820.000    1.863
  95850.000    1.809
  95880.000    1.900
  95910.000    1.853
  95940.000    1.886
  95970.000    1.925
  96000.000    1.835
  96030.000    1.871
  96060.000    1.968
  96090.000    1.990
  96120.000    1.950
  96150.000    1.791
  96180.000    1.814
  96210.000    1.904
  96240.000    1.914
  96270.000    1.784
  96300.000    1.772
  96330.000    1.820
  96360.000    1.883
  96390.000    1.852
  96420.000    1.761
  96450.000    1.846
  96480.000    1.839
  96510.000    1.776
  96540.000    1.839
  96570.000    1.892
  96600.000    1.776
  96630.000    1.722
  96660.000    1.901
  96690.000    1.701
  96720.000    1.756
  96750.000    1.809
  96780.000    1.845
  96810.000    1.935
  96840.000    2.001
  96870.000    1.811
  96900.000    1.792
  96930.000    1.748
  96960.000    1.903
  96990.000    1.777
  97020.000    1.855
  97050.000    1.909
  97080.000    1.847
  97110.000    1.768
  97140.000    1.752
  97170.000    1.880
  97200.000    1.911
  97230.000    1.955
  97260.000    1.748
  97290.000    1.783
  97320.000    1.899
  97350.000    1.884
  97380.000    1.780
  97410.000    1.752
  97440.000    1.785
  97470.000    1.788
  97500.000    1.770
  97530.000    1.721
  97560.000    1.902
  97590.000    1.894
  97620.000    1.938
  97650.000    1.719
  97680.000    1.876
  97710.000    1.965
  97740.000    1.756
  97770.000    1.867
  97800.000    1.931
  97830.000    1.886
  97860.000    1.882
  97890.000    1.812
  97920.000    1.810
  97950.000    1.864
  97980.000    1.925
  98010.000    1.734
  98040.000    1.724
  98070.000    1.810
  98100.000    1.817
  98130.000    1.816
  98160.000    1.874
  98190.000    1.769
  98220.000    1.755
  98250.000    1.983
  98280.000    1.862
  98310.000    1.827
  98340.000    1.795
  98370.000    1.805
  98400.000    1.780
  98430.000    1.892
  98460.000    1.770
  98490.000    1.840
  98520.000    1.888
  98550.000    1.751
  98580.000    1.810
  98610.000    1.925
  98640.000    1.808
  98670.000    1.901
  98700.000    1.869
  98730.000    1.822
  98760.000    1.836
  98790.000    1.813
  98820.000    1.791
  98850.000    1.823
  98880.000    1.881
  98910.000    1.848
  98940.000    1.795
  98970.000    1.754
  99000.000    1.901
  99030.000    1.850
  99060.000    1.914
  99090.000    1.827
  99120.000    1.865
  99150.000    1.798
  99180.000    1.806
  99210.000    1.908
  99240.000    1.925
  99270.000    1.928
  99300.000    1.777
  99330.000    1.861
  99360.000    1.909
  99390.000    1.788
  99420.000    1.926
  99450.000    1.891
  99480.000    1.930
  99510.000    1.807
  99540.000    1.925
  99570.000    2.041
  99600.000    1.947
  99630.000    1.890
  99660.000    1.895
  99690.000    1.884
  99720.000    1.952
  99750.000    1.919
  99780.000    1.944
  99810.000    1.758
  99840.000    1.908
  99870.000    1.906
  99900.000    1.984
  99930.000    1.821
  99960.000    1.969
  99990.000    1.895
