# Supplementary material for: Identification and validation of biomarkers associated with lactic acid metabolism in diabetic nephropathy
Source: PeerJ. 2026 Mar 3;14:e20761. doi: 10.7717/peerj.20761 (PMC12965171; doi:10.7717/peerj.20761)
Supplement: Supplemental Information 37 [file peerj-14-20761-s037.xvg]

# This file was created Tue Jul 15 20:48:50 2025
# Created by:
#                     :-) GROMACS - gmx distance, 2023.2 (-:
# 
# Executable:   /usr/local/gromacs/bin/gmx
# Data prefix:  /usr/local/gromacs
# Working dir:  /root/autodl-tmp/102_NJZK-20403-7-2/PTGS2_CIMICOXIB-67890/1
# Command line:
#   gmx distance -f md_0_1.xtc -s md_0_1.tpr -n distance_pairs.ndx -select 'com of group 19 plus com of group 23' -oall distance_group19_group23.xvg
# gmx distance is part of G R O M A C S:
#
# Georgetown Riga Oslo Madrid Amsterdam Chisinau Stockholm
#
@    title "Distance"
@    xaxis  label "Time (ps)"
@    yaxis  label "Distance (nm)"
@TYPE xy
      0.000    2.132
     30.000    2.184
     60.000    2.238
     90.000    2.220
    120.000    2.357
    150.000    2.269
    180.000    2.384
    210.000    2.421
    240.000    2.451
    270.000    2.336
    300.000    2.359
    330.000    2.303
    360.000    2.306
    390.000    2.400
    420.000    2.313
    450.000    2.379
    480.000    2.588
    510.000    2.632
    540.000    2.738
    570.000    2.749
    600.000    2.659
    630.000    2.733
    660.000    2.805
    690.000    2.601
    720.000    2.566
    750.000    2.607
    780.000    2.600
    810.000    2.455
    840.000    2.582
    870.000    2.529
    900.000    2.559
    930.000    2.625
    960.000    2.493
    990.000    2.574
   1020.000    2.696
   1050.000    2.759
   1080.000    2.747
   1110.000    2.697
   1140.000    2.621
   1170.000    2.621
   1200.000    2.485
   1230.000    2.508
   1260.000    2.567
   1290.000    2.509
   1320.000    2.493
   1350.000    2.413
   1380.000    2.470
   1410.000    2.434
   1440.000    2.453
   1470.000    2.371
   1500.000    2.567
   1530.000    2.582
   1560.000    2.421
   1590.000    2.599
   1620.000    2.634
   1650.000    2.605
   1680.000    2.668
   1710.000    2.582
   1740.000    2.600
   1770.000    2.585
   1800.000    2.600
   1830.000    2.601
   1860.000    2.623
   1890.000    2.461
   1920.000    2.538
   1950.000    2.529
   1980.000    2.495
   2010.000    2.365
   2040.000    2.384
   2070.000    2.411
   2100.000    2.445
   2130.000    2.450
   2160.000    2.436
   2190.000    2.461
   2220.000    2.545
   2250.000    2.566
   2280.000    2.506
   2310.000    2.556
   2340.000    2.553
   2370.000    2.639
   2400.000    2.637
   2430.000    2.696
   2460.000    2.645
   2490.000    2.555
   2520.000    2.567
   2550.000    2.577
   2580.000    2.644
   2610.000    2.714
   2640.000    2.601
   2670.000    2.622
   2700.000    2.555
   2730.000    2.547
   2760.000    2.410
   2790.000    2.457
   2820.000    2.500
   2850.000    2.471
   2880.000    2.514
   2910.000    2.430
   2940.000    2.343
   2970.000    2.333
   3000.000    2.242
   3030.000    2.195
   3060.000    2.192
   3090.000    2.242
   3120.000    2.306
   3150.000    2.335
   3180.000    2.276
   3210.000    2.468
   3240.000    2.364
   3270.000    2.359
   3300.000    2.394
   3330.000    2.390
   3360.000    2.302
   3390.000    2.303
   3420.000    2.409
   3450.000    2.408
   3480.000    2.390
   3510.000    2.338
   3540.000    2.302
   3570.000    2.355
   3600.000    2.467
   3630.000    2.492
   3660.000    2.452
   3690.000    2.588
   3720.000    2.635
   3750.000    2.500
   3780.000    2.590
   3810.000    2.573
   3840.000    2.568
   3870.000    2.556
   3900.000    2.467
   3930.000    2.548
   3960.000    2.559
   3990.000    2.430
   4020.000    2.483
   4050.000    2.408
   4080.000    2.529
   4110.000    2.589
   4140.000    2.615
   4170.000    2.595
   4200.000    2.704
   4230.000    2.625
   4260.000    2.645
   4290.000    2.592
   4320.000    2.595
   4350.000    2.519
   4380.000    2.594
   4410.000    2.620
   4440.000    2.555
   4470.000    2.590
   4500.000    2.594
   4530.000    2.581
   4560.000    2.610
   4590.000    2.572
   4620.000    2.629
   4650.000    2.756
   4680.000    2.726
   4710.000    2.590
   4740.000    2.652
   4770.000    2.567
   4800.000    2.578
   4830.000    2.626
   4860.000    2.706
   4890.000    2.556
   4920.000    2.484
   4950.000    2.424
   4980.000    2.453
   5010.000    2.514
   5040.000    2.528
   5070.000    2.574
   5100.000    2.769
   5130.000    2.812
   5160.000    2.884
   5190.000    3.014
   5220.000    2.943
   5250.000    2.887
   5280.000    2.931
   5310.000    2.945
   5340.000    2.887
   5370.000    2.940
   5400.000    2.973
   5430.000    2.874
   5460.000    2.943
   5490.000    2.922
   5520.000    2.886
   5550.000    2.816
   5580.000    2.731
   5610.000    2.763
   5640.000    2.750
   5670.000    2.648
   5700.000    2.846
   5730.000    2.810
   5760.000    2.708
   5790.000    2.869
   5820.000    3.008
   5850.000    2.895
   5880.000    2.984
   5910.000    2.916
   5940.000    2.849
   5970.000    2.831
   6000.000    2.870
   6030.000    2.790
   6060.000    2.974
   6090.000    2.913
   6120.000    3.008
   6150.000    3.000
   6180.000    2.996
   6210.000    3.043
   6240.000    3.142
   6270.000    3.055
   6300.000    3.064
   6330.000    3.070
   6360.000    3.059
   6390.000    3.084
   6420.000    3.086
   6450.000    3.167
   6480.000    3.135
   6510.000    3.084
   6540.000    3.074
   6570.000    3.014
   6600.000    2.900
   6630.000    2.932
   6660.000    2.868
   6690.000    2.989
   6720.000    3.019
   6750.000    3.096
   6780.000    2.970
   6810.000    2.909
   6840.000    2.984
   6870.000    3.079
   6900.000    3.121
   6930.000    3.197
   6960.000    3.276
   6990.000    3.348
   7020.000    3.284
   7050.000    3.335
   7080.000    3.412
   7110.000    3.316
   7140.000    3.310
   7170.000    3.359
   7200.000    3.341
   7230.000    3.237
   7260.000    3.317
   7290.000    3.398
   7320.000    3.356
   7350.000    3.279
   7380.000    3.318
   7410.000    3.314
   7440.000    3.411
   7470.000    3.492
   7500.000    3.485
   7530.000    3.348
   7560.000    3.408
   7590.000    3.497
   7620.000    3.498
   7650.000    3.389
   7680.000    3.341
   7710.000    3.311
   7740.000    3.335
   7770.000    3.398
   7800.000    3.454
   7830.000    3.442
   7860.000    3.388
   7890.000    3.346
   7920.000    3.256
   7950.000    3.339
   7980.000    3.349
   8010.000    3.431
   8040.000    3.406
   8070.000    3.444
   8100.000    3.380
   8130.000    3.448
   8160.000    3.392
   8190.000    3.321
   8220.000    3.369
   8250.000    3.397
   8280.000    3.424
   8310.000    3.458
   8340.000    3.425
   8370.000    3.387
   8400.000    3.525
   8430.000    3.562
   8460.000    3.567
   8490.000    3.616
   8520.000    3.601
   8550.000    3.656
   8580.000    3.665
   8610.000    3.603
   8640.000    3.648
   8670.000    3.697
   8700.000    3.748
   8730.000    3.674
   8760.000    3.793
   8790.000    3.809
   8820.000    3.785
   8850.000    3.900
   8880.000    3.990
   8910.000    3.972
   8940.000    4.022
   8970.000    3.939
   9000.000    3.968
   9030.000    3.923
   9060.000    3.965
   9090.000    3.876
   9120.000    4.032
   9150.000    3.980
   9180.000    3.963
   9210.000    3.940
   9240.000    3.844
   9270.000    3.928
   9300.000    3.945
   9330.000    4.007
   9360.000    3.910
   9390.000    3.919
   9420.000    3.891
   9450.000    3.828
   9480.000    3.755
   9510.000    3.682
   9540.000    3.810
   9570.000    3.774
   9600.000    3.785
   9630.000    3.828
   9660.000    3.775
   9690.000    3.872
   9720.000    3.808
   9750.000    3.909
   9780.000    3.980
   9810.000    4.074
   9840.000    4.025
   9870.000    4.039
   9900.000    4.004
   9930.000    4.124
   9960.000    4.079
   9990.000    4.191
  10020.000    4.156
  10050.000    4.226
  10080.000    4.251
  10110.000    4.252
  10140.000    4.174
  10170.000    4.217
  10200.000    4.171
  10230.000    4.237
  10260.000    4.154
  10290.000    4.259
  10320.000    4.195
  10350.000    4.155
  10380.000    4.214
  10410.000    4.305
  10440.000    4.148
  10470.000    4.056
  10500.000    4.036
  10530.000    4.064
  10560.000    4.010
  10590.000    4.045
  10620.000    4.057
  10650.000    4.032
  10680.000    4.049
  10710.000    4.016
  10740.000    3.981
  10770.000    4.092
  10800.000    4.111
  10830.000    4.083
  10860.000    4.005
  10890.000    3.978
  10920.000    4.037
  10950.000    4.058
  10980.000    4.058
  11010.000    4.086
  11040.000    4.069
  11070.000    4.072
  11100.000    4.143
  11130.000    4.126
  11160.000    3.969
  11190.000    3.952
  11220.000    3.937
  11250.000    3.955
  11280.000    4.018
  11310.000    4.006
  11340.000    3.964
  11370.000    3.875
  11400.000    4.056
  11430.000    3.964
  11460.000    3.991
  11490.000    4.068
  11520.000    4.034
  11550.000    4.123
  11580.000    4.095
  11610.000    4.006
  11640.000    4.017
  11670.000    4.107
  11700.000    4.124
  11730.000    4.076
  11760.000    4.108
  11790.000    4.092
  11820.000    4.244
  11850.000    4.235
  11880.000    4.358
  11910.000    4.362
  11940.000    4.320
  11970.000    4.335
  12000.000    4.326
  12030.000    4.313
  12060.000    4.306
  12090.000    4.288
  12120.000    4.314
  12150.000    4.253
  12180.000    4.345
  12210.000    4.396
  12240.000    4.478
  12270.000    4.419
  12300.000    4.324
  12330.000    4.227
  12360.000    4.215
  12390.000    4.282
  12420.000    4.414
  12450.000    4.371
  12480.000    4.301
  12510.000    4.288
  12540.000    4.403
  12570.000    4.402
  12600.000    4.368
  12630.000    4.319
  12660.000    4.258
  12690.000    4.195
  12720.000    4.253
  12750.000    4.114
  12780.000    4.197
  12810.000    4.181
  12840.000    4.074
  12870.000    4.201
  12900.000    4.294
  12930.000    4.142
  12960.000    4.180
  12990.000    4.200
  13020.000    4.169
  13050.000    4.122
  13080.000    4.129
  13110.000    4.063
  13140.000    4.165
  13170.000    4.159
  13200.000    4.144
  13230.000    4.206
  13260.000    4.256
  13290.000    4.218
  13320.000    4.017
  13350.000    4.185
  13380.000    4.124
  13410.000    4.031
  13440.000    4.121
  13470.000    4.111
  13500.000    4.156
  13530.000    4.203
  13560.000    4.293
  13590.000    4.154
  13620.000    4.129
  13650.000    4.178
  13680.000    4.165
  13710.000    4.306
  13740.000    4.303
  13770.000    4.465
  13800.000    4.402
  13830.000    4.306
  13860.000    4.252
  13890.000    4.276
  13920.000    4.196
  13950.000    4.164
  13980.000    4.192
  14010.000    4.286
  14040.000    4.202
  14070.000    4.250
  14100.000    4.314
  14130.000    4.316
  14160.000    4.326
  14190.000    4.306
  14220.000    4.265
  14250.000    4.309
  14280.000    4.205
  14310.000    4.273
  14340.000    4.192
  14370.000    4.230
  14400.000    4.139
  14430.000    4.197
  14460.000    4.109
  14490.000    4.177
  14520.000    4.165
  14550.000    4.098
  14580.000    4.079
  14610.000    4.051
  14640.000    3.979
  14670.000    3.952
  14700.000    4.056
  14730.000    3.988
  14760.000    4.095
  14790.000    4.035
  14820.000    4.092
  14850.000    3.926
  14880.000    3.919
  14910.000    4.039
  14940.000    4.149
  14970.000    4.230
  15000.000    4.288
  15030.000    4.244
  15060.000    4.330
  15090.000    4.349
  15120.000    4.312
  15150.000    4.158
  15180.000    4.254
  15210.000    4.145
  15240.000    4.239
  15270.000    4.114
  15300.000    4.146
  15330.000    4.104
  15360.000    4.138
  15390.000    4.227
  15420.000    4.149
  15450.000    4.153
  15480.000    4.136
  15510.000    4.230
  15540.000    4.220
  15570.000    4.230
  15600.000    4.299
  15630.000    4.246
  15660.000    4.027
  15690.000    4.131
  15720.000    4.092
  15750.000    4.064
  15780.000    3.998
  15810.000    4.031
  15840.000    4.085
  15870.000    4.116
  15900.000    4.073
  15930.000    4.070
  15960.000    4.130
  15990.000    4.209
  16020.000    4.198
  16050.000    4.136
  16080.000    4.102
  16110.000    4.146
  16140.000    4.256
  16170.000    4.191
  16200.000    4.185
  16230.000    4.297
  16260.000    4.278
  16290.000    4.256
  16320.000    4.298
  16350.000    4.324
  16380.000    4.327
  16410.000    4.507
  16440.000    4.515
  16470.000    4.601
  16500.000    4.652
  16530.000    4.554
  16560.000    4.572
  16590.000    4.620
  16620.000    4.504
  16650.000    4.574
  16680.000    4.503
  16710.000    4.512
  16740.000    4.600
  16770.000    4.712
  16800.000    4.724
  16830.000    4.734
  16860.000    4.820
  16890.000    4.829
  16920.000    4.878
  16950.000    4.865
  16980.000    4.806
  17010.000    4.841
  17040.000    4.772
  17070.000    4.886
  17100.000    4.950
  17130.000    5.011
  17160.000    4.953
  17190.000    4.976
  17220.000    5.104
  17250.000    4.921
  17280.000    4.939
  17310.000    4.982
  17340.000    5.023
  17370.000    5.052
  17400.000    5.073
  17430.000    5.012
  17460.000    5.107
  17490.000    5.065
  17520.000    5.096
  17550.000    5.169
  17580.000    5.208
  17610.000    5.155
  17640.000    5.087
  17670.000    5.190
  17700.000    5.116
  17730.000    5.121
  17760.000    5.128
  17790.000    5.144
  17820.000    5.171
  17850.000    5.090
  17880.000    5.171
  17910.000    5.140
  17940.000    5.113
  17970.000    5.017
  18000.000    5.141
  18030.000    5.135
  18060.000    5.108
  18090.000    5.112
  18120.000    5.113
  18150.000    5.303
  18180.000    5.270
  18210.000    5.329
  18240.000    5.344
  18270.000    5.171
  18300.000    5.338
  18330.000    5.228
  18360.000    5.321
  18390.000    5.335
  18420.000    5.271
  18450.000    5.136
  18480.000    5.010
  18510.000    4.899
  18540.000    4.891
  18570.000    4.971
  18600.000    4.926
  18630.000    4.951
  18660.000    5.034
  18690.000    4.999
  18720.000    5.023
  18750.000    5.007
  18780.000    5.023
  18810.000    5.087
  18840.000    5.136
  18870.000    5.198
  18900.000    5.153
  18930.000    5.147
  18960.000    5.132
  18990.000    5.149
  19020.000    5.001
  19050.000    5.058
  19080.000    4.886
  19110.000    4.850
  19140.000    4.784
  19170.000    4.823
  19200.000    4.800
  19230.000    4.824
  19260.000    4.773
  19290.000    4.839
  19320.000    4.797
  19350.000    4.792
  19380.000    4.820
  19410.000    4.850
  19440.000    4.841
  19470.000    4.743
  19500.000    4.732
  19530.000    4.769
  19560.000    4.791
  19590.000    4.723
  19620.000    4.702
  19650.000    4.677
  19680.000    4.758
  19710.000    4.767
  19740.000    4.763
  19770.000    4.745
  19800.000    4.737
  19830.000    4.738
  19860.000    4.714
  19890.000    4.649
  19920.000    4.633
  19950.000    4.541
  19980.000    4.582
  20010.000    4.646
  20040.000    4.662
  20070.000    4.642
  20100.000    4.629
  20130.000    4.705
  20160.000    4.680
  20190.000    4.734
  20220.000    4.709
  20250.000    4.721
  20280.000    4.633
  20310.000    4.660
  20340.000    4.682
  20370.000    4.551
  20400.000    4.645
  20430.000    4.672
  20460.000    4.715
  20490.000    4.706
  20520.000    4.625
  20550.000    4.600
  20580.000    4.654
  20610.000    4.648
  20640.000    4.579
  20670.000    4.630
  20700.000    4.746
  20730.000    4.738
  20760.000    4.769
  20790.000    4.854
  20820.000    4.869
  20850.000    4.817
  20880.000    4.837
  20910.000    4.858
  20940.000    4.827
  20970.000    4.881
  21000.000    4.826
  21030.000    4.964
  21060.000    4.909
  21090.000    4.932
  21120.000    5.081
  21150.000    4.940
  21180.000    4.929
  21210.000    4.997
  21240.000    5.086
  21270.000    4.983
  21300.000    4.967
  21330.000    4.956
  21360.000    4.918
  21390.000    4.818
  21420.000    4.856
  21450.000    5.029
  21480.000    5.002
  21510.000    5.086
  21540.000    5.074
  21570.000    4.923
  21600.000    4.930
  21630.000    4.661
  21660.000    4.746
  21690.000    4.808
  21720.000    4.908
  21750.000    4.934
  21780.000    4.993
  21810.000    4.979
  21840.000    5.008
  21870.000    4.981
  21900.000    4.947
  21930.000    4.923
  21960.000    4.862
  21990.000    4.864
  22020.000    4.764
  22050.000    4.875
  22080.000    4.877
  22110.000    4.916
  22140.000    4.937
  22170.000    4.976
  22200.000    4.912
  22230.000    4.914
  22260.000    5.016
  22290.000    4.988
  22320.000    4.935
  22350.000    4.907
  22380.000    4.871
  22410.000    4.906
  22440.000    4.889
  22470.000    4.942
  22500.000    4.985
  22530.000    5.096
  22560.000    5.086
  22590.000    4.976
  22620.000    5.044
  22650.000    5.133
  22680.000    5.140
  22710.000    5.112
  22740.000    5.097
  22770.000    5.155
  22800.000    5.096
  22830.000    5.059
  22860.000    5.014
  22890.000    4.983
  22920.000    4.986
  22950.000    5.039
  22980.000    5.043
  23010.000    5.028
  23040.000    4.859
  23070.000    4.949
  23100.000    4.937
  23130.000    4.939
  23160.000    4.961
  23190.000    4.833
  23220.000    4.838
  23250.000    4.764
  23280.000    4.913
  23310.000    4.883
  23340.000    4.926
  23370.000    4.972
  23400.000    5.020
  23430.000    4.984
  23460.000    4.930
  23490.000    4.981
  23520.000    4.993
  23550.000    5.064
  23580.000    4.991
  23610.000    5.039
  23640.000    4.969
  23670.000    4.962
  23700.000    5.060
  23730.000    5.004
  23760.000    5.013
  23790.000    4.978
  23820.000    5.024
  23850.000    4.998
  23880.000    5.010
  23910.000    5.045
  23940.000    5.061
  23970.000    4.734
  24000.000    4.683
  24030.000    4.646
  24060.000    4.632
  24090.000    4.628
  24120.000    4.508
  24150.000    4.573
  24180.000    4.540
  24210.000    4.513
  24240.000    4.198
  24270.000    4.272
  24300.000    4.468
  24330.000    4.409
  24360.000    4.401
  24390.000    4.484
  24420.000    4.648
  24450.000    4.454
  24480.000    4.498
  24510.000    4.453
  24540.000    4.394
  24570.000    4.367
  24600.000    4.381
  24630.000    4.536
  24660.000    4.305
  24690.000    4.437
  24720.000    4.326
  24750.000    4.371
  24780.000    4.521
  24810.000    4.518
  24840.000    4.587
  24870.000    4.606
  24900.000    4.456
  24930.000    4.633
  24960.000    4.517
  24990.000    4.505
  25020.000    4.544
  25050.000    4.551
  25080.000    4.559
  25110.000    4.518
  25140.000    4.460
  25170.000    4.553
  25200.000    4.624
  25230.000    4.736
  25260.000    4.719
  25290.000    4.495
  25320.000    4.671
  25350.000    4.641
  25380.000    4.458
  25410.000    4.381
  25440.000    4.449
  25470.000    4.238
  25500.000    4.064
  25530.000    3.915
  25560.000    3.924
  25590.000    3.913
  25620.000    3.991
  25650.000    4.291
  25680.000    4.262
  25710.000    4.349
  25740.000    4.089
  25770.000    4.055
  25800.000    4.152
  25830.000    4.127
  25860.000    4.306
  25890.000    4.388
  25920.000    4.263
  25950.000    4.463
  25980.000    4.482
  26010.000    4.471
  26040.000    4.583
  26070.000    4.517
  26100.000    4.583
  26130.000    4.456
  26160.000    4.472
  26190.000    4.397
  26220.000    4.407
  26250.000    4.501
  26280.000    4.336
  26310.000    4.409
  26340.000    4.540
  26370.000    4.492
  26400.000    4.311
  26430.000    4.360
  26460.000    4.203
  26490.000    4.188
  26520.000    4.295
  26550.000    4.403
  26580.000    4.333
  26610.000    4.336
  26640.000    4.226
  26670.000    4.177
  26700.000    4.211
  26730.000    4.193
  26760.000    4.225
  26790.000    4.196
  26820.000    4.078
  26850.000    4.032
  26880.000    4.073
  26910.000    3.909
  26940.000    3.965
  26970.000    3.921
  27000.000    3.906
  27030.000    3.950
  27060.000    3.941
  27090.000    3.863
  27120.000    3.867
  27150.000    3.859
  27180.000    3.924
  27210.000    3.838
  27240.000    3.702
  27270.000    3.854
  27300.000    3.943
  27330.000    3.974
  27360.000    3.751
  27390.000    3.785
  27420.000    3.705
  27450.000    3.587
  27480.000    3.565
  27510.000    3.644
  27540.000    3.575
  27570.000    3.522
  27600.000    3.806
  27630.000    3.775
  27660.000    3.627
  27690.000    3.633
  27720.000    3.539
  27750.000    3.587
  27780.000    3.638
  27810.000    3.811
  27840.000    3.774
  27870.000    3.542
  27900.000    3.500
  27930.000    3.570
  27960.000    3.631
  27990.000    3.472
  28020.000    3.551
  28050.000    3.529
  28080.000    3.545
  28110.000    3.460
  28140.000    3.472
  28170.000    3.407
  28200.000    3.493
  28230.000    3.431
  28260.000    3.360
  28290.000    3.409
  28320.000    3.372
  28350.000    3.424
  28380.000    3.450
  28410.000    3.325
  28440.000    3.289
  28470.000    3.368
  28500.000    3.344
  28530.000    3.270
  28560.000    3.164
  28590.000    3.237
  28620.000    3.293
  28650.000    3.408
  28680.000    3.603
  28710.000    3.574
  28740.000    3.577
  28770.000    3.514
  28800.000    3.496
  28830.000    3.456
  28860.000    3.548
  28890.000    3.486
  28920.000    3.549
  28950.000    3.449
  28980.000    3.487
  29010.000    3.437
  29040.000    3.623
  29070.000    3.681
  29100.000    3.637
  29130.000    3.745
  29160.000    3.835
  29190.000    3.758
  29220.000    3.743
  29250.000    3.944
  29280.000    3.999
  29310.000    4.049
  29340.000    3.888
  29370.000    4.005
  29400.000    3.842
  29430.000    3.901
  29460.000    3.829
  29490.000    3.884
  29520.000    3.885
  29550.000    3.853
  29580.000    4.161
  29610.000    4.038
  29640.000    4.082
  29670.000    4.117
  29700.000    4.098
  29730.000    3.912
  29760.000    3.868
  29790.000    3.903
  29820.000    3.766
  29850.000    3.929
  29880.000    4.069
  29910.000    3.879
  29940.000    3.886
  29970.000    4.057
  30000.000    3.978
  30030.000    3.884
  30060.000    3.831
  30090.000    3.709
  30120.000    3.668
  30150.000    3.685
  30180.000    3.739
  30210.000    3.672
  30240.000    3.668
  30270.000    3.679
  30300.000    3.536
  30330.000    3.615
  30360.000    3.847
  30390.000    3.721
  30420.000    3.682
  30450.000    3.530
  30480.000    3.425
  30510.000    3.398
  30540.000    3.507
  30570.000    3.252
  30600.000    3.404
  30630.000    3.642
  30660.000    3.628
  30690.000    3.740
  30720.000    3.748
  30750.000    3.607
  30780.000    3.401
  30810.000    3.490
  30840.000    3.606
  30870.000    3.589
  30900.000    3.532
  30930.000    3.548
  30960.000    3.586
  30990.000    3.594
  31020.000    3.634
  31050.000    3.656
  31080.000    3.537
  31110.000    3.535
  31140.000    3.473
  31170.000    3.519
  31200.000    3.391
  31230.000    3.657
  31260.000    3.638
  31290.000    3.622
  31320.000    3.813
  31350.000    3.758
  31380.000    3.844
  31410.000    3.837
  31440.000    3.857
  31470.000    3.932
  31500.000    3.917
  31530.000    4.062
  31560.000    4.060
  31590.000    3.818
  31620.000    4.074
  31650.000    3.970
  31680.000    4.086
  31710.000    4.065
  31740.000    4.118
  31770.000    4.171
  31800.000    4.202
  31830.000    4.096
  31860.000    4.176
  31890.000    4.366
  31920.000    4.414
  31950.000    4.343
  31980.000    4.316
  32010.000    4.222
  32040.000    4.198
  32070.000    4.130
  32100.000    4.237
  32130.000    4.276
  32160.000    4.309
  32190.000    4.183
  32220.000    4.156
  32250.000    4.284
  32280.000    4.287
  32310.000    4.319
  32340.000    4.226
  32370.000    4.187
  32400.000    4.276
  32430.000    4.283
  32460.000    4.306
  32490.000    4.248
  32520.000    4.154
  32550.000    4.150
  32580.000    4.176
  32610.000    4.224
  32640.000    4.133
  32670.000    4.034
  32700.000    4.192
  32730.000    4.144
  32760.000    4.154
  32790.000    4.235
  32820.000    4.155
  32850.000    4.223
  32880.000    4.238
  32910.000    4.404
  32940.000    4.414
  32970.000    4.428
  33000.000    4.408
  33030.000    4.502
  33060.000    4.415
  33090.000    4.283
  33120.000    4.365
  33150.000    4.209
  33180.000    4.208
  33210.000    4.280
  33240.000    4.194
  33270.000    4.271
  33300.000    4.268
  33330.000    4.430
  33360.000    4.397
  33390.000    4.351
  33420.000    4.579
  33450.000    4.528
  33480.000    4.423
  33510.000    4.498
  33540.000    4.464
  33570.000    4.575
  33600.000    4.584
  33630.000    4.653
  33660.000    4.401
  33690.000    4.394
  33720.000    4.662
  33750.000    4.646
  33780.000    4.594
  33810.000    4.561
  33840.000    4.552
  33870.000    4.600
  33900.000    4.537
  33930.000    4.753
  33960.000    4.650
  33990.000    4.707
  34020.000    4.495
  34050.000    4.612
  34080.000    4.602
  34110.000    4.589
  34140.000    4.573
  34170.000    4.473
  34200.000    4.415
  34230.000    4.408
  34260.000    4.503
  34290.000    4.478
  34320.000    4.653
  34350.000    4.469
  34380.000    4.449
  34410.000    4.406
  34440.000    4.436
  34470.000    4.352
  34500.000    4.492
  34530.000    4.415
  34560.000    4.481
  34590.000    4.495
  34620.000    4.500
  34650.000    4.493
  34680.000    4.484
  34710.000    4.458
  34740.000    4.393
  34770.000    4.387
  34800.000    4.596
  34830.000    4.365
  34860.000    4.385
  34890.000    4.362
  34920.000    4.248
  34950.000    4.218
  34980.000    4.213
  35010.000    4.127
  35040.000    4.103
  35070.000    4.201
  35100.000    4.183
  35130.000    4.243
  35160.000    4.237
  35190.000    4.254
  35220.000    4.258
  35250.000    4.070
  35280.000    4.028
  35310.000    4.320
  35340.000    4.137
  35370.000    4.126
  35400.000    4.151
  35430.000    4.143
  35460.000    4.164
  35490.000    4.140
  35520.000    4.057
  35550.000    4.038
  35580.000    4.281
  35610.000    4.196
  35640.000    4.012
  35670.000    4.013
  35700.000    4.045
  35730.000    4.117
  35760.000    4.091
  35790.000    3.909
  35820.000    3.998
  35850.000    3.918
  35880.000    4.118
  35910.000    4.198
  35940.000    4.271
  35970.000    4.351
  36000.000    4.202
  36030.000    4.124
  36060.000    4.154
  36090.000    4.340
  36120.000    4.365
  36150.000    4.410
  36180.000    4.369
  36210.000    4.211
  36240.000    4.450
  36270.000    4.481
  36300.000    4.487
  36330.000    4.233
  36360.000    4.346
  36390.000    4.287
  36420.000    4.348
  36450.000    4.440
  36480.000    4.357
  36510.000    4.318
  36540.000    4.532
  36570.000    4.688
  36600.000    4.487
  36630.000    4.828
  36660.000    4.723
  36690.000    4.464
  36720.000    4.633
  36750.000    4.697
  36780.000    4.428
  36810.000    4.408
  36840.000    4.296
  36870.000    4.632
  36900.000    4.643
  36930.000    4.686
  36960.000    4.708
  36990.000    4.697
  37020.000    4.750
  37050.000    4.860
  37080.000    4.922
  37110.000    5.004
  37140.000    5.055
  37170.000    4.985
  37200.000    5.101
  37230.000    5.107
  37260.000    5.190
  37290.000    5.059
  37320.000    5.092
  37350.000    4.983
  37380.000    4.943
  37410.000    4.975
  37440.000    5.038
  37470.000    5.031
  37500.000    4.985
  37530.000    5.057
  37560.000    5.140
  37590.000    5.189
  37620.000    4.915
  37650.000    4.868
  37680.000    4.912
  37710.000    4.825
  37740.000    4.926
  37770.000    4.775
  37800.000    4.670
  37830.000    4.682
  37860.000    4.648
  37890.000    4.776
  37920.000    4.861
  37950.000    4.910
  37980.000    5.045
  38010.000    4.984
  38040.000    5.010
  38070.000    5.044
  38100.000    5.032
  38130.000    5.086
  38160.000    5.154
  38190.000    4.995
  38220.000    5.062
  38250.000    5.102
  38280.000    4.995
  38310.000    4.879
  38340.000    4.821
  38370.000    4.826
  38400.000    5.234
  38430.000    5.170
  38460.000    5.108
  38490.000    5.156
  38520.000    5.240
  38550.000    5.237
  38580.000    5.307
  38610.000    5.079
  38640.000    4.920
  38670.000    4.905
  38700.000    4.896
  38730.000    4.962
  38760.000    4.905
  38790.000    4.952
  38820.000    4.859
  38850.000    4.698
  38880.000    4.506
  38910.000    4.539
  38940.000    4.342
  38970.000    4.107
  39000.000    4.242
  39030.000    4.082
  39060.000    4.115
  39090.000    4.126
  39120.000    4.190
  39150.000    4.057
  39180.000    4.089
  39210.000    4.091
  39240.000    3.949
  39270.000    4.011
  39300.000    4.060
  39330.000    4.183
  39360.000    4.136
  39390.000    4.160
  39420.000    3.904
  39450.000    3.931
  39480.000    3.997
  39510.000    3.953
  39540.000    3.922
  39570.000    3.830
  39600.000    3.961
  39630.000    4.041
  39660.000    4.096
  39690.000    4.168
  39720.000    4.252
  39750.000    4.229
  39780.000    4.281
  39810.000    4.184
  39840.000    4.164
  39870.000    4.152
  39900.000    4.275
  39930.000    4.250
  39960.000    4.022
  39990.000    4.132
  40020.000    3.981
  40050.000    4.163
  40080.000    4.207
  40110.000    4.121
  40140.000    4.024
  40170.000    4.059
  40200.000    3.973
  40230.000    3.887
  40260.000    3.851
  40290.000    3.968
  40320.000    3.958
  40350.000    4.048
  40380.000    4.067
  40410.000    4.069
  40440.000    4.174
  40470.000    4.195
  40500.000    4.035
  40530.000    4.064
  40560.000    3.941
  40590.000    3.920
  40620.000    3.720
  40650.000    3.922
  40680.000    3.968
  40710.000    3.847
  40740.000    4.036
  40770.000    4.039
  40800.000    4.009
  40830.000    4.043
  40860.000    3.850
  40890.000    3.976
  40920.000    3.979
  40950.000    3.777
  40980.000    3.832
  41010.000    3.619
  41040.000    3.516
  41070.000    3.570
  41100.000    3.459
  41130.000    3.495
  41160.000    3.611
  41190.000    3.397
  41220.000    3.386
  41250.000    3.443
  41280.000    3.309
  41310.000    3.286
  41340.000    3.255
  41370.000    3.044
  41400.000    3.063
  41430.000    3.082
  41460.000    3.027
  41490.000    2.987
  41520.000    2.962
  41550.000    3.021
  41580.000    3.073
  41610.000    3.006
  41640.000    3.047
  41670.000    3.022
  41700.000    3.183
  41730.000    3.203
  41760.000    3.482
  41790.000    3.429
  41820.000    3.275
  41850.000    3.320
  41880.000    3.409
  41910.000    3.363
  41940.000    3.278
  41970.000    3.280
  42000.000    3.431
  42030.000    3.367
  42060.000    3.310
  42090.000    3.249
  42120.000    3.392
  42150.000    3.212
  42180.000    3.287
  42210.000    3.136
  42240.000    3.164
  42270.000    3.133
  42300.000    3.063
  42330.000    3.039
  42360.000    3.020
  42390.000    2.929
  42420.000    3.069
  42450.000    2.912
  42480.000    2.865
  42510.000    2.765
  42540.000    2.894
  42570.000    2.843
  42600.000    3.036
  42630.000    3.003
  42660.000    3.035
  42690.000    3.034
  42720.000    2.945
  42750.000    3.104
  42780.000    2.967
  42810.000    2.923
  42840.000    2.855
  42870.000    2.821
  42900.000    2.913
  42930.000    2.863
  42960.000    2.772
  42990.000    2.815
  43020.000    2.810
  43050.000    2.786
  43080.000    2.899
  43110.000    2.872
  43140.000    2.861
  43170.000    2.772
  43200.000    2.810
  43230.000    2.769
  43260.000    2.839
  43290.000    2.948
  43320.000    3.014
  43350.000    2.979
  43380.000    3.006
  43410.000    2.901
  43440.000    3.002
  43470.000    3.021
  43500.000    3.081
  43530.000    3.226
  43560.000    3.242
  43590.000    3.014
  43620.000    3.108
  43650.000    2.951
  43680.000    2.967
  43710.000    2.905
  43740.000    2.893
  43770.000    2.975
  43800.000    3.059
  43830.000    3.060
  43860.000    3.025
  43890.000    2.979
  43920.000    3.051
  43950.000    2.987
  43980.000    2.952
  44010.000    2.897
  44040.000    2.946
  44070.000    2.912
  44100.000    2.871
  44130.000    2.952
  44160.000    2.962
  44190.000    2.997
  44220.000    2.913
  44250.000    2.728
  44280.000    2.659
  44310.000    2.623
  44340.000    2.770
  44370.000    2.739
  44400.000    2.847
  44430.000    2.815
  44460.000    2.784
  44490.000    2.901
  44520.000    2.857
  44550.000    2.954
  44580.000    2.912
  44610.000    3.043
  44640.000    3.109
  44670.000    2.933
  44700.000    2.853
  44730.000    2.871
  44760.000    2.905
  44790.000    2.897
  44820.000    2.885
  44850.000    2.977
  44880.000    3.055
  44910.000    3.112
  44940.000    3.107
  44970.000    3.259
  45000.000    3.196
  45030.000    2.985
  45060.000    3.011
  45090.000    3.016
  45120.000    3.083
  45150.000    3.018
  45180.000    3.050
  45210.000    3.027
  45240.000    3.035
  45270.000    3.129
  45300.000    3.045
  45330.000    3.028
  45360.000    3.079
  45390.000    3.119
  45420.000    3.101
  45450.000    3.120
  45480.000    3.031
  45510.000    3.160
  45540.000    3.236
  45570.000    3.274
  45600.000    3.220
  45630.000    3.137
  45660.000    3.111
  45690.000    3.262
  45720.000    3.230
  45750.000    3.314
  45780.000    3.565
  45810.000    3.367
  45840.000    3.249
  45870.000    3.489
  45900.000    3.344
  45930.000    3.290
  45960.000    3.264
  45990.000    3.323
  46020.000    3.235
  46050.000    3.197
  46080.000    3.248
  46110.000    3.094
  46140.000    3.123
  46170.000    3.049
  46200.000    2.864
  46230.000    2.946
  46260.000    2.918
  46290.000    3.079
  46320.000    3.097
  46350.000    2.959
  46380.000    2.919
  46410.000    2.774
  46440.000    2.772
  46470.000    2.795
  46500.000    2.757
  46530.000    2.840
  46560.000    2.761
  46590.000    2.711
  46620.000    2.742
  46650.000    2.758
  46680.000    2.733
  46710.000    2.600
  46740.000    2.662
  46770.000    2.599
  46800.000    2.629
  46830.000    2.608
  46860.000    2.540
  46890.000    2.449
  46920.000    2.704
  46950.000    2.597
  46980.000    2.680
  47010.000    2.668
  47040.000    2.659
  47070.000    2.881
  47100.000    2.687
  47130.000    2.650
  47160.000    2.734
  47190.000    2.574
  47220.000    2.541
  47250.000    2.642
  47280.000    2.589
  47310.000    2.762
  47340.000    2.672
  47370.000    2.579
  47400.000    2.571
  47430.000    2.383
  47460.000    2.353
  47490.000    2.376
  47520.000    2.268
  47550.000    2.363
  47580.000    2.519
  47610.000    2.510
  47640.000    2.423
  47670.000    2.499
  47700.000    2.565
  47730.000    2.602
  47760.000    2.576
  47790.000    2.563
  47820.000    2.466
  47850.000    2.568
  47880.000    2.537
  47910.000    2.694
  47940.000    2.501
  47970.000    2.524
  48000.000    2.536
  48030.000    2.614
  48060.000    2.546
  48090.000    2.586
  48120.000    2.475
  48150.000    2.555
  48180.000    2.489
  48210.000    2.362
  48240.000    2.421
  48270.000    2.493
  48300.000    2.559
  48330.000    2.471
  48360.000    2.462
  48390.000    2.594
  48420.000    2.549
  48450.000    2.569
  48480.000    2.615
  48510.000    2.718
  48540.000    2.714
  48570.000    2.839
  48600.000    2.849
  48630.000    2.807
  48660.000    2.712
  48690.000    2.800
  48720.000    2.874
  48750.000    2.901
  48780.000    2.848
  48810.000    2.836
  48840.000    2.832
  48870.000    2.908
  48900.000    3.017
  48930.000    2.924
  48960.000    3.006
  48990.000    2.933
  49020.000    3.015
  49050.000    3.048
  49080.000    3.076
  49110.000    2.936
  49140.000    2.972
  49170.000    2.809
  49200.000    2.995
  49230.000    2.803
  49260.000    2.975
  49290.000    2.637
  49320.000    2.811
  49350.000    2.805
  49380.000    2.789
  49410.000    2.862
  49440.000    2.954
  49470.000    3.043
  49500.000    2.891
  49530.000    2.834
  49560.000    2.806
  49590.000    2.769
  49620.000    2.832
  49650.000    2.739
  49680.000    2.603
  49710.000    2.551
  49740.000    2.485
  49770.000    2.501
  49800.000    2.510
  49830.000    2.446
  49860.000    2.604
  49890.000    2.614
  49920.000    2.619
  49950.000    2.650
  49980.000    2.598
  50010.000    2.532
  50040.000    2.489
  50070.000    2.521
  50100.000    2.499
  50130.000    2.546
  50160.000    2.598
  50190.000    2.569
  50220.000    2.523
  50250.000    2.506
  50280.000    2.517
  50310.000    2.466
  50340.000    2.550
  50370.000    2.500
  50400.000    2.446
  50430.000    2.427
  50460.000    2.612
  50490.000    2.453
  50520.000    2.504
  50550.000    2.603
  50580.000    2.616
  50610.000    2.607
  50640.000    2.512
  50670.000    2.561
  50700.000    2.344
  50730.000    2.322
  50760.000    2.281
  50790.000    2.338
  50820.000    2.359
  50850.000    2.512
  50880.000    2.445
  50910.000    2.491
  50940.000    2.516
  50970.000    2.464
  51000.000    2.473
  51030.000    2.366
  51060.000    2.367
  51090.000    2.329
  51120.000    2.346
  51150.000    2.317
  51180.000    2.302
  51210.000    2.363
  51240.000    2.611
  51270.000    2.540
  51300.000    2.613
  51330.000    2.543
  51360.000    2.528
  51390.000    2.409
  51420.000    2.380
  51450.000    2.374
  51480.000    2.243
  51510.000    2.436
  51540.000    2.330
  51570.000    2.369
  51600.000    2.563
  51630.000    2.476
  51660.000    2.590
  51690.000    2.344
  51720.000    2.475
  51750.000    2.568
  51780.000    2.499
  51810.000    2.460
  51840.000    2.404
  51870.000    2.382
  51900.000    2.537
  51930.000    2.478
  51960.000    2.572
  51990.000    2.522
  52020.000    2.545
  52050.000    2.599
  52080.000    2.786
  52110.000    2.669
  52140.000    2.780
  52170.000    3.068
  52200.000    2.962
  52230.000    2.715
  52260.000    2.825
  52290.000    2.871
  52320.000    2.810
  52350.000    2.797
  52380.000    2.698
  52410.000    2.579
  52440.000    2.537
  52470.000    2.613
  52500.000    2.642
  52530.000    2.658
  52560.000    2.706
  52590.000    2.645
  52620.000    2.570
  52650.000    2.585
  52680.000    2.647
  52710.000    2.713
  52740.000    2.668
  52770.000    2.555
  52800.000    2.653
  52830.000    2.703
  52860.000    2.631
  52890.000    2.542
  52920.000    2.600
  52950.000    2.658
  52980.000    2.581
  53010.000    2.415
  53040.000    2.597
  53070.000    2.541
  53100.000    2.524
  53130.000    2.522
  53160.000    2.496
  53190.000    2.599
  53220.000    2.644
  53250.000    2.498
  53280.000    2.602
  53310.000    2.536
  53340.000    2.514
  53370.000    2.724
  53400.000    2.696
  53430.000    2.561
  53460.000    2.591
  53490.000    2.572
  53520.000    2.518
  53550.000    2.597
  53580.000    2.710
  53610.000    2.689
  53640.000    2.632
  53670.000    2.718
  53700.000    2.717
  53730.000    2.769
  53760.000    2.548
  53790.000    2.508
  53820.000    2.690
  53850.000    2.595
  53880.000    2.452
  53910.000    2.460
  53940.000    2.435
  53970.000    2.461
  54000.000    2.425
  54030.000    2.278
  54060.000    2.322
  54090.000    2.327
  54120.000    2.321
  54150.000    2.322
  54180.000    2.362
  54210.000    2.331
  54240.000    2.265
  54270.000    2.067
  54300.000    2.263
  54330.000    2.304
  54360.000    2.444
  54390.000    2.370
  54420.000    2.365
  54450.000    2.408
  54480.000    2.457
  54510.000    2.484
  54540.000    2.447
  54570.000    2.451
  54600.000    2.532
  54630.000    2.492
  54660.000    2.522
  54690.000    2.563
  54720.000    2.677
  54750.000    2.574
  54780.000    2.727
  54810.000    2.826
  54840.000    2.607
  54870.000    2.551
  54900.000    2.433
  54930.000    2.467
  54960.000    2.502
  54990.000    2.333
  55020.000    2.411
  55050.000    2.447
  55080.000    2.519
  55110.000    2.626
  55140.000    2.525
  55170.000    2.431
  55200.000    2.504
  55230.000    2.529
  55260.000    2.579
  55290.000    2.661
  55320.000    2.542
  55350.000    2.463
  55380.000    2.452
  55410.000    2.373
  55440.000    2.446
  55470.000    2.409
  55500.000    2.358
  55530.000    2.385
  55560.000    2.261
  55590.000    2.203
  55620.000    2.280
  55650.000    2.262
  55680.000    2.338
  55710.000    2.482
  55740.000    2.342
  55770.000    2.434
  55800.000    2.460
  55830.000    2.435
  55860.000    2.487
  55890.000    2.519
  55920.000    2.644
  55950.000    2.758
  55980.000    2.731
  56010.000    2.873
  56040.000    3.029
  56070.000    3.032
  56100.000    3.033
  56130.000    3.003
  56160.000    3.133
  56190.000    2.969
  56220.000    2.965
  56250.000    3.073
  56280.000    3.065
  56310.000    3.061
  56340.000    3.167
  56370.000    3.201
  56400.000    3.101
  56430.000    3.150
  56460.000    3.126
  56490.000    3.273
  56520.000    3.386
  56550.000    3.460
  56580.000    3.536
  56610.000    3.785
  56640.000    3.667
  56670.000    3.658
  56700.000    3.749
  56730.000    3.562
  56760.000    3.657
  56790.000    3.591
  56820.000    3.619
  56850.000    3.639
  56880.000    3.542
  56910.000    3.469
  56940.000    3.422
  56970.000    3.559
  57000.000    3.613
  57030.000    3.371
  57060.000    3.228
  57090.000    3.398
  57120.000    3.445
  57150.000    3.521
  57180.000    3.539
  57210.000    3.476
  57240.000    3.464
  57270.000    3.522
  57300.000    3.496
  57330.000    3.444
  57360.000    3.316
  57390.000    3.397
  57420.000    3.348
  57450.000    3.454
  57480.000    3.448
  57510.000    3.577
  57540.000    3.435
  57570.000    3.266
  57600.000    3.162
  57630.000    3.127
  57660.000    3.099
  57690.000    3.037
  57720.000    2.983
  57750.000    3.034
  57780.000    2.916
  57810.000    3.067
  57840.000    3.177
  57870.000    3.053
  57900.000    3.076
  57930.000    3.035
  57960.000    3.012
  57990.000    2.983
  58020.000    3.099
  58050.000    3.120
  58080.000    2.970
  58110.000    3.148
  58140.000    2.893
  58170.000    2.992
  58200.000    2.867
  58230.000    2.869
  58260.000    3.031
  58290.000    3.044
  58320.000    2.885
  58350.000    2.896
  58380.000    2.971
  58410.000    3.005
  58440.000    3.037
  58470.000    2.963
  58500.000    3.019
  58530.000    3.041
  58560.000    2.876
  58590.000    2.995
  58620.000    3.024
  58650.000    2.970
  58680.000    3.049
  58710.000    3.034
  58740.000    2.891
  58770.000    2.874
  58800.000    2.840
  58830.000    2.712
  58860.000    2.688
  58890.000    2.631
  58920.000    2.847
  58950.000    2.668
  58980.000    2.751
  59010.000    2.574
  59040.000    2.430
  59070.000    2.562
  59100.000    2.533
  59130.000    2.565
  59160.000    2.585
  59190.000    2.511
  59220.000    2.420
  59250.000    2.415
  59280.000    2.456
  59310.000    2.349
  59340.000    2.448
  59370.000    2.482
  59400.000    2.496
  59430.000    2.550
  59460.000    2.551
  59490.000    2.556
  59520.000    2.581
  59550.000    2.461
  59580.000    2.490
  59610.000    2.566
  59640.000    2.495
  59670.000    2.504
  59700.000    2.450
  59730.000    2.509
  59760.000    2.571
  59790.000    2.408
  59820.000    2.374
  59850.000    2.438
  59880.000    2.372
  59910.000    2.502
  59940.000    2.434
  59970.000    2.371
  60000.000    2.338
  60030.000    2.485
  60060.000    2.491
  60090.000    2.455
  60120.000    2.510
  60150.000    2.806
  60180.000    2.823
  60210.000    2.795
  60240.000    2.726
  60270.000    2.734
  60300.000    2.800
  60330.000    2.946
  60360.000    2.902
  60390.000    2.839
  60420.000    2.780
  60450.000    2.707
  60480.000    2.735
  60510.000    2.623
  60540.000    2.530
  60570.000    2.431
  60600.000    2.512
  60630.000    2.356
  60660.000    2.240
  60690.000    2.322
  60720.000    2.324
  60750.000    2.465
  60780.000    2.463
  60810.000    2.433
  60840.000    2.471
  60870.000    2.452
  60900.000    2.399
  60930.000    2.575
  60960.000    2.510
  60990.000    2.517
  61020.000    2.528
  61050.000    2.560
  61080.000    2.574
  61110.000    2.657
  61140.000    2.558
  61170.000    2.476
  61200.000    2.628
  61230.000    2.616
  61260.000    2.479
  61290.000    2.647
  61320.000    2.373
  61350.000    2.451
  61380.000    2.356
  61410.000    2.418
  61440.000    2.703
  61470.000    2.685
  61500.000    2.695
  61530.000    2.888
  61560.000    3.040
  61590.000    3.049
  61620.000    3.087
  61650.000    3.009
  61680.000    3.113
  61710.000    3.148
  61740.000    3.093
  61770.000    2.994
  61800.000    2.882
  61830.000    2.956
  61860.000    2.925
  61890.000    2.899
  61920.000    2.772
  61950.000    2.721
  61980.000    2.655
  62010.000    2.640
  62040.000    2.698
  62070.000    2.601
  62100.000    2.567
  62130.000    2.400
  62160.000    2.548
  62190.000    2.426
  62220.000    2.464
  62250.000    2.424
  62280.000    2.524
  62310.000    2.735
  62340.000    2.459
  62370.000    2.518
  62400.000    2.442
  62430.000    2.599
  62460.000    2.559
  62490.000    2.661
  62520.000    2.799
  62550.000    2.649
  62580.000    2.610
  62610.000    2.694
  62640.000    2.616
  62670.000    2.548
  62700.000    2.433
  62730.000    2.459
  62760.000    2.529
  62790.000    2.630
  62820.000    2.676
  62850.000    2.771
  62880.000    2.903
  62910.000    2.752
  62940.000    2.875
  62970.000    2.772
  63000.000    3.015
  63030.000    2.989
  63060.000    2.922
  63090.000    2.897
  63120.000    2.823
  63150.000    2.868
  63180.000    2.804
  63210.000    2.685
  63240.000    2.618
  63270.000    2.490
  63300.000    2.559
  63330.000    2.640
  63360.000    2.571
  63390.000    2.678
  63420.000    2.821
  63450.000    3.042
  63480.000    3.020
  63510.000    2.990
  63540.000    3.084
  63570.000    3.013
  63600.000    2.952
  63630.000    2.995
  63660.000    3.051
  63690.000    3.069
  63720.000    3.095
  63750.000    3.236
  63780.000    2.976
  63810.000    2.938
  63840.000    2.957
  63870.000    3.042
  63900.000    2.868
  63930.000    2.925
  63960.000    3.002
  63990.000    2.958
  64020.000    2.932
  64050.000    2.898
  64080.000    2.912
  64110.000    2.851
  64140.000    2.641
  64170.000    2.666
  64200.000    2.554
  64230.000    2.543
  64260.000    2.603
  64290.000    2.580
  64320.000    2.451
  64350.000    2.473
  64380.000    2.605
  64410.000    2.719
  64440.000    2.812
  64470.000    2.767
  64500.000    2.700
  64530.000    2.808
  64560.000    2.925
  64590.000    3.023
  64620.000    2.924
  64650.000    3.012
  64680.000    3.028
  64710.000    3.047
  64740.000    3.047
  64770.000    3.041
  64800.000    2.971
  64830.000    2.983
  64860.000    3.060
  64890.000    3.111
  64920.000    3.159
  64950.000    3.068
  64980.000    2.932
  65010.000    3.086
  65040.000    3.219
  65070.000    3.378
  65100.000    3.483
  65130.000    3.248
  65160.000    3.428
  65190.000    3.373
  65220.000    3.407
  65250.000    3.400
  65280.000    3.381
  65310.000    3.353
  65340.000    3.399
  65370.000    3.334
  65400.000    3.237
  65430.000    3.274
  65460.000    3.288
  65490.000    3.162
  65520.000    3.031
  65550.000    3.134
  65580.000    3.098
  65610.000    3.105
  65640.000    3.164
  65670.000    3.147
  65700.000    3.144
  65730.000    3.231
  65760.000    3.099
  65790.000    3.030
  65820.000    3.004
  65850.000    2.969
  65880.000    2.906
  65910.000    3.102
  65940.000    2.953
  65970.000    2.984
  66000.000    2.828
  66030.000    2.671
  66060.000    2.593
  66090.000    2.603
  66120.000    2.609
  66150.000    2.612
  66180.000    2.668
  66210.000    2.577
  66240.000    2.703
  66270.000    2.593
  66300.000    2.631
  66330.000    2.578
  66360.000    2.708
  66390.000    2.671
  66420.000    2.509
  66450.000    2.701
  66480.000    2.673
  66510.000    2.470
  66540.000    2.513
  66570.000    2.394
  66600.000    2.443
  66630.000    2.505
  66660.000    2.532
  66690.000    2.603
  66720.000    2.737
  66750.000    2.760
  66780.000    2.852
  66810.000    2.826
  66840.000    2.788
  66870.000    2.830
  66900.000    2.710
  66930.000    2.702
  66960.000    2.719
  66990.000    2.547
  67020.000    2.517
  67050.000    2.607
  67080.000    2.588
  67110.000    2.861
  67140.000    2.821
  67170.000    2.787
  67200.000    2.699
  67230.000    2.692
  67260.000    2.545
  67290.000    2.533
  67320.000    2.506
  67350.000    2.682
  67380.000    2.624
  67410.000    2.601
  67440.000    2.569
  67470.000    2.586
  67500.000    2.669
  67530.000    2.521
  67560.000    2.713
  67590.000    2.889
  67620.000    2.931
  67650.000    3.115
  67680.000    3.011
  67710.000    3.053
  67740.000    3.102
  67770.000    2.866
  67800.000    3.022
  67830.000    3.048
  67860.000    3.027
  67890.000    2.952
  67920.000    3.083
  67950.000    3.078
  67980.000    3.189
  68010.000    3.147
  68040.000    3.129
  68070.000    3.052
  68100.000    3.029
  68130.000    2.943
  68160.000    2.811
  68190.000    2.856
  68220.000    2.866
  68250.000    2.879
  68280.000    2.907
  68310.000    2.895
  68340.000    2.874
  68370.000    2.723
  68400.000    2.846
  68430.000    2.926
  68460.000    2.921
  68490.000    2.939
  68520.000    3.066
  68550.000    3.064
  68580.000    2.912
  68610.000    2.997
  68640.000    2.896
  68670.000    2.949
  68700.000    2.934
  68730.000    3.048
  68760.000    3.023
  68790.000    3.016
  68820.000    3.043
  68850.000    3.137
  68880.000    3.223
  68910.000    3.135
  68940.000    3.235
  68970.000    3.083
  69000.000    3.067
  69030.000    3.048
  69060.000    3.105
  69090.000    3.037
  69120.000    3.118
  69150.000    3.080
  69180.000    3.157
  69210.000    3.110
  69240.000    3.093
  69270.000    3.094
  69300.000    3.118
  69330.000    3.292
  69360.000    3.385
  69390.000    3.255
  69420.000    3.262
  69450.000    3.233
  69480.000    3.327
  69510.000    3.197
  69540.000    3.273
  69570.000    3.265
  69600.000    3.218
  69630.000    3.305
  69660.000    3.170
  69690.000    3.185
  69720.000    3.144
  69750.000    3.000
  69780.000    3.111
  69810.000    3.157
  69840.000    3.102
  69870.000    3.082
  69900.000    3.265
  69930.000    3.020
  69960.000    3.139
  69990.000    3.162
  70020.000    3.073
  70050.000    3.009
  70080.000    2.925
  70110.000    3.109
  70140.000    3.021
  70170.000    2.933
  70200.000    2.921
  70230.000    2.935
  70260.000    2.883
  70290.000    2.712
  70320.000    2.874
  70350.000    2.827
  70380.000    2.816
  70410.000    2.803
  70440.000    2.761
  70470.000    2.696
  70500.000    2.749
  70530.000    2.814
  70560.000    2.838
  70590.000    2.938
  70620.000    2.766
  70650.000    2.750
  70680.000    2.816
  70710.000    2.918
  70740.000    2.854
  70770.000    2.726
  70800.000    2.702
  70830.000    2.761
  70860.000    2.652
  70890.000    2.665
  70920.000    2.648
  70950.000    2.763
  70980.000    2.689
  71010.000    2.610
  71040.000    2.652
  71070.000    2.686
  71100.000    2.829
  71130.000    2.785
  71160.000    2.948
  71190.000    2.917
  71220.000    2.835
  71250.000    2.917
  71280.000    2.793
  71310.000    2.699
  71340.000    2.650
  71370.000    2.657
  71400.000    2.855
  71430.000    3.081
  71460.000    3.135
  71490.000    3.065
  71520.000    3.060
  71550.000    3.201
  71580.000    3.197
  71610.000    3.268
  71640.000    3.183
  71670.000    3.060
  71700.000    3.205
  71730.000    3.122
  71760.000    3.118
  71790.000    3.040
  71820.000    3.222
  71850.000    3.157
  71880.000    3.205
  71910.000    3.094
  71940.000    3.108
  71970.000    3.162
  72000.000    3.245
  72030.000    3.241
  72060.000    3.429
  72090.000    3.491
  72120.000    3.464
  72150.000    3.332
  72180.000    3.389
  72210.000    3.396
  72240.000    3.481
  72270.000    3.567
  72300.000    3.632
  72330.000    3.515
  72360.000    3.641
  72390.000    3.440
  72420.000    3.453
  72450.000    3.344
  72480.000    3.523
  72510.000    3.338
  72540.000    3.218
  72570.000    3.269
  72600.000    3.248
  72630.000    3.317
  72660.000    3.326
  72690.000    3.207
  72720.000    3.262
  72750.000    3.185
  72780.000    3.488
  72810.000    3.340
  72840.000    3.469
  72870.000    3.297
  72900.000    3.287
  72930.000    3.307
  72960.000    3.204
  72990.000    3.263
  73020.000    3.156
  73050.000    3.168
  73080.000    3.111
  73110.000    3.032
  73140.000    3.183
  73170.000    3.162
  73200.000    3.256
  73230.000    3.165
  73260.000    3.225
  73290.000    3.032
  73320.000    2.985
  73350.000    3.010
  73380.000    3.137
  73410.000    2.986
  73440.000    3.018
  73470.000    2.956
  73500.000    3.097
  73530.000    2.961
  73560.000    3.094
  73590.000    2.983
  73620.000    2.962
  73650.000    2.974
  73680.000    2.977
  73710.000    2.922
  73740.000    2.980
  73770.000    2.953
  73800.000    2.995
  73830.000    3.073
  73860.000    3.072
  73890.000    3.038
  73920.000    3.185
  73950.000    3.230
  73980.000    3.211
  74010.000    3.171
  74040.000    3.016
  74070.000    3.061
  74100.000    3.066
  74130.000    3.182
  74160.000    3.269
  74190.000    3.370
  74220.000    3.420
  74250.000    3.312
  74280.000    3.339
  74310.000    3.263
  74340.000    3.205
  74370.000    3.182
  74400.000    3.201
  74430.000    3.126
  74460.000    3.200
  74490.000    3.300
  74520.000    3.279
  74550.000    3.274
  74580.000    3.243
  74610.000    3.403
  74640.000    3.264
  74670.000    3.406
  74700.000    3.445
  74730.000    3.610
  74760.000    3.557
  74790.000    3.511
  74820.000    3.202
  74850.000    3.164
  74880.000    3.209
  74910.000    3.353
  74940.000    3.303
  74970.000    3.286
  75000.000    3.312
  75030.000    3.439
  75060.000    3.411
  75090.000    3.562
  75120.000    3.828
  75150.000    3.729
  75180.000    3.685
  75210.000    3.545
  75240.000    3.495
  75270.000    3.370
  75300.000    3.362
  75330.000    3.403
  75360.000    3.293
  75390.000    3.380
  75420.000    3.500
  75450.000    3.540
  75480.000    3.650
  75510.000    3.520
  75540.000    3.513
  75570.000    3.457
  75600.000    3.387
  75630.000    3.278
  75660.000    3.267
  75690.000    3.248
  75720.000    3.120
  75750.000    3.152
  75780.000    3.046
  75810.000    2.970
  75840.000    3.093
  75870.000    2.989
  75900.000    3.177
  75930.000    3.103
  75960.000    3.100
  75990.000    3.188
  76020.000    3.265
  76050.000    3.315
  76080.000    3.322
  76110.000    3.195
  76140.000    3.132
  76170.000    3.361
  76200.000    3.198
  76230.000    3.338
  76260.000    3.434
  76290.000    3.519
  76320.000    3.605
  76350.000    3.399
  76380.000    3.383
  76410.000    3.557
  76440.000    3.439
  76470.000    3.327
  76500.000    3.237
  76530.000    3.175
  76560.000    3.149
  76590.000    3.011
  76620.000    3.022
  76650.000    3.151
  76680.000    3.132
  76710.000    3.302
  76740.000    3.340
  76770.000    3.278
  76800.000    3.276
  76830.000    3.240
  76860.000    3.226
  76890.000    3.216
  76920.000    3.198
  76950.000    3.193
  76980.000    3.169
  77010.000    3.222
  77040.000    3.244
  77070.000    3.346
  77100.000    3.314
  77130.000    3.234
  77160.000    3.145
  77190.000    3.170
  77220.000    3.127
  77250.000    3.064
  77280.000    3.129
  77310.000    3.216
  77340.000    3.180
  77370.000    3.251
  77400.000    3.155
  77430.000    3.309
  77460.000    3.395
  77490.000    3.423
  77520.000    3.464
  77550.000    3.420
  77580.000    3.587
  77610.000    3.569
  77640.000    3.546
  77670.000    3.446
  77700.000    3.465
  77730.000    3.464
  77760.000    3.594
  77790.000    3.485
  77820.000    3.237
  77850.000    3.285
  77880.000    3.552
  77910.000    3.702
  77940.000    3.565
  77970.000    3.571
  78000.000    3.510
  78030.000    3.660
  78060.000    3.526
  78090.000    3.467
  78120.000    3.501
  78150.000    3.580
  78180.000    3.634
  78210.000    3.710
  78240.000    3.616
  78270.000    3.692
  78300.000    3.787
  78330.000    3.569
  78360.000    3.661
  78390.000    3.644
  78420.000    3.648
  78450.000    3.759
  78480.000    3.706
  78510.000    3.766
  78540.000    3.823
  78570.000    3.668
  78600.000    3.793
  78630.000    3.711
  78660.000    3.637
  78690.000    3.574
  78720.000    3.573
  78750.000    3.621
  78780.000    3.405
  78810.000    3.488
  78840.000    3.574
  78870.000    3.601
  78900.000    3.543
  78930.000    3.486
  78960.000    3.651
  78990.000    3.518
  79020.000    3.420
  79050.000    3.401
  79080.000    3.470
  79110.000    3.364
  79140.000    3.688
  79170.000    3.590
  79200.000    3.444
  79230.000    3.495
  79260.000    3.650
  79290.000    3.711
  79320.000    3.986
  79350.000    3.939
  79380.000    3.821
  79410.000    3.674
  79440.000    3.746
  79470.000    3.635
  79500.000    3.643
  79530.000    3.588
  79560.000    3.547
  79590.000    3.716
  79620.000    3.859
  79650.000    3.693
  79680.000    3.752
  79710.000    3.934
  79740.000    3.976
  79770.000    4.025
  79800.000    3.916
  79830.000    3.880
  79860.000    3.801
  79890.000    3.717
  79920.000    3.715
  79950.000    3.757
  79980.000    3.667
  80010.000    3.704
  80040.000    3.585
  80070.000    3.463
  80100.000    3.607
  80130.000    3.665
  80160.000    3.797
  80190.000    3.808
  80220.000    3.652
  80250.000    3.713
  80280.000    3.662
  80310.000    3.507
  80340.000    3.473
  80370.000    3.520
  80400.000    3.597
  80430.000    3.559
  80460.000    3.505
  80490.000    3.680
  80520.000    3.758
  80550.000    3.662
  80580.000    3.780
  80610.000    3.922
  80640.000    3.848
  80670.000    3.765
  80700.000    3.863
  80730.000    3.882
  80760.000    3.981
  80790.000    3.904
  80820.000    3.811
  80850.000    3.737
  80880.000    3.753
  80910.000    3.681
  80940.000    3.667
  80970.000    3.656
  81000.000    3.562
  81030.000    3.583
  81060.000    3.542
  81090.000    3.705
  81120.000    3.679
  81150.000    3.645
  81180.000    3.499
  81210.000    3.700
  81240.000    3.535
  81270.000    3.637
  81300.000    3.892
  81330.000    3.802
  81360.000    3.690
  81390.000    3.710
  81420.000    3.760
  81450.000    3.702
  81480.000    3.658
  81510.000    3.738
  81540.000    3.599
  81570.000    3.509
  81600.000    3.411
  81630.000    3.362
  81660.000    3.372
  81690.000    3.548
  81720.000    3.384
  81750.000    3.378
  81780.000    3.352
  81810.000    3.212
  81840.000    3.265
  81870.000    3.323
  81900.000    3.502
  81930.000    3.558
  81960.000    3.636
  81990.000    3.732
  82020.000    3.867
  82050.000    3.763
  82080.000    3.809
  82110.000    3.919
  82140.000    3.983
  82170.000    3.909
  82200.000    3.918
  82230.000    4.107
  82260.000    4.115
  82290.000    4.063
  82320.000    4.166
  82350.000    4.381
  82380.000    4.411
  82410.000    4.230
  82440.000    4.111
  82470.000    4.216
  82500.000    4.276
  82530.000    4.385
  82560.000    4.324
  82590.000    4.321
  82620.000    4.380
  82650.000    4.314
  82680.000    4.391
  82710.000    4.255
  82740.000    4.234
  82770.000    4.199
  82800.000    4.139
  82830.000    4.222
  82860.000    3.980
  82890.000    3.812
  82920.000    3.954
  82950.000    4.026
  82980.000    4.014
  83010.000    4.084
  83040.000    4.089
  83070.000    4.001
  83100.000    3.948
  83130.000    3.975
  83160.000    4.142
  83190.000    4.089
  83220.000    4.195
  83250.000    4.317
  83280.000    4.362
  83310.000    4.389
  83340.000    4.274
  83370.000    4.082
  83400.000    4.066
  83430.000    4.072
  83460.000    4.082
  83490.000    4.040
  83520.000    3.981
  83550.000    4.010
  83580.000    4.196
  83610.000    4.279
  83640.000    4.303
  83670.000    4.363
  83700.000    4.299
  83730.000    4.393
  83760.000    4.414
  83790.000    4.337
  83820.000    4.479
  83850.000    4.595
  83880.000    4.639
  83910.000    4.719
  83940.000    4.730
  83970.000    4.770
  84000.000    4.774
  84030.000    4.794
  84060.000    4.817
  84090.000    4.694
  84120.000    4.695
  84150.000    4.628
  84180.000    4.532
  84210.000    4.666
  84240.000    4.701
  84270.000    4.607
  84300.000    4.567
  84330.000    4.695
  84360.000    4.616
  84390.000    4.649
  84420.000    4.673
  84450.000    4.580
  84480.000    4.716
  84510.000    4.525
  84540.000    4.650
  84570.000    4.512
  84600.000    4.636
  84630.000    4.564
  84660.000    4.640
  84690.000    4.541
  84720.000    4.634
  84750.000    4.554
  84780.000    4.676
  84810.000    4.592
  84840.000    4.763
  84870.000    4.813
  84900.000    4.915
  84930.000    5.009
  84960.000    4.836
  84990.000    4.900
  85020.000    4.909
  85050.000    4.940
  85080.000    4.771
  85110.000    4.802
  85140.000    4.663
  85170.000    4.776
  85200.000    4.717
  85230.000    4.829
  85260.000    4.760
  85290.000    4.690
  85320.000    4.850
  85350.000    4.795
  85380.000    4.908
  85410.000    4.891
  85440.000    4.850
  85470.000    4.687
  85500.000    4.723
  85530.000    4.705
  85560.000    4.748
  85590.000    4.821
  85620.000    4.708
  85650.000    4.748
  85680.000    4.654
  85710.000    4.731
  85740.000    4.809
  85770.000    4.630
  85800.000    4.822
  85830.000    4.777
  85860.000    4.812
  85890.000    4.715
  85920.000    4.747
  85950.000    4.714
  85980.000    4.650
  86010.000    4.782
  86040.000    4.795
  86070.000    4.800
  86100.000    4.920
  86130.000    4.943
  86160.000    4.841
  86190.000    4.880
  86220.000    4.992
  86250.000    4.962
  86280.000    4.857
  86310.000    4.922
  86340.000    4.891
  86370.000    4.697
  86400.000    4.803
  86430.000    4.842
  86460.000    4.702
  86490.000    4.734
  86520.000    4.900
  86550.000    4.813
  86580.000    4.854
  86610.000    4.793
  86640.000    4.804
  86670.000    4.784
  86700.000    4.702
  86730.000    4.883
  86760.000    4.832
  86790.000    4.875
  86820.000    4.927
  86850.000    4.939
  86880.000    5.000
  86910.000    5.117
  86940.000    5.141
  86970.000    4.964
  87000.000    4.827
  87030.000    4.803
  87060.000    4.936
  87090.000    4.765
  87120.000    4.748
  87150.000    4.516
  87180.000    4.653
  87210.000    4.547
  87240.000    4.611
  87270.000    4.623
  87300.000    4.494
  87330.000    4.508
  87360.000    4.507
  87390.000    4.618
  87420.000    4.674
  87450.000    4.716
  87480.000    4.742
  87510.000    4.918
  87540.000    5.024
  87570.000    5.024
  87600.000    5.029
  87630.000    5.048
  87660.000    5.008
  87690.000    4.944
  87720.000    4.999
  87750.000    4.996
  87780.000    5.016
  87810.000    4.942
  87840.000    4.982
  87870.000    5.018
  87900.000    5.054
  87930.000    5.061
  87960.000    4.988
  87990.000    5.029
  88020.000    4.986
  88050.000    4.730
  88080.000    4.904
  88110.000    4.960
  88140.000    5.003
  88170.000    4.971
  88200.000    5.088
  88230.000    4.962
  88260.000    4.985
  88290.000    4.971
  88320.000    4.898
  88350.000    5.116
  88380.000    5.041
  88410.000    5.074
  88440.000    5.098
  88470.000    5.046
  88500.000    5.085
  88530.000    5.087
  88560.000    5.028
  88590.000    5.076
  88620.000    4.884
  88650.000    4.775
  88680.000    4.826
  88710.000    4.889
  88740.000    4.881
  88770.000    4.966
  88800.000    5.087
  88830.000    5.135
  88860.000    5.115
  88890.000    5.310
  88920.000    5.024
  88950.000    5.233
  88980.000    5.129
  89010.000    5.239
  89040.000    5.250
  89070.000    5.059
  89100.000    5.014
  89130.000    5.049
  89160.000    4.930
  89190.000    4.905
  89220.000    4.882
  89250.000    4.785
  89280.000    4.897
  89310.000    5.001
  89340.000    4.877
  89370.000    4.813
  89400.000    4.899
  89430.000    4.865
  89460.000    4.950
  89490.000    4.914
  89520.000    4.857
  89550.000    4.858
  89580.000    4.702
  89610.000    4.626
  89640.000    4.843
  89670.000    4.816
  89700.000    4.749
  89730.000    4.553
  89760.000    4.601
  89790.000    4.689
  89820.000    4.665
  89850.000    4.583
  89880.000    4.487
  89910.000    4.615
  89940.000    4.506
  89970.000    4.606
  90000.000    4.351
  90030.000    4.354
  90060.000    4.219
  90090.000    4.400
  90120.000    4.262
  90150.000    4.468
  90180.000    4.560
  90210.000    4.641
  90240.000    4.725
  90270.000    4.705
  90300.000    4.711
  90330.000    4.841
  90360.000    4.776
  90390.000    4.856
  90420.000    4.797
  90450.000    4.703
  90480.000    4.775
  90510.000    4.675
  90540.000    4.618
  90570.000    4.670
  90600.000    4.579
  90630.000    4.448
  90660.000    4.438
  90690.000    4.433
  90720.000    4.457
  90750.000    4.313
  90780.000    4.508
  90810.000    4.647
  90840.000    4.600
  90870.000    4.452
  90900.000    4.534
  90930.000    4.653
  90960.000    4.540
  90990.000    4.534
  91020.000    4.600
  91050.000    4.750
  91080.000    4.713
  91110.000    4.608
  91140.000    4.463
  91170.000    4.427
  91200.000    4.458
  91230.000    4.423
  91260.000    4.269
  91290.000    4.225
  91320.000    4.129
  91350.000    4.249
  91380.000    4.313
  91410.000    4.261
  91440.000    4.209
  91470.000    4.254
  91500.000    4.227
  91530.000    4.146
  91560.000    4.167
  91590.000    4.215
  91620.000    4.162
  91650.000    4.102
  91680.000    4.064
  91710.000    4.023
  91740.000    4.009
  91770.000    4.010
  91800.000    4.144
  91830.000    4.070
  91860.000    3.926
  91890.000    3.857
  91920.000    3.932
  91950.000    4.062
  91980.000    4.067
  92010.000    4.117
  92040.000    4.138
  92070.000    4.254
  92100.000    4.183
  92130.000    4.311
  92160.000    4.229
  92190.000    4.282
  92220.000    4.205
  92250.000    4.252
  92280.000    4.269
  92310.000    4.443
  92340.000    4.331
  92370.000    4.395
  92400.000    4.441
  92430.000    4.310
  92460.000    4.337
  92490.000    4.411
  92520.000    4.315
  92550.000    4.371
  92580.000    4.266
  92610.000    4.195
  92640.000    4.274
  92670.000    4.289
  92700.000    4.176
  92730.000    4.054
  92760.000    4.086
  92790.000    4.222
  92820.000    4.255
  92850.000    4.355
  92880.000    4.387
  92910.000    4.445
  92940.000    4.470
  92970.000    4.539
  93000.000    4.489
  93030.000    4.527
  93060.000    4.546
  93090.000    4.494
  93120.000    4.460
  93150.000    4.512
  93180.000    4.432
  93210.000    4.363
  93240.000    4.333
  93270.000    4.471
  93300.000    4.390
  93330.000    4.378
  93360.000    4.294
  93390.000    4.351
  93420.000    4.407
  93450.000    4.464
  93480.000    4.471
  93510.000    4.566
  93540.000    4.576
  93570.000    4.565
  93600.000    4.539
  93630.000    4.533
  93660.000    4.487
  93690.000    4.485
  93720.000    4.527
  93750.000    4.545
  93780.000    4.734
  93810.000    4.712
  93840.000    4.717
  93870.000    4.743
  93900.000    4.820
  93930.000    4.785
  93960.000    4.847
  93990.000    4.844
  94020.000    4.824
  94050.000    4.819
  94080.000    4.799
  94110.000    4.776
  94140.000    4.858
  94170.000    4.824
  94200.000    4.831
  94230.000    4.854
  94260.000    4.778
  94290.000    4.637
  94320.000    4.566
  94350.000    4.469
  94380.000    4.653
  94410.000    4.566
  94440.000    4.523
  94470.000    4.532
  94500.000    4.532
  94530.000    4.525
  94560.000    4.654
  94590.000    4.693
  94620.000    4.766
  94650.000    4.643
  94680.000    4.641
  94710.000    4.691
  94740.000    4.690
  94770.000    4.587
  94800.000    4.512
  94830.000    4.531
  94860.000    4.724
  94890.000    4.640
  94920.000    4.496
  94950.000    4.679
  94980.000    4.746
  95010.000    4.850
  95040.000    4.796
  95070.000    4.875
  95100.000    4.892
  95130.000    4.782
  95160.000    4.839
  95190.000    4.816
  95220.000    4.814
  95250.000    4.798
  95280.000    4.790
  95310.000    4.759
  95340.000    4.771
  95370.000    4.738
  95400.000    4.783
  95430.000    4.774
  95460.000    4.777
  95490.000    4.744
  95520.000    4.580
  95550.000    4.701
  95580.000    4.542
  95610.000    4.566
  95640.000    4.461
  95670.000    4.657
  95700.000    4.629
  95730.000    4.587
  95760.000    4.566
  95790.000    4.567
  95820.000    4.622
  95850.000    4.543
  95880.000    4.422
  95910.000    4.532
  95940.000    4.540
  95970.000    4.504
  96000.000    4.583
  96030.000    4.717
  96060.000    4.848
  96090.000    4.771
  96120.000    4.830
  96150.000    4.815
  96180.000    4.775
  96210.000    4.779
  96240.000    4.797
  96270.000    4.809
  96300.000    4.698
  96330.000    4.825
  96360.000    4.850
  96390.000    4.849
  96420.000    4.816
  96450.000    4.802
  96480.000    4.799
  96510.000    4.810
  96540.000    4.815
  96570.000    4.728
  96600.000    4.770
  96630.000    4.707
  96660.000    4.613
  96690.000    4.639
  96720.000    4.617
  96750.000    4.739
  96780.000    4.674
  96810.000    4.649
  96840.000    4.678
  96870.000    4.592
  96900.000    4.701
  96930.000    4.837
  96960.000    4.784
  96990.000    4.846
  97020.000    4.763
  97050.000    4.756
  97080.000    4.643
  97110.000    4.587
  97140.000    4.590
  97170.000    4.540
  97200.000    4.671
  97230.000    4.608
  97260.000    4.648
  97290.000    4.738
  97320.000    4.791
  97350.000    4.868
  97380.000    4.708
  97410.000    4.724
  97440.000    4.669
  97470.000    4.709
  97500.000    4.762
  97530.000    4.811
  97560.000    4.681
  97590.000    4.806
  97620.000    4.930
  97650.000    4.985
  97680.000    4.896
  97710.000    4.940
  97740.000    4.894
  97770.000    4.910
  97800.000    4.892
  97830.000    4.818
  97860.000    4.867
  97890.000    4.976
  97920.000    4.951
  97950.000    4.946
  97980.000    5.068
  98010.000    4.839
  98040.000    4.921
  98070.000    4.854
  98100.000    4.839
  98130.000    4.986
  98160.000    4.994
  98190.000    5.020
  98220.000    4.977
  98250.000    4.933
  98280.000    5.017
  98310.000    4.981
  98340.000    5.007
  98370.000    5.064
  98400.000    5.035
  98430.000    4.980
  98460.000    5.000
  98490.000    5.103
  98520.000    5.122
  98550.000    5.146
  98580.000    5.155
  98610.000    5.143
  98640.000    5.128
  98670.000    5.108
  98700.000    5.044
  98730.000    5.123
  98760.000    5.144
  98790.000    5.103
  98820.000    5.044
  98850.000    4.962
  98880.000    5.036
  98910.000    5.067
  98940.000    5.149
  98970.000    5.185
  99000.000    5.176
  99030.000    5.211
  99060.000    5.164
  99090.000    5.062
  99120.000    5.051
  99150.000    5.169
  99180.000    5.167
  99210.000    5.018
  99240.000    5.150
  99270.000    5.032
  99300.000    5.137
  99330.000    5.097
  99360.000    5.075
  99390.000    5.139
  99420.000    5.067
  99450.000    5.137
  99480.000    5.200
  99510.000    5.236
  99540.000    5.248
  99570.000    5.259
  99600.000    5.140
  99630.000    5.011
  99660.000    5.178
  99690.000    5.126
  99720.000    5.134
  99750.000    5.113
  99780.000    5.113
  99810.000    5.026
  99840.000    5.006
  99870.000    5.069
  99900.000    5.147
  99930.000    5.089
  99960.000    4.919
  99990.000    4.881
