# Supplementary material for: Identification and validation of biomarkers associated with lactic acid metabolism in diabetic nephropathy
Source: PeerJ. 2026 Mar 3;14:e20761. doi: 10.7717/peerj.20761 (PMC12965171; doi:10.7717/peerj.20761)
Supplement: Supplemental Information 39 [file peerj-14-20761-s039.xvg]

# This file was created Tue Jul 15 20:48:01 2025
# Created by:
#                     :-) GROMACS - gmx distance, 2023.2 (-:
# 
# Executable:   /usr/local/gromacs/bin/gmx
# Data prefix:  /usr/local/gromacs
# Working dir:  /root/autodl-tmp/102_NJZK-20403-7-2/PTGS2_CIMICOXIB-67890/1
# Command line:
#   gmx distance -f md_0_1.xtc -s md_0_1.tpr -n distance_pairs.ndx -select 'com of group 12 plus com of group 26' -oall distance_group12_group26.xvg
# gmx distance is part of G R O M A C S:
#
# Georgetown Riga Oslo Madrid Amsterdam Chisinau Stockholm
#
@    title "Distance"
@    xaxis  label "Time (ps)"
@    yaxis  label "Distance (nm)"
@TYPE xy
      0.000    1.285
     30.000    1.243
     60.000    1.382
     90.000    1.393
    120.000    1.387
    150.000    1.385
    180.000    1.417
    210.000    1.428
    240.000    1.397
    270.000    1.379
    300.000    1.301
    330.000    1.296
    360.000    1.291
    390.000    1.475
    420.000    1.340
    450.000    1.396
    480.000    1.375
    510.000    1.397
    540.000    1.407
    570.000    1.445
    600.000    1.398
    630.000    1.322
    660.000    1.413
    690.000    1.419
    720.000    1.382
    750.000    1.314
    780.000    1.332
    810.000    1.442
    840.000    1.493
    870.000    1.369
    900.000    1.294
    930.000    1.295
    960.000    1.449
    990.000    1.364
   1020.000    1.378
   1050.000    1.337
   1080.000    1.366
   1110.000    1.377
   1140.000    1.369
   1170.000    1.372
   1200.000    1.338
   1230.000    1.385
   1260.000    1.283
   1290.000    1.201
   1320.000    1.202
   1350.000    1.189
   1380.000    1.056
   1410.000    1.034
   1440.000    1.046
   1470.000    1.074
   1500.000    1.096
   1530.000    1.115
   1560.000    1.042
   1590.000    1.029
   1620.000    1.031
   1650.000    1.125
   1680.000    1.088
   1710.000    1.076
   1740.000    1.027
   1770.000    1.063
   1800.000    1.058
   1830.000    1.132
   1860.000    1.133
   1890.000    1.245
   1920.000    1.057
   1950.000    0.984
   1980.000    1.029
   2010.000    1.098
   2040.000    1.020
   2070.000    1.045
   2100.000    1.053
   2130.000    0.979
   2160.000    1.055
   2190.000    1.019
   2220.000    0.962
   2250.000    1.042
   2280.000    1.012
   2310.000    1.024
   2340.000    0.990
   2370.000    0.974
   2400.000    1.037
   2430.000    1.038
   2460.000    1.001
   2490.000    1.012
   2520.000    0.998
   2550.000    1.057
   2580.000    1.276
   2610.000    1.214
   2640.000    1.136
   2670.000    1.210
   2700.000    1.043
   2730.000    1.102
   2760.000    1.057
   2790.000    1.020
   2820.000    1.063
   2850.000    1.050
   2880.000    1.143
   2910.000    1.151
   2940.000    1.101
   2970.000    1.123
   3000.000    1.137
   3030.000    1.135
   3060.000    1.109
   3090.000    1.056
   3120.000    1.066
   3150.000    1.070
   3180.000    1.285
   3210.000    1.264
   3240.000    1.262
   3270.000    1.234
   3300.000    1.232
   3330.000    1.385
   3360.000    1.309
   3390.000    1.342
   3420.000    1.238
   3450.000    1.293
   3480.000    1.324
   3510.000    1.331
   3540.000    1.261
   3570.000    1.197
   3600.000    1.068
   3630.000    1.026
   3660.000    1.009
   3690.000    0.956
   3720.000    0.967
   3750.000    0.917
   3780.000    1.025
   3810.000    1.249
   3840.000    1.236
   3870.000    1.084
   3900.000    1.140
   3930.000    1.122
   3960.000    1.128
   3990.000    1.078
   4020.000    1.172
   4050.000    1.163
   4080.000    1.162
   4110.000    1.142
   4140.000    1.192
   4170.000    1.183
   4200.000    1.162
   4230.000    1.086
   4260.000    1.049
   4290.000    1.066
   4320.000    1.070
   4350.000    1.156
   4380.000    1.063
   4410.000    1.128
   4440.000    1.087
   4470.000    1.105
   4500.000    1.119
   4530.000    1.120
   4560.000    1.049
   4590.000    1.087
   4620.000    1.097
   4650.000    1.185
   4680.000    1.162
   4710.000    1.217
   4740.000    1.216
   4770.000    1.206
   4800.000    1.217
   4830.000    1.274
   4860.000    1.195
   4890.000    1.173
   4920.000    1.152
   4950.000    1.267
   4980.000    1.240
   5010.000    1.189
   5040.000    1.228
   5070.000    1.102
   5100.000    1.000
   5130.000    1.024
   5160.000    1.032
   5190.000    1.015
   5220.000    1.065
   5250.000    1.134
   5280.000    0.999
   5310.000    1.106
   5340.000    0.946
   5370.000    1.004
   5400.000    1.052
   5430.000    1.021
   5460.000    0.975
   5490.000    1.015
   5520.000    1.038
   5550.000    0.968
   5580.000    1.072
   5610.000    1.006
   5640.000    1.061
   5670.000    1.015
   5700.000    1.023
   5730.000    0.976
   5760.000    0.963
   5790.000    0.974
   5820.000    0.991
   5850.000    1.062
   5880.000    1.013
   5910.000    1.040
   5940.000    0.934
   5970.000    1.004
   6000.000    0.934
   6030.000    1.032
   6060.000    1.038
   6090.000    0.997
   6120.000    0.921
   6150.000    0.833
   6180.000    0.864
   6210.000    0.919
   6240.000    0.871
   6270.000    0.859
   6300.000    0.906
   6330.000    0.846
   6360.000    0.954
   6390.000    0.869
   6420.000    0.887
   6450.000    0.864
   6480.000    0.967
   6510.000    0.888
   6540.000    0.845
   6570.000    0.886
   6600.000    0.862
   6630.000    0.827
   6660.000    0.936
   6690.000    0.881
   6720.000    0.826
   6750.000    0.897
   6780.000    0.865
   6810.000    0.905
   6840.000    0.968
   6870.000    0.957
   6900.000    0.750
   6930.000    0.752
   6960.000    0.711
   6990.000    0.747
   7020.000    0.682
   7050.000    0.686
   7080.000    0.715
   7110.000    0.755
   7140.000    0.612
   7170.000    0.641
   7200.000    0.763
   7230.000    0.588
   7260.000    0.603
   7290.000    0.576
   7320.000    0.670
   7350.000    0.463
   7380.000    0.559
   7410.000    0.694
   7440.000    0.722
   7470.000    0.558
   7500.000    0.603
   7530.000    0.578
   7560.000    0.624
   7590.000    0.631
   7620.000    0.589
   7650.000    0.586
   7680.000    0.600
   7710.000    0.613
   7740.000    0.623
   7770.000    0.597
   7800.000    0.586
   7830.000    0.558
   7860.000    0.612
   7890.000    0.624
   7920.000    0.644
   7950.000    0.548
   7980.000    0.607
   8010.000    0.506
   8040.000    0.549
   8070.000    0.587
   8100.000    0.662
   8130.000    0.595
   8160.000    0.532
   8190.000    0.567
   8220.000    0.516
   8250.000    0.540
   8280.000    0.564
   8310.000    0.499
   8340.000    0.562
   8370.000    0.618
   8400.000    0.610
   8430.000    0.649
   8460.000    0.592
   8490.000    0.561
   8520.000    0.554
   8550.000    0.549
   8580.000    0.551
   8610.000    0.621
   8640.000    0.468
   8670.000    0.615
   8700.000    0.561
   8730.000    0.621
   8760.000    0.634
   8790.000    0.580
   8820.000    0.654
   8850.000    0.584
   8880.000    0.613
   8910.000    0.624
   8940.000    0.613
   8970.000    0.539
   9000.000    0.700
   9030.000    0.718
   9060.000    0.695
   9090.000    0.620
   9120.000    0.569
   9150.000    0.475
   9180.000    0.623
   9210.000    0.630
   9240.000    0.642
   9270.000    0.651
   9300.000    0.543
   9330.000    0.687
   9360.000    0.558
   9390.000    0.562
   9420.000    0.661
   9450.000    0.561
   9480.000    0.589
   9510.000    0.611
   9540.000    0.579
   9570.000    0.515
   9600.000    0.590
   9630.000    0.538
   9660.000    0.580
   9690.000    0.598
   9720.000    0.589
   9750.000    0.590
   9780.000    0.555
   9810.000    0.619
   9840.000    0.589
   9870.000    0.612
   9900.000    0.612
   9930.000    0.654
   9960.000    0.624
   9990.000    0.628
  10020.000    0.581
  10050.000    0.560
  10080.000    0.598
  10110.000    0.588
  10140.000    0.579
  10170.000    0.589
  10200.000    0.570
  10230.000    0.580
  10260.000    0.656
  10290.000    0.643
  10320.000    0.634
  10350.000    0.621
  10380.000    0.657
  10410.000    0.692
  10440.000    0.565
  10470.000    0.661
  10500.000    0.600
  10530.000    0.588
  10560.000    0.620
  10590.000    0.563
  10620.000    0.583
  10650.000    0.623
  10680.000    0.671
  10710.000    0.650
  10740.000    0.573
  10770.000    0.650
  10800.000    0.637
  10830.000    0.600
  10860.000    0.667
  10890.000    0.613
  10920.000    0.643
  10950.000    0.587
  10980.000    0.617
  11010.000    0.726
  11040.000    0.555
  11070.000    0.602
  11100.000    0.581
  11130.000    0.673
  11160.000    0.572
  11190.000    0.641
  11220.000    0.655
  11250.000    0.612
  11280.000    0.531
  11310.000    0.482
  11340.000    0.639
  11370.000    0.581
  11400.000    0.582
  11430.000    0.579
  11460.000    0.589
  11490.000    0.543
  11520.000    0.607
  11550.000    0.571
  11580.000    0.678
  11610.000    0.572
  11640.000    0.618
  11670.000    0.618
  11700.000    0.604
  11730.000    0.616
  11760.000    0.627
  11790.000    0.649
  11820.000    0.613
  11850.000    0.604
  11880.000    0.595
  11910.000    0.614
  11940.000    0.549
  11970.000    0.563
  12000.000    0.611
  12030.000    0.657
  12060.000    0.578
  12090.000    0.592
  12120.000    0.561
  12150.000    0.523
  12180.000    0.532
  12210.000    0.521
  12240.000    0.514
  12270.000    0.531
  12300.000    0.611
  12330.000    0.597
  12360.000    0.495
  12390.000    0.513
  12420.000    0.572
  12450.000    0.610
  12480.000    0.538
  12510.000    0.563
  12540.000    0.604
  12570.000    0.571
  12600.000    0.529
  12630.000    0.530
  12660.000    0.554
  12690.000    0.521
  12720.000    0.554
  12750.000    0.566
  12780.000    0.634
  12810.000    0.552
  12840.000    0.574
  12870.000    0.589
  12900.000    0.565
  12930.000    0.560
  12960.000    0.553
  12990.000    0.529
  13020.000    0.568
  13050.000    0.554
  13080.000    0.567
  13110.000    0.527
  13140.000    0.616
  13170.000    0.542
  13200.000    0.595
  13230.000    0.575
  13260.000    0.532
  13290.000    0.608
  13320.000    0.548
  13350.000    0.615
  13380.000    0.531
  13410.000    0.639
  13440.000    0.664
  13470.000    0.564
  13500.000    0.605
  13530.000    0.602
  13560.000    0.497
  13590.000    0.532
  13620.000    0.539
  13650.000    0.617
  13680.000    0.540
  13710.000    0.542
  13740.000    0.546
  13770.000    0.548
  13800.000    0.550
  13830.000    0.601
  13860.000    0.584
  13890.000    0.615
  13920.000    0.598
  13950.000    0.598
  13980.000    0.659
  14010.000    0.679
  14040.000    0.649
  14070.000    0.604
  14100.000    0.589
  14130.000    0.633
  14160.000    0.593
  14190.000    0.625
  14220.000    0.542
  14250.000    0.544
  14280.000    0.621
  14310.000    0.592
  14340.000    0.667
  14370.000    0.652
  14400.000    0.662
  14430.000    0.604
  14460.000    0.561
  14490.000    0.685
  14520.000    0.578
  14550.000    0.599
  14580.000    0.598
  14610.000    0.611
  14640.000    0.606
  14670.000    0.624
  14700.000    0.645
  14730.000    0.661
  14760.000    0.623
  14790.000    0.564
  14820.000    0.573
  14850.000    0.558
  14880.000    0.527
  14910.000    0.507
  14940.000    0.571
  14970.000    0.507
  15000.000    0.553
  15030.000    0.532
  15060.000    0.573
  15090.000    0.594
  15120.000    0.526
  15150.000    0.535
  15180.000    0.497
  15210.000    0.452
  15240.000    0.569
  15270.000    0.564
  15300.000    0.513
  15330.000    0.519
  15360.000    0.602
  15390.000    0.636
  15420.000    0.607
  15450.000    0.608
  15480.000    0.556
  15510.000    0.548
  15540.000    0.597
  15570.000    0.603
  15600.000    0.595
  15630.000    0.551
  15660.000    0.622
  15690.000    0.560
  15720.000    0.597
  15750.000    0.571
  15780.000    0.522
  15810.000    0.550
  15840.000    0.603
  15870.000    0.545
  15900.000    0.557
  15930.000    0.594
  15960.000    0.584
  15990.000    0.538
  16020.000    0.527
  16050.000    0.610
  16080.000    0.583
  16110.000    0.575
  16140.000    0.625
  16170.000    0.531
  16200.000    0.590
  16230.000    0.635
  16260.000    0.569
  16290.000    0.667
  16320.000    0.575
  16350.000    0.559
  16380.000    0.596
  16410.000    0.619
  16440.000    0.573
  16470.000    0.532
  16500.000    0.622
  16530.000    0.608
  16560.000    0.615
  16590.000    0.582
  16620.000    0.577
  16650.000    0.618
  16680.000    0.601
  16710.000    0.556
  16740.000    0.573
  16770.000    0.545
  16800.000    0.585
  16830.000    0.622
  16860.000    0.542
  16890.000    0.611
  16920.000    0.567
  16950.000    0.607
  16980.000    0.606
  17010.000    0.593
  17040.000    0.656
  17070.000    0.617
  17100.000    0.617
  17130.000    0.661
  17160.000    0.587
  17190.000    0.616
  17220.000    0.590
  17250.000    0.592
  17280.000    0.600
  17310.000    0.524
  17340.000    0.567
  17370.000    0.595
  17400.000    0.586
  17430.000    0.538
  17460.000    0.608
  17490.000    0.555
  17520.000    0.547
  17550.000    0.587
  17580.000    0.576
  17610.000    0.556
  17640.000    0.572
  17670.000    0.572
  17700.000    0.548
  17730.000    0.521
  17760.000    0.571
  17790.000    0.538
  17820.000    0.581
  17850.000    0.562
  17880.000    0.664
  17910.000    0.606
  17940.000    0.595
  17970.000    0.559
  18000.000    0.555
  18030.000    0.603
  18060.000    0.572
  18090.000    0.553
  18120.000    0.526
  18150.000    0.597
  18180.000    0.543
  18210.000    0.538
  18240.000    0.616
  18270.000    0.625
  18300.000    0.630
  18330.000    0.563
  18360.000    0.603
  18390.000    0.561
  18420.000    0.627
  18450.000    0.585
  18480.000    0.686
  18510.000    0.650
  18540.000    0.671
  18570.000    0.599
  18600.000    0.650
  18630.000    0.662
  18660.000    0.612
  18690.000    0.774
  18720.000    0.749
  18750.000    0.658
  18780.000    0.663
  18810.000    0.714
  18840.000    0.643
  18870.000    0.644
  18900.000    0.661
  18930.000    0.595
  18960.000    0.681
  18990.000    0.612
  19020.000    0.645
  19050.000    0.711
  19080.000    0.615
  19110.000    0.619
  19140.000    0.650
  19170.000    0.711
  19200.000    0.539
  19230.000    0.607
  19260.000    0.553
  19290.000    0.630
  19320.000    0.710
  19350.000    0.634
  19380.000    0.691
  19410.000    0.709
  19440.000    0.655
  19470.000    0.678
  19500.000    0.693
  19530.000    0.689
  19560.000    0.585
  19590.000    0.695
  19620.000    0.679
  19650.000    0.641
  19680.000    0.627
  19710.000    0.636
  19740.000    0.627
  19770.000    0.655
  19800.000    0.702
  19830.000    0.643
  19860.000    0.634
  19890.000    0.696
  19920.000    0.722
  19950.000    0.696
  19980.000    0.609
  20010.000    0.690
  20040.000    0.666
  20070.000    0.639
  20100.000    0.728
  20130.000    0.602
  20160.000    0.675
  20190.000    0.635
  20220.000    0.673
  20250.000    0.703
  20280.000    0.723
  20310.000    0.682
  20340.000    0.775
  20370.000    0.704
  20400.000    0.743
  20430.000    0.711
  20460.000    0.752
  20490.000    0.704
  20520.000    0.735
  20550.000    0.732
  20580.000    0.757
  20610.000    0.677
  20640.000    0.716
  20670.000    0.729
  20700.000    0.706
  20730.000    0.742
  20760.000    0.711
  20790.000    0.701
  20820.000    0.693
  20850.000    0.708
  20880.000    0.729
  20910.000    0.725
  20940.000    0.686
  20970.000    0.674
  21000.000    0.708
  21030.000    0.700
  21060.000    0.717
  21090.000    0.744
  21120.000    0.729
  21150.000    0.726
  21180.000    0.780
  21210.000    0.718
  21240.000    0.680
  21270.000    0.728
  21300.000    0.694
  21330.000    0.748
  21360.000    0.749
  21390.000    0.699
  21420.000    0.729
  21450.000    0.703
  21480.000    0.697
  21510.000    0.739
  21540.000    0.734
  21570.000    0.724
  21600.000    0.695
  21630.000    0.727
  21660.000    0.756
  21690.000    0.747
  21720.000    0.686
  21750.000    0.790
  21780.000    0.652
  21810.000    0.760
  21840.000    0.708
  21870.000    0.669
  21900.000    0.721
  21930.000    0.749
  21960.000    0.752
  21990.000    0.654
  22020.000    0.711
  22050.000    0.692
  22080.000    0.739
  22110.000    0.726
  22140.000    0.641
  22170.000    0.660
  22200.000    0.726
  22230.000    0.684
  22260.000    0.705
  22290.000    0.758
  22320.000    0.706
  22350.000    0.683
  22380.000    0.680
  22410.000    0.726
  22440.000    0.753
  22470.000    0.708
  22500.000    0.718
  22530.000    0.717
  22560.000    0.751
  22590.000    0.754
  22620.000    0.654
  22650.000    0.794
  22680.000    0.638
  22710.000    0.730
  22740.000    0.650
  22770.000    0.685
  22800.000    0.663
  22830.000    0.649
  22860.000    0.696
  22890.000    0.621
  22920.000    0.701
  22950.000    0.772
  22980.000    0.796
  23010.000    0.762
  23040.000    0.744
  23070.000    0.744
  23100.000    0.710
  23130.000    0.719
  23160.000    0.703
  23190.000    0.722
  23220.000    0.771
  23250.000    0.708
  23280.000    0.699
  23310.000    0.734
  23340.000    0.745
  23370.000    0.733
  23400.000    0.693
  23430.000    0.771
  23460.000    0.708
  23490.000    0.715
  23520.000    0.749
  23550.000    0.718
  23580.000    0.724
  23610.000    0.732
  23640.000    0.694
  23670.000    0.716
  23700.000    0.762
  23730.000    0.793
  23760.000    0.690
  23790.000    0.763
  23820.000    0.772
  23850.000    0.781
  23880.000    0.729
  23910.000    0.727
  23940.000    0.715
  23970.000    0.806
  24000.000    0.753
  24030.000    0.733
  24060.000    0.757
  24090.000    0.693
  24120.000    0.747
  24150.000    0.704
  24180.000    0.728
  24210.000    0.655
  24240.000    0.739
  24270.000    0.730
  24300.000    0.731
  24330.000    0.710
  24360.000    0.676
  24390.000    0.590
  24420.000    0.677
  24450.000    0.715
  24480.000    0.642
  24510.000    0.704
  24540.000    0.757
  24570.000    0.751
  24600.000    0.679
  24630.000    0.745
  24660.000    0.767
  24690.000    0.769
  24720.000    0.750
  24750.000    0.756
  24780.000    0.743
  24810.000    0.710
  24840.000    0.805
  24870.000    0.713
  24900.000    0.725
  24930.000    0.719
  24960.000    0.731
  24990.000    0.855
  25020.000    0.717
  25050.000    0.730
  25080.000    0.714
  25110.000    0.755
  25140.000    0.719
  25170.000    0.708
  25200.000    0.767
  25230.000    0.790
  25260.000    0.798
  25290.000    0.819
  25320.000    0.729
  25350.000    0.773
  25380.000    0.820
  25410.000    0.769
  25440.000    0.699
  25470.000    0.786
  25500.000    0.814
  25530.000    0.744
  25560.000    0.747
  25590.000    0.684
  25620.000    0.627
  25650.000    0.718
  25680.000    0.749
  25710.000    0.756
  25740.000    0.759
  25770.000    0.769
  25800.000    0.720
  25830.000    0.754
  25860.000    0.727
  25890.000    0.741
  25920.000    0.756
  25950.000    0.785
  25980.000    0.766
  26010.000    0.686
  26040.000    0.753
  26070.000    0.716
  26100.000    0.757
  26130.000    0.787
  26160.000    0.766
  26190.000    0.731
  26220.000    0.800
  26250.000    0.762
  26280.000    0.725
  26310.000    0.685
  26340.000    0.780
  26370.000    0.742
  26400.000    0.729
  26430.000    0.811
  26460.000    0.735
  26490.000    0.772
  26520.000    0.739
  26550.000    0.737
  26580.000    0.789
  26610.000    0.818
  26640.000    0.821
  26670.000    0.760
  26700.000    0.794
  26730.000    0.759
  26760.000    0.789
  26790.000    0.764
  26820.000    0.761
  26850.000    0.729
  26880.000    0.771
  26910.000    0.744
  26940.000    0.750
  26970.000    0.812
  27000.000    0.782
  27030.000    0.845
  27060.000    0.731
  27090.000    0.730
  27120.000    0.735
  27150.000    0.750
  27180.000    0.768
  27210.000    0.779
  27240.000    0.778
  27270.000    0.754
  27300.000    0.788
  27330.000    0.729
  27360.000    0.762
  27390.000    0.771
  27420.000    0.785
  27450.000    0.783
  27480.000    0.736
  27510.000    0.779
  27540.000    0.752
  27570.000    0.715
  27600.000    0.756
  27630.000    0.790
  27660.000    0.744
  27690.000    0.773
  27720.000    0.836
  27750.000    0.789
  27780.000    0.753
  27810.000    0.759
  27840.000    0.730
  27870.000    0.775
  27900.000    0.780
  27930.000    0.733
  27960.000    0.700
  27990.000    0.723
  28020.000    0.760
  28050.000    0.770
  28080.000    0.725
  28110.000    0.686
  28140.000    0.734
  28170.000    0.764
  28200.000    0.735
  28230.000    0.705
  28260.000    0.794
  28290.000    0.766
  28320.000    0.727
  28350.000    0.707
  28380.000    0.744
  28410.000    0.739
  28440.000    0.756
  28470.000    0.720
  28500.000    0.683
  28530.000    0.710
  28560.000    0.758
  28590.000    0.796
  28620.000    0.735
  28650.000    0.720
  28680.000    0.743
  28710.000    0.740
  28740.000    0.748
  28770.000    0.772
  28800.000    0.756
  28830.000    0.761
  28860.000    0.822
  28890.000    0.770
  28920.000    0.770
  28950.000    0.693
  28980.000    0.770
  29010.000    0.731
  29040.000    0.774
  29070.000    0.768
  29100.000    0.803
  29130.000    0.801
  29160.000    0.788
  29190.000    0.840
  29220.000    0.714
  29250.000    0.805
  29280.000    0.782
  29310.000    0.800
  29340.000    0.753
  29370.000    0.699
  29400.000    0.777
  29430.000    0.782
  29460.000    0.792
  29490.000    0.786
  29520.000    0.768
  29550.000    0.765
  29580.000    0.695
  29610.000    0.791
  29640.000    0.740
  29670.000    0.757
  29700.000    0.696
  29730.000    0.689
  29760.000    0.831
  29790.000    0.804
  29820.000    0.705
  29850.000    0.742
  29880.000    0.770
  29910.000    0.731
  29940.000    0.792
  29970.000    0.763
  30000.000    0.734
  30030.000    0.750
  30060.000    0.771
  30090.000    0.769
  30120.000    0.772
  30150.000    0.735
  30180.000    0.764
  30210.000    0.844
  30240.000    0.787
  30270.000    0.746
  30300.000    0.723
  30330.000    0.578
  30360.000    0.736
  30390.000    0.688
  30420.000    0.671
  30450.000    0.705
  30480.000    0.683
  30510.000    0.725
  30540.000    0.728
  30570.000    0.715
  30600.000    0.727
  30630.000    0.690
  30660.000    0.692
  30690.000    0.733
  30720.000    0.698
  30750.000    0.703
  30780.000    0.653
  30810.000    0.630
  30840.000    0.632
  30870.000    0.653
  30900.000    0.680
  30930.000    0.705
  30960.000    0.675
  30990.000    0.706
  31020.000    0.785
  31050.000    0.682
  31080.000    0.657
  31110.000    0.654
  31140.000    0.626
  31170.000    0.716
  31200.000    0.768
  31230.000    0.707
  31260.000    0.760
  31290.000    0.701
  31320.000    0.713
  31350.000    0.630
  31380.000    0.715
  31410.000    0.725
  31440.000    0.720
  31470.000    0.689
  31500.000    0.714
  31530.000    0.807
  31560.000    0.761
  31590.000    0.678
  31620.000    0.737
  31650.000    0.642
  31680.000    0.830
  31710.000    0.752
  31740.000    0.766
  31770.000    0.750
  31800.000    0.779
  31830.000    0.758
  31860.000    0.831
  31890.000    0.822
  31920.000    0.684
  31950.000    0.696
  31980.000    0.735
  32010.000    0.727
  32040.000    0.792
  32070.000    0.703
  32100.000    0.741
  32130.000    0.769
  32160.000    0.740
  32190.000    0.750
  32220.000    0.725
  32250.000    0.751
  32280.000    0.786
  32310.000    0.778
  32340.000    0.807
  32370.000    0.978
  32400.000    0.919
  32430.000    0.798
  32460.000    1.048
  32490.000    1.085
  32520.000    1.115
  32550.000    1.118
  32580.000    1.126
  32610.000    0.970
  32640.000    0.994
  32670.000    0.976
  32700.000    1.142
  32730.000    1.013
  32760.000    1.021
  32790.000    0.960
  32820.000    0.996
  32850.000    1.071
  32880.000    1.105
  32910.000    1.042
  32940.000    1.035
  32970.000    1.039
  33000.000    1.048
  33030.000    1.048
  33060.000    1.026
  33090.000    1.036
  33120.000    1.053
  33150.000    1.056
  33180.000    1.093
  33210.000    1.057
  33240.000    1.049
  33270.000    1.014
  33300.000    0.967
  33330.000    1.056
  33360.000    1.083
  33390.000    1.053
  33420.000    1.026
  33450.000    1.136
  33480.000    1.055
  33510.000    1.038
  33540.000    1.038
  33570.000    1.021
  33600.000    1.109
  33630.000    1.054
  33660.000    1.002
  33690.000    1.096
  33720.000    1.249
  33750.000    1.040
  33780.000    1.014
  33810.000    1.040
  33840.000    1.048
  33870.000    1.087
  33900.000    1.177
  33930.000    1.166
  33960.000    1.228
  33990.000    1.121
  34020.000    1.121
  34050.000    1.097
  34080.000    1.201
  34110.000    1.167
  34140.000    1.160
  34170.000    1.060
  34200.000    1.109
  34230.000    1.079
  34260.000    1.251
  34290.000    1.076
  34320.000    1.188
  34350.000    1.096
  34380.000    1.069
  34410.000    1.043
  34440.000    1.086
  34470.000    1.111
  34500.000    1.054
  34530.000    1.064
  34560.000    1.097
  34590.000    1.126
  34620.000    0.999
  34650.000    1.048
  34680.000    1.083
  34710.000    1.102
  34740.000    1.036
  34770.000    1.132
  34800.000    1.209
  34830.000    1.136
  34860.000    1.210
  34890.000    1.046
  34920.000    1.157
  34950.000    1.161
  34980.000    1.042
  35010.000    1.145
  35040.000    1.225
  35070.000    1.151
  35100.000    1.187
  35130.000    1.074
  35160.000    1.188
  35190.000    1.121
  35220.000    1.117
  35250.000    1.075
  35280.000    1.047
  35310.000    1.090
  35340.000    1.005
  35370.000    1.075
  35400.000    1.048
  35430.000    1.094
  35460.000    1.177
  35490.000    1.014
  35520.000    1.129
  35550.000    1.073
  35580.000    1.149
  35610.000    1.107
  35640.000    1.180
  35670.000    1.134
  35700.000    1.228
  35730.000    1.076
  35760.000    1.065
  35790.000    1.077
  35820.000    0.985
  35850.000    1.106
  35880.000    0.967
  35910.000    1.091
  35940.000    1.105
  35970.000    1.031
  36000.000    0.999
  36030.000    1.098
  36060.000    1.043
  36090.000    1.025
  36120.000    1.031
  36150.000    1.000
  36180.000    0.932
  36210.000    1.035
  36240.000    1.175
  36270.000    1.028
  36300.000    0.980
  36330.000    1.034
  36360.000    1.033
  36390.000    1.002
  36420.000    1.075
  36450.000    1.031
  36480.000    1.071
  36510.000    1.100
  36540.000    1.110
  36570.000    1.052
  36600.000    1.066
  36630.000    1.131
  36660.000    1.081
  36690.000    1.171
  36720.000    1.156
  36750.000    1.084
  36780.000    1.091
  36810.000    1.086
  36840.000    1.048
  36870.000    0.977
  36900.000    1.031
  36930.000    1.116
  36960.000    1.033
  36990.000    1.133
  37020.000    1.116
  37050.000    1.110
  37080.000    1.045
  37110.000    1.141
  37140.000    1.124
  37170.000    0.979
  37200.000    1.147
  37230.000    1.065
  37260.000    0.980
  37290.000    1.051
  37320.000    1.084
  37350.000    0.981
  37380.000    1.064
  37410.000    1.078
  37440.000    0.912
  37470.000    1.070
  37500.000    0.931
  37530.000    1.025
  37560.000    1.165
  37590.000    1.148
  37620.000    1.129
  37650.000    1.056
  37680.000    0.989
  37710.000    1.075
  37740.000    1.068
  37770.000    1.038
  37800.000    1.005
  37830.000    1.042
  37860.000    1.036
  37890.000    1.090
  37920.000    1.114
  37950.000    0.936
  37980.000    1.043
  38010.000    1.070
  38040.000    0.985
  38070.000    1.039
  38100.000    1.086
  38130.000    1.005
  38160.000    1.003
  38190.000    1.059
  38220.000    0.963
  38250.000    1.015
  38280.000    1.071
  38310.000    1.005
  38340.000    1.014
  38370.000    0.919
  38400.000    0.938
  38430.000    1.010
  38460.000    0.960
  38490.000    1.072
  38520.000    1.023
  38550.000    0.989
  38580.000    0.919
  38610.000    0.991
  38640.000    1.046
  38670.000    1.009
  38700.000    0.960
  38730.000    1.024
  38760.000    1.140
  38790.000    1.050
  38820.000    0.977
  38850.000    1.019
  38880.000    0.993
  38910.000    0.981
  38940.000    1.057
  38970.000    1.205
  39000.000    0.989
  39030.000    1.088
  39060.000    0.963
  39090.000    0.978
  39120.000    1.018
  39150.000    0.984
  39180.000    0.977
  39210.000    1.026
  39240.000    1.077
  39270.000    0.894
  39300.000    0.994
  39330.000    1.071
  39360.000    1.037
  39390.000    0.992
  39420.000    1.053
  39450.000    0.920
  39480.000    0.986
  39510.000    1.028
  39540.000    1.055
  39570.000    1.034
  39600.000    1.009
  39630.000    0.981
  39660.000    0.998
  39690.000    1.022
  39720.000    1.039
  39750.000    1.068
  39780.000    1.103
  39810.000    0.927
  39840.000    1.090
  39870.000    0.993
  39900.000    0.929
  39930.000    0.988
  39960.000    0.982
  39990.000    1.036
  40020.000    1.036
  40050.000    0.986
  40080.000    1.073
  40110.000    0.960
  40140.000    1.032
  40170.000    1.054
  40200.000    1.046
  40230.000    1.001
  40260.000    1.022
  40290.000    1.105
  40320.000    1.035
  40350.000    1.075
  40380.000    1.086
  40410.000    1.031
  40440.000    1.043
  40470.000    1.031
  40500.000    1.097
  40530.000    0.991
  40560.000    0.991
  40590.000    1.046
  40620.000    1.037
  40650.000    0.972
  40680.000    1.093
  40710.000    0.995
  40740.000    1.084
  40770.000    1.047
  40800.000    1.052
  40830.000    0.960
  40860.000    1.104
  40890.000    1.095
  40920.000    1.025
  40950.000    0.985
  40980.000    0.957
  41010.000    1.107
  41040.000    1.056
  41070.000    1.090
  41100.000    1.043
  41130.000    1.010
  41160.000    1.064
  41190.000    1.019
  41220.000    1.067
  41250.000    1.025
  41280.000    1.115
  41310.000    1.034
  41340.000    1.078
  41370.000    1.043
  41400.000    1.091
  41430.000    1.024
  41460.000    1.025
  41490.000    0.958
  41520.000    1.017
  41550.000    1.030
  41580.000    0.992
  41610.000    1.107
  41640.000    1.064
  41670.000    1.112
  41700.000    1.121
  41730.000    1.090
  41760.000    1.013
  41790.000    1.017
  41820.000    1.109
  41850.000    1.024
  41880.000    1.030
  41910.000    0.993
  41940.000    1.111
  41970.000    1.145
  42000.000    1.062
  42030.000    0.906
  42060.000    1.047
  42090.000    1.044
  42120.000    1.122
  42150.000    1.071
  42180.000    0.985
  42210.000    1.064
  42240.000    1.025
  42270.000    1.004
  42300.000    1.078
  42330.000    1.244
  42360.000    1.087
  42390.000    1.118
  42420.000    1.071
  42450.000    1.164
  42480.000    1.112
  42510.000    1.169
  42540.000    1.115
  42570.000    1.155
  42600.000    1.134
  42630.000    1.081
  42660.000    1.057
  42690.000    1.159
  42720.000    1.135
  42750.000    1.130
  42780.000    1.125
  42810.000    1.197
  42840.000    1.140
  42870.000    1.174
  42900.000    1.199
  42930.000    1.065
  42960.000    1.071
  42990.000    1.074
  43020.000    1.113
  43050.000    1.099
  43080.000    1.256
  43110.000    1.250
  43140.000    1.246
  43170.000    1.176
  43200.000    1.075
  43230.000    1.203
  43260.000    1.216
  43290.000    1.147
  43320.000    1.088
  43350.000    1.113
  43380.000    1.159
  43410.000    1.058
  43440.000    1.119
  43470.000    1.140
  43500.000    1.212
  43530.000    1.153
  43560.000    1.096
  43590.000    1.127
  43620.000    1.192
  43650.000    1.080
  43680.000    1.161
  43710.000    1.170
  43740.000    1.121
  43770.000    1.177
  43800.000    1.123
  43830.000    1.059
  43860.000    1.143
  43890.000    1.155
  43920.000    1.101
  43950.000    1.198
  43980.000    1.141
  44010.000    1.119
  44040.000    1.124
  44070.000    1.115
  44100.000    1.033
  44130.000    1.057
  44160.000    1.149
  44190.000    1.105
  44220.000    0.981
  44250.000    1.036
  44280.000    1.071
  44310.000    1.025
  44340.000    1.041
  44370.000    1.069
  44400.000    1.043
  44430.000    1.036
  44460.000    1.049
  44490.000    1.033
  44520.000    1.126
  44550.000    1.056
  44580.000    1.216
  44610.000    1.018
  44640.000    1.044
  44670.000    0.913
  44700.000    1.074
  44730.000    1.034
  44760.000    1.108
  44790.000    0.976
  44820.000    1.000
  44850.000    0.953
  44880.000    1.022
  44910.000    1.042
  44940.000    1.052
  44970.000    1.131
  45000.000    1.020
  45030.000    1.053
  45060.000    1.030
  45090.000    0.994
  45120.000    1.044
  45150.000    1.067
  45180.000    1.022
  45210.000    0.993
  45240.000    1.026
  45270.000    1.055
  45300.000    0.962
  45330.000    1.054
  45360.000    1.079
  45390.000    1.130
  45420.000    1.028
  45450.000    1.081
  45480.000    1.127
  45510.000    1.088
  45540.000    1.000
  45570.000    1.020
  45600.000    1.095
  45630.000    1.102
  45660.000    1.089
  45690.000    1.080
  45720.000    0.996
  45750.000    0.897
  45780.000    1.016
  45810.000    1.030
  45840.000    0.999
  45870.000    0.966
  45900.000    1.007
  45930.000    1.017
  45960.000    0.858
  45990.000    0.890
  46020.000    0.805
  46050.000    0.861
  46080.000    0.892
  46110.000    0.818
  46140.000    0.827
  46170.000    0.812
  46200.000    0.829
  46230.000    1.071
  46260.000    1.199
  46290.000    1.099
  46320.000    1.003
  46350.000    0.995
  46380.000    1.118
  46410.000    1.116
  46440.000    1.057
  46470.000    1.065
  46500.000    1.087
  46530.000    1.058
  46560.000    1.166
  46590.000    1.139
  46620.000    0.977
  46650.000    1.030
  46680.000    1.045
  46710.000    0.993
  46740.000    0.999
  46770.000    0.976
  46800.000    1.054
  46830.000    0.984
  46860.000    1.153
  46890.000    1.067
  46920.000    1.020
  46950.000    1.154
  46980.000    1.013
  47010.000    1.007
  47040.000    1.031
  47070.000    1.102
  47100.000    1.013
  47130.000    1.177
  47160.000    1.074
  47190.000    1.215
  47220.000    1.180
  47250.000    1.056
  47280.000    1.203
  47310.000    1.111
  47340.000    1.115
  47370.000    1.160
  47400.000    1.042
  47430.000    1.144
  47460.000    1.149
  47490.000    1.127
  47520.000    1.235
  47550.000    1.285
  47580.000    1.045
  47610.000    1.118
  47640.000    1.064
  47670.000    1.062
  47700.000    1.083
  47730.000    1.004
  47760.000    1.006
  47790.000    1.056
  47820.000    0.915
  47850.000    1.040
  47880.000    1.084
  47910.000    1.099
  47940.000    1.087
  47970.000    1.026
  48000.000    0.989
  48030.000    0.943
  48060.000    0.986
  48090.000    0.972
  48120.000    0.811
  48150.000    0.897
  48180.000    0.796
  48210.000    0.806
  48240.000    0.963
  48270.000    0.954
  48300.000    1.007
  48330.000    1.091
  48360.000    0.976
  48390.000    0.865
  48420.000    0.905
  48450.000    1.058
  48480.000    0.868
  48510.000    0.957
  48540.000    1.008
  48570.000    0.938
  48600.000    0.936
  48630.000    1.109
  48660.000    1.067
  48690.000    1.019
  48720.000    1.089
  48750.000    1.075
  48780.000    0.955
  48810.000    0.939
  48840.000    1.092
  48870.000    1.026
  48900.000    1.016
  48930.000    1.052
  48960.000    1.070
  48990.000    1.032
  49020.000    1.017
  49050.000    1.021
  49080.000    0.985
  49110.000    1.109
  49140.000    1.007
  49170.000    0.962
  49200.000    0.890
  49230.000    1.045
  49260.000    0.914
  49290.000    1.127
  49320.000    1.133
  49350.000    1.067
  49380.000    1.009
  49410.000    1.035
  49440.000    1.005
  49470.000    1.104
  49500.000    1.077
  49530.000    0.982
  49560.000    1.040
  49590.000    1.089
  49620.000    1.027
  49650.000    1.059
  49680.000    1.146
  49710.000    1.120
  49740.000    1.007
  49770.000    1.079
  49800.000    1.086
  49830.000    1.095
  49860.000    0.984
  49890.000    1.041
  49920.000    1.132
  49950.000    1.137
  49980.000    1.035
  50010.000    1.062
  50040.000    0.988
  50070.000    1.075
  50100.000    1.078
  50130.000    1.053
  50160.000    1.116
  50190.000    1.078
  50220.000    1.078
  50250.000    1.062
  50280.000    1.110
  50310.000    1.159
  50340.000    1.015
  50370.000    1.151
  50400.000    1.023
  50430.000    1.068
  50460.000    1.172
  50490.000    1.091
  50520.000    0.939
  50550.000    1.066
  50580.000    1.082
  50610.000    1.088
  50640.000    1.028
  50670.000    1.135
  50700.000    1.083
  50730.000    1.100
  50760.000    1.034
  50790.000    1.006
  50820.000    1.027
  50850.000    1.122
  50880.000    1.127
  50910.000    1.082
  50940.000    0.984
  50970.000    1.097
  51000.000    1.084
  51030.000    1.048
  51060.000    1.098
  51090.000    1.032
  51120.000    1.027
  51150.000    0.948
  51180.000    1.066
  51210.000    0.979
  51240.000    0.954
  51270.000    1.018
  51300.000    1.111
  51330.000    1.079
  51360.000    0.995
  51390.000    1.024
  51420.000    0.987
  51450.000    1.079
  51480.000    1.182
  51510.000    1.093
  51540.000    1.110
  51570.000    1.036
  51600.000    0.989
  51630.000    1.035
  51660.000    1.062
  51690.000    1.170
  51720.000    1.157
  51750.000    1.197
  51780.000    1.066
  51810.000    1.159
  51840.000    1.062
  51870.000    1.009
  51900.000    1.077
  51930.000    1.062
  51960.000    1.025
  51990.000    1.031
  52020.000    0.974
  52050.000    1.048
  52080.000    1.141
  52110.000    1.132
  52140.000    1.093
  52170.000    0.986
  52200.000    1.103
  52230.000    0.990
  52260.000    1.132
  52290.000    1.103
  52320.000    1.057
  52350.000    1.071
  52380.000    1.049
  52410.000    1.131
  52440.000    1.063
  52470.000    1.117
  52500.000    1.101
  52530.000    1.013
  52560.000    0.989
  52590.000    1.173
  52620.000    1.088
  52650.000    0.992
  52680.000    1.012
  52710.000    1.044
  52740.000    1.041
  52770.000    0.976
  52800.000    0.993
  52830.000    0.938
  52860.000    1.047
  52890.000    0.986
  52920.000    0.940
  52950.000    1.129
  52980.000    1.071
  53010.000    1.016
  53040.000    1.040
  53070.000    1.059
  53100.000    1.036
  53130.000    1.006
  53160.000    1.081
  53190.000    1.006
  53220.000    1.019
  53250.000    1.127
  53280.000    1.114
  53310.000    1.208
  53340.000    1.107
  53370.000    1.176
  53400.000    1.115
  53430.000    1.124
  53460.000    1.165
  53490.000    1.139
  53520.000    1.150
  53550.000    1.084
  53580.000    1.139
  53610.000    1.115
  53640.000    1.064
  53670.000    1.072
  53700.000    1.128
  53730.000    1.201
  53760.000    1.152
  53790.000    1.189
  53820.000    1.225
  53850.000    1.179
  53880.000    1.086
  53910.000    1.137
  53940.000    1.200
  53970.000    1.136
  54000.000    1.160
  54030.000    1.153
  54060.000    1.166
  54090.000    1.118
  54120.000    1.092
  54150.000    1.120
  54180.000    1.231
  54210.000    1.131
  54240.000    1.039
  54270.000    1.093
  54300.000    1.030
  54330.000    1.114
  54360.000    1.119
  54390.000    1.124
  54420.000    1.041
  54450.000    1.036
  54480.000    1.151
  54510.000    1.215
  54540.000    1.132
  54570.000    1.085
  54600.000    1.155
  54630.000    1.052
  54660.000    1.115
  54690.000    1.068
  54720.000    1.049
  54750.000    1.115
  54780.000    1.091
  54810.000    1.071
  54840.000    1.059
  54870.000    1.087
  54900.000    1.130
  54930.000    1.154
  54960.000    0.942
  54990.000    1.010
  55020.000    1.112
  55050.000    1.037
  55080.000    0.973
  55110.000    0.969
  55140.000    0.973
  55170.000    1.004
  55200.000    1.071
  55230.000    0.953
  55260.000    1.084
  55290.000    1.018
  55320.000    1.011
  55350.000    1.040
  55380.000    0.964
  55410.000    1.036
  55440.000    0.992
  55470.000    1.066
  55500.000    1.088
  55530.000    1.060
  55560.000    1.061
  55590.000    1.109
  55620.000    1.011
  55650.000    0.871
  55680.000    0.988
  55710.000    0.995
  55740.000    1.040
  55770.000    1.049
  55800.000    0.998
  55830.000    0.968
  55860.000    1.039
  55890.000    0.971
  55920.000    1.021
  55950.000    1.129
  55980.000    1.043
  56010.000    1.025
  56040.000    1.005
  56070.000    1.120
  56100.000    1.126
  56130.000    1.091
  56160.000    1.086
  56190.000    1.116
  56220.000    1.070
  56250.000    1.149
  56280.000    0.950
  56310.000    0.999
  56340.000    1.018
  56370.000    1.019
  56400.000    1.008
  56430.000    0.956
  56460.000    1.003
  56490.000    1.055
  56520.000    1.090
  56550.000    1.017
  56580.000    1.062
  56610.000    1.028
  56640.000    1.008
  56670.000    0.967
  56700.000    1.008
  56730.000    1.126
  56760.000    0.996
  56790.000    1.114
  56820.000    1.082
  56850.000    1.004
  56880.000    1.075
  56910.000    1.027
  56940.000    1.026
  56970.000    1.046
  57000.000    1.016
  57030.000    1.106
  57060.000    1.143
  57090.000    1.098
  57120.000    1.066
  57150.000    1.127
  57180.000    1.061
  57210.000    0.975
  57240.000    1.005
  57270.000    1.062
  57300.000    1.068
  57330.000    1.121
  57360.000    1.037
  57390.000    1.065
  57420.000    0.979
  57450.000    1.039
  57480.000    1.027
  57510.000    1.077
  57540.000    1.040
  57570.000    1.049
  57600.000    1.060
  57630.000    1.099
  57660.000    1.089
  57690.000    1.100
  57720.000    1.089
  57750.000    1.069
  57780.000    1.107
  57810.000    1.106
  57840.000    1.110
  57870.000    1.075
  57900.000    1.084
  57930.000    1.071
  57960.000    1.083
  57990.000    1.130
  58020.000    1.038
  58050.000    1.071
  58080.000    1.046
  58110.000    1.108
  58140.000    1.086
  58170.000    1.016
  58200.000    1.031
  58230.000    1.003
  58260.000    1.088
  58290.000    0.932
  58320.000    1.068
  58350.000    1.082
  58380.000    1.088
  58410.000    1.071
  58440.000    1.031
  58470.000    1.070
  58500.000    1.008
  58530.000    1.093
  58560.000    0.943
  58590.000    0.936
  58620.000    0.985
  58650.000    1.034
  58680.000    1.074
  58710.000    1.031
  58740.000    0.936
  58770.000    0.985
  58800.000    0.950
  58830.000    1.021
  58860.000    0.943
  58890.000    0.890
  58920.000    0.985
  58950.000    1.043
  58980.000    0.983
  59010.000    0.933
  59040.000    1.045
  59070.000    0.997
  59100.000    1.060
  59130.000    1.006
  59160.000    0.985
  59190.000    1.002
  59220.000    1.105
  59250.000    1.126
  59280.000    1.170
  59310.000    0.984
  59340.000    1.024
  59370.000    1.012
  59400.000    1.019
  59430.000    0.973
  59460.000    1.113
  59490.000    0.991
  59520.000    1.043
  59550.000    0.978
  59580.000    1.073
  59610.000    0.976
  59640.000    1.012
  59670.000    0.944
  59700.000    1.049
  59730.000    1.036
  59760.000    1.025
  59790.000    1.012
  59820.000    1.043
  59850.000    0.963
  59880.000    1.031
  59910.000    1.029
  59940.000    1.023
  59970.000    1.046
  60000.000    1.055
  60030.000    1.049
  60060.000    1.102
  60090.000    1.103
  60120.000    1.077
  60150.000    1.071
  60180.000    1.061
  60210.000    1.033
  60240.000    1.057
  60270.000    1.069
  60300.000    1.023
  60330.000    1.087
  60360.000    1.092
  60390.000    1.016
  60420.000    1.076
  60450.000    1.046
  60480.000    1.012
  60510.000    1.064
  60540.000    1.043
  60570.000    1.088
  60600.000    1.065
  60630.000    1.049
  60660.000    1.047
  60690.000    1.083
  60720.000    1.074
  60750.000    1.023
  60780.000    1.012
  60810.000    1.052
  60840.000    0.991
  60870.000    1.001
  60900.000    1.020
  60930.000    0.980
  60960.000    0.938
  60990.000    1.067
  61020.000    1.119
  61050.000    1.011
  61080.000    1.084
  61110.000    1.045
  61140.000    1.065
  61170.000    1.072
  61200.000    0.948
  61230.000    0.973
  61260.000    1.047
  61290.000    1.009
  61320.000    1.032
  61350.000    1.097
  61380.000    0.978
  61410.000    1.085
  61440.000    1.102
  61470.000    1.092
  61500.000    1.231
  61530.000    1.133
  61560.000    1.042
  61590.000    1.086
  61620.000    1.023
  61650.000    1.187
  61680.000    1.140
  61710.000    1.232
  61740.000    1.231
  61770.000    1.050
  61800.000    1.082
  61830.000    1.130
  61860.000    1.006
  61890.000    1.002
  61920.000    1.009
  61950.000    1.062
  61980.000    1.042
  62010.000    0.942
  62040.000    1.039
  62070.000    0.978
  62100.000    1.029
  62130.000    1.059
  62160.000    1.006
  62190.000    0.989
  62220.000    1.042
  62250.000    1.095
  62280.000    1.070
  62310.000    1.010
  62340.000    0.985
  62370.000    1.073
  62400.000    1.031
  62430.000    1.093
  62460.000    1.049
  62490.000    1.097
  62520.000    0.989
  62550.000    1.042
  62580.000    1.139
  62610.000    1.089
  62640.000    1.063
  62670.000    1.074
  62700.000    1.062
  62730.000    1.052
  62760.000    1.156
  62790.000    1.069
  62820.000    1.065
  62850.000    1.005
  62880.000    1.002
  62910.000    1.030
  62940.000    1.042
  62970.000    1.055
  63000.000    1.083
  63030.000    0.985
  63060.000    1.065
  63090.000    1.045
  63120.000    0.971
  63150.000    1.055
  63180.000    1.055
  63210.000    1.037
  63240.000    1.173
  63270.000    1.161
  63300.000    0.992
  63330.000    1.071
  63360.000    1.119
  63390.000    1.082
  63420.000    1.146
  63450.000    1.086
  63480.000    1.077
  63510.000    1.152
  63540.000    1.083
  63570.000    1.010
  63600.000    1.030
  63630.000    1.056
  63660.000    1.000
  63690.000    1.002
  63720.000    1.052
  63750.000    1.023
  63780.000    1.099
  63810.000    1.039
  63840.000    1.033
  63870.000    1.062
  63900.000    0.982
  63930.000    1.007
  63960.000    1.055
  63990.000    1.168
  64020.000    1.000
  64050.000    1.036
  64080.000    0.935
  64110.000    0.982
  64140.000    1.024
  64170.000    1.009
  64200.000    1.026
  64230.000    1.064
  64260.000    1.036
  64290.000    1.019
  64320.000    0.973
  64350.000    1.138
  64380.000    1.079
  64410.000    1.148
  64440.000    1.015
  64470.000    1.084
  64500.000    1.097
  64530.000    1.127
  64560.000    1.050
  64590.000    1.159
  64620.000    1.091
  64650.000    1.120
  64680.000    1.016
  64710.000    1.068
  64740.000    0.981
  64770.000    1.019
  64800.000    1.035
  64830.000    0.966
  64860.000    1.121
  64890.000    1.034
  64920.000    0.981
  64950.000    1.066
  64980.000    1.108
  65010.000    1.011
  65040.000    1.027
  65070.000    1.041
  65100.000    1.049
  65130.000    1.028
  65160.000    1.076
  65190.000    1.119
  65220.000    1.057
  65250.000    1.062
  65280.000    1.081
  65310.000    0.942
  65340.000    1.014
  65370.000    1.024
  65400.000    0.992
  65430.000    0.999
  65460.000    1.066
  65490.000    0.970
  65520.000    1.013
  65550.000    1.098
  65580.000    0.982
  65610.000    0.952
  65640.000    1.050
  65670.000    1.057
  65700.000    1.078
  65730.000    1.119
  65760.000    0.974
  65790.000    1.021
  65820.000    0.994
  65850.000    0.974
  65880.000    0.972
  65910.000    0.963
  65940.000    1.035
  65970.000    0.979
  66000.000    1.027
  66030.000    1.048
  66060.000    1.083
  66090.000    1.013
  66120.000    1.044
  66150.000    1.080
  66180.000    1.014
  66210.000    1.056
  66240.000    0.908
  66270.000    1.053
  66300.000    1.021
  66330.000    1.054
  66360.000    1.038
  66390.000    0.971
  66420.000    1.032
  66450.000    1.084
  66480.000    1.080
  66510.000    0.976
  66540.000    0.978
  66570.000    0.979
  66600.000    1.020
  66630.000    1.028
  66660.000    1.046
  66690.000    1.001
  66720.000    1.026
  66750.000    0.949
  66780.000    0.958
  66810.000    0.999
  66840.000    0.983
  66870.000    0.930
  66900.000    1.007
  66930.000    1.020
  66960.000    1.039
  66990.000    0.944
  67020.000    1.050
  67050.000    1.035
  67080.000    1.089
  67110.000    1.033
  67140.000    0.971
  67170.000    1.031
  67200.000    0.905
  67230.000    1.094
  67260.000    1.064
  67290.000    1.086
  67320.000    1.073
  67350.000    1.055
  67380.000    1.061
  67410.000    0.995
  67440.000    1.000
  67470.000    1.036
  67500.000    0.960
  67530.000    1.053
  67560.000    1.159
  67590.000    1.033
  67620.000    1.091
  67650.000    0.992
  67680.000    0.955
  67710.000    1.102
  67740.000    1.082
  67770.000    1.102
  67800.000    1.016
  67830.000    1.099
  67860.000    1.053
  67890.000    1.071
  67920.000    1.077
  67950.000    1.076
  67980.000    0.969
  68010.000    1.099
  68040.000    1.089
  68070.000    1.031
  68100.000    1.000
  68130.000    1.063
  68160.000    1.042
  68190.000    1.035
  68220.000    1.085
  68250.000    1.061
  68280.000    0.996
  68310.000    1.097
  68340.000    1.060
  68370.000    0.999
  68400.000    1.091
  68430.000    1.095
  68460.000    1.039
  68490.000    1.116
  68520.000    1.018
  68550.000    1.059
  68580.000    1.059
  68610.000    1.049
  68640.000    1.054
  68670.000    1.097
  68700.000    1.052
  68730.000    1.077
  68760.000    1.027
  68790.000    1.081
  68820.000    1.080
  68850.000    1.063
  68880.000    1.043
  68910.000    1.080
  68940.000    1.056
  68970.000    1.057
  69000.000    1.052
  69030.000    1.115
  69060.000    1.009
  69090.000    1.038
  69120.000    1.053
  69150.000    0.951
  69180.000    1.035
  69210.000    1.047
  69240.000    1.048
  69270.000    1.053
  69300.000    1.065
  69330.000    1.047
  69360.000    1.037
  69390.000    1.094
  69420.000    1.020
  69450.000    1.095
  69480.000    1.052
  69510.000    1.001
  69540.000    1.015
  69570.000    1.070
  69600.000    1.101
  69630.000    1.060
  69660.000    1.097
  69690.000    1.128
  69720.000    1.137
  69750.000    1.083
  69780.000    1.018
  69810.000    1.007
  69840.000    1.006
  69870.000    0.906
  69900.000    1.027
  69930.000    1.036
  69960.000    1.044
  69990.000    1.059
  70020.000    1.035
  70050.000    1.006
  70080.000    1.083
  70110.000    1.075
  70140.000    1.019
  70170.000    0.992
  70200.000    1.059
  70230.000    1.033
  70260.000    1.036
  70290.000    0.964
  70320.000    1.010
  70350.000    1.021
  70380.000    0.992
  70410.000    0.987
  70440.000    1.019
  70470.000    0.984
  70500.000    1.019
  70530.000    1.091
  70560.000    1.057
  70590.000    0.992
  70620.000    0.964
  70650.000    1.049
  70680.000    1.033
  70710.000    0.931
  70740.000    1.030
  70770.000    1.102
  70800.000    1.097
  70830.000    0.961
  70860.000    0.969
  70890.000    1.042
  70920.000    1.002
  70950.000    1.020
  70980.000    0.982
  71010.000    1.190
  71040.000    0.986
  71070.000    1.006
  71100.000    1.104
  71130.000    1.019
  71160.000    1.014
  71190.000    1.128
  71220.000    1.027
  71250.000    0.938
  71280.000    0.931
  71310.000    0.987
  71340.000    1.106
  71370.000    1.042
  71400.000    1.035
  71430.000    0.999
  71460.000    1.086
  71490.000    1.037
  71520.000    0.925
  71550.000    0.955
  71580.000    1.024
  71610.000    0.953
  71640.000    1.124
  71670.000    1.053
  71700.000    0.927
  71730.000    1.114
  71760.000    0.946
  71790.000    0.985
  71820.000    1.047
  71850.000    1.004
  71880.000    0.999
  71910.000    1.023
  71940.000    1.016
  71970.000    1.064
  72000.000    1.065
  72030.000    1.079
  72060.000    1.074
  72090.000    1.054
  72120.000    0.963
  72150.000    1.075
  72180.000    0.967
  72210.000    0.946
  72240.000    1.009
  72270.000    1.051
  72300.000    1.002
  72330.000    1.025
  72360.000    1.047
  72390.000    1.043
  72420.000    1.028
  72450.000    1.087
  72480.000    1.051
  72510.000    1.083
  72540.000    1.080
  72570.000    1.081
  72600.000    1.019
  72630.000    1.062
  72660.000    1.040
  72690.000    1.068
  72720.000    1.036
  72750.000    1.034
  72780.000    1.047
  72810.000    1.041
  72840.000    1.081
  72870.000    1.061
  72900.000    1.025
  72930.000    0.983
  72960.000    0.993
  72990.000    1.000
  73020.000    1.012
  73050.000    1.047
  73080.000    1.079
  73110.000    1.028
  73140.000    0.966
  73170.000    0.934
  73200.000    0.985
  73230.000    0.958
  73260.000    1.032
  73290.000    0.977
  73320.000    1.049
  73350.000    0.922
  73380.000    1.010
  73410.000    1.043
  73440.000    0.983
  73470.000    1.075
  73500.000    1.069
  73530.000    1.073
  73560.000    1.034
  73590.000    0.956
  73620.000    1.041
  73650.000    1.031
  73680.000    1.027
  73710.000    1.020
  73740.000    1.083
  73770.000    1.039
  73800.000    1.050
  73830.000    1.008
  73860.000    1.014
  73890.000    0.945
  73920.000    1.169
  73950.000    0.994
  73980.000    1.099
  74010.000    1.053
  74040.000    1.054
  74070.000    1.061
  74100.000    1.000
  74130.000    0.979
  74160.000    1.063
  74190.000    1.021
  74220.000    1.022
  74250.000    1.089
  74280.000    1.127
  74310.000    1.013
  74340.000    0.958
  74370.000    0.967
  74400.000    1.055
  74430.000    1.028
  74460.000    1.047
  74490.000    1.040
  74520.000    1.082
  74550.000    1.099
  74580.000    1.041
  74610.000    1.123
  74640.000    1.092
  74670.000    1.061
  74700.000    1.020
  74730.000    1.056
  74760.000    1.093
  74790.000    1.064
  74820.000    1.067
  74850.000    1.071
  74880.000    1.031
  74910.000    1.184
  74940.000    1.026
  74970.000    1.069
  75000.000    0.980
  75030.000    1.095
  75060.000    0.944
  75090.000    1.050
  75120.000    0.999
  75150.000    1.015
  75180.000    1.112
  75210.000    1.036
  75240.000    1.051
  75270.000    1.073
  75300.000    1.095
  75330.000    0.944
  75360.000    0.971
  75390.000    1.012
  75420.000    0.991
  75450.000    1.060
  75480.000    1.077
  75510.000    1.050
  75540.000    1.083
  75570.000    0.973
  75600.000    0.980
  75630.000    1.093
  75660.000    0.979
  75690.000    1.048
  75720.000    1.042
  75750.000    1.076
  75780.000    1.053
  75810.000    1.037
  75840.000    1.092
  75870.000    1.062
  75900.000    1.018
  75930.000    0.968
  75960.000    0.980
  75990.000    1.072
  76020.000    1.120
  76050.000    0.990
  76080.000    1.032
  76110.000    1.031
  76140.000    1.050
  76170.000    1.000
  76200.000    1.019
  76230.000    1.021
  76260.000    1.039
  76290.000    1.005
  76320.000    1.094
  76350.000    0.999
  76380.000    1.047
  76410.000    1.045
  76440.000    1.025
  76470.000    1.103
  76500.000    1.076
  76530.000    1.037
  76560.000    1.111
  76590.000    1.034
  76620.000    1.006
  76650.000    0.987
  76680.000    1.116
  76710.000    1.096
  76740.000    1.025
  76770.000    1.055
  76800.000    1.030
  76830.000    1.062
  76860.000    1.021
  76890.000    1.007
  76920.000    1.031
  76950.000    1.034
  76980.000    1.057
  77010.000    1.029
  77040.000    0.982
  77070.000    0.934
  77100.000    1.099
  77130.000    0.975
  77160.000    1.082
  77190.000    1.078
  77220.000    1.081
  77250.000    1.072
  77280.000    1.168
  77310.000    1.118
  77340.000    1.041
  77370.000    1.084
  77400.000    0.981
  77430.000    1.061
  77460.000    1.020
  77490.000    1.018
  77520.000    1.035
  77550.000    1.104
  77580.000    1.046
  77610.000    0.991
  77640.000    1.055
  77670.000    0.994
  77700.000    1.059
  77730.000    1.053
  77760.000    1.003
  77790.000    1.072
  77820.000    1.046
  77850.000    1.025
  77880.000    1.039
  77910.000    1.043
  77940.000    0.960
  77970.000    1.047
  78000.000    1.042
  78030.000    1.069
  78060.000    1.034
  78090.000    1.077
  78120.000    1.053
  78150.000    1.054
  78180.000    0.976
  78210.000    1.130
  78240.000    0.975
  78270.000    0.984
  78300.000    1.054
  78330.000    1.091
  78360.000    1.070
  78390.000    1.057
  78420.000    1.064
  78450.000    1.016
  78480.000    1.083
  78510.000    1.005
  78540.000    1.060
  78570.000    1.069
  78600.000    1.046
  78630.000    1.055
  78660.000    1.051
  78690.000    1.029
  78720.000    1.021
  78750.000    1.032
  78780.000    1.066
  78810.000    1.072
  78840.000    0.995
  78870.000    1.035
  78900.000    1.183
  78930.000    0.900
  78960.000    1.001
  78990.000    1.032
  79020.000    0.981
  79050.000    0.920
  79080.000    1.034
  79110.000    1.033
  79140.000    0.980
  79170.000    1.016
  79200.000    1.022
  79230.000    1.041
  79260.000    0.985
  79290.000    0.968
  79320.000    1.052
  79350.000    0.942
  79380.000    1.033
  79410.000    0.981
  79440.000    1.011
  79470.000    0.950
  79500.000    1.073
  79530.000    1.018
  79560.000    1.078
  79590.000    1.023
  79620.000    1.093
  79650.000    1.041
  79680.000    1.053
  79710.000    1.061
  79740.000    0.915
  79770.000    1.045
  79800.000    0.954
  79830.000    0.919
  79860.000    0.999
  79890.000    1.050
  79920.000    0.984
  79950.000    1.034
  79980.000    1.017
  80010.000    1.050
  80040.000    1.026
  80070.000    0.959
  80100.000    1.084
  80130.000    0.936
  80160.000    0.884
  80190.000    1.016
  80220.000    1.055
  80250.000    0.973
  80280.000    1.037
  80310.000    1.045
  80340.000    1.082
  80370.000    1.050
  80400.000    1.130
  80430.000    1.012
  80460.000    0.991
  80490.000    0.985
  80520.000    1.029
  80550.000    1.008
  80580.000    0.974
  80610.000    1.023
  80640.000    1.040
  80670.000    1.081
  80700.000    0.922
  80730.000    1.089
  80760.000    0.986
  80790.000    1.030
  80820.000    1.013
  80850.000    0.926
  80880.000    0.999
  80910.000    0.977
  80940.000    1.084
  80970.000    1.124
  81000.000    0.981
  81030.000    1.033
  81060.000    1.009
  81090.000    1.039
  81120.000    0.985
  81150.000    1.006
  81180.000    1.022
  81210.000    1.098
  81240.000    1.127
  81270.000    1.093
  81300.000    1.010
  81330.000    1.046
  81360.000    1.081
  81390.000    1.090
  81420.000    0.937
  81450.000    1.153
  81480.000    1.145
  81510.000    1.039
  81540.000    1.043
  81570.000    0.996
  81600.000    1.073
  81630.000    1.076
  81660.000    0.972
  81690.000    1.090
  81720.000    1.028
  81750.000    1.083
  81780.000    1.068
  81810.000    1.077
  81840.000    1.018
  81870.000    1.077
  81900.000    0.952
  81930.000    1.024
  81960.000    1.050
  81990.000    1.025
  82020.000    0.998
  82050.000    0.958
  82080.000    1.035
  82110.000    1.063
  82140.000    1.047
  82170.000    0.975
  82200.000    0.967
  82230.000    1.051
  82260.000    1.091
  82290.000    0.986
  82320.000    1.030
  82350.000    1.038
  82380.000    1.048
  82410.000    0.999
  82440.000    0.988
  82470.000    0.995
  82500.000    1.119
  82530.000    1.010
  82560.000    1.090
  82590.000    0.967
  82620.000    1.044
  82650.000    1.068
  82680.000    1.017
  82710.000    1.061
  82740.000    1.026
  82770.000    1.048
  82800.000    1.067
  82830.000    1.100
  82860.000    1.086
  82890.000    1.075
  82920.000    1.000
  82950.000    1.066
  82980.000    0.983
  83010.000    1.041
  83040.000    1.051
  83070.000    1.136
  83100.000    1.054
  83130.000    1.066
  83160.000    0.999
  83190.000    0.995
  83220.000    0.996
  83250.000    0.967
  83280.000    1.005
  83310.000    1.014
  83340.000    1.107
  83370.000    1.039
  83400.000    1.084
  83430.000    1.233
  83460.000    1.066
  83490.000    1.102
  83520.000    1.159
  83550.000    1.125
  83580.000    1.190
  83610.000    1.257
  83640.000    1.221
  83670.000    0.958
  83700.000    1.205
  83730.000    1.186
  83760.000    1.001
  83790.000    1.027
  83820.000    1.006
  83850.000    1.041
  83880.000    1.117
  83910.000    0.986
  83940.000    0.985
  83970.000    0.991
  84000.000    1.048
  84030.000    1.035
  84060.000    0.987
  84090.000    1.015
  84120.000    1.021
  84150.000    1.020
  84180.000    0.986
  84210.000    1.062
  84240.000    1.083
  84270.000    1.102
  84300.000    0.981
  84330.000    1.017
  84360.000    0.985
  84390.000    1.075
  84420.000    1.057
  84450.000    1.008
  84480.000    0.977
  84510.000    0.968
  84540.000    1.010
  84570.000    0.977
  84600.000    0.967
  84630.000    0.993
  84660.000    1.034
  84690.000    0.984
  84720.000    0.984
  84750.000    0.983
  84780.000    0.970
  84810.000    0.997
  84840.000    1.022
  84870.000    0.972
  84900.000    1.051
  84930.000    1.066
  84960.000    0.997
  84990.000    0.959
  85020.000    1.057
  85050.000    1.057
  85080.000    1.015
  85110.000    1.036
  85140.000    0.964
  85170.000    0.982
  85200.000    1.118
  85230.000    1.164
  85260.000    1.112
  85290.000    1.157
  85320.000    1.070
  85350.000    1.015
  85380.000    1.040
  85410.000    0.898
  85440.000    1.025
  85470.000    0.961
  85500.000    0.907
  85530.000    0.979
  85560.000    0.876
  85590.000    1.054
  85620.000    1.035
  85650.000    0.943
  85680.000    0.951
  85710.000    1.065
  85740.000    1.069
  85770.000    1.080
  85800.000    1.023
  85830.000    0.972
  85860.000    1.048
  85890.000    1.030
  85920.000    0.979
  85950.000    1.015
  85980.000    1.062
  86010.000    1.095
  86040.000    1.015
  86070.000    0.849
  86100.000    0.987
  86130.000    0.992
  86160.000    1.030
  86190.000    1.015
  86220.000    0.953
  86250.000    1.034
  86280.000    1.038
  86310.000    1.006
  86340.000    1.057
  86370.000    0.922
  86400.000    0.940
  86430.000    0.949
  86460.000    1.056
  86490.000    0.999
  86520.000    1.136
  86550.000    1.034
  86580.000    1.021
  86610.000    1.100
  86640.000    1.096
  86670.000    1.052
  86700.000    1.038
  86730.000    1.042
  86760.000    1.005
  86790.000    1.079
  86820.000    1.026
  86850.000    1.017
  86880.000    1.050
  86910.000    1.097
  86940.000    1.020
  86970.000    1.022
  87000.000    0.899
  87030.000    1.029
  87060.000    1.130
  87090.000    1.047
  87120.000    0.997
  87150.000    1.043
  87180.000    1.125
  87210.000    1.062
  87240.000    1.047
  87270.000    1.017
  87300.000    0.992
  87330.000    1.017
  87360.000    0.980
  87390.000    0.926
  87420.000    1.062
  87450.000    1.038
  87480.000    1.048
  87510.000    1.115
  87540.000    1.003
  87570.000    1.025
  87600.000    0.988
  87630.000    1.018
  87660.000    1.006
  87690.000    1.019
  87720.000    0.993
  87750.000    1.030
  87780.000    1.035
  87810.000    0.971
  87840.000    1.007
  87870.000    0.888
  87900.000    1.030
  87930.000    1.103
  87960.000    0.938
  87990.000    1.023
  88020.000    1.012
  88050.000    0.999
  88080.000    0.998
  88110.000    1.053
  88140.000    1.058
  88170.000    1.062
  88200.000    0.964
  88230.000    1.021
  88260.000    1.041
  88290.000    0.913
  88320.000    0.990
  88350.000    1.011
  88380.000    1.150
  88410.000    1.047
  88440.000    0.918
  88470.000    1.041
  88500.000    0.930
  88530.000    0.931
  88560.000    0.969
  88590.000    1.083
  88620.000    1.047
  88650.000    1.038
  88680.000    1.161
  88710.000    0.982
  88740.000    1.031
  88770.000    1.045
  88800.000    0.982
  88830.000    1.061
  88860.000    1.013
  88890.000    1.043
  88920.000    0.914
  88950.000    0.982
  88980.000    1.022
  89010.000    1.092
  89040.000    1.045
  89070.000    0.970
  89100.000    1.034
  89130.000    1.000
  89160.000    1.055
  89190.000    1.031
  89220.000    1.025
  89250.000    1.066
  89280.000    0.977
  89310.000    0.996
  89340.000    1.030
  89370.000    1.025
  89400.000    0.985
  89430.000    1.069
  89460.000    1.067
  89490.000    1.037
  89520.000    1.021
  89550.000    1.063
  89580.000    0.992
  89610.000    1.043
  89640.000    0.978
  89670.000    1.140
  89700.000    1.042
  89730.000    1.027
  89760.000    1.073
  89790.000    1.035
  89820.000    0.971
  89850.000    1.068
  89880.000    1.006
  89910.000    1.042
  89940.000    0.990
  89970.000    0.985
  90000.000    1.019
  90030.000    0.960
  90060.000    0.947
  90090.000    0.941
  90120.000    0.966
  90150.000    0.889
  90180.000    1.079
  90210.000    1.039
  90240.000    1.105
  90270.000    0.961
  90300.000    0.966
  90330.000    0.998
  90360.000    0.971
  90390.000    0.901
  90420.000    0.968
  90450.000    1.011
  90480.000    1.053
  90510.000    0.925
  90540.000    0.883
  90570.000    0.996
  90600.000    0.942
  90630.000    1.051
  90660.000    0.964
  90690.000    1.030
  90720.000    1.010
  90750.000    0.979
  90780.000    1.062
  90810.000    0.979
  90840.000    1.100
  90870.000    1.028
  90900.000    1.003
  90930.000    1.069
  90960.000    1.013
  90990.000    1.003
  91020.000    0.946
  91050.000    1.063
  91080.000    0.969
  91110.000    0.983
  91140.000    1.010
  91170.000    0.971
  91200.000    0.970
  91230.000    1.044
  91260.000    0.961
  91290.000    1.027
  91320.000    0.971
  91350.000    0.985
  91380.000    0.976
  91410.000    1.024
  91440.000    1.025
  91470.000    1.002
  91500.000    0.972
  91530.000    1.031
  91560.000    0.955
  91590.000    1.005
  91620.000    0.962
  91650.000    1.052
  91680.000    1.028
  91710.000    0.971
  91740.000    0.951
  91770.000    0.954
  91800.000    1.032
  91830.000    1.007
  91860.000    1.023
  91890.000    1.057
  91920.000    0.888
  91950.000    1.045
  91980.000    1.037
  92010.000    1.075
  92040.000    0.986
  92070.000    1.003
  92100.000    1.092
  92130.000    0.987
  92160.000    1.018
  92190.000    1.064
  92220.000    1.074
  92250.000    0.975
  92280.000    1.022
  92310.000    1.007
  92340.000    1.013
  92370.000    0.983
  92400.000    1.003
  92430.000    0.916
  92460.000    0.975
  92490.000    0.988
  92520.000    1.016
  92550.000    1.031
  92580.000    0.993
  92610.000    0.999
  92640.000    0.971
  92670.000    1.077
  92700.000    1.069
  92730.000    0.984
  92760.000    1.022
  92790.000    1.050
  92820.000    1.019
  92850.000    1.026
  92880.000    0.975
  92910.000    1.029
  92940.000    1.072
  92970.000    1.042
  93000.000    1.011
  93030.000    0.975
  93060.000    1.023
  93090.000    1.069
  93120.000    0.993
  93150.000    0.987
  93180.000    0.978
  93210.000    0.995
  93240.000    0.963
  93270.000    1.022
  93300.000    1.011
  93330.000    0.957
  93360.000    0.975
  93390.000    0.993
  93420.000    1.041
  93450.000    1.007
  93480.000    0.990
  93510.000    1.044
  93540.000    1.024
  93570.000    0.966
  93600.000    0.964
  93630.000    0.994
  93660.000    0.979
  93690.000    0.945
  93720.000    0.998
  93750.000    1.047
  93780.000    0.986
  93810.000    1.067
  93840.000    0.892
  93870.000    0.976
  93900.000    0.952
  93930.000    0.913
  93960.000    0.943
  93990.000    0.954
  94020.000    0.971
  94050.000    0.934
  94080.000    1.020
  94110.000    0.925
  94140.000    0.938
  94170.000    0.999
  94200.000    1.041
  94230.000    0.968
  94260.000    0.940
  94290.000    1.032
  94320.000    1.001
  94350.000    0.903
  94380.000    0.978
  94410.000    0.926
  94440.000    1.007
  94470.000    1.021
  94500.000    1.000
  94530.000    0.955
  94560.000    1.068
  94590.000    1.016
  94620.000    0.973
  94650.000    0.991
  94680.000    1.021
  94710.000    0.955
  94740.000    1.090
  94770.000    1.114
  94800.000    1.020
  94830.000    1.025
  94860.000    1.127
  94890.000    1.024
  94920.000    1.020
  94950.000    0.935
  94980.000    0.997
  95010.000    0.966
  95040.000    0.993
  95070.000    0.966
  95100.000    1.072
  95130.000    0.966
  95160.000    1.052
  95190.000    1.029
  95220.000    0.992
  95250.000    0.971
  95280.000    0.951
  95310.000    0.981
  95340.000    1.059
  95370.000    0.960
  95400.000    1.000
  95430.000    0.968
  95460.000    1.034
  95490.000    1.070
  95520.000    0.976
  95550.000    0.887
  95580.000    0.917
  95610.000    1.052
  95640.000    0.936
  95670.000    1.017
  95700.000    1.025
  95730.000    1.013
  95760.000    1.032
  95790.000    1.006
  95820.000    1.035
  95850.000    1.040
  95880.000    1.066
  95910.000    1.087
  95940.000    0.987
  95970.000    0.982
  96000.000    1.051
  96030.000    1.006
  96060.000    1.058
  96090.000    1.074
  96120.000    1.085
  96150.000    1.046
  96180.000    1.048
  96210.000    1.067
  96240.000    0.981
  96270.000    0.997
  96300.000    0.956
  96330.000    1.031
  96360.000    0.985
  96390.000    1.072
  96420.000    1.050
  96450.000    1.057
  96480.000    1.101
  96510.000    1.062
  96540.000    0.961
  96570.000    1.072
  96600.000    1.065
  96630.000    1.086
  96660.000    1.042
  96690.000    1.016
  96720.000    1.014
  96750.000    0.987
  96780.000    1.039
  96810.000    0.993
  96840.000    1.015
  96870.000    1.053
  96900.000    1.011
  96930.000    0.948
  96960.000    0.923
  96990.000    1.069
  97020.000    0.991
  97050.000    1.023
  97080.000    1.062
  97110.000    1.041
  97140.000    1.055
  97170.000    0.993
  97200.000    1.011
  97230.000    0.941
  97260.000    0.962
  97290.000    1.034
  97320.000    0.968
  97350.000    1.013
  97380.000    0.947
  97410.000    1.017
  97440.000    0.917
  97470.000    1.026
  97500.000    1.051
  97530.000    0.987
  97560.000    0.967
  97590.000    1.010
  97620.000    1.039
  97650.000    0.894
  97680.000    1.095
  97710.000    1.061
  97740.000    1.036
  97770.000    0.976
  97800.000    0.909
  97830.000    0.974
  97860.000    0.969
  97890.000    1.035
  97920.000    0.989
  97950.000    1.035
  97980.000    0.911
  98010.000    0.997
  98040.000    0.990
  98070.000    1.045
  98100.000    1.042
  98130.000    0.970
  98160.000    1.040
  98190.000    1.083
  98220.000    1.043
  98250.000    1.031
  98280.000    0.975
  98310.000    0.995
  98340.000    0.966
  98370.000    0.996
  98400.000    0.980
  98430.000    0.989
  98460.000    0.997
  98490.000    1.119
  98520.000    0.940
  98550.000    1.026
  98580.000    1.109
  98610.000    1.068
  98640.000    1.056
  98670.000    1.007
  98700.000    0.984
  98730.000    0.996
  98760.000    1.039
  98790.000    1.011
  98820.000    1.025
  98850.000    1.019
  98880.000    1.039
  98910.000    0.871
  98940.000    0.870
  98970.000    1.067
  99000.000    1.009
  99030.000    1.058
  99060.000    1.012
  99090.000    1.038
  99120.000    1.134
  99150.000    1.059
  99180.000    0.939
  99210.000    0.975
  99240.000    1.029
  99270.000    0.969
  99300.000    1.088
  99330.000    0.981
  99360.000    1.102
  99390.000    0.975
  99420.000    1.017
  99450.000    1.023
  99480.000    1.055
  99510.000    1.061
  99540.000    1.044
  99570.000    1.103
  99600.000    0.998
  99630.000    0.947
  99660.000    1.018
  99690.000    1.043
  99720.000    1.036
  99750.000    1.087
  99780.000    1.051
  99810.000    1.008
  99840.000    0.964
  99870.000    1.030
  99900.000    0.977
  99930.000    1.002
  99960.000    1.057
  99990.000    0.896
