# Supplementary material for: Identification and validation of biomarkers associated with lactic acid metabolism in diabetic nephropathy
Source: PeerJ. 2026 Mar 3;14:e20761. doi: 10.7717/peerj.20761 (PMC12965171; doi:10.7717/peerj.20761)
Supplement: Supplemental Information 40 [file peerj-14-20761-s040.xvg]

# This file was created Tue Jul 15 20:48:33 2025
# Created by:
#                     :-) GROMACS - gmx distance, 2023.2 (-:
# 
# Executable:   /usr/local/gromacs/bin/gmx
# Data prefix:  /usr/local/gromacs
# Working dir:  /root/autodl-tmp/102_NJZK-20403-7-2/PTGS2_CIMICOXIB-67890/1
# Command line:
#   gmx distance -f md_0_1.xtc -s md_0_1.tpr -n distance_pairs.ndx -select 'com of group 19 plus com of group 22' -oall distance_group19_group22.xvg
# gmx distance is part of G R O M A C S:
#
# Great Red Owns Many ACres of Sand 
#
@    title "Distance"
@    xaxis  label "Time (ps)"
@    yaxis  label "Distance (nm)"
@TYPE xy
      0.000    2.071
     30.000    2.065
     60.000    2.116
     90.000    2.190
    120.000    2.218
    150.000    2.175
    180.000    2.296
    210.000    2.241
    240.000    2.235
    270.000    2.160
    300.000    2.182
    330.000    2.135
    360.000    2.069
    390.000    2.179
    420.000    2.105
    450.000    2.245
    480.000    2.353
    510.000    2.399
    540.000    2.513
    570.000    2.468
    600.000    2.387
    630.000    2.490
    660.000    2.505
    690.000    2.335
    720.000    2.356
    750.000    2.305
    780.000    2.353
    810.000    2.354
    840.000    2.378
    870.000    2.414
    900.000    2.438
    930.000    2.381
    960.000    2.476
    990.000    2.475
   1020.000    2.538
   1050.000    2.557
   1080.000    2.532
   1110.000    2.569
   1140.000    2.449
   1170.000    2.471
   1200.000    2.336
   1230.000    2.365
   1260.000    2.374
   1290.000    2.310
   1320.000    2.291
   1350.000    2.276
   1380.000    2.297
   1410.000    2.260
   1440.000    2.299
   1470.000    2.265
   1500.000    2.386
   1530.000    2.392
   1560.000    2.358
   1590.000    2.415
   1620.000    2.478
   1650.000    2.399
   1680.000    2.522
   1710.000    2.425
   1740.000    2.459
   1770.000    2.364
   1800.000    2.372
   1830.000    2.403
   1860.000    2.368
   1890.000    2.308
   1920.000    2.340
   1950.000    2.300
   1980.000    2.256
   2010.000    2.115
   2040.000    2.122
   2070.000    2.176
   2100.000    2.177
   2130.000    2.195
   2160.000    2.201
   2190.000    2.239
   2220.000    2.293
   2250.000    2.306
   2280.000    2.260
   2310.000    2.315
   2340.000    2.307
   2370.000    2.376
   2400.000    2.401
   2430.000    2.475
   2460.000    2.438
   2490.000    2.313
   2520.000    2.302
   2550.000    2.310
   2580.000    2.391
   2610.000    2.436
   2640.000    2.388
   2670.000    2.423
   2700.000    2.333
   2730.000    2.331
   2760.000    2.200
   2790.000    2.187
   2820.000    2.257
   2850.000    2.285
   2880.000    2.270
   2910.000    2.222
   2940.000    2.234
   2970.000    2.167
   3000.000    2.130
   3030.000    2.107
   3060.000    2.129
   3090.000    2.107
   3120.000    2.185
   3150.000    2.250
   3180.000    2.161
   3210.000    2.256
   3240.000    2.161
   3270.000    2.193
   3300.000    2.224
   3330.000    2.218
   3360.000    2.089
   3390.000    2.137
   3420.000    2.226
   3450.000    2.239
   3480.000    2.211
   3510.000    2.205
   3540.000    2.145
   3570.000    2.195
   3600.000    2.204
   3630.000    2.247
   3660.000    2.257
   3690.000    2.399
   3720.000    2.443
   3750.000    2.332
   3780.000    2.427
   3810.000    2.421
   3840.000    2.430
   3870.000    2.391
   3900.000    2.303
   3930.000    2.360
   3960.000    2.376
   3990.000    2.298
   4020.000    2.316
   4050.000    2.273
   4080.000    2.346
   4110.000    2.388
   4140.000    2.404
   4170.000    2.474
   4200.000    2.593
   4230.000    2.480
   4260.000    2.411
   4290.000    2.432
   4320.000    2.392
   4350.000    2.365
   4380.000    2.419
   4410.000    2.389
   4440.000    2.412
   4470.000    2.395
   4500.000    2.392
   4530.000    2.321
   4560.000    2.374
   4590.000    2.337
   4620.000    2.401
   4650.000    2.480
   4680.000    2.491
   4710.000    2.319
   4740.000    2.353
   4770.000    2.322
   4800.000    2.306
   4830.000    2.415
   4860.000    2.449
   4890.000    2.300
   4920.000    2.226
   4950.000    2.154
   4980.000    2.186
   5010.000    2.253
   5040.000    2.293
   5070.000    2.313
   5100.000    2.499
   5130.000    2.591
   5160.000    2.647
   5190.000    2.817
   5220.000    2.718
   5250.000    2.657
   5280.000    2.699
   5310.000    2.735
   5340.000    2.723
   5370.000    2.690
   5400.000    2.753
   5430.000    2.665
   5460.000    2.721
   5490.000    2.669
   5520.000    2.654
   5550.000    2.583
   5580.000    2.540
   5610.000    2.560
   5640.000    2.552
   5670.000    2.520
   5700.000    2.627
   5730.000    2.585
   5760.000    2.544
   5790.000    2.656
   5820.000    2.815
   5850.000    2.661
   5880.000    2.765
   5910.000    2.749
   5940.000    2.705
   5970.000    2.625
   6000.000    2.672
   6030.000    2.709
   6060.000    2.764
   6090.000    2.737
   6120.000    2.828
   6150.000    2.893
   6180.000    2.867
   6210.000    2.829
   6240.000    2.889
   6270.000    2.918
   6300.000    2.856
   6330.000    2.852
   6360.000    2.836
   6390.000    2.808
   6420.000    2.875
   6450.000    2.943
   6480.000    2.969
   6510.000    2.904
   6540.000    2.890
   6570.000    2.844
   6600.000    2.729
   6630.000    2.734
   6660.000    2.690
   6690.000    2.836
   6720.000    2.915
   6750.000    2.901
   6780.000    2.859
   6810.000    2.817
   6840.000    2.789
   6870.000    2.942
   6900.000    3.016
   6930.000    3.068
   6960.000    3.173
   6990.000    3.159
   7020.000    3.179
   7050.000    3.240
   7080.000    3.284
   7110.000    3.183
   7140.000    3.204
   7170.000    3.242
   7200.000    3.251
   7230.000    3.156
   7260.000    3.200
   7290.000    3.266
   7320.000    3.280
   7350.000    3.206
   7380.000    3.203
   7410.000    3.200
   7440.000    3.236
   7470.000    3.314
   7500.000    3.336
   7530.000    3.292
   7560.000    3.290
   7590.000    3.385
   7620.000    3.413
   7650.000    3.322
   7680.000    3.351
   7710.000    3.304
   7740.000    3.278
   7770.000    3.354
   7800.000    3.391
   7830.000    3.336
   7860.000    3.280
   7890.000    3.264
   7920.000    3.165
   7950.000    3.301
   7980.000    3.271
   8010.000    3.301
   8040.000    3.276
   8070.000    3.372
   8100.000    3.224
   8130.000    3.334
   8160.000    3.352
   8190.000    3.317
   8220.000    3.311
   8250.000    3.289
   8280.000    3.285
   8310.000    3.360
   8340.000    3.360
   8370.000    3.368
   8400.000    3.472
   8430.000    3.432
   8460.000    3.522
   8490.000    3.556
   8520.000    3.606
   8550.000    3.633
   8580.000    3.659
   8610.000    3.614
   8640.000    3.693
   8670.000    3.671
   8700.000    3.773
   8730.000    3.649
   8760.000    3.798
   8790.000    3.777
   8820.000    3.746
   8850.000    3.929
   8880.000    4.012
   8910.000    3.964
   8940.000    4.019
   8970.000    3.908
   9000.000    3.958
   9030.000    3.860
   9060.000    3.990
   9090.000    3.893
   9120.000    3.963
   9150.000    3.967
   9180.000    3.935
   9210.000    3.912
   9240.000    4.000
   9270.000    3.971
   9300.000    3.954
   9330.000    3.988
   9360.000    3.938
   9390.000    3.886
   9420.000    3.851
   9450.000    3.854
   9480.000    3.759
   9510.000    3.709
   9540.000    3.780
   9570.000    3.782
   9600.000    3.791
   9630.000    3.805
   9660.000    3.821
   9690.000    3.892
   9720.000    3.821
   9750.000    3.892
   9780.000    3.965
   9810.000    4.048
   9840.000    4.042
   9870.000    4.009
   9900.000    3.994
   9930.000    4.117
   9960.000    4.094
   9990.000    4.132
  10020.000    4.106
  10050.000    4.202
  10080.000    4.137
  10110.000    4.197
  10140.000    4.203
  10170.000    4.172
  10200.000    4.167
  10230.000    4.198
  10260.000    4.154
  10290.000    4.171
  10320.000    4.132
  10350.000    4.131
  10380.000    4.195
  10410.000    4.241
  10440.000    4.097
  10470.000    4.092
  10500.000    3.986
  10530.000    4.021
  10560.000    3.990
  10590.000    4.048
  10620.000    4.055
  10650.000    4.003
  10680.000    3.976
  10710.000    4.046
  10740.000    3.952
  10770.000    4.059
  10800.000    4.043
  10830.000    3.960
  10860.000    3.946
  10890.000    3.970
  10920.000    3.969
  10950.000    4.070
  10980.000    4.034
  11010.000    4.038
  11040.000    4.097
  11070.000    4.076
  11100.000    4.132
  11130.000    4.115
  11160.000    3.972
  11190.000    3.894
  11220.000    3.851
  11250.000    3.887
  11280.000    3.957
  11310.000    4.001
  11340.000    3.897
  11370.000    3.848
  11400.000    3.949
  11430.000    3.924
  11460.000    3.987
  11490.000    3.997
  11520.000    3.973
  11550.000    4.013
  11580.000    4.016
  11610.000    4.019
  11640.000    4.037
  11670.000    4.005
  11700.000    4.059
  11730.000    4.086
  11760.000    4.052
  11790.000    4.074
  11820.000    4.143
  11850.000    4.157
  11880.000    4.249
  11910.000    4.317
  11940.000    4.240
  11970.000    4.256
  12000.000    4.248
  12030.000    4.268
  12060.000    4.278
  12090.000    4.255
  12120.000    4.266
  12150.000    4.249
  12180.000    4.250
  12210.000    4.286
  12240.000    4.376
  12270.000    4.251
  12300.000    4.210
  12330.000    4.139
  12360.000    4.141
  12390.000    4.143
  12420.000    4.295
  12450.000    4.246
  12480.000    4.271
  12510.000    4.261
  12540.000    4.323
  12570.000    4.287
  12600.000    4.327
  12630.000    4.236
  12660.000    4.185
  12690.000    4.120
  12720.000    4.210
  12750.000    4.026
  12780.000    4.101
  12810.000    4.073
  12840.000    4.065
  12870.000    4.088
  12900.000    4.124
  12930.000    4.028
  12960.000    4.109
  12990.000    4.144
  13020.000    4.119
  13050.000    4.009
  13080.000    4.039
  13110.000    4.103
  13140.000    4.049
  13170.000    4.075
  13200.000    4.086
  13230.000    4.123
  13260.000    4.161
  13290.000    4.087
  13320.000    3.922
  13350.000    4.088
  13380.000    3.982
  13410.000    3.949
  13440.000    4.041
  13470.000    3.981
  13500.000    4.012
  13530.000    4.092
  13560.000    4.195
  13590.000    4.123
  13620.000    4.157
  13650.000    4.163
  13680.000    4.130
  13710.000    4.242
  13740.000    4.265
  13770.000    4.344
  13800.000    4.285
  13830.000    4.168
  13860.000    4.257
  13890.000    4.279
  13920.000    4.109
  13950.000    4.099
  13980.000    4.140
  14010.000    4.159
  14040.000    4.145
  14070.000    4.151
  14100.000    4.212
  14130.000    4.225
  14160.000    4.226
  14190.000    4.197
  14220.000    4.192
  14250.000    4.218
  14280.000    4.193
  14310.000    4.117
  14340.000    4.083
  14370.000    4.110
  14400.000    4.041
  14430.000    4.141
  14460.000    4.039
  14490.000    4.091
  14520.000    4.093
  14550.000    4.043
  14580.000    4.036
  14610.000    4.028
  14640.000    3.940
  14670.000    3.939
  14700.000    4.007
  14730.000    3.922
  14760.000    4.020
  14790.000    4.001
  14820.000    4.011
  14850.000    3.854
  14880.000    3.990
  14910.000    3.991
  14940.000    4.073
  14970.000    4.116
  15000.000    4.226
  15030.000    4.184
  15060.000    4.258
  15090.000    4.213
  15120.000    4.208
  15150.000    4.055
  15180.000    4.127
  15210.000    4.105
  15240.000    4.132
  15270.000    4.072
  15300.000    4.017
  15330.000    4.068
  15360.000    4.130
  15390.000    4.202
  15420.000    4.095
  15450.000    4.062
  15480.000    3.999
  15510.000    4.067
  15540.000    4.028
  15570.000    4.088
  15600.000    4.141
  15630.000    4.087
  15660.000    3.850
  15690.000    3.979
  15720.000    3.902
  15750.000    3.863
  15780.000    3.850
  15810.000    3.902
  15840.000    4.008
  15870.000    3.983
  15900.000    3.933
  15930.000    3.931
  15960.000    4.023
  15990.000    4.057
  16020.000    4.051
  16050.000    4.015
  16080.000    4.015
  16110.000    3.991
  16140.000    4.167
  16170.000    4.096
  16200.000    4.105
  16230.000    4.199
  16260.000    4.181
  16290.000    4.161
  16320.000    4.207
  16350.000    4.178
  16380.000    4.285
  16410.000    4.435
  16440.000    4.461
  16470.000    4.544
  16500.000    4.607
  16530.000    4.525
  16560.000    4.465
  16590.000    4.590
  16620.000    4.435
  16650.000    4.548
  16680.000    4.483
  16710.000    4.510
  16740.000    4.561
  16770.000    4.729
  16800.000    4.691
  16830.000    4.707
  16860.000    4.755
  16890.000    4.760
  16920.000    4.820
  16950.000    4.770
  16980.000    4.749
  17010.000    4.778
  17040.000    4.708
  17070.000    4.806
  17100.000    4.921
  17130.000    4.922
  17160.000    4.882
  17190.000    4.871
  17220.000    4.982
  17250.000    4.879
  17280.000    4.883
  17310.000    4.920
  17340.000    4.942
  17370.000    4.956
  17400.000    4.959
  17430.000    4.938
  17460.000    5.020
  17490.000    4.995
  17520.000    5.055
  17550.000    5.058
  17580.000    5.112
  17610.000    5.081
  17640.000    5.025
  17670.000    5.035
  17700.000    5.034
  17730.000    5.082
  17760.000    5.073
  17790.000    5.097
  17820.000    5.082
  17850.000    4.966
  17880.000    5.106
  17910.000    5.168
  17940.000    5.258
  17970.000    5.290
  18000.000    5.343
  18030.000    5.330
  18060.000    5.343
  18090.000    5.370
  18120.000    5.351
  18150.000    5.282
  18180.000    5.261
  18210.000    5.266
  18240.000    5.295
  18270.000    5.272
  18300.000    5.221
  18330.000    5.307
  18360.000    5.236
  18390.000    5.302
  18420.000    5.392
  18450.000    5.426
  18480.000    5.346
  18510.000    5.226
  18540.000    5.235
  18570.000    5.255
  18600.000    5.263
  18630.000    5.339
  18660.000    5.359
  18690.000    5.340
  18720.000    5.239
  18750.000    5.205
  18780.000    5.254
  18810.000    5.214
  18840.000    5.186
  18870.000    5.149
  18900.000    5.216
  18930.000    5.361
  18960.000    5.374
  18990.000    5.320
  19020.000    5.336
  19050.000    5.345
  19080.000    5.274
  19110.000    5.245
  19140.000    5.172
  19170.000    5.171
  19200.000    5.145
  19230.000    5.198
  19260.000    5.056
  19290.000    5.248
  19320.000    5.143
  19350.000    5.194
  19380.000    5.148
  19410.000    5.181
  19440.000    5.161
  19470.000    5.112
  19500.000    5.103
  19530.000    5.096
  19560.000    5.143
  19590.000    5.054
  19620.000    5.028
  19650.000    5.010
  19680.000    5.047
  19710.000    5.084
  19740.000    5.102
  19770.000    5.083
  19800.000    5.075
  19830.000    5.061
  19860.000    5.039
  19890.000    4.993
  19920.000    4.921
  19950.000    4.926
  19980.000    4.925
  20010.000    4.998
  20040.000    5.041
  20070.000    4.992
  20100.000    4.970
  20130.000    5.011
  20160.000    4.989
  20190.000    5.027
  20220.000    4.996
  20250.000    5.019
  20280.000    4.890
  20310.000    4.965
  20340.000    4.993
  20370.000    4.841
  20400.000    4.951
  20430.000    4.947
  20460.000    4.999
  20490.000    5.024
  20520.000    4.906
  20550.000    4.891
  20580.000    4.988
  20610.000    4.899
  20640.000    4.901
  20670.000    4.925
  20700.000    5.004
  20730.000    5.008
  20760.000    5.062
  20790.000    5.088
  20820.000    5.035
  20850.000    5.098
  20880.000    5.098
  20910.000    5.096
  20940.000    5.111
  20970.000    5.120
  21000.000    5.047
  21030.000    5.061
  21060.000    5.098
  21090.000    5.040
  21120.000    5.115
  21150.000    5.170
  21180.000    5.153
  21210.000    5.154
  21240.000    5.122
  21270.000    5.229
  21300.000    5.167
  21330.000    5.226
  21360.000    5.165
  21390.000    5.134
  21420.000    5.083
  21450.000    5.168
  21480.000    5.106
  21510.000    5.265
  21540.000    5.244
  21570.000    5.149
  21600.000    5.155
  21630.000    4.892
  21660.000    5.042
  21690.000    5.079
  21720.000    5.090
  21750.000    5.171
  21780.000    5.223
  21810.000    5.251
  21840.000    5.261
  21870.000    5.215
  21900.000    5.202
  21930.000    5.129
  21960.000    5.111
  21990.000    5.073
  22020.000    4.990
  22050.000    5.033
  22080.000    5.122
  22110.000    5.137
  22140.000    5.216
  22170.000    5.226
  22200.000    5.166
  22230.000    5.112
  22260.000    5.195
  22290.000    5.207
  22320.000    5.150
  22350.000    5.091
  22380.000    5.056
  22410.000    5.100
  22440.000    5.132
  22470.000    5.082
  22500.000    5.072
  22530.000    5.044
  22560.000    5.102
  22590.000    5.218
  22620.000    5.196
  22650.000    5.101
  22680.000    5.028
  22710.000    4.999
  22740.000    5.055
  22770.000    5.039
  22800.000    5.024
  22830.000    4.944
  22860.000    4.921
  22890.000    4.885
  22920.000    4.854
  22950.000    4.885
  22980.000    4.906
  23010.000    4.922
  23040.000    4.833
  23070.000    4.741
  23100.000    4.712
  23130.000    4.697
  23160.000    4.750
  23190.000    4.583
  23220.000    4.596
  23250.000    4.549
  23280.000    4.636
  23310.000    4.661
  23340.000    4.651
  23370.000    4.681
  23400.000    4.739
  23430.000    4.720
  23460.000    4.681
  23490.000    4.688
  23520.000    4.736
  23550.000    4.818
  23580.000    4.731
  23610.000    4.822
  23640.000    4.723
  23670.000    4.733
  23700.000    4.852
  23730.000    4.775
  23760.000    4.761
  23790.000    4.709
  23820.000    4.808
  23850.000    4.761
  23880.000    4.794
  23910.000    4.843
  23940.000    4.867
  23970.000    4.625
  24000.000    4.504
  24030.000    4.575
  24060.000    4.493
  24090.000    4.566
  24120.000    4.395
  24150.000    4.469
  24180.000    4.431
  24210.000    4.414
  24240.000    4.198
  24270.000    4.304
  24300.000    4.301
  24330.000    4.380
  24360.000    4.342
  24390.000    4.394
  24420.000    4.502
  24450.000    4.496
  24480.000    4.416
  24510.000    4.425
  24540.000    4.445
  24570.000    4.349
  24600.000    4.364
  24630.000    4.381
  24660.000    4.282
  24690.000    4.337
  24720.000    4.369
  24750.000    4.396
  24780.000    4.547
  24810.000    4.515
  24840.000    4.546
  24870.000    4.564
  24900.000    4.433
  24930.000    4.537
  24960.000    4.509
  24990.000    4.504
  25020.000    4.505
  25050.000    4.468
  25080.000    4.462
  25110.000    4.523
  25140.000    4.458
  25170.000    4.497
  25200.000    4.594
  25230.000    4.652
  25260.000    4.537
  25290.000    4.469
  25320.000    4.414
  25350.000    4.435
  25380.000    4.414
  25410.000    4.355
  25440.000    4.305
  25470.000    4.191
  25500.000    4.013
  25530.000    3.962
  25560.000    3.919
  25590.000    3.915
  25620.000    3.968
  25650.000    4.107
  25680.000    4.119
  25710.000    4.102
  25740.000    4.029
  25770.000    4.061
  25800.000    4.139
  25830.000    4.113
  25860.000    4.168
  25890.000    4.210
  25920.000    4.251
  25950.000    4.269
  25980.000    4.265
  26010.000    4.230
  26040.000    4.360
  26070.000    4.278
  26100.000    4.356
  26130.000    4.211
  26160.000    4.277
  26190.000    4.175
  26220.000    4.220
  26250.000    4.285
  26280.000    4.108
  26310.000    4.142
  26340.000    4.279
  26370.000    4.279
  26400.000    4.130
  26430.000    4.176
  26460.000    4.002
  26490.000    4.018
  26520.000    4.128
  26550.000    4.211
  26580.000    4.118
  26610.000    4.131
  26640.000    4.009
  26670.000    3.913
  26700.000    4.000
  26730.000    3.966
  26760.000    3.949
  26790.000    3.919
  26820.000    3.865
  26850.000    3.804
  26880.000    3.750
  26910.000    3.656
  26940.000    3.672
  26970.000    3.658
  27000.000    3.682
  27030.000    3.748
  27060.000    3.773
  27090.000    3.721
  27120.000    3.825
  27150.000    3.875
  27180.000    3.856
  27210.000    3.943
  27240.000    3.806
  27270.000    3.780
  27300.000    3.831
  27330.000    3.820
  27360.000    3.679
  27390.000    3.826
  27420.000    3.834
  27450.000    3.690
  27480.000    3.627
  27510.000    3.563
  27540.000    3.550
  27570.000    3.598
  27600.000    3.620
  27630.000    3.650
  27660.000    3.516
  27690.000    3.524
  27720.000    3.539
  27750.000    3.640
  27780.000    3.694
  27810.000    3.730
  27840.000    3.685
  27870.000    3.593
  27900.000    3.544
  27930.000    3.483
  27960.000    3.598
  27990.000    3.479
  28020.000    3.469
  28050.000    3.464
  28080.000    3.471
  28110.000    3.442
  28140.000    3.385
  28170.000    3.304
  28200.000    3.437
  28230.000    3.349
  28260.000    3.299
  28290.000    3.310
  28320.000    3.355
  28350.000    3.375
  28380.000    3.409
  28410.000    3.303
  28440.000    3.274
  28470.000    3.307
  28500.000    3.294
  28530.000    3.223
  28560.000    3.127
  28590.000    3.209
  28620.000    3.269
  28650.000    3.364
  28680.000    3.503
  28710.000    3.461
  28740.000    3.526
  28770.000    3.456
  28800.000    3.537
  28830.000    3.471
  28860.000    3.507
  28890.000    3.464
  28920.000    3.508
  28950.000    3.523
  28980.000    3.566
  29010.000    3.508
  29040.000    3.598
  29070.000    3.622
  29100.000    3.707
  29130.000    3.793
  29160.000    3.803
  29190.000    3.782
  29220.000    3.822
  29250.000    3.930
  29280.000    3.940
  29310.000    4.059
  29340.000    3.960
  29370.000    4.034
  29400.000    3.948
  29430.000    4.046
  29460.000    3.965
  29490.000    4.016
  29520.000    4.018
  29550.000    4.017
  29580.000    4.217
  29610.000    4.115
  29640.000    4.139
  29670.000    4.165
  29700.000    4.168
  29730.000    3.988
  29760.000    3.940
  29790.000    3.992
  29820.000    3.943
  29850.000    4.009
  29880.000    4.150
  29910.000    3.968
  29940.000    4.007
  29970.000    4.173
  30000.000    4.040
  30030.000    3.962
  30060.000    3.910
  30090.000    3.859
  30120.000    3.850
  30150.000    3.844
  30180.000    3.776
  30210.000    3.747
  30240.000    3.760
  30270.000    3.786
  30300.000    3.728
  30330.000    3.724
  30360.000    3.807
  30390.000    3.698
  30420.000    3.665
  30450.000    3.642
  30480.000    3.530
  30510.000    3.497
  30540.000    3.372
  30570.000    3.377
  30600.000    3.486
  30630.000    3.588
  30660.000    3.538
  30690.000    3.631
  30720.000    3.618
  30750.000    3.450
  30780.000    3.460
  30810.000    3.453
  30840.000    3.588
  30870.000    3.556
  30900.000    3.574
  30930.000    3.594
  30960.000    3.545
  30990.000    3.591
  31020.000    3.623
  31050.000    3.625
  31080.000    3.548
  31110.000    3.521
  31140.000    3.445
  31170.000    3.568
  31200.000    3.462
  31230.000    3.607
  31260.000    3.610
  31290.000    3.655
  31320.000    3.794
  31350.000    3.802
  31380.000    3.783
  31410.000    3.731
  31440.000    3.759
  31470.000    3.804
  31500.000    3.834
  31530.000    3.946
  31560.000    3.963
  31590.000    3.764
  31620.000    3.906
  31650.000    3.967
  31680.000    4.076
  31710.000    4.060
  31740.000    4.041
  31770.000    4.007
  31800.000    4.142
  31830.000    4.137
  31860.000    4.086
  31890.000    4.154
  31920.000    4.225
  31950.000    4.332
  31980.000    4.282
  32010.000    4.274
  32040.000    4.235
  32070.000    4.138
  32100.000    4.220
  32130.000    4.176
  32160.000    4.283
  32190.000    4.200
  32220.000    4.122
  32250.000    4.279
  32280.000    4.302
  32310.000    4.269
  32340.000    4.255
  32370.000    4.286
  32400.000    4.347
  32430.000    4.312
  32460.000    4.330
  32490.000    4.266
  32520.000    4.204
  32550.000    4.243
  32580.000    4.222
  32610.000    4.262
  32640.000    4.224
  32670.000    4.171
  32700.000    4.311
  32730.000    4.259
  32760.000    4.253
  32790.000    4.308
  32820.000    4.216
  32850.000    4.279
  32880.000    4.318
  32910.000    4.455
  32940.000    4.478
  32970.000    4.478
  33000.000    4.479
  33030.000    4.507
  33060.000    4.459
  33090.000    4.426
  33120.000    4.401
  33150.000    4.360
  33180.000    4.327
  33210.000    4.428
  33240.000    4.365
  33270.000    4.480
  33300.000    4.402
  33330.000    4.491
  33360.000    4.493
  33390.000    4.517
  33420.000    4.668
  33450.000    4.728
  33480.000    4.541
  33510.000    4.563
  33540.000    4.618
  33570.000    4.686
  33600.000    4.575
  33630.000    4.637
  33660.000    4.525
  33690.000    4.492
  33720.000    4.770
  33750.000    4.705
  33780.000    4.711
  33810.000    4.675
  33840.000    4.616
  33870.000    4.705
  33900.000    4.645
  33930.000    4.742
  33960.000    4.786
  33990.000    4.771
  34020.000    4.542
  34050.000    4.656
  34080.000    4.739
  34110.000    4.714
  34140.000    4.728
  34170.000    4.638
  34200.000    4.546
  34230.000    4.549
  34260.000    4.617
  34290.000    4.641
  34320.000    4.619
  34350.000    4.369
  34380.000    4.324
  34410.000    4.320
  34440.000    4.316
  34470.000    4.283
  34500.000    4.379
  34530.000    4.338
  34560.000    4.268
  34590.000    4.333
  34620.000    4.359
  34650.000    4.371
  34680.000    4.371
  34710.000    4.344
  34740.000    4.246
  34770.000    4.334
  34800.000    4.361
  34830.000    4.156
  34860.000    4.176
  34890.000    4.208
  34920.000    4.120
  34950.000    4.065
  34980.000    4.065
  35010.000    3.978
  35040.000    3.953
  35070.000    4.084
  35100.000    4.093
  35130.000    4.119
  35160.000    4.056
  35190.000    4.116
  35220.000    4.113
  35250.000    4.032
  35280.000    4.099
  35310.000    4.132
  35340.000    4.169
  35370.000    4.180
  35400.000    4.174
  35430.000    4.204
  35460.000    4.170
  35490.000    4.187
  35520.000    4.120
  35550.000    4.073
  35580.000    4.046
  35610.000    3.966
  35640.000    3.810
  35670.000    3.802
  35700.000    3.848
  35730.000    3.883
  35760.000    3.899
  35790.000    3.735
  35820.000    3.677
  35850.000    3.729
  35880.000    3.863
  35910.000    3.942
  35940.000    4.016
  35970.000    4.064
  36000.000    3.917
  36030.000    3.950
  36060.000    3.980
  36090.000    4.139
  36120.000    4.238
  36150.000    4.185
  36180.000    4.194
  36210.000    4.228
  36240.000    4.281
  36270.000    4.285
  36300.000    4.316
  36330.000    4.303
  36360.000    4.353
  36390.000    4.304
  36420.000    4.433
  36450.000    4.360
  36480.000    4.380
  36510.000    4.278
  36540.000    4.370
  36570.000    4.470
  36600.000    4.428
  36630.000    4.605
  36660.000    4.534
  36690.000    4.382
  36720.000    4.482
  36750.000    4.542
  36780.000    4.434
  36810.000    4.355
  36840.000    4.248
  36870.000    4.347
  36900.000    4.424
  36930.000    4.479
  36960.000    4.395
  36990.000    4.447
  37020.000    4.464
  37050.000    4.624
  37080.000    4.691
  37110.000    4.692
  37140.000    4.734
  37170.000    4.930
  37200.000    4.970
  37230.000    5.016
  37260.000    5.053
  37290.000    5.023
  37320.000    4.964
  37350.000    4.897
  37380.000    4.915
  37410.000    4.928
  37440.000    4.924
  37470.000    4.896
  37500.000    4.878
  37530.000    4.864
  37560.000    4.916
  37590.000    4.957
  37620.000    4.877
  37650.000    4.710
  37680.000    4.835
  37710.000    4.818
  37740.000    4.740
  37770.000    4.792
  37800.000    4.674
  37830.000    4.668
  37860.000    4.652
  37890.000    4.707
  37920.000    4.833
  37950.000    4.804
  37980.000    4.929
  38010.000    4.938
  38040.000    4.878
  38070.000    4.893
  38100.000    4.935
  38130.000    4.993
  38160.000    5.028
  38190.000    4.965
  38220.000    5.060
  38250.000    5.011
  38280.000    4.966
  38310.000    4.884
  38340.000    4.854
  38370.000    4.878
  38400.000    4.971
  38430.000    4.930
  38460.000    4.913
  38490.000    4.905
  38520.000    4.976
  38550.000    4.978
  38580.000    5.012
  38610.000    4.815
  38640.000    4.669
  38670.000    4.688
  38700.000    4.605
  38730.000    4.645
  38760.000    4.640
  38790.000    4.662
  38820.000    4.570
  38850.000    4.362
  38880.000    4.298
  38910.000    4.260
  38940.000    4.119
  38970.000    4.160
  39000.000    4.237
  39030.000    4.021
  39060.000    4.061
  39090.000    4.095
  39120.000    4.120
  39150.000    4.041
  39180.000    4.065
  39210.000    4.068
  39240.000    3.965
  39270.000    4.000
  39300.000    3.982
  39330.000    3.998
  39360.000    4.009
  39390.000    4.006
  39420.000    3.884
  39450.000    3.974
  39480.000    3.954
  39510.000    3.913
  39540.000    3.847
  39570.000    3.832
  39600.000    3.927
  39630.000    3.983
  39660.000    4.047
  39690.000    4.103
  39720.000    4.123
  39750.000    4.168
  39780.000    4.182
  39810.000    4.017
  39840.000    4.010
  39870.000    3.924
  39900.000    4.054
  39930.000    4.058
  39960.000    3.999
  39990.000    4.139
  40020.000    4.042
  40050.000    4.170
  40080.000    4.228
  40110.000    4.151
  40140.000    4.069
  40170.000    4.107
  40200.000    4.033
  40230.000    4.033
  40260.000    3.930
  40290.000    4.051
  40320.000    4.087
  40350.000    4.101
  40380.000    4.168
  40410.000    4.099
  40440.000    4.160
  40470.000    4.179
  40500.000    4.078
  40530.000    4.101
  40560.000    4.004
  40590.000    3.970
  40620.000    3.837
  40650.000    3.954
  40680.000    3.960
  40710.000    3.890
  40740.000    3.987
  40770.000    3.908
  40800.000    3.909
  40830.000    3.919
  40860.000    3.806
  40890.000    3.863
  40920.000    3.900
  40950.000    3.725
  40980.000    3.756
  41010.000    3.628
  41040.000    3.476
  41070.000    3.538
  41100.000    3.398
  41130.000    3.343
  41160.000    3.506
  41190.000    3.438
  41220.000    3.325
  41250.000    3.372
  41280.000    3.284
  41310.000    3.330
  41340.000    3.293
  41370.000    3.095
  41400.000    3.034
  41430.000    3.068
  41460.000    3.033
  41490.000    3.003
  41520.000    3.036
  41550.000    3.064
  41580.000    3.096
  41610.000    3.059
  41640.000    3.043
  41670.000    3.014
  41700.000    3.060
  41730.000    3.071
  41760.000    3.197
  41790.000    3.237
  41820.000    3.338
  41850.000    3.417
  41880.000    3.425
  41910.000    3.427
  41940.000    3.306
  41970.000    3.380
  42000.000    3.373
  42030.000    3.310
  42060.000    3.249
  42090.000    3.189
  42120.000    3.244
  42150.000    3.166
  42180.000    3.173
  42210.000    3.133
  42240.000    3.077
  42270.000    3.028
  42300.000    3.017
  42330.000    2.918
  42360.000    2.954
  42390.000    2.915
  42420.000    3.058
  42450.000    2.929
  42480.000    2.869
  42510.000    2.733
  42540.000    2.844
  42570.000    2.849
  42600.000    2.907
  42630.000    2.917
  42660.000    2.970
  42690.000    2.958
  42720.000    2.942
  42750.000    3.011
  42780.000    2.905
  42810.000    2.868
  42840.000    2.824
  42870.000    2.748
  42900.000    2.868
  42930.000    2.898
  42960.000    2.813
  42990.000    2.853
  43020.000    2.937
  43050.000    2.921
  43080.000    2.970
  43110.000    2.959
  43140.000    2.951
  43170.000    2.838
  43200.000    2.911
  43230.000    2.870
  43260.000    2.895
  43290.000    2.987
  43320.000    3.026
  43350.000    2.945
  43380.000    3.066
  43410.000    2.908
  43440.000    3.005
  43470.000    3.048
  43500.000    3.093
  43530.000    3.084
  43560.000    3.151
  43590.000    3.055
  43620.000    3.067
  43650.000    3.035
  43680.000    3.040
  43710.000    2.948
  43740.000    2.969
  43770.000    2.944
  43800.000    3.038
  43830.000    3.141
  43860.000    3.079
  43890.000    3.008
  43920.000    3.065
  43950.000    3.071
  43980.000    2.948
  44010.000    2.864
  44040.000    2.926
  44070.000    2.924
  44100.000    2.856
  44130.000    2.878
  44160.000    2.866
  44190.000    2.940
  44220.000    2.887
  44250.000    2.833
  44280.000    2.758
  44310.000    2.726
  44340.000    2.835
  44370.000    2.813
  44400.000    2.969
  44430.000    2.915
  44460.000    2.938
  44490.000    3.007
  44520.000    2.932
  44550.000    3.010
  44580.000    3.072
  44610.000    3.107
  44640.000    3.155
  44670.000    3.031
  44700.000    3.061
  44730.000    3.070
  44760.000    3.078
  44790.000    3.114
  44820.000    3.039
  44850.000    3.149
  44880.000    3.186
  44910.000    3.219
  44940.000    3.143
  44970.000    3.250
  45000.000    3.163
  45030.000    2.995
  45060.000    3.026
  45090.000    3.021
  45120.000    3.047
  45150.000    3.010
  45180.000    3.028
  45210.000    3.022
  45240.000    3.122
  45270.000    3.101
  45300.000    3.084
  45330.000    3.036
  45360.000    3.111
  45390.000    3.105
  45420.000    3.039
  45450.000    3.147
  45480.000    3.138
  45510.000    3.163
  45540.000    3.359
  45570.000    3.335
  45600.000    3.227
  45630.000    3.291
  45660.000    3.180
  45690.000    3.142
  45720.000    3.265
  45750.000    3.221
  45780.000    3.268
  45810.000    3.339
  45840.000    3.248
  45870.000    3.356
  45900.000    3.335
  45930.000    3.358
  45960.000    3.477
  45990.000    3.543
  46020.000    3.417
  46050.000    3.408
  46080.000    3.342
  46110.000    3.275
  46140.000    3.284
  46170.000    3.207
  46200.000    3.136
  46230.000    3.178
  46260.000    3.124
  46290.000    3.259
  46320.000    3.192
  46350.000    3.122
  46380.000    3.100
  46410.000    2.991
  46440.000    3.071
  46470.000    3.054
  46500.000    2.962
  46530.000    3.065
  46560.000    3.084
  46590.000    3.006
  46620.000    2.977
  46650.000    3.022
  46680.000    2.985
  46710.000    2.872
  46740.000    2.917
  46770.000    2.877
  46800.000    2.922
  46830.000    2.854
  46860.000    2.842
  46890.000    2.710
  46920.000    2.750
  46950.000    2.702
  46980.000    2.778
  47010.000    2.820
  47040.000    2.805
  47070.000    2.882
  47100.000    2.789
  47130.000    2.777
  47160.000    2.857
  47190.000    2.711
  47220.000    2.702
  47250.000    2.752
  47280.000    2.755
  47310.000    2.820
  47340.000    2.794
  47370.000    2.667
  47400.000    2.690
  47430.000    2.607
  47460.000    2.559
  47490.000    2.543
  47520.000    2.367
  47550.000    2.507
  47580.000    2.682
  47610.000    2.571
  47640.000    2.663
  47670.000    2.737
  47700.000    2.808
  47730.000    2.697
  47760.000    2.771
  47790.000    2.775
  47820.000    2.680
  47850.000    2.817
  47880.000    2.781
  47910.000    2.900
  47940.000    2.845
  47970.000    2.875
  48000.000    2.870
  48030.000    2.955
  48060.000    2.936
  48090.000    2.958
  48120.000    2.888
  48150.000    2.962
  48180.000    2.874
  48210.000    2.725
  48240.000    2.818
  48270.000    2.881
  48300.000    2.956
  48330.000    2.860
  48360.000    2.833
  48390.000    2.998
  48420.000    2.959
  48450.000    2.944
  48480.000    2.963
  48510.000    3.063
  48540.000    3.100
  48570.000    3.252
  48600.000    3.260
  48630.000    3.247
  48660.000    3.186
  48690.000    3.189
  48720.000    3.310
  48750.000    3.340
  48780.000    3.290
  48810.000    3.241
  48840.000    3.212
  48870.000    3.395
  48900.000    3.448
  48930.000    3.414
  48960.000    3.433
  48990.000    3.391
  49020.000    3.415
  49050.000    3.513
  49080.000    3.503
  49110.000    3.382
  49140.000    3.410
  49170.000    3.301
  49200.000    3.441
  49230.000    3.284
  49260.000    3.431
  49290.000    3.091
  49320.000    3.225
  49350.000    3.276
  49380.000    3.225
  49410.000    3.329
  49440.000    3.356
  49470.000    3.328
  49500.000    3.214
  49530.000    3.130
  49560.000    3.230
  49590.000    3.240
  49620.000    3.285
  49650.000    3.198
  49680.000    3.075
  49710.000    2.995
  49740.000    2.944
  49770.000    2.933
  49800.000    2.929
  49830.000    2.882
  49860.000    3.026
  49890.000    3.068
  49920.000    3.040
  49950.000    3.116
  49980.000    3.065
  50010.000    2.985
  50040.000    2.952
  50070.000    2.930
  50100.000    2.957
  50130.000    3.003
  50160.000    3.034
  50190.000    3.023
  50220.000    2.993
  50250.000    2.939
  50280.000    2.902
  50310.000    2.735
  50340.000    2.892
  50370.000    2.890
  50400.000    2.870
  50430.000    2.915
  50460.000    3.008
  50490.000    2.935
  50520.000    2.956
  50550.000    3.010
  50580.000    3.028
  50610.000    3.033
  50640.000    2.956
  50670.000    2.941
  50700.000    2.776
  50730.000    2.723
  50760.000    2.691
  50790.000    2.700
  50820.000    2.711
  50850.000    2.920
  50880.000    2.874
  50910.000    2.919
  50940.000    2.954
  50970.000    2.903
  51000.000    2.868
  51030.000    2.776
  51060.000    2.788
  51090.000    2.749
  51120.000    2.744
  51150.000    2.756
  51180.000    2.737
  51210.000    2.778
  51240.000    2.806
  51270.000    2.787
  51300.000    2.936
  51330.000    2.803
  51360.000    2.682
  51390.000    2.694
  51420.000    2.640
  51450.000    2.647
  51480.000    2.548
  51510.000    2.774
  51540.000    2.654
  51570.000    2.723
  51600.000    2.822
  51630.000    2.759
  51660.000    2.725
  51690.000    2.700
  51720.000    2.792
  51750.000    2.704
  51780.000    2.802
  51810.000    2.749
  51840.000    2.784
  51870.000    2.746
  51900.000    2.841
  51930.000    2.851
  51960.000    2.878
  51990.000    2.825
  52020.000    2.850
  52050.000    2.811
  52080.000    3.105
  52110.000    2.998
  52140.000    3.124
  52170.000    3.287
  52200.000    3.205
  52230.000    3.047
  52260.000    3.173
  52290.000    3.252
  52320.000    3.196
  52350.000    3.151
  52380.000    3.029
  52410.000    2.984
  52440.000    2.941
  52470.000    2.987
  52500.000    3.076
  52530.000    3.070
  52560.000    3.029
  52590.000    3.053
  52620.000    3.039
  52650.000    3.023
  52680.000    3.035
  52710.000    3.108
  52740.000    3.059
  52770.000    2.996
  52800.000    3.047
  52830.000    3.068
  52860.000    3.050
  52890.000    2.910
  52920.000    3.026
  52950.000    3.017
  52980.000    2.912
  53010.000    2.775
  53040.000    2.952
  53070.000    2.902
  53100.000    2.966
  53130.000    2.950
  53160.000    2.950
  53190.000    3.032
  53220.000    3.066
  53250.000    2.950
  53280.000    3.057
  53310.000    3.000
  53340.000    2.971
  53370.000    3.215
  53400.000    3.165
  53430.000    3.078
  53460.000    3.005
  53490.000    3.064
  53520.000    2.984
  53550.000    3.098
  53580.000    3.142
  53610.000    3.189
  53640.000    3.102
  53670.000    3.195
  53700.000    3.224
  53730.000    3.240
  53760.000    3.040
  53790.000    2.980
  53820.000    3.146
  53850.000    3.096
  53880.000    2.934
  53910.000    2.962
  53940.000    2.949
  53970.000    2.933
  54000.000    2.913
  54030.000    2.760
  54060.000    2.779
  54090.000    2.780
  54120.000    2.787
  54150.000    2.817
  54180.000    2.825
  54210.000    2.786
  54240.000    2.753
  54270.000    2.513
  54300.000    2.678
  54330.000    2.794
  54360.000    2.924
  54390.000    2.852
  54420.000    2.795
  54450.000    2.885
  54480.000    2.855
  54510.000    2.922
  54540.000    2.926
  54570.000    2.940
  54600.000    2.973
  54630.000    2.955
  54660.000    2.954
  54690.000    3.068
  54720.000    3.143
  54750.000    3.081
  54780.000    3.189
  54810.000    3.250
  54840.000    3.096
  54870.000    3.033
  54900.000    2.926
  54930.000    2.920
  54960.000    2.975
  54990.000    2.812
  55020.000    2.896
  55050.000    2.954
  55080.000    2.996
  55110.000    3.121
  55140.000    2.976
  55170.000    2.938
  55200.000    2.974
  55230.000    3.008
  55260.000    3.079
  55290.000    3.111
  55320.000    3.052
  55350.000    2.952
  55380.000    2.954
  55410.000    2.871
  55440.000    2.856
  55470.000    2.891
  55500.000    2.835
  55530.000    2.857
  55560.000    2.739
  55590.000    2.679
  55620.000    2.735
  55650.000    2.765
  55680.000    2.809
  55710.000    2.975
  55740.000    2.849
  55770.000    2.901
  55800.000    2.965
  55830.000    2.940
  55860.000    2.914
  55890.000    2.987
  55920.000    3.100
  55950.000    3.232
  55980.000    3.208
  56010.000    3.375
  56040.000    3.488
  56070.000    3.510
  56100.000    3.488
  56130.000    3.459
  56160.000    3.560
  56190.000    3.472
  56220.000    3.454
  56250.000    3.499
  56280.000    3.556
  56310.000    3.514
  56340.000    3.614
  56370.000    3.656
  56400.000    3.583
  56430.000    3.661
  56460.000    3.643
  56490.000    3.775
  56520.000    3.889
  56550.000    3.948
  56580.000    3.990
  56610.000    4.276
  56640.000    4.149
  56670.000    4.121
  56700.000    4.205
  56730.000    4.041
  56760.000    4.103
  56790.000    4.081
  56820.000    4.091
  56850.000    4.114
  56880.000    4.005
  56910.000    3.946
  56940.000    3.889
  56970.000    4.015
  57000.000    4.044
  57030.000    3.820
  57060.000    3.736
  57090.000    3.857
  57120.000    3.899
  57150.000    3.939
  57180.000    3.942
  57210.000    3.916
  57240.000    3.952
  57270.000    4.016
  57300.000    3.936
  57330.000    3.911
  57360.000    3.796
  57390.000    3.841
  57420.000    3.798
  57450.000    3.933
  57480.000    3.850
  57510.000    3.968
  57540.000    3.855
  57570.000    3.719
  57600.000    3.606
  57630.000    3.558
  57660.000    3.579
  57690.000    3.527
  57720.000    3.443
  57750.000    3.512
  57780.000    3.387
  57810.000    3.523
  57840.000    3.557
  57870.000    3.505
  57900.000    3.552
  57930.000    3.529
  57960.000    3.511
  57990.000    3.490
  58020.000    3.582
  58050.000    3.536
  58080.000    3.485
  58110.000    3.556
  58140.000    3.427
  58170.000    3.492
  58200.000    3.359
  58230.000    3.343
  58260.000    3.456
  58290.000    3.480
  58320.000    3.365
  58350.000    3.410
  58380.000    3.415
  58410.000    3.428
  58440.000    3.455
  58470.000    3.405
  58500.000    3.472
  58530.000    3.474
  58560.000    3.373
  58590.000    3.428
  58620.000    3.469
  58650.000    3.391
  58680.000    3.440
  58710.000    3.441
  58740.000    3.367
  58770.000    3.394
  58800.000    3.313
  58830.000    3.163
  58860.000    3.171
  58890.000    3.122
  58920.000    3.226
  58950.000    3.084
  58980.000    3.263
  59010.000    3.034
  59040.000    2.930
  59070.000    3.013
  59100.000    2.976
  59130.000    2.983
  59160.000    3.052
  59190.000    3.009
  59220.000    2.928
  59250.000    2.929
  59280.000    2.927
  59310.000    2.827
  59340.000    2.877
  59370.000    2.980
  59400.000    3.009
  59430.000    3.032
  59460.000    3.060
  59490.000    3.028
  59520.000    3.034
  59550.000    2.901
  59580.000    2.979
  59610.000    3.017
  59640.000    2.957
  59670.000    2.955
  59700.000    2.896
  59730.000    2.909
  59760.000    2.958
  59790.000    2.825
  59820.000    2.779
  59850.000    2.919
  59880.000    2.847
  59910.000    2.955
  59940.000    2.879
  59970.000    2.838
  60000.000    2.847
  60030.000    2.988
  60060.000    2.937
  60090.000    2.943
  60120.000    3.048
  60150.000    3.313
  60180.000    3.309
  60210.000    3.307
  60240.000    3.236
  60270.000    3.205
  60300.000    3.317
  60330.000    3.456
  60360.000    3.398
  60390.000    3.338
  60420.000    3.255
  60450.000    3.190
  60480.000    3.226
  60510.000    3.122
  60540.000    3.024
  60570.000    2.954
  60600.000    3.010
  60630.000    2.837
  60660.000    2.734
  60690.000    2.795
  60720.000    2.742
  60750.000    2.926
  60780.000    2.951
  60810.000    2.911
  60840.000    2.924
  60870.000    2.856
  60900.000    2.853
  60930.000    2.966
  60960.000    2.976
  60990.000    2.981
  61020.000    3.038
  61050.000    3.033
  61080.000    3.074
  61110.000    3.142
  61140.000    2.987
  61170.000    2.863
  61200.000    3.030
  61230.000    2.964
  61260.000    2.901
  61290.000    2.988
  61320.000    2.799
  61350.000    2.832
  61380.000    2.767
  61410.000    2.862
  61440.000    3.018
  61470.000    3.065
  61500.000    3.150
  61530.000    3.321
  61560.000    3.395
  61590.000    3.476
  61620.000    3.436
  61650.000    3.415
  61680.000    3.545
  61710.000    3.570
  61740.000    3.486
  61770.000    3.386
  61800.000    3.344
  61830.000    3.396
  61860.000    3.344
  61890.000    3.350
  61920.000    3.223
  61950.000    3.229
  61980.000    3.132
  62010.000    3.144
  62040.000    3.170
  62070.000    3.118
  62100.000    3.042
  62130.000    2.863
  62160.000    3.005
  62190.000    2.915
  62220.000    2.959
  62250.000    2.936
  62280.000    3.015
  62310.000    3.237
  62340.000    2.955
  62370.000    2.970
  62400.000    2.891
  62430.000    3.058
  62460.000    3.013
  62490.000    3.150
  62520.000    3.245
  62550.000    3.119
  62580.000    3.097
  62610.000    3.167
  62640.000    3.133
  62670.000    3.012
  62700.000    2.889
  62730.000    2.956
  62760.000    2.988
  62790.000    3.085
  62820.000    3.150
  62850.000    3.245
  62880.000    3.393
  62910.000    3.231
  62940.000    3.380
  62970.000    3.313
  63000.000    3.485
  63030.000    3.453
  63060.000    3.389
  63090.000    3.371
  63120.000    3.305
  63150.000    3.229
  63180.000    3.199
  63210.000    3.099
  63240.000    3.075
  63270.000    2.966
  63300.000    2.967
  63330.000    3.066
  63360.000    3.020
  63390.000    3.043
  63420.000    3.209
  63450.000    3.440
  63480.000    3.462
  63510.000    3.376
  63540.000    3.475
  63570.000    3.431
  63600.000    3.362
  63630.000    3.406
  63660.000    3.483
  63690.000    3.558
  63720.000    3.610
  63750.000    3.654
  63780.000    3.462
  63810.000    3.407
  63840.000    3.378
  63870.000    3.448
  63900.000    3.364
  63930.000    3.348
  63960.000    3.460
  63990.000    3.434
  64020.000    3.366
  64050.000    3.353
  64080.000    3.308
  64110.000    3.301
  64140.000    3.072
  64170.000    3.081
  64200.000    3.014
  64230.000    2.965
  64260.000    3.006
  64290.000    2.988
  64320.000    2.891
  64350.000    2.894
  64380.000    2.989
  64410.000    2.975
  64440.000    3.085
  64470.000    3.095
  64500.000    3.119
  64530.000    3.240
  64560.000    3.327
  64590.000    3.402
  64620.000    3.333
  64650.000    3.422
  64680.000    3.390
  64710.000    3.372
  64740.000    3.413
  64770.000    3.363
  64800.000    3.378
  64830.000    3.418
  64860.000    3.452
  64890.000    3.465
  64920.000    3.433
  64950.000    3.456
  64980.000    3.346
  65010.000    3.498
  65040.000    3.588
  65070.000    3.749
  65100.000    3.765
  65130.000    3.652
  65160.000    3.711
  65190.000    3.739
  65220.000    3.754
  65250.000    3.725
  65280.000    3.732
  65310.000    3.763
  65340.000    3.694
  65370.000    3.648
  65400.000    3.574
  65430.000    3.615
  65460.000    3.585
  65490.000    3.478
  65520.000    3.394
  65550.000    3.505
  65580.000    3.392
  65610.000    3.353
  65640.000    3.506
  65670.000    3.501
  65700.000    3.515
  65730.000    3.558
  65760.000    3.485
  65790.000    3.429
  65820.000    3.393
  65850.000    3.379
  65880.000    3.352
  65910.000    3.478
  65940.000    3.308
  65970.000    3.356
  66000.000    3.328
  66030.000    3.148
  66060.000    3.081
  66090.000    3.080
  66120.000    3.092
  66150.000    3.097
  66180.000    3.141
  66210.000    3.039
  66240.000    3.173
  66270.000    3.070
  66300.000    3.081
  66330.000    3.067
  66360.000    3.209
  66390.000    3.115
  66420.000    2.947
  66450.000    3.153
  66480.000    3.098
  66510.000    2.938
  66540.000    2.901
  66570.000    2.788
  66600.000    2.877
  66630.000    2.943
  66660.000    2.937
  66690.000    2.975
  66720.000    3.148
  66750.000    3.172
  66780.000    3.276
  66810.000    3.217
  66840.000    3.143
  66870.000    3.139
  66900.000    3.044
  66930.000    3.066
  66960.000    3.083
  66990.000    3.001
  67020.000    2.939
  67050.000    3.014
  67080.000    3.022
  67110.000    3.180
  67140.000    3.145
  67170.000    3.185
  67200.000    3.099
  67230.000    3.110
  67260.000    2.978
  67290.000    2.963
  67320.000    2.948
  67350.000    2.914
  67380.000    2.838
  67410.000    2.785
  67440.000    2.754
  67470.000    2.847
  67500.000    2.929
  67530.000    2.832
  67560.000    2.997
  67590.000    3.027
  67620.000    3.081
  67650.000    3.171
  67680.000    3.135
  67710.000    3.178
  67740.000    3.197
  67770.000    3.140
  67800.000    3.214
  67830.000    3.211
  67860.000    3.269
  67890.000    3.269
  67920.000    3.360
  67950.000    3.223
  67980.000    3.386
  68010.000    3.250
  68040.000    3.265
  68070.000    3.164
  68100.000    3.200
  68130.000    3.147
  68160.000    3.128
  68190.000    3.168
  68220.000    3.281
  68250.000    3.283
  68280.000    3.299
  68310.000    3.244
  68340.000    3.240
  68370.000    3.197
  68400.000    3.212
  68430.000    3.316
  68460.000    3.345
  68490.000    3.369
  68520.000    3.447
  68550.000    3.501
  68580.000    3.370
  68610.000    3.410
  68640.000    3.349
  68670.000    3.391
  68700.000    3.411
  68730.000    3.463
  68760.000    3.478
  68790.000    3.486
  68820.000    3.513
  68850.000    3.570
  68880.000    3.551
  68910.000    3.571
  68940.000    3.617
  68970.000    3.525
  69000.000    3.458
  69030.000    3.511
  69060.000    3.389
  69090.000    3.383
  69120.000    3.437
  69150.000    3.420
  69180.000    3.430
  69210.000    3.408
  69240.000    3.393
  69270.000    3.402
  69300.000    3.440
  69330.000    3.572
  69360.000    3.667
  69390.000    3.682
  69420.000    3.722
  69450.000    3.592
  69480.000    3.697
  69510.000    3.632
  69540.000    3.700
  69570.000    3.659
  69600.000    3.651
  69630.000    3.752
  69660.000    3.622
  69690.000    3.564
  69720.000    3.565
  69750.000    3.479
  69780.000    3.476
  69810.000    3.561
  69840.000    3.509
  69870.000    3.499
  69900.000    3.438
  69930.000    3.383
  69960.000    3.422
  69990.000    3.522
  70020.000    3.385
  70050.000    3.300
  70080.000    3.262
  70110.000    3.390
  70140.000    3.240
  70170.000    3.214
  70200.000    3.207
  70230.000    3.259
  70260.000    3.147
  70290.000    3.022
  70320.000    3.085
  70350.000    3.140
  70380.000    3.141
  70410.000    3.167
  70440.000    3.072
  70470.000    3.016
  70500.000    2.961
  70530.000    3.079
  70560.000    3.235
  70590.000    3.311
  70620.000    3.179
  70650.000    3.185
  70680.000    3.236
  70710.000    3.351
  70740.000    3.281
  70770.000    3.181
  70800.000    3.171
  70830.000    3.262
  70860.000    3.129
  70890.000    3.150
  70920.000    3.089
  70950.000    3.216
  70980.000    3.159
  71010.000    3.053
  71040.000    3.109
  71070.000    3.186
  71100.000    3.240
  71130.000    3.250
  71160.000    3.391
  71190.000    3.396
  71220.000    3.355
  71250.000    3.400
  71280.000    3.266
  71310.000    3.219
  71340.000    3.137
  71370.000    3.136
  71400.000    3.325
  71430.000    3.600
  71460.000    3.562
  71490.000    3.591
  71520.000    3.539
  71550.000    3.678
  71580.000    3.658
  71610.000    3.681
  71640.000    3.619
  71670.000    3.547
  71700.000    3.654
  71730.000    3.628
  71760.000    3.581
  71790.000    3.535
  71820.000    3.653
  71850.000    3.638
  71880.000    3.601
  71910.000    3.525
  71940.000    3.543
  71970.000    3.632
  72000.000    3.726
  72030.000    3.703
  72060.000    3.880
  72090.000    3.947
  72120.000    3.988
  72150.000    3.792
  72180.000    3.869
  72210.000    3.809
  72240.000    3.938
  72270.000    4.004
  72300.000    4.057
  72330.000    3.965
  72360.000    4.053
  72390.000    3.849
  72420.000    3.894
  72450.000    3.788
  72480.000    3.961
  72510.000    3.778
  72540.000    3.676
  72570.000    3.748
  72600.000    3.746
  72630.000    3.779
  72660.000    3.727
  72690.000    3.655
  72720.000    3.740
  72750.000    3.682
  72780.000    3.879
  72810.000    3.874
  72840.000    3.968
  72870.000    3.799
  72900.000    3.751
  72930.000    3.784
  72960.000    3.689
  72990.000    3.724
  73020.000    3.641
  73050.000    3.691
  73080.000    3.580
  73110.000    3.513
  73140.000    3.604
  73170.000    3.536
  73200.000    3.624
  73230.000    3.490
  73260.000    3.532
  73290.000    3.438
  73320.000    3.360
  73350.000    3.401
  73380.000    3.517
  73410.000    3.373
  73440.000    3.380
  73470.000    3.489
  73500.000    3.490
  73530.000    3.409
  73560.000    3.536
  73590.000    3.391
  73620.000    3.420
  73650.000    3.436
  73680.000    3.379
  73710.000    3.280
  73740.000    3.317
  73770.000    3.282
  73800.000    3.326
  73830.000    3.453
  73860.000    3.417
  73890.000    3.442
  73920.000    3.448
  73950.000    3.592
  73980.000    3.508
  74010.000    3.540
  74040.000    3.399
  74070.000    3.353
  74100.000    3.420
  74130.000    3.552
  74160.000    3.662
  74190.000    3.674
  74220.000    3.643
  74250.000    3.610
  74280.000    3.586
  74310.000    3.525
  74340.000    3.519
  74370.000    3.472
  74400.000    3.494
  74430.000    3.400
  74460.000    3.519
  74490.000    3.596
  74520.000    3.607
  74550.000    3.525
  74580.000    3.619
  74610.000    3.626
  74640.000    3.547
  74670.000    3.671
  74700.000    3.707
  74730.000    3.814
  74760.000    3.767
  74790.000    3.727
  74820.000    3.553
  74850.000    3.445
  74880.000    3.459
  74910.000    3.577
  74940.000    3.585
  74970.000    3.619
  75000.000    3.633
  75030.000    3.670
  75060.000    3.789
  75090.000    3.846
  75120.000    3.982
  75150.000    3.970
  75180.000    3.863
  75210.000    3.819
  75240.000    3.771
  75270.000    3.648
  75300.000    3.616
  75330.000    3.618
  75360.000    3.530
  75390.000    3.570
  75420.000    3.763
  75450.000    3.806
  75480.000    3.868
  75510.000    3.682
  75540.000    3.719
  75570.000    3.635
  75600.000    3.613
  75630.000    3.437
  75660.000    3.435
  75690.000    3.391
  75720.000    3.312
  75750.000    3.256
  75780.000    3.169
  75810.000    3.150
  75840.000    3.264
  75870.000    3.330
  75900.000    3.447
  75930.000    3.398
  75960.000    3.374
  75990.000    3.509
  76020.000    3.511
  76050.000    3.602
  76080.000    3.750
  76110.000    3.597
  76140.000    3.571
  76170.000    3.685
  76200.000    3.600
  76230.000    3.753
  76260.000    3.845
  76290.000    3.897
  76320.000    3.909
  76350.000    3.779
  76380.000    3.847
  76410.000    3.963
  76440.000    3.863
  76470.000    3.622
  76500.000    3.618
  76530.000    3.549
  76560.000    3.481
  76590.000    3.431
  76620.000    3.434
  76650.000    3.504
  76680.000    3.586
  76710.000    3.751
  76740.000    3.660
  76770.000    3.630
  76800.000    3.592
  76830.000    3.576
  76860.000    3.617
  76890.000    3.572
  76920.000    3.618
  76950.000    3.615
  76980.000    3.571
  77010.000    3.603
  77040.000    3.646
  77070.000    3.691
  77100.000    3.680
  77130.000    3.677
  77160.000    3.585
  77190.000    3.552
  77220.000    3.544
  77250.000    3.468
  77280.000    3.576
  77310.000    3.585
  77340.000    3.545
  77370.000    3.594
  77400.000    3.578
  77430.000    3.693
  77460.000    3.779
  77490.000    3.838
  77520.000    3.836
  77550.000    3.683
  77580.000    3.714
  77610.000    3.698
  77640.000    3.770
  77670.000    3.711
  77700.000    3.604
  77730.000    3.576
  77760.000    3.698
  77790.000    3.710
  77820.000    3.616
  77850.000    3.621
  77880.000    3.735
  77910.000    3.794
  77940.000    3.701
  77970.000    3.696
  78000.000    3.649
  78030.000    3.822
  78060.000    3.882
  78090.000    3.855
  78120.000    3.859
  78150.000    3.880
  78180.000    3.960
  78210.000    3.965
  78240.000    3.928
  78270.000    3.789
  78300.000    3.841
  78330.000    3.729
  78360.000    3.801
  78390.000    3.899
  78420.000    3.859
  78450.000    3.734
  78480.000    3.757
  78510.000    3.809
  78540.000    3.868
  78570.000    3.834
  78600.000    3.842
  78630.000    3.744
  78660.000    3.752
  78690.000    3.749
  78720.000    3.918
  78750.000    3.900
  78780.000    3.685
  78810.000    3.663
  78840.000    3.778
  78870.000    3.747
  78900.000    3.678
  78930.000    3.639
  78960.000    3.692
  78990.000    3.725
  79020.000    3.765
  79050.000    3.738
  79080.000    3.734
  79110.000    3.665
  79140.000    3.746
  79170.000    3.787
  79200.000    3.702
  79230.000    3.808
  79260.000    3.837
  79290.000    4.015
  79320.000    4.089
  79350.000    3.980
  79380.000    3.960
  79410.000    3.929
  79440.000    3.886
  79470.000    3.756
  79500.000    3.732
  79530.000    3.783
  79560.000    3.809
  79590.000    3.917
  79620.000    3.993
  79650.000    3.923
  79680.000    4.052
  79710.000    4.114
  79740.000    4.153
  79770.000    4.236
  79800.000    4.102
  79830.000    4.101
  79860.000    3.979
  79890.000    3.950
  79920.000    3.955
  79950.000    4.011
  79980.000    3.922
  80010.000    3.914
  80040.000    3.780
  80070.000    3.796
  80100.000    3.883
  80130.000    3.899
  80160.000    3.951
  80190.000    3.954
  80220.000    3.937
  80250.000    3.935
  80280.000    3.874
  80310.000    3.771
  80340.000    3.657
  80370.000    3.709
  80400.000    3.725
  80430.000    3.734
  80460.000    3.817
  80490.000    3.897
  80520.000    3.944
  80550.000    3.844
  80580.000    3.969
  80610.000    4.061
  80640.000    4.052
  80670.000    4.003
  80700.000    4.090
  80730.000    4.044
  80760.000    4.126
  80790.000    4.011
  80820.000    3.972
  80850.000    3.928
  80880.000    3.931
  80910.000    3.845
  80940.000    3.834
  80970.000    3.846
  81000.000    3.741
  81030.000    3.768
  81060.000    3.655
  81090.000    3.812
  81120.000    3.775
  81150.000    3.764
  81180.000    3.728
  81210.000    3.837
  81240.000    3.840
  81270.000    4.002
  81300.000    4.176
  81330.000    4.092
  81360.000    4.002
  81390.000    3.994
  81420.000    4.006
  81450.000    4.021
  81480.000    4.062
  81510.000    3.902
  81540.000    3.781
  81570.000    3.767
  81600.000    3.647
  81630.000    3.646
  81660.000    3.646
  81690.000    3.700
  81720.000    3.676
  81750.000    3.726
  81780.000    3.671
  81810.000    3.587
  81840.000    3.605
  81870.000    3.596
  81900.000    3.812
  81930.000    3.851
  81960.000    3.921
  81990.000    4.006
  82020.000    4.065
  82050.000    3.969
  82080.000    4.068
  82110.000    4.106
  82140.000    4.174
  82170.000    4.158
  82200.000    4.259
  82230.000    4.380
  82260.000    4.454
  82290.000    4.440
  82320.000    4.510
  82350.000    4.737
  82380.000    4.782
  82410.000    4.644
  82440.000    4.488
  82470.000    4.580
  82500.000    4.645
  82530.000    4.671
  82560.000    4.683
  82590.000    4.705
  82620.000    4.707
  82650.000    4.687
  82680.000    4.680
  82710.000    4.673
  82740.000    4.611
  82770.000    4.534
  82800.000    4.518
  82830.000    4.582
  82860.000    4.338
  82890.000    4.250
  82920.000    4.327
  82950.000    4.368
  82980.000    4.414
  83010.000    4.461
  83040.000    4.420
  83070.000    4.390
  83100.000    4.353
  83130.000    4.350
  83160.000    4.522
  83190.000    4.454
  83220.000    4.565
  83250.000    4.708
  83280.000    4.703
  83310.000    4.775
  83340.000    4.653
  83370.000    4.488
  83400.000    4.467
  83430.000    4.456
  83460.000    4.478
  83490.000    4.426
  83520.000    4.393
  83550.000    4.331
  83580.000    4.394
  83610.000    4.523
  83640.000    4.556
  83670.000    4.587
  83700.000    4.560
  83730.000    4.568
  83760.000    4.636
  83790.000    4.600
  83820.000    4.720
  83850.000    4.805
  83880.000    4.890
  83910.000    4.954
  83940.000    4.953
  83970.000    4.986
  84000.000    4.995
  84030.000    4.968
  84060.000    5.027
  84090.000    4.862
  84120.000    4.878
  84150.000    4.788
  84180.000    4.765
  84210.000    4.852
  84240.000    4.898
  84270.000    4.836
  84300.000    4.768
  84330.000    4.881
  84360.000    4.829
  84390.000    4.852
  84420.000    4.880
  84450.000    4.972
  84480.000    4.926
  84510.000    4.769
  84540.000    4.891
  84570.000    4.747
  84600.000    4.852
  84630.000    4.780
  84660.000    4.844
  84690.000    4.667
  84720.000    4.847
  84750.000    4.729
  84780.000    4.807
  84810.000    4.787
  84840.000    4.964
  84870.000    4.992
  84900.000    5.094
  84930.000    5.143
  84960.000    5.020
  84990.000    5.074
  85020.000    5.090
  85050.000    5.106
  85080.000    5.116
  85110.000    5.154
  85140.000    5.011
  85170.000    5.092
  85200.000    5.060
  85230.000    5.126
  85260.000    5.074
  85290.000    5.046
  85320.000    5.162
  85350.000    5.093
  85380.000    5.193
  85410.000    5.186
  85440.000    5.171
  85470.000    5.059
  85500.000    5.062
  85530.000    5.064
  85560.000    5.092
  85590.000    5.130
  85620.000    5.054
  85650.000    5.054
  85680.000    5.005
  85710.000    5.071
  85740.000    5.145
  85770.000    4.979
  85800.000    5.072
  85830.000    4.962
  85860.000    4.981
  85890.000    4.857
  85920.000    4.882
  85950.000    4.884
  85980.000    4.803
  86010.000    4.893
  86040.000    4.999
  86070.000    4.959
  86100.000    5.073
  86130.000    5.040
  86160.000    4.963
  86190.000    5.012
  86220.000    5.071
  86250.000    5.061
  86280.000    5.023
  86310.000    5.059
  86340.000    4.999
  86370.000    4.990
  86400.000    4.933
  86430.000    4.920
  86460.000    4.883
  86490.000    4.887
  86520.000    5.003
  86550.000    4.989
  86580.000    5.025
  86610.000    4.886
  86640.000    5.004
  86670.000    4.922
  86700.000    4.877
  86730.000    5.025
  86760.000    4.967
  86790.000    5.047
  86820.000    5.032
  86850.000    5.086
  86880.000    5.173
  86910.000    5.145
  86940.000    5.110
  86970.000    5.070
  87000.000    5.113
  87030.000    5.073
  87060.000    5.209
  87090.000    5.034
  87120.000    5.012
  87150.000    4.884
  87180.000    4.924
  87210.000    4.863
  87240.000    4.917
  87270.000    4.933
  87300.000    4.820
  87330.000    4.795
  87360.000    4.846
  87390.000    4.956
  87420.000    4.938
  87450.000    4.959
  87480.000    5.024
  87510.000    5.109
  87540.000    5.021
  87570.000    4.963
  87600.000    4.967
  87630.000    4.908
  87660.000    4.753
  87690.000    4.658
  87720.000    4.695
  87750.000    4.748
  87780.000    4.876
  87810.000    4.882
  87840.000    4.910
  87870.000    4.894
  87900.000    4.999
  87930.000    4.985
  87960.000    4.883
  87990.000    4.818
  88020.000    4.793
  88050.000    4.874
  88080.000    4.857
  88110.000    4.923
  88140.000    4.791
  88170.000    4.914
  88200.000    4.796
  88230.000    4.763
  88260.000    4.689
  88290.000    4.748
  88320.000    4.792
  88350.000    4.826
  88380.000    4.834
  88410.000    4.814
  88440.000    4.807
  88470.000    4.923
  88500.000    4.958
  88530.000    4.902
  88560.000    4.783
  88590.000    4.822
  88620.000    4.753
  88650.000    4.656
  88680.000    4.639
  88710.000    4.808
  88740.000    4.943
  88770.000    4.962
  88800.000    4.949
  88830.000    4.996
  88860.000    5.057
  88890.000    5.183
  88920.000    5.033
  88950.000    5.093
  88980.000    4.988
  89010.000    4.995
  89040.000    5.067
  89070.000    4.971
  89100.000    4.856
  89130.000    4.854
  89160.000    4.802
  89190.000    4.784
  89220.000    4.847
  89250.000    4.833
  89280.000    4.865
  89310.000    4.792
  89340.000    4.740
  89370.000    4.720
  89400.000    4.769
  89430.000    4.747
  89460.000    4.805
  89490.000    4.755
  89520.000    4.675
  89550.000    4.677
  89580.000    4.499
  89610.000    4.442
  89640.000    4.668
  89670.000    4.670
  89700.000    4.610
  89730.000    4.464
  89760.000    4.454
  89790.000    4.467
  89820.000    4.458
  89850.000    4.436
  89880.000    4.285
  89910.000    4.390
  89940.000    4.346
  89970.000    4.394
  90000.000    4.329
  90030.000    4.227
  90060.000    4.166
  90090.000    4.136
  90120.000    4.172
  90150.000    4.310
  90180.000    4.367
  90210.000    4.451
  90240.000    4.492
  90270.000    4.511
  90300.000    4.580
  90330.000    4.601
  90360.000    4.583
  90390.000    4.635
  90420.000    4.555
  90450.000    4.499
  90480.000    4.501
  90510.000    4.447
  90540.000    4.427
  90570.000    4.495
  90600.000    4.373
  90630.000    4.295
  90660.000    4.239
  90690.000    4.244
  90720.000    4.246
  90750.000    4.171
  90780.000    4.327
  90810.000    4.392
  90840.000    4.336
  90870.000    4.283
  90900.000    4.285
  90930.000    4.391
  90960.000    4.337
  90990.000    4.424
  91020.000    4.432
  91050.000    4.509
  91080.000    4.459
  91110.000    4.470
  91140.000    4.358
  91170.000    4.277
  91200.000    4.327
  91230.000    4.228
  91260.000    4.130
  91290.000    4.038
  91320.000    4.010
  91350.000    4.084
  91380.000    4.128
  91410.000    4.121
  91440.000    4.114
  91470.000    4.096
  91500.000    4.073
  91530.000    4.049
  91560.000    4.083
  91590.000    4.109
  91620.000    4.023
  91650.000    4.028
  91680.000    3.996
  91710.000    4.005
  91740.000    4.059
  91770.000    4.048
  91800.000    4.025
  91830.000    3.969
  91860.000    3.884
  91890.000    3.843
  91920.000    3.819
  91950.000    3.867
  91980.000    3.950
  92010.000    4.025
  92040.000    4.025
  92070.000    4.069
  92100.000    4.016
  92130.000    4.115
  92160.000    4.135
  92190.000    4.109
  92220.000    4.095
  92250.000    4.159
  92280.000    4.207
  92310.000    4.202
  92340.000    4.159
  92370.000    4.216
  92400.000    4.252
  92430.000    4.093
  92460.000    4.157
  92490.000    4.234
  92520.000    4.212
  92550.000    4.188
  92580.000    4.152
  92610.000    4.068
  92640.000    4.119
  92670.000    4.134
  92700.000    4.084
  92730.000    4.068
  92760.000    4.058
  92790.000    4.141
  92820.000    4.219
  92850.000    4.308
  92880.000    4.305
  92910.000    4.313
  92940.000    4.398
  92970.000    4.450
  93000.000    4.362
  93030.000    4.367
  93060.000    4.451
  93090.000    4.369
  93120.000    4.341
  93150.000    4.335
  93180.000    4.289
  93210.000    4.243
  93240.000    4.230
  93270.000    4.265
  93300.000    4.252
  93330.000    4.238
  93360.000    4.225
  93390.000    4.242
  93420.000    4.233
  93450.000    4.299
  93480.000    4.294
  93510.000    4.349
  93540.000    4.419
  93570.000    4.383
  93600.000    4.384
  93630.000    4.403
  93660.000    4.289
  93690.000    4.295
  93720.000    4.363
  93750.000    4.393
  93780.000    4.524
  93810.000    4.527
  93840.000    4.555
  93870.000    4.545
  93900.000    4.631
  93930.000    4.639
  93960.000    4.623
  93990.000    4.716
  94020.000    4.697
  94050.000    4.684
  94080.000    4.669
  94110.000    4.688
  94140.000    4.637
  94170.000    4.681
  94200.000    4.728
  94230.000    4.666
  94260.000    4.771
  94290.000    4.798
  94320.000    4.845
  94350.000    4.788
  94380.000    4.855
  94410.000    4.814
  94440.000    4.810
  94470.000    4.801
  94500.000    4.762
  94530.000    4.624
  94560.000    4.727
  94590.000    4.842
  94620.000    4.849
  94650.000    4.773
  94680.000    4.744
  94710.000    4.766
  94740.000    4.779
  94770.000    4.671
  94800.000    4.707
  94830.000    4.734
  94860.000    4.828
  94890.000    4.734
  94920.000    4.682
  94950.000    4.776
  94980.000    4.860
  95010.000    4.894
  95040.000    4.912
  95070.000    4.777
  95100.000    4.787
  95130.000    4.700
  95160.000    4.719
  95190.000    4.725
  95220.000    4.671
  95250.000    4.735
  95280.000    4.794
  95310.000    4.780
  95340.000    4.739
  95370.000    4.732
  95400.000    4.697
  95430.000    4.726
  95460.000    4.721
  95490.000    4.705
  95520.000    4.777
  95550.000    4.791
  95580.000    4.907
  95610.000    4.885
  95640.000    4.786
  95670.000    4.847
  95700.000    4.887
  95730.000    4.889
  95760.000    4.909
  95790.000    4.907
  95820.000    4.918
  95850.000    4.881
  95880.000    4.830
  95910.000    4.851
  95940.000    4.897
  95970.000    4.902
  96000.000    4.865
  96030.000    4.724
  96060.000    4.610
  96090.000    4.666
  96120.000    4.643
  96150.000    4.636
  96180.000    4.713
  96210.000    4.705
  96240.000    4.698
  96270.000    4.634
  96300.000    4.669
  96330.000    4.641
  96360.000    4.587
  96390.000    4.552
  96420.000    4.657
  96450.000    4.595
  96480.000    4.624
  96510.000    4.624
  96540.000    4.656
  96570.000    4.751
  96600.000    4.694
  96630.000    4.767
  96660.000    4.777
  96690.000    4.830
  96720.000    4.817
  96750.000    4.687
  96780.000    4.784
  96810.000    4.817
  96840.000    4.824
  96870.000    4.832
  96900.000    4.725
  96930.000    4.615
  96960.000    4.687
  96990.000    4.574
  97020.000    4.541
  97050.000    4.562
  97080.000    4.463
  97110.000    4.387
  97140.000    4.374
  97170.000    4.381
  97200.000    4.434
  97230.000    4.438
  97260.000    4.492
  97290.000    4.544
  97320.000    4.568
  97350.000    4.691
  97380.000    4.576
  97410.000    4.556
  97440.000    4.493
  97470.000    4.520
  97500.000    4.555
  97530.000    4.614
  97560.000    4.598
  97590.000    4.683
  97620.000    4.826
  97650.000    4.845
  97680.000    4.872
  97710.000    4.777
  97740.000    4.904
  97770.000    5.009
  97800.000    5.035
  97830.000    5.115
  97860.000    5.110
  97890.000    4.994
  97920.000    5.065
  97950.000    5.152
  97980.000    5.137
  98010.000    5.181
  98040.000    5.134
  98070.000    5.146
  98100.000    5.153
  98130.000    5.113
  98160.000    5.151
  98190.000    5.069
  98220.000    5.143
  98250.000    5.199
  98280.000    5.099
  98310.000    5.067
  98340.000    5.050
  98370.000    5.159
  98400.000    5.193
  98430.000    5.221
  98460.000    5.316
  98490.000    5.238
  98520.000    5.273
  98550.000    5.204
  98580.000    5.222
  98610.000    5.223
  98640.000    5.257
  98670.000    5.264
  98700.000    5.182
  98730.000    5.264
  98760.000    5.299
  98790.000    5.142
  98820.000    5.249
  98850.000    5.281
  98880.000    5.254
  98910.000    5.194
  98940.000    5.247
  98970.000    5.303
  99000.000    5.321
  99030.000    5.266
  99060.000    5.271
  99090.000    5.314
  99120.000    5.267
  99150.000    5.191
  99180.000    5.207
  99210.000    5.284
  99240.000    5.299
  99270.000    5.296
  99300.000    5.279
  99330.000    5.213
  99360.000    5.203
  99390.000    5.114
  99420.000    5.108
  99450.000    5.114
  99480.000    5.146
  99510.000    5.224
  99540.000    5.234
  99570.000    5.210
  99600.000    5.139
  99630.000    5.167
  99660.000    5.089
  99690.000    5.086
  99720.000    5.136
  99750.000    5.074
  99780.000    5.054
  99810.000    5.032
  99840.000    5.141
  99870.000    5.090
  99900.000    5.178
  99930.000    5.154
  99960.000    5.102
  99990.000    5.070
