# Supplementary material for: Identification and validation of biomarkers associated with lactic acid metabolism in diabetic nephropathy
Source: PeerJ. 2026 Mar 3;14:e20761. doi: 10.7717/peerj.20761 (PMC12965171; doi:10.7717/peerj.20761)
Supplement: Supplemental Information 41 [file peerj-14-20761-s041.xvg]

# This file was created Tue Jul 15 20:50:09 2025
# Created by:
#                     :-) GROMACS - gmx distance, 2023.2 (-:
# 
# Executable:   /usr/local/gromacs/bin/gmx
# Data prefix:  /usr/local/gromacs
# Working dir:  /root/autodl-tmp/102_NJZK-20403-7-2/PTGS2_CIMICOXIB-67890/1
# Command line:
#   gmx distance -f md_0_1.xtc -s md_0_1.tpr -n distance_pairs.ndx -select 'com of group 24 plus com of group 6' -oall distance_group24_group6.xvg
# gmx distance is part of G R O M A C S:
#
# S  C  A  M  O  R  G
#
@    title "Distance"
@    xaxis  label "Time (ps)"
@    yaxis  label "Distance (nm)"
@TYPE xy
      0.000    1.882
     30.000    1.850
     60.000    1.765
     90.000    1.867
    120.000    1.741
    150.000    1.741
    180.000    1.811
    210.000    1.857
    240.000    1.770
    270.000    1.804
    300.000    1.852
    330.000    1.812
    360.000    1.878
    390.000    1.871
    420.000    1.804
    450.000    1.808
    480.000    1.876
    510.000    1.821
    540.000    1.906
    570.000    1.900
    600.000    1.764
    630.000    1.754
    660.000    1.713
    690.000    1.667
    720.000    1.840
    750.000    1.867
    780.000    1.870
    810.000    1.904
    840.000    1.895
    870.000    1.727
    900.000    1.930
    930.000    1.784
    960.000    1.774
    990.000    1.931
   1020.000    1.865
   1050.000    1.857
   1080.000    1.875
   1110.000    1.764
   1140.000    1.789
   1170.000    1.821
   1200.000    1.940
   1230.000    1.803
   1260.000    1.989
   1290.000    1.840
   1320.000    1.877
   1350.000    1.865
   1380.000    1.868
   1410.000    1.857
   1440.000    1.955
   1470.000    1.887
   1500.000    1.924
   1530.000    1.838
   1560.000    1.757
   1590.000    1.874
   1620.000    1.829
   1650.000    1.959
   1680.000    1.796
   1710.000    1.801
   1740.000    1.876
   1770.000    1.896
   1800.000    1.824
   1830.000    1.852
   1860.000    1.827
   1890.000    2.007
   1920.000    1.873
   1950.000    1.758
   1980.000    1.870
   2010.000    1.849
   2040.000    1.898
   2070.000    1.814
   2100.000    1.741
   2130.000    1.749
   2160.000    1.784
   2190.000    1.821
   2220.000    1.880
   2250.000    1.857
   2280.000    1.813
   2310.000    1.821
   2340.000    1.896
   2370.000    1.870
   2400.000    1.957
   2430.000    1.928
   2460.000    1.947
   2490.000    1.973
   2520.000    1.982
   2550.000    2.015
   2580.000    2.003
   2610.000    1.966
   2640.000    1.995
   2670.000    1.988
   2700.000    1.953
   2730.000    2.018
   2760.000    2.016
   2790.000    2.025
   2820.000    1.977
   2850.000    2.027
   2880.000    2.022
   2910.000    2.043
   2940.000    2.049
   2970.000    1.953
   3000.000    2.018
   3030.000    1.959
   3060.000    1.904
   3090.000    1.891
   3120.000    1.910
   3150.000    1.878
   3180.000    1.893
   3210.000    1.803
   3240.000    1.945
   3270.000    1.920
   3300.000    1.851
   3330.000    1.920
   3360.000    2.057
   3390.000    1.897
   3420.000    1.930
   3450.000    1.880
   3480.000    1.890
   3510.000    1.856
   3540.000    1.865
   3570.000    1.859
   3600.000    1.884
   3630.000    1.941
   3660.000    1.997
   3690.000    1.992
   3720.000    1.894
   3750.000    1.930
   3780.000    1.876
   3810.000    1.952
   3840.000    1.933
   3870.000    1.989
   3900.000    1.877
   3930.000    1.860
   3960.000    1.863
   3990.000    1.888
   4020.000    1.887
   4050.000    1.895
   4080.000    1.903
   4110.000    1.818
   4140.000    1.915
   4170.000    1.799
   4200.000    1.895
   4230.000    1.958
   4260.000    1.956
   4290.000    1.853
   4320.000    1.957
   4350.000    1.841
   4380.000    1.825
   4410.000    1.983
   4440.000    1.870
   4470.000    1.866
   4500.000    1.839
   4530.000    1.898
   4560.000    1.832
   4590.000    1.787
   4620.000    1.894
   4650.000    1.881
   4680.000    1.720
   4710.000    1.794
   4740.000    1.818
   4770.000    1.862
   4800.000    1.814
   4830.000    1.864
   4860.000    1.936
   4890.000    1.841
   4920.000    1.801
   4950.000    1.761
   4980.000    1.838
   5010.000    1.790
   5040.000    1.822
   5070.000    1.955
   5100.000    1.995
   5130.000    1.894
   5160.000    1.796
   5190.000    1.901
   5220.000    2.003
   5250.000    1.935
   5280.000    1.918
   5310.000    1.774
   5340.000    1.955
   5370.000    1.915
   5400.000    2.003
   5430.000    1.850
   5460.000    1.954
   5490.000    1.893
   5520.000    1.805
   5550.000    1.858
   5580.000    1.945
   5610.000    1.892
   5640.000    1.768
   5670.000    1.857
   5700.000    1.924
   5730.000    1.893
   5760.000    1.782
   5790.000    1.921
   5820.000    1.893
   5850.000    1.942
   5880.000    1.804
   5910.000    1.956
   5940.000    1.901
   5970.000    1.830
   6000.000    1.851
   6030.000    1.852
   6060.000    1.909
   6090.000    1.803
   6120.000    1.834
   6150.000    1.888
   6180.000    1.877
   6210.000    1.828
   6240.000    1.909
   6270.000    1.874
   6300.000    1.887
   6330.000    1.848
   6360.000    1.900
   6390.000    1.790
   6420.000    1.893
   6450.000    1.834
   6480.000    1.910
   6510.000    1.872
   6540.000    1.938
   6570.000    1.920
   6600.000    1.902
   6630.000    1.872
   6660.000    1.834
   6690.000    1.970
   6720.000    1.833
   6750.000    1.935
   6780.000    1.947
   6810.000    1.891
   6840.000    1.778
   6870.000    1.800
   6900.000    1.931
   6930.000    1.936
   6960.000    2.018
   6990.000    1.896
   7020.000    1.892
   7050.000    1.904
   7080.000    1.907
   7110.000    1.881
   7140.000    1.962
   7170.000    1.903
   7200.000    1.820
   7230.000    1.946
   7260.000    1.869
   7290.000    1.922
   7320.000    1.940
   7350.000    1.849
   7380.000    1.796
   7410.000    1.893
   7440.000    1.884
   7470.000    1.969
   7500.000    1.860
   7530.000    1.791
   7560.000    1.887
   7590.000    1.850
   7620.000    1.843
   7650.000    1.899
   7680.000    1.915
   7710.000    1.884
   7740.000    1.896
   7770.000    1.903
   7800.000    1.912
   7830.000    1.950
   7860.000    1.958
   7890.000    1.833
   7920.000    1.911
   7950.000    1.746
   7980.000    1.906
   8010.000    1.971
   8040.000    1.930
   8070.000    1.975
   8100.000    1.934
   8130.000    1.959
   8160.000    1.780
   8190.000    1.824
   8220.000    1.872
   8250.000    1.946
   8280.000    1.861
   8310.000    1.967
   8340.000    1.923
   8370.000    1.953
   8400.000    1.928
   8430.000    1.989
   8460.000    1.930
   8490.000    1.926
   8520.000    1.876
   8550.000    1.888
   8580.000    1.892
   8610.000    1.869
   8640.000    1.733
   8670.000    1.912
   8700.000    1.769
   8730.000    1.902
   8760.000    1.860
   8790.000    1.835
   8820.000    1.899
   8850.000    1.851
   8880.000    1.865
   8910.000    1.846
   8940.000    1.930
   8970.000    1.866
   9000.000    1.829
   9030.000    1.863
   9060.000    1.883
   9090.000    1.848
   9120.000    1.898
   9150.000    1.788
   9180.000    1.809
   9210.000    1.880
   9240.000    1.874
   9270.000    1.811
   9300.000    1.864
   9330.000    1.877
   9360.000    1.848
   9390.000    1.816
   9420.000    1.861
   9450.000    1.863
   9480.000    1.847
   9510.000    1.892
   9540.000    1.885
   9570.000    1.804
   9600.000    1.900
   9630.000    1.842
   9660.000    1.901
   9690.000    1.891
   9720.000    1.886
   9750.000    1.788
   9780.000    1.872
   9810.000    1.865
   9840.000    1.832
   9870.000    2.046
   9900.000    1.905
   9930.000    1.928
   9960.000    1.904
   9990.000    1.911
  10020.000    1.876
  10050.000    1.890
  10080.000    1.876
  10110.000    2.047
  10140.000    1.821
  10170.000    1.899
  10200.000    1.909
  10230.000    1.972
  10260.000    1.869
  10290.000    1.961
  10320.000    1.818
  10350.000    1.932
  10380.000    1.955
  10410.000    1.990
  10440.000    1.900
  10470.000    1.988
  10500.000    1.925
  10530.000    1.929
  10560.000    1.900
  10590.000    1.891
  10620.000    1.951
  10650.000    2.054
  10680.000    1.946
  10710.000    1.861
  10740.000    1.873
  10770.000    1.848
  10800.000    1.872
  10830.000    1.940
  10860.000    1.869
  10890.000    1.933
  10920.000    2.027
  10950.000    1.874
  10980.000    1.912
  11010.000    1.986
  11040.000    1.943
  11070.000    1.803
  11100.000    1.984
  11130.000    1.755
  11160.000    2.022
  11190.000    1.960
  11220.000    2.045
  11250.000    1.972
  11280.000    2.026
  11310.000    1.986
  11340.000    1.985
  11370.000    2.001
  11400.000    1.972
  11430.000    1.969
  11460.000    2.013
  11490.000    2.082
  11520.000    2.061
  11550.000    2.085
  11580.000    1.966
  11610.000    1.942
  11640.000    1.957
  11670.000    2.027
  11700.000    1.951
  11730.000    1.919
  11760.000    1.983
  11790.000    1.978
  11820.000    2.031
  11850.000    2.006
  11880.000    2.034
  11910.000    1.970
  11940.000    1.955
  11970.000    1.918
  12000.000    2.040
  12030.000    1.996
  12060.000    1.980
  12090.000    2.014
  12120.000    2.055
  12150.000    1.996
  12180.000    1.980
  12210.000    1.972
  12240.000    1.995
  12270.000    2.057
  12300.000    1.947
  12330.000    1.955
  12360.000    1.928
  12390.000    1.953
  12420.000    2.084
  12450.000    2.012
  12480.000    1.959
  12510.000    1.958
  12540.000    1.992
  12570.000    1.973
  12600.000    1.998
  12630.000    1.966
  12660.000    1.931
  12690.000    1.951
  12720.000    1.950
  12750.000    1.931
  12780.000    2.047
  12810.000    1.993
  12840.000    1.950
  12870.000    1.970
  12900.000    2.038
  12930.000    1.951
  12960.000    1.987
  12990.000    2.016
  13020.000    1.962
  13050.000    1.929
  13080.000    2.030
  13110.000    2.011
  13140.000    2.016
  13170.000    2.014
  13200.000    1.992
  13230.000    1.974
  13260.000    2.018
  13290.000    2.090
  13320.000    2.103
  13350.000    2.059
  13380.000    2.037
  13410.000    1.993
  13440.000    2.007
  13470.000    2.019
  13500.000    2.040
  13530.000    2.139
  13560.000    2.102
  13590.000    2.020
  13620.000    1.923
  13650.000    2.011
  13680.000    1.970
  13710.000    2.067
  13740.000    2.013
  13770.000    2.092
  13800.000    1.992
  13830.000    2.025
  13860.000    1.978
  13890.000    2.018
  13920.000    2.013
  13950.000    2.033
  13980.000    2.045
  14010.000    2.060
  14040.000    2.031
  14070.000    1.980
  14100.000    1.994
  14130.000    2.069
  14160.000    2.040
  14190.000    2.019
  14220.000    2.064
  14250.000    1.967
  14280.000    1.981
  14310.000    2.025
  14340.000    2.068
  14370.000    2.128
  14400.000    2.088
  14430.000    2.035
  14460.000    2.039
  14490.000    2.050
  14520.000    2.066
  14550.000    1.991
  14580.000    2.048
  14610.000    2.040
  14640.000    2.049
  14670.000    2.033
  14700.000    2.072
  14730.000    2.096
  14760.000    2.048
  14790.000    2.014
  14820.000    2.082
  14850.000    2.001
  14880.000    2.017
  14910.000    1.964
  14940.000    1.988
  14970.000    2.021
  15000.000    2.070
  15030.000    1.996
  15060.000    2.096
  15090.000    2.054
  15120.000    2.137
  15150.000    2.036
  15180.000    2.062
  15210.000    2.062
  15240.000    2.067
  15270.000    2.062
  15300.000    1.999
  15330.000    2.035
  15360.000    2.016
  15390.000    1.977
  15420.000    1.974
  15450.000    2.110
  15480.000    2.036
  15510.000    2.050
  15540.000    2.075
  15570.000    1.988
  15600.000    2.072
  15630.000    2.102
  15660.000    1.964
  15690.000    2.083
  15720.000    2.082
  15750.000    2.075
  15780.000    2.054
  15810.000    1.956
  15840.000    2.000
  15870.000    2.115
  15900.000    1.973
  15930.000    2.044
  15960.000    1.977
  15990.000    1.952
  16020.000    1.990
  16050.000    1.968
  16080.000    1.993
  16110.000    2.017
  16140.000    2.025
  16170.000    2.102
  16200.000    1.999
  16230.000    2.081
  16260.000    2.037
  16290.000    2.013
  16320.000    2.008
  16350.000    2.070
  16380.000    2.045
  16410.000    2.073
  16440.000    2.092
  16470.000    2.020
  16500.000    2.010
  16530.000    2.013
  16560.000    2.039
  16590.000    2.055
  16620.000    1.969
  16650.000    2.005
  16680.000    2.043
  16710.000    2.036
  16740.000    1.982
  16770.000    2.079
  16800.000    1.965
  16830.000    1.990
  16860.000    2.012
  16890.000    2.062
  16920.000    2.022
  16950.000    2.033
  16980.000    2.059
  17010.000    2.079
  17040.000    2.011
  17070.000    2.048
  17100.000    2.043
  17130.000    2.100
  17160.000    2.062
  17190.000    2.129
  17220.000    2.101
  17250.000    2.071
  17280.000    2.026
  17310.000    2.110
  17340.000    2.022
  17370.000    1.989
  17400.000    2.056
  17430.000    2.006
  17460.000    2.068
  17490.000    1.957
  17520.000    1.967
  17550.000    2.029
  17580.000    2.003
  17610.000    2.021
  17640.000    2.058
  17670.000    2.036
  17700.000    1.893
  17730.000    2.039
  17760.000    1.965
  17790.000    1.981
  17820.000    1.972
  17850.000    2.074
  17880.000    1.984
  17910.000    2.047
  17940.000    2.039
  17970.000    1.845
  18000.000    1.890
  18030.000    1.858
  18060.000    1.990
  18090.000    1.893
  18120.000    1.763
  18150.000    1.798
  18180.000    1.820
  18210.000    1.758
  18240.000    2.000
  18270.000    1.780
  18300.000    1.935
  18330.000    1.994
  18360.000    1.819
  18390.000    1.870
  18420.000    1.890
  18450.000    1.879
  18480.000    1.893
  18510.000    1.847
  18540.000    1.883
  18570.000    1.820
  18600.000    1.832
  18630.000    2.002
  18660.000    1.781
  18690.000    1.928
  18720.000    1.807
  18750.000    1.936
  18780.000    1.768
  18810.000    1.775
  18840.000    1.889
  18870.000    1.769
  18900.000    1.885
  18930.000    1.826
  18960.000    1.835
  18990.000    1.765
  19020.000    1.877
  19050.000    1.804
  19080.000    1.783
  19110.000    1.933
  19140.000    1.957
  19170.000    1.940
  19200.000    1.950
  19230.000    1.933
  19260.000    1.928
  19290.000    1.870
  19320.000    1.783
  19350.000    1.809
  19380.000    1.891
  19410.000    1.940
  19440.000    1.802
  19470.000    2.007
  19500.000    1.858
  19530.000    1.781
  19560.000    1.805
  19590.000    1.813
  19620.000    1.795
  19650.000    1.909
  19680.000    1.991
  19710.000    1.969
  19740.000    1.939
  19770.000    1.902
  19800.000    1.886
  19830.000    1.751
  19860.000    1.776
  19890.000    1.880
  19920.000    1.889
  19950.000    1.827
  19980.000    1.814
  20010.000    1.767
  20040.000    1.791
  20070.000    2.007
  20100.000    1.995
  20130.000    1.789
  20160.000    1.817
  20190.000    1.815
  20220.000    1.893
  20250.000    1.816
  20280.000    1.853
  20310.000    1.960
  20340.000    1.758
  20370.000    1.771
  20400.000    1.777
  20430.000    1.855
  20460.000    1.831
  20490.000    1.750
  20520.000    1.845
  20550.000    1.797
  20580.000    1.969
  20610.000    1.784
  20640.000    1.796
  20670.000    1.820
  20700.000    1.804
  20730.000    1.776
  20760.000    1.925
  20790.000    1.735
  20820.000    1.863
  20850.000    1.782
  20880.000    1.840
  20910.000    1.838
  20940.000    1.720
  20970.000    1.827
  21000.000    1.960
  21030.000    1.734
  21060.000    1.885
  21090.000    1.715
  21120.000    1.732
  21150.000    1.864
  21180.000    1.937
  21210.000    1.772
  21240.000    1.766
  21270.000    1.830
  21300.000    1.742
  21330.000    1.810
  21360.000    1.744
  21390.000    1.916
  21420.000    1.891
  21450.000    1.759
  21480.000    1.845
  21510.000    1.740
  21540.000    1.836
  21570.000    1.761
  21600.000    1.793
  21630.000    1.874
  21660.000    1.993
  21690.000    1.962
  21720.000    1.867
  21750.000    1.870
  21780.000    1.952
  21810.000    1.866
  21840.000    1.959
  21870.000    1.987
  21900.000    1.716
  21930.000    1.880
  21960.000    1.759
  21990.000    1.798
  22020.000    1.854
  22050.000    1.849
  22080.000    1.881
  22110.000    1.915
  22140.000    1.840
  22170.000    1.880
  22200.000    1.876
  22230.000    1.852
  22260.000    1.780
  22290.000    1.865
  22320.000    1.895
  22350.000    1.867
  22380.000    1.873
  22410.000    1.895
  22440.000    1.873
  22470.000    1.760
  22500.000    1.892
  22530.000    1.827
  22560.000    1.747
  22590.000    1.754
  22620.000    1.755
  22650.000    1.710
  22680.000    1.821
  22710.000    1.901
  22740.000    1.778
  22770.000    1.766
  22800.000    1.891
  22830.000    1.777
  22860.000    1.908
  22890.000    1.809
  22920.000    1.757
  22950.000    1.948
  22980.000    1.922
  23010.000    1.879
  23040.000    1.872
  23070.000    1.828
  23100.000    1.856
  23130.000    1.822
  23160.000    1.891
  23190.000    1.804
  23220.000    1.886
  23250.000    1.814
  23280.000    1.816
  23310.000    1.796
  23340.000    1.822
  23370.000    1.873
  23400.000    1.957
  23430.000    1.959
  23460.000    1.884
  23490.000    1.772
  23520.000    1.794
  23550.000    1.898
  23580.000    1.855
  23610.000    1.777
  23640.000    1.843
  23670.000    1.831
  23700.000    1.839
  23730.000    1.828
  23760.000    1.900
  23790.000    1.921
  23820.000    1.878
  23850.000    1.841
  23880.000    1.828
  23910.000    1.885
  23940.000    1.912
  23970.000    1.844
  24000.000    1.810
  24030.000    1.897
  24060.000    1.873
  24090.000    1.975
  24120.000    1.913
  24150.000    1.873
  24180.000    1.781
  24210.000    1.795
  24240.000    1.884
  24270.000    1.821
  24300.000    1.893
  24330.000    1.854
  24360.000    1.917
  24390.000    1.961
  24420.000    1.920
  24450.000    1.817
  24480.000    1.801
  24510.000    1.811
  24540.000    1.872
  24570.000    2.034
  24600.000    1.840
  24630.000    1.877
  24660.000    1.765
  24690.000    1.894
  24720.000    1.803
  24750.000    1.864
  24780.000    1.777
  24810.000    1.889
  24840.000    1.825
  24870.000    1.750
  24900.000    1.817
  24930.000    1.844
  24960.000    1.790
  24990.000    1.803
  25020.000    1.817
  25050.000    1.814
  25080.000    1.925
  25110.000    1.795
  25140.000    1.876
  25170.000    1.975
  25200.000    1.875
  25230.000    1.789
  25260.000    1.794
  25290.000    1.955
  25320.000    1.806
  25350.000    1.897
  25380.000    1.948
  25410.000    1.920
  25440.000    1.818
  25470.000    1.969
  25500.000    1.943
  25530.000    1.782
  25560.000    1.810
  25590.000    1.867
  25620.000    1.894
  25650.000    1.818
  25680.000    1.909
  25710.000    1.866
  25740.000    1.917
  25770.000    1.896
  25800.000    1.782
  25830.000    1.844
  25860.000    1.899
  25890.000    1.913
  25920.000    1.929
  25950.000    1.814
  25980.000    1.802
  26010.000    1.848
  26040.000    1.948
  26070.000    1.768
  26100.000    1.839
  26130.000    1.874
  26160.000    1.884
  26190.000    1.940
  26220.000    1.988
  26250.000    1.830
  26280.000    1.873
  26310.000    1.892
  26340.000    1.856
  26370.000    1.848
  26400.000    1.807
  26430.000    1.843
  26460.000    1.811
  26490.000    1.871
  26520.000    1.771
  26550.000    1.834
  26580.000    1.855
  26610.000    1.868
  26640.000    1.906
  26670.000    1.925
  26700.000    1.841
  26730.000    1.961
  26760.000    1.934
  26790.000    1.964
  26820.000    1.966
  26850.000    1.824
  26880.000    1.989
  26910.000    1.919
  26940.000    1.957
  26970.000    1.929
  27000.000    1.932
  27030.000    1.998
  27060.000    1.910
  27090.000    1.964
  27120.000    1.752
  27150.000    2.002
  27180.000    1.804
  27210.000    1.848
  27240.000    1.823
  27270.000    1.837
  27300.000    1.955
  27330.000    1.914
  27360.000    1.881
  27390.000    1.976
  27420.000    1.876
  27450.000    1.915
  27480.000    1.846
  27510.000    1.878
  27540.000    1.826
  27570.000    1.898
  27600.000    1.947
  27630.000    1.891
  27660.000    1.914
  27690.000    1.864
  27720.000    1.908
  27750.000    1.871
  27780.000    1.918
  27810.000    1.971
  27840.000    1.849
  27870.000    1.821
  27900.000    1.746
  27930.000    1.850
  27960.000    1.801
  27990.000    2.003
  28020.000    1.981
  28050.000    1.945
  28080.000    1.850
  28110.000    1.860
  28140.000    1.900
  28170.000    1.920
  28200.000    1.771
  28230.000    1.777
  28260.000    1.840
  28290.000    1.858
  28320.000    1.790
  28350.000    1.767
  28380.000    1.861
  28410.000    1.977
  28440.000    1.863
  28470.000    1.753
  28500.000    1.805
  28530.000    1.795
  28560.000    1.739
  28590.000    1.788
  28620.000    1.819
  28650.000    1.921
  28680.000    1.886
  28710.000    1.900
  28740.000    1.811
  28770.000    1.850
  28800.000    1.905
  28830.000    1.836
  28860.000    1.915
  28890.000    1.864
  28920.000    1.761
  28950.000    1.823
  28980.000    1.999
  29010.000    1.956
  29040.000    1.799
  29070.000    1.914
  29100.000    1.937
  29130.000    1.827
  29160.000    1.867
  29190.000    1.938
  29220.000    1.803
  29250.000    1.784
  29280.000    1.882
  29310.000    2.027
  29340.000    1.876
  29370.000    1.953
  29400.000    1.955
  29430.000    1.841
  29460.000    1.773
  29490.000    1.821
  29520.000    1.955
  29550.000    1.772
  29580.000    1.864
  29610.000    1.957
  29640.000    1.708
  29670.000    1.707
  29700.000    1.792
  29730.000    1.821
  29760.000    1.953
  29790.000    1.829
  29820.000    1.857
  29850.000    1.896
  29880.000    1.945
  29910.000    1.967
  29940.000    1.826
  29970.000    2.046
  30000.000    1.848
  30030.000    2.107
  30060.000    1.998
  30090.000    1.831
  30120.000    1.941
  30150.000    1.791
  30180.000    1.795
  30210.000    1.988
  30240.000    1.803
  30270.000    1.760
  30300.000    1.773
  30330.000    1.804
  30360.000    1.837
  30390.000    1.951
  30420.000    1.979
  30450.000    1.861
  30480.000    1.853
  30510.000    1.857
  30540.000    1.765
  30570.000    1.799
  30600.000    1.855
  30630.000    1.869
  30660.000    1.861
  30690.000    1.951
  30720.000    1.848
  30750.000    1.844
  30780.000    1.874
  30810.000    1.763
  30840.000    1.957
  30870.000    1.847
  30900.000    1.761
  30930.000    1.802
  30960.000    1.903
  30990.000    1.831
  31020.000    1.876
  31050.000    1.870
  31080.000    1.772
  31110.000    1.868
  31140.000    1.762
  31170.000    1.881
  31200.000    1.926
  31230.000    1.840
  31260.000    1.773
  31290.000    1.924
  31320.000    1.758
  31350.000    1.873
  31380.000    1.740
  31410.000    1.848
  31440.000    1.894
  31470.000    1.963
  31500.000    1.876
  31530.000    1.816
  31560.000    1.792
  31590.000    1.921
  31620.000    1.786
  31650.000    1.840
  31680.000    1.859
  31710.000    1.794
  31740.000    1.827
  31770.000    1.857
  31800.000    1.778
  31830.000    1.759
  31860.000    1.799
  31890.000    1.874
  31920.000    1.766
  31950.000    1.773
  31980.000    1.790
  32010.000    1.792
  32040.000    1.803
  32070.000    1.832
  32100.000    1.829
  32130.000    1.760
  32160.000    1.876
  32190.000    1.934
  32220.000    1.854
  32250.000    1.851
  32280.000    1.920
  32310.000    1.808
  32340.000    1.887
  32370.000    1.821
  32400.000    1.940
  32430.000    1.902
  32460.000    1.991
  32490.000    1.843
  32520.000    1.946
  32550.000    2.044
  32580.000    2.001
  32610.000    1.956
  32640.000    1.764
  32670.000    1.824
  32700.000    1.799
  32730.000    1.939
  32760.000    1.831
  32790.000    1.917
  32820.000    1.908
  32850.000    1.847
  32880.000    1.875
  32910.000    2.038
  32940.000    1.919
  32970.000    1.805
  33000.000    1.774
  33030.000    1.890
  33060.000    1.786
  33090.000    1.834
  33120.000    1.929
  33150.000    1.967
  33180.000    1.867
  33210.000    1.956
  33240.000    1.930
  33270.000    1.990
  33300.000    1.975
  33330.000    1.864
  33360.000    1.958
  33390.000    1.890
  33420.000    1.825
  33450.000    2.039
  33480.000    1.816
  33510.000    1.969
  33540.000    1.870
  33570.000    1.903
  33600.000    1.875
  33630.000    1.773
  33660.000    1.836
  33690.000    1.913
  33720.000    1.903
  33750.000    1.949
  33780.000    1.869
  33810.000    1.858
  33840.000    1.881
  33870.000    1.798
  33900.000    1.879
  33930.000    1.848
  33960.000    2.035
  33990.000    1.826
  34020.000    1.983
  34050.000    1.969
  34080.000    1.920
  34110.000    2.008
  34140.000    1.927
  34170.000    1.849
  34200.000    2.025
  34230.000    1.950
  34260.000    1.912
  34290.000    1.996
  34320.000    1.933
  34350.000    1.985
  34380.000    2.014
  34410.000    1.834
  34440.000    1.941
  34470.000    1.979
  34500.000    1.971
  34530.000    1.938
  34560.000    1.947
  34590.000    1.918
  34620.000    1.897
  34650.000    1.878
  34680.000    1.919
  34710.000    1.949
  34740.000    1.808
  34770.000    1.985
  34800.000    1.864
  34830.000    1.960
  34860.000    1.947
  34890.000    1.945
  34920.000    1.975
  34950.000    1.885
  34980.000    1.983
  35010.000    1.892
  35040.000    1.920
  35070.000    1.888
  35100.000    1.937
  35130.000    1.905
  35160.000    1.868
  35190.000    1.875
  35220.000    1.853
  35250.000    1.949
  35280.000    1.960
  35310.000    1.917
  35340.000    1.891
  35370.000    1.992
  35400.000    1.867
  35430.000    1.845
  35460.000    1.957
  35490.000    1.865
  35520.000    2.039
  35550.000    1.855
  35580.000    1.842
  35610.000    1.802
  35640.000    1.879
  35670.000    1.835
  35700.000    1.884
  35730.000    1.951
  35760.000    1.949
  35790.000    1.909
  35820.000    2.048
  35850.000    2.056
  35880.000    2.080
  35910.000    2.041
  35940.000    2.053
  35970.000    2.028
  36000.000    2.061
  36030.000    2.109
  36060.000    2.070
  36090.000    2.098
  36120.000    2.069
  36150.000    2.061
  36180.000    2.088
  36210.000    2.009
  36240.000    2.029
  36270.000    2.115
  36300.000    2.079
  36330.000    1.962
  36360.000    2.085
  36390.000    2.014
  36420.000    2.062
  36450.000    2.076
  36480.000    2.031
  36510.000    2.074
  36540.000    2.054
  36570.000    2.081
  36600.000    2.017
  36630.000    2.078
  36660.000    2.068
  36690.000    2.128
  36720.000    2.037
  36750.000    2.031
  36780.000    2.006
  36810.000    2.021
  36840.000    2.073
  36870.000    2.029
  36900.000    1.992
  36930.000    2.043
  36960.000    2.100
  36990.000    2.065
  37020.000    2.098
  37050.000    2.007
  37080.000    2.011
  37110.000    2.036
  37140.000    2.006
  37170.000    1.991
  37200.000    2.144
  37230.000    2.052
  37260.000    2.094
  37290.000    2.059
  37320.000    2.090
  37350.000    2.059
  37380.000    2.054
  37410.000    2.069
  37440.000    2.063
  37470.000    2.072
  37500.000    2.089
  37530.000    2.059
  37560.000    2.026
  37590.000    2.108
  37620.000    2.021
  37650.000    2.009
  37680.000    2.038
  37710.000    2.058
  37740.000    2.002
  37770.000    2.047
  37800.000    2.005
  37830.000    2.027
  37860.000    2.014
  37890.000    2.043
  37920.000    2.082
  37950.000    2.102
  37980.000    1.992
  38010.000    2.001
  38040.000    2.003
  38070.000    2.091
  38100.000    1.996
  38130.000    2.042
  38160.000    2.027
  38190.000    2.081
  38220.000    1.996
  38250.000    2.087
  38280.000    1.995
  38310.000    2.078
  38340.000    2.073
  38370.000    2.075
  38400.000    2.009
  38430.000    2.031
  38460.000    1.947
  38490.000    2.074
  38520.000    1.985
  38550.000    2.019
  38580.000    2.068
  38610.000    2.086
  38640.000    2.087
  38670.000    2.092
  38700.000    2.051
  38730.000    2.073
  38760.000    1.914
  38790.000    2.041
  38820.000    2.014
  38850.000    2.011
  38880.000    2.062
  38910.000    2.054
  38940.000    2.043
  38970.000    1.998
  39000.000    1.975
  39030.000    2.097
  39060.000    2.078
  39090.000    2.088
  39120.000    1.953
  39150.000    2.032
  39180.000    2.095
  39210.000    1.994
  39240.000    2.004
  39270.000    1.983
  39300.000    2.040
  39330.000    2.009
  39360.000    1.989
  39390.000    1.968
  39420.000    1.977
  39450.000    1.839
  39480.000    2.086
  39510.000    2.057
  39540.000    2.096
  39570.000    2.092
  39600.000    1.911
  39630.000    2.096
  39660.000    2.047
  39690.000    2.032
  39720.000    2.080
  39750.000    2.057
  39780.000    2.071
  39810.000    2.026
  39840.000    2.074
  39870.000    2.085
  39900.000    2.015
  39930.000    2.141
  39960.000    2.201
  39990.000    2.138
  40020.000    2.124
  40050.000    2.303
  40080.000    2.080
  40110.000    2.162
  40140.000    2.287
  40170.000    2.243
  40200.000    2.236
  40230.000    2.259
  40260.000    2.263
  40290.000    2.098
  40320.000    2.169
  40350.000    2.086
  40380.000    2.100
  40410.000    2.159
  40440.000    2.073
  40470.000    2.164
  40500.000    2.110
  40530.000    2.065
  40560.000    2.215
  40590.000    2.195
  40620.000    2.099
  40650.000    2.134
  40680.000    2.121
  40710.000    2.068
  40740.000    2.045
  40770.000    2.016
  40800.000    2.086
  40830.000    2.037
  40860.000    1.921
  40890.000    1.855
  40920.000    1.840
  40950.000    2.037
  40980.000    1.997
  41010.000    2.068
  41040.000    2.005
  41070.000    2.017
  41100.000    2.049
  41130.000    1.849
  41160.000    1.945
  41190.000    2.010
  41220.000    1.997
  41250.000    2.048
  41280.000    1.951
  41310.000    1.993
  41340.000    2.090
  41370.000    1.963
  41400.000    2.017
  41430.000    2.032
  41460.000    2.009
  41490.000    1.989
  41520.000    1.969
  41550.000    1.917
  41580.000    2.030
  41610.000    1.974
  41640.000    1.966
  41670.000    1.955
  41700.000    1.954
  41730.000    1.900
  41760.000    1.891
  41790.000    1.900
  41820.000    1.947
  41850.000    1.954
  41880.000    2.046
  41910.000    1.953
  41940.000    1.976
  41970.000    1.875
  42000.000    2.046
  42030.000    1.942
  42060.000    1.989
  42090.000    1.795
  42120.000    1.987
  42150.000    2.012
  42180.000    1.951
  42210.000    1.969
  42240.000    1.936
  42270.000    2.003
  42300.000    1.936
  42330.000    1.955
  42360.000    2.047
  42390.000    2.106
  42420.000    1.995
  42450.000    1.869
  42480.000    1.966
  42510.000    1.975
  42540.000    1.871
  42570.000    1.930
  42600.000    1.873
  42630.000    2.003
  42660.000    2.037
  42690.000    2.002
  42720.000    1.957
  42750.000    1.981
  42780.000    2.004
  42810.000    2.036
  42840.000    2.032
  42870.000    2.092
  42900.000    1.972
  42930.000    2.021
  42960.000    1.977
  42990.000    2.065
  43020.000    2.048
  43050.000    2.058
  43080.000    2.062
  43110.000    1.988
  43140.000    2.012
  43170.000    2.099
  43200.000    2.035
  43230.000    2.089
  43260.000    2.060
  43290.000    2.039
  43320.000    2.016
  43350.000    2.062
  43380.000    2.087
  43410.000    2.084
  43440.000    1.963
  43470.000    2.017
  43500.000    1.992
  43530.000    2.093
  43560.000    2.038
  43590.000    2.136
  43620.000    2.003
  43650.000    2.039
  43680.000    1.992
  43710.000    2.035
  43740.000    1.996
  43770.000    2.000
  43800.000    2.009
  43830.000    2.018
  43860.000    2.016
  43890.000    2.075
  43920.000    1.947
  43950.000    1.987
  43980.000    2.015
  44010.000    1.972
  44040.000    1.963
  44070.000    2.012
  44100.000    2.092
  44130.000    2.022
  44160.000    2.011
  44190.000    1.964
  44220.000    1.943
  44250.000    2.011
  44280.000    2.011
  44310.000    1.959
  44340.000    1.993
  44370.000    2.022
  44400.000    2.060
  44430.000    2.050
  44460.000    2.037
  44490.000    2.003
  44520.000    2.005
  44550.000    1.942
  44580.000    1.961
  44610.000    1.963
  44640.000    1.941
  44670.000    1.908
  44700.000    1.951
  44730.000    1.947
  44760.000    1.893
  44790.000    1.882
  44820.000    1.993
  44850.000    1.960
  44880.000    1.950
  44910.000    1.969
  44940.000    1.919
  44970.000    1.770
  45000.000    1.895
  45030.000    1.795
  45060.000    1.774
  45090.000    1.805
  45120.000    1.835
  45150.000    1.868
  45180.000    1.888
  45210.000    1.837
  45240.000    1.970
  45270.000    1.989
  45300.000    1.834
  45330.000    1.958
  45360.000    1.971
  45390.000    1.969
  45420.000    1.814
  45450.000    1.851
  45480.000    1.916
  45510.000    1.925
  45540.000    2.019
  45570.000    1.956
  45600.000    1.972
  45630.000    1.931
  45660.000    1.977
  45690.000    1.843
  45720.000    1.982
  45750.000    1.885
  45780.000    1.830
  45810.000    1.784
  45840.000    1.952
  45870.000    1.968
  45900.000    1.946
  45930.000    1.968
  45960.000    1.915
  45990.000    1.954
  46020.000    1.911
  46050.000    1.794
  46080.000    1.846
  46110.000    1.983
  46140.000    1.960
  46170.000    1.935
  46200.000    1.869
  46230.000    1.979
  46260.000    2.003
  46290.000    1.978
  46320.000    1.735
  46350.000    1.810
  46380.000    1.961
  46410.000    1.903
  46440.000    2.024
  46470.000    1.949
  46500.000    1.909
  46530.000    1.830
  46560.000    1.956
  46590.000    1.934
  46620.000    1.892
  46650.000    1.986
  46680.000    1.945
  46710.000    1.933
  46740.000    1.928
  46770.000    1.810
  46800.000    1.881
  46830.000    1.836
  46860.000    1.909
  46890.000    1.939
  46920.000    2.048
  46950.000    2.089
  46980.000    2.024
  47010.000    2.007
  47040.000    2.012
  47070.000    1.980
  47100.000    2.019
  47130.000    2.023
  47160.000    2.058
  47190.000    2.005
  47220.000    2.050
  47250.000    2.035
  47280.000    2.121
  47310.000    1.998
  47340.000    2.042
  47370.000    1.854
  47400.000    1.847
  47430.000    1.871
  47460.000    1.923
  47490.000    1.850
  47520.000    1.931
  47550.000    1.864
  47580.000    1.942
  47610.000    1.970
  47640.000    1.904
  47670.000    1.800
  47700.000    1.848
  47730.000    1.847
  47760.000    1.898
  47790.000    1.923
  47820.000    1.951
  47850.000    1.854
  47880.000    1.894
  47910.000    1.909
  47940.000    1.899
  47970.000    1.825
  48000.000    1.917
  48030.000    1.942
  48060.000    1.974
  48090.000    1.941
  48120.000    1.963
  48150.000    1.790
  48180.000    1.859
  48210.000    1.757
  48240.000    1.974
  48270.000    1.837
  48300.000    1.920
  48330.000    1.844
  48360.000    1.932
  48390.000    1.914
  48420.000    1.933
  48450.000    1.822
  48480.000    1.973
  48510.000    2.041
  48540.000    1.780
  48570.000    1.940
  48600.000    1.893
  48630.000    1.823
  48660.000    1.922
  48690.000    1.806
  48720.000    1.906
  48750.000    1.944
  48780.000    1.891
  48810.000    1.930
  48840.000    1.972
  48870.000    1.789
  48900.000    1.824
  48930.000    1.918
  48960.000    1.781
  48990.000    1.775
  49020.000    1.866
  49050.000    1.955
  49080.000    1.928
  49110.000    1.846
  49140.000    1.914
  49170.000    1.929
  49200.000    2.029
  49230.000    1.791
  49260.000    1.810
  49290.000    1.926
  49320.000    1.701
  49350.000    1.784
  49380.000    1.808
  49410.000    1.837
  49440.000    1.931
  49470.000    1.996
  49500.000    2.013
  49530.000    1.998
  49560.000    2.001
  49590.000    1.885
  49620.000    1.930
  49650.000    1.947
  49680.000    1.800
  49710.000    1.749
  49740.000    1.754
  49770.000    2.021
  49800.000    1.931
  49830.000    1.883
  49860.000    2.007
  49890.000    1.862
  49920.000    1.983
  49950.000    1.854
  49980.000    1.809
  50010.000    1.773
  50040.000    1.976
  50070.000    1.910
  50100.000    1.891
  50130.000    1.789
  50160.000    1.751
  50190.000    1.915
  50220.000    1.749
  50250.000    1.840
  50280.000    1.859
  50310.000    1.766
  50340.000    1.722
  50370.000    1.791
  50400.000    1.966
  50430.000    1.926
  50460.000    1.964
  50490.000    1.806
  50520.000    1.790
  50550.000    1.997
  50580.000    1.867
  50610.000    1.902
  50640.000    1.850
  50670.000    1.833
  50700.000    1.798
  50730.000    1.889
  50760.000    1.805
  50790.000    1.933
  50820.000    1.775
  50850.000    1.839
  50880.000    1.704
  50910.000    1.845
  50940.000    1.777
  50970.000    1.755
  51000.000    1.769
  51030.000    1.852
  51060.000    1.812
  51090.000    1.874
  51120.000    1.913
  51150.000    1.828
  51180.000    1.992
  51210.000    1.860
  51240.000    1.928
  51270.000    1.920
  51300.000    1.966
  51330.000    1.908
  51360.000    1.929
  51390.000    1.805
  51420.000    1.980
  51450.000    1.883
  51480.000    1.886
  51510.000    1.840
  51540.000    1.815
  51570.000    1.973
  51600.000    1.828
  51630.000    1.772
  51660.000    1.745
  51690.000    1.995
  51720.000    1.934
  51750.000    1.884
  51780.000    1.762
  51810.000    1.951
  51840.000    1.812
  51870.000    1.857
  51900.000    1.911
  51930.000    1.753
  51960.000    1.909
  51990.000    1.932
  52020.000    1.912
  52050.000    1.875
  52080.000    1.866
  52110.000    1.790
  52140.000    1.836
  52170.000    1.914
  52200.000    1.846
  52230.000    1.818
  52260.000    1.859
  52290.000    1.920
  52320.000    1.814
  52350.000    1.712
  52380.000    1.817
  52410.000    1.957
  52440.000    1.832
  52470.000    1.938
  52500.000    1.927
  52530.000    1.846
  52560.000    1.813
  52590.000    2.065
  52620.000    1.949
  52650.000    1.909
  52680.000    1.813
  52710.000    1.905
  52740.000    1.969
  52770.000    1.854
  52800.000    1.924
  52830.000    1.915
  52860.000    1.837
  52890.000    1.861
  52920.000    1.868
  52950.000    1.862
  52980.000    1.889
  53010.000    2.022
  53040.000    1.871
  53070.000    1.861
  53100.000    1.878
  53130.000    2.009
  53160.000    1.907
  53190.000    1.957
  53220.000    1.903
  53250.000    2.003
  53280.000    1.871
  53310.000    1.919
  53340.000    1.773
  53370.000    1.952
  53400.000    1.692
  53430.000    1.942
  53460.000    1.926
  53490.000    1.900
  53520.000    1.919
  53550.000    1.741
  53580.000    1.956
  53610.000    1.887
  53640.000    1.928
  53670.000    1.904
  53700.000    1.917
  53730.000    1.768
  53760.000    1.777
  53790.000    1.748
  53820.000    1.952
  53850.000    1.835
  53880.000    1.900
  53910.000    1.857
  53940.000    1.948
  53970.000    1.891
  54000.000    1.757
  54030.000    1.765
  54060.000    1.892
  54090.000    1.903
  54120.000    1.791
  54150.000    1.835
  54180.000    1.753
  54210.000    1.861
  54240.000    1.801
  54270.000    1.897
  54300.000    1.970
  54330.000    1.779
  54360.000    1.934
  54390.000    1.869
  54420.000    1.796
  54450.000    1.755
  54480.000    1.883
  54510.000    1.868
  54540.000    1.867
  54570.000    1.846
  54600.000    1.795
  54630.000    1.742
  54660.000    1.953
  54690.000    1.852
  54720.000    1.830
  54750.000    1.823
  54780.000    1.902
  54810.000    1.855
  54840.000    1.902
  54870.000    1.920
  54900.000    1.880
  54930.000    1.962
  54960.000    1.922
  54990.000    1.876
  55020.000    1.857
  55050.000    1.827
  55080.000    1.923
  55110.000    1.823
  55140.000    1.979
  55170.000    1.818
  55200.000    1.791
  55230.000    1.808
  55260.000    1.910
  55290.000    1.866
  55320.000    1.905
  55350.000    1.811
  55380.000    1.782
  55410.000    1.906
  55440.000    1.828
  55470.000    1.786
  55500.000    1.897
  55530.000    1.953
  55560.000    1.866
  55590.000    1.895
  55620.000    1.835
  55650.000    1.947
  55680.000    1.757
  55710.000    1.813
  55740.000    1.760
  55770.000    1.964
  55800.000    1.949
  55830.000    1.833
  55860.000    1.956
  55890.000    1.802
  55920.000    1.913
  55950.000    1.882
  55980.000    1.928
  56010.000    1.808
  56040.000    1.780
  56070.000    1.847
  56100.000    1.800
  56130.000    1.950
  56160.000    1.843
  56190.000    1.946
  56220.000    1.932
  56250.000    1.840
  56280.000    1.841
  56310.000    1.896
  56340.000    1.736
  56370.000    1.948
  56400.000    1.811
  56430.000    1.985
  56460.000    1.947
  56490.000    1.756
  56520.000    1.935
  56550.000    1.966
  56580.000    1.874
  56610.000    1.911
  56640.000    1.921
  56670.000    1.852
  56700.000    1.870
  56730.000    1.864
  56760.000    1.987
  56790.000    1.973
  56820.000    1.939
  56850.000    1.994
  56880.000    1.871
  56910.000    1.801
  56940.000    1.898
  56970.000    1.868
  57000.000    1.876
  57030.000    1.921
  57060.000    1.793
  57090.000    1.740
  57120.000    1.850
  57150.000    1.856
  57180.000    1.966
  57210.000    1.766
  57240.000    1.912
  57270.000    1.834
  57300.000    1.868
  57330.000    1.933
  57360.000    1.830
  57390.000    1.739
  57420.000    1.918
  57450.000    1.816
  57480.000    1.835
  57510.000    1.947
  57540.000    1.766
  57570.000    1.803
  57600.000    1.945
  57630.000    1.919
  57660.000    1.945
  57690.000    1.957
  57720.000    1.875
  57750.000    1.961
  57780.000    1.880
  57810.000    1.907
  57840.000    1.920
  57870.000    1.878
  57900.000    1.929
  57930.000    1.927
  57960.000    1.970
  57990.000    1.984
  58020.000    1.929
  58050.000    1.952
  58080.000    1.916
  58110.000    1.999
  58140.000    1.791
  58170.000    1.789
  58200.000    1.769
  58230.000    1.921
  58260.000    1.842
  58290.000    1.997
  58320.000    1.967
  58350.000    1.886
  58380.000    1.913
  58410.000    1.892
  58440.000    1.778
  58470.000    1.919
  58500.000    1.901
  58530.000    1.805
  58560.000    1.771
  58590.000    1.819
  58620.000    1.905
  58650.000    1.918
  58680.000    1.884
  58710.000    1.972
  58740.000    1.923
  58770.000    1.879
  58800.000    1.965
  58830.000    1.908
  58860.000    1.824
  58890.000    1.922
  58920.000    1.845
  58950.000    1.814
  58980.000    1.757
  59010.000    1.843
  59040.000    1.845
  59070.000    1.843
  59100.000    1.753
  59130.000    1.883
  59160.000    1.828
  59190.000    1.699
  59220.000    1.912
  59250.000    1.905
  59280.000    1.860
  59310.000    1.947
  59340.000    1.806
  59370.000    1.950
  59400.000    1.905
  59430.000    1.813
  59460.000    1.841
  59490.000    1.943
  59520.000    1.858
  59550.000    1.830
  59580.000    1.826
  59610.000    1.769
  59640.000    1.914
  59670.000    1.791
  59700.000    1.836
  59730.000    1.808
  59760.000    1.818
  59790.000    1.828
  59820.000    1.988
  59850.000    1.752
  59880.000    1.903
  59910.000    1.891
  59940.000    1.815
  59970.000    1.791
  60000.000    1.746
  60030.000    2.051
  60060.000    1.915
  60090.000    1.895
  60120.000    1.702
  60150.000    2.114
  60180.000    2.023
  60210.000    2.024
  60240.000    2.107
  60270.000    2.036
  60300.000    1.972
  60330.000    1.958
  60360.000    2.096
  60390.000    2.080
  60420.000    1.987
  60450.000    1.917
  60480.000    1.771
  60510.000    1.750
  60540.000    1.967
  60570.000    2.090
  60600.000    1.987
  60630.000    2.006
  60660.000    2.058
  60690.000    1.994
  60720.000    2.000
  60750.000    2.036
  60780.000    2.046
  60810.000    1.987
  60840.000    2.002
  60870.000    1.974
  60900.000    1.945
  60930.000    2.083
  60960.000    1.822
  60990.000    1.821
  61020.000    1.832
  61050.000    1.793
  61080.000    2.007
  61110.000    1.961
  61140.000    2.071
  61170.000    1.904
  61200.000    2.020
  61230.000    1.845
  61260.000    1.922
  61290.000    1.991
  61320.000    1.862
  61350.000    2.007
  61380.000    1.949
  61410.000    1.876
  61440.000    1.964
  61470.000    1.875
  61500.000    1.985
  61530.000    1.999
  61560.000    2.079
  61590.000    2.055
  61620.000    2.122
  61650.000    2.052
  61680.000    1.890
  61710.000    1.805
  61740.000    1.916
  61770.000    1.986
  61800.000    2.070
  61830.000    2.058
  61860.000    1.995
  61890.000    2.015
  61920.000    1.960
  61950.000    2.005
  61980.000    2.002
  62010.000    1.937
  62040.000    2.059
  62070.000    1.987
  62100.000    2.010
  62130.000    2.026
  62160.000    2.091
  62190.000    2.054
  62220.000    2.053
  62250.000    1.998
  62280.000    2.011
  62310.000    2.023
  62340.000    1.951
  62370.000    2.060
  62400.000    2.039
  62430.000    2.062
  62460.000    1.809
  62490.000    1.803
  62520.000    1.918
  62550.000    1.865
  62580.000    1.767
  62610.000    1.824
  62640.000    1.848
  62670.000    1.993
  62700.000    1.818
  62730.000    1.871
  62760.000    1.942
  62790.000    1.898
  62820.000    1.947
  62850.000    1.918
  62880.000    1.908
  62910.000    1.883
  62940.000    1.703
  62970.000    1.854
  63000.000    1.976
  63030.000    1.884
  63060.000    1.864
  63090.000    1.893
  63120.000    1.870
  63150.000    1.831
  63180.000    1.777
  63210.000    1.840
  63240.000    1.915
  63270.000    1.892
  63300.000    1.975
  63330.000    1.921
  63360.000    1.898
  63390.000    1.941
  63420.000    1.829
  63450.000    1.950
  63480.000    1.751
  63510.000    1.743
  63540.000    1.737
  63570.000    1.935
  63600.000    1.873
  63630.000    1.868
  63660.000    2.000
  63690.000    1.875
  63720.000    1.858
  63750.000    1.776
  63780.000    1.797
  63810.000    1.760
  63840.000    1.988
  63870.000    1.882
  63900.000    1.731
  63930.000    1.756
  63960.000    1.749
  63990.000    1.819
  64020.000    1.849
  64050.000    1.884
  64080.000    1.884
  64110.000    1.762
  64140.000    1.926
  64170.000    1.966
  64200.000    1.804
  64230.000    1.838
  64260.000    1.766
  64290.000    1.948
  64320.000    1.891
  64350.000    1.842
  64380.000    1.770
  64410.000    1.940
  64440.000    1.903
  64470.000    1.816
  64500.000    1.908
  64530.000    1.910
  64560.000    1.823
  64590.000    1.820
  64620.000    1.753
  64650.000    1.793
  64680.000    1.821
  64710.000    1.891
  64740.000    1.909
  64770.000    1.849
  64800.000    1.939
  64830.000    1.886
  64860.000    1.907
  64890.000    1.740
  64920.000    1.854
  64950.000    1.785
  64980.000    1.994
  65010.000    1.821
  65040.000    1.897
  65070.000    1.838
  65100.000    1.865
  65130.000    1.772
  65160.000    1.842
  65190.000    1.894
  65220.000    1.949
  65250.000    1.929
  65280.000    1.981
  65310.000    1.974
  65340.000    1.881
  65370.000    1.927
  65400.000    1.856
  65430.000    1.910
  65460.000    1.841
  65490.000    1.965
  65520.000    1.916
  65550.000    2.007
  65580.000    1.883
  65610.000    1.963
  65640.000    1.868
  65670.000    1.747
  65700.000    1.734
  65730.000    1.964
  65760.000    1.881
  65790.000    1.946
  65820.000    1.984
  65850.000    1.985
  65880.000    1.892
  65910.000    1.912
  65940.000    1.846
  65970.000    1.767
  66000.000    1.809
  66030.000    1.900
  66060.000    1.832
  66090.000    1.749
  66120.000    1.768
  66150.000    1.836
  66180.000    1.871
  66210.000    1.997
  66240.000    1.752
  66270.000    1.880
  66300.000    1.976
  66330.000    1.803
  66360.000    1.771
  66390.000    1.856
  66420.000    1.855
  66450.000    1.768
  66480.000    1.918
  66510.000    1.875
  66540.000    1.867
  66570.000    1.777
  66600.000    1.772
  66630.000    1.722
  66660.000    1.706
  66690.000    1.767
  66720.000    1.981
  66750.000    1.809
  66780.000    1.793
  66810.000    1.814
  66840.000    1.730
  66870.000    1.753
  66900.000    1.977
  66930.000    1.905
  66960.000    1.768
  66990.000    1.904
  67020.000    1.772
  67050.000    1.855
  67080.000    1.862
  67110.000    1.813
  67140.000    1.846
  67170.000    1.800
  67200.000    1.742
  67230.000    1.742
  67260.000    1.807
  67290.000    1.773
  67320.000    1.825
  67350.000    1.714
  67380.000    1.853
  67410.000    1.719
  67440.000    1.729
  67470.000    1.791
  67500.000    1.959
  67530.000    1.902
  67560.000    1.954
  67590.000    1.863
  67620.000    1.882
  67650.000    1.801
  67680.000    1.737
  67710.000    1.745
  67740.000    1.816
  67770.000    1.909
  67800.000    1.898
  67830.000    1.786
  67860.000    1.977
  67890.000    1.845
  67920.000    1.965
  67950.000    1.796
  67980.000    1.688
  68010.000    1.888
  68040.000    1.835
  68070.000    1.784
  68100.000    1.848
  68130.000    1.733
  68160.000    1.720
  68190.000    1.853
  68220.000    1.748
  68250.000    1.786
  68280.000    1.723
  68310.000    1.765
  68340.000    1.765
  68370.000    1.782
  68400.000    1.798
  68430.000    1.822
  68460.000    1.680
  68490.000    1.686
  68520.000    1.923
  68550.000    1.745
  68580.000    1.705
  68610.000    1.751
  68640.000    1.701
  68670.000    1.781
  68700.000    1.887
  68730.000    1.802
  68760.000    1.778
  68790.000    1.899
  68820.000    1.792
  68850.000    1.892
  68880.000    1.882
  68910.000    1.904
  68940.000    1.790
  68970.000    1.783
  69000.000    1.858
  69030.000    1.794
  69060.000    1.875
  69090.000    1.910
  69120.000    1.704
  69150.000    1.920
  69180.000    1.760
  69210.000    1.869
  69240.000    1.893
  69270.000    1.711
  69300.000    1.768
  69330.000    1.736
  69360.000    1.936
  69390.000    1.812
  69420.000    1.744
  69450.000    1.710
  69480.000    1.777
  69510.000    1.745
  69540.000    1.910
  69570.000    1.718
  69600.000    1.701
  69630.000    1.783
  69660.000    1.762
  69690.000    1.799
  69720.000    1.895
  69750.000    1.906
  69780.000    1.749
  69810.000    1.853
  69840.000    1.756
  69870.000    1.905
  69900.000    2.083
  69930.000    1.963
  69960.000    1.824
  69990.000    1.906
  70020.000    1.775
  70050.000    1.896
  70080.000    1.836
  70110.000    1.779
  70140.000    1.814
  70170.000    1.972
  70200.000    1.856
  70230.000    1.949
  70260.000    2.020
  70290.000    1.930
  70320.000    1.859
  70350.000    1.872
  70380.000    1.754
  70410.000    1.821
  70440.000    1.767
  70470.000    1.871
  70500.000    1.861
  70530.000    1.789
  70560.000    1.758
  70590.000    1.881
  70620.000    1.821
  70650.000    1.867
  70680.000    1.894
  70710.000    1.879
  70740.000    1.765
  70770.000    1.764
  70800.000    1.878
  70830.000    1.830
  70860.000    1.735
  70890.000    2.006
  70920.000    1.984
  70950.000    1.879
  70980.000    1.856
  71010.000    1.855
  71040.000    1.796
  71070.000    1.907
  71100.000    1.858
  71130.000    1.814
  71160.000    1.821
  71190.000    1.899
  71220.000    1.984
  71250.000    1.955
  71280.000    1.884
  71310.000    1.939
  71340.000    2.054
  71370.000    1.738
  71400.000    1.803
  71430.000    1.716
  71460.000    1.993
  71490.000    1.804
  71520.000    1.863
  71550.000    1.848
  71580.000    1.901
  71610.000    1.845
  71640.000    1.980
  71670.000    2.028
  71700.000    2.034
  71730.000    1.849
  71760.000    1.750
  71790.000    1.864
  71820.000    2.019
  71850.000    1.937
  71880.000    1.723
  71910.000    1.719
  71940.000    1.801
  71970.000    1.936
  72000.000    1.985
  72030.000    1.775
  72060.000    1.755
  72090.000    1.828
  72120.000    1.749
  72150.000    1.848
  72180.000    1.781
  72210.000    1.831
  72240.000    1.852
  72270.000    1.901
  72300.000    1.799
  72330.000    1.790
  72360.000    1.790
  72390.000    1.772
  72420.000    1.744
  72450.000    1.724
  72480.000    1.740
  72510.000    1.771
  72540.000    1.746
  72570.000    1.745
  72600.000    1.741
  72630.000    1.896
  72660.000    1.871
  72690.000    1.699
  72720.000    1.964
  72750.000    1.711
  72780.000    1.763
  72810.000    1.704
  72840.000    1.794
  72870.000    1.884
  72900.000    1.869
  72930.000    1.733
  72960.000    1.775
  72990.000    1.913
  73020.000    1.848
  73050.000    1.851
  73080.000    1.768
  73110.000    1.945
  73140.000    1.961
  73170.000    1.861
  73200.000    1.842
  73230.000    2.004
  73260.000    1.708
  73290.000    1.760
  73320.000    1.824
  73350.000    1.671
  73380.000    1.796
  73410.000    1.895
  73440.000    1.843
  73470.000    1.842
  73500.000    1.772
  73530.000    1.812
  73560.000    1.884
  73590.000    1.882
  73620.000    1.801
  73650.000    2.004
  73680.000    1.924
  73710.000    1.988
  73740.000    2.061
  73770.000    1.964
  73800.000    1.971
  73830.000    1.964
  73860.000    1.976
  73890.000    1.971
  73920.000    1.938
  73950.000    1.912
  73980.000    1.970
  74010.000    1.949
  74040.000    1.978
  74070.000    1.961
  74100.000    1.916
  74130.000    1.954
  74160.000    1.981
  74190.000    1.901
  74220.000    2.012
  74250.000    1.997
  74280.000    1.857
  74310.000    2.017
  74340.000    1.983
  74370.000    2.022
  74400.000    2.022
  74430.000    1.976
  74460.000    1.970
  74490.000    2.077
  74520.000    2.022
  74550.000    1.975
  74580.000    2.037
  74610.000    2.004
  74640.000    1.997
  74670.000    1.946
  74700.000    1.922
  74730.000    2.037
  74760.000    1.979
  74790.000    2.082
  74820.000    1.899
  74850.000    2.003
  74880.000    1.928
  74910.000    1.980
  74940.000    1.997
  74970.000    2.041
  75000.000    2.012
  75030.000    1.981
  75060.000    1.986
  75090.000    1.861
  75120.000    1.968
  75150.000    1.969
  75180.000    1.958
  75210.000    1.903
  75240.000    1.759
  75270.000    1.703
  75300.000    1.825
  75330.000    1.877
  75360.000    1.888
  75390.000    1.950
  75420.000    1.986
  75450.000    1.971
  75480.000    1.853
  75510.000    2.022
  75540.000    1.950
  75570.000    1.941
  75600.000    1.982
  75630.000    1.963
  75660.000    1.912
  75690.000    1.904
  75720.000    1.923
  75750.000    1.982
  75780.000    1.967
  75810.000    1.892
  75840.000    1.975
  75870.000    1.993
  75900.000    2.060
  75930.000    1.944
  75960.000    1.944
  75990.000    1.952
  76020.000    2.016
  76050.000    2.079
  76080.000    1.975
  76110.000    1.975
  76140.000    2.037
  76170.000    2.024
  76200.000    2.059
  76230.000    2.084
  76260.000    1.957
  76290.000    2.064
  76320.000    1.916
  76350.000    1.934
  76380.000    2.022
  76410.000    2.026
  76440.000    2.005
  76470.000    2.088
  76500.000    2.011
  76530.000    2.019
  76560.000    2.059
  76590.000    1.992
  76620.000    2.010
  76650.000    2.007
  76680.000    2.067
  76710.000    2.021
  76740.000    1.993
  76770.000    2.111
  76800.000    2.070
  76830.000    1.893
  76860.000    2.053
  76890.000    1.814
  76920.000    1.827
  76950.000    2.084
  76980.000    2.049
  77010.000    1.941
  77040.000    1.978
  77070.000    2.023
  77100.000    2.065
  77130.000    1.912
  77160.000    1.917
  77190.000    1.935
  77220.000    1.948
  77250.000    2.078
  77280.000    1.918
  77310.000    1.865
  77340.000    1.879
  77370.000    1.692
  77400.000    1.805
  77430.000    1.765
  77460.000    1.896
  77490.000    1.729
  77520.000    1.779
  77550.000    1.773
  77580.000    1.762
  77610.000    1.701
  77640.000    1.817
  77670.000    1.720
  77700.000    1.762
  77730.000    1.900
  77760.000    1.866
  77790.000    1.956
  77820.000    1.936
  77850.000    2.010
  77880.000    2.010
  77910.000    1.860
  77940.000    1.913
  77970.000    1.906
  78000.000    1.920
  78030.000    1.925
  78060.000    1.889
  78090.000    1.694
  78120.000    1.837
  78150.000    1.736
  78180.000    1.854
  78210.000    2.006
  78240.000    1.946
  78270.000    2.101
  78300.000    2.046
  78330.000    1.998
  78360.000    1.793
  78390.000    1.729
  78420.000    1.716
  78450.000    1.715
  78480.000    1.647
  78510.000    1.783
  78540.000    1.887
  78570.000    2.105
  78600.000    2.004
  78630.000    1.999
  78660.000    2.115
  78690.000    2.059
  78720.000    1.747
  78750.000    1.759
  78780.000    1.730
  78810.000    1.700
  78840.000    1.694
  78870.000    1.860
  78900.000    1.936
  78930.000    1.687
  78960.000    1.824
  78990.000    1.703
  79020.000    1.721
  79050.000    1.737
  79080.000    1.744
  79110.000    1.840
  79140.000    1.923
  79170.000    1.695
  79200.000    1.706
  79230.000    1.693
  79260.000    1.738
  79290.000    1.754
  79320.000    1.698
  79350.000    1.732
  79380.000    1.719
  79410.000    1.806
  79440.000    1.708
  79470.000    1.737
  79500.000    1.790
  79530.000    1.837
  79560.000    1.736
  79590.000    1.773
  79620.000    1.766
  79650.000    1.673
  79680.000    1.712
  79710.000    1.734
  79740.000    1.932
  79770.000    1.949
  79800.000    1.960
  79830.000    2.017
  79860.000    2.021
  79890.000    1.984
  79920.000    1.977
  79950.000    2.059
  79980.000    2.043
  80010.000    2.005
  80040.000    2.022
  80070.000    1.791
  80100.000    1.876
  80130.000    1.864
  80160.000    1.810
  80190.000    1.692
  80220.000    1.796
  80250.000    1.703
  80280.000    1.711
  80310.000    1.913
  80340.000    1.968
  80370.000    1.960
  80400.000    1.966
  80430.000    1.933
  80460.000    1.954
  80490.000    2.012
  80520.000    2.035
  80550.000    1.989
  80580.000    1.959
  80610.000    1.973
  80640.000    1.969
  80670.000    1.983
  80700.000    1.933
  80730.000    1.943
  80760.000    1.999
  80790.000    2.009
  80820.000    1.989
  80850.000    2.094
  80880.000    2.033
  80910.000    2.011
  80940.000    2.063
  80970.000    2.039
  81000.000    2.026
  81030.000    2.075
  81060.000    1.834
  81090.000    1.978
  81120.000    1.931
  81150.000    1.995
  81180.000    1.832
  81210.000    1.942
  81240.000    2.014
  81270.000    1.891
  81300.000    1.908
  81330.000    1.977
  81360.000    1.950
  81390.000    1.821
  81420.000    1.948
  81450.000    1.957
  81480.000    1.879
  81510.000    1.965
  81540.000    1.850
  81570.000    1.941
  81600.000    2.047
  81630.000    2.024
  81660.000    1.939
  81690.000    1.956
  81720.000    1.875
  81750.000    1.945
  81780.000    1.823
  81810.000    1.955
  81840.000    1.895
  81870.000    1.950
  81900.000    1.995
  81930.000    1.961
  81960.000    1.981
  81990.000    1.964
  82020.000    1.862
  82050.000    2.037
  82080.000    1.873
  82110.000    1.952
  82140.000    1.885
  82170.000    1.935
  82200.000    2.070
  82230.000    1.864
  82260.000    1.884
  82290.000    1.839
  82320.000    1.920
  82350.000    1.992
  82380.000    1.996
  82410.000    2.015
  82440.000    1.970
  82470.000    1.814
  82500.000    1.793
  82530.000    1.803
  82560.000    1.989
  82590.000    1.766
  82620.000    1.772
  82650.000    1.904
  82680.000    2.024
  82710.000    1.999
  82740.000    1.881
  82770.000    1.919
  82800.000    2.117
  82830.000    1.935
  82860.000    1.832
  82890.000    1.952
  82920.000    1.862
  82950.000    1.823
  82980.000    1.898
  83010.000    2.015
  83040.000    1.900
  83070.000    2.075
  83100.000    1.856
  83130.000    1.795
  83160.000    1.963
  83190.000    1.956
  83220.000    1.932
  83250.000    1.894
  83280.000    1.904
  83310.000    1.934
  83340.000    2.023
  83370.000    1.838
  83400.000    1.989
  83430.000    1.955
  83460.000    1.837
  83490.000    1.904
  83520.000    1.930
  83550.000    1.852
  83580.000    1.923
  83610.000    1.792
  83640.000    1.936
  83670.000    1.835
  83700.000    1.914
  83730.000    2.002
  83760.000    1.938
  83790.000    1.917
  83820.000    1.831
  83850.000    1.875
  83880.000    1.844
  83910.000    1.981
  83940.000    1.965
  83970.000    1.849
  84000.000    1.932
  84030.000    1.768
  84060.000    1.845
  84090.000    1.854
  84120.000    1.842
  84150.000    1.929
  84180.000    1.908
  84210.000    1.996
  84240.000    1.814
  84270.000    1.886
  84300.000    1.948
  84330.000    1.875
  84360.000    1.993
  84390.000    1.964
  84420.000    1.773
  84450.000    1.904
  84480.000    1.851
  84510.000    1.879
  84540.000    1.831
  84570.000    1.923
  84600.000    1.812
  84630.000    1.899
  84660.000    1.751
  84690.000    1.931
  84720.000    1.845
  84750.000    1.816
  84780.000    1.882
  84810.000    1.889
  84840.000    1.837
  84870.000    1.925
  84900.000    1.861
  84930.000    1.907
  84960.000    1.834
  84990.000    1.789
  85020.000    1.951
  85050.000    1.865
  85080.000    1.889
  85110.000    1.886
  85140.000    1.855
  85170.000    1.863
  85200.000    1.868
  85230.000    1.824
  85260.000    1.871
  85290.000    1.890
  85320.000    1.898
  85350.000    1.934
  85380.000    1.911
  85410.000    1.783
  85440.000    1.909
  85470.000    1.929
  85500.000    1.898
  85530.000    1.926
  85560.000    1.876
  85590.000    1.942
  85620.000    1.710
  85650.000    1.857
  85680.000    1.976
  85710.000    1.916
  85740.000    1.892
  85770.000    1.908
  85800.000    1.908
  85830.000    1.884
  85860.000    1.913
  85890.000    1.837
  85920.000    1.862
  85950.000    1.846
  85980.000    1.912
  86010.000    1.939
  86040.000    1.942
  86070.000    1.857
  86100.000    1.861
  86130.000    1.895
  86160.000    1.871
  86190.000    1.870
  86220.000    1.946
  86250.000    1.740
  86280.000    1.828
  86310.000    1.936
  86340.000    1.845
  86370.000    1.833
  86400.000    1.904
  86430.000    1.991
  86460.000    1.895
  86490.000    1.843
  86520.000    1.850
  86550.000    1.873
  86580.000    1.748
  86610.000    1.910
  86640.000    1.946
  86670.000    1.796
  86700.000    2.001
  86730.000    1.881
  86760.000    1.957
  86790.000    1.810
  86820.000    1.964
  86850.000    1.838
  86880.000    1.888
  86910.000    1.860
  86940.000    1.890
  86970.000    1.757
  87000.000    1.752
  87030.000    1.871
  87060.000    1.887
  87090.000    1.933
  87120.000    1.919
  87150.000    1.932
  87180.000    1.919
  87210.000    1.932
  87240.000    1.913
  87270.000    1.932
  87300.000    1.943
  87330.000    1.823
  87360.000    1.821
  87390.000    1.825
  87420.000    1.879
  87450.000    1.877
  87480.000    1.799
  87510.000    1.871
  87540.000    1.797
  87570.000    1.937
  87600.000    1.805
  87630.000    1.786
  87660.000    1.953
  87690.000    1.917
  87720.000    2.033
  87750.000    1.813
  87780.000    1.863
  87810.000    1.877
  87840.000    1.748
  87870.000    1.732
  87900.000    1.913
  87930.000    1.908
  87960.000    1.888
  87990.000    2.033
  88020.000    1.941
  88050.000    1.930
  88080.000    1.995
  88110.000    1.904
  88140.000    1.863
  88170.000    1.927
  88200.000    1.898
  88230.000    1.964
  88260.000    1.877
  88290.000    1.893
  88320.000    1.825
  88350.000    1.803
  88380.000    1.888
  88410.000    1.876
  88440.000    1.848
  88470.000    2.009
  88500.000    1.821
  88530.000    1.860
  88560.000    1.858
  88590.000    1.863
  88620.000    1.835
  88650.000    1.823
  88680.000    1.920
  88710.000    1.800
  88740.000    1.953
  88770.000    1.958
  88800.000    1.867
  88830.000    1.828
  88860.000    1.842
  88890.000    1.815
  88920.000    1.838
  88950.000    1.782
  88980.000    1.892
  89010.000    1.810
  89040.000    1.968
  89070.000    1.841
  89100.000    1.790
  89130.000    1.791
  89160.000    1.811
  89190.000    1.933
  89220.000    1.944
  89250.000    1.914
  89280.000    1.707
  89310.000    1.814
  89340.000    1.896
  89370.000    1.723
  89400.000    1.848
  89430.000    1.871
  89460.000    1.875
  89490.000    1.859
  89520.000    1.926
  89550.000    1.880
  89580.000    1.721
  89610.000    1.895
  89640.000    1.832
  89670.000    1.766
  89700.000    1.887
  89730.000    1.800
  89760.000    1.814
  89790.000    1.802
  89820.000    1.796
  89850.000    1.787
  89880.000    1.896
  89910.000    1.857
  89940.000    1.877
  89970.000    1.918
  90000.000    1.848
  90030.000    1.864
  90060.000    1.863
  90090.000    1.841
  90120.000    1.836
  90150.000    1.909
  90180.000    1.910
  90210.000    1.956
  90240.000    1.797
  90270.000    1.935
  90300.000    1.889
  90330.000    1.937
  90360.000    1.877
  90390.000    1.923
  90420.000    1.963
  90450.000    1.881
  90480.000    1.808
  90510.000    1.818
  90540.000    1.892
  90570.000    1.943
  90600.000    1.977
  90630.000    1.774
  90660.000    1.883
  90690.000    1.772
  90720.000    1.849
  90750.000    1.919
  90780.000    1.781
  90810.000    1.898
  90840.000    1.706
  90870.000    1.755
  90900.000    1.816
  90930.000    1.827
  90960.000    1.861
  90990.000    1.787
  91020.000    1.858
  91050.000    1.800
  91080.000    1.872
  91110.000    1.771
  91140.000    1.902
  91170.000    1.882
  91200.000    1.850
  91230.000    1.861
  91260.000    1.853
  91290.000    1.784
  91320.000    1.741
  91350.000    1.906
  91380.000    1.882
  91410.000    1.877
  91440.000    1.891
  91470.000    1.871
  91500.000    1.952
  91530.000    1.869
  91560.000    1.957
  91590.000    1.920
  91620.000    1.920
  91650.000    1.873
  91680.000    2.011
  91710.000    1.958
  91740.000    1.788
  91770.000    1.754
  91800.000    1.884
  91830.000    1.832
  91860.000    1.774
  91890.000    1.882
  91920.000    1.909
  91950.000    1.829
  91980.000    1.944
  92010.000    1.872
  92040.000    1.854
  92070.000    1.825
  92100.000    1.853
  92130.000    1.928
  92160.000    1.916
  92190.000    1.876
  92220.000    1.860
  92250.000    1.882
  92280.000    1.715
  92310.000    1.944
  92340.000    1.766
  92370.000    1.866
  92400.000    1.919
  92430.000    1.884
  92460.000    1.901
  92490.000    1.804
  92520.000    1.767
  92550.000    1.962
  92580.000    1.933
  92610.000    1.902
  92640.000    1.759
  92670.000    1.910
  92700.000    1.777
  92730.000    1.885
  92760.000    1.860
  92790.000    1.839
  92820.000    1.961
  92850.000    1.930
  92880.000    1.892
  92910.000    1.847
  92940.000    1.925
  92970.000    1.896
  93000.000    1.861
  93030.000    1.916
  93060.000    1.817
  93090.000    1.876
  93120.000    1.938
  93150.000    1.814
  93180.000    1.769
  93210.000    1.839
  93240.000    1.894
  93270.000    1.905
  93300.000    1.891
  93330.000    1.818
  93360.000    1.809
  93390.000    1.898
  93420.000    1.888
  93450.000    1.784
  93480.000    1.835
  93510.000    1.884
  93540.000    1.834
  93570.000    1.893
  93600.000    1.963
  93630.000    1.850
  93660.000    1.754
  93690.000    1.784
  93720.000    1.810
  93750.000    1.782
  93780.000    1.857
  93810.000    1.948
  93840.000    1.742
  93870.000    1.771
  93900.000    1.737
  93930.000    1.901
  93960.000    1.955
  93990.000    1.894
  94020.000    1.841
  94050.000    1.758
  94080.000    1.850
  94110.000    1.854
  94140.000    1.816
  94170.000    1.851
  94200.000    1.856
  94230.000    1.783
  94260.000    1.890
  94290.000    1.828
  94320.000    1.849
  94350.000    1.799
  94380.000    1.866
  94410.000    1.760
  94440.000    1.703
  94470.000    1.784
  94500.000    1.782
  94530.000    1.940
  94560.000    1.889
  94590.000    1.853
  94620.000    1.895
  94650.000    1.903
  94680.000    1.880
  94710.000    1.784
  94740.000    1.886
  94770.000    1.864
  94800.000    1.871
  94830.000    1.714
  94860.000    1.915
  94890.000    1.707
  94920.000    1.774
  94950.000    1.892
  94980.000    1.822
  95010.000    1.927
  95040.000    1.839
  95070.000    1.924
  95100.000    1.843
  95130.000    1.890
  95160.000    1.749
  95190.000    1.824
  95220.000    1.811
  95250.000    1.764
  95280.000    1.799
  95310.000    1.895
  95340.000    1.736
  95370.000    1.822
  95400.000    1.940
  95430.000    1.819
  95460.000    1.884
  95490.000    1.890
  95520.000    1.853
  95550.000    1.876
  95580.000    1.946
  95610.000    1.754
  95640.000    1.944
  95670.000    1.948
  95700.000    1.836
  95730.000    1.932
  95760.000    1.853
  95790.000    1.869
  95820.000    1.864
  95850.000    1.810
  95880.000    1.901
  95910.000    1.855
  95940.000    1.888
  95970.000    1.926
  96000.000    1.837
  96030.000    1.872
  96060.000    1.969
  96090.000    1.992
  96120.000    1.953
  96150.000    1.793
  96180.000    1.816
  96210.000    1.908
  96240.000    1.917
  96270.000    1.786
  96300.000    1.773
  96330.000    1.822
  96360.000    1.886
  96390.000    1.854
  96420.000    1.763
  96450.000    1.847
  96480.000    1.840
  96510.000    1.779
  96540.000    1.842
  96570.000    1.894
  96600.000    1.779
  96630.000    1.725
  96660.000    1.904
  96690.000    1.703
  96720.000    1.759
  96750.000    1.813
  96780.000    1.849
  96810.000    1.940
  96840.000    2.006
  96870.000    1.814
  96900.000    1.796
  96930.000    1.750
  96960.000    1.907
  96990.000    1.780
  97020.000    1.858
  97050.000    1.912
  97080.000    1.851
  97110.000    1.771
  97140.000    1.754
  97170.000    1.881
  97200.000    1.913
  97230.000    1.958
  97260.000    1.750
  97290.000    1.786
  97320.000    1.904
  97350.000    1.887
  97380.000    1.783
  97410.000    1.756
  97440.000    1.790
  97470.000    1.792
  97500.000    1.774
  97530.000    1.725
  97560.000    1.905
  97590.000    1.898
  97620.000    1.943
  97650.000    1.722
  97680.000    1.881
  97710.000    1.971
  97740.000    1.760
  97770.000    1.870
  97800.000    1.935
  97830.000    1.889
  97860.000    1.886
  97890.000    1.815
  97920.000    1.813
  97950.000    1.868
  97980.000    1.929
  98010.000    1.738
  98040.000    1.728
  98070.000    1.813
  98100.000    1.819
  98130.000    1.820
  98160.000    1.878
  98190.000    1.772
  98220.000    1.758
  98250.000    1.987
  98280.000    1.865
  98310.000    1.831
  98340.000    1.797
  98370.000    1.809
  98400.000    1.785
  98430.000    1.896
  98460.000    1.773
  98490.000    1.842
  98520.000    1.892
  98550.000    1.755
  98580.000    1.814
  98610.000    1.931
  98640.000    1.813
  98670.000    1.905
  98700.000    1.872
  98730.000    1.825
  98760.000    1.840
  98790.000    1.817
  98820.000    1.795
  98850.000    1.828
  98880.000    1.886
  98910.000    1.851
  98940.000    1.799
  98970.000    1.757
  99000.000    1.904
  99030.000    1.853
  99060.000    1.918
  99090.000    1.830
  99120.000    1.866
  99150.000    1.799
  99180.000    1.806
  99210.000    1.909
  99240.000    1.926
  99270.000    1.930
  99300.000    1.778
  99330.000    1.864
  99360.000    1.912
  99390.000    1.790
  99420.000    1.929
  99450.000    1.895
  99480.000    1.933
  99510.000    1.808
  99540.000    1.925
  99570.000    2.043
  99600.000    1.949
  99630.000    1.891
  99660.000    1.898
  99690.000    1.887
  99720.000    1.954
  99750.000    1.921
  99780.000    1.946
  99810.000    1.760
  99840.000    1.911
  99870.000    1.908
  99900.000    1.986
  99930.000    1.824
  99960.000    1.971
  99990.000    1.897
