# Supplementary material for: Identification and validation of biomarkers associated with lactic acid metabolism in diabetic nephropathy
Source: PeerJ. 2026 Mar 3;14:e20761. doi: 10.7717/peerj.20761 (PMC12965171; doi:10.7717/peerj.20761)
Supplement: Supplemental Information 42 [file peerj-14-20761-s042.xvg]

# This file was created Tue Jul 15 20:50:25 2025
# Created by:
#                     :-) GROMACS - gmx distance, 2023.2 (-:
# 
# Executable:   /usr/local/gromacs/bin/gmx
# Data prefix:  /usr/local/gromacs
# Working dir:  /root/autodl-tmp/102_NJZK-20403-7-2/PTGS2_CIMICOXIB-67890/1
# Command line:
#   gmx distance -f md_0_1.xtc -s md_0_1.tpr -n distance_pairs.ndx -select 'com of group 24 plus com of group 7' -oall distance_group24_group7.xvg
# gmx distance is part of G R O M A C S:
#
# Grunge ROck MAChoS
#
@    title "Distance"
@    xaxis  label "Time (ps)"
@    yaxis  label "Distance (nm)"
@TYPE xy
      0.000    1.881
     30.000    1.849
     60.000    1.765
     90.000    1.867
    120.000    1.740
    150.000    1.741
    180.000    1.811
    210.000    1.857
    240.000    1.770
    270.000    1.803
    300.000    1.851
    330.000    1.812
    360.000    1.877
    390.000    1.870
    420.000    1.803
    450.000    1.807
    480.000    1.874
    510.000    1.821
    540.000    1.905
    570.000    1.899
    600.000    1.763
    630.000    1.753
    660.000    1.712
    690.000    1.666
    720.000    1.840
    750.000    1.867
    780.000    1.869
    810.000    1.904
    840.000    1.894
    870.000    1.727
    900.000    1.929
    930.000    1.784
    960.000    1.773
    990.000    1.930
   1020.000    1.865
   1050.000    1.856
   1080.000    1.874
   1110.000    1.763
   1140.000    1.789
   1170.000    1.821
   1200.000    1.940
   1230.000    1.802
   1260.000    1.988
   1290.000    1.839
   1320.000    1.876
   1350.000    1.864
   1380.000    1.867
   1410.000    1.856
   1440.000    1.954
   1470.000    1.886
   1500.000    1.924
   1530.000    1.837
   1560.000    1.756
   1590.000    1.874
   1620.000    1.828
   1650.000    1.958
   1680.000    1.795
   1710.000    1.800
   1740.000    1.875
   1770.000    1.895
   1800.000    1.824
   1830.000    1.851
   1860.000    1.826
   1890.000    2.006
   1920.000    1.873
   1950.000    1.757
   1980.000    1.870
   2010.000    1.848
   2040.000    1.898
   2070.000    1.813
   2100.000    1.740
   2130.000    1.748
   2160.000    1.783
   2190.000    1.820
   2220.000    1.879
   2250.000    1.856
   2280.000    1.812
   2310.000    1.820
   2340.000    1.895
   2370.000    1.869
   2400.000    1.956
   2430.000    1.928
   2460.000    1.946
   2490.000    1.972
   2520.000    1.981
   2550.000    2.014
   2580.000    2.002
   2610.000    1.965
   2640.000    1.994
   2670.000    1.987
   2700.000    1.953
   2730.000    2.017
   2760.000    2.016
   2790.000    2.024
   2820.000    1.976
   2850.000    2.026
   2880.000    2.021
   2910.000    2.042
   2940.000    2.047
   2970.000    1.952
   3000.000    2.017
   3030.000    1.958
   3060.000    1.904
   3090.000    1.890
   3120.000    1.909
   3150.000    1.877
   3180.000    1.892
   3210.000    1.802
   3240.000    1.944
   3270.000    1.919
   3300.000    1.850
   3330.000    1.919
   3360.000    2.056
   3390.000    1.896
   3420.000    1.929
   3450.000    1.879
   3480.000    1.889
   3510.000    1.856
   3540.000    1.865
   3570.000    1.858
   3600.000    1.883
   3630.000    1.940
   3660.000    1.996
   3690.000    1.991
   3720.000    1.894
   3750.000    1.929
   3780.000    1.876
   3810.000    1.951
   3840.000    1.933
   3870.000    1.988
   3900.000    1.876
   3930.000    1.860
   3960.000    1.862
   3990.000    1.887
   4020.000    1.886
   4050.000    1.894
   4080.000    1.902
   4110.000    1.817
   4140.000    1.915
   4170.000    1.798
   4200.000    1.894
   4230.000    1.957
   4260.000    1.955
   4290.000    1.852
   4320.000    1.956
   4350.000    1.840
   4380.000    1.824
   4410.000    1.982
   4440.000    1.869
   4470.000    1.865
   4500.000    1.838
   4530.000    1.897
   4560.000    1.831
   4590.000    1.786
   4620.000    1.893
   4650.000    1.880
   4680.000    1.720
   4710.000    1.794
   4740.000    1.818
   4770.000    1.861
   4800.000    1.814
   4830.000    1.863
   4860.000    1.936
   4890.000    1.841
   4920.000    1.800
   4950.000    1.760
   4980.000    1.837
   5010.000    1.789
   5040.000    1.821
   5070.000    1.955
   5100.000    1.994
   5130.000    1.894
   5160.000    1.796
   5190.000    1.900
   5220.000    2.003
   5250.000    1.935
   5280.000    1.917
   5310.000    1.773
   5340.000    1.954
   5370.000    1.915
   5400.000    2.002
   5430.000    1.849
   5460.000    1.953
   5490.000    1.892
   5520.000    1.804
   5550.000    1.857
   5580.000    1.944
   5610.000    1.891
   5640.000    1.767
   5670.000    1.856
   5700.000    1.922
   5730.000    1.892
   5760.000    1.782
   5790.000    1.920
   5820.000    1.892
   5850.000    1.941
   5880.000    1.803
   5910.000    1.955
   5940.000    1.900
   5970.000    1.829
   6000.000    1.850
   6030.000    1.851
   6060.000    1.909
   6090.000    1.802
   6120.000    1.834
   6150.000    1.887
   6180.000    1.877
   6210.000    1.828
   6240.000    1.908
   6270.000    1.873
   6300.000    1.886
   6330.000    1.847
   6360.000    1.899
   6390.000    1.789
   6420.000    1.893
   6450.000    1.833
   6480.000    1.909
   6510.000    1.871
   6540.000    1.937
   6570.000    1.919
   6600.000    1.901
   6630.000    1.872
   6660.000    1.833
   6690.000    1.969
   6720.000    1.833
   6750.000    1.934
   6780.000    1.946
   6810.000    1.891
   6840.000    1.778
   6870.000    1.799
   6900.000    1.930
   6930.000    1.935
   6960.000    2.017
   6990.000    1.895
   7020.000    1.891
   7050.000    1.903
   7080.000    1.906
   7110.000    1.880
   7140.000    1.961
   7170.000    1.902
   7200.000    1.819
   7230.000    1.945
   7260.000    1.868
   7290.000    1.921
   7320.000    1.940
   7350.000    1.848
   7380.000    1.795
   7410.000    1.892
   7440.000    1.883
   7470.000    1.968
   7500.000    1.860
   7530.000    1.790
   7560.000    1.886
   7590.000    1.849
   7620.000    1.843
   7650.000    1.898
   7680.000    1.914
   7710.000    1.884
   7740.000    1.896
   7770.000    1.902
   7800.000    1.912
   7830.000    1.950
   7860.000    1.957
   7890.000    1.832
   7920.000    1.910
   7950.000    1.746
   7980.000    1.905
   8010.000    1.971
   8040.000    1.929
   8070.000    1.974
   8100.000    1.934
   8130.000    1.958
   8160.000    1.780
   8190.000    1.824
   8220.000    1.871
   8250.000    1.945
   8280.000    1.860
   8310.000    1.966
   8340.000    1.923
   8370.000    1.952
   8400.000    1.928
   8430.000    1.988
   8460.000    1.930
   8490.000    1.926
   8520.000    1.875
   8550.000    1.887
   8580.000    1.891
   8610.000    1.868
   8640.000    1.731
   8670.000    1.911
   8700.000    1.769
   8730.000    1.901
   8760.000    1.860
   8790.000    1.834
   8820.000    1.898
   8850.000    1.850
   8880.000    1.865
   8910.000    1.846
   8940.000    1.930
   8970.000    1.865
   9000.000    1.828
   9030.000    1.862
   9060.000    1.882
   9090.000    1.847
   9120.000    1.897
   9150.000    1.787
   9180.000    1.808
   9210.000    1.879
   9240.000    1.873
   9270.000    1.811
   9300.000    1.863
   9330.000    1.876
   9360.000    1.848
   9390.000    1.815
   9420.000    1.860
   9450.000    1.863
   9480.000    1.846
   9510.000    1.892
   9540.000    1.884
   9570.000    1.803
   9600.000    1.899
   9630.000    1.841
   9660.000    1.900
   9690.000    1.891
   9720.000    1.885
   9750.000    1.787
   9780.000    1.871
   9810.000    1.865
   9840.000    1.832
   9870.000    2.046
   9900.000    1.904
   9930.000    1.927
   9960.000    1.903
   9990.000    1.910
  10020.000    1.875
  10050.000    1.889
  10080.000    1.875
  10110.000    2.047
  10140.000    1.821
  10170.000    1.899
  10200.000    1.908
  10230.000    1.972
  10260.000    1.868
  10290.000    1.960
  10320.000    1.818
  10350.000    1.931
  10380.000    1.954
  10410.000    1.989
  10440.000    1.900
  10470.000    1.987
  10500.000    1.925
  10530.000    1.929
  10560.000    1.899
  10590.000    1.891
  10620.000    1.951
  10650.000    2.054
  10680.000    1.946
  10710.000    1.860
  10740.000    1.872
  10770.000    1.847
  10800.000    1.871
  10830.000    1.939
  10860.000    1.868
  10890.000    1.933
  10920.000    2.026
  10950.000    1.874
  10980.000    1.911
  11010.000    1.985
  11040.000    1.942
  11070.000    1.803
  11100.000    1.983
  11130.000    1.755
  11160.000    2.021
  11190.000    1.959
  11220.000    2.044
  11250.000    1.972
  11280.000    2.025
  11310.000    1.985
  11340.000    1.984
  11370.000    2.000
  11400.000    1.971
  11430.000    1.969
  11460.000    2.013
  11490.000    2.082
  11520.000    2.060
  11550.000    2.084
  11580.000    1.965
  11610.000    1.942
  11640.000    1.956
  11670.000    2.026
  11700.000    1.950
  11730.000    1.918
  11760.000    1.982
  11790.000    1.977
  11820.000    2.031
  11850.000    2.005
  11880.000    2.034
  11910.000    1.970
  11940.000    1.954
  11970.000    1.918
  12000.000    2.039
  12030.000    1.995
  12060.000    1.979
  12090.000    2.013
  12120.000    2.055
  12150.000    1.995
  12180.000    1.979
  12210.000    1.972
  12240.000    1.994
  12270.000    2.056
  12300.000    1.947
  12330.000    1.955
  12360.000    1.927
  12390.000    1.953
  12420.000    2.083
  12450.000    2.011
  12480.000    1.958
  12510.000    1.958
  12540.000    1.991
  12570.000    1.972
  12600.000    1.997
  12630.000    1.966
  12660.000    1.930
  12690.000    1.950
  12720.000    1.950
  12750.000    1.930
  12780.000    2.046
  12810.000    1.992
  12840.000    1.949
  12870.000    1.969
  12900.000    2.037
  12930.000    1.950
  12960.000    1.986
  12990.000    2.015
  13020.000    1.961
  13050.000    1.928
  13080.000    2.029
  13110.000    2.011
  13140.000    2.015
  13170.000    2.013
  13200.000    1.991
  13230.000    1.973
  13260.000    2.018
  13290.000    2.089
  13320.000    2.102
  13350.000    2.059
  13380.000    2.036
  13410.000    1.992
  13440.000    2.007
  13470.000    2.018
  13500.000    2.039
  13530.000    2.139
  13560.000    2.101
  13590.000    2.019
  13620.000    1.922
  13650.000    2.011
  13680.000    1.969
  13710.000    2.066
  13740.000    2.013
  13770.000    2.091
  13800.000    1.991
  13830.000    2.025
  13860.000    1.977
  13890.000    2.017
  13920.000    2.013
  13950.000    2.032
  13980.000    2.044
  14010.000    2.059
  14040.000    2.030
  14070.000    1.979
  14100.000    1.993
  14130.000    2.068
  14160.000    2.039
  14190.000    2.018
  14220.000    2.063
  14250.000    1.966
  14280.000    1.980
  14310.000    2.024
  14340.000    2.068
  14370.000    2.127
  14400.000    2.087
  14430.000    2.034
  14460.000    2.038
  14490.000    2.049
  14520.000    2.065
  14550.000    1.990
  14580.000    2.047
  14610.000    2.039
  14640.000    2.048
  14670.000    2.033
  14700.000    2.071
  14730.000    2.095
  14760.000    2.047
  14790.000    2.014
  14820.000    2.081
  14850.000    2.000
  14880.000    2.017
  14910.000    1.963
  14940.000    1.987
  14970.000    2.020
  15000.000    2.069
  15030.000    1.995
  15060.000    2.095
  15090.000    2.053
  15120.000    2.135
  15150.000    2.035
  15180.000    2.062
  15210.000    2.061
  15240.000    2.066
  15270.000    2.061
  15300.000    1.998
  15330.000    2.034
  15360.000    2.015
  15390.000    1.976
  15420.000    1.973
  15450.000    2.109
  15480.000    2.034
  15510.000    2.049
  15540.000    2.075
  15570.000    1.987
  15600.000    2.070
  15630.000    2.101
  15660.000    1.963
  15690.000    2.082
  15720.000    2.080
  15750.000    2.073
  15780.000    2.053
  15810.000    1.955
  15840.000    1.999
  15870.000    2.114
  15900.000    1.972
  15930.000    2.044
  15960.000    1.976
  15990.000    1.951
  16020.000    1.989
  16050.000    1.967
  16080.000    1.992
  16110.000    2.016
  16140.000    2.024
  16170.000    2.101
  16200.000    1.998
  16230.000    2.080
  16260.000    2.036
  16290.000    2.012
  16320.000    2.007
  16350.000    2.069
  16380.000    2.044
  16410.000    2.072
  16440.000    2.091
  16470.000    2.019
  16500.000    2.009
  16530.000    2.012
  16560.000    2.038
  16590.000    2.054
  16620.000    1.968
  16650.000    2.005
  16680.000    2.042
  16710.000    2.035
  16740.000    1.981
  16770.000    2.078
  16800.000    1.964
  16830.000    1.989
  16860.000    2.011
  16890.000    2.061
  16920.000    2.021
  16950.000    2.032
  16980.000    2.058
  17010.000    2.078
  17040.000    2.010
  17070.000    2.047
  17100.000    2.042
  17130.000    2.099
  17160.000    2.061
  17190.000    2.128
  17220.000    2.100
  17250.000    2.070
  17280.000    2.025
  17310.000    2.109
  17340.000    2.021
  17370.000    1.987
  17400.000    2.055
  17430.000    2.006
  17460.000    2.067
  17490.000    1.956
  17520.000    1.966
  17550.000    2.028
  17580.000    2.002
  17610.000    2.019
  17640.000    2.057
  17670.000    2.035
  17700.000    1.892
  17730.000    2.038
  17760.000    1.964
  17790.000    1.981
  17820.000    1.971
  17850.000    2.073
  17880.000    1.983
  17910.000    2.046
  17940.000    2.038
  17970.000    1.844
  18000.000    1.889
  18030.000    1.856
  18060.000    1.989
  18090.000    1.893
  18120.000    1.762
  18150.000    1.797
  18180.000    1.820
  18210.000    1.757
  18240.000    1.999
  18270.000    1.779
  18300.000    1.935
  18330.000    1.993
  18360.000    1.819
  18390.000    1.869
  18420.000    1.889
  18450.000    1.878
  18480.000    1.892
  18510.000    1.846
  18540.000    1.882
  18570.000    1.819
  18600.000    1.832
  18630.000    2.001
  18660.000    1.780
  18690.000    1.927
  18720.000    1.806
  18750.000    1.935
  18780.000    1.767
  18810.000    1.775
  18840.000    1.888
  18870.000    1.768
  18900.000    1.885
  18930.000    1.825
  18960.000    1.834
  18990.000    1.765
  19020.000    1.876
  19050.000    1.803
  19080.000    1.783
  19110.000    1.933
  19140.000    1.956
  19170.000    1.939
  19200.000    1.949
  19230.000    1.933
  19260.000    1.927
  19290.000    1.869
  19320.000    1.782
  19350.000    1.809
  19380.000    1.891
  19410.000    1.940
  19440.000    1.801
  19470.000    2.006
  19500.000    1.858
  19530.000    1.780
  19560.000    1.804
  19590.000    1.813
  19620.000    1.795
  19650.000    1.908
  19680.000    1.990
  19710.000    1.968
  19740.000    1.938
  19770.000    1.902
  19800.000    1.885
  19830.000    1.751
  19860.000    1.775
  19890.000    1.880
  19920.000    1.888
  19950.000    1.826
  19980.000    1.813
  20010.000    1.766
  20040.000    1.790
  20070.000    2.006
  20100.000    1.995
  20130.000    1.788
  20160.000    1.816
  20190.000    1.815
  20220.000    1.892
  20250.000    1.815
  20280.000    1.852
  20310.000    1.959
  20340.000    1.757
  20370.000    1.770
  20400.000    1.776
  20430.000    1.854
  20460.000    1.830
  20490.000    1.749
  20520.000    1.844
  20550.000    1.797
  20580.000    1.968
  20610.000    1.783
  20640.000    1.795
  20670.000    1.819
  20700.000    1.804
  20730.000    1.775
  20760.000    1.924
  20790.000    1.734
  20820.000    1.863
  20850.000    1.781
  20880.000    1.840
  20910.000    1.837
  20940.000    1.720
  20970.000    1.826
  21000.000    1.959
  21030.000    1.733
  21060.000    1.885
  21090.000    1.714
  21120.000    1.732
  21150.000    1.863
  21180.000    1.937
  21210.000    1.771
  21240.000    1.765
  21270.000    1.829
  21300.000    1.741
  21330.000    1.809
  21360.000    1.744
  21390.000    1.915
  21420.000    1.890
  21450.000    1.758
  21480.000    1.845
  21510.000    1.739
  21540.000    1.835
  21570.000    1.760
  21600.000    1.792
  21630.000    1.873
  21660.000    1.992
  21690.000    1.961
  21720.000    1.866
  21750.000    1.870
  21780.000    1.952
  21810.000    1.865
  21840.000    1.958
  21870.000    1.987
  21900.000    1.715
  21930.000    1.879
  21960.000    1.758
  21990.000    1.797
  22020.000    1.853
  22050.000    1.848
  22080.000    1.880
  22110.000    1.915
  22140.000    1.839
  22170.000    1.879
  22200.000    1.875
  22230.000    1.851
  22260.000    1.779
  22290.000    1.864
  22320.000    1.894
  22350.000    1.866
  22380.000    1.873
  22410.000    1.894
  22440.000    1.872
  22470.000    1.760
  22500.000    1.891
  22530.000    1.826
  22560.000    1.746
  22590.000    1.753
  22620.000    1.754
  22650.000    1.709
  22680.000    1.820
  22710.000    1.899
  22740.000    1.777
  22770.000    1.765
  22800.000    1.890
  22830.000    1.776
  22860.000    1.907
  22890.000    1.807
  22920.000    1.756
  22950.000    1.947
  22980.000    1.921
  23010.000    1.878
  23040.000    1.871
  23070.000    1.827
  23100.000    1.855
  23130.000    1.820
  23160.000    1.890
  23190.000    1.803
  23220.000    1.885
  23250.000    1.813
  23280.000    1.815
  23310.000    1.796
  23340.000    1.821
  23370.000    1.872
  23400.000    1.956
  23430.000    1.958
  23460.000    1.883
  23490.000    1.771
  23520.000    1.793
  23550.000    1.896
  23580.000    1.854
  23610.000    1.776
  23640.000    1.843
  23670.000    1.830
  23700.000    1.838
  23730.000    1.827
  23760.000    1.898
  23790.000    1.921
  23820.000    1.877
  23850.000    1.840
  23880.000    1.827
  23910.000    1.884
  23940.000    1.911
  23970.000    1.843
  24000.000    1.809
  24030.000    1.896
  24060.000    1.872
  24090.000    1.974
  24120.000    1.912
  24150.000    1.873
  24180.000    1.780
  24210.000    1.794
  24240.000    1.882
  24270.000    1.820
  24300.000    1.892
  24330.000    1.853
  24360.000    1.916
  24390.000    1.960
  24420.000    1.919
  24450.000    1.816
  24480.000    1.800
  24510.000    1.810
  24540.000    1.871
  24570.000    2.033
  24600.000    1.839
  24630.000    1.876
  24660.000    1.764
  24690.000    1.893
  24720.000    1.802
  24750.000    1.863
  24780.000    1.776
  24810.000    1.888
  24840.000    1.824
  24870.000    1.750
  24900.000    1.816
  24930.000    1.843
  24960.000    1.789
  24990.000    1.802
  25020.000    1.816
  25050.000    1.813
  25080.000    1.924
  25110.000    1.794
  25140.000    1.875
  25170.000    1.974
  25200.000    1.874
  25230.000    1.788
  25260.000    1.793
  25290.000    1.954
  25320.000    1.805
  25350.000    1.896
  25380.000    1.947
  25410.000    1.919
  25440.000    1.817
  25470.000    1.968
  25500.000    1.941
  25530.000    1.781
  25560.000    1.809
  25590.000    1.866
  25620.000    1.893
  25650.000    1.818
  25680.000    1.908
  25710.000    1.865
  25740.000    1.916
  25770.000    1.894
  25800.000    1.780
  25830.000    1.843
  25860.000    1.897
  25890.000    1.912
  25920.000    1.928
  25950.000    1.813
  25980.000    1.801
  26010.000    1.847
  26040.000    1.947
  26070.000    1.767
  26100.000    1.838
  26130.000    1.873
  26160.000    1.883
  26190.000    1.938
  26220.000    1.987
  26250.000    1.829
  26280.000    1.872
  26310.000    1.891
  26340.000    1.855
  26370.000    1.847
  26400.000    1.806
  26430.000    1.842
  26460.000    1.810
  26490.000    1.870
  26520.000    1.770
  26550.000    1.833
  26580.000    1.854
  26610.000    1.867
  26640.000    1.906
  26670.000    1.924
  26700.000    1.840
  26730.000    1.960
  26760.000    1.933
  26790.000    1.962
  26820.000    1.965
  26850.000    1.823
  26880.000    1.988
  26910.000    1.918
  26940.000    1.956
  26970.000    1.928
  27000.000    1.931
  27030.000    1.997
  27060.000    1.909
  27090.000    1.963
  27120.000    1.751
  27150.000    2.001
  27180.000    1.803
  27210.000    1.847
  27240.000    1.822
  27270.000    1.835
  27300.000    1.954
  27330.000    1.913
  27360.000    1.880
  27390.000    1.975
  27420.000    1.875
  27450.000    1.914
  27480.000    1.845
  27510.000    1.877
  27540.000    1.825
  27570.000    1.897
  27600.000    1.947
  27630.000    1.890
  27660.000    1.913
  27690.000    1.864
  27720.000    1.907
  27750.000    1.870
  27780.000    1.917
  27810.000    1.970
  27840.000    1.848
  27870.000    1.820
  27900.000    1.746
  27930.000    1.849
  27960.000    1.800
  27990.000    2.001
  28020.000    1.980
  28050.000    1.943
  28080.000    1.848
  28110.000    1.859
  28140.000    1.899
  28170.000    1.919
  28200.000    1.770
  28230.000    1.776
  28260.000    1.839
  28290.000    1.857
  28320.000    1.789
  28350.000    1.766
  28380.000    1.860
  28410.000    1.976
  28440.000    1.862
  28470.000    1.753
  28500.000    1.804
  28530.000    1.794
  28560.000    1.738
  28590.000    1.787
  28620.000    1.818
  28650.000    1.920
  28680.000    1.885
  28710.000    1.899
  28740.000    1.810
  28770.000    1.849
  28800.000    1.904
  28830.000    1.835
  28860.000    1.914
  28890.000    1.862
  28920.000    1.760
  28950.000    1.822
  28980.000    1.998
  29010.000    1.955
  29040.000    1.798
  29070.000    1.913
  29100.000    1.936
  29130.000    1.826
  29160.000    1.866
  29190.000    1.937
  29220.000    1.802
  29250.000    1.783
  29280.000    1.881
  29310.000    2.026
  29340.000    1.875
  29370.000    1.952
  29400.000    1.954
  29430.000    1.840
  29460.000    1.772
  29490.000    1.820
  29520.000    1.954
  29550.000    1.772
  29580.000    1.864
  29610.000    1.956
  29640.000    1.707
  29670.000    1.706
  29700.000    1.791
  29730.000    1.820
  29760.000    1.952
  29790.000    1.828
  29820.000    1.856
  29850.000    1.895
  29880.000    1.944
  29910.000    1.966
  29940.000    1.825
  29970.000    2.045
  30000.000    1.847
  30030.000    2.106
  30060.000    1.998
  30090.000    1.830
  30120.000    1.940
  30150.000    1.790
  30180.000    1.794
  30210.000    1.987
  30240.000    1.802
  30270.000    1.758
  30300.000    1.772
  30330.000    1.804
  30360.000    1.836
  30390.000    1.950
  30420.000    1.978
  30450.000    1.859
  30480.000    1.852
  30510.000    1.856
  30540.000    1.764
  30570.000    1.798
  30600.000    1.854
  30630.000    1.869
  30660.000    1.860
  30690.000    1.950
  30720.000    1.847
  30750.000    1.844
  30780.000    1.873
  30810.000    1.762
  30840.000    1.956
  30870.000    1.846
  30900.000    1.760
  30930.000    1.802
  30960.000    1.903
  30990.000    1.830
  31020.000    1.875
  31050.000    1.869
  31080.000    1.771
  31110.000    1.867
  31140.000    1.761
  31170.000    1.880
  31200.000    1.925
  31230.000    1.839
  31260.000    1.772
  31290.000    1.923
  31320.000    1.758
  31350.000    1.872
  31380.000    1.739
  31410.000    1.847
  31440.000    1.893
  31470.000    1.962
  31500.000    1.875
  31530.000    1.814
  31560.000    1.791
  31590.000    1.920
  31620.000    1.785
  31650.000    1.839
  31680.000    1.858
  31710.000    1.793
  31740.000    1.826
  31770.000    1.856
  31800.000    1.777
  31830.000    1.758
  31860.000    1.798
  31890.000    1.873
  31920.000    1.765
  31950.000    1.772
  31980.000    1.789
  32010.000    1.791
  32040.000    1.803
  32070.000    1.831
  32100.000    1.828
  32130.000    1.759
  32160.000    1.875
  32190.000    1.933
  32220.000    1.853
  32250.000    1.850
  32280.000    1.919
  32310.000    1.807
  32340.000    1.886
  32370.000    1.820
  32400.000    1.938
  32430.000    1.901
  32460.000    1.990
  32490.000    1.841
  32520.000    1.944
  32550.000    2.043
  32580.000    1.999
  32610.000    1.955
  32640.000    1.763
  32670.000    1.823
  32700.000    1.798
  32730.000    1.938
  32760.000    1.829
  32790.000    1.916
  32820.000    1.907
  32850.000    1.846
  32880.000    1.874
  32910.000    2.036
  32940.000    1.918
  32970.000    1.804
  33000.000    1.772
  33030.000    1.889
  33060.000    1.785
  33090.000    1.833
  33120.000    1.927
  33150.000    1.966
  33180.000    1.865
  33210.000    1.955
  33240.000    1.929
  33270.000    1.988
  33300.000    1.973
  33330.000    1.863
  33360.000    1.956
  33390.000    1.888
  33420.000    1.824
  33450.000    2.037
  33480.000    1.815
  33510.000    1.967
  33540.000    1.868
  33570.000    1.902
  33600.000    1.874
  33630.000    1.772
  33660.000    1.835
  33690.000    1.911
  33720.000    1.902
  33750.000    1.947
  33780.000    1.867
  33810.000    1.857
  33840.000    1.879
  33870.000    1.797
  33900.000    1.878
  33930.000    1.847
  33960.000    2.034
  33990.000    1.824
  34020.000    1.982
  34050.000    1.968
  34080.000    1.919
  34110.000    2.007
  34140.000    1.926
  34170.000    1.848
  34200.000    2.024
  34230.000    1.949
  34260.000    1.911
  34290.000    1.995
  34320.000    1.932
  34350.000    1.984
  34380.000    2.013
  34410.000    1.833
  34440.000    1.939
  34470.000    1.978
  34500.000    1.970
  34530.000    1.937
  34560.000    1.945
  34590.000    1.917
  34620.000    1.895
  34650.000    1.877
  34680.000    1.918
  34710.000    1.948
  34740.000    1.807
  34770.000    1.984
  34800.000    1.862
  34830.000    1.958
  34860.000    1.946
  34890.000    1.944
  34920.000    1.974
  34950.000    1.884
  34980.000    1.982
  35010.000    1.891
  35040.000    1.919
  35070.000    1.887
  35100.000    1.936
  35130.000    1.904
  35160.000    1.867
  35190.000    1.874
  35220.000    1.852
  35250.000    1.948
  35280.000    1.959
  35310.000    1.916
  35340.000    1.890
  35370.000    1.990
  35400.000    1.866
  35430.000    1.844
  35460.000    1.956
  35490.000    1.864
  35520.000    2.038
  35550.000    1.854
  35580.000    1.841
  35610.000    1.801
  35640.000    1.878
  35670.000    1.834
  35700.000    1.883
  35730.000    1.950
  35760.000    1.948
  35790.000    1.908
  35820.000    2.046
  35850.000    2.054
  35880.000    2.079
  35910.000    2.040
  35940.000    2.052
  35970.000    2.026
  36000.000    2.060
  36030.000    2.108
  36060.000    2.068
  36090.000    2.096
  36120.000    2.067
  36150.000    2.059
  36180.000    2.087
  36210.000    2.008
  36240.000    2.027
  36270.000    2.114
  36300.000    2.077
  36330.000    1.960
  36360.000    2.083
  36390.000    2.012
  36420.000    2.060
  36450.000    2.074
  36480.000    2.029
  36510.000    2.072
  36540.000    2.053
  36570.000    2.080
  36600.000    2.015
  36630.000    2.077
  36660.000    2.066
  36690.000    2.126
  36720.000    2.036
  36750.000    2.029
  36780.000    2.004
  36810.000    2.019
  36840.000    2.072
  36870.000    2.027
  36900.000    1.991
  36930.000    2.042
  36960.000    2.098
  36990.000    2.063
  37020.000    2.097
  37050.000    2.006
  37080.000    2.009
  37110.000    2.035
  37140.000    2.005
  37170.000    1.989
  37200.000    2.143
  37230.000    2.051
  37260.000    2.092
  37290.000    2.058
  37320.000    2.088
  37350.000    2.057
  37380.000    2.052
  37410.000    2.067
  37440.000    2.062
  37470.000    2.071
  37500.000    2.087
  37530.000    2.057
  37560.000    2.025
  37590.000    2.107
  37620.000    2.020
  37650.000    2.007
  37680.000    2.037
  37710.000    2.056
  37740.000    2.001
  37770.000    2.046
  37800.000    2.004
  37830.000    2.025
  37860.000    2.013
  37890.000    2.041
  37920.000    2.081
  37950.000    2.101
  37980.000    1.991
  38010.000    1.999
  38040.000    2.002
  38070.000    2.089
  38100.000    1.994
  38130.000    2.041
  38160.000    2.026
  38190.000    2.079
  38220.000    1.994
  38250.000    2.085
  38280.000    1.994
  38310.000    2.076
  38340.000    2.071
  38370.000    2.073
  38400.000    2.008
  38430.000    2.030
  38460.000    1.946
  38490.000    2.073
  38520.000    1.984
  38550.000    2.018
  38580.000    2.067
  38610.000    2.085
  38640.000    2.085
  38670.000    2.090
  38700.000    2.050
  38730.000    2.072
  38760.000    1.913
  38790.000    2.039
  38820.000    2.013
  38850.000    2.010
  38880.000    2.061
  38910.000    2.053
  38940.000    2.042
  38970.000    1.997
  39000.000    1.973
  39030.000    2.095
  39060.000    2.076
  39090.000    2.087
  39120.000    1.951
  39150.000    2.031
  39180.000    2.094
  39210.000    1.993
  39240.000    2.003
  39270.000    1.982
  39300.000    2.038
  39330.000    2.007
  39360.000    1.988
  39390.000    1.966
  39420.000    1.976
  39450.000    1.838
  39480.000    2.085
  39510.000    2.056
  39540.000    2.094
  39570.000    2.091
  39600.000    1.910
  39630.000    2.094
  39660.000    2.045
  39690.000    2.031
  39720.000    2.079
  39750.000    2.056
  39780.000    2.069
  39810.000    2.025
  39840.000    2.073
  39870.000    2.084
  39900.000    2.014
  39930.000    2.140
  39960.000    2.199
  39990.000    2.137
  40020.000    2.123
  40050.000    2.302
  40080.000    2.079
  40110.000    2.160
  40140.000    2.286
  40170.000    2.242
  40200.000    2.235
  40230.000    2.257
  40260.000    2.262
  40290.000    2.097
  40320.000    2.168
  40350.000    2.085
  40380.000    2.099
  40410.000    2.158
  40440.000    2.072
  40470.000    2.163
  40500.000    2.109
  40530.000    2.064
  40560.000    2.213
  40590.000    2.193
  40620.000    2.098
  40650.000    2.132
  40680.000    2.120
  40710.000    2.067
  40740.000    2.044
  40770.000    2.015
  40800.000    2.085
  40830.000    2.036
  40860.000    1.920
  40890.000    1.854
  40920.000    1.839
  40950.000    2.036
  40980.000    1.995
  41010.000    2.067
  41040.000    2.005
  41070.000    2.015
  41100.000    2.047
  41130.000    1.848
  41160.000    1.944
  41190.000    2.009
  41220.000    1.996
  41250.000    2.047
  41280.000    1.950
  41310.000    1.991
  41340.000    2.088
  41370.000    1.962
  41400.000    2.015
  41430.000    2.030
  41460.000    2.008
  41490.000    1.988
  41520.000    1.968
  41550.000    1.916
  41580.000    2.029
  41610.000    1.973
  41640.000    1.965
  41670.000    1.954
  41700.000    1.953
  41730.000    1.899
  41760.000    1.890
  41790.000    1.899
  41820.000    1.946
  41850.000    1.952
  41880.000    2.044
  41910.000    1.952
  41940.000    1.975
  41970.000    1.874
  42000.000    2.044
  42030.000    1.940
  42060.000    1.988
  42090.000    1.793
  42120.000    1.985
  42150.000    2.011
  42180.000    1.950
  42210.000    1.968
  42240.000    1.935
  42270.000    2.002
  42300.000    1.935
  42330.000    1.954
  42360.000    2.046
  42390.000    2.105
  42420.000    1.993
  42450.000    1.868
  42480.000    1.965
  42510.000    1.974
  42540.000    1.870
  42570.000    1.929
  42600.000    1.872
  42630.000    2.001
  42660.000    2.036
  42690.000    2.000
  42720.000    1.956
  42750.000    1.980
  42780.000    2.002
  42810.000    2.034
  42840.000    2.031
  42870.000    2.090
  42900.000    1.970
  42930.000    2.019
  42960.000    1.976
  42990.000    2.063
  43020.000    2.046
  43050.000    2.056
  43080.000    2.061
  43110.000    1.986
  43140.000    2.010
  43170.000    2.098
  43200.000    2.033
  43230.000    2.087
  43260.000    2.058
  43290.000    2.037
  43320.000    2.015
  43350.000    2.060
  43380.000    2.086
  43410.000    2.083
  43440.000    1.961
  43470.000    2.015
  43500.000    1.990
  43530.000    2.092
  43560.000    2.037
  43590.000    2.135
  43620.000    2.002
  43650.000    2.038
  43680.000    1.990
  43710.000    2.033
  43740.000    1.995
  43770.000    1.999
  43800.000    2.008
  43830.000    2.017
  43860.000    2.015
  43890.000    2.073
  43920.000    1.946
  43950.000    1.985
  43980.000    2.013
  44010.000    1.971
  44040.000    1.961
  44070.000    2.011
  44100.000    2.090
  44130.000    2.020
  44160.000    2.010
  44190.000    1.962
  44220.000    1.942
  44250.000    2.010
  44280.000    2.010
  44310.000    1.958
  44340.000    1.992
  44370.000    2.021
  44400.000    2.059
  44430.000    2.049
  44460.000    2.035
  44490.000    2.001
  44520.000    2.003
  44550.000    1.941
  44580.000    1.959
  44610.000    1.962
  44640.000    1.940
  44670.000    1.906
  44700.000    1.949
  44730.000    1.945
  44760.000    1.892
  44790.000    1.880
  44820.000    1.992
  44850.000    1.959
  44880.000    1.949
  44910.000    1.968
  44940.000    1.918
  44970.000    1.769
  45000.000    1.894
  45030.000    1.794
  45060.000    1.773
  45090.000    1.804
  45120.000    1.834
  45150.000    1.867
  45180.000    1.887
  45210.000    1.836
  45240.000    1.969
  45270.000    1.988
  45300.000    1.833
  45330.000    1.956
  45360.000    1.970
  45390.000    1.969
  45420.000    1.813
  45450.000    1.850
  45480.000    1.915
  45510.000    1.924
  45540.000    2.017
  45570.000    1.955
  45600.000    1.971
  45630.000    1.930
  45660.000    1.976
  45690.000    1.842
  45720.000    1.981
  45750.000    1.884
  45780.000    1.828
  45810.000    1.782
  45840.000    1.951
  45870.000    1.967
  45900.000    1.945
  45930.000    1.967
  45960.000    1.914
  45990.000    1.953
  46020.000    1.910
  46050.000    1.793
  46080.000    1.845
  46110.000    1.981
  46140.000    1.959
  46170.000    1.933
  46200.000    1.867
  46230.000    1.977
  46260.000    2.002
  46290.000    1.977
  46320.000    1.735
  46350.000    1.809
  46380.000    1.960
  46410.000    1.902
  46440.000    2.022
  46470.000    1.948
  46500.000    1.908
  46530.000    1.828
  46560.000    1.955
  46590.000    1.933
  46620.000    1.891
  46650.000    1.985
  46680.000    1.944
  46710.000    1.932
  46740.000    1.927
  46770.000    1.809
  46800.000    1.879
  46830.000    1.834
  46860.000    1.907
  46890.000    1.938
  46920.000    2.047
  46950.000    2.087
  46980.000    2.023
  47010.000    2.005
  47040.000    2.011
  47070.000    1.979
  47100.000    2.017
  47130.000    2.022
  47160.000    2.056
  47190.000    2.003
  47220.000    2.049
  47250.000    2.033
  47280.000    2.119
  47310.000    1.997
  47340.000    2.040
  47370.000    1.852
  47400.000    1.845
  47430.000    1.869
  47460.000    1.922
  47490.000    1.848
  47520.000    1.930
  47550.000    1.863
  47580.000    1.941
  47610.000    1.969
  47640.000    1.902
  47670.000    1.799
  47700.000    1.846
  47730.000    1.846
  47760.000    1.896
  47790.000    1.922
  47820.000    1.949
  47850.000    1.853
  47880.000    1.892
  47910.000    1.907
  47940.000    1.898
  47970.000    1.824
  48000.000    1.916
  48030.000    1.941
  48060.000    1.973
  48090.000    1.939
  48120.000    1.962
  48150.000    1.789
  48180.000    1.858
  48210.000    1.756
  48240.000    1.972
  48270.000    1.835
  48300.000    1.919
  48330.000    1.843
  48360.000    1.931
  48390.000    1.912
  48420.000    1.932
  48450.000    1.821
  48480.000    1.972
  48510.000    2.040
  48540.000    1.779
  48570.000    1.939
  48600.000    1.892
  48630.000    1.822
  48660.000    1.921
  48690.000    1.804
  48720.000    1.905
  48750.000    1.942
  48780.000    1.889
  48810.000    1.929
  48840.000    1.971
  48870.000    1.788
  48900.000    1.823
  48930.000    1.917
  48960.000    1.780
  48990.000    1.774
  49020.000    1.865
  49050.000    1.953
  49080.000    1.927
  49110.000    1.845
  49140.000    1.913
  49170.000    1.928
  49200.000    2.028
  49230.000    1.790
  49260.000    1.809
  49290.000    1.925
  49320.000    1.700
  49350.000    1.782
  49380.000    1.807
  49410.000    1.835
  49440.000    1.929
  49470.000    1.994
  49500.000    2.012
  49530.000    1.996
  49560.000    1.999
  49590.000    1.884
  49620.000    1.929
  49650.000    1.946
  49680.000    1.798
  49710.000    1.747
  49740.000    1.753
  49770.000    2.020
  49800.000    1.929
  49830.000    1.882
  49860.000    2.006
  49890.000    1.861
  49920.000    1.981
  49950.000    1.853
  49980.000    1.808
  50010.000    1.772
  50040.000    1.974
  50070.000    1.908
  50100.000    1.890
  50130.000    1.788
  50160.000    1.750
  50190.000    1.914
  50220.000    1.748
  50250.000    1.839
  50280.000    1.858
  50310.000    1.764
  50340.000    1.721
  50370.000    1.789
  50400.000    1.965
  50430.000    1.924
  50460.000    1.962
  50490.000    1.804
  50520.000    1.789
  50550.000    1.995
  50580.000    1.865
  50610.000    1.901
  50640.000    1.849
  50670.000    1.831
  50700.000    1.797
  50730.000    1.887
  50760.000    1.803
  50790.000    1.932
  50820.000    1.774
  50850.000    1.838
  50880.000    1.703
  50910.000    1.844
  50940.000    1.776
  50970.000    1.754
  51000.000    1.767
  51030.000    1.851
  51060.000    1.811
  51090.000    1.873
  51120.000    1.911
  51150.000    1.827
  51180.000    1.990
  51210.000    1.858
  51240.000    1.926
  51270.000    1.919
  51300.000    1.964
  51330.000    1.907
  51360.000    1.927
  51390.000    1.803
  51420.000    1.979
  51450.000    1.882
  51480.000    1.885
  51510.000    1.839
  51540.000    1.813
  51570.000    1.971
  51600.000    1.827
  51630.000    1.771
  51660.000    1.744
  51690.000    1.994
  51720.000    1.932
  51750.000    1.882
  51780.000    1.760
  51810.000    1.949
  51840.000    1.811
  51870.000    1.855
  51900.000    1.910
  51930.000    1.751
  51960.000    1.907
  51990.000    1.930
  52020.000    1.911
  52050.000    1.874
  52080.000    1.865
  52110.000    1.789
  52140.000    1.835
  52170.000    1.912
  52200.000    1.845
  52230.000    1.817
  52260.000    1.858
  52290.000    1.919
  52320.000    1.812
  52350.000    1.710
  52380.000    1.815
  52410.000    1.955
  52440.000    1.830
  52470.000    1.937
  52500.000    1.925
  52530.000    1.844
  52560.000    1.812
  52590.000    2.064
  52620.000    1.947
  52650.000    1.907
  52680.000    1.812
  52710.000    1.903
  52740.000    1.967
  52770.000    1.852
  52800.000    1.923
  52830.000    1.914
  52860.000    1.836
  52890.000    1.860
  52920.000    1.867
  52950.000    1.860
  52980.000    1.888
  53010.000    2.021
  53040.000    1.870
  53070.000    1.860
  53100.000    1.877
  53130.000    2.007
  53160.000    1.906
  53190.000    1.955
  53220.000    1.902
  53250.000    2.001
  53280.000    1.869
  53310.000    1.918
  53340.000    1.772
  53370.000    1.950
  53400.000    1.691
  53430.000    1.941
  53460.000    1.924
  53490.000    1.899
  53520.000    1.917
  53550.000    1.739
  53580.000    1.954
  53610.000    1.885
  53640.000    1.926
  53670.000    1.902
  53700.000    1.915
  53730.000    1.767
  53760.000    1.776
  53790.000    1.747
  53820.000    1.951
  53850.000    1.834
  53880.000    1.898
  53910.000    1.855
  53940.000    1.947
  53970.000    1.890
  54000.000    1.755
  54030.000    1.763
  54060.000    1.891
  54090.000    1.901
  54120.000    1.790
  54150.000    1.833
  54180.000    1.752
  54210.000    1.860
  54240.000    1.799
  54270.000    1.895
  54300.000    1.968
  54330.000    1.778
  54360.000    1.933
  54390.000    1.867
  54420.000    1.794
  54450.000    1.753
  54480.000    1.881
  54510.000    1.866
  54540.000    1.865
  54570.000    1.844
  54600.000    1.793
  54630.000    1.740
  54660.000    1.951
  54690.000    1.850
  54720.000    1.828
  54750.000    1.822
  54780.000    1.900
  54810.000    1.854
  54840.000    1.900
  54870.000    1.919
  54900.000    1.879
  54930.000    1.960
  54960.000    1.920
  54990.000    1.874
  55020.000    1.856
  55050.000    1.825
  55080.000    1.921
  55110.000    1.821
  55140.000    1.977
  55170.000    1.816
  55200.000    1.790
  55230.000    1.806
  55260.000    1.909
  55290.000    1.865
  55320.000    1.904
  55350.000    1.809
  55380.000    1.780
  55410.000    1.904
  55440.000    1.827
  55470.000    1.785
  55500.000    1.896
  55530.000    1.951
  55560.000    1.864
  55590.000    1.893
  55620.000    1.834
  55650.000    1.946
  55680.000    1.755
  55710.000    1.812
  55740.000    1.758
  55770.000    1.963
  55800.000    1.948
  55830.000    1.832
  55860.000    1.954
  55890.000    1.800
  55920.000    1.911
  55950.000    1.881
  55980.000    1.926
  56010.000    1.807
  56040.000    1.779
  56070.000    1.845
  56100.000    1.798
  56130.000    1.948
  56160.000    1.842
  56190.000    1.945
  56220.000    1.930
  56250.000    1.838
  56280.000    1.840
  56310.000    1.895
  56340.000    1.734
  56370.000    1.947
  56400.000    1.809
  56430.000    1.983
  56460.000    1.946
  56490.000    1.754
  56520.000    1.933
  56550.000    1.965
  56580.000    1.873
  56610.000    1.909
  56640.000    1.920
  56670.000    1.850
  56700.000    1.868
  56730.000    1.863
  56760.000    1.985
  56790.000    1.971
  56820.000    1.938
  56850.000    1.992
  56880.000    1.870
  56910.000    1.799
  56940.000    1.896
  56970.000    1.867
  57000.000    1.874
  57030.000    1.919
  57060.000    1.791
  57090.000    1.739
  57120.000    1.848
  57150.000    1.854
  57180.000    1.964
  57210.000    1.764
  57240.000    1.910
  57270.000    1.832
  57300.000    1.866
  57330.000    1.932
  57360.000    1.828
  57390.000    1.737
  57420.000    1.916
  57450.000    1.815
  57480.000    1.834
  57510.000    1.945
  57540.000    1.764
  57570.000    1.801
  57600.000    1.944
  57630.000    1.917
  57660.000    1.944
  57690.000    1.956
  57720.000    1.873
  57750.000    1.959
  57780.000    1.878
  57810.000    1.905
  57840.000    1.918
  57870.000    1.877
  57900.000    1.928
  57930.000    1.926
  57960.000    1.969
  57990.000    1.982
  58020.000    1.927
  58050.000    1.950
  58080.000    1.915
  58110.000    1.997
  58140.000    1.790
  58170.000    1.788
  58200.000    1.768
  58230.000    1.919
  58260.000    1.839
  58290.000    1.995
  58320.000    1.966
  58350.000    1.885
  58380.000    1.912
  58410.000    1.891
  58440.000    1.777
  58470.000    1.917
  58500.000    1.900
  58530.000    1.803
  58560.000    1.770
  58590.000    1.817
  58620.000    1.904
  58650.000    1.916
  58680.000    1.883
  58710.000    1.970
  58740.000    1.922
  58770.000    1.878
  58800.000    1.963
  58830.000    1.907
  58860.000    1.823
  58890.000    1.920
  58920.000    1.843
  58950.000    1.813
  58980.000    1.755
  59010.000    1.841
  59040.000    1.843
  59070.000    1.841
  59100.000    1.752
  59130.000    1.882
  59160.000    1.827
  59190.000    1.698
  59220.000    1.910
  59250.000    1.904
  59280.000    1.858
  59310.000    1.945
  59340.000    1.805
  59370.000    1.949
  59400.000    1.903
  59430.000    1.812
  59460.000    1.839
  59490.000    1.941
  59520.000    1.856
  59550.000    1.829
  59580.000    1.824
  59610.000    1.767
  59640.000    1.912
  59670.000    1.790
  59700.000    1.834
  59730.000    1.807
  59760.000    1.817
  59790.000    1.827
  59820.000    1.986
  59850.000    1.750
  59880.000    1.901
  59910.000    1.889
  59940.000    1.813
  59970.000    1.789
  60000.000    1.745
  60030.000    2.049
  60060.000    1.913
  60090.000    1.894
  60120.000    1.700
  60150.000    2.112
  60180.000    2.021
  60210.000    2.022
  60240.000    2.105
  60270.000    2.034
  60300.000    1.971
  60330.000    1.956
  60360.000    2.094
  60390.000    2.078
  60420.000    1.985
  60450.000    1.915
  60480.000    1.769
  60510.000    1.748
  60540.000    1.965
  60570.000    2.088
  60600.000    1.985
  60630.000    2.004
  60660.000    2.056
  60690.000    1.992
  60720.000    1.998
  60750.000    2.035
  60780.000    2.044
  60810.000    1.985
  60840.000    2.000
  60870.000    1.972
  60900.000    1.943
  60930.000    2.081
  60960.000    1.820
  60990.000    1.819
  61020.000    1.830
  61050.000    1.791
  61080.000    2.005
  61110.000    1.959
  61140.000    2.069
  61170.000    1.902
  61200.000    2.018
  61230.000    1.843
  61260.000    1.920
  61290.000    1.989
  61320.000    1.861
  61350.000    2.005
  61380.000    1.947
  61410.000    1.874
  61440.000    1.962
  61470.000    1.873
  61500.000    1.983
  61530.000    1.998
  61560.000    2.078
  61590.000    2.053
  61620.000    2.120
  61650.000    2.050
  61680.000    1.888
  61710.000    1.803
  61740.000    1.914
  61770.000    1.984
  61800.000    2.068
  61830.000    2.056
  61860.000    1.993
  61890.000    2.013
  61920.000    1.958
  61950.000    2.003
  61980.000    2.000
  62010.000    1.935
  62040.000    2.057
  62070.000    1.985
  62100.000    2.009
  62130.000    2.025
  62160.000    2.089
  62190.000    2.053
  62220.000    2.051
  62250.000    1.996
  62280.000    2.009
  62310.000    2.021
  62340.000    1.949
  62370.000    2.058
  62400.000    2.037
  62430.000    2.060
  62460.000    1.807
  62490.000    1.802
  62520.000    1.917
  62550.000    1.864
  62580.000    1.766
  62610.000    1.822
  62640.000    1.846
  62670.000    1.992
  62700.000    1.817
  62730.000    1.870
  62760.000    1.941
  62790.000    1.897
  62820.000    1.945
  62850.000    1.917
  62880.000    1.906
  62910.000    1.882
  62940.000    1.702
  62970.000    1.853
  63000.000    1.975
  63030.000    1.883
  63060.000    1.862
  63090.000    1.892
  63120.000    1.868
  63150.000    1.830
  63180.000    1.776
  63210.000    1.838
  63240.000    1.914
  63270.000    1.890
  63300.000    1.974
  63330.000    1.920
  63360.000    1.896
  63390.000    1.939
  63420.000    1.827
  63450.000    1.949
  63480.000    1.750
  63510.000    1.742
  63540.000    1.736
  63570.000    1.934
  63600.000    1.872
  63630.000    1.866
  63660.000    1.998
  63690.000    1.873
  63720.000    1.857
  63750.000    1.774
  63780.000    1.796
  63810.000    1.759
  63840.000    1.987
  63870.000    1.881
  63900.000    1.729
  63930.000    1.754
  63960.000    1.747
  63990.000    1.818
  64020.000    1.847
  64050.000    1.882
  64080.000    1.882
  64110.000    1.760
  64140.000    1.925
  64170.000    1.964
  64200.000    1.803
  64230.000    1.836
  64260.000    1.765
  64290.000    1.946
  64320.000    1.890
  64350.000    1.840
  64380.000    1.769
  64410.000    1.938
  64440.000    1.901
  64470.000    1.814
  64500.000    1.907
  64530.000    1.908
  64560.000    1.822
  64590.000    1.819
  64620.000    1.752
  64650.000    1.791
  64680.000    1.820
  64710.000    1.890
  64740.000    1.908
  64770.000    1.848
  64800.000    1.938
  64830.000    1.885
  64860.000    1.905
  64890.000    1.739
  64920.000    1.852
  64950.000    1.783
  64980.000    1.993
  65010.000    1.819
  65040.000    1.896
  65070.000    1.836
  65100.000    1.864
  65130.000    1.770
  65160.000    1.840
  65190.000    1.892
  65220.000    1.947
  65250.000    1.927
  65280.000    1.980
  65310.000    1.973
  65340.000    1.880
  65370.000    1.926
  65400.000    1.855
  65430.000    1.909
  65460.000    1.840
  65490.000    1.963
  65520.000    1.915
  65550.000    2.005
  65580.000    1.881
  65610.000    1.961
  65640.000    1.866
  65670.000    1.745
  65700.000    1.732
  65730.000    1.962
  65760.000    1.880
  65790.000    1.944
  65820.000    1.983
  65850.000    1.984
  65880.000    1.890
  65910.000    1.910
  65940.000    1.845
  65970.000    1.766
  66000.000    1.808
  66030.000    1.899
  66060.000    1.831
  66090.000    1.747
  66120.000    1.767
  66150.000    1.835
  66180.000    1.870
  66210.000    1.996
  66240.000    1.751
  66270.000    1.878
  66300.000    1.975
  66330.000    1.802
  66360.000    1.769
  66390.000    1.854
  66420.000    1.854
  66450.000    1.766
  66480.000    1.916
  66510.000    1.874
  66540.000    1.865
  66570.000    1.775
  66600.000    1.770
  66630.000    1.721
  66660.000    1.705
  66690.000    1.765
  66720.000    1.979
  66750.000    1.807
  66780.000    1.792
  66810.000    1.812
  66840.000    1.729
  66870.000    1.752
  66900.000    1.976
  66930.000    1.904
  66960.000    1.767
  66990.000    1.902
  67020.000    1.771
  67050.000    1.853
  67080.000    1.860
  67110.000    1.812
  67140.000    1.845
  67170.000    1.798
  67200.000    1.740
  67230.000    1.740
  67260.000    1.806
  67290.000    1.771
  67320.000    1.823
  67350.000    1.713
  67380.000    1.852
  67410.000    1.718
  67440.000    1.728
  67470.000    1.790
  67500.000    1.958
  67530.000    1.901
  67560.000    1.952
  67590.000    1.862
  67620.000    1.880
  67650.000    1.800
  67680.000    1.735
  67710.000    1.743
  67740.000    1.814
  67770.000    1.907
  67800.000    1.896
  67830.000    1.785
  67860.000    1.975
  67890.000    1.844
  67920.000    1.963
  67950.000    1.795
  67980.000    1.686
  68010.000    1.887
  68040.000    1.833
  68070.000    1.783
  68100.000    1.846
  68130.000    1.731
  68160.000    1.719
  68190.000    1.851
  68220.000    1.746
  68250.000    1.784
  68280.000    1.722
  68310.000    1.764
  68340.000    1.764
  68370.000    1.781
  68400.000    1.796
  68430.000    1.821
  68460.000    1.678
  68490.000    1.685
  68520.000    1.922
  68550.000    1.743
  68580.000    1.704
  68610.000    1.749
  68640.000    1.700
  68670.000    1.780
  68700.000    1.885
  68730.000    1.800
  68760.000    1.776
  68790.000    1.897
  68820.000    1.790
  68850.000    1.891
  68880.000    1.881
  68910.000    1.902
  68940.000    1.788
  68970.000    1.782
  69000.000    1.857
  69030.000    1.793
  69060.000    1.874
  69090.000    1.908
  69120.000    1.703
  69150.000    1.919
  69180.000    1.758
  69210.000    1.868
  69240.000    1.891
  69270.000    1.710
  69300.000    1.767
  69330.000    1.735
  69360.000    1.934
  69390.000    1.810
  69420.000    1.742
  69450.000    1.709
  69480.000    1.776
  69510.000    1.744
  69540.000    1.908
  69570.000    1.716
  69600.000    1.699
  69630.000    1.782
  69660.000    1.760
  69690.000    1.798
  69720.000    1.893
  69750.000    1.904
  69780.000    1.748
  69810.000    1.851
  69840.000    1.754
  69870.000    1.903
  69900.000    2.082
  69930.000    1.961
  69960.000    1.823
  69990.000    1.904
  70020.000    1.773
  70050.000    1.895
  70080.000    1.835
  70110.000    1.778
  70140.000    1.813
  70170.000    1.970
  70200.000    1.854
  70230.000    1.948
  70260.000    2.018
  70290.000    1.929
  70320.000    1.857
  70350.000    1.871
  70380.000    1.753
  70410.000    1.819
  70440.000    1.766
  70470.000    1.870
  70500.000    1.860
  70530.000    1.787
  70560.000    1.757
  70590.000    1.880
  70620.000    1.820
  70650.000    1.865
  70680.000    1.892
  70710.000    1.877
  70740.000    1.763
  70770.000    1.763
  70800.000    1.877
  70830.000    1.828
  70860.000    1.734
  70890.000    2.005
  70920.000    1.983
  70950.000    1.877
  70980.000    1.855
  71010.000    1.853
  71040.000    1.794
  71070.000    1.905
  71100.000    1.857
  71130.000    1.813
  71160.000    1.819
  71190.000    1.897
  71220.000    1.983
  71250.000    1.953
  71280.000    1.883
  71310.000    1.938
  71340.000    2.053
  71370.000    1.737
  71400.000    1.802
  71430.000    1.715
  71460.000    1.992
  71490.000    1.802
  71520.000    1.861
  71550.000    1.846
  71580.000    1.899
  71610.000    1.843
  71640.000    1.979
  71670.000    2.026
  71700.000    2.033
  71730.000    1.847
  71760.000    1.748
  71790.000    1.862
  71820.000    2.017
  71850.000    1.935
  71880.000    1.722
  71910.000    1.718
  71940.000    1.799
  71970.000    1.935
  72000.000    1.984
  72030.000    1.774
  72060.000    1.753
  72090.000    1.826
  72120.000    1.747
  72150.000    1.847
  72180.000    1.780
  72210.000    1.830
  72240.000    1.851
  72270.000    1.899
  72300.000    1.798
  72330.000    1.789
  72360.000    1.789
  72390.000    1.771
  72420.000    1.743
  72450.000    1.723
  72480.000    1.739
  72510.000    1.770
  72540.000    1.744
  72570.000    1.744
  72600.000    1.740
  72630.000    1.895
  72660.000    1.869
  72690.000    1.697
  72720.000    1.963
  72750.000    1.710
  72780.000    1.762
  72810.000    1.703
  72840.000    1.793
  72870.000    1.883
  72900.000    1.868
  72930.000    1.732
  72960.000    1.774
  72990.000    1.911
  73020.000    1.846
  73050.000    1.850
  73080.000    1.767
  73110.000    1.943
  73140.000    1.959
  73170.000    1.859
  73200.000    1.841
  73230.000    2.002
  73260.000    1.706
  73290.000    1.759
  73320.000    1.822
  73350.000    1.670
  73380.000    1.794
  73410.000    1.894
  73440.000    1.842
  73470.000    1.840
  73500.000    1.770
  73530.000    1.811
  73560.000    1.883
  73590.000    1.881
  73620.000    1.800
  73650.000    2.003
  73680.000    1.923
  73710.000    1.986
  73740.000    2.060
  73770.000    1.962
  73800.000    1.970
  73830.000    1.962
  73860.000    1.975
  73890.000    1.969
  73920.000    1.936
  73950.000    1.911
  73980.000    1.969
  74010.000    1.948
  74040.000    1.977
  74070.000    1.959
  74100.000    1.914
  74130.000    1.952
  74160.000    1.979
  74190.000    1.899
  74220.000    2.011
  74250.000    1.996
  74280.000    1.856
  74310.000    2.016
  74340.000    1.981
  74370.000    2.020
  74400.000    2.021
  74430.000    1.975
  74460.000    1.968
  74490.000    2.076
  74520.000    2.021
  74550.000    1.973
  74580.000    2.035
  74610.000    2.002
  74640.000    1.995
  74670.000    1.944
  74700.000    1.920
  74730.000    2.035
  74760.000    1.977
  74790.000    2.081
  74820.000    1.898
  74850.000    2.002
  74880.000    1.927
  74910.000    1.978
  74940.000    1.995
  74970.000    2.039
  75000.000    2.010
  75030.000    1.979
  75060.000    1.984
  75090.000    1.859
  75120.000    1.967
  75150.000    1.967
  75180.000    1.957
  75210.000    1.902
  75240.000    1.757
  75270.000    1.702
  75300.000    1.823
  75330.000    1.875
  75360.000    1.887
  75390.000    1.948
  75420.000    1.985
  75450.000    1.969
  75480.000    1.851
  75510.000    2.020
  75540.000    1.949
  75570.000    1.940
  75600.000    1.980
  75630.000    1.961
  75660.000    1.910
  75690.000    1.903
  75720.000    1.921
  75750.000    1.980
  75780.000    1.965
  75810.000    1.891
  75840.000    1.973
  75870.000    1.992
  75900.000    2.058
  75930.000    1.942
  75960.000    1.942
  75990.000    1.950
  76020.000    2.014
  76050.000    2.077
  76080.000    1.974
  76110.000    1.973
  76140.000    2.036
  76170.000    2.022
  76200.000    2.057
  76230.000    2.082
  76260.000    1.956
  76290.000    2.062
  76320.000    1.914
  76350.000    1.933
  76380.000    2.020
  76410.000    2.024
  76440.000    2.003
  76470.000    2.087
  76500.000    2.010
  76530.000    2.017
  76560.000    2.058
  76590.000    1.990
  76620.000    2.009
  76650.000    2.006
  76680.000    2.066
  76710.000    2.020
  76740.000    1.992
  76770.000    2.109
  76800.000    2.068
  76830.000    1.891
  76860.000    2.052
  76890.000    1.813
  76920.000    1.826
  76950.000    2.082
  76980.000    2.047
  77010.000    1.939
  77040.000    1.977
  77070.000    2.021
  77100.000    2.064
  77130.000    1.911
  77160.000    1.915
  77190.000    1.933
  77220.000    1.946
  77250.000    2.077
  77280.000    1.916
  77310.000    1.863
  77340.000    1.877
  77370.000    1.691
  77400.000    1.804
  77430.000    1.764
  77460.000    1.895
  77490.000    1.727
  77520.000    1.778
  77550.000    1.772
  77580.000    1.760
  77610.000    1.699
  77640.000    1.815
  77670.000    1.718
  77700.000    1.761
  77730.000    1.898
  77760.000    1.864
  77790.000    1.954
  77820.000    1.935
  77850.000    2.008
  77880.000    2.008
  77910.000    1.858
  77940.000    1.912
  77970.000    1.904
  78000.000    1.918
  78030.000    1.923
  78060.000    1.888
  78090.000    1.693
  78120.000    1.835
  78150.000    1.734
  78180.000    1.853
  78210.000    2.004
  78240.000    1.944
  78270.000    2.099
  78300.000    2.044
  78330.000    1.997
  78360.000    1.792
  78390.000    1.728
  78420.000    1.715
  78450.000    1.714
  78480.000    1.646
  78510.000    1.781
  78540.000    1.885
  78570.000    2.103
  78600.000    2.003
  78630.000    1.998
  78660.000    2.113
  78690.000    2.057
  78720.000    1.745
  78750.000    1.758
  78780.000    1.729
  78810.000    1.699
  78840.000    1.692
  78870.000    1.859
  78900.000    1.934
  78930.000    1.685
  78960.000    1.822
  78990.000    1.701
  79020.000    1.720
  79050.000    1.736
  79080.000    1.742
  79110.000    1.838
  79140.000    1.921
  79170.000    1.694
  79200.000    1.704
  79230.000    1.691
  79260.000    1.736
  79290.000    1.752
  79320.000    1.696
  79350.000    1.730
  79380.000    1.718
  79410.000    1.804
  79440.000    1.706
  79470.000    1.735
  79500.000    1.788
  79530.000    1.835
  79560.000    1.734
  79590.000    1.772
  79620.000    1.764
  79650.000    1.672
  79680.000    1.711
  79710.000    1.732
  79740.000    1.931
  79770.000    1.948
  79800.000    1.958
  79830.000    2.015
  79860.000    2.019
  79890.000    1.983
  79920.000    1.975
  79950.000    2.058
  79980.000    2.041
  80010.000    2.003
  80040.000    2.020
  80070.000    1.790
  80100.000    1.874
  80130.000    1.862
  80160.000    1.808
  80190.000    1.690
  80220.000    1.794
  80250.000    1.701
  80280.000    1.709
  80310.000    1.912
  80340.000    1.966
  80370.000    1.959
  80400.000    1.965
  80430.000    1.932
  80460.000    1.952
  80490.000    2.010
  80520.000    2.033
  80550.000    1.987
  80580.000    1.958
  80610.000    1.972
  80640.000    1.967
  80670.000    1.982
  80700.000    1.931
  80730.000    1.942
  80760.000    1.998
  80790.000    2.007
  80820.000    1.987
  80850.000    2.092
  80880.000    2.031
  80910.000    2.009
  80940.000    2.061
  80970.000    2.037
  81000.000    2.025
  81030.000    2.073
  81060.000    1.832
  81090.000    1.976
  81120.000    1.929
  81150.000    1.993
  81180.000    1.831
  81210.000    1.940
  81240.000    2.012
  81270.000    1.889
  81300.000    1.906
  81330.000    1.975
  81360.000    1.948
  81390.000    1.820
  81420.000    1.946
  81450.000    1.955
  81480.000    1.877
  81510.000    1.964
  81540.000    1.848
  81570.000    1.940
  81600.000    2.045
  81630.000    2.022
  81660.000    1.937
  81690.000    1.954
  81720.000    1.873
  81750.000    1.943
  81780.000    1.821
  81810.000    1.953
  81840.000    1.894
  81870.000    1.948
  81900.000    1.993
  81930.000    1.959
  81960.000    1.980
  81990.000    1.963
  82020.000    1.861
  82050.000    2.035
  82080.000    1.871
  82110.000    1.951
  82140.000    1.884
  82170.000    1.934
  82200.000    2.069
  82230.000    1.863
  82260.000    1.883
  82290.000    1.838
  82320.000    1.919
  82350.000    1.991
  82380.000    1.994
  82410.000    2.014
  82440.000    1.969
  82470.000    1.813
  82500.000    1.792
  82530.000    1.801
  82560.000    1.988
  82590.000    1.765
  82620.000    1.771
  82650.000    1.903
  82680.000    2.022
  82710.000    1.998
  82740.000    1.879
  82770.000    1.918
  82800.000    2.115
  82830.000    1.934
  82860.000    1.831
  82890.000    1.951
  82920.000    1.860
  82950.000    1.822
  82980.000    1.897
  83010.000    2.014
  83040.000    1.899
  83070.000    2.074
  83100.000    1.854
  83130.000    1.794
  83160.000    1.961
  83190.000    1.954
  83220.000    1.931
  83250.000    1.893
  83280.000    1.902
  83310.000    1.933
  83340.000    2.021
  83370.000    1.837
  83400.000    1.987
  83430.000    1.954
  83460.000    1.836
  83490.000    1.903
  83520.000    1.929
  83550.000    1.851
  83580.000    1.921
  83610.000    1.791
  83640.000    1.934
  83670.000    1.834
  83700.000    1.913
  83730.000    2.000
  83760.000    1.936
  83790.000    1.916
  83820.000    1.830
  83850.000    1.873
  83880.000    1.843
  83910.000    1.979
  83940.000    1.964
  83970.000    1.848
  84000.000    1.931
  84030.000    1.767
  84060.000    1.844
  84090.000    1.853
  84120.000    1.841
  84150.000    1.928
  84180.000    1.907
  84210.000    1.995
  84240.000    1.813
  84270.000    1.885
  84300.000    1.946
  84330.000    1.874
  84360.000    1.991
  84390.000    1.963
  84420.000    1.772
  84450.000    1.902
  84480.000    1.850
  84510.000    1.878
  84540.000    1.830
  84570.000    1.922
  84600.000    1.811
  84630.000    1.897
  84660.000    1.749
  84690.000    1.930
  84720.000    1.843
  84750.000    1.815
  84780.000    1.880
  84810.000    1.888
  84840.000    1.836
  84870.000    1.923
  84900.000    1.860
  84930.000    1.906
  84960.000    1.833
  84990.000    1.788
  85020.000    1.950
  85050.000    1.864
  85080.000    1.888
  85110.000    1.884
  85140.000    1.854
  85170.000    1.861
  85200.000    1.867
  85230.000    1.822
  85260.000    1.869
  85290.000    1.889
  85320.000    1.896
  85350.000    1.932
  85380.000    1.910
  85410.000    1.782
  85440.000    1.907
  85470.000    1.927
  85500.000    1.896
  85530.000    1.925
  85560.000    1.874
  85590.000    1.941
  85620.000    1.708
  85650.000    1.855
  85680.000    1.975
  85710.000    1.914
  85740.000    1.890
  85770.000    1.906
  85800.000    1.906
  85830.000    1.882
  85860.000    1.911
  85890.000    1.835
  85920.000    1.861
  85950.000    1.844
  85980.000    1.911
  86010.000    1.938
  86040.000    1.940
  86070.000    1.855
  86100.000    1.860
  86130.000    1.894
  86160.000    1.869
  86190.000    1.868
  86220.000    1.944
  86250.000    1.738
  86280.000    1.827
  86310.000    1.934
  86340.000    1.844
  86370.000    1.832
  86400.000    1.903
  86430.000    1.989
  86460.000    1.893
  86490.000    1.842
  86520.000    1.848
  86550.000    1.871
  86580.000    1.747
  86610.000    1.909
  86640.000    1.945
  86670.000    1.794
  86700.000    1.999
  86730.000    1.879
  86760.000    1.956
  86790.000    1.808
  86820.000    1.962
  86850.000    1.836
  86880.000    1.887
  86910.000    1.859
  86940.000    1.888
  86970.000    1.755
  87000.000    1.750
  87030.000    1.870
  87060.000    1.886
  87090.000    1.932
  87120.000    1.918
  87150.000    1.930
  87180.000    1.918
  87210.000    1.931
  87240.000    1.912
  87270.000    1.931
  87300.000    1.942
  87330.000    1.822
  87360.000    1.819
  87390.000    1.824
  87420.000    1.878
  87450.000    1.876
  87480.000    1.798
  87510.000    1.870
  87540.000    1.796
  87570.000    1.936
  87600.000    1.804
  87630.000    1.785
  87660.000    1.952
  87690.000    1.915
  87720.000    2.032
  87750.000    1.812
  87780.000    1.862
  87810.000    1.876
  87840.000    1.747
  87870.000    1.730
  87900.000    1.911
  87930.000    1.907
  87960.000    1.887
  87990.000    2.032
  88020.000    1.940
  88050.000    1.928
  88080.000    1.994
  88110.000    1.902
  88140.000    1.861
  88170.000    1.925
  88200.000    1.897
  88230.000    1.962
  88260.000    1.876
  88290.000    1.891
  88320.000    1.824
  88350.000    1.802
  88380.000    1.886
  88410.000    1.874
  88440.000    1.846
  88470.000    2.008
  88500.000    1.819
  88530.000    1.859
  88560.000    1.857
  88590.000    1.862
  88620.000    1.834
  88650.000    1.822
  88680.000    1.919
  88710.000    1.799
  88740.000    1.951
  88770.000    1.956
  88800.000    1.866
  88830.000    1.826
  88860.000    1.841
  88890.000    1.814
  88920.000    1.836
  88950.000    1.780
  88980.000    1.890
  89010.000    1.808
  89040.000    1.966
  89070.000    1.839
  89100.000    1.789
  89130.000    1.789
  89160.000    1.809
  89190.000    1.932
  89220.000    1.942
  89250.000    1.913
  89280.000    1.706
  89310.000    1.812
  89340.000    1.895
  89370.000    1.722
  89400.000    1.846
  89430.000    1.870
  89460.000    1.873
  89490.000    1.857
  89520.000    1.924
  89550.000    1.878
  89580.000    1.719
  89610.000    1.894
  89640.000    1.831
  89670.000    1.765
  89700.000    1.886
  89730.000    1.799
  89760.000    1.813
  89790.000    1.801
  89820.000    1.795
  89850.000    1.785
  89880.000    1.894
  89910.000    1.856
  89940.000    1.875
  89970.000    1.917
  90000.000    1.847
  90030.000    1.863
  90060.000    1.862
  90090.000    1.840
  90120.000    1.834
  90150.000    1.908
  90180.000    1.908
  90210.000    1.954
  90240.000    1.796
  90270.000    1.933
  90300.000    1.888
  90330.000    1.935
  90360.000    1.876
  90390.000    1.921
  90420.000    1.962
  90450.000    1.879
  90480.000    1.807
  90510.000    1.817
  90540.000    1.891
  90570.000    1.941
  90600.000    1.975
  90630.000    1.772
  90660.000    1.881
  90690.000    1.770
  90720.000    1.847
  90750.000    1.918
  90780.000    1.780
  90810.000    1.896
  90840.000    1.705
  90870.000    1.754
  90900.000    1.815
  90930.000    1.826
  90960.000    1.860
  90990.000    1.785
  91020.000    1.857
  91050.000    1.798
  91080.000    1.870
  91110.000    1.770
  91140.000    1.900
  91170.000    1.880
  91200.000    1.849
  91230.000    1.859
  91260.000    1.851
  91290.000    1.783
  91320.000    1.740
  91350.000    1.904
  91380.000    1.880
  91410.000    1.876
  91440.000    1.889
  91470.000    1.869
  91500.000    1.951
  91530.000    1.868
  91560.000    1.955
  91590.000    1.918
  91620.000    1.919
  91650.000    1.871
  91680.000    2.010
  91710.000    1.957
  91740.000    1.787
  91770.000    1.752
  91800.000    1.883
  91830.000    1.831
  91860.000    1.772
  91890.000    1.881
  91920.000    1.908
  91950.000    1.827
  91980.000    1.943
  92010.000    1.871
  92040.000    1.852
  92070.000    1.823
  92100.000    1.852
  92130.000    1.926
  92160.000    1.914
  92190.000    1.875
  92220.000    1.859
  92250.000    1.881
  92280.000    1.713
  92310.000    1.942
  92340.000    1.765
  92370.000    1.865
  92400.000    1.917
  92430.000    1.883
  92460.000    1.900
  92490.000    1.802
  92520.000    1.766
  92550.000    1.960
  92580.000    1.932
  92610.000    1.901
  92640.000    1.757
  92670.000    1.909
  92700.000    1.776
  92730.000    1.883
  92760.000    1.859
  92790.000    1.838
  92820.000    1.960
  92850.000    1.929
  92880.000    1.891
  92910.000    1.846
  92940.000    1.924
  92970.000    1.895
  93000.000    1.860
  93030.000    1.915
  93060.000    1.816
  93090.000    1.875
  93120.000    1.936
  93150.000    1.813
  93180.000    1.768
  93210.000    1.837
  93240.000    1.892
  93270.000    1.904
  93300.000    1.890
  93330.000    1.817
  93360.000    1.807
  93390.000    1.896
  93420.000    1.887
  93450.000    1.782
  93480.000    1.833
  93510.000    1.883
  93540.000    1.833
  93570.000    1.892
  93600.000    1.961
  93630.000    1.849
  93660.000    1.753
  93690.000    1.783
  93720.000    1.809
  93750.000    1.781
  93780.000    1.856
  93810.000    1.946
  93840.000    1.741
  93870.000    1.769
  93900.000    1.736
  93930.000    1.899
  93960.000    1.954
  93990.000    1.893
  94020.000    1.840
  94050.000    1.757
  94080.000    1.849
  94110.000    1.853
  94140.000    1.815
  94170.000    1.850
  94200.000    1.855
  94230.000    1.782
  94260.000    1.889
  94290.000    1.827
  94320.000    1.848
  94350.000    1.798
  94380.000    1.864
  94410.000    1.758
  94440.000    1.702
  94470.000    1.782
  94500.000    1.781
  94530.000    1.939
  94560.000    1.888
  94590.000    1.852
  94620.000    1.894
  94650.000    1.902
  94680.000    1.879
  94710.000    1.783
  94740.000    1.884
  94770.000    1.863
  94800.000    1.869
  94830.000    1.713
  94860.000    1.913
  94890.000    1.706
  94920.000    1.772
  94950.000    1.891
  94980.000    1.821
  95010.000    1.925
  95040.000    1.838
  95070.000    1.923
  95100.000    1.842
  95130.000    1.889
  95160.000    1.748
  95190.000    1.822
  95220.000    1.810
  95250.000    1.762
  95280.000    1.797
  95310.000    1.894
  95340.000    1.735
  95370.000    1.820
  95400.000    1.938
  95430.000    1.818
  95460.000    1.882
  95490.000    1.889
  95520.000    1.852
  95550.000    1.875
  95580.000    1.944
  95610.000    1.753
  95640.000    1.942
  95670.000    1.947
  95700.000    1.835
  95730.000    1.931
  95760.000    1.852
  95790.000    1.867
  95820.000    1.863
  95850.000    1.809
  95880.000    1.899
  95910.000    1.853
  95940.000    1.887
  95970.000    1.925
  96000.000    1.835
  96030.000    1.871
  96060.000    1.968
  96090.000    1.991
  96120.000    1.952
  96150.000    1.791
  96180.000    1.814
  96210.000    1.906
  96240.000    1.916
  96270.000    1.785
  96300.000    1.772
  96330.000    1.821
  96360.000    1.884
  96390.000    1.853
  96420.000    1.762
  96450.000    1.846
  96480.000    1.839
  96510.000    1.778
  96540.000    1.841
  96570.000    1.893
  96600.000    1.778
  96630.000    1.724
  96660.000    1.903
  96690.000    1.702
  96720.000    1.758
  96750.000    1.811
  96780.000    1.848
  96810.000    1.939
  96840.000    2.005
  96870.000    1.813
  96900.000    1.795
  96930.000    1.749
  96960.000    1.905
  96990.000    1.779
  97020.000    1.857
  97050.000    1.911
  97080.000    1.850
  97110.000    1.770
  97140.000    1.752
  97170.000    1.880
  97200.000    1.912
  97230.000    1.956
  97260.000    1.749
  97290.000    1.785
  97320.000    1.902
  97350.000    1.886
  97380.000    1.781
  97410.000    1.755
  97440.000    1.789
  97470.000    1.792
  97500.000    1.773
  97530.000    1.724
  97560.000    1.904
  97590.000    1.896
  97620.000    1.942
  97650.000    1.721
  97680.000    1.880
  97710.000    1.969
  97740.000    1.759
  97770.000    1.869
  97800.000    1.934
  97830.000    1.888
  97860.000    1.885
  97890.000    1.814
  97920.000    1.812
  97950.000    1.867
  97980.000    1.928
  98010.000    1.737
  98040.000    1.727
  98070.000    1.812
  98100.000    1.818
  98130.000    1.819
  98160.000    1.877
  98190.000    1.771
  98220.000    1.757
  98250.000    1.985
  98280.000    1.864
  98310.000    1.830
  98340.000    1.796
  98370.000    1.808
  98400.000    1.784
  98430.000    1.895
  98460.000    1.772
  98490.000    1.841
  98520.000    1.890
  98550.000    1.754
  98580.000    1.812
  98610.000    1.930
  98640.000    1.811
  98670.000    1.904
  98700.000    1.871
  98730.000    1.824
  98760.000    1.840
  98790.000    1.816
  98820.000    1.794
  98850.000    1.826
  98880.000    1.885
  98910.000    1.850
  98940.000    1.798
  98970.000    1.756
  99000.000    1.903
  99030.000    1.852
  99060.000    1.917
  99090.000    1.829
  99120.000    1.865
  99150.000    1.798
  99180.000    1.805
  99210.000    1.908
  99240.000    1.925
  99270.000    1.929
  99300.000    1.776
  99330.000    1.863
  99360.000    1.911
  99390.000    1.790
  99420.000    1.928
  99450.000    1.894
  99480.000    1.932
  99510.000    1.807
  99540.000    1.924
  99570.000    2.042
  99600.000    1.947
  99630.000    1.890
  99660.000    1.897
  99690.000    1.886
  99720.000    1.952
  99750.000    1.919
  99780.000    1.945
  99810.000    1.759
  99840.000    1.910
  99870.000    1.907
  99900.000    1.985
  99930.000    1.823
  99960.000    1.970
  99990.000    1.895
