# Supplementary material for: Identification and validation of biomarkers associated with lactic acid metabolism in diabetic nephropathy
Source: PeerJ. 2026 Mar 3;14:e20761. doi: 10.7717/peerj.20761 (PMC12965171; doi:10.7717/peerj.20761)
Supplement: Supplemental Information 43 [file peerj-14-20761-s043.xvg]

# This file was created Tue Jul 15 20:50:41 2025
# Created by:
#                     :-) GROMACS - gmx distance, 2023.2 (-:
# 
# Executable:   /usr/local/gromacs/bin/gmx
# Data prefix:  /usr/local/gromacs
# Working dir:  /root/autodl-tmp/102_NJZK-20403-7-2/PTGS2_CIMICOXIB-67890/1
# Command line:
#   gmx distance -f md_0_1.xtc -s md_0_1.tpr -n distance_pairs.ndx -select 'com of group 24 plus com of group 8' -oall distance_group24_group8.xvg
# gmx distance is part of G R O M A C S:
#
# Georgetown Riga Oslo Madrid Amsterdam Chisinau Stockholm
#
@    title "Distance"
@    xaxis  label "Time (ps)"
@    yaxis  label "Distance (nm)"
@TYPE xy
      0.000    1.872
     30.000    1.840
     60.000    1.754
     90.000    1.858
    120.000    1.732
    150.000    1.734
    180.000    1.803
    210.000    1.848
    240.000    1.763
    270.000    1.798
    300.000    1.848
    330.000    1.806
    360.000    1.873
    390.000    1.868
    420.000    1.799
    450.000    1.802
    480.000    1.870
    510.000    1.817
    540.000    1.901
    570.000    1.896
    600.000    1.760
    630.000    1.749
    660.000    1.708
    690.000    1.664
    720.000    1.833
    750.000    1.858
    780.000    1.863
    810.000    1.901
    840.000    1.888
    870.000    1.724
    900.000    1.928
    930.000    1.784
    960.000    1.769
    990.000    1.927
   1020.000    1.861
   1050.000    1.854
   1080.000    1.870
   1110.000    1.761
   1140.000    1.781
   1170.000    1.818
   1200.000    1.935
   1230.000    1.799
   1260.000    1.981
   1290.000    1.837
   1320.000    1.874
   1350.000    1.860
   1380.000    1.866
   1410.000    1.853
   1440.000    1.951
   1470.000    1.883
   1500.000    1.919
   1530.000    1.833
   1560.000    1.753
   1590.000    1.866
   1620.000    1.825
   1650.000    1.951
   1680.000    1.786
   1710.000    1.794
   1740.000    1.869
   1770.000    1.892
   1800.000    1.818
   1830.000    1.847
   1860.000    1.823
   1890.000    2.004
   1920.000    1.868
   1950.000    1.756
   1980.000    1.866
   2010.000    1.844
   2040.000    1.893
   2070.000    1.810
   2100.000    1.734
   2130.000    1.745
   2160.000    1.780
   2190.000    1.814
   2220.000    1.873
   2250.000    1.851
   2280.000    1.808
   2310.000    1.818
   2340.000    1.891
   2370.000    1.864
   2400.000    1.955
   2430.000    1.925
   2460.000    1.945
   2490.000    1.971
   2520.000    1.976
   2550.000    2.011
   2580.000    1.998
   2610.000    1.961
   2640.000    1.989
   2670.000    1.982
   2700.000    1.946
   2730.000    2.012
   2760.000    2.009
   2790.000    2.018
   2820.000    1.970
   2850.000    2.020
   2880.000    2.016
   2910.000    2.033
   2940.000    2.041
   2970.000    1.946
   3000.000    2.009
   3030.000    1.951
   3060.000    1.899
   3090.000    1.885
   3120.000    1.904
   3150.000    1.867
   3180.000    1.883
   3210.000    1.794
   3240.000    1.935
   3270.000    1.909
   3300.000    1.841
   3330.000    1.911
   3360.000    2.048
   3390.000    1.891
   3420.000    1.923
   3450.000    1.873
   3480.000    1.880
   3510.000    1.848
   3540.000    1.856
   3570.000    1.852
   3600.000    1.876
   3630.000    1.929
   3660.000    1.985
   3690.000    1.983
   3720.000    1.886
   3750.000    1.923
   3780.000    1.870
   3810.000    1.942
   3840.000    1.925
   3870.000    1.981
   3900.000    1.869
   3930.000    1.850
   3960.000    1.854
   3990.000    1.880
   4020.000    1.881
   4050.000    1.888
   4080.000    1.895
   4110.000    1.813
   4140.000    1.906
   4170.000    1.791
   4200.000    1.886
   4230.000    1.951
   4260.000    1.947
   4290.000    1.848
   4320.000    1.946
   4350.000    1.834
   4380.000    1.817
   4410.000    1.970
   4440.000    1.864
   4470.000    1.858
   4500.000    1.828
   4530.000    1.891
   4560.000    1.823
   4590.000    1.777
   4620.000    1.887
   4650.000    1.873
   4680.000    1.712
   4710.000    1.787
   4740.000    1.813
   4770.000    1.855
   4800.000    1.807
   4830.000    1.857
   4860.000    1.930
   4890.000    1.832
   4920.000    1.793
   4950.000    1.752
   4980.000    1.829
   5010.000    1.785
   5040.000    1.817
   5070.000    1.946
   5100.000    1.987
   5130.000    1.888
   5160.000    1.789
   5190.000    1.892
   5220.000    1.993
   5250.000    1.924
   5280.000    1.909
   5310.000    1.767
   5340.000    1.949
   5370.000    1.909
   5400.000    1.996
   5430.000    1.842
   5460.000    1.947
   5490.000    1.887
   5520.000    1.801
   5550.000    1.853
   5580.000    1.939
   5610.000    1.886
   5640.000    1.763
   5670.000    1.851
   5700.000    1.919
   5730.000    1.890
   5760.000    1.779
   5790.000    1.917
   5820.000    1.887
   5850.000    1.931
   5880.000    1.799
   5910.000    1.947
   5940.000    1.893
   5970.000    1.825
   6000.000    1.842
   6030.000    1.841
   6060.000    1.899
   6090.000    1.795
   6120.000    1.823
   6150.000    1.880
   6180.000    1.864
   6210.000    1.816
   6240.000    1.897
   6270.000    1.861
   6300.000    1.876
   6330.000    1.839
   6360.000    1.890
   6390.000    1.781
   6420.000    1.885
   6450.000    1.826
   6480.000    1.898
   6510.000    1.861
   6540.000    1.930
   6570.000    1.909
   6600.000    1.890
   6630.000    1.864
   6660.000    1.827
   6690.000    1.957
   6720.000    1.822
   6750.000    1.926
   6780.000    1.936
   6810.000    1.879
   6840.000    1.770
   6870.000    1.790
   6900.000    1.925
   6930.000    1.930
   6960.000    2.010
   6990.000    1.887
   7020.000    1.882
   7050.000    1.895
   7080.000    1.898
   7110.000    1.873
   7140.000    1.952
   7170.000    1.895
   7200.000    1.813
   7230.000    1.938
   7260.000    1.861
   7290.000    1.914
   7320.000    1.931
   7350.000    1.838
   7380.000    1.787
   7410.000    1.884
   7440.000    1.875
   7470.000    1.958
   7500.000    1.850
   7530.000    1.783
   7560.000    1.878
   7590.000    1.841
   7620.000    1.830
   7650.000    1.886
   7680.000    1.905
   7710.000    1.875
   7740.000    1.886
   7770.000    1.892
   7800.000    1.903
   7830.000    1.943
   7860.000    1.945
   7890.000    1.821
   7920.000    1.902
   7950.000    1.741
   7980.000    1.900
   8010.000    1.961
   8040.000    1.924
   8070.000    1.966
   8100.000    1.924
   8130.000    1.950
   8160.000    1.773
   8190.000    1.818
   8220.000    1.864
   8250.000    1.937
   8280.000    1.857
   8310.000    1.960
   8340.000    1.919
   8370.000    1.945
   8400.000    1.923
   8430.000    1.982
   8460.000    1.927
   8490.000    1.925
   8520.000    1.874
   8550.000    1.884
   8580.000    1.891
   8610.000    1.868
   8640.000    1.730
   8670.000    1.910
   8700.000    1.768
   8730.000    1.900
   8760.000    1.856
   8790.000    1.829
   8820.000    1.896
   8850.000    1.845
   8880.000    1.859
   8910.000    1.839
   8940.000    1.919
   8970.000    1.860
   9000.000    1.819
   9030.000    1.857
   9060.000    1.875
   9090.000    1.840
   9120.000    1.889
   9150.000    1.778
   9180.000    1.801
   9210.000    1.872
   9240.000    1.866
   9270.000    1.805
   9300.000    1.860
   9330.000    1.869
   9360.000    1.837
   9390.000    1.810
   9420.000    1.855
   9450.000    1.860
   9480.000    1.842
   9510.000    1.887
   9540.000    1.884
   9570.000    1.803
   9600.000    1.898
   9630.000    1.840
   9660.000    1.899
   9690.000    1.888
   9720.000    1.880
   9750.000    1.782
   9780.000    1.868
   9810.000    1.859
   9840.000    1.826
   9870.000    2.040
   9900.000    1.903
   9930.000    1.926
   9960.000    1.899
   9990.000    1.907
  10020.000    1.873
  10050.000    1.887
  10080.000    1.868
  10110.000    2.045
  10140.000    1.817
  10170.000    1.895
  10200.000    1.902
  10230.000    1.967
  10260.000    1.866
  10290.000    1.956
  10320.000    1.810
  10350.000    1.924
  10380.000    1.950
  10410.000    1.984
  10440.000    1.893
  10470.000    1.980
  10500.000    1.917
  10530.000    1.923
  10560.000    1.893
  10590.000    1.883
  10620.000    1.943
  10650.000    2.048
  10680.000    1.939
  10710.000    1.854
  10740.000    1.863
  10770.000    1.841
  10800.000    1.863
  10830.000    1.932
  10860.000    1.861
  10890.000    1.926
  10920.000    2.018
  10950.000    1.866
  10980.000    1.902
  11010.000    1.979
  11040.000    1.936
  11070.000    1.797
  11100.000    1.975
  11130.000    1.747
  11160.000    2.013
  11190.000    1.953
  11220.000    2.035
  11250.000    1.965
  11280.000    2.017
  11310.000    1.978
  11340.000    1.976
  11370.000    1.996
  11400.000    1.967
  11430.000    1.962
  11460.000    2.005
  11490.000    2.075
  11520.000    2.051
  11550.000    2.076
  11580.000    1.960
  11610.000    1.935
  11640.000    1.948
  11670.000    2.016
  11700.000    1.945
  11730.000    1.914
  11760.000    1.979
  11790.000    1.973
  11820.000    2.025
  11850.000    2.000
  11880.000    2.028
  11910.000    1.968
  11940.000    1.950
  11970.000    1.918
  12000.000    2.036
  12030.000    1.994
  12060.000    1.975
  12090.000    2.009
  12120.000    2.050
  12150.000    1.994
  12180.000    1.977
  12210.000    1.972
  12240.000    1.989
  12270.000    2.051
  12300.000    1.946
  12330.000    1.950
  12360.000    1.926
  12390.000    1.950
  12420.000    2.081
  12450.000    2.006
  12480.000    1.952
  12510.000    1.952
  12540.000    1.986
  12570.000    1.967
  12600.000    1.990
  12630.000    1.958
  12660.000    1.927
  12690.000    1.946
  12720.000    1.942
  12750.000    1.925
  12780.000    2.039
  12810.000    1.991
  12840.000    1.944
  12870.000    1.965
  12900.000    2.028
  12930.000    1.950
  12960.000    1.985
  12990.000    2.013
  13020.000    1.961
  13050.000    1.927
  13080.000    2.028
  13110.000    2.008
  13140.000    2.015
  13170.000    2.011
  13200.000    1.991
  13230.000    1.973
  13260.000    2.015
  13290.000    2.086
  13320.000    2.094
  13350.000    2.055
  13380.000    2.029
  13410.000    1.986
  13440.000    2.003
  13470.000    2.012
  13500.000    2.036
  13530.000    2.135
  13560.000    2.099
  13590.000    2.016
  13620.000    1.924
  13650.000    2.009
  13680.000    1.969
  13710.000    2.064
  13740.000    2.010
  13770.000    2.091
  13800.000    1.989
  13830.000    2.021
  13860.000    1.974
  13890.000    2.016
  13920.000    2.010
  13950.000    2.025
  13980.000    2.041
  14010.000    2.055
  14040.000    2.032
  14070.000    1.974
  14100.000    1.991
  14130.000    2.064
  14160.000    2.037
  14190.000    2.014
  14220.000    2.058
  14250.000    1.965
  14280.000    1.975
  14310.000    2.016
  14340.000    2.062
  14370.000    2.117
  14400.000    2.080
  14430.000    2.026
  14460.000    2.030
  14490.000    2.045
  14520.000    2.060
  14550.000    1.986
  14580.000    2.041
  14610.000    2.035
  14640.000    2.042
  14670.000    2.027
  14700.000    2.070
  14730.000    2.091
  14760.000    2.040
  14790.000    2.005
  14820.000    2.076
  14850.000    1.992
  14880.000    2.012
  14910.000    1.956
  14940.000    1.978
  14970.000    2.014
  15000.000    2.064
  15030.000    1.991
  15060.000    2.092
  15090.000    2.046
  15120.000    2.131
  15150.000    2.031
  15180.000    2.055
  15210.000    2.053
  15240.000    2.057
  15270.000    2.056
  15300.000    1.991
  15330.000    2.026
  15360.000    2.006
  15390.000    1.968
  15420.000    1.966
  15450.000    2.103
  15480.000    2.029
  15510.000    2.041
  15540.000    2.068
  15570.000    1.982
  15600.000    2.069
  15630.000    2.094
  15660.000    1.956
  15690.000    2.077
  15720.000    2.075
  15750.000    2.067
  15780.000    2.045
  15810.000    1.947
  15840.000    1.994
  15870.000    2.108
  15900.000    1.966
  15930.000    2.037
  15960.000    1.968
  15990.000    1.943
  16020.000    1.983
  16050.000    1.959
  16080.000    1.987
  16110.000    2.010
  16140.000    2.018
  16170.000    2.093
  16200.000    1.987
  16230.000    2.071
  16260.000    2.029
  16290.000    2.005
  16320.000    1.999
  16350.000    2.062
  16380.000    2.035
  16410.000    2.065
  16440.000    2.089
  16470.000    2.010
  16500.000    2.003
  16530.000    2.010
  16560.000    2.031
  16590.000    2.050
  16620.000    1.963
  16650.000    1.999
  16680.000    2.037
  16710.000    2.030
  16740.000    1.977
  16770.000    2.070
  16800.000    1.957
  16830.000    1.981
  16860.000    2.001
  16890.000    2.054
  16920.000    2.014
  16950.000    2.027
  16980.000    2.051
  17010.000    2.070
  17040.000    2.004
  17070.000    2.041
  17100.000    2.035
  17130.000    2.093
  17160.000    2.058
  17190.000    2.125
  17220.000    2.096
  17250.000    2.064
  17280.000    2.021
  17310.000    2.108
  17340.000    2.017
  17370.000    1.985
  17400.000    2.052
  17430.000    2.003
  17460.000    2.064
  17490.000    1.953
  17520.000    1.963
  17550.000    2.025
  17580.000    1.999
  17610.000    2.016
  17640.000    2.050
  17670.000    2.029
  17700.000    1.885
  17730.000    2.030
  17760.000    1.962
  17790.000    1.975
  17820.000    1.964
  17850.000    2.066
  17880.000    1.977
  17910.000    2.039
  17940.000    2.030
  17970.000    1.841
  18000.000    1.885
  18030.000    1.852
  18060.000    1.983
  18090.000    1.885
  18120.000    1.756
  18150.000    1.792
  18180.000    1.814
  18210.000    1.754
  18240.000    1.993
  18270.000    1.777
  18300.000    1.927
  18330.000    1.991
  18360.000    1.815
  18390.000    1.863
  18420.000    1.880
  18450.000    1.868
  18480.000    1.881
  18510.000    1.837
  18540.000    1.879
  18570.000    1.811
  18600.000    1.827
  18630.000    1.997
  18660.000    1.774
  18690.000    1.924
  18720.000    1.801
  18750.000    1.930
  18780.000    1.765
  18810.000    1.771
  18840.000    1.883
  18870.000    1.761
  18900.000    1.879
  18930.000    1.820
  18960.000    1.828
  18990.000    1.754
  19020.000    1.869
  19050.000    1.796
  19080.000    1.777
  19110.000    1.923
  19140.000    1.947
  19170.000    1.930
  19200.000    1.943
  19230.000    1.925
  19260.000    1.919
  19290.000    1.859
  19320.000    1.774
  19350.000    1.797
  19380.000    1.886
  19410.000    1.932
  19440.000    1.795
  19470.000    1.997
  19500.000    1.849
  19530.000    1.774
  19560.000    1.799
  19590.000    1.807
  19620.000    1.784
  19650.000    1.901
  19680.000    1.983
  19710.000    1.960
  19740.000    1.932
  19770.000    1.893
  19800.000    1.872
  19830.000    1.742
  19860.000    1.768
  19890.000    1.870
  19920.000    1.884
  19950.000    1.818
  19980.000    1.807
  20010.000    1.759
  20040.000    1.784
  20070.000    1.996
  20100.000    1.984
  20130.000    1.779
  20160.000    1.808
  20190.000    1.804
  20220.000    1.884
  20250.000    1.805
  20280.000    1.844
  20310.000    1.951
  20340.000    1.747
  20370.000    1.760
  20400.000    1.769
  20430.000    1.845
  20460.000    1.823
  20490.000    1.740
  20520.000    1.834
  20550.000    1.788
  20580.000    1.960
  20610.000    1.776
  20640.000    1.791
  20670.000    1.812
  20700.000    1.801
  20730.000    1.775
  20760.000    1.919
  20790.000    1.729
  20820.000    1.856
  20850.000    1.779
  20880.000    1.837
  20910.000    1.833
  20940.000    1.716
  20970.000    1.822
  21000.000    1.953
  21030.000    1.725
  21060.000    1.877
  21090.000    1.709
  21120.000    1.723
  21150.000    1.855
  21180.000    1.930
  21210.000    1.767
  21240.000    1.759
  21270.000    1.825
  21300.000    1.733
  21330.000    1.802
  21360.000    1.740
  21390.000    1.910
  21420.000    1.887
  21450.000    1.755
  21480.000    1.838
  21510.000    1.735
  21540.000    1.830
  21570.000    1.755
  21600.000    1.786
  21630.000    1.871
  21660.000    1.982
  21690.000    1.953
  21720.000    1.862
  21750.000    1.862
  21780.000    1.946
  21810.000    1.862
  21840.000    1.953
  21870.000    1.979
  21900.000    1.707
  21930.000    1.876
  21960.000    1.756
  21990.000    1.794
  22020.000    1.847
  22050.000    1.838
  22080.000    1.870
  22110.000    1.905
  22140.000    1.834
  22170.000    1.872
  22200.000    1.863
  22230.000    1.843
  22260.000    1.771
  22290.000    1.856
  22320.000    1.882
  22350.000    1.859
  22380.000    1.862
  22410.000    1.884
  22440.000    1.865
  22470.000    1.754
  22500.000    1.884
  22530.000    1.817
  22560.000    1.742
  22590.000    1.748
  22620.000    1.750
  22650.000    1.707
  22680.000    1.813
  22710.000    1.895
  22740.000    1.775
  22770.000    1.761
  22800.000    1.882
  22830.000    1.766
  22860.000    1.902
  22890.000    1.806
  22920.000    1.752
  22950.000    1.941
  22980.000    1.917
  23010.000    1.875
  23040.000    1.871
  23070.000    1.823
  23100.000    1.850
  23130.000    1.819
  23160.000    1.888
  23190.000    1.795
  23220.000    1.879
  23250.000    1.808
  23280.000    1.811
  23310.000    1.793
  23340.000    1.816
  23370.000    1.869
  23400.000    1.949
  23430.000    1.954
  23460.000    1.880
  23490.000    1.763
  23520.000    1.788
  23550.000    1.888
  23580.000    1.849
  23610.000    1.770
  23640.000    1.834
  23670.000    1.825
  23700.000    1.829
  23730.000    1.819
  23760.000    1.889
  23790.000    1.911
  23820.000    1.870
  23850.000    1.835
  23880.000    1.819
  23910.000    1.874
  23940.000    1.903
  23970.000    1.837
  24000.000    1.802
  24030.000    1.890
  24060.000    1.869
  24090.000    1.966
  24120.000    1.906
  24150.000    1.867
  24180.000    1.776
  24210.000    1.795
  24240.000    1.878
  24270.000    1.814
  24300.000    1.885
  24330.000    1.847
  24360.000    1.906
  24390.000    1.951
  24420.000    1.910
  24450.000    1.814
  24480.000    1.795
  24510.000    1.803
  24540.000    1.864
  24570.000    2.021
  24600.000    1.830
  24630.000    1.868
  24660.000    1.757
  24690.000    1.888
  24720.000    1.795
  24750.000    1.859
  24780.000    1.769
  24810.000    1.879
  24840.000    1.817
  24870.000    1.742
  24900.000    1.809
  24930.000    1.836
  24960.000    1.781
  24990.000    1.797
  25020.000    1.808
  25050.000    1.805
  25080.000    1.918
  25110.000    1.788
  25140.000    1.870
  25170.000    1.964
  25200.000    1.867
  25230.000    1.784
  25260.000    1.785
  25290.000    1.946
  25320.000    1.801
  25350.000    1.893
  25380.000    1.945
  25410.000    1.915
  25440.000    1.812
  25470.000    1.963
  25500.000    1.938
  25530.000    1.777
  25560.000    1.802
  25590.000    1.858
  25620.000    1.889
  25650.000    1.811
  25680.000    1.903
  25710.000    1.865
  25740.000    1.911
  25770.000    1.893
  25800.000    1.781
  25830.000    1.842
  25860.000    1.893
  25890.000    1.908
  25920.000    1.925
  25950.000    1.809
  25980.000    1.797
  26010.000    1.844
  26040.000    1.944
  26070.000    1.761
  26100.000    1.832
  26130.000    1.871
  26160.000    1.879
  26190.000    1.937
  26220.000    1.980
  26250.000    1.827
  26280.000    1.865
  26310.000    1.886
  26340.000    1.852
  26370.000    1.846
  26400.000    1.803
  26430.000    1.837
  26460.000    1.801
  26490.000    1.867
  26520.000    1.766
  26550.000    1.829
  26580.000    1.847
  26610.000    1.864
  26640.000    1.902
  26670.000    1.920
  26700.000    1.835
  26730.000    1.954
  26760.000    1.927
  26790.000    1.954
  26820.000    1.960
  26850.000    1.817
  26880.000    1.979
  26910.000    1.908
  26940.000    1.951
  26970.000    1.920
  27000.000    1.922
  27030.000    1.990
  27060.000    1.903
  27090.000    1.954
  27120.000    1.746
  27150.000    1.994
  27180.000    1.794
  27210.000    1.840
  27240.000    1.817
  27270.000    1.831
  27300.000    1.948
  27330.000    1.908
  27360.000    1.873
  27390.000    1.970
  27420.000    1.868
  27450.000    1.905
  27480.000    1.840
  27510.000    1.873
  27540.000    1.820
  27570.000    1.888
  27600.000    1.935
  27630.000    1.880
  27660.000    1.901
  27690.000    1.854
  27720.000    1.898
  27750.000    1.863
  27780.000    1.911
  27810.000    1.961
  27840.000    1.839
  27870.000    1.810
  27900.000    1.739
  27930.000    1.838
  27960.000    1.792
  27990.000    1.985
  28020.000    1.965
  28050.000    1.931
  28080.000    1.833
  28110.000    1.847
  28140.000    1.889
  28170.000    1.909
  28200.000    1.764
  28230.000    1.770
  28260.000    1.832
  28290.000    1.854
  28320.000    1.784
  28350.000    1.762
  28380.000    1.850
  28410.000    1.967
  28440.000    1.859
  28470.000    1.748
  28500.000    1.801
  28530.000    1.793
  28560.000    1.738
  28590.000    1.785
  28620.000    1.815
  28650.000    1.916
  28680.000    1.882
  28710.000    1.895
  28740.000    1.806
  28770.000    1.844
  28800.000    1.898
  28830.000    1.827
  28860.000    1.910
  28890.000    1.858
  28920.000    1.755
  28950.000    1.816
  28980.000    1.993
  29010.000    1.949
  29040.000    1.799
  29070.000    1.906
  29100.000    1.935
  29130.000    1.823
  29160.000    1.864
  29190.000    1.936
  29220.000    1.801
  29250.000    1.780
  29280.000    1.879
  29310.000    2.023
  29340.000    1.874
  29370.000    1.950
  29400.000    1.947
  29430.000    1.836
  29460.000    1.771
  29490.000    1.819
  29520.000    1.950
  29550.000    1.769
  29580.000    1.860
  29610.000    1.953
  29640.000    1.705
  29670.000    1.704
  29700.000    1.787
  29730.000    1.818
  29760.000    1.948
  29790.000    1.824
  29820.000    1.853
  29850.000    1.894
  29880.000    1.941
  29910.000    1.961
  29940.000    1.823
  29970.000    2.041
  30000.000    1.842
  30030.000    2.098
  30060.000    1.990
  30090.000    1.827
  30120.000    1.936
  30150.000    1.788
  30180.000    1.791
  30210.000    1.983
  30240.000    1.799
  30270.000    1.756
  30300.000    1.769
  30330.000    1.800
  30360.000    1.833
  30390.000    1.947
  30420.000    1.971
  30450.000    1.855
  30480.000    1.847
  30510.000    1.852
  30540.000    1.760
  30570.000    1.798
  30600.000    1.850
  30630.000    1.866
  30660.000    1.856
  30690.000    1.950
  30720.000    1.843
  30750.000    1.836
  30780.000    1.872
  30810.000    1.760
  30840.000    1.948
  30870.000    1.842
  30900.000    1.758
  30930.000    1.800
  30960.000    1.899
  30990.000    1.828
  31020.000    1.874
  31050.000    1.866
  31080.000    1.768
  31110.000    1.865
  31140.000    1.758
  31170.000    1.877
  31200.000    1.922
  31230.000    1.835
  31260.000    1.770
  31290.000    1.923
  31320.000    1.756
  31350.000    1.868
  31380.000    1.734
  31410.000    1.842
  31440.000    1.889
  31470.000    1.956
  31500.000    1.872
  31530.000    1.809
  31560.000    1.788
  31590.000    1.915
  31620.000    1.779
  31650.000    1.834
  31680.000    1.855
  31710.000    1.791
  31740.000    1.822
  31770.000    1.854
  31800.000    1.775
  31830.000    1.754
  31860.000    1.794
  31890.000    1.868
  31920.000    1.757
  31950.000    1.768
  31980.000    1.781
  32010.000    1.784
  32040.000    1.796
  32070.000    1.828
  32100.000    1.824
  32130.000    1.753
  32160.000    1.869
  32190.000    1.928
  32220.000    1.849
  32250.000    1.845
  32280.000    1.915
  32310.000    1.804
  32340.000    1.885
  32370.000    1.820
  32400.000    1.936
  32430.000    1.902
  32460.000    1.986
  32490.000    1.842
  32520.000    1.943
  32550.000    2.042
  32580.000    1.995
  32610.000    1.954
  32640.000    1.761
  32670.000    1.821
  32700.000    1.797
  32730.000    1.939
  32760.000    1.829
  32790.000    1.915
  32820.000    1.906
  32850.000    1.847
  32880.000    1.875
  32910.000    2.031
  32940.000    1.917
  32970.000    1.804
  33000.000    1.769
  33030.000    1.887
  33060.000    1.782
  33090.000    1.829
  33120.000    1.926
  33150.000    1.965
  33180.000    1.869
  33210.000    1.955
  33240.000    1.929
  33270.000    1.989
  33300.000    1.970
  33330.000    1.863
  33360.000    1.951
  33390.000    1.889
  33420.000    1.825
  33450.000    2.037
  33480.000    1.811
  33510.000    1.963
  33540.000    1.867
  33570.000    1.903
  33600.000    1.868
  33630.000    1.771
  33660.000    1.833
  33690.000    1.911
  33720.000    1.902
  33750.000    1.944
  33780.000    1.869
  33810.000    1.859
  33840.000    1.879
  33870.000    1.799
  33900.000    1.876
  33930.000    1.846
  33960.000    2.031
  33990.000    1.822
  34020.000    1.980
  34050.000    1.967
  34080.000    1.916
  34110.000    2.006
  34140.000    1.922
  34170.000    1.848
  34200.000    2.020
  34230.000    1.947
  34260.000    1.910
  34290.000    1.993
  34320.000    1.926
  34350.000    1.980
  34380.000    2.010
  34410.000    1.830
  34440.000    1.936
  34470.000    1.974
  34500.000    1.964
  34530.000    1.934
  34560.000    1.944
  34590.000    1.914
  34620.000    1.892
  34650.000    1.873
  34680.000    1.913
  34710.000    1.942
  34740.000    1.804
  34770.000    1.978
  34800.000    1.858
  34830.000    1.953
  34860.000    1.940
  34890.000    1.938
  34920.000    1.966
  34950.000    1.878
  34980.000    1.974
  35010.000    1.887
  35040.000    1.915
  35070.000    1.881
  35100.000    1.927
  35130.000    1.899
  35160.000    1.863
  35190.000    1.870
  35220.000    1.852
  35250.000    1.948
  35280.000    1.958
  35310.000    1.915
  35340.000    1.892
  35370.000    1.994
  35400.000    1.867
  35430.000    1.848
  35460.000    1.955
  35490.000    1.864
  35520.000    2.037
  35550.000    1.854
  35580.000    1.840
  35610.000    1.799
  35640.000    1.875
  35670.000    1.832
  35700.000    1.878
  35730.000    1.947
  35760.000    1.943
  35790.000    1.904
  35820.000    2.045
  35850.000    2.048
  35880.000    2.072
  35910.000    2.033
  35940.000    2.045
  35970.000    2.023
  36000.000    2.054
  36030.000    2.103
  36060.000    2.062
  36090.000    2.093
  36120.000    2.060
  36150.000    2.055
  36180.000    2.081
  36210.000    2.002
  36240.000    2.021
  36270.000    2.109
  36300.000    2.075
  36330.000    1.958
  36360.000    2.079
  36390.000    2.006
  36420.000    2.059
  36450.000    2.069
  36480.000    2.025
  36510.000    2.068
  36540.000    2.047
  36570.000    2.076
  36600.000    2.012
  36630.000    2.071
  36660.000    2.059
  36690.000    2.120
  36720.000    2.032
  36750.000    2.027
  36780.000    2.001
  36810.000    2.014
  36840.000    2.064
  36870.000    2.023
  36900.000    1.987
  36930.000    2.040
  36960.000    2.089
  36990.000    2.059
  37020.000    2.094
  37050.000    2.002
  37080.000    2.006
  37110.000    2.027
  37140.000    2.000
  37170.000    1.985
  37200.000    2.136
  37230.000    2.046
  37260.000    2.090
  37290.000    2.054
  37320.000    2.082
  37350.000    2.054
  37380.000    2.049
  37410.000    2.062
  37440.000    2.056
  37470.000    2.064
  37500.000    2.079
  37530.000    2.048
  37560.000    2.018
  37590.000    2.098
  37620.000    2.012
  37650.000    2.003
  37680.000    2.032
  37710.000    2.046
  37740.000    1.993
  37770.000    2.040
  37800.000    1.995
  37830.000    2.022
  37860.000    2.005
  37890.000    2.035
  37920.000    2.074
  37950.000    2.095
  37980.000    1.988
  38010.000    1.996
  38040.000    1.997
  38070.000    2.084
  38100.000    1.988
  38130.000    2.038
  38160.000    2.022
  38190.000    2.076
  38220.000    1.990
  38250.000    2.083
  38280.000    1.990
  38310.000    2.071
  38340.000    2.063
  38370.000    2.068
  38400.000    2.003
  38430.000    2.025
  38460.000    1.941
  38490.000    2.065
  38520.000    1.977
  38550.000    2.011
  38580.000    2.063
  38610.000    2.075
  38640.000    2.079
  38670.000    2.082
  38700.000    2.043
  38730.000    2.066
  38760.000    1.908
  38790.000    2.034
  38820.000    2.004
  38850.000    2.002
  38880.000    2.057
  38910.000    2.046
  38940.000    2.037
  38970.000    1.990
  39000.000    1.966
  39030.000    2.089
  39060.000    2.068
  39090.000    2.078
  39120.000    1.945
  39150.000    2.020
  39180.000    2.084
  39210.000    1.986
  39240.000    1.996
  39270.000    1.975
  39300.000    2.032
  39330.000    2.003
  39360.000    1.981
  39390.000    1.959
  39420.000    1.965
  39450.000    1.828
  39480.000    2.079
  39510.000    2.050
  39540.000    2.087
  39570.000    2.085
  39600.000    1.905
  39630.000    2.088
  39660.000    2.040
  39690.000    2.024
  39720.000    2.071
  39750.000    2.051
  39780.000    2.062
  39810.000    2.015
  39840.000    2.064
  39870.000    2.075
  39900.000    2.006
  39930.000    2.130
  39960.000    2.192
  39990.000    2.131
  40020.000    2.114
  40050.000    2.295
  40080.000    2.074
  40110.000    2.154
  40140.000    2.277
  40170.000    2.238
  40200.000    2.226
  40230.000    2.250
  40260.000    2.252
  40290.000    2.091
  40320.000    2.163
  40350.000    2.076
  40380.000    2.087
  40410.000    2.148
  40440.000    2.058
  40470.000    2.155
  40500.000    2.101
  40530.000    2.055
  40560.000    2.204
  40590.000    2.183
  40620.000    2.089
  40650.000    2.123
  40680.000    2.108
  40710.000    2.063
  40740.000    2.039
  40770.000    2.011
  40800.000    2.079
  40830.000    2.032
  40860.000    1.915
  40890.000    1.847
  40920.000    1.834
  40950.000    2.028
  40980.000    1.992
  41010.000    2.061
  41040.000    1.998
  41070.000    2.010
  41100.000    2.040
  41130.000    1.844
  41160.000    1.940
  41190.000    2.004
  41220.000    1.991
  41250.000    2.039
  41280.000    1.944
  41310.000    1.983
  41340.000    2.082
  41370.000    1.956
  41400.000    2.008
  41430.000    2.026
  41460.000    2.003
  41490.000    1.984
  41520.000    1.963
  41550.000    1.913
  41580.000    2.023
  41610.000    1.970
  41640.000    1.960
  41670.000    1.951
  41700.000    1.947
  41730.000    1.898
  41760.000    1.890
  41790.000    1.898
  41820.000    1.941
  41850.000    1.950
  41880.000    2.041
  41910.000    1.947
  41940.000    1.968
  41970.000    1.869
  42000.000    2.036
  42030.000    1.932
  42060.000    1.985
  42090.000    1.787
  42120.000    1.982
  42150.000    2.006
  42180.000    1.949
  42210.000    1.966
  42240.000    1.931
  42270.000    1.998
  42300.000    1.931
  42330.000    1.948
  42360.000    2.042
  42390.000    2.100
  42420.000    1.986
  42450.000    1.860
  42480.000    1.962
  42510.000    1.968
  42540.000    1.863
  42570.000    1.919
  42600.000    1.864
  42630.000    1.995
  42660.000    2.029
  42690.000    1.995
  42720.000    1.949
  42750.000    1.972
  42780.000    1.994
  42810.000    2.028
  42840.000    2.025
  42870.000    2.083
  42900.000    1.964
  42930.000    2.010
  42960.000    1.966
  42990.000    2.054
  43020.000    2.038
  43050.000    2.046
  43080.000    2.053
  43110.000    1.974
  43140.000    2.001
  43170.000    2.087
  43200.000    2.022
  43230.000    2.079
  43260.000    2.050
  43290.000    2.028
  43320.000    2.011
  43350.000    2.053
  43380.000    2.077
  43410.000    2.076
  43440.000    1.956
  43470.000    2.011
  43500.000    1.985
  43530.000    2.090
  43560.000    2.034
  43590.000    2.127
  43620.000    1.998
  43650.000    2.032
  43680.000    1.987
  43710.000    2.026
  43740.000    1.989
  43770.000    1.989
  43800.000    2.002
  43830.000    2.011
  43860.000    2.007
  43890.000    2.066
  43920.000    1.941
  43950.000    1.982
  43980.000    2.008
  44010.000    1.966
  44040.000    1.955
  44070.000    2.001
  44100.000    2.082
  44130.000    2.013
  44160.000    2.002
  44190.000    1.953
  44220.000    1.931
  44250.000    2.000
  44280.000    2.000
  44310.000    1.949
  44340.000    1.981
  44370.000    2.013
  44400.000    2.050
  44430.000    2.038
  44460.000    2.025
  44490.000    1.991
  44520.000    1.996
  44550.000    1.935
  44580.000    1.952
  44610.000    1.954
  44640.000    1.934
  44670.000    1.904
  44700.000    1.946
  44730.000    1.940
  44760.000    1.885
  44790.000    1.874
  44820.000    1.985
  44850.000    1.954
  44880.000    1.945
  44910.000    1.963
  44940.000    1.913
  44970.000    1.764
  45000.000    1.889
  45030.000    1.786
  45060.000    1.771
  45090.000    1.803
  45120.000    1.832
  45150.000    1.863
  45180.000    1.880
  45210.000    1.830
  45240.000    1.965
  45270.000    1.985
  45300.000    1.829
  45330.000    1.951
  45360.000    1.965
  45390.000    1.958
  45420.000    1.809
  45450.000    1.844
  45480.000    1.908
  45510.000    1.920
  45540.000    2.011
  45570.000    1.950
  45600.000    1.969
  45630.000    1.927
  45660.000    1.971
  45690.000    1.837
  45720.000    1.978
  45750.000    1.881
  45780.000    1.823
  45810.000    1.778
  45840.000    1.944
  45870.000    1.957
  45900.000    1.941
  45930.000    1.963
  45960.000    1.913
  45990.000    1.948
  46020.000    1.906
  46050.000    1.790
  46080.000    1.842
  46110.000    1.972
  46140.000    1.951
  46170.000    1.924
  46200.000    1.863
  46230.000    1.973
  46260.000    1.999
  46290.000    1.974
  46320.000    1.729
  46350.000    1.808
  46380.000    1.959
  46410.000    1.901
  46440.000    2.022
  46470.000    1.945
  46500.000    1.904
  46530.000    1.824
  46560.000    1.950
  46590.000    1.925
  46620.000    1.886
  46650.000    1.980
  46680.000    1.940
  46710.000    1.929
  46740.000    1.925
  46770.000    1.807
  46800.000    1.880
  46830.000    1.833
  46860.000    1.905
  46890.000    1.936
  46920.000    2.042
  46950.000    2.084
  46980.000    2.019
  47010.000    2.004
  47040.000    2.004
  47070.000    1.971
  47100.000    2.014
  47130.000    2.019
  47160.000    2.052
  47190.000    2.002
  47220.000    2.044
  47250.000    2.030
  47280.000    2.113
  47310.000    1.990
  47340.000    2.033
  47370.000    1.849
  47400.000    1.838
  47430.000    1.863
  47460.000    1.920
  47490.000    1.846
  47520.000    1.926
  47550.000    1.861
  47580.000    1.939
  47610.000    1.966
  47640.000    1.899
  47670.000    1.798
  47700.000    1.845
  47730.000    1.848
  47760.000    1.895
  47790.000    1.920
  47820.000    1.948
  47850.000    1.852
  47880.000    1.893
  47910.000    1.911
  47940.000    1.896
  47970.000    1.823
  48000.000    1.914
  48030.000    1.941
  48060.000    1.972
  48090.000    1.935
  48120.000    1.958
  48150.000    1.788
  48180.000    1.856
  48210.000    1.754
  48240.000    1.970
  48270.000    1.833
  48300.000    1.916
  48330.000    1.844
  48360.000    1.929
  48390.000    1.911
  48420.000    1.929
  48450.000    1.818
  48480.000    1.966
  48510.000    2.037
  48540.000    1.775
  48570.000    1.938
  48600.000    1.891
  48630.000    1.817
  48660.000    1.919
  48690.000    1.801
  48720.000    1.902
  48750.000    1.940
  48780.000    1.886
  48810.000    1.927
  48840.000    1.971
  48870.000    1.786
  48900.000    1.822
  48930.000    1.918
  48960.000    1.779
  48990.000    1.771
  49020.000    1.863
  49050.000    1.949
  49080.000    1.923
  49110.000    1.843
  49140.000    1.913
  49170.000    1.929
  49200.000    2.027
  49230.000    1.790
  49260.000    1.807
  49290.000    1.926
  49320.000    1.698
  49350.000    1.782
  49380.000    1.808
  49410.000    1.834
  49440.000    1.927
  49470.000    1.994
  49500.000    2.009
  49530.000    1.996
  49560.000    1.997
  49590.000    1.884
  49620.000    1.924
  49650.000    1.942
  49680.000    1.798
  49710.000    1.746
  49740.000    1.750
  49770.000    2.015
  49800.000    1.926
  49830.000    1.878
  49860.000    2.003
  49890.000    1.856
  49920.000    1.979
  49950.000    1.851
  49980.000    1.806
  50010.000    1.770
  50040.000    1.975
  50070.000    1.904
  50100.000    1.889
  50130.000    1.782
  50160.000    1.746
  50190.000    1.910
  50220.000    1.748
  50250.000    1.840
  50280.000    1.858
  50310.000    1.765
  50340.000    1.719
  50370.000    1.790
  50400.000    1.966
  50430.000    1.924
  50460.000    1.962
  50490.000    1.808
  50520.000    1.789
  50550.000    1.996
  50580.000    1.868
  50610.000    1.900
  50640.000    1.852
  50670.000    1.834
  50700.000    1.802
  50730.000    1.888
  50760.000    1.806
  50790.000    1.933
  50820.000    1.777
  50850.000    1.842
  50880.000    1.705
  50910.000    1.848
  50940.000    1.781
  50970.000    1.756
  51000.000    1.769
  51030.000    1.852
  51060.000    1.810
  51090.000    1.875
  51120.000    1.913
  51150.000    1.827
  51180.000    1.989
  51210.000    1.857
  51240.000    1.928
  51270.000    1.919
  51300.000    1.969
  51330.000    1.910
  51360.000    1.934
  51390.000    1.807
  51420.000    1.982
  51450.000    1.881
  51480.000    1.886
  51510.000    1.843
  51540.000    1.818
  51570.000    1.972
  51600.000    1.829
  51630.000    1.775
  51660.000    1.747
  51690.000    1.995
  51720.000    1.934
  51750.000    1.887
  51780.000    1.760
  51810.000    1.951
  51840.000    1.812
  51870.000    1.859
  51900.000    1.912
  51930.000    1.751
  51960.000    1.909
  51990.000    1.931
  52020.000    1.913
  52050.000    1.875
  52080.000    1.865
  52110.000    1.789
  52140.000    1.837
  52170.000    1.909
  52200.000    1.844
  52230.000    1.816
  52260.000    1.853
  52290.000    1.917
  52320.000    1.810
  52350.000    1.708
  52380.000    1.816
  52410.000    1.955
  52440.000    1.832
  52470.000    1.937
  52500.000    1.928
  52530.000    1.844
  52560.000    1.814
  52590.000    2.063
  52620.000    1.951
  52650.000    1.908
  52680.000    1.814
  52710.000    1.901
  52740.000    1.966
  52770.000    1.851
  52800.000    1.921
  52830.000    1.914
  52860.000    1.835
  52890.000    1.861
  52920.000    1.866
  52950.000    1.861
  52980.000    1.889
  53010.000    2.019
  53040.000    1.870
  53070.000    1.860
  53100.000    1.876
  53130.000    2.006
  53160.000    1.905
  53190.000    1.954
  53220.000    1.900
  53250.000    2.003
  53280.000    1.868
  53310.000    1.917
  53340.000    1.771
  53370.000    1.945
  53400.000    1.688
  53430.000    1.935
  53460.000    1.922
  53490.000    1.899
  53520.000    1.915
  53550.000    1.736
  53580.000    1.950
  53610.000    1.883
  53640.000    1.924
  53670.000    1.899
  53700.000    1.910
  53730.000    1.767
  53760.000    1.776
  53790.000    1.747
  53820.000    1.949
  53850.000    1.833
  53880.000    1.897
  53910.000    1.854
  53940.000    1.943
  53970.000    1.887
  54000.000    1.756
  54030.000    1.763
  54060.000    1.894
  54090.000    1.901
  54120.000    1.793
  54150.000    1.831
  54180.000    1.752
  54210.000    1.859
  54240.000    1.798
  54270.000    1.895
  54300.000    1.966
  54330.000    1.775
  54360.000    1.930
  54390.000    1.865
  54420.000    1.795
  54450.000    1.753
  54480.000    1.881
  54510.000    1.867
  54540.000    1.866
  54570.000    1.845
  54600.000    1.790
  54630.000    1.739
  54660.000    1.946
  54690.000    1.846
  54720.000    1.828
  54750.000    1.822
  54780.000    1.896
  54810.000    1.851
  54840.000    1.894
  54870.000    1.913
  54900.000    1.874
  54930.000    1.959
  54960.000    1.915
  54990.000    1.868
  55020.000    1.853
  55050.000    1.824
  55080.000    1.919
  55110.000    1.822
  55140.000    1.971
  55170.000    1.812
  55200.000    1.786
  55230.000    1.803
  55260.000    1.902
  55290.000    1.861
  55320.000    1.898
  55350.000    1.806
  55380.000    1.776
  55410.000    1.899
  55440.000    1.823
  55470.000    1.785
  55500.000    1.894
  55530.000    1.949
  55560.000    1.861
  55590.000    1.890
  55620.000    1.831
  55650.000    1.938
  55680.000    1.751
  55710.000    1.805
  55740.000    1.757
  55770.000    1.958
  55800.000    1.943
  55830.000    1.831
  55860.000    1.954
  55890.000    1.798
  55920.000    1.908
  55950.000    1.877
  55980.000    1.922
  56010.000    1.802
  56040.000    1.775
  56070.000    1.842
  56100.000    1.791
  56130.000    1.942
  56160.000    1.838
  56190.000    1.942
  56220.000    1.927
  56250.000    1.833
  56280.000    1.834
  56310.000    1.888
  56340.000    1.730
  56370.000    1.945
  56400.000    1.806
  56430.000    1.981
  56460.000    1.945
  56490.000    1.755
  56520.000    1.928
  56550.000    1.965
  56580.000    1.870
  56610.000    1.910
  56640.000    1.922
  56670.000    1.852
  56700.000    1.873
  56730.000    1.864
  56760.000    1.984
  56790.000    1.971
  56820.000    1.933
  56850.000    1.989
  56880.000    1.865
  56910.000    1.798
  56940.000    1.895
  56970.000    1.869
  57000.000    1.874
  57030.000    1.916
  57060.000    1.788
  57090.000    1.736
  57120.000    1.848
  57150.000    1.853
  57180.000    1.961
  57210.000    1.763
  57240.000    1.908
  57270.000    1.833
  57300.000    1.868
  57330.000    1.931
  57360.000    1.830
  57390.000    1.738
  57420.000    1.914
  57450.000    1.812
  57480.000    1.833
  57510.000    1.943
  57540.000    1.762
  57570.000    1.801
  57600.000    1.944
  57630.000    1.917
  57660.000    1.945
  57690.000    1.957
  57720.000    1.873
  57750.000    1.954
  57780.000    1.876
  57810.000    1.906
  57840.000    1.918
  57870.000    1.875
  57900.000    1.924
  57930.000    1.923
  57960.000    1.966
  57990.000    1.981
  58020.000    1.925
  58050.000    1.947
  58080.000    1.909
  58110.000    1.990
  58140.000    1.785
  58170.000    1.784
  58200.000    1.762
  58230.000    1.915
  58260.000    1.838
  58290.000    1.992
  58320.000    1.961
  58350.000    1.880
  58380.000    1.908
  58410.000    1.890
  58440.000    1.774
  58470.000    1.916
  58500.000    1.897
  58530.000    1.799
  58560.000    1.767
  58590.000    1.813
  58620.000    1.899
  58650.000    1.913
  58680.000    1.880
  58710.000    1.967
  58740.000    1.918
  58770.000    1.876
  58800.000    1.961
  58830.000    1.904
  58860.000    1.818
  58890.000    1.916
  58920.000    1.839
  58950.000    1.809
  58980.000    1.750
  59010.000    1.838
  59040.000    1.839
  59070.000    1.836
  59100.000    1.749
  59130.000    1.878
  59160.000    1.825
  59190.000    1.696
  59220.000    1.908
  59250.000    1.899
  59280.000    1.859
  59310.000    1.946
  59340.000    1.805
  59370.000    1.945
  59400.000    1.902
  59430.000    1.809
  59460.000    1.836
  59490.000    1.938
  59520.000    1.856
  59550.000    1.828
  59580.000    1.825
  59610.000    1.766
  59640.000    1.911
  59670.000    1.790
  59700.000    1.835
  59730.000    1.806
  59760.000    1.816
  59790.000    1.828
  59820.000    1.988
  59850.000    1.753
  59880.000    1.902
  59910.000    1.889
  59940.000    1.813
  59970.000    1.794
  60000.000    1.747
  60030.000    2.044
  60060.000    1.906
  60090.000    1.887
  60120.000    1.696
  60150.000    2.105
  60180.000    2.017
  60210.000    2.018
  60240.000    2.102
  60270.000    2.029
  60300.000    1.968
  60330.000    1.953
  60360.000    2.091
  60390.000    2.076
  60420.000    1.982
  60450.000    1.914
  60480.000    1.767
  60510.000    1.745
  60540.000    1.962
  60570.000    2.081
  60600.000    1.982
  60630.000    1.998
  60660.000    2.053
  60690.000    1.984
  60720.000    1.993
  60750.000    2.028
  60780.000    2.037
  60810.000    1.980
  60840.000    1.993
  60870.000    1.967
  60900.000    1.937
  60930.000    2.075
  60960.000    1.813
  60990.000    1.813
  61020.000    1.824
  61050.000    1.783
  61080.000    1.996
  61110.000    1.950
  61140.000    2.062
  61170.000    1.893
  61200.000    2.006
  61230.000    1.836
  61260.000    1.914
  61290.000    1.983
  61320.000    1.856
  61350.000    1.999
  61380.000    1.941
  61410.000    1.867
  61440.000    1.956
  61470.000    1.869
  61500.000    1.978
  61530.000    1.991
  61560.000    2.071
  61590.000    2.048
  61620.000    2.115
  61650.000    2.045
  61680.000    1.880
  61710.000    1.799
  61740.000    1.907
  61770.000    1.978
  61800.000    2.064
  61830.000    2.053
  61860.000    1.988
  61890.000    2.007
  61920.000    1.954
  61950.000    1.998
  61980.000    1.998
  62010.000    1.929
  62040.000    2.054
  62070.000    1.981
  62100.000    2.003
  62130.000    2.021
  62160.000    2.085
  62190.000    2.051
  62220.000    2.044
  62250.000    1.990
  62280.000    2.005
  62310.000    2.016
  62340.000    1.944
  62370.000    2.054
  62400.000    2.032
  62430.000    2.054
  62460.000    1.806
  62490.000    1.802
  62520.000    1.918
  62550.000    1.865
  62580.000    1.767
  62610.000    1.818
  62640.000    1.844
  62670.000    1.989
  62700.000    1.816
  62730.000    1.870
  62760.000    1.943
  62790.000    1.895
  62820.000    1.949
  62850.000    1.920
  62880.000    1.908
  62910.000    1.882
  62940.000    1.706
  62970.000    1.856
  63000.000    1.976
  63030.000    1.886
  63060.000    1.863
  63090.000    1.892
  63120.000    1.866
  63150.000    1.831
  63180.000    1.778
  63210.000    1.841
  63240.000    1.914
  63270.000    1.888
  63300.000    1.971
  63330.000    1.921
  63360.000    1.896
  63390.000    1.938
  63420.000    1.829
  63450.000    1.948
  63480.000    1.748
  63510.000    1.742
  63540.000    1.739
  63570.000    1.935
  63600.000    1.873
  63630.000    1.867
  63660.000    2.000
  63690.000    1.873
  63720.000    1.856
  63750.000    1.774
  63780.000    1.797
  63810.000    1.760
  63840.000    1.986
  63870.000    1.881
  63900.000    1.731
  63930.000    1.757
  63960.000    1.748
  63990.000    1.820
  64020.000    1.849
  64050.000    1.883
  64080.000    1.883
  64110.000    1.762
  64140.000    1.927
  64170.000    1.962
  64200.000    1.800
  64230.000    1.837
  64260.000    1.768
  64290.000    1.946
  64320.000    1.889
  64350.000    1.843
  64380.000    1.770
  64410.000    1.939
  64440.000    1.901
  64470.000    1.817
  64500.000    1.906
  64530.000    1.907
  64560.000    1.824
  64590.000    1.818
  64620.000    1.755
  64650.000    1.791
  64680.000    1.820
  64710.000    1.890
  64740.000    1.910
  64770.000    1.849
  64800.000    1.938
  64830.000    1.884
  64860.000    1.906
  64890.000    1.742
  64920.000    1.852
  64950.000    1.783
  64980.000    1.991
  65010.000    1.820
  65040.000    1.897
  65070.000    1.840
  65100.000    1.863
  65130.000    1.769
  65160.000    1.841
  65190.000    1.892
  65220.000    1.946
  65250.000    1.929
  65280.000    1.975
  65310.000    1.970
  65340.000    1.879
  65370.000    1.925
  65400.000    1.857
  65430.000    1.909
  65460.000    1.837
  65490.000    1.963
  65520.000    1.915
  65550.000    2.001
  65580.000    1.882
  65610.000    1.961
  65640.000    1.865
  65670.000    1.745
  65700.000    1.729
  65730.000    1.962
  65760.000    1.880
  65790.000    1.941
  65820.000    1.980
  65850.000    1.981
  65880.000    1.889
  65910.000    1.909
  65940.000    1.843
  65970.000    1.766
  66000.000    1.809
  66030.000    1.899
  66060.000    1.829
  66090.000    1.747
  66120.000    1.767
  66150.000    1.835
  66180.000    1.870
  66210.000    1.996
  66240.000    1.755
  66270.000    1.881
  66300.000    1.975
  66330.000    1.805
  66360.000    1.769
  66390.000    1.853
  66420.000    1.853
  66450.000    1.767
  66480.000    1.919
  66510.000    1.875
  66540.000    1.866
  66570.000    1.777
  66600.000    1.774
  66630.000    1.726
  66660.000    1.707
  66690.000    1.767
  66720.000    1.983
  66750.000    1.808
  66780.000    1.795
  66810.000    1.812
  66840.000    1.733
  66870.000    1.751
  66900.000    1.978
  66930.000    1.907
  66960.000    1.766
  66990.000    1.904
  67020.000    1.774
  67050.000    1.856
  67080.000    1.861
  67110.000    1.812
  67140.000    1.847
  67170.000    1.799
  67200.000    1.742
  67230.000    1.741
  67260.000    1.807
  67290.000    1.775
  67320.000    1.828
  67350.000    1.716
  67380.000    1.857
  67410.000    1.723
  67440.000    1.735
  67470.000    1.793
  67500.000    1.960
  67530.000    1.902
  67560.000    1.953
  67590.000    1.867
  67620.000    1.883
  67650.000    1.804
  67680.000    1.738
  67710.000    1.747
  67740.000    1.818
  67770.000    1.910
  67800.000    1.898
  67830.000    1.790
  67860.000    1.976
  67890.000    1.846
  67920.000    1.964
  67950.000    1.797
  67980.000    1.688
  68010.000    1.887
  68040.000    1.835
  68070.000    1.781
  68100.000    1.846
  68130.000    1.734
  68160.000    1.719
  68190.000    1.852
  68220.000    1.752
  68250.000    1.784
  68280.000    1.723
  68310.000    1.766
  68340.000    1.766
  68370.000    1.782
  68400.000    1.799
  68430.000    1.822
  68460.000    1.679
  68490.000    1.686
  68520.000    1.923
  68550.000    1.745
  68580.000    1.708
  68610.000    1.752
  68640.000    1.701
  68670.000    1.781
  68700.000    1.887
  68730.000    1.804
  68760.000    1.779
  68790.000    1.902
  68820.000    1.792
  68850.000    1.889
  68880.000    1.881
  68910.000    1.902
  68940.000    1.793
  68970.000    1.785
  69000.000    1.861
  69030.000    1.795
  69060.000    1.878
  69090.000    1.912
  69120.000    1.705
  69150.000    1.919
  69180.000    1.762
  69210.000    1.871
  69240.000    1.892
  69270.000    1.709
  69300.000    1.764
  69330.000    1.732
  69360.000    1.934
  69390.000    1.810
  69420.000    1.742
  69450.000    1.709
  69480.000    1.774
  69510.000    1.740
  69540.000    1.905
  69570.000    1.717
  69600.000    1.703
  69630.000    1.782
  69660.000    1.764
  69690.000    1.798
  69720.000    1.895
  69750.000    1.905
  69780.000    1.749
  69810.000    1.853
  69840.000    1.758
  69870.000    1.903
  69900.000    2.078
  69930.000    1.960
  69960.000    1.823
  69990.000    1.904
  70020.000    1.771
  70050.000    1.892
  70080.000    1.832
  70110.000    1.770
  70140.000    1.810
  70170.000    1.969
  70200.000    1.854
  70230.000    1.945
  70260.000    2.016
  70290.000    1.929
  70320.000    1.856
  70350.000    1.867
  70380.000    1.747
  70410.000    1.817
  70440.000    1.760
  70470.000    1.865
  70500.000    1.857
  70530.000    1.785
  70560.000    1.756
  70590.000    1.877
  70620.000    1.820
  70650.000    1.868
  70680.000    1.891
  70710.000    1.876
  70740.000    1.763
  70770.000    1.763
  70800.000    1.875
  70830.000    1.827
  70860.000    1.736
  70890.000    2.003
  70920.000    1.983
  70950.000    1.879
  70980.000    1.857
  71010.000    1.858
  71040.000    1.794
  71070.000    1.907
  71100.000    1.859
  71130.000    1.813
  71160.000    1.818
  71190.000    1.895
  71220.000    1.980
  71250.000    1.952
  71280.000    1.881
  71310.000    1.937
  71340.000    2.053
  71370.000    1.735
  71400.000    1.802
  71430.000    1.714
  71460.000    1.993
  71490.000    1.800
  71520.000    1.859
  71550.000    1.847
  71580.000    1.898
  71610.000    1.842
  71640.000    1.980
  71670.000    2.026
  71700.000    2.034
  71730.000    1.849
  71760.000    1.749
  71790.000    1.865
  71820.000    2.019
  71850.000    1.936
  71880.000    1.721
  71910.000    1.721
  71940.000    1.800
  71970.000    1.932
  72000.000    1.984
  72030.000    1.773
  72060.000    1.758
  72090.000    1.827
  72120.000    1.749
  72150.000    1.850
  72180.000    1.779
  72210.000    1.830
  72240.000    1.851
  72270.000    1.900
  72300.000    1.796
  72330.000    1.788
  72360.000    1.790
  72390.000    1.772
  72420.000    1.748
  72450.000    1.725
  72480.000    1.742
  72510.000    1.774
  72540.000    1.744
  72570.000    1.744
  72600.000    1.741
  72630.000    1.895
  72660.000    1.866
  72690.000    1.697
  72720.000    1.961
  72750.000    1.709
  72780.000    1.760
  72810.000    1.703
  72840.000    1.792
  72870.000    1.879
  72900.000    1.866
  72930.000    1.729
  72960.000    1.775
  72990.000    1.909
  73020.000    1.845
  73050.000    1.849
  73080.000    1.765
  73110.000    1.942
  73140.000    1.952
  73170.000    1.856
  73200.000    1.842
  73230.000    2.002
  73260.000    1.710
  73290.000    1.758
  73320.000    1.821
  73350.000    1.672
  73380.000    1.795
  73410.000    1.897
  73440.000    1.844
  73470.000    1.842
  73500.000    1.772
  73530.000    1.812
  73560.000    1.883
  73590.000    1.880
  73620.000    1.798
  73650.000    1.999
  73680.000    1.921
  73710.000    1.983
  73740.000    2.055
  73770.000    1.958
  73800.000    1.964
  73830.000    1.959
  73860.000    1.968
  73890.000    1.965
  73920.000    1.931
  73950.000    1.906
  73980.000    1.964
  74010.000    1.945
  74040.000    1.973
  74070.000    1.956
  74100.000    1.911
  74130.000    1.949
  74160.000    1.980
  74190.000    1.899
  74220.000    2.007
  74250.000    1.992
  74280.000    1.856
  74310.000    2.015
  74340.000    1.979
  74370.000    2.013
  74400.000    2.018
  74430.000    1.971
  74460.000    1.965
  74490.000    2.069
  74520.000    2.017
  74550.000    1.968
  74580.000    2.033
  74610.000    1.998
  74640.000    1.990
  74670.000    1.941
  74700.000    1.914
  74730.000    2.033
  74760.000    1.972
  74790.000    2.078
  74820.000    1.896
  74850.000    1.999
  74880.000    1.922
  74910.000    1.970
  74940.000    1.992
  74970.000    2.038
  75000.000    2.004
  75030.000    1.973
  75060.000    1.978
  75090.000    1.853
  75120.000    1.963
  75150.000    1.962
  75180.000    1.951
  75210.000    1.896
  75240.000    1.751
  75270.000    1.696
  75300.000    1.817
  75330.000    1.867
  75360.000    1.881
  75390.000    1.940
  75420.000    1.976
  75450.000    1.960
  75480.000    1.840
  75510.000    2.013
  75540.000    1.942
  75570.000    1.934
  75600.000    1.973
  75630.000    1.955
  75660.000    1.904
  75690.000    1.895
  75720.000    1.916
  75750.000    1.973
  75780.000    1.960
  75810.000    1.885
  75840.000    1.968
  75870.000    1.984
  75900.000    2.052
  75930.000    1.935
  75960.000    1.938
  75990.000    1.947
  76020.000    2.007
  76050.000    2.070
  76080.000    1.968
  76110.000    1.967
  76140.000    2.031
  76170.000    2.015
  76200.000    2.053
  76230.000    2.079
  76260.000    1.950
  76290.000    2.058
  76320.000    1.908
  76350.000    1.930
  76380.000    2.019
  76410.000    2.021
  76440.000    2.000
  76470.000    2.082
  76500.000    2.005
  76530.000    2.011
  76560.000    2.057
  76590.000    1.987
  76620.000    2.003
  76650.000    2.002
  76680.000    2.061
  76710.000    2.015
  76740.000    1.989
  76770.000    2.109
  76800.000    2.064
  76830.000    1.890
  76860.000    2.049
  76890.000    1.811
  76920.000    1.820
  76950.000    2.078
  76980.000    2.045
  77010.000    1.939
  77040.000    1.970
  77070.000    2.019
  77100.000    2.062
  77130.000    1.906
  77160.000    1.912
  77190.000    1.930
  77220.000    1.942
  77250.000    2.077
  77280.000    1.917
  77310.000    1.861
  77340.000    1.877
  77370.000    1.691
  77400.000    1.807
  77430.000    1.768
  77460.000    1.893
  77490.000    1.730
  77520.000    1.777
  77550.000    1.776
  77580.000    1.759
  77610.000    1.699
  77640.000    1.817
  77670.000    1.718
  77700.000    1.760
  77730.000    1.891
  77760.000    1.861
  77790.000    1.949
  77820.000    1.929
  77850.000    2.003
  77880.000    2.004
  77910.000    1.854
  77940.000    1.910
  77970.000    1.902
  78000.000    1.910
  78030.000    1.919
  78060.000    1.881
  78090.000    1.694
  78120.000    1.835
  78150.000    1.734
  78180.000    1.849
  78210.000    2.003
  78240.000    1.940
  78270.000    2.094
  78300.000    2.037
  78330.000    1.993
  78360.000    1.792
  78390.000    1.726
  78420.000    1.710
  78450.000    1.714
  78480.000    1.646
  78510.000    1.779
  78540.000    1.882
  78570.000    2.100
  78600.000    1.999
  78630.000    1.996
  78660.000    2.110
  78690.000    2.055
  78720.000    1.745
  78750.000    1.758
  78780.000    1.728
  78810.000    1.699
  78840.000    1.696
  78870.000    1.856
  78900.000    1.932
  78930.000    1.688
  78960.000    1.820
  78990.000    1.700
  79020.000    1.718
  79050.000    1.732
  79080.000    1.739
  79110.000    1.836
  79140.000    1.917
  79170.000    1.691
  79200.000    1.703
  79230.000    1.689
  79260.000    1.732
  79290.000    1.750
  79320.000    1.694
  79350.000    1.727
  79380.000    1.713
  79410.000    1.801
  79440.000    1.702
  79470.000    1.733
  79500.000    1.787
  79530.000    1.833
  79560.000    1.730
  79590.000    1.771
  79620.000    1.763
  79650.000    1.671
  79680.000    1.713
  79710.000    1.731
  79740.000    1.930
  79770.000    1.943
  79800.000    1.952
  79830.000    2.008
  79860.000    2.018
  79890.000    1.976
  79920.000    1.966
  79950.000    2.054
  79980.000    2.034
  80010.000    1.999
  80040.000    2.016
  80070.000    1.785
  80100.000    1.868
  80130.000    1.856
  80160.000    1.807
  80190.000    1.688
  80220.000    1.794
  80250.000    1.699
  80280.000    1.710
  80310.000    1.907
  80340.000    1.966
  80370.000    1.955
  80400.000    1.957
  80430.000    1.926
  80460.000    1.946
  80490.000    2.004
  80520.000    2.029
  80550.000    1.984
  80580.000    1.950
  80610.000    1.962
  80640.000    1.964
  80670.000    1.978
  80700.000    1.926
  80730.000    1.935
  80760.000    1.994
  80790.000    2.002
  80820.000    1.982
  80850.000    2.092
  80880.000    2.027
  80910.000    2.008
  80940.000    2.057
  80970.000    2.036
  81000.000    2.021
  81030.000    2.067
  81060.000    1.825
  81090.000    1.970
  81120.000    1.923
  81150.000    1.989
  81180.000    1.825
  81210.000    1.937
  81240.000    2.006
  81270.000    1.883
  81300.000    1.897
  81330.000    1.972
  81360.000    1.937
  81390.000    1.810
  81420.000    1.938
  81450.000    1.946
  81480.000    1.866
  81510.000    1.954
  81540.000    1.839
  81570.000    1.928
  81600.000    2.040
  81630.000    2.019
  81660.000    1.931
  81690.000    1.949
  81720.000    1.869
  81750.000    1.935
  81780.000    1.817
  81810.000    1.946
  81840.000    1.892
  81870.000    1.944
  81900.000    1.988
  81930.000    1.957
  81960.000    1.978
  81990.000    1.963
  82020.000    1.861
  82050.000    2.032
  82080.000    1.869
  82110.000    1.948
  82140.000    1.882
  82170.000    1.932
  82200.000    2.069
  82230.000    1.861
  82260.000    1.880
  82290.000    1.837
  82320.000    1.916
  82350.000    1.989
  82380.000    1.993
  82410.000    2.014
  82440.000    1.967
  82470.000    1.809
  82500.000    1.790
  82530.000    1.802
  82560.000    1.986
  82590.000    1.761
  82620.000    1.772
  82650.000    1.899
  82680.000    2.020
  82710.000    1.994
  82740.000    1.877
  82770.000    1.916
  82800.000    2.114
  82830.000    1.932
  82860.000    1.827
  82890.000    1.949
  82920.000    1.858
  82950.000    1.820
  82980.000    1.896
  83010.000    2.011
  83040.000    1.896
  83070.000    2.069
  83100.000    1.853
  83130.000    1.795
  83160.000    1.961
  83190.000    1.953
  83220.000    1.930
  83250.000    1.895
  83280.000    1.902
  83310.000    1.932
  83340.000    2.021
  83370.000    1.840
  83400.000    1.989
  83430.000    1.954
  83460.000    1.838
  83490.000    1.903
  83520.000    1.929
  83550.000    1.849
  83580.000    1.922
  83610.000    1.790
  83640.000    1.935
  83670.000    1.833
  83700.000    1.911
  83730.000    1.998
  83760.000    1.936
  83790.000    1.915
  83820.000    1.828
  83850.000    1.874
  83880.000    1.841
  83910.000    1.979
  83940.000    1.963
  83970.000    1.848
  84000.000    1.930
  84030.000    1.767
  84060.000    1.845
  84090.000    1.851
  84120.000    1.841
  84150.000    1.926
  84180.000    1.904
  84210.000    1.994
  84240.000    1.811
  84270.000    1.885
  84300.000    1.948
  84330.000    1.873
  84360.000    1.989
  84390.000    1.959
  84420.000    1.771
  84450.000    1.900
  84480.000    1.848
  84510.000    1.877
  84540.000    1.830
  84570.000    1.922
  84600.000    1.812
  84630.000    1.894
  84660.000    1.754
  84690.000    1.929
  84720.000    1.845
  84750.000    1.819
  84780.000    1.885
  84810.000    1.888
  84840.000    1.840
  84870.000    1.926
  84900.000    1.862
  84930.000    1.908
  84960.000    1.837
  84990.000    1.791
  85020.000    1.949
  85050.000    1.863
  85080.000    1.891
  85110.000    1.885
  85140.000    1.855
  85170.000    1.863
  85200.000    1.868
  85230.000    1.828
  85260.000    1.872
  85290.000    1.892
  85320.000    1.903
  85350.000    1.935
  85380.000    1.915
  85410.000    1.788
  85440.000    1.911
  85470.000    1.933
  85500.000    1.902
  85530.000    1.928
  85560.000    1.881
  85590.000    1.945
  85620.000    1.717
  85650.000    1.863
  85680.000    1.978
  85710.000    1.921
  85740.000    1.896
  85770.000    1.911
  85800.000    1.909
  85830.000    1.887
  85860.000    1.915
  85890.000    1.839
  85920.000    1.862
  85950.000    1.846
  85980.000    1.912
  86010.000    1.942
  86040.000    1.945
  86070.000    1.859
  86100.000    1.863
  86130.000    1.897
  86160.000    1.875
  86190.000    1.873
  86220.000    1.947
  86250.000    1.743
  86280.000    1.831
  86310.000    1.940
  86340.000    1.849
  86370.000    1.836
  86400.000    1.906
  86430.000    1.989
  86460.000    1.897
  86490.000    1.844
  86520.000    1.846
  86550.000    1.872
  86580.000    1.748
  86610.000    1.913
  86640.000    1.945
  86670.000    1.798
  86700.000    2.001
  86730.000    1.883
  86760.000    1.960
  86790.000    1.813
  86820.000    1.962
  86850.000    1.840
  86880.000    1.890
  86910.000    1.858
  86940.000    1.889
  86970.000    1.757
  87000.000    1.753
  87030.000    1.873
  87060.000    1.885
  87090.000    1.936
  87120.000    1.921
  87150.000    1.931
  87180.000    1.916
  87210.000    1.929
  87240.000    1.911
  87270.000    1.928
  87300.000    1.941
  87330.000    1.823
  87360.000    1.824
  87390.000    1.825
  87420.000    1.881
  87450.000    1.879
  87480.000    1.798
  87510.000    1.873
  87540.000    1.798
  87570.000    1.936
  87600.000    1.805
  87630.000    1.785
  87660.000    1.951
  87690.000    1.917
  87720.000    2.032
  87750.000    1.812
  87780.000    1.866
  87810.000    1.881
  87840.000    1.754
  87870.000    1.733
  87900.000    1.913
  87930.000    1.909
  87960.000    1.890
  87990.000    2.031
  88020.000    1.942
  88050.000    1.934
  88080.000    1.998
  88110.000    1.906
  88140.000    1.865
  88170.000    1.927
  88200.000    1.899
  88230.000    1.964
  88260.000    1.878
  88290.000    1.894
  88320.000    1.823
  88350.000    1.805
  88380.000    1.888
  88410.000    1.880
  88440.000    1.848
  88470.000    2.007
  88500.000    1.819
  88530.000    1.858
  88560.000    1.856
  88590.000    1.860
  88620.000    1.831
  88650.000    1.821
  88680.000    1.919
  88710.000    1.800
  88740.000    1.950
  88770.000    1.955
  88800.000    1.864
  88830.000    1.827
  88860.000    1.843
  88890.000    1.813
  88920.000    1.837
  88950.000    1.784
  88980.000    1.894
  89010.000    1.809
  89040.000    1.968
  89070.000    1.840
  89100.000    1.791
  89130.000    1.791
  89160.000    1.813
  89190.000    1.933
  89220.000    1.944
  89250.000    1.916
  89280.000    1.709
  89310.000    1.815
  89340.000    1.895
  89370.000    1.722
  89400.000    1.849
  89430.000    1.871
  89460.000    1.877
  89490.000    1.861
  89520.000    1.929
  89550.000    1.879
  89580.000    1.722
  89610.000    1.895
  89640.000    1.833
  89670.000    1.764
  89700.000    1.886
  89730.000    1.801
  89760.000    1.811
  89790.000    1.802
  89820.000    1.797
  89850.000    1.788
  89880.000    1.894
  89910.000    1.856
  89940.000    1.876
  89970.000    1.919
  90000.000    1.850
  90030.000    1.868
  90060.000    1.865
  90090.000    1.843
  90120.000    1.834
  90150.000    1.909
  90180.000    1.909
  90210.000    1.956
  90240.000    1.799
  90270.000    1.934
  90300.000    1.889
  90330.000    1.936
  90360.000    1.876
  90390.000    1.920
  90420.000    1.964
  90450.000    1.882
  90480.000    1.812
  90510.000    1.819
  90540.000    1.894
  90570.000    1.945
  90600.000    1.978
  90630.000    1.775
  90660.000    1.886
  90690.000    1.774
  90720.000    1.850
  90750.000    1.918
  90780.000    1.782
  90810.000    1.899
  90840.000    1.705
  90870.000    1.756
  90900.000    1.817
  90930.000    1.829
  90960.000    1.863
  90990.000    1.788
  91020.000    1.861
  91050.000    1.801
  91080.000    1.875
  91110.000    1.774
  91140.000    1.902
  91170.000    1.879
  91200.000    1.851
  91230.000    1.863
  91260.000    1.856
  91290.000    1.785
  91320.000    1.743
  91350.000    1.905
  91380.000    1.882
  91410.000    1.877
  91440.000    1.887
  91470.000    1.870
  91500.000    1.950
  91530.000    1.870
  91560.000    1.957
  91590.000    1.919
  91620.000    1.919
  91650.000    1.875
  91680.000    2.010
  91710.000    1.954
  91740.000    1.785
  91770.000    1.754
  91800.000    1.882
  91830.000    1.830
  91860.000    1.769
  91890.000    1.878
  91920.000    1.905
  91950.000    1.828
  91980.000    1.940
  92010.000    1.870
  92040.000    1.852
  92070.000    1.822
  92100.000    1.851
  92130.000    1.926
  92160.000    1.911
  92190.000    1.876
  92220.000    1.859
  92250.000    1.879
  92280.000    1.714
  92310.000    1.940
  92340.000    1.765
  92370.000    1.858
  92400.000    1.915
  92430.000    1.881
  92460.000    1.896
  92490.000    1.803
  92520.000    1.765
  92550.000    1.959
  92580.000    1.929
  92610.000    1.900
  92640.000    1.759
  92670.000    1.906
  92700.000    1.776
  92730.000    1.886
  92760.000    1.860
  92790.000    1.838
  92820.000    1.963
  92850.000    1.930
  92880.000    1.890
  92910.000    1.844
  92940.000    1.924
  92970.000    1.893
  93000.000    1.859
  93030.000    1.914
  93060.000    1.814
  93090.000    1.875
  93120.000    1.934
  93150.000    1.810
  93180.000    1.767
  93210.000    1.836
  93240.000    1.896
  93270.000    1.903
  93300.000    1.888
  93330.000    1.815
  93360.000    1.806
  93390.000    1.895
  93420.000    1.885
  93450.000    1.786
  93480.000    1.837
  93510.000    1.885
  93540.000    1.834
  93570.000    1.891
  93600.000    1.964
  93630.000    1.851
  93660.000    1.758
  93690.000    1.784
  93720.000    1.810
  93750.000    1.784
  93780.000    1.857
  93810.000    1.949
  93840.000    1.744
  93870.000    1.773
  93900.000    1.738
  93930.000    1.903
  93960.000    1.955
  93990.000    1.900
  94020.000    1.842
  94050.000    1.761
  94080.000    1.851
  94110.000    1.856
  94140.000    1.814
  94170.000    1.852
  94200.000    1.858
  94230.000    1.784
  94260.000    1.890
  94290.000    1.828
  94320.000    1.850
  94350.000    1.801
  94380.000    1.865
  94410.000    1.759
  94440.000    1.704
  94470.000    1.785
  94500.000    1.781
  94530.000    1.940
  94560.000    1.891
  94590.000    1.854
  94620.000    1.894
  94650.000    1.905
  94680.000    1.881
  94710.000    1.785
  94740.000    1.887
  94770.000    1.863
  94800.000    1.871
  94830.000    1.713
  94860.000    1.914
  94890.000    1.703
  94920.000    1.774
  94950.000    1.892
  94980.000    1.820
  95010.000    1.919
  95040.000    1.835
  95070.000    1.921
  95100.000    1.842
  95130.000    1.891
  95160.000    1.747
  95190.000    1.824
  95220.000    1.811
  95250.000    1.763
  95280.000    1.802
  95310.000    1.895
  95340.000    1.738
  95370.000    1.823
  95400.000    1.939
  95430.000    1.818
  95460.000    1.887
  95490.000    1.892
  95520.000    1.855
  95550.000    1.875
  95580.000    1.945
  95610.000    1.750
  95640.000    1.943
  95670.000    1.947
  95700.000    1.834
  95730.000    1.930
  95760.000    1.852
  95790.000    1.872
  95820.000    1.865
  95850.000    1.813
  95880.000    1.903
  95910.000    1.856
  95940.000    1.889
  95970.000    1.928
  96000.000    1.838
  96030.000    1.874
  96060.000    1.970
  96090.000    1.993
  96120.000    1.951
  96150.000    1.794
  96180.000    1.816
  96210.000    1.905
  96240.000    1.916
  96270.000    1.785
  96300.000    1.776
  96330.000    1.822
  96360.000    1.884
  96390.000    1.854
  96420.000    1.764
  96450.000    1.849
  96480.000    1.841
  96510.000    1.777
  96540.000    1.840
  96570.000    1.894
  96600.000    1.778
  96630.000    1.722
  96660.000    1.902
  96690.000    1.703
  96720.000    1.757
  96750.000    1.811
  96780.000    1.846
  96810.000    1.934
  96840.000    2.000
  96870.000    1.813
  96900.000    1.793
  96930.000    1.750
  96960.000    1.904
  96990.000    1.778
  97020.000    1.856
  97050.000    1.910
  97080.000    1.847
  97110.000    1.769
  97140.000    1.755
  97170.000    1.883
  97200.000    1.914
  97230.000    1.958
  97260.000    1.750
  97290.000    1.784
  97320.000    1.899
  97350.000    1.886
  97380.000    1.780
  97410.000    1.752
  97440.000    1.785
  97470.000    1.788
  97500.000    1.770
  97530.000    1.721
  97560.000    1.902
  97590.000    1.895
  97620.000    1.937
  97650.000    1.719
  97680.000    1.876
  97710.000    1.964
  97740.000    1.756
  97770.000    1.868
  97800.000    1.931
  97830.000    1.887
  97860.000    1.881
  97890.000    1.812
  97920.000    1.809
  97950.000    1.863
  97980.000    1.925
  98010.000    1.733
  98040.000    1.724
  98070.000    1.811
  98100.000    1.819
  98130.000    1.817
  98160.000    1.873
  98190.000    1.769
  98220.000    1.756
  98250.000    1.983
  98280.000    1.863
  98310.000    1.828
  98340.000    1.796
  98370.000    1.804
  98400.000    1.780
  98430.000    1.891
  98460.000    1.772
  98490.000    1.841
  98520.000    1.888
  98550.000    1.752
  98580.000    1.810
  98610.000    1.923
  98640.000    1.808
  98670.000    1.901
  98700.000    1.869
  98730.000    1.822
  98760.000    1.835
  98790.000    1.813
  98820.000    1.790
  98850.000    1.822
  98880.000    1.880
  98910.000    1.849
  98940.000    1.795
  98970.000    1.755
  99000.000    1.901
  99030.000    1.851
  99060.000    1.913
  99090.000    1.827
  99120.000    1.867
  99150.000    1.800
  99180.000    1.809
  99210.000    1.909
  99240.000    1.927
  99270.000    1.929
  99300.000    1.780
  99330.000    1.861
  99360.000    1.909
  99390.000    1.788
  99420.000    1.927
  99450.000    1.892
  99480.000    1.930
  99510.000    1.810
  99540.000    1.927
  99570.000    2.042
  99600.000    1.949
  99630.000    1.892
  99660.000    1.896
  99690.000    1.885
  99720.000    1.955
  99750.000    1.922
  99780.000    1.946
  99810.000    1.759
  99840.000    1.909
  99870.000    1.908
  99900.000    1.985
  99930.000    1.821
  99960.000    1.971
  99990.000    1.897
