# Supplementary material for: Identification and validation of biomarkers associated with lactic acid metabolism in diabetic nephropathy
Source: PeerJ. 2026 Mar 3;14:e20761. doi: 10.7717/peerj.20761 (PMC12965171; doi:10.7717/peerj.20761)
Supplement: Supplemental Information 45 [file peerj-14-20761-s045.xvg]

# This file was created Tue Jul 15 20:51:28 2025
# Created by:
#                     :-) GROMACS - gmx distance, 2023.2 (-:
# 
# Executable:   /usr/local/gromacs/bin/gmx
# Data prefix:  /usr/local/gromacs
# Working dir:  /root/autodl-tmp/102_NJZK-20403-7-2/PTGS2_CIMICOXIB-67890/1
# Command line:
#   gmx distance -f md_0_1.xtc -s md_0_1.tpr -n distance_pairs.ndx -select 'com of group 24 plus com of group 11' -oall distance_group24_group11.xvg
# gmx distance is part of G R O M A C S:
#
# Guyana Rwanda Oman Macau Angola Cameroon Senegal
#
@    title "Distance"
@    xaxis  label "Time (ps)"
@    yaxis  label "Distance (nm)"
@TYPE xy
      0.000    1.869
     30.000    1.846
     60.000    1.803
     90.000    1.958
    120.000    1.923
    150.000    1.896
    180.000    1.997
    210.000    2.056
    240.000    2.024
    270.000    2.044
    300.000    2.163
    330.000    2.062
    360.000    2.038
    390.000    2.163
    420.000    2.046
    450.000    2.147
    480.000    2.316
    510.000    2.366
    540.000    2.529
    570.000    2.463
    600.000    2.322
    630.000    2.368
    660.000    2.340
    690.000    2.134
    720.000    2.276
    750.000    2.244
    780.000    2.261
    810.000    2.326
    840.000    2.321
    870.000    2.151
    900.000    2.386
    930.000    2.230
    960.000    2.220
    990.000    2.420
   1020.000    2.430
   1050.000    2.465
   1080.000    2.475
   1110.000    2.316
   1140.000    2.333
   1170.000    2.326
   1200.000    2.348
   1230.000    2.221
   1260.000    2.399
   1290.000    2.206
   1320.000    2.267
   1350.000    2.213
   1380.000    2.189
   1410.000    2.147
   1440.000    2.243
   1470.000    2.177
   1500.000    2.332
   1530.000    2.267
   1560.000    2.158
   1590.000    2.342
   1620.000    2.290
   1650.000    2.392
   1680.000    2.356
   1710.000    2.279
   1740.000    2.352
   1770.000    2.368
   1800.000    2.320
   1830.000    2.340
   1860.000    2.361
   1890.000    2.497
   1920.000    2.373
   1950.000    2.299
   1980.000    2.350
   2010.000    2.267
   2040.000    2.308
   2070.000    2.247
   2100.000    2.232
   2130.000    2.283
   2160.000    2.293
   2190.000    2.277
   2220.000    2.387
   2250.000    2.468
   2280.000    2.407
   2310.000    2.415
   2340.000    2.473
   2370.000    2.490
   2400.000    2.554
   2430.000    2.601
   2460.000    2.568
   2490.000    2.488
   2520.000    2.507
   2550.000    2.554
   2580.000    2.619
   2610.000    2.586
   2640.000    2.520
   2670.000    2.508
   2700.000    2.393
   2730.000    2.494
   2760.000    2.453
   2790.000    2.430
   2820.000    2.378
   2850.000    2.367
   2880.000    2.365
   2910.000    2.343
   2940.000    2.396
   2970.000    2.287
   3000.000    2.298
   3030.000    2.212
   3060.000    2.234
   3090.000    2.250
   3120.000    2.263
   3150.000    2.222
   3180.000    2.183
   3210.000    2.150
   3240.000    2.242
   3270.000    2.243
   3300.000    2.190
   3330.000    2.237
   3360.000    2.255
   3390.000    2.151
   3420.000    2.216
   3450.000    2.203
   3480.000    2.136
   3510.000    2.058
   3540.000    1.990
   3570.000    2.070
   3600.000    2.171
   3630.000    2.234
   3660.000    2.325
   3690.000    2.371
   3720.000    2.294
   3750.000    2.272
   3780.000    2.209
   3810.000    2.234
   3840.000    2.221
   3870.000    2.250
   3900.000    2.081
   3930.000    2.097
   3960.000    2.115
   3990.000    2.041
   4020.000    2.095
   4050.000    2.063
   4080.000    2.132
   4110.000    2.140
   4140.000    2.263
   4170.000    2.158
   4200.000    2.340
   4230.000    2.299
   4260.000    2.310
   4290.000    2.278
   4320.000    2.330
   4350.000    2.206
   4380.000    2.230
   4410.000    2.350
   4440.000    2.340
   4470.000    2.286
   4500.000    2.301
   4530.000    2.362
   4560.000    2.280
   4590.000    2.214
   4620.000    2.357
   4650.000    2.499
   4680.000    2.336
   4710.000    2.335
   4740.000    2.352
   4770.000    2.419
   4800.000    2.299
   4830.000    2.396
   4860.000    2.498
   4890.000    2.323
   4920.000    2.234
   4950.000    2.110
   4980.000    2.219
   5010.000    2.215
   5040.000    2.206
   5070.000    2.336
   5100.000    2.547
   5130.000    2.483
   5160.000    2.504
   5190.000    2.676
   5220.000    2.712
   5250.000    2.596
   5280.000    2.541
   5310.000    2.492
   5340.000    2.612
   5370.000    2.628
   5400.000    2.748
   5430.000    2.582
   5460.000    2.663
   5490.000    2.592
   5520.000    2.479
   5550.000    2.448
   5580.000    2.463
   5610.000    2.421
   5640.000    2.407
   5670.000    2.476
   5700.000    2.486
   5730.000    2.413
   5760.000    2.330
   5790.000    2.561
   5820.000    2.523
   5850.000    2.482
   5880.000    2.449
   5910.000    2.550
   5940.000    2.401
   5970.000    2.289
   6000.000    2.341
   6030.000    2.374
   6060.000    2.495
   6090.000    2.444
   6120.000    2.510
   6150.000    2.603
   6180.000    2.584
   6210.000    2.613
   6240.000    2.718
   6270.000    2.652
   6300.000    2.663
   6330.000    2.633
   6360.000    2.649
   6390.000    2.516
   6420.000    2.627
   6450.000    2.616
   6480.000    2.681
   6510.000    2.557
   6540.000    2.628
   6570.000    2.614
   6600.000    2.552
   6630.000    2.480
   6660.000    2.419
   6690.000    2.611
   6720.000    2.528
   6750.000    2.631
   6780.000    2.515
   6810.000    2.519
   6840.000    2.446
   6870.000    2.536
   6900.000    2.687
   6930.000    2.752
   6960.000    2.867
   6990.000    2.764
   7020.000    2.772
   7050.000    2.807
   7080.000    2.853
   7110.000    2.754
   7140.000    2.818
   7170.000    2.838
   7200.000    2.745
   7230.000    2.869
   7260.000    2.805
   7290.000    2.898
   7320.000    2.870
   7350.000    2.721
   7380.000    2.699
   7410.000    2.810
   7440.000    2.821
   7470.000    2.997
   7500.000    2.863
   7530.000    2.733
   7560.000    2.887
   7590.000    2.886
   7620.000    2.866
   7650.000    2.896
   7680.000    2.858
   7710.000    2.801
   7740.000    2.781
   7770.000    2.824
   7800.000    2.897
   7830.000    2.906
   7860.000    2.884
   7890.000    2.672
   7920.000    2.680
   7950.000    2.648
   7980.000    2.757
   8010.000    2.868
   8040.000    2.809
   8070.000    2.885
   8100.000    2.847
   8130.000    2.893
   8160.000    2.738
   8190.000    2.730
   8220.000    2.755
   8250.000    2.846
   8280.000    2.722
   8310.000    2.941
   8340.000    2.842
   8370.000    2.952
   8400.000    2.998
   8430.000    3.049
   8460.000    3.015
   8490.000    3.073
   8520.000    3.052
   8550.000    3.018
   8580.000    3.026
   8610.000    2.971
   8640.000    2.906
   8670.000    3.139
   8700.000    3.027
   8730.000    3.163
   8760.000    3.197
   8790.000    3.137
   8820.000    3.214
   8850.000    3.227
   8880.000    3.345
   8910.000    3.378
   8940.000    3.485
   8970.000    3.338
   9000.000    3.317
   9030.000    3.322
   9060.000    3.410
   9090.000    3.332
   9120.000    3.439
   9150.000    3.290
   9180.000    3.310
   9210.000    3.315
   9240.000    3.325
   9270.000    3.305
   9300.000    3.315
   9330.000    3.377
   9360.000    3.295
   9390.000    3.203
   9420.000    3.235
   9450.000    3.168
   9480.000    3.110
   9510.000    3.153
   9540.000    3.180
   9570.000    3.097
   9600.000    3.145
   9630.000    3.105
   9660.000    3.150
   9690.000    3.259
   9720.000    3.250
   9750.000    3.199
   9780.000    3.380
   9810.000    3.465
   9840.000    3.406
   9870.000    3.691
   9900.000    3.488
   9930.000    3.556
   9960.000    3.525
   9990.000    3.546
  10020.000    3.512
  10050.000    3.585
  10080.000    3.640
  10110.000    3.761
  10140.000    3.562
  10170.000    3.681
  10200.000    3.667
  10230.000    3.751
  10260.000    3.576
  10290.000    3.717
  10320.000    3.584
  10350.000    3.675
  10380.000    3.765
  10410.000    3.861
  10440.000    3.607
  10470.000    3.683
  10500.000    3.621
  10530.000    3.618
  10560.000    3.581
  10590.000    3.561
  10620.000    3.650
  10650.000    3.711
  10680.000    3.612
  10710.000    3.554
  10740.000    3.558
  10770.000    3.518
  10800.000    3.591
  10830.000    3.608
  10860.000    3.513
  10890.000    3.569
  10920.000    3.680
  10950.000    3.568
  10980.000    3.648
  11010.000    3.674
  11040.000    3.656
  11070.000    3.520
  11100.000    3.752
  11130.000    3.503
  11160.000    3.676
  11190.000    3.537
  11220.000    3.735
  11250.000    3.648
  11280.000    3.711
  11310.000    3.703
  11340.000    3.710
  11370.000    3.643
  11400.000    3.682
  11430.000    3.617
  11460.000    3.746
  11490.000    3.787
  11520.000    3.808
  11550.000    3.847
  11580.000    3.727
  11610.000    3.651
  11640.000    3.689
  11670.000    3.838
  11700.000    3.665
  11730.000    3.707
  11760.000    3.777
  11790.000    3.761
  11820.000    3.871
  11850.000    3.849
  11880.000    4.024
  11910.000    4.010
  11940.000    3.930
  11970.000    3.899
  12000.000    3.999
  12030.000    3.945
  12060.000    3.959
  12090.000    3.993
  12120.000    4.066
  12150.000    3.970
  12180.000    4.024
  12210.000    4.036
  12240.000    4.134
  12270.000    4.203
  12300.000    3.958
  12330.000    3.942
  12360.000    3.891
  12390.000    3.979
  12420.000    4.241
  12450.000    4.192
  12480.000    4.080
  12510.000    4.083
  12540.000    4.219
  12570.000    4.162
  12600.000    4.207
  12630.000    4.139
  12660.000    4.040
  12690.000    4.063
  12720.000    4.068
  12750.000    3.979
  12780.000    4.160
  12810.000    4.059
  12840.000    4.051
  12870.000    4.050
  12900.000    4.182
  12930.000    4.021
  12960.000    4.061
  12990.000    4.121
  13020.000    4.028
  13050.000    3.981
  13080.000    4.035
  13110.000    4.033
  13140.000    3.971
  13170.000    4.015
  13200.000    3.983
  13230.000    3.986
  13260.000    4.051
  13290.000    4.102
  13320.000    4.032
  13350.000    4.035
  13380.000    3.970
  13410.000    3.930
  13440.000    3.986
  13470.000    3.967
  13500.000    4.004
  13530.000    4.145
  13560.000    4.140
  13590.000    4.041
  13620.000    3.931
  13650.000    4.039
  13680.000    4.060
  13710.000    4.188
  13740.000    4.143
  13770.000    4.266
  13800.000    4.193
  13830.000    4.144
  13860.000    4.104
  13890.000    4.203
  13920.000    4.040
  13950.000    4.016
  13980.000    4.063
  14010.000    4.069
  14040.000    3.989
  14070.000    3.982
  14100.000    4.011
  14130.000    4.142
  14160.000    4.106
  14190.000    4.044
  14220.000    4.151
  14250.000    4.047
  14280.000    4.015
  14310.000    4.018
  14340.000    4.000
  14370.000    4.153
  14400.000    4.024
  14430.000    4.005
  14460.000    3.930
  14490.000    3.943
  14520.000    3.949
  14550.000    3.804
  14580.000    3.889
  14610.000    3.841
  14640.000    3.858
  14670.000    3.817
  14700.000    3.833
  14730.000    3.852
  14760.000    3.824
  14790.000    3.775
  14820.000    3.906
  14850.000    3.718
  14880.000    3.799
  14910.000    3.684
  14940.000    3.868
  14970.000    3.943
  15000.000    4.064
  15030.000    3.969
  15060.000    4.133
  15090.000    4.128
  15120.000    4.220
  15150.000    3.952
  15180.000    4.026
  15210.000    4.018
  15240.000    4.057
  15270.000    4.006
  15300.000    3.921
  15330.000    4.027
  15360.000    4.128
  15390.000    4.135
  15420.000    4.084
  15450.000    4.199
  15480.000    4.076
  15510.000    4.131
  15540.000    4.101
  15570.000    4.047
  15600.000    4.194
  15630.000    4.205
  15660.000    3.886
  15690.000    4.070
  15720.000    4.038
  15750.000    3.968
  15780.000    3.894
  15810.000    3.819
  15840.000    3.969
  15870.000    3.997
  15900.000    3.801
  15930.000    3.900
  15960.000    3.864
  15990.000    3.856
  16020.000    3.916
  16050.000    3.867
  16080.000    3.936
  16110.000    3.941
  16140.000    4.027
  16170.000    4.068
  16200.000    3.971
  16230.000    4.157
  16260.000    4.110
  16290.000    4.083
  16320.000    4.117
  16350.000    4.177
  16380.000    4.186
  16410.000    4.340
  16440.000    4.363
  16470.000    4.411
  16500.000    4.450
  16530.000    4.384
  16560.000    4.406
  16590.000    4.467
  16620.000    4.295
  16650.000    4.330
  16680.000    4.369
  16710.000    4.333
  16740.000    4.346
  16770.000    4.547
  16800.000    4.437
  16830.000    4.475
  16860.000    4.558
  16890.000    4.602
  16920.000    4.681
  16950.000    4.631
  16980.000    4.602
  17010.000    4.626
  17040.000    4.546
  17070.000    4.698
  17100.000    4.770
  17130.000    4.846
  17160.000    4.807
  17190.000    4.877
  17220.000    4.964
  17250.000    4.858
  17280.000    4.799
  17310.000    4.907
  17340.000    4.906
  17370.000    4.882
  17400.000    4.965
  17430.000    4.878
  17460.000    5.032
  17490.000    4.923
  17520.000    4.996
  17550.000    5.063
  17580.000    5.116
  17610.000    5.058
  17640.000    5.048
  17670.000    5.075
  17700.000    4.918
  17730.000    5.061
  17760.000    4.987
  17790.000    5.012
  17820.000    5.054
  17850.000    5.082
  17880.000    5.030
  17910.000    5.169
  17940.000    5.219
  17970.000    5.006
  18000.000    5.132
  18030.000    5.107
  18060.000    5.257
  18090.000    5.234
  18120.000    5.072
  18150.000    5.062
  18180.000    5.127
  18210.000    5.044
  18240.000    5.340
  18270.000    5.064
  18300.000    5.191
  18330.000    5.249
  18360.000    5.114
  18390.000    5.173
  18420.000    5.253
  18450.000    5.321
  18480.000    5.327
  18510.000    5.264
  18540.000    5.141
  18570.000    5.113
  18600.000    5.099
  18630.000    5.171
  18660.000    5.089
  18690.000    5.179
  18720.000    5.037
  18750.000    5.182
  18780.000    5.066
  18810.000    5.095
  18840.000    5.166
  18870.000    5.091
  18900.000    5.213
  18930.000    5.202
  18960.000    5.243
  18990.000    5.193
  19020.000    5.238
  19050.000    5.265
  19080.000    5.156
  19110.000    5.030
  19140.000    4.932
  19170.000    4.931
  19200.000    4.951
  19230.000    4.924
  19260.000    4.879
  19290.000    4.929
  19320.000    4.990
  19350.000    5.005
  19380.000    4.963
  19410.000    4.925
  19440.000    5.049
  19470.000    4.780
  19500.000    4.923
  19530.000    4.974
  19560.000    4.988
  19590.000    4.983
  19620.000    5.018
  19650.000    4.895
  19680.000    4.837
  19710.000    4.883
  19740.000    4.918
  19770.000    5.011
  19800.000    5.012
  19830.000    5.097
  19860.000    5.054
  19890.000    4.934
  19920.000    4.939
  19950.000    4.897
  19980.000    4.903
  20010.000    4.971
  20040.000    5.019
  20070.000    4.829
  20100.000    4.837
  20130.000    5.064
  20160.000    5.035
  20190.000    5.033
  20220.000    4.914
  20250.000    5.037
  20280.000    4.937
  20310.000    4.852
  20340.000    5.064
  20370.000    4.968
  20400.000    5.036
  20430.000    4.998
  20460.000    5.019
  20490.000    5.085
  20520.000    4.951
  20550.000    4.994
  20580.000    4.775
  20610.000    4.964
  20640.000    4.943
  20670.000    4.985
  20700.000    5.041
  20730.000    5.086
  20760.000    4.947
  20790.000    5.052
  20820.000    5.147
  20850.000    5.155
  20880.000    5.148
  20910.000    5.172
  20940.000    5.106
  20970.000    5.177
  21000.000    5.108
  21030.000    5.017
  21060.000    5.188
  21090.000    5.014
  21120.000    5.098
  21150.000    5.267
  21180.000    5.335
  21210.000    5.218
  21240.000    5.187
  21270.000    5.301
  21300.000    5.160
  21330.000    5.275
  21360.000    5.341
  21390.000    5.287
  21420.000    5.287
  21450.000    5.384
  21480.000    5.460
  21510.000    5.365
  21540.000    5.427
  21570.000    5.376
  21600.000    5.401
  21630.000    5.311
  21660.000    5.270
  21690.000    5.337
  21720.000    5.488
  21750.000    5.562
  21780.000    5.434
  21810.000    5.443
  21840.000    5.428
  21870.000    5.434
  21900.000    5.371
  21930.000    5.482
  21960.000    5.308
  21990.000    5.359
  22020.000    5.284
  22050.000    5.421
  22080.000    5.314
  22110.000    5.327
  22140.000    5.324
  22170.000    5.357
  22200.000    5.360
  22230.000    5.412
  22260.000    5.317
  22290.000    5.328
  22320.000    5.290
  22350.000    5.266
  22380.000    5.209
  22410.000    5.242
  22440.000    5.249
  22470.000    5.083
  22500.000    5.200
  22530.000    5.171
  22560.000    5.091
  22590.000    5.185
  22620.000    5.166
  22650.000    5.043
  22680.000    5.092
  22710.000    5.172
  22740.000    5.091
  22770.000    5.146
  22800.000    5.172
  22830.000    5.077
  22860.000    5.093
  22890.000    5.015
  22920.000    5.040
  22950.000    5.242
  22980.000    5.163
  23010.000    5.113
  23040.000    4.977
  23070.000    4.862
  23100.000    4.945
  23130.000    4.900
  23160.000    4.971
  23190.000    4.835
  23220.000    4.895
  23250.000    4.850
  23280.000    4.969
  23310.000    4.944
  23340.000    4.985
  23370.000    5.068
  23400.000    5.180
  23430.000    5.156
  23460.000    5.096
  23490.000    5.051
  23520.000    5.033
  23550.000    5.213
  23580.000    5.122
  23610.000    5.076
  23640.000    5.055
  23670.000    4.990
  23700.000    5.114
  23730.000    5.056
  23760.000    5.097
  23790.000    5.096
  23820.000    5.101
  23850.000    5.045
  23880.000    5.065
  23910.000    5.102
  23940.000    5.151
  23970.000    4.866
  24000.000    4.770
  24030.000    4.861
  24060.000    4.771
  24090.000    4.860
  24120.000    4.693
  24150.000    4.758
  24180.000    4.634
  24210.000    4.570
  24240.000    4.544
  24270.000    4.520
  24300.000    4.637
  24330.000    4.592
  24360.000    4.622
  24390.000    4.641
  24420.000    4.795
  24450.000    4.631
  24480.000    4.548
  24510.000    4.574
  24540.000    4.643
  24570.000    4.692
  24600.000    4.527
  24630.000    4.550
  24660.000    4.506
  24690.000    4.517
  24720.000    4.518
  24750.000    4.587
  24780.000    4.684
  24810.000    4.791
  24840.000    4.701
  24870.000    4.654
  24900.000    4.618
  24930.000    4.770
  24960.000    4.681
  24990.000    4.640
  25020.000    4.720
  25050.000    4.706
  25080.000    4.811
  25110.000    4.753
  25140.000    4.798
  25170.000    4.875
  25200.000    4.819
  25230.000    4.878
  25260.000    4.781
  25290.000    4.892
  25320.000    4.714
  25350.000    4.815
  25380.000    4.843
  25410.000    4.698
  25440.000    4.563
  25470.000    4.629
  25500.000    4.444
  25530.000    4.283
  25560.000    4.296
  25590.000    4.372
  25620.000    4.391
  25650.000    4.389
  25680.000    4.513
  25710.000    4.468
  25740.000    4.440
  25770.000    4.483
  25800.000    4.458
  25830.000    4.512
  25860.000    4.570
  25890.000    4.653
  25920.000    4.678
  25950.000    4.625
  25980.000    4.612
  26010.000    4.640
  26040.000    4.783
  26070.000    4.696
  26100.000    4.831
  26130.000    4.703
  26160.000    4.695
  26190.000    4.711
  26220.000    4.749
  26250.000    4.698
  26280.000    4.571
  26310.000    4.673
  26340.000    4.685
  26370.000    4.624
  26400.000    4.594
  26430.000    4.582
  26460.000    4.415
  26490.000    4.376
  26520.000    4.451
  26550.000    4.615
  26580.000    4.576
  26610.000    4.499
  26640.000    4.427
  26670.000    4.426
  26700.000    4.482
  26730.000    4.466
  26760.000    4.474
  26790.000    4.495
  26820.000    4.378
  26850.000    4.327
  26880.000    4.370
  26910.000    4.259
  26940.000    4.269
  26970.000    4.233
  27000.000    4.245
  27030.000    4.278
  27060.000    4.254
  27090.000    4.191
  27120.000    4.110
  27150.000    4.351
  27180.000    4.270
  27210.000    4.244
  27240.000    4.102
  27270.000    4.105
  27300.000    4.190
  27330.000    4.148
  27360.000    4.027
  27390.000    4.187
  27420.000    4.196
  27450.000    4.096
  27480.000    4.015
  27510.000    3.958
  27540.000    3.864
  27570.000    4.024
  27600.000    4.128
  27630.000    4.072
  27660.000    4.035
  27690.000    3.973
  27720.000    3.950
  27750.000    3.999
  27780.000    4.097
  27810.000    4.033
  27840.000    3.941
  27870.000    3.811
  27900.000    3.738
  27930.000    3.929
  27960.000    3.847
  27990.000    4.113
  28020.000    4.124
  28050.000    4.131
  28080.000    4.038
  28110.000    3.810
  28140.000    3.886
  28170.000    3.737
  28200.000    3.736
  28230.000    3.652
  28260.000    3.620
  28290.000    3.677
  28320.000    3.643
  28350.000    3.685
  28380.000    3.762
  28410.000    3.741
  28440.000    3.621
  28470.000    3.580
  28500.000    3.680
  28530.000    3.566
  28560.000    3.404
  28590.000    3.613
  28620.000    3.620
  28650.000    3.743
  28680.000    3.869
  28710.000    3.902
  28740.000    3.880
  28770.000    3.829
  28800.000    3.903
  28830.000    3.809
  28860.000    3.859
  28890.000    3.778
  28920.000    3.804
  28950.000    3.850
  28980.000    3.926
  29010.000    3.877
  29040.000    3.848
  29070.000    3.985
  29100.000    4.028
  29130.000    4.108
  29160.000    4.014
  29190.000    4.106
  29220.000    4.013
  29250.000    4.122
  29280.000    4.234
  29310.000    4.369
  29340.000    4.246
  29370.000    4.377
  29400.000    4.201
  29430.000    4.106
  29460.000    3.997
  29490.000    4.052
  29520.000    4.137
  29550.000    4.080
  29580.000    4.290
  29610.000    4.197
  29640.000    4.107
  29670.000    4.161
  29700.000    4.245
  29730.000    4.056
  29760.000    4.080
  29790.000    4.027
  29820.000    4.100
  29850.000    4.095
  29880.000    4.265
  29910.000    4.201
  29940.000    4.072
  29970.000    4.282
  30000.000    4.004
  30030.000    4.175
  30060.000    4.082
  30090.000    3.834
  30120.000    3.931
  30150.000    3.844
  30180.000    3.709
  30210.000    3.978
  30240.000    3.889
  30270.000    3.905
  30300.000    3.867
  30330.000    3.874
  30360.000    3.943
  30390.000    3.987
  30420.000    3.941
  30450.000    3.784
  30480.000    3.604
  30510.000    3.612
  30540.000    3.580
  30570.000    3.424
  30600.000    3.623
  30630.000    3.726
  30660.000    3.723
  30690.000    3.816
  30720.000    3.839
  30750.000    3.665
  30780.000    3.734
  30810.000    3.637
  30840.000    3.895
  30870.000    3.814
  30900.000    3.730
  30930.000    3.729
  30960.000    3.796
  30990.000    3.752
  31020.000    3.836
  31050.000    3.885
  31080.000    3.763
  31110.000    3.781
  31140.000    3.655
  31170.000    3.808
  31200.000    3.759
  31230.000    3.868
  31260.000    3.833
  31290.000    3.894
  31320.000    3.947
  31350.000    4.091
  31380.000    4.042
  31410.000    4.102
  31440.000    4.128
  31470.000    4.295
  31500.000    4.263
  31530.000    4.346
  31560.000    4.244
  31590.000    4.226
  31620.000    4.308
  31650.000    4.371
  31680.000    4.418
  31710.000    4.316
  31740.000    4.320
  31770.000    4.331
  31800.000    4.423
  31830.000    4.478
  31860.000    4.422
  31890.000    4.532
  31920.000    4.585
  31950.000    4.618
  31980.000    4.631
  32010.000    4.576
  32040.000    4.514
  32070.000    4.492
  32100.000    4.658
  32130.000    4.550
  32160.000    4.668
  32190.000    4.642
  32220.000    4.587
  32250.000    4.619
  32280.000    4.631
  32310.000    4.568
  32340.000    4.598
  32370.000    4.546
  32400.000    4.639
  32430.000    4.610
  32460.000    4.650
  32490.000    4.497
  32520.000    4.517
  32550.000    4.499
  32580.000    4.540
  32610.000    4.508
  32640.000    4.550
  32670.000    4.410
  32700.000    4.570
  32730.000    4.528
  32760.000    4.483
  32790.000    4.542
  32820.000    4.520
  32850.000    4.482
  32880.000    4.617
  32910.000    4.760
  32940.000    4.660
  32970.000    4.651
  33000.000    4.660
  33030.000    4.749
  33060.000    4.542
  33090.000    4.562
  33120.000    4.579
  33150.000    4.647
  33180.000    4.559
  33210.000    4.657
  33240.000    4.515
  33270.000    4.569
  33300.000    4.784
  33330.000    4.623
  33360.000    4.754
  33390.000    4.665
  33420.000    4.817
  33450.000    4.880
  33480.000    4.742
  33510.000    4.944
  33540.000    4.860
  33570.000    4.821
  33600.000    4.847
  33630.000    4.799
  33660.000    4.869
  33690.000    4.804
  33720.000    4.961
  33750.000    5.033
  33780.000    4.901
  33810.000    4.881
  33840.000    4.957
  33870.000    4.972
  33900.000    5.078
  33930.000    5.116
  33960.000    5.152
  33990.000    5.113
  34020.000    4.992
  34050.000    5.110
  34080.000    4.980
  34110.000    5.009
  34140.000    4.972
  34170.000    4.971
  34200.000    4.981
  34230.000    4.976
  34260.000    4.996
  34290.000    4.953
  34320.000    4.916
  34350.000    4.699
  34380.000    4.666
  34410.000    4.643
  34440.000    4.671
  34470.000    4.672
  34500.000    4.726
  34530.000    4.726
  34560.000    4.637
  34590.000    4.744
  34620.000    4.726
  34650.000    4.745
  34680.000    4.717
  34710.000    4.798
  34740.000    4.635
  34770.000    4.770
  34800.000    4.868
  34830.000    4.754
  34860.000    4.760
  34890.000    4.642
  34920.000    4.607
  34950.000    4.548
  34980.000    4.661
  35010.000    4.592
  35040.000    4.484
  35070.000    4.480
  35100.000    4.616
  35130.000    4.590
  35160.000    4.496
  35190.000    4.687
  35220.000    4.590
  35250.000    4.626
  35280.000    4.632
  35310.000    4.660
  35340.000    4.705
  35370.000    4.797
  35400.000    4.776
  35430.000    4.763
  35460.000    4.672
  35490.000    4.751
  35520.000    4.800
  35550.000    4.645
  35580.000    4.647
  35610.000    4.483
  35640.000    4.355
  35670.000    4.325
  35700.000    4.479
  35730.000    4.473
  35760.000    4.577
  35790.000    4.512
  35820.000    4.434
  35850.000    4.440
  35880.000    4.621
  35910.000    4.634
  35940.000    4.774
  35970.000    4.795
  36000.000    4.725
  36030.000    4.697
  36060.000    4.764
  36090.000    4.897
  36120.000    4.806
  36150.000    4.891
  36180.000    4.860
  36210.000    4.940
  36240.000    4.912
  36270.000    5.046
  36300.000    4.993
  36330.000    5.024
  36360.000    5.142
  36390.000    5.118
  36420.000    5.164
  36450.000    5.281
  36480.000    5.173
  36510.000    5.189
  36540.000    5.278
  36570.000    5.221
  36600.000    5.313
  36630.000    5.364
  36660.000    5.326
  36690.000    5.210
  36720.000    5.276
  36750.000    5.224
  36780.000    5.251
  36810.000    5.161
  36840.000    5.085
  36870.000    5.131
  36900.000    5.218
  36930.000    5.128
  36960.000    5.277
  36990.000    5.175
  37020.000    5.273
  37050.000    5.422
  37080.000    5.444
  37110.000    5.455
  37140.000    5.476
  37170.000    5.666
  37200.000    5.683
  37230.000    5.723
  37260.000    5.709
  37290.000    5.755
  37320.000    5.813
  37350.000    5.541
  37380.000    5.582
  37410.000    5.641
  37440.000    5.685
  37470.000    5.610
  37500.000    5.500
  37530.000    5.535
  37560.000    5.636
  37590.000    5.752
  37620.000    5.689
  37650.000    5.535
  37680.000    5.593
  37710.000    5.626
  37740.000    5.447
  37770.000    5.486
  37800.000    5.473
  37830.000    5.357
  37860.000    5.463
  37890.000    5.418
  37920.000    5.458
  37950.000    5.494
  37980.000    5.556
  38010.000    5.476
  38040.000    5.327
  38070.000    5.361
  38100.000    5.368
  38130.000    5.284
  38160.000    5.301
  38190.000    5.135
  38220.000    5.157
  38250.000    5.142
  38280.000    5.163
  38310.000    5.140
  38340.000    5.274
  38370.000    5.299
  38400.000    5.327
  38430.000    5.370
  38460.000    5.408
  38490.000    5.530
  38520.000    5.476
  38550.000    5.342
  38580.000    5.367
  38610.000    5.368
  38640.000    5.504
  38670.000    5.493
  38700.000    5.427
  38730.000    5.484
  38760.000    5.437
  38790.000    5.562
  38820.000    5.271
  38850.000    5.178
  38880.000    5.156
  38910.000    5.197
  38940.000    4.988
  38970.000    5.007
  39000.000    5.082
  39030.000    4.840
  39060.000    4.893
  39090.000    4.922
  39120.000    4.854
  39150.000    4.880
  39180.000    4.744
  39210.000    4.658
  39240.000    4.688
  39270.000    4.724
  39300.000    4.785
  39330.000    4.741
  39360.000    4.871
  39390.000    4.741
  39420.000    4.668
  39450.000    4.741
  39480.000    4.644
  39510.000    4.624
  39540.000    4.668
  39570.000    4.612
  39600.000    4.784
  39630.000    4.901
  39660.000    4.881
  39690.000    5.082
  39720.000    5.068
  39750.000    5.076
  39780.000    5.055
  39810.000    5.022
  39840.000    4.990
  39870.000    4.887
  39900.000    4.866
  39930.000    4.936
  39960.000    4.917
  39990.000    4.854
  40020.000    4.756
  40050.000    4.867
  40080.000    4.931
  40110.000    4.893
  40140.000    4.782
  40170.000    4.750
  40200.000    4.646
  40230.000    4.639
  40260.000    4.722
  40290.000    4.700
  40320.000    4.719
  40350.000    4.753
  40380.000    4.818
  40410.000    4.674
  40440.000    4.713
  40470.000    4.761
  40500.000    4.612
  40530.000    4.744
  40560.000    4.769
  40590.000    4.599
  40620.000    4.545
  40650.000    4.671
  40680.000    4.633
  40710.000    4.516
  40740.000    4.612
  40770.000    4.667
  40800.000    4.712
  40830.000    4.702
  40860.000    4.652
  40890.000    4.831
  40920.000    4.739
  40950.000    4.612
  40980.000    4.604
  41010.000    4.532
  41040.000    4.397
  41070.000    4.412
  41100.000    4.290
  41130.000    4.284
  41160.000    4.356
  41190.000    4.326
  41220.000    4.319
  41250.000    4.231
  41280.000    4.176
  41310.000    4.175
  41340.000    4.147
  41370.000    4.007
  41400.000    4.028
  41430.000    3.915
  41460.000    3.937
  41490.000    3.794
  41520.000    3.932
  41550.000    4.032
  41580.000    3.981
  41610.000    4.023
  41640.000    4.041
  41670.000    3.965
  41700.000    3.906
  41730.000    4.018
  41760.000    4.155
  41790.000    4.262
  41820.000    4.252
  41850.000    4.220
  41880.000    4.311
  41910.000    4.411
  41940.000    4.241
  41970.000    4.365
  42000.000    4.341
  42030.000    4.346
  42060.000    4.194
  42090.000    4.281
  42120.000    4.140
  42150.000    4.195
  42180.000    4.234
  42210.000    4.179
  42240.000    4.122
  42270.000    4.088
  42300.000    4.084
  42330.000    3.923
  42360.000    3.835
  42390.000    3.817
  42420.000    3.961
  42450.000    3.948
  42480.000    3.839
  42510.000    3.770
  42540.000    3.868
  42570.000    3.804
  42600.000    3.976
  42630.000    3.779
  42660.000    3.904
  42690.000    3.921
  42720.000    3.860
  42750.000    3.992
  42780.000    3.761
  42810.000    3.764
  42840.000    3.605
  42870.000    3.636
  42900.000    3.763
  42930.000    3.655
  42960.000    3.722
  42990.000    3.531
  43020.000    3.586
  43050.000    3.538
  43080.000    3.504
  43110.000    3.673
  43140.000    3.642
  43170.000    3.401
  43200.000    3.506
  43230.000    3.504
  43260.000    3.632
  43290.000    3.700
  43320.000    3.649
  43350.000    3.591
  43380.000    3.798
  43410.000    3.634
  43440.000    3.742
  43470.000    3.908
  43500.000    3.948
  43530.000    3.882
  43560.000    3.967
  43590.000    3.869
  43620.000    3.818
  43650.000    3.755
  43680.000    3.847
  43710.000    3.593
  43740.000    3.625
  43770.000    3.585
  43800.000    3.688
  43830.000    3.917
  43860.000    3.790
  43890.000    3.641
  43920.000    3.885
  43950.000    3.785
  43980.000    3.635
  44010.000    3.768
  44040.000    3.659
  44070.000    3.688
  44100.000    3.609
  44130.000    3.745
  44160.000    3.743
  44190.000    3.802
  44220.000    3.685
  44250.000    3.412
  44280.000    3.373
  44310.000    3.305
  44340.000    3.363
  44370.000    3.393
  44400.000    3.457
  44430.000    3.455
  44460.000    3.411
  44490.000    3.585
  44520.000    3.539
  44550.000    3.738
  44580.000    3.647
  44610.000    3.667
  44640.000    3.819
  44670.000    3.743
  44700.000    3.721
  44730.000    3.604
  44760.000    3.706
  44790.000    3.796
  44820.000    3.632
  44850.000    3.782
  44880.000    3.914
  44910.000    3.943
  44940.000    4.022
  44970.000    4.163
  45000.000    4.056
  45030.000    4.012
  45060.000    4.011
  45090.000    4.017
  45120.000    3.998
  45150.000    3.894
  45180.000    3.977
  45210.000    3.907
  45240.000    3.960
  45270.000    3.943
  45300.000    4.072
  45330.000    3.935
  45360.000    3.926
  45390.000    3.995
  45420.000    4.041
  45450.000    4.107
  45480.000    4.045
  45510.000    4.023
  45540.000    4.154
  45570.000    4.159
  45600.000    4.064
  45630.000    4.033
  45660.000    4.025
  45690.000    4.046
  45720.000    3.915
  45750.000    4.121
  45780.000    4.205
  45810.000    4.186
  45840.000    3.983
  45870.000    4.030
  45900.000    3.981
  45930.000    3.904
  45960.000    4.031
  45990.000    4.230
  46020.000    4.002
  46050.000    4.067
  46080.000    4.006
  46110.000    3.863
  46140.000    3.920
  46170.000    3.796
  46200.000    3.651
  46230.000    3.621
  46260.000    3.712
  46290.000    3.658
  46320.000    3.898
  46350.000    3.794
  46380.000    3.605
  46410.000    3.537
  46440.000    3.305
  46470.000    3.458
  46500.000    3.535
  46530.000    3.658
  46560.000    3.433
  46590.000    3.460
  46620.000    3.467
  46650.000    3.456
  46680.000    3.447
  46710.000    3.354
  46740.000    3.298
  46770.000    3.386
  46800.000    3.335
  46830.000    3.313
  46860.000    3.188
  46890.000    3.091
  46920.000    3.106
  46950.000    2.987
  46980.000    3.075
  47010.000    3.078
  47040.000    3.230
  47070.000    3.193
  47100.000    3.156
  47130.000    3.112
  47160.000    3.172
  47190.000    3.104
  47220.000    2.944
  47250.000    3.063
  47280.000    2.986
  47310.000    3.016
  47340.000    2.959
  47370.000    3.039
  47400.000    3.116
  47430.000    3.028
  47460.000    2.929
  47490.000    2.953
  47520.000    2.898
  47550.000    3.092
  47580.000    3.096
  47610.000    2.939
  47640.000    2.944
  47670.000    3.074
  47700.000    3.034
  47730.000    3.024
  47760.000    3.103
  47790.000    3.036
  47820.000    3.011
  47850.000    3.117
  47880.000    3.048
  47910.000    3.132
  47940.000    3.217
  47970.000    3.289
  48000.000    3.052
  48030.000    3.114
  48060.000    3.084
  48090.000    3.069
  48120.000    2.933
  48150.000    3.124
  48180.000    2.942
  48210.000    2.964
  48240.000    2.908
  48270.000    3.095
  48300.000    3.078
  48330.000    3.081
  48360.000    3.071
  48390.000    2.997
  48420.000    2.939
  48450.000    3.105
  48480.000    3.090
  48510.000    3.045
  48540.000    3.228
  48570.000    3.128
  48600.000    3.210
  48630.000    3.312
  48660.000    3.145
  48690.000    3.314
  48720.000    3.184
  48750.000    3.168
  48780.000    3.228
  48810.000    3.177
  48840.000    3.136
  48870.000    3.279
  48900.000    3.290
  48930.000    3.248
  48960.000    3.215
  48990.000    3.180
  49020.000    3.175
  49050.000    3.197
  49080.000    3.145
  49110.000    3.046
  49140.000    3.047
  49170.000    3.032
  49200.000    3.001
  49230.000    3.151
  49260.000    3.143
  49290.000    2.908
  49320.000    3.165
  49350.000    3.161
  49380.000    3.080
  49410.000    3.200
  49440.000    3.234
  49470.000    3.215
  49500.000    3.027
  49530.000    3.011
  49560.000    2.954
  49590.000    3.033
  49620.000    3.002
  49650.000    2.901
  49680.000    2.963
  49710.000    2.924
  49740.000    2.953
  49770.000    2.791
  49800.000    2.793
  49830.000    2.820
  49860.000    2.706
  49890.000    2.920
  49920.000    2.813
  49950.000    2.944
  49980.000    2.919
  50010.000    2.938
  50040.000    2.724
  50070.000    2.816
  50100.000    2.757
  50130.000    2.965
  50160.000    2.866
  50190.000    2.743
  50220.000    2.801
  50250.000    2.743
  50280.000    2.601
  50310.000    2.676
  50340.000    2.750
  50370.000    2.705
  50400.000    2.467
  50430.000    2.553
  50460.000    2.598
  50490.000    2.633
  50520.000    2.715
  50550.000    2.470
  50580.000    2.664
  50610.000    2.659
  50640.000    2.674
  50670.000    2.814
  50700.000    2.790
  50730.000    2.811
  50760.000    2.770
  50790.000    2.747
  50820.000    2.881
  50850.000    2.926
  50880.000    2.976
  50910.000    2.879
  50940.000    2.981
  50970.000    2.913
  51000.000    2.953
  51030.000    2.777
  51060.000    2.892
  51090.000    2.855
  51120.000    2.876
  51150.000    2.912
  51180.000    2.753
  51210.000    2.851
  51240.000    2.847
  51270.000    2.941
  51300.000    3.019
  51330.000    2.974
  51360.000    2.948
  51390.000    2.947
  51420.000    2.863
  51450.000    2.875
  51480.000    2.834
  51510.000    2.921
  51540.000    2.851
  51570.000    2.707
  51600.000    2.867
  51630.000    2.892
  51660.000    2.918
  51690.000    2.782
  51720.000    2.734
  51750.000    2.775
  51780.000    2.826
  51810.000    2.633
  51840.000    2.778
  51870.000    2.695
  51900.000    2.825
  51930.000    2.849
  51960.000    2.858
  51990.000    2.794
  52020.000    2.776
  52050.000    2.717
  52080.000    2.834
  52110.000    2.829
  52140.000    2.848
  52170.000    3.037
  52200.000    2.950
  52230.000    2.911
  52260.000    2.911
  52290.000    2.818
  52320.000    2.945
  52350.000    2.908
  52380.000    2.701
  52410.000    2.501
  52440.000    2.618
  52470.000    2.498
  52500.000    2.564
  52530.000    2.601
  52560.000    2.607
  52590.000    2.490
  52620.000    2.527
  52650.000    2.473
  52680.000    2.613
  52710.000    2.597
  52740.000    2.613
  52770.000    2.634
  52800.000    2.616
  52830.000    2.739
  52860.000    2.734
  52890.000    2.599
  52920.000    2.618
  52950.000    2.638
  52980.000    2.591
  53010.000    2.539
  53040.000    2.669
  53070.000    2.726
  53100.000    2.683
  53130.000    2.609
  53160.000    2.530
  53190.000    2.641
  53220.000    2.608
  53250.000    2.573
  53280.000    2.690
  53310.000    2.604
  53340.000    2.756
  53370.000    2.705
  53400.000    2.894
  53430.000    2.621
  53460.000    2.509
  53490.000    2.523
  53520.000    2.410
  53550.000    2.582
  53580.000    2.485
  53610.000    2.543
  53640.000    2.596
  53670.000    2.592
  53700.000    2.561
  53730.000    2.597
  53760.000    2.547
  53790.000    2.512
  53820.000    2.464
  53850.000    2.470
  53880.000    2.403
  53910.000    2.425
  53940.000    2.415
  53970.000    2.482
  54000.000    2.578
  54030.000    2.378
  54060.000    2.298
  54090.000    2.366
  54120.000    2.389
  54150.000    2.383
  54180.000    2.404
  54210.000    2.341
  54240.000    2.319
  54270.000    2.136
  54300.000    2.168
  54330.000    2.260
  54360.000    2.195
  54390.000    2.146
  54420.000    2.086
  54450.000    2.154
  54480.000    2.106
  54510.000    2.109
  54540.000    2.219
  54570.000    2.315
  54600.000    2.343
  54630.000    2.460
  54660.000    2.384
  54690.000    2.425
  54720.000    2.469
  54750.000    2.499
  54780.000    2.519
  54810.000    2.632
  54840.000    2.523
  54870.000    2.370
  54900.000    2.378
  54930.000    2.301
  54960.000    2.408
  54990.000    2.305
  55020.000    2.328
  55050.000    2.370
  55080.000    2.359
  55110.000    2.401
  55140.000    2.294
  55170.000    2.354
  55200.000    2.352
  55230.000    2.407
  55260.000    2.433
  55290.000    2.475
  55320.000    2.347
  55350.000    2.400
  55380.000    2.386
  55410.000    2.296
  55440.000    2.336
  55470.000    2.357
  55500.000    2.370
  55530.000    2.366
  55560.000    2.433
  55590.000    2.317
  55620.000    2.356
  55650.000    2.319
  55680.000    2.463
  55710.000    2.528
  55740.000    2.469
  55770.000    2.411
  55800.000    2.486
  55830.000    2.488
  55860.000    2.411
  55890.000    2.542
  55920.000    2.479
  55950.000    2.526
  55980.000    2.529
  56010.000    2.661
  56040.000    2.812
  56070.000    2.792
  56100.000    2.811
  56130.000    2.806
  56160.000    2.874
  56190.000    2.776
  56220.000    2.689
  56250.000    2.753
  56280.000    2.785
  56310.000    2.793
  56340.000    2.850
  56370.000    2.796
  56400.000    2.806
  56430.000    2.807
  56460.000    2.719
  56490.000    2.847
  56520.000    2.890
  56550.000    2.993
  56580.000    3.066
  56610.000    3.285
  56640.000    3.146
  56670.000    3.244
  56700.000    3.114
  56730.000    3.081
  56760.000    3.171
  56790.000    3.085
  56820.000    3.174
  56850.000    3.159
  56880.000    3.116
  56910.000    3.037
  56940.000    2.994
  56970.000    3.079
  57000.000    3.166
  57030.000    3.031
  57060.000    3.032
  57090.000    3.064
  57120.000    3.082
  57150.000    3.099
  57180.000    3.072
  57210.000    3.088
  57240.000    3.151
  57270.000    3.141
  57300.000    2.965
  57330.000    3.014
  57360.000    2.908
  57390.000    2.947
  57420.000    2.976
  57450.000    3.000
  57480.000    2.926
  57510.000    3.017
  57540.000    3.027
  57570.000    2.881
  57600.000    2.689
  57630.000    2.709
  57660.000    2.737
  57690.000    2.626
  57720.000    2.647
  57750.000    2.840
  57780.000    2.654
  57810.000    2.722
  57840.000    2.741
  57870.000    2.739
  57900.000    2.757
  57930.000    2.710
  57960.000    2.723
  57990.000    2.622
  58020.000    2.726
  58050.000    2.579
  58080.000    2.568
  58110.000    2.673
  58140.000    2.573
  58170.000    2.639
  58200.000    2.616
  58230.000    2.567
  58260.000    2.640
  58290.000    2.606
  58320.000    2.588
  58350.000    2.628
  58380.000    2.477
  58410.000    2.464
  58440.000    2.472
  58470.000    2.503
  58500.000    2.542
  58530.000    2.612
  58560.000    2.536
  58590.000    2.467
  58620.000    2.555
  58650.000    2.497
  58680.000    2.528
  58710.000    2.495
  58740.000    2.473
  58770.000    2.400
  58800.000    2.354
  58830.000    2.237
  58860.000    2.269
  58890.000    2.249
  58920.000    2.354
  58950.000    2.230
  58980.000    2.417
  59010.000    2.205
  59040.000    2.098
  59070.000    2.181
  59100.000    2.190
  59130.000    2.115
  59160.000    2.180
  59190.000    2.249
  59220.000    2.077
  59250.000    2.034
  59280.000    2.028
  59310.000    2.055
  59340.000    2.215
  59370.000    2.209
  59400.000    2.289
  59430.000    2.326
  59460.000    2.292
  59490.000    2.228
  59520.000    2.325
  59550.000    2.222
  59580.000    2.218
  59610.000    2.311
  59640.000    2.150
  59670.000    2.292
  59700.000    2.236
  59730.000    2.283
  59760.000    2.295
  59790.000    2.164
  59820.000    2.055
  59850.000    2.258
  59880.000    2.138
  59910.000    2.238
  59940.000    2.195
  59970.000    2.245
  60000.000    2.278
  60030.000    2.292
  60060.000    2.439
  60090.000    2.487
  60120.000    2.578
  60150.000    2.657
  60180.000    2.544
  60210.000    2.651
  60240.000    2.567
  60270.000    2.717
  60300.000    2.787
  60330.000    2.781
  60360.000    2.747
  60390.000    2.704
  60420.000    2.686
  60450.000    2.681
  60480.000    2.737
  60510.000    2.771
  60540.000    2.513
  60570.000    2.359
  60600.000    2.491
  60630.000    2.456
  60660.000    2.255
  60690.000    2.380
  60720.000    2.351
  60750.000    2.447
  60780.000    2.478
  60810.000    2.388
  60840.000    2.403
  60870.000    2.385
  60900.000    2.512
  60930.000    2.508
  60960.000    2.693
  60990.000    2.651
  61020.000    2.714
  61050.000    2.793
  61080.000    2.670
  61110.000    2.808
  61140.000    2.627
  61170.000    2.858
  61200.000    2.775
  61230.000    2.875
  61260.000    2.798
  61290.000    2.731
  61320.000    2.760
  61350.000    2.636
  61380.000    2.621
  61410.000    2.752
  61440.000    2.844
  61470.000    2.801
  61500.000    2.843
  61530.000    2.942
  61560.000    2.880
  61590.000    2.924
  61620.000    2.929
  61650.000    2.929
  61680.000    3.175
  61710.000    3.061
  61740.000    3.024
  61770.000    2.913
  61800.000    2.720
  61830.000    2.820
  61860.000    2.761
  61890.000    2.765
  61920.000    2.740
  61950.000    2.818
  61980.000    2.645
  62010.000    2.899
  62040.000    2.658
  62070.000    2.788
  62100.000    2.705
  62130.000    2.543
  62160.000    2.507
  62190.000    2.403
  62220.000    2.437
  62250.000    2.524
  62280.000    2.577
  62310.000    2.658
  62340.000    2.508
  62370.000    2.335
  62400.000    2.360
  62430.000    2.596
  62460.000    2.404
  62490.000    2.465
  62520.000    2.482
  62550.000    2.407
  62580.000    2.417
  62610.000    2.566
  62640.000    2.479
  62670.000    2.413
  62700.000    2.379
  62730.000    2.322
  62760.000    2.293
  62790.000    2.407
  62820.000    2.383
  62850.000    2.468
  62880.000    2.604
  62910.000    2.605
  62940.000    2.700
  62970.000    2.566
  63000.000    2.597
  63030.000    2.678
  63060.000    2.710
  63090.000    2.581
  63120.000    2.679
  63150.000    2.644
  63180.000    2.667
  63210.000    2.508
  63240.000    2.469
  63270.000    2.392
  63300.000    2.385
  63330.000    2.377
  63360.000    2.431
  63390.000    2.364
  63420.000    2.493
  63450.000    2.539
  63480.000    2.736
  63510.000    2.704
  63540.000    2.766
  63570.000    2.649
  63600.000    2.687
  63630.000    2.763
  63660.000    2.754
  63690.000    2.820
  63720.000    2.825
  63750.000    2.893
  63780.000    2.805
  63810.000    2.807
  63840.000    2.651
  63870.000    2.771
  63900.000    2.836
  63930.000    2.820
  63960.000    2.919
  63990.000    2.891
  64020.000    2.817
  64050.000    2.843
  64080.000    2.862
  64110.000    2.891
  64140.000    2.651
  64170.000    2.636
  64200.000    2.676
  64230.000    2.623
  64260.000    2.683
  64290.000    2.573
  64320.000    2.495
  64350.000    2.519
  64380.000    2.649
  64410.000    2.560
  64440.000    2.642
  64470.000    2.763
  64500.000    2.689
  64530.000    2.792
  64560.000    2.841
  64590.000    2.942
  64620.000    2.965
  64650.000    3.119
  64680.000    3.118
  64710.000    2.981
  64740.000    2.990
  64770.000    3.014
  64800.000    2.958
  64830.000    3.023
  64860.000    3.049
  64890.000    3.144
  64920.000    3.202
  64950.000    3.146
  64980.000    2.954
  65010.000    3.160
  65040.000    3.108
  65070.000    3.153
  65100.000    3.174
  65130.000    3.238
  65160.000    3.242
  65190.000    3.155
  65220.000    3.099
  65250.000    3.085
  65280.000    3.101
  65310.000    3.148
  65340.000    3.088
  65370.000    3.123
  65400.000    2.978
  65430.000    3.019
  65460.000    3.068
  65490.000    2.929
  65520.000    2.897
  65550.000    2.898
  65580.000    2.917
  65610.000    2.766
  65640.000    2.923
  65670.000    3.000
  65700.000    3.058
  65730.000    2.951
  65760.000    2.934
  65790.000    2.926
  65820.000    2.858
  65850.000    2.855
  65880.000    2.847
  65910.000    2.819
  65940.000    2.854
  65970.000    2.862
  66000.000    2.773
  66030.000    2.565
  66060.000    2.735
  66090.000    2.699
  66120.000    2.748
  66150.000    2.695
  66180.000    2.615
  66210.000    2.557
  66240.000    2.736
  66270.000    2.586
  66300.000    2.572
  66330.000    2.711
  66360.000    2.783
  66390.000    2.664
  66420.000    2.608
  66450.000    2.726
  66480.000    2.692
  66510.000    2.587
  66540.000    2.634
  66570.000    2.603
  66600.000    2.649
  66630.000    2.707
  66660.000    2.727
  66690.000    2.821
  66720.000    2.807
  66750.000    2.964
  66780.000    3.023
  66810.000    2.988
  66840.000    2.979
  66870.000    2.955
  66900.000    2.961
  66930.000    2.813
  66960.000    2.841
  66990.000    2.751
  67020.000    2.786
  67050.000    2.808
  67080.000    2.806
  67110.000    2.892
  67140.000    2.930
  67170.000    2.875
  67200.000    2.830
  67230.000    2.840
  67260.000    2.732
  67290.000    2.681
  67320.000    2.683
  67350.000    2.770
  67380.000    2.589
  67410.000    2.641
  67440.000    2.634
  67470.000    2.724
  67500.000    2.621
  67530.000    2.580
  67560.000    2.853
  67590.000    2.886
  67620.000    2.985
  67650.000    3.073
  67680.000    3.107
  67710.000    3.254
  67740.000    3.046
  67770.000    2.970
  67800.000    3.136
  67830.000    3.064
  67860.000    3.041
  67890.000    3.087
  67920.000    3.144
  67950.000    3.104
  67980.000    3.244
  68010.000    3.071
  68040.000    3.078
  68070.000    3.075
  68100.000    3.034
  68130.000    3.017
  68160.000    3.040
  68190.000    3.067
  68220.000    3.091
  68250.000    3.117
  68280.000    3.122
  68310.000    3.119
  68340.000    3.126
  68370.000    3.062
  68400.000    3.236
  68430.000    3.107
  68460.000    3.203
  68490.000    3.194
  68520.000    3.121
  68550.000    3.177
  68580.000    3.042
  68610.000    3.064
  68640.000    3.111
  68670.000    3.135
  68700.000    3.061
  68730.000    3.133
  68760.000    3.213
  68790.000    3.096
  68820.000    3.191
  68850.000    3.165
  68880.000    3.278
  68910.000    3.321
  68940.000    3.380
  68970.000    3.398
  69000.000    3.262
  69030.000    3.271
  69060.000    3.183
  69090.000    3.135
  69120.000    3.282
  69150.000    3.160
  69180.000    3.199
  69210.000    3.134
  69240.000    3.107
  69270.000    3.325
  69300.000    3.282
  69330.000    3.451
  69360.000    3.460
  69390.000    3.566
  69420.000    3.534
  69450.000    3.552
  69480.000    3.595
  69510.000    3.572
  69540.000    3.612
  69570.000    3.558
  69600.000    3.464
  69630.000    3.519
  69660.000    3.447
  69690.000    3.384
  69720.000    3.264
  69750.000    3.260
  69780.000    3.359
  69810.000    3.355
  69840.000    3.299
  69870.000    3.198
  69900.000    3.072
  69930.000    3.090
  69960.000    3.329
  69990.000    3.290
  70020.000    3.315
  70050.000    3.263
  70080.000    3.305
  70110.000    3.328
  70140.000    3.378
  70170.000    3.118
  70200.000    3.193
  70230.000    3.124
  70260.000    2.974
  70290.000    3.043
  70320.000    2.995
  70350.000    3.033
  70380.000    3.111
  70410.000    3.067
  70440.000    3.078
  70470.000    2.927
  70500.000    2.844
  70530.000    2.917
  70560.000    2.875
  70590.000    2.844
  70620.000    2.754
  70650.000    2.701
  70680.000    2.767
  70710.000    2.745
  70740.000    2.847
  70770.000    2.736
  70800.000    2.693
  70830.000    2.732
  70860.000    2.848
  70890.000    2.725
  70920.000    2.656
  70950.000    2.728
  70980.000    2.818
  71010.000    2.724
  71040.000    2.756
  71070.000    2.691
  71100.000    2.683
  71130.000    2.710
  71160.000    2.830
  71190.000    2.742
  71220.000    2.627
  71250.000    2.718
  71280.000    2.596
  71310.000    2.584
  71340.000    2.408
  71370.000    2.599
  71400.000    2.645
  71430.000    2.828
  71460.000    2.686
  71490.000    2.912
  71520.000    2.831
  71550.000    2.923
  71580.000    2.893
  71610.000    2.881
  71640.000    2.821
  71670.000    2.751
  71700.000    2.770
  71730.000    2.845
  71760.000    2.875
  71790.000    2.801
  71820.000    2.825
  71850.000    2.794
  71880.000    2.832
  71910.000    2.806
  71940.000    2.801
  71970.000    2.842
  72000.000    2.835
  72030.000    2.900
  72060.000    3.005
  72090.000    3.044
  72120.000    3.054
  72150.000    2.866
  72180.000    2.984
  72210.000    2.899
  72240.000    2.951
  72270.000    3.025
  72300.000    3.124
  72330.000    3.029
  72360.000    3.041
  72390.000    2.953
  72420.000    2.873
  72450.000    2.894
  72480.000    3.021
  72510.000    2.779
  72540.000    2.763
  72570.000    2.835
  72600.000    2.770
  72630.000    2.810
  72660.000    2.817
  72690.000    2.783
  72720.000    2.758
  72750.000    2.757
  72780.000    2.950
  72810.000    2.964
  72840.000    2.985
  72870.000    2.946
  72900.000    2.893
  72930.000    2.991
  72960.000    2.857
  72990.000    2.942
  73020.000    2.885
  73050.000    2.882
  73080.000    2.803
  73110.000    2.829
  73140.000    2.883
  73170.000    2.852
  73200.000    2.887
  73230.000    2.849
  73260.000    2.727
  73290.000    2.673
  73320.000    2.596
  73350.000    2.676
  73380.000    2.789
  73410.000    2.605
  73440.000    2.570
  73470.000    2.712
  73500.000    2.812
  73530.000    2.749
  73560.000    2.883
  73590.000    2.697
  73620.000    2.807
  73650.000    2.887
  73680.000    2.872
  73710.000    2.724
  73740.000    2.776
  73770.000    2.693
  73800.000    2.825
  73830.000    2.926
  73860.000    2.906
  73890.000    3.018
  73920.000    3.032
  73950.000    3.123
  73980.000    3.030
  74010.000    3.103
  74040.000    3.039
  74070.000    3.127
  74100.000    3.100
  74130.000    3.144
  74160.000    3.348
  74190.000    3.301
  74220.000    3.364
  74250.000    3.327
  74280.000    3.259
  74310.000    3.221
  74340.000    3.108
  74370.000    3.175
  74400.000    3.084
  74430.000    3.102
  74460.000    3.195
  74490.000    3.572
  74520.000    3.502
  74550.000    3.462
  74580.000    3.566
  74610.000    3.576
  74640.000    3.504
  74670.000    3.683
  74700.000    3.762
  74730.000    3.707
  74760.000    3.823
  74790.000    3.651
  74820.000    3.581
  74850.000    3.392
  74880.000    3.545
  74910.000    3.641
  74940.000    3.673
  74970.000    3.579
  75000.000    3.728
  75030.000    3.648
  75060.000    3.720
  75090.000    3.868
  75120.000    4.023
  75150.000    3.965
  75180.000    3.848
  75210.000    3.928
  75240.000    3.879
  75270.000    3.700
  75300.000    3.738
  75330.000    3.846
  75360.000    3.623
  75390.000    3.804
  75420.000    3.904
  75450.000    3.933
  75480.000    4.013
  75510.000    3.633
  75540.000    3.750
  75570.000    3.716
  75600.000    3.621
  75630.000    3.545
  75660.000    3.519
  75690.000    3.563
  75720.000    3.443
  75750.000    3.440
  75780.000    3.345
  75810.000    3.287
  75840.000    3.331
  75870.000    3.446
  75900.000    3.471
  75930.000    3.489
  75960.000    3.434
  75990.000    3.500
  76020.000    3.564
  76050.000    3.510
  76080.000    3.680
  76110.000    3.595
  76140.000    3.361
  76170.000    3.492
  76200.000    3.474
  76230.000    3.628
  76260.000    3.854
  76290.000    3.860
  76320.000    3.961
  76350.000    3.748
  76380.000    3.698
  76410.000    3.797
  76440.000    3.795
  76470.000    3.594
  76500.000    3.611
  76530.000    3.585
  76560.000    3.373
  76590.000    3.447
  76620.000    3.486
  76650.000    3.523
  76680.000    3.461
  76710.000    3.703
  76740.000    3.609
  76770.000    3.525
  76800.000    3.600
  76830.000    3.571
  76860.000    3.519
  76890.000    3.630
  76920.000    3.666
  76950.000    3.616
  76980.000    3.553
  77010.000    3.645
  77040.000    3.735
  77070.000    3.775
  77100.000    3.745
  77130.000    3.786
  77160.000    3.769
  77190.000    3.742
  77220.000    3.710
  77250.000    3.426
  77280.000    3.735
  77310.000    3.987
  77340.000    3.746
  77370.000    3.815
  77400.000    3.644
  77430.000    3.679
  77460.000    4.060
  77490.000    3.841
  77520.000    3.819
  77550.000    3.624
  77580.000    3.785
  77610.000    3.715
  77640.000    3.563
  77670.000    3.690
  77700.000    3.702
  77730.000    3.790
  77760.000    3.836
  77790.000    3.832
  77820.000    3.716
  77850.000    3.750
  77880.000    3.850
  77910.000    3.974
  77940.000    3.870
  77970.000    3.809
  78000.000    3.959
  78030.000    4.021
  78060.000    4.075
  78090.000    3.796
  78120.000    3.945
  78150.000    3.892
  78180.000    4.302
  78210.000    4.198
  78240.000    4.169
  78270.000    3.912
  78300.000    4.022
  78330.000    3.932
  78360.000    3.934
  78390.000    3.946
  78420.000    4.048
  78450.000    3.863
  78480.000    3.949
  78510.000    4.068
  78540.000    4.155
  78570.000    4.096
  78600.000    3.994
  78630.000    3.982
  78660.000    3.972
  78690.000    4.029
  78720.000    4.098
  78750.000    4.090
  78780.000    3.869
  78810.000    3.887
  78840.000    3.884
  78870.000    4.094
  78900.000    4.017
  78930.000    3.916
  78960.000    4.044
  78990.000    4.024
  79020.000    4.074
  79050.000    4.063
  79080.000    4.038
  79110.000    3.861
  79140.000    4.154
  79170.000    4.068
  79200.000    4.064
  79230.000    4.042
  79260.000    4.110
  79290.000    4.133
  79320.000    4.157
  79350.000    4.234
  79380.000    4.139
  79410.000    4.018
  79440.000    3.992
  79470.000    3.982
  79500.000    3.811
  79530.000    3.864
  79560.000    3.928
  79590.000    3.933
  79620.000    4.004
  79650.000    3.954
  79680.000    3.877
  79710.000    3.999
  79740.000    4.129
  79770.000    4.248
  79800.000    4.160
  79830.000    4.048
  79860.000    3.887
  79890.000    3.878
  79920.000    3.882
  79950.000    3.664
  79980.000    3.927
  80010.000    3.811
  80040.000    3.774
  80070.000    3.797
  80100.000    3.954
  80130.000    3.922
  80160.000    3.822
  80190.000    3.936
  80220.000    3.911
  80250.000    3.957
  80280.000    3.945
  80310.000    3.975
  80340.000    3.646
  80370.000    3.941
  80400.000    3.973
  80430.000    3.958
  80460.000    3.920
  80490.000    3.920
  80520.000    3.866
  80550.000    3.903
  80580.000    4.087
  80610.000    4.096
  80640.000    4.154
  80670.000    4.142
  80700.000    4.158
  80730.000    4.182
  80760.000    4.207
  80790.000    4.141
  80820.000    4.053
  80850.000    3.815
  80880.000    3.915
  80910.000    3.853
  80940.000    3.809
  80970.000    3.902
  81000.000    3.790
  81030.000    3.707
  81060.000    3.814
  81090.000    3.885
  81120.000    3.981
  81150.000    3.805
  81180.000    3.902
  81210.000    3.950
  81240.000    3.957
  81270.000    4.009
  81300.000    4.151
  81330.000    4.036
  81360.000    3.935
  81390.000    4.023
  81420.000    4.009
  81450.000    4.068
  81480.000    4.175
  81510.000    4.017
  81540.000    4.001
  81570.000    4.007
  81600.000    3.882
  81630.000    3.859
  81660.000    3.870
  81690.000    3.822
  81720.000    3.865
  81750.000    3.952
  81780.000    3.801
  81810.000    3.813
  81840.000    3.708
  81870.000    3.904
  81900.000    3.973
  81930.000    3.941
  81960.000    3.703
  81990.000    3.714
  82020.000    3.837
  82050.000    3.900
  82080.000    3.839
  82110.000    4.003
  82140.000    3.959
  82170.000    4.202
  82200.000    4.238
  82230.000    4.228
  82260.000    4.165
  82290.000    4.165
  82320.000    4.215
  82350.000    4.372
  82380.000    4.382
  82410.000    4.194
  82440.000    4.052
  82470.000    4.161
  82500.000    4.189
  82530.000    4.206
  82560.000    4.259
  82590.000    4.275
  82620.000    4.228
  82650.000    4.240
  82680.000    4.299
  82710.000    4.215
  82740.000    4.186
  82770.000    4.152
  82800.000    4.151
  82830.000    4.128
  82860.000    4.041
  82890.000    3.827
  82920.000    3.885
  82950.000    3.974
  82980.000    3.972
  83010.000    4.033
  83040.000    3.982
  83070.000    4.047
  83100.000    3.830
  83130.000    3.841
  83160.000    4.052
  83190.000    4.045
  83220.000    4.074
  83250.000    4.169
  83280.000    4.253
  83310.000    4.284
  83340.000    4.195
  83370.000    3.990
  83400.000    4.039
  83430.000    4.013
  83460.000    4.078
  83490.000    3.980
  83520.000    3.958
  83550.000    3.892
  83580.000    3.864
  83610.000    3.924
  83640.000    3.985
  83670.000    3.975
  83700.000    3.961
  83730.000    4.117
  83760.000    4.123
  83790.000    4.024
  83820.000    4.083
  83850.000    4.173
  83880.000    4.241
  83910.000    4.297
  83940.000    4.415
  83970.000    4.307
  84000.000    4.437
  84030.000    4.379
  84060.000    4.372
  84090.000    4.349
  84120.000    4.285
  84150.000    4.296
  84180.000    4.194
  84210.000    4.383
  84240.000    4.273
  84270.000    4.220
  84300.000    4.185
  84330.000    4.121
  84360.000    4.204
  84390.000    4.270
  84420.000    4.233
  84450.000    4.414
  84480.000    4.332
  84510.000    4.167
  84540.000    4.256
  84570.000    4.152
  84600.000    4.272
  84630.000    4.281
  84660.000    4.249
  84690.000    4.178
  84720.000    4.258
  84750.000    4.221
  84780.000    4.317
  84810.000    4.307
  84840.000    4.314
  84870.000    4.413
  84900.000    4.446
  84930.000    4.566
  84960.000    4.481
  84990.000    4.449
  85020.000    4.582
  85050.000    4.532
  85080.000    4.491
  85110.000    4.596
  85140.000    4.444
  85170.000    4.499
  85200.000    4.502
  85230.000    4.517
  85260.000    4.538
  85290.000    4.497
  85320.000    4.636
  85350.000    4.625
  85380.000    4.656
  85410.000    4.663
  85440.000    4.769
  85470.000    4.611
  85500.000    4.545
  85530.000    4.604
  85560.000    4.604
  85590.000    4.729
  85620.000    4.561
  85650.000    4.542
  85680.000    4.617
  85710.000    4.550
  85740.000    4.617
  85770.000    4.515
  85800.000    4.596
  85830.000    4.425
  85860.000    4.509
  85890.000    4.470
  85920.000    4.409
  85950.000    4.331
  85980.000    4.349
  86010.000    4.472
  86040.000    4.562
  86070.000    4.505
  86100.000    4.626
  86130.000    4.650
  86160.000    4.571
  86190.000    4.581
  86220.000    4.713
  86250.000    4.513
  86280.000    4.555
  86310.000    4.597
  86340.000    4.504
  86370.000    4.448
  86400.000    4.517
  86430.000    4.507
  86460.000    4.466
  86490.000    4.448
  86520.000    4.547
  86550.000    4.515
  86580.000    4.425
  86610.000    4.469
  86640.000    4.525
  86670.000    4.337
  86700.000    4.494
  86730.000    4.477
  86760.000    4.463
  86790.000    4.482
  86820.000    4.651
  86850.000    4.601
  86880.000    4.716
  86910.000    4.832
  86940.000    4.814
  86970.000    4.574
  87000.000    4.619
  87030.000    4.614
  87060.000    4.811
  87090.000    4.682
  87120.000    4.620
  87150.000    4.541
  87180.000    4.626
  87210.000    4.630
  87240.000    4.555
  87270.000    4.516
  87300.000    4.478
  87330.000    4.366
  87360.000    4.380
  87390.000    4.508
  87420.000    4.460
  87450.000    4.525
  87480.000    4.627
  87510.000    4.830
  87540.000    4.881
  87570.000    4.835
  87600.000    4.880
  87630.000    4.851
  87660.000    4.653
  87690.000    4.681
  87720.000    4.701
  87750.000    4.808
  87780.000    4.837
  87810.000    4.780
  87840.000    4.831
  87870.000    4.810
  87900.000    4.834
  87930.000    4.858
  87960.000    4.856
  87990.000    4.710
  88020.000    4.786
  88050.000    4.855
  88080.000    4.814
  88110.000    4.783
  88140.000    4.728
  88170.000    4.722
  88200.000    4.767
  88230.000    4.675
  88260.000    4.674
  88290.000    4.703
  88320.000    4.754
  88350.000    4.796
  88380.000    4.736
  88410.000    4.791
  88440.000    4.768
  88470.000    4.720
  88500.000    4.819
  88530.000    4.771
  88560.000    4.712
  88590.000    4.757
  88620.000    4.594
  88650.000    4.657
  88680.000    4.530
  88710.000    4.632
  88740.000    4.651
  88770.000    4.704
  88800.000    4.633
  88830.000    4.701
  88860.000    4.776
  88890.000    4.836
  88920.000    4.628
  88950.000    4.834
  88980.000    4.666
  89010.000    4.737
  89040.000    4.795
  89070.000    4.634
  89100.000    4.673
  89130.000    4.628
  89160.000    4.547
  89190.000    4.522
  89220.000    4.559
  89250.000    4.610
  89280.000    4.630
  89310.000    4.631
  89340.000    4.557
  89370.000    4.676
  89400.000    4.773
  89430.000    4.734
  89460.000    4.696
  89490.000    4.689
  89520.000    4.602
  89550.000    4.543
  89580.000    4.525
  89610.000    4.411
  89640.000    4.611
  89670.000    4.714
  89700.000    4.626
  89730.000    4.611
  89760.000    4.569
  89790.000    4.539
  89820.000    4.603
  89850.000    4.644
  89880.000    4.484
  89910.000    4.615
  89940.000    4.584
  89970.000    4.646
  90000.000    4.641
  90030.000    4.586
  90060.000    4.522
  90090.000    4.460
  90120.000    4.445
  90150.000    4.526
  90180.000    4.627
  90210.000    4.601
  90240.000    4.779
  90270.000    4.724
  90300.000    4.765
  90330.000    4.806
  90360.000    4.832
  90390.000    4.786
  90420.000    4.639
  90450.000    4.741
  90480.000    4.778
  90510.000    4.622
  90540.000    4.677
  90570.000    4.485
  90600.000    4.506
  90630.000    4.651
  90660.000    4.503
  90690.000    4.591
  90720.000    4.544
  90750.000    4.430
  90780.000    4.702
  90810.000    4.683
  90840.000    4.776
  90870.000    4.730
  90900.000    4.691
  90930.000    4.659
  90960.000    4.511
  90990.000    4.666
  91020.000    4.653
  91050.000    4.718
  91080.000    4.634
  91110.000    4.668
  91140.000    4.445
  91170.000    4.414
  91200.000    4.608
  91230.000    4.490
  91260.000    4.406
  91290.000    4.456
  91320.000    4.466
  91350.000    4.407
  91380.000    4.410
  91410.000    4.399
  91440.000    4.399
  91470.000    4.471
  91500.000    4.285
  91530.000    4.352
  91560.000    4.292
  91590.000    4.362
  91620.000    4.358
  91650.000    4.405
  91680.000    4.235
  91710.000    4.332
  91740.000    4.531
  91770.000    4.496
  91800.000    4.383
  91830.000    4.345
  91860.000    4.368
  91890.000    4.251
  91920.000    4.314
  91950.000    4.450
  91980.000    4.371
  92010.000    4.433
  92040.000    4.438
  92070.000    4.637
  92100.000    4.581
  92130.000    4.593
  92160.000    4.568
  92190.000    4.705
  92220.000    4.676
  92250.000    4.805
  92280.000    4.882
  92310.000    4.795
  92340.000    4.875
  92370.000    4.853
  92400.000    4.835
  92430.000    4.808
  92460.000    4.869
  92490.000    4.973
  92520.000    4.999
  92550.000    4.823
  92580.000    4.778
  92610.000    4.714
  92640.000    4.871
  92670.000    4.749
  92700.000    4.790
  92730.000    4.656
  92760.000    4.716
  92790.000    4.846
  92820.000    4.807
  92850.000    4.943
  92880.000    4.989
  92910.000    5.057
  92940.000    5.043
  92970.000    5.033
  93000.000    4.992
  93030.000    4.930
  93060.000    4.958
  93090.000    4.872
  93120.000    4.735
  93150.000    4.864
  93180.000    4.865
  93210.000    4.747
  93240.000    4.716
  93270.000    4.801
  93300.000    4.792
  93330.000    4.795
  93360.000    4.781
  93390.000    4.761
  93420.000    4.930
  93450.000    4.969
  93480.000    4.906
  93510.000    4.971
  93540.000    4.959
  93570.000    4.972
  93600.000    4.984
  93630.000    4.933
  93660.000    4.965
  93690.000    5.035
  93720.000    4.993
  93750.000    4.845
  93780.000    4.887
  93810.000    4.961
  93840.000    4.773
  93870.000    4.799
  93900.000    4.765
  93930.000    4.840
  93960.000    4.964
  93990.000    4.840
  94020.000    4.840
  94050.000    4.766
  94080.000    4.896
  94110.000    4.876
  94140.000    4.864
  94170.000    4.803
  94200.000    4.887
  94230.000    4.900
  94260.000    4.902
  94290.000    4.815
  94320.000    4.729
  94350.000    4.691
  94380.000    4.689
  94410.000    4.549
  94440.000    4.502
  94470.000    4.482
  94500.000    4.506
  94530.000    4.436
  94560.000    4.479
  94590.000    4.536
  94620.000    4.578
  94650.000    4.529
  94680.000    4.500
  94710.000    4.481
  94740.000    4.449
  94770.000    4.356
  94800.000    4.328
  94830.000    4.312
  94860.000    4.403
  94890.000    4.387
  94920.000    4.349
  94950.000    4.429
  94980.000    4.524
  95010.000    4.623
  95040.000    4.551
  95070.000    4.674
  95100.000    4.588
  95130.000    4.753
  95160.000    4.686
  95190.000    4.629
  95220.000    4.738
  95250.000    4.618
  95280.000    4.493
  95310.000    4.628
  95340.000    4.570
  95370.000    4.635
  95400.000    4.627
  95430.000    4.607
  95460.000    4.559
  95490.000    4.598
  95520.000    4.453
  95550.000    4.498
  95580.000    4.541
  95610.000    4.486
  95640.000    4.382
  95670.000    4.505
  95700.000    4.420
  95730.000    4.396
  95760.000    4.444
  95790.000    4.398
  95820.000    4.463
  95850.000    4.334
  95880.000    4.291
  95910.000    4.345
  95940.000    4.349
  95970.000    4.420
  96000.000    4.441
  96030.000    4.486
  96060.000    4.589
  96090.000    4.642
  96120.000    4.687
  96150.000    4.647
  96180.000    4.503
  96210.000    4.650
  96240.000    4.646
  96270.000    4.549
  96300.000    4.405
  96330.000    4.576
  96360.000    4.695
  96390.000    4.646
  96420.000    4.593
  96450.000    4.528
  96480.000    4.580
  96510.000    4.564
  96540.000    4.642
  96570.000    4.635
  96600.000    4.635
  96630.000    4.563
  96660.000    4.563
  96690.000    4.459
  96720.000    4.519
  96750.000    4.581
  96780.000    4.579
  96810.000    4.640
  96840.000    4.675
  96870.000    4.532
  96900.000    4.656
  96930.000    4.705
  96960.000    4.788
  96990.000    4.773
  97020.000    4.947
  97050.000    4.943
  97080.000    4.953
  97110.000    4.964
  97140.000    4.931
  97170.000    4.938
  97200.000    4.905
  97230.000    4.889
  97260.000    4.837
  97290.000    4.742
  97320.000    4.820
  97350.000    4.700
  97380.000    4.771
  97410.000    4.821
  97440.000    4.863
  97470.000    4.794
  97500.000    4.802
  97530.000    4.713
  97560.000    4.860
  97590.000    4.868
  97620.000    4.892
  97650.000    4.716
  97680.000    4.824
  97710.000    4.880
  97740.000    4.704
  97770.000    4.711
  97800.000    4.685
  97830.000    4.605
  97860.000    4.754
  97890.000    4.720
  97920.000    4.759
  97950.000    4.786
  97980.000    4.876
  98010.000    4.739
  98040.000    4.724
  98070.000    4.766
  98100.000    4.731
  98130.000    4.861
  98160.000    4.959
  98190.000    4.901
  98220.000    4.817
  98250.000    4.921
  98280.000    4.917
  98310.000    4.883
  98340.000    4.875
  98370.000    4.935
  98400.000    4.897
  98430.000    4.899
  98460.000    4.821
  98490.000    4.915
  98520.000    4.942
  98550.000    4.945
  98580.000    4.923
  98610.000    4.842
  98640.000    4.925
  98670.000    4.927
  98700.000    4.881
  98730.000    4.949
  98760.000    4.902
  98790.000    4.861
  98820.000    4.888
  98850.000    4.903
  98880.000    4.939
  98910.000    4.901
  98940.000    4.925
  98970.000    4.954
  99000.000    4.865
  99030.000    4.935
  99060.000    4.903
  99090.000    4.955
  99120.000    4.898
  99150.000    4.925
  99180.000    4.947
  99210.000    4.939
  99240.000    4.940
  99270.000    4.953
  99300.000    4.924
  99330.000    4.834
  99360.000    4.768
  99390.000    4.815
  99420.000    4.755
  99450.000    4.750
  99480.000    4.727
  99510.000    4.832
  99540.000    4.731
  99570.000    4.638
  99600.000    4.605
  99630.000    4.649
  99660.000    4.683
  99690.000    4.761
  99720.000    4.711
  99750.000    4.660
  99780.000    4.725
  99810.000    4.813
  99840.000    4.733
  99870.000    4.673
  99900.000    4.697
  99930.000    4.852
  99960.000    4.711
  99990.000    4.703
