# Supplementary material for: Identification and validation of biomarkers associated with lactic acid metabolism in diabetic nephropathy
Source: PeerJ. 2026 Mar 3;14:e20761. doi: 10.7717/peerj.20761 (PMC12965171; doi:10.7717/peerj.20761)
Supplement: Supplemental Information 46 [file peerj-14-20761-s046.xvg]

# This file was created Tue Jul 15 20:51:45 2025
# Created by:
#                     :-) GROMACS - gmx distance, 2023.2 (-:
# 
# Executable:   /usr/local/gromacs/bin/gmx
# Data prefix:  /usr/local/gromacs
# Working dir:  /root/autodl-tmp/102_NJZK-20403-7-2/PTGS2_CIMICOXIB-67890/1
# Command line:
#   gmx distance -f md_0_1.xtc -s md_0_1.tpr -n distance_pairs.ndx -select 'com of group 24 plus com of group 13' -oall distance_group24_group13.xvg
# gmx distance is part of G R O M A C S:
#
# GROwing Monsters And Cloning Shrimps
#
@    title "Distance"
@    xaxis  label "Time (ps)"
@    yaxis  label "Distance (nm)"
@TYPE xy
      0.000    0.776
     30.000    0.742
     60.000    0.715
     90.000    0.625
    120.000    0.744
    150.000    0.705
    180.000    0.788
    210.000    0.920
    240.000    0.779
    270.000    0.849
    300.000    1.109
    330.000    1.233
    360.000    1.088
    390.000    0.901
    420.000    0.956
    450.000    0.834
    480.000    0.635
    510.000    0.795
    540.000    0.749
    570.000    0.890
    600.000    0.848
    630.000    1.055
    660.000    0.718
    690.000    0.702
    720.000    0.566
    750.000    0.584
    780.000    0.508
    810.000    0.384
    840.000    0.479
    870.000    0.685
    900.000    0.495
    930.000    0.626
    960.000    0.659
    990.000    0.500
   1020.000    0.580
   1050.000    0.540
   1080.000    0.596
   1110.000    0.825
   1140.000    0.977
   1170.000    1.086
   1200.000    0.996
   1230.000    1.272
   1260.000    1.098
   1290.000    1.194
   1320.000    1.157
   1350.000    0.873
   1380.000    0.891
   1410.000    0.928
   1440.000    0.945
   1470.000    0.996
   1500.000    1.123
   1530.000    1.007
   1560.000    1.011
   1590.000    0.928
   1620.000    0.991
   1650.000    0.799
   1680.000    0.974
   1710.000    0.976
   1740.000    0.883
   1770.000    0.933
   1800.000    0.957
   1830.000    0.995
   1860.000    0.979
   1890.000    0.883
   1920.000    0.971
   1950.000    1.010
   1980.000    0.922
   2010.000    0.993
   2040.000    0.949
   2070.000    0.979
   2100.000    0.921
   2130.000    0.909
   2160.000    0.947
   2190.000    0.907
   2220.000    0.888
   2250.000    1.003
   2280.000    1.024
   2310.000    1.005
   2340.000    1.037
   2370.000    0.967
   2400.000    0.961
   2430.000    0.954
   2460.000    0.911
   2490.000    0.793
   2520.000    0.820
   2550.000    0.775
   2580.000    0.853
   2610.000    0.787
   2640.000    0.850
   2670.000    0.903
   2700.000    0.749
   2730.000    0.881
   2760.000    0.779
   2790.000    0.789
   2820.000    0.728
   2850.000    0.719
   2880.000    0.862
   2910.000    0.702
   2940.000    0.776
   2970.000    0.980
   3000.000    0.971
   3030.000    0.911
   3060.000    0.955
   3090.000    0.955
   3120.000    0.927
   3150.000    0.979
   3180.000    1.237
   3210.000    0.920
   3240.000    0.989
   3270.000    0.902
   3300.000    1.095
   3330.000    0.967
   3360.000    0.902
   3390.000    0.900
   3420.000    0.895
   3450.000    0.897
   3480.000    0.985
   3510.000    0.955
   3540.000    0.974
   3570.000    1.245
   3600.000    1.078
   3630.000    1.039
   3660.000    1.014
   3690.000    1.044
   3720.000    1.105
   3750.000    0.988
   3780.000    0.951
   3810.000    0.918
   3840.000    1.054
   3870.000    0.904
   3900.000    1.087
   3930.000    1.008
   3960.000    0.986
   3990.000    0.916
   4020.000    1.015
   4050.000    1.096
   4080.000    1.155
   4110.000    1.114
   4140.000    0.997
   4170.000    0.973
   4200.000    1.062
   4230.000    0.906
   4260.000    0.931
   4290.000    0.998
   4320.000    0.911
   4350.000    0.928
   4380.000    0.973
   4410.000    0.819
   4440.000    0.946
   4470.000    0.910
   4500.000    0.930
   4530.000    0.976
   4560.000    0.923
   4590.000    0.979
   4620.000    0.967
   4650.000    1.131
   4680.000    1.373
   4710.000    1.118
   4740.000    1.094
   4770.000    1.056
   4800.000    1.117
   4830.000    0.977
   4860.000    0.940
   4890.000    1.182
   4920.000    1.189
   4950.000    1.242
   4980.000    1.228
   5010.000    1.143
   5040.000    1.260
   5070.000    1.392
   5100.000    1.043
   5130.000    1.104
   5160.000    1.130
   5190.000    1.370
   5220.000    1.351
   5250.000    1.019
   5280.000    1.280
   5310.000    1.456
   5340.000    1.460
   5370.000    1.267
   5400.000    1.293
   5430.000    1.343
   5460.000    1.298
   5490.000    1.144
   5520.000    1.245
   5550.000    1.366
   5580.000    1.383
   5610.000    1.254
   5640.000    1.253
   5670.000    1.138
   5700.000    1.228
   5730.000    1.357
   5760.000    1.391
   5790.000    1.414
   5820.000    1.380
   5850.000    1.177
   5880.000    1.325
   5910.000    1.293
   5940.000    1.305
   5970.000    1.297
   6000.000    1.253
   6030.000    1.193
   6060.000    1.336
   6090.000    1.274
   6120.000    1.415
   6150.000    1.303
   6180.000    1.313
   6210.000    1.332
   6240.000    1.298
   6270.000    1.316
   6300.000    1.353
   6330.000    1.368
   6360.000    1.473
   6390.000    1.451
   6420.000    1.313
   6450.000    1.287
   6480.000    1.442
   6510.000    1.337
   6540.000    1.391
   6570.000    1.473
   6600.000    1.401
   6630.000    1.385
   6660.000    1.449
   6690.000    1.258
   6720.000    1.417
   6750.000    1.407
   6780.000    1.294
   6810.000    1.333
   6840.000    1.473
   6870.000    1.667
   6900.000    1.675
   6930.000    1.681
   6960.000    1.604
   6990.000    1.676
   7020.000    1.800
   7050.000    1.763
   7080.000    1.909
   7110.000    1.827
   7140.000    1.722
   7170.000    1.828
   7200.000    1.876
   7230.000    1.768
   7260.000    1.742
   7290.000    1.836
   7320.000    1.868
   7350.000    1.756
   7380.000    1.783
   7410.000    1.888
   7440.000    1.879
   7470.000    1.811
   7500.000    1.810
   7530.000    1.808
   7560.000    1.750
   7590.000    1.870
   7620.000    1.788
   7650.000    1.882
   7680.000    1.863
   7710.000    1.815
   7740.000    1.819
   7770.000    1.816
   7800.000    1.810
   7830.000    1.886
   7860.000    1.793
   7890.000    1.751
   7920.000    1.850
   7950.000    1.795
   7980.000    1.811
   8010.000    1.774
   8040.000    1.816
   8070.000    1.831
   8100.000    1.859
   8130.000    1.846
   8160.000    1.800
   8190.000    1.830
   8220.000    1.807
   8250.000    1.851
   8280.000    1.863
   8310.000    1.795
   8340.000    1.815
   8370.000    1.761
   8400.000    1.745
   8430.000    1.769
   8460.000    1.856
   8490.000    1.891
   8520.000    1.872
   8550.000    1.794
   8580.000    1.873
   8610.000    1.841
   8640.000    1.743
   8670.000    1.776
   8700.000    1.845
   8730.000    1.891
   8760.000    1.809
   8790.000    1.839
   8820.000    1.793
   8850.000    1.827
   8880.000    1.775
   8910.000    1.796
   8940.000    1.797
   8970.000    1.812
   9000.000    1.785
   9030.000    1.895
   9060.000    1.803
   9090.000    1.789
   9120.000    1.839
   9150.000    1.778
   9180.000    1.767
   9210.000    1.802
   9240.000    1.807
   9270.000    1.823
   9300.000    1.733
   9330.000    1.782
   9360.000    1.699
   9390.000    1.710
   9420.000    1.840
   9450.000    1.791
   9480.000    1.811
   9510.000    1.719
   9540.000    1.851
   9570.000    1.795
   9600.000    1.775
   9630.000    1.733
   9660.000    1.787
   9690.000    1.789
   9720.000    1.772
   9750.000    1.777
   9780.000    1.784
   9810.000    1.788
   9840.000    1.851
   9870.000    1.830
   9900.000    1.850
   9930.000    1.849
   9960.000    1.854
   9990.000    1.876
  10020.000    1.860
  10050.000    1.738
  10080.000    1.713
  10110.000    1.794
  10140.000    1.763
  10170.000    1.821
  10200.000    1.812
  10230.000    1.816
  10260.000    1.816
  10290.000    1.892
  10320.000    1.723
  10350.000    1.887
  10380.000    1.831
  10410.000    1.754
  10440.000    1.773
  10470.000    1.822
  10500.000    1.729
  10530.000    1.768
  10560.000    1.778
  10590.000    1.727
  10620.000    1.680
  10650.000    1.814
  10680.000    1.859
  10710.000    1.816
  10740.000    1.798
  10770.000    1.873
  10800.000    1.753
  10830.000    1.827
  10860.000    1.770
  10890.000    1.843
  10920.000    1.871
  10950.000    1.825
  10980.000    1.791
  11010.000    1.919
  11040.000    1.845
  11070.000    1.766
  11100.000    1.809
  11130.000    1.793
  11160.000    1.822
  11190.000    1.857
  11220.000    1.760
  11250.000    1.881
  11280.000    1.794
  11310.000    1.824
  11340.000    1.783
  11370.000    1.855
  11400.000    1.865
  11430.000    1.850
  11460.000    1.795
  11490.000    1.859
  11520.000    1.782
  11550.000    1.823
  11580.000    1.784
  11610.000    1.840
  11640.000    1.842
  11670.000    1.692
  11700.000    1.820
  11730.000    1.802
  11760.000    1.765
  11790.000    1.720
  11820.000    1.795
  11850.000    1.795
  11880.000    1.740
  11910.000    1.789
  11940.000    1.749
  11970.000    1.798
  12000.000    1.886
  12030.000    1.921
  12060.000    1.824
  12090.000    1.806
  12120.000    1.802
  12150.000    1.844
  12180.000    1.804
  12210.000    1.798
  12240.000    1.757
  12270.000    1.786
  12300.000    1.852
  12330.000    1.812
  12360.000    1.789
  12390.000    1.840
  12420.000    1.887
  12450.000    1.791
  12480.000    1.822
  12510.000    1.853
  12540.000    1.802
  12570.000    1.839
  12600.000    1.811
  12630.000    1.812
  12660.000    1.820
  12690.000    1.723
  12720.000    1.738
  12750.000    1.678
  12780.000    1.797
  12810.000    1.808
  12840.000    1.790
  12870.000    1.756
  12900.000    1.706
  12930.000    1.745
  12960.000    1.856
  12990.000    1.835
  13020.000    1.852
  13050.000    1.812
  13080.000    1.850
  13110.000    1.808
  13140.000    1.899
  13170.000    1.813
  13200.000    1.882
  13230.000    1.892
  13260.000    1.854
  13290.000    1.868
  13320.000    1.786
  13350.000    1.869
  13380.000    1.776
  13410.000    1.772
  13440.000    1.821
  13470.000    1.658
  13500.000    1.842
  13530.000    1.834
  13560.000    1.823
  13590.000    1.764
  13620.000    1.902
  13650.000    1.849
  13680.000    1.819
  13710.000    1.812
  13740.000    1.847
  13770.000    1.800
  13800.000    1.818
  13830.000    1.756
  13860.000    1.784
  13890.000    1.725
  13920.000    1.765
  13950.000    1.798
  13980.000    1.752
  14010.000    1.721
  14040.000    1.802
  14070.000    1.771
  14100.000    1.749
  14130.000    1.713
  14160.000    1.728
  14190.000    1.768
  14220.000    1.785
  14250.000    1.751
  14280.000    1.715
  14310.000    1.673
  14340.000    1.730
  14370.000    1.706
  14400.000    1.785
  14430.000    1.671
  14460.000    1.612
  14490.000    1.826
  14520.000    1.767
  14550.000    1.770
  14580.000    1.763
  14610.000    1.769
  14640.000    1.734
  14670.000    1.761
  14700.000    1.867
  14730.000    1.735
  14760.000    1.781
  14790.000    1.770
  14820.000    1.703
  14850.000    1.707
  14880.000    1.830
  14910.000    1.765
  14940.000    1.790
  14970.000    1.752
  15000.000    1.761
  15030.000    1.819
  15060.000    1.784
  15090.000    1.773
  15120.000    1.781
  15150.000    1.830
  15180.000    1.815
  15210.000    1.776
  15240.000    1.715
  15270.000    1.829
  15300.000    1.776
  15330.000    1.791
  15360.000    1.746
  15390.000    1.821
  15420.000    1.801
  15450.000    1.800
  15480.000    1.825
  15510.000    1.751
  15540.000    1.775
  15570.000    1.855
  15600.000    1.693
  15630.000    1.779
  15660.000    1.749
  15690.000    1.730
  15720.000    1.708
  15750.000    1.839
  15780.000    1.808
  15810.000    1.810
  15840.000    1.771
  15870.000    1.832
  15900.000    1.813
  15930.000    1.850
  15960.000    1.776
  15990.000    1.787
  16020.000    1.706
  16050.000    1.806
  16080.000    1.763
  16110.000    1.743
  16140.000    1.811
  16170.000    1.811
  16200.000    1.681
  16230.000    1.696
  16260.000    1.763
  16290.000    1.791
  16320.000    1.723
  16350.000    1.751
  16380.000    1.791
  16410.000    1.788
  16440.000    1.829
  16470.000    1.778
  16500.000    1.744
  16530.000    1.793
  16560.000    1.733
  16590.000    1.787
  16620.000    1.710
  16650.000    1.801
  16680.000    1.811
  16710.000    1.742
  16740.000    1.714
  16770.000    1.704
  16800.000    1.706
  16830.000    1.712
  16860.000    1.655
  16890.000    1.779
  16920.000    1.696
  16950.000    1.706
  16980.000    1.747
  17010.000    1.710
  17040.000    1.820
  17070.000    1.803
  17100.000    1.792
  17130.000    1.762
  17160.000    1.762
  17190.000    1.669
  17220.000    1.657
  17250.000    1.578
  17280.000    1.690
  17310.000    1.723
  17340.000    1.582
  17370.000    1.641
  17400.000    1.666
  17430.000    1.776
  17460.000    1.726
  17490.000    1.797
  17520.000    1.720
  17550.000    1.691
  17580.000    1.641
  17610.000    1.791
  17640.000    1.745
  17670.000    1.816
  17700.000    1.845
  17730.000    1.748
  17760.000    1.817
  17790.000    1.794
  17820.000    1.732
  17850.000    1.739
  17880.000    1.809
  17910.000    1.727
  17940.000    1.857
  17970.000    1.792
  18000.000    1.749
  18030.000    1.708
  18060.000    1.776
  18090.000    1.704
  18120.000    1.722
  18150.000    1.707
  18180.000    1.807
  18210.000    1.775
  18240.000    1.742
  18270.000    1.765
  18300.000    1.768
  18330.000    1.815
  18360.000    1.730
  18390.000    1.699
  18420.000    1.733
  18450.000    1.779
  18480.000    1.753
  18510.000    1.751
  18540.000    1.830
  18570.000    1.723
  18600.000    1.832
  18630.000    1.760
  18660.000    1.780
  18690.000    2.002
  18720.000    1.935
  18750.000    2.005
  18780.000    1.998
  18810.000    1.896
  18840.000    2.015
  18870.000    1.973
  18900.000    2.019
  18930.000    1.953
  18960.000    1.946
  18990.000    1.856
  19020.000    1.928
  19050.000    1.994
  19080.000    1.942
  19110.000    1.895
  19140.000    1.935
  19170.000    1.904
  19200.000    1.795
  19230.000    1.861
  19260.000    1.916
  19290.000    1.966
  19320.000    1.934
  19350.000    1.917
  19380.000    1.995
  19410.000    1.906
  19440.000    1.883
  19470.000    1.981
  19500.000    1.862
  19530.000    1.886
  19560.000    1.966
  19590.000    1.960
  19620.000    1.888
  19650.000    1.945
  19680.000    1.932
  19710.000    1.948
  19740.000    1.975
  19770.000    1.986
  19800.000    1.890
  19830.000    1.942
  19860.000    1.825
  19890.000    1.886
  19920.000    1.885
  19950.000    1.846
  19980.000    1.828
  20010.000    1.843
  20040.000    1.829
  20070.000    1.831
  20100.000    1.849
  20130.000    1.831
  20160.000    1.783
  20190.000    1.827
  20220.000    1.814
  20250.000    1.844
  20280.000    1.958
  20310.000    1.908
  20340.000    1.851
  20370.000    1.881
  20400.000    1.904
  20430.000    1.984
  20460.000    1.845
  20490.000    1.841
  20520.000    1.905
  20550.000    1.828
  20580.000    2.013
  20610.000    1.888
  20640.000    1.889
  20670.000    1.813
  20700.000    1.898
  20730.000    1.930
  20760.000    1.974
  20790.000    1.877
  20820.000    1.874
  20850.000    1.893
  20880.000    1.977
  20910.000    1.906
  20940.000    1.918
  20970.000    1.946
  21000.000    1.989
  21030.000    1.904
  21060.000    1.903
  21090.000    1.946
  21120.000    1.917
  21150.000    1.953
  21180.000    1.982
  21210.000    1.863
  21240.000    1.920
  21270.000    1.864
  21300.000    1.835
  21330.000    1.908
  21360.000    1.948
  21390.000    2.005
  21420.000    1.980
  21450.000    1.910
  21480.000    1.966
  21510.000    1.901
  21540.000    1.936
  21570.000    1.871
  21600.000    1.834
  21630.000    1.946
  21660.000    1.883
  21690.000    1.890
  21720.000    1.922
  21750.000    1.918
  21780.000    1.908
  21810.000    1.913
  21840.000    1.966
  21870.000    1.895
  21900.000    1.837
  21930.000    1.939
  21960.000    1.939
  21990.000    2.027
  22020.000    1.924
  22050.000    1.796
  22080.000    1.863
  22110.000    1.863
  22140.000    1.869
  22170.000    1.876
  22200.000    1.850
  22230.000    1.836
  22260.000    1.916
  22290.000    1.910
  22320.000    1.870
  22350.000    1.912
  22380.000    1.823
  22410.000    1.813
  22440.000    1.920
  22470.000    1.856
  22500.000    1.915
  22530.000    1.823
  22560.000    1.874
  22590.000    1.853
  22620.000    1.908
  22650.000    1.954
  22680.000    1.887
  22710.000    1.855
  22740.000    1.884
  22770.000    1.842
  22800.000    1.796
  22830.000    1.776
  22860.000    1.858
  22890.000    1.848
  22920.000    1.801
  22950.000    1.961
  22980.000    1.926
  23010.000    1.936
  23040.000    1.915
  23070.000    1.849
  23100.000    1.925
  23130.000    1.849
  23160.000    1.897
  23190.000    1.875
  23220.000    1.875
  23250.000    1.851
  23280.000    1.892
  23310.000    1.911
  23340.000    1.904
  23370.000    1.933
  23400.000    1.874
  23430.000    1.940
  23460.000    1.912
  23490.000    1.793
  23520.000    1.808
  23550.000    1.883
  23580.000    1.907
  23610.000    1.895
  23640.000    1.899
  23670.000    1.880
  23700.000    1.819
  23730.000    1.871
  23760.000    1.857
  23790.000    1.887
  23820.000    1.864
  23850.000    1.912
  23880.000    1.889
  23910.000    1.892
  23940.000    1.893
  23970.000    1.955
  24000.000    1.888
  24030.000    1.927
  24060.000    1.924
  24090.000    1.919
  24120.000    1.959
  24150.000    1.935
  24180.000    1.982
  24210.000    1.941
  24240.000    1.911
  24270.000    1.937
  24300.000    1.957
  24330.000    1.886
  24360.000    1.855
  24390.000    1.973
  24420.000    1.839
  24450.000    1.942
  24480.000    1.942
  24510.000    1.905
  24540.000    1.961
  24570.000    1.898
  24600.000    1.927
  24630.000    1.955
  24660.000    1.844
  24690.000    1.961
  24720.000    1.900
  24750.000    1.953
  24780.000    1.894
  24810.000    1.880
  24840.000    1.892
  24870.000    1.900
  24900.000    1.917
  24930.000    1.912
  24960.000    1.858
  24990.000    1.988
  25020.000    1.888
  25050.000    1.871
  25080.000    1.921
  25110.000    1.912
  25140.000    1.927
  25170.000    1.922
  25200.000    1.920
  25230.000    1.911
  25260.000    1.893
  25290.000    1.905
  25320.000    1.883
  25350.000    1.948
  25380.000    1.955
  25410.000    1.891
  25440.000    1.907
  25470.000    1.910
  25500.000    2.012
  25530.000    1.936
  25560.000    1.837
  25590.000    1.823
  25620.000    1.849
  25650.000    1.919
  25680.000    1.894
  25710.000    1.960
  25740.000    1.931
  25770.000    1.954
  25800.000    1.882
  25830.000    1.940
  25860.000    1.909
  25890.000    1.919
  25920.000    1.922
  25950.000    1.909
  25980.000    1.879
  26010.000    1.935
  26040.000    1.918
  26070.000    1.934
  26100.000    1.849
  26130.000    1.963
  26160.000    1.926
  26190.000    1.957
  26220.000    1.967
  26250.000    1.905
  26280.000    1.870
  26310.000    1.905
  26340.000    1.903
  26370.000    1.962
  26400.000    1.930
  26430.000    1.933
  26460.000    1.832
  26490.000    1.923
  26520.000    1.867
  26550.000    1.890
  26580.000    1.855
  26610.000    2.009
  26640.000    1.999
  26670.000    1.895
  26700.000    1.933
  26730.000    1.900
  26760.000    1.964
  26790.000    1.930
  26820.000    1.993
  26850.000    1.908
  26880.000    1.940
  26910.000    1.871
  26940.000    1.949
  26970.000    1.960
  27000.000    1.907
  27030.000    1.961
  27060.000    1.955
  27090.000    1.925
  27120.000    1.880
  27150.000    1.982
  27180.000    1.894
  27210.000    1.903
  27240.000    1.944
  27270.000    1.880
  27300.000    1.929
  27330.000    1.910
  27360.000    1.884
  27390.000    1.918
  27420.000    1.920
  27450.000    1.961
  27480.000    1.875
  27510.000    1.966
  27540.000    1.878
  27570.000    1.937
  27600.000    1.865
  27630.000    1.925
  27660.000    1.871
  27690.000    1.892
  27720.000    1.970
  27750.000    1.927
  27780.000    1.918
  27810.000    1.873
  27840.000    1.875
  27870.000    1.875
  27900.000    1.878
  27930.000    1.831
  27960.000    1.885
  27990.000    1.531
  28020.000    1.583
  28050.000    1.621
  28080.000    1.649
  28110.000    1.842
  28140.000    1.899
  28170.000    1.934
  28200.000    1.903
  28230.000    1.851
  28260.000    1.940
  28290.000    1.934
  28320.000    1.884
  28350.000    1.888
  28380.000    1.927
  28410.000    1.943
  28440.000    1.876
  28470.000    1.889
  28500.000    1.896
  28530.000    1.887
  28560.000    1.967
  28590.000    1.946
  28620.000    1.884
  28650.000    1.911
  28680.000    1.917
  28710.000    1.881
  28740.000    1.915
  28770.000    1.930
  28800.000    1.885
  28830.000    1.929
  28860.000    2.030
  28890.000    1.972
  28920.000    1.907
  28950.000    1.837
  28980.000    1.957
  29010.000    1.900
  29040.000    1.933
  29070.000    1.870
  29100.000    1.975
  29130.000    1.917
  29160.000    1.946
  29190.000    1.895
  29220.000    1.918
  29250.000    1.873
  29280.000    1.962
  29310.000    1.973
  29340.000    1.918
  29370.000    1.847
  29400.000    2.005
  29430.000    1.911
  29460.000    1.903
  29490.000    1.935
  29520.000    1.944
  29550.000    1.941
  29580.000    1.999
  29610.000    1.988
  29640.000    1.910
  29670.000    1.904
  29700.000    1.871
  29730.000    1.921
  29760.000    1.988
  29790.000    1.895
  29820.000    1.898
  29850.000    1.939
  29880.000    1.931
  29910.000    1.867
  29940.000    1.888
  29970.000    1.870
  30000.000    1.975
  30030.000    1.923
  30060.000    1.925
  30090.000    1.855
  30120.000    1.880
  30150.000    1.925
  30180.000    1.871
  30210.000    1.890
  30240.000    1.927
  30270.000    1.819
  30300.000    1.912
  30330.000    1.858
  30360.000    1.805
  30390.000    1.779
  30420.000    1.768
  30450.000    1.786
  30480.000    1.759
  30510.000    1.705
  30540.000    1.717
  30570.000    1.815
  30600.000    1.797
  30630.000    1.793
  30660.000    1.779
  30690.000    1.802
  30720.000    1.753
  30750.000    1.785
  30780.000    1.784
  30810.000    1.712
  30840.000    1.708
  30870.000    1.764
  30900.000    1.774
  30930.000    1.751
  30960.000    1.792
  30990.000    1.824
  31020.000    1.910
  31050.000    1.840
  31080.000    1.762
  31110.000    1.825
  31140.000    1.650
  31170.000    1.830
  31200.000    1.892
  31230.000    1.839
  31260.000    1.875
  31290.000    1.891
  31320.000    1.839
  31350.000    1.783
  31380.000    1.784
  31410.000    1.778
  31440.000    1.833
  31470.000    1.752
  31500.000    1.746
  31530.000    1.842
  31560.000    1.900
  31590.000    1.798
  31620.000    1.757
  31650.000    1.697
  31680.000    1.921
  31710.000    1.948
  31740.000    1.870
  31770.000    1.928
  31800.000    1.920
  31830.000    1.802
  31860.000    1.880
  31890.000    1.888
  31920.000    1.800
  31950.000    1.877
  31980.000    1.839
  32010.000    1.829
  32040.000    1.848
  32070.000    1.852
  32100.000    1.814
  32130.000    1.768
  32160.000    1.876
  32190.000    1.792
  32220.000    1.814
  32250.000    1.876
  32280.000    1.813
  32310.000    1.880
  32340.000    1.907
  32370.000    2.098
  32400.000    2.098
  32430.000    1.987
  32460.000    2.139
  32490.000    2.221
  32520.000    2.246
  32550.000    2.282
  32580.000    2.253
  32610.000    2.376
  32640.000    2.321
  32670.000    2.268
  32700.000    2.381
  32730.000    2.299
  32760.000    2.341
  32790.000    2.373
  32820.000    2.334
  32850.000    2.460
  32880.000    2.406
  32910.000    2.362
  32940.000    2.337
  32970.000    2.337
  33000.000    2.311
  33030.000    2.333
  33060.000    2.329
  33090.000    2.332
  33120.000    2.319
  33150.000    2.371
  33180.000    2.361
  33210.000    2.350
  33240.000    2.347
  33270.000    2.365
  33300.000    2.195
  33330.000    2.378
  33360.000    2.331
  33390.000    2.370
  33420.000    2.346
  33450.000    2.451
  33480.000    2.326
  33510.000    2.292
  33540.000    2.316
  33570.000    2.461
  33600.000    2.345
  33630.000    2.393
  33660.000    2.282
  33690.000    2.252
  33720.000    2.379
  33750.000    2.237
  33780.000    2.315
  33810.000    2.369
  33840.000    2.298
  33870.000    2.202
  33900.000    2.303
  33930.000    2.293
  33960.000    2.395
  33990.000    2.297
  34020.000    2.398
  34050.000    2.394
  34080.000    2.396
  34110.000    2.383
  34140.000    2.316
  34170.000    2.367
  34200.000    2.398
  34230.000    2.410
  34260.000    2.422
  34290.000    2.403
  34320.000    2.394
  34350.000    2.295
  34380.000    2.379
  34410.000    2.204
  34440.000    2.294
  34470.000    2.275
  34500.000    2.211
  34530.000    2.274
  34560.000    2.285
  34590.000    2.282
  34620.000    2.183
  34650.000    2.197
  34680.000    2.246
  34710.000    2.264
  34740.000    2.247
  34770.000    2.333
  34800.000    2.364
  34830.000    2.377
  34860.000    2.421
  34890.000    2.429
  34920.000    2.378
  34950.000    2.381
  34980.000    2.385
  35010.000    2.426
  35040.000    2.442
  35070.000    2.357
  35100.000    2.263
  35130.000    2.330
  35160.000    2.365
  35190.000    2.239
  35220.000    2.275
  35250.000    2.329
  35280.000    2.382
  35310.000    2.433
  35340.000    2.350
  35370.000    2.372
  35400.000    2.464
  35430.000    2.432
  35460.000    2.441
  35490.000    2.273
  35520.000    2.438
  35550.000    2.377
  35580.000    2.316
  35610.000    2.270
  35640.000    2.343
  35670.000    2.325
  35700.000    2.397
  35730.000    2.449
  35760.000    2.364
  35790.000    2.418
  35820.000    2.337
  35850.000    2.395
  35880.000    2.265
  35910.000    2.395
  35940.000    2.411
  35970.000    2.339
  36000.000    2.360
  36030.000    2.369
  36060.000    2.259
  36090.000    2.265
  36120.000    2.299
  36150.000    2.281
  36180.000    2.261
  36210.000    2.306
  36240.000    2.376
  36270.000    2.318
  36300.000    2.321
  36330.000    2.339
  36360.000    2.304
  36390.000    2.218
  36420.000    2.252
  36450.000    2.135
  36480.000    2.289
  36510.000    2.305
  36540.000    2.239
  36570.000    2.231
  36600.000    2.264
  36630.000    2.224
  36660.000    2.189
  36690.000    2.215
  36720.000    2.267
  36750.000    2.204
  36780.000    2.168
  36810.000    2.261
  36840.000    2.090
  36870.000    2.196
  36900.000    2.088
  36930.000    2.214
  36960.000    2.049
  36990.000    2.255
  37020.000    2.272
  37050.000    2.306
  37080.000    2.203
  37110.000    2.262
  37140.000    2.281
  37170.000    2.050
  37200.000    2.337
  37230.000    2.326
  37260.000    2.282
  37290.000    2.366
  37320.000    2.289
  37350.000    2.321
  37380.000    2.385
  37410.000    2.312
  37440.000    2.325
  37470.000    2.268
  37500.000    2.310
  37530.000    2.363
  37560.000    2.461
  37590.000    2.485
  37620.000    2.401
  37650.000    2.374
  37680.000    2.359
  37710.000    2.368
  37740.000    2.389
  37770.000    2.305
  37800.000    2.316
  37830.000    2.357
  37860.000    2.328
  37890.000    2.326
  37920.000    2.273
  37950.000    2.247
  37980.000    2.341
  38010.000    2.303
  38040.000    2.274
  38070.000    2.284
  38100.000    2.334
  38130.000    2.258
  38160.000    2.334
  38190.000    2.351
  38220.000    2.303
  38250.000    2.318
  38280.000    2.381
  38310.000    2.380
  38340.000    2.351
  38370.000    2.249
  38400.000    2.348
  38430.000    2.367
  38460.000    2.307
  38490.000    2.319
  38520.000    2.280
  38550.000    2.298
  38580.000    2.279
  38610.000    2.304
  38640.000    2.298
  38670.000    2.289
  38700.000    2.254
  38730.000    2.258
  38760.000    2.394
  38790.000    2.280
  38820.000    2.288
  38850.000    2.372
  38880.000    2.326
  38910.000    2.319
  38940.000    2.417
  38970.000    2.439
  39000.000    2.322
  39030.000    2.363
  39060.000    2.322
  39090.000    2.301
  39120.000    2.336
  39150.000    2.353
  39180.000    2.304
  39210.000    2.337
  39240.000    2.360
  39270.000    2.287
  39300.000    2.330
  39330.000    2.405
  39360.000    2.346
  39390.000    2.329
  39420.000    2.353
  39450.000    2.305
  39480.000    2.378
  39510.000    2.341
  39540.000    2.386
  39570.000    2.408
  39600.000    2.388
  39630.000    2.292
  39660.000    2.302
  39690.000    2.378
  39720.000    2.421
  39750.000    2.381
  39780.000    2.374
  39810.000    2.240
  39840.000    2.398
  39870.000    2.393
  39900.000    2.396
  39930.000    2.292
  39960.000    2.306
  39990.000    2.444
  40020.000    2.362
  40050.000    2.409
  40080.000    2.390
  40110.000    2.309
  40140.000    2.260
  40170.000    2.347
  40200.000    2.263
  40230.000    2.299
  40260.000    2.260
  40290.000    2.402
  40320.000    2.429
  40350.000    2.359
  40380.000    2.423
  40410.000    2.364
  40440.000    2.287
  40470.000    2.361
  40500.000    2.450
  40530.000    2.295
  40560.000    2.298
  40590.000    2.383
  40620.000    2.387
  40650.000    2.281
  40680.000    2.397
  40710.000    2.390
  40740.000    2.403
  40770.000    2.536
  40800.000    2.437
  40830.000    2.341
  40860.000    2.468
  40890.000    2.387
  40920.000    2.316
  40950.000    2.307
  40980.000    2.403
  41010.000    2.466
  41040.000    2.451
  41070.000    2.468
  41100.000    2.316
  41130.000    2.404
  41160.000    2.406
  41190.000    2.407
  41220.000    2.464
  41250.000    2.321
  41280.000    2.422
  41310.000    2.347
  41340.000    2.407
  41370.000    2.416
  41400.000    2.367
  41430.000    2.325
  41460.000    2.375
  41490.000    2.401
  41520.000    2.417
  41550.000    2.425
  41580.000    2.321
  41610.000    2.419
  41640.000    2.372
  41670.000    2.530
  41700.000    2.381
  41730.000    2.476
  41760.000    2.423
  41790.000    2.383
  41820.000    2.402
  41850.000    2.424
  41880.000    2.342
  41910.000    2.346
  41940.000    2.428
  41970.000    2.465
  42000.000    2.470
  42030.000    2.214
  42060.000    2.416
  42090.000    2.311
  42120.000    2.422
  42150.000    2.465
  42180.000    2.406
  42210.000    2.411
  42240.000    2.460
  42270.000    2.405
  42300.000    2.417
  42330.000    2.501
  42360.000    2.418
  42390.000    2.474
  42420.000    2.373
  42450.000    2.404
  42480.000    2.524
  42510.000    2.430
  42540.000    2.436
  42570.000    2.338
  42600.000    2.427
  42630.000    2.490
  42660.000    2.342
  42690.000    2.455
  42720.000    2.438
  42750.000    2.434
  42780.000    2.460
  42810.000    2.469
  42840.000    2.508
  42870.000    2.429
  42900.000    2.496
  42930.000    2.324
  42960.000    2.340
  42990.000    2.363
  43020.000    2.402
  43050.000    2.392
  43080.000    2.631
  43110.000    2.513
  43140.000    2.496
  43170.000    2.525
  43200.000    2.333
  43230.000    2.509
  43260.000    2.523
  43290.000    2.501
  43320.000    2.471
  43350.000    2.407
  43380.000    2.530
  43410.000    2.413
  43440.000    2.442
  43470.000    2.449
  43500.000    2.461
  43530.000    2.525
  43560.000    2.404
  43590.000    2.409
  43620.000    2.501
  43650.000    2.412
  43680.000    2.493
  43710.000    2.446
  43740.000    2.557
  43770.000    2.471
  43800.000    2.445
  43830.000    2.428
  43860.000    2.409
  43890.000    2.461
  43920.000    2.467
  43950.000    2.419
  43980.000    2.447
  44010.000    2.426
  44040.000    2.387
  44070.000    2.401
  44100.000    2.404
  44130.000    2.449
  44160.000    2.456
  44190.000    2.396
  44220.000    2.266
  44250.000    2.306
  44280.000    2.318
  44310.000    2.367
  44340.000    2.324
  44370.000    2.476
  44400.000    2.281
  44430.000    2.377
  44460.000    2.291
  44490.000    2.215
  44520.000    2.395
  44550.000    2.415
  44580.000    2.520
  44610.000    2.245
  44640.000    2.338
  44670.000    2.278
  44700.000    2.374
  44730.000    2.394
  44760.000    2.388
  44790.000    2.313
  44820.000    2.354
  44850.000    2.289
  44880.000    2.344
  44910.000    2.447
  44940.000    2.426
  44970.000    2.441
  45000.000    2.439
  45030.000    2.302
  45060.000    2.393
  45090.000    2.392
  45120.000    2.367
  45150.000    2.433
  45180.000    2.408
  45210.000    2.308
  45240.000    2.375
  45270.000    2.288
  45300.000    2.342
  45330.000    2.360
  45360.000    2.430
  45390.000    2.487
  45420.000    2.294
  45450.000    2.344
  45480.000    2.288
  45510.000    2.489
  45540.000    2.320
  45570.000    2.354
  45600.000    2.494
  45630.000    2.433
  45660.000    2.457
  45690.000    2.430
  45720.000    2.317
  45750.000    2.281
  45780.000    2.309
  45810.000    2.300
  45840.000    2.335
  45870.000    2.261
  45900.000    2.358
  45930.000    2.439
  45960.000    2.252
  45990.000    2.216
  46020.000    2.155
  46050.000    2.239
  46080.000    2.281
  46110.000    2.200
  46140.000    2.228
  46170.000    2.058
  46200.000    2.161
  46230.000    2.318
  46260.000    2.593
  46290.000    2.466
  46320.000    2.257
  46350.000    2.273
  46380.000    2.360
  46410.000    2.281
  46440.000    2.425
  46470.000    2.443
  46500.000    2.388
  46530.000    2.184
  46560.000    2.316
  46590.000    2.286
  46620.000    2.338
  46650.000    2.421
  46680.000    2.326
  46710.000    2.381
  46740.000    2.374
  46770.000    2.306
  46800.000    2.366
  46830.000    2.275
  46860.000    2.389
  46890.000    2.413
  46920.000    2.342
  46950.000    2.355
  46980.000    2.306
  47010.000    2.293
  47040.000    2.374
  47070.000    2.252
  47100.000    2.346
  47130.000    2.430
  47160.000    2.341
  47190.000    2.536
  47220.000    2.538
  47250.000    2.441
  47280.000    2.544
  47310.000    2.407
  47340.000    2.445
  47370.000    2.445
  47400.000    2.296
  47430.000    2.334
  47460.000    2.516
  47490.000    2.393
  47520.000    2.484
  47550.000    2.494
  47580.000    2.323
  47610.000    2.395
  47640.000    2.338
  47670.000    2.319
  47700.000    2.239
  47730.000    2.374
  47760.000    2.269
  47790.000    2.380
  47820.000    2.224
  47850.000    2.313
  47880.000    2.366
  47910.000    2.419
  47940.000    2.424
  47970.000    2.260
  48000.000    2.282
  48030.000    2.227
  48060.000    2.255
  48090.000    2.189
  48120.000    2.110
  48150.000    2.072
  48180.000    2.112
  48210.000    2.122
  48240.000    2.277
  48270.000    2.145
  48300.000    2.327
  48330.000    2.392
  48360.000    2.332
  48390.000    2.139
  48420.000    2.187
  48450.000    2.349
  48480.000    2.230
  48510.000    2.289
  48540.000    2.286
  48570.000    2.237
  48600.000    2.222
  48630.000    2.259
  48660.000    2.365
  48690.000    2.339
  48720.000    2.376
  48750.000    2.346
  48780.000    2.252
  48810.000    2.245
  48840.000    2.393
  48870.000    2.238
  48900.000    2.255
  48930.000    2.366
  48960.000    2.344
  48990.000    2.316
  49020.000    2.323
  49050.000    2.238
  49080.000    2.232
  49110.000    2.359
  49140.000    2.273
  49170.000    2.244
  49200.000    2.233
  49230.000    2.318
  49260.000    2.176
  49290.000    2.357
  49320.000    2.278
  49350.000    2.295
  49380.000    2.286
  49410.000    2.288
  49440.000    2.288
  49470.000    2.393
  49500.000    2.190
  49530.000    2.229
  49560.000    2.393
  49590.000    2.331
  49620.000    2.369
  49650.000    2.368
  49680.000    2.443
  49710.000    2.401
  49740.000    2.291
  49770.000    2.347
  49800.000    2.366
  49830.000    2.348
  49860.000    2.314
  49890.000    2.336
  49920.000    2.359
  49950.000    2.354
  49980.000    2.276
  50010.000    2.300
  50040.000    2.262
  50070.000    2.316
  50100.000    2.329
  50130.000    2.269
  50160.000    2.373
  50190.000    2.346
  50220.000    2.342
  50250.000    2.321
  50280.000    2.438
  50310.000    2.344
  50340.000    2.259
  50370.000    2.416
  50400.000    2.369
  50430.000    2.427
  50460.000    2.400
  50490.000    2.326
  50520.000    2.274
  50550.000    2.407
  50580.000    2.420
  50610.000    2.360
  50640.000    2.362
  50670.000    2.364
  50700.000    2.388
  50730.000    2.414
  50760.000    2.318
  50790.000    2.310
  50820.000    2.367
  50850.000    2.430
  50880.000    2.348
  50910.000    2.440
  50940.000    2.218
  50970.000    2.279
  51000.000    2.298
  51030.000    2.376
  51060.000    2.303
  51090.000    2.357
  51120.000    2.381
  51150.000    2.232
  51180.000    2.308
  51210.000    2.238
  51240.000    2.244
  51270.000    2.261
  51300.000    2.322
  51330.000    2.312
  51360.000    2.277
  51390.000    2.319
  51420.000    2.340
  51450.000    2.371
  51480.000    2.455
  51510.000    2.323
  51540.000    2.359
  51570.000    2.283
  51600.000    2.310
  51630.000    2.313
  51660.000    2.439
  51690.000    2.414
  51720.000    2.493
  51750.000    2.453
  51780.000    2.364
  51810.000    2.471
  51840.000    2.350
  51870.000    2.400
  51900.000    2.402
  51930.000    2.307
  51960.000    2.336
  51990.000    2.316
  52020.000    2.288
  52050.000    2.480
  52080.000    2.446
  52110.000    2.392
  52140.000    2.393
  52170.000    2.309
  52200.000    2.371
  52230.000    2.276
  52260.000    2.378
  52290.000    2.328
  52320.000    2.279
  52350.000    2.260
  52380.000    2.276
  52410.000    2.403
  52440.000    2.349
  52470.000    2.432
  52500.000    2.376
  52530.000    2.293
  52560.000    2.220
  52590.000    2.528
  52620.000    2.405
  52650.000    2.307
  52680.000    2.245
  52710.000    2.375
  52740.000    2.318
  52770.000    2.303
  52800.000    2.324
  52830.000    2.194
  52860.000    2.299
  52890.000    2.302
  52920.000    2.246
  52950.000    2.387
  52980.000    2.421
  53010.000    2.351
  53040.000    2.288
  53070.000    2.380
  53100.000    2.294
  53130.000    2.354
  53160.000    2.358
  53190.000    2.423
  53220.000    2.407
  53250.000    2.418
  53280.000    2.366
  53310.000    2.470
  53340.000    2.435
  53370.000    2.414
  53400.000    2.448
  53430.000    2.478
  53460.000    2.469
  53490.000    2.457
  53520.000    2.495
  53550.000    2.352
  53580.000    2.394
  53610.000    2.477
  53640.000    2.395
  53670.000    2.342
  53700.000    2.462
  53730.000    2.485
  53760.000    2.472
  53790.000    2.482
  53820.000    2.490
  53850.000    2.464
  53880.000    2.475
  53910.000    2.455
  53940.000    2.450
  53970.000    2.343
  54000.000    2.382
  54030.000    2.461
  54060.000    2.506
  54090.000    2.445
  54120.000    2.366
  54150.000    2.417
  54180.000    2.461
  54210.000    2.440
  54240.000    2.415
  54270.000    2.475
  54300.000    2.332
  54330.000    2.419
  54360.000    2.444
  54390.000    2.442
  54420.000    2.435
  54450.000    2.420
  54480.000    2.490
  54510.000    2.511
  54540.000    2.382
  54570.000    2.367
  54600.000    2.380
  54630.000    2.385
  54660.000    2.382
  54690.000    2.368
  54720.000    2.415
  54750.000    2.440
  54780.000    2.403
  54810.000    2.377
  54840.000    2.386
  54870.000    2.437
  54900.000    2.500
  54930.000    2.485
  54960.000    2.322
  54990.000    2.390
  55020.000    2.441
  55050.000    2.317
  55080.000    2.311
  55110.000    2.260
  55140.000    2.284
  55170.000    2.278
  55200.000    2.400
  55230.000    2.310
  55260.000    2.371
  55290.000    2.313
  55320.000    2.323
  55350.000    2.355
  55380.000    2.278
  55410.000    2.314
  55440.000    2.373
  55470.000    2.408
  55500.000    2.417
  55530.000    2.334
  55560.000    2.350
  55590.000    2.388
  55620.000    2.252
  55650.000    2.154
  55680.000    2.241
  55710.000    2.316
  55740.000    2.406
  55770.000    2.366
  55800.000    2.298
  55830.000    2.322
  55860.000    2.378
  55890.000    2.283
  55920.000    2.316
  55950.000    2.320
  55980.000    2.397
  56010.000    2.310
  56040.000    2.354
  56070.000    2.317
  56100.000    2.296
  56130.000    2.307
  56160.000    2.260
  56190.000    2.439
  56220.000    2.422
  56250.000    2.459
  56280.000    2.271
  56310.000    2.310
  56340.000    2.393
  56370.000    2.497
  56400.000    2.384
  56430.000    2.298
  56460.000    2.368
  56490.000    2.415
  56520.000    2.418
  56550.000    2.356
  56580.000    2.393
  56610.000    2.327
  56640.000    2.363
  56670.000    2.276
  56700.000    2.342
  56730.000    2.390
  56760.000    2.331
  56790.000    2.371
  56820.000    2.329
  56850.000    2.325
  56880.000    2.282
  56910.000    2.347
  56940.000    2.382
  56970.000    2.373
  57000.000    2.357
  57030.000    2.453
  57060.000    2.395
  57090.000    2.338
  57120.000    2.333
  57150.000    2.257
  57180.000    2.312
  57210.000    2.230
  57240.000    2.306
  57270.000    2.315
  57300.000    2.394
  57330.000    2.396
  57360.000    2.327
  57390.000    2.323
  57420.000    2.257
  57450.000    2.330
  57480.000    2.342
  57510.000    2.358
  57540.000    2.332
  57570.000    2.357
  57600.000    2.412
  57630.000    2.388
  57660.000    2.437
  57690.000    2.447
  57720.000    2.421
  57750.000    2.297
  57780.000    2.392
  57810.000    2.394
  57840.000    2.408
  57870.000    2.313
  57900.000    2.334
  57930.000    2.363
  57960.000    2.412
  57990.000    2.430
  58020.000    2.318
  58050.000    2.375
  58080.000    2.307
  58110.000    2.221
  58140.000    2.326
  58170.000    2.329
  58200.000    2.269
  58230.000    2.319
  58260.000    2.270
  58290.000    2.322
  58320.000    2.476
  58350.000    2.377
  58380.000    2.423
  58410.000    2.369
  58440.000    2.335
  58470.000    2.366
  58500.000    2.332
  58530.000    2.283
  58560.000    2.249
  58590.000    2.292
  58620.000    2.241
  58650.000    2.317
  58680.000    2.353
  58710.000    2.337
  58740.000    2.213
  58770.000    2.271
  58800.000    2.302
  58830.000    2.274
  58860.000    2.407
  58890.000    2.237
  58920.000    2.236
  58950.000    2.355
  58980.000    2.243
  59010.000    2.239
  59040.000    2.311
  59070.000    2.259
  59100.000    2.340
  59130.000    2.349
  59160.000    2.295
  59190.000    2.315
  59220.000    2.302
  59250.000    2.315
  59280.000    2.313
  59310.000    2.300
  59340.000    2.339
  59370.000    2.297
  59400.000    2.314
  59430.000    2.243
  59460.000    2.244
  59490.000    2.337
  59520.000    2.292
  59550.000    2.318
  59580.000    2.425
  59610.000    2.226
  59640.000    2.277
  59670.000    2.196
  59700.000    2.309
  59730.000    2.337
  59760.000    2.284
  59790.000    2.336
  59820.000    2.212
  59850.000    2.275
  59880.000    2.448
  59910.000    2.340
  59940.000    2.276
  59970.000    2.341
  60000.000    2.358
  60030.000    2.238
  60060.000    2.130
  60090.000    2.086
  60120.000    2.170
  60150.000    2.024
  60180.000    2.269
  60210.000    2.098
  60240.000    2.211
  60270.000    2.105
  60300.000    2.068
  60330.000    2.188
  60360.000    2.189
  60390.000    2.162
  60420.000    2.236
  60450.000    2.163
  60480.000    2.040
  60510.000    2.057
  60540.000    2.123
  60570.000    2.110
  60600.000    2.076
  60630.000    2.048
  60660.000    2.208
  60690.000    2.097
  60720.000    2.168
  60750.000    2.087
  60780.000    2.060
  60810.000    2.192
  60840.000    2.106
  60870.000    2.103
  60900.000    1.980
  60930.000    2.021
  60960.000    1.984
  60990.000    2.096
  61020.000    2.079
  61050.000    1.955
  61080.000    2.067
  61110.000    2.077
  61140.000    2.168
  61170.000    2.051
  61200.000    1.986
  61230.000    2.010
  61260.000    2.091
  61290.000    2.127
  61320.000    2.148
  61350.000    2.141
  61380.000    2.195
  61410.000    2.087
  61440.000    2.235
  61470.000    2.258
  61500.000    2.152
  61530.000    2.242
  61560.000    2.238
  61590.000    2.242
  61620.000    2.131
  61650.000    2.197
  61680.000    2.092
  61710.000    2.200
  61740.000    2.256
  61770.000    2.086
  61800.000    2.172
  61830.000    2.139
  61860.000    2.070
  61890.000    1.969
  61920.000    2.003
  61950.000    2.009
  61980.000    2.154
  62010.000    1.932
  62040.000    2.181
  62070.000    2.077
  62100.000    2.150
  62130.000    2.145
  62160.000    2.130
  62190.000    2.269
  62220.000    2.193
  62250.000    2.032
  62280.000    2.060
  62310.000    2.106
  62340.000    2.064
  62370.000    2.233
  62400.000    2.174
  62430.000    1.980
  62460.000    2.291
  62490.000    2.236
  62520.000    2.256
  62550.000    2.327
  62580.000    2.332
  62610.000    2.151
  62640.000    2.367
  62670.000    2.318
  62700.000    2.350
  62730.000    2.431
  62760.000    2.500
  62790.000    2.315
  62820.000    2.421
  62850.000    2.331
  62880.000    2.370
  62910.000    2.325
  62940.000    2.349
  62970.000    2.405
  63000.000    2.423
  63030.000    2.310
  63060.000    2.278
  63090.000    2.364
  63120.000    2.199
  63150.000    2.329
  63180.000    2.317
  63210.000    2.405
  63240.000    2.378
  63270.000    2.303
  63300.000    2.271
  63330.000    2.387
  63360.000    2.327
  63390.000    2.362
  63420.000    2.365
  63450.000    2.383
  63480.000    2.281
  63510.000    2.264
  63540.000    2.336
  63570.000    2.452
  63600.000    2.363
  63630.000    2.368
  63660.000    2.343
  63690.000    2.301
  63720.000    2.266
  63750.000    2.299
  63780.000    2.250
  63810.000    2.362
  63840.000    2.402
  63870.000    2.426
  63900.000    2.300
  63930.000    2.274
  63960.000    2.188
  63990.000    2.294
  64020.000    2.363
  64050.000    2.296
  64080.000    2.171
  64110.000    2.229
  64140.000    2.364
  64170.000    2.281
  64200.000    2.295
  64230.000    2.344
  64260.000    2.376
  64290.000    2.260
  64320.000    2.318
  64350.000    2.392
  64380.000    2.268
  64410.000    2.353
  64440.000    2.241
  64470.000    2.365
  64500.000    2.410
  64530.000    2.279
  64560.000    2.212
  64590.000    2.336
  64620.000    2.336
  64650.000    2.307
  64680.000    2.301
  64710.000    2.411
  64740.000    2.308
  64770.000    2.323
  64800.000    2.316
  64830.000    2.281
  64860.000    2.485
  64890.000    2.325
  64920.000    2.263
  64950.000    2.284
  64980.000    2.417
  65010.000    2.261
  65040.000    2.239
  65070.000    2.254
  65100.000    2.194
  65130.000    2.176
  65160.000    2.313
  65190.000    2.310
  65220.000    2.426
  65250.000    2.419
  65280.000    2.307
  65310.000    2.320
  65340.000    2.388
  65370.000    2.337
  65400.000    2.367
  65430.000    2.284
  65460.000    2.336
  65490.000    2.328
  65520.000    2.320
  65550.000    2.298
  65580.000    2.243
  65610.000    2.366
  65640.000    2.366
  65670.000    2.350
  65700.000    2.379
  65730.000    2.470
  65760.000    2.351
  65790.000    2.308
  65820.000    2.322
  65850.000    2.313
  65880.000    2.335
  65910.000    2.348
  65940.000    2.323
  65970.000    2.266
  66000.000    2.246
  66030.000    2.414
  66060.000    2.357
  66090.000    2.275
  66120.000    2.339
  66150.000    2.461
  66180.000    2.374
  66210.000    2.402
  66240.000    2.282
  66270.000    2.404
  66300.000    2.334
  66330.000    2.370
  66360.000    2.306
  66390.000    2.289
  66420.000    2.313
  66450.000    2.269
  66480.000    2.268
  66510.000    2.245
  66540.000    2.341
  66570.000    2.347
  66600.000    2.267
  66630.000    2.327
  66660.000    2.364
  66690.000    2.239
  66720.000    2.265
  66750.000    2.283
  66780.000    2.236
  66810.000    2.318
  66840.000    2.276
  66870.000    2.249
  66900.000    2.284
  66930.000    2.378
  66960.000    2.309
  66990.000    2.335
  67020.000    2.334
  67050.000    2.351
  67080.000    2.425
  67110.000    2.315
  67140.000    2.300
  67170.000    2.284
  67200.000    2.337
  67230.000    2.329
  67260.000    2.279
  67290.000    2.341
  67320.000    2.342
  67350.000    2.336
  67380.000    2.408
  67410.000    2.350
  67440.000    2.333
  67470.000    2.323
  67500.000    2.325
  67530.000    2.413
  67560.000    2.361
  67590.000    2.409
  67620.000    2.368
  67650.000    2.338
  67680.000    2.339
  67710.000    2.357
  67740.000    2.373
  67770.000    2.385
  67800.000    2.314
  67830.000    2.338
  67860.000    2.385
  67890.000    2.381
  67920.000    2.422
  67950.000    2.460
  67980.000    2.186
  68010.000    2.434
  68040.000    2.352
  68070.000    2.278
  68100.000    2.232
  68130.000    2.370
  68160.000    2.299
  68190.000    2.220
  68220.000    2.359
  68250.000    2.319
  68280.000    2.408
  68310.000    2.344
  68340.000    2.386
  68370.000    2.267
  68400.000    2.269
  68430.000    2.348
  68460.000    2.336
  68490.000    2.364
  68520.000    2.329
  68550.000    2.319
  68580.000    2.330
  68610.000    2.324
  68640.000    2.296
  68670.000    2.369
  68700.000    2.438
  68730.000    2.396
  68760.000    2.387
  68790.000    2.433
  68820.000    2.345
  68850.000    2.383
  68880.000    2.432
  68910.000    2.366
  68940.000    2.354
  68970.000    2.267
  69000.000    2.397
  69030.000    2.296
  69060.000    2.321
  69090.000    2.331
  69120.000    2.289
  69150.000    2.276
  69180.000    2.310
  69210.000    2.358
  69240.000    2.395
  69270.000    2.296
  69300.000    2.374
  69330.000    2.283
  69360.000    2.315
  69390.000    2.311
  69420.000    2.185
  69450.000    2.315
  69480.000    2.324
  69510.000    2.233
  69540.000    2.354
  69570.000    2.337
  69600.000    2.215
  69630.000    2.366
  69660.000    2.317
  69690.000    2.317
  69720.000    2.396
  69750.000    2.321
  69780.000    2.299
  69810.000    2.269
  69840.000    2.268
  69870.000    2.258
  69900.000    2.258
  69930.000    2.265
  69960.000    2.341
  69990.000    2.324
  70020.000    2.273
  70050.000    2.279
  70080.000    2.255
  70110.000    2.219
  70140.000    2.210
  70170.000    2.357
  70200.000    2.293
  70230.000    2.387
  70260.000    2.343
  70290.000    2.301
  70320.000    2.300
  70350.000    2.305
  70380.000    2.225
  70410.000    2.308
  70440.000    2.289
  70470.000    2.270
  70500.000    2.308
  70530.000    2.410
  70560.000    2.356
  70590.000    2.289
  70620.000    2.308
  70650.000    2.301
  70680.000    2.309
  70710.000    2.316
  70740.000    2.294
  70770.000    2.380
  70800.000    2.373
  70830.000    2.289
  70860.000    2.292
  70890.000    2.322
  70920.000    2.332
  70950.000    2.286
  70980.000    2.301
  71010.000    2.514
  71040.000    2.269
  71070.000    2.300
  71100.000    2.372
  71130.000    2.337
  71160.000    2.259
  71190.000    2.354
  71220.000    2.353
  71250.000    2.244
  71280.000    2.302
  71310.000    2.269
  71340.000    2.316
  71370.000    2.292
  71400.000    2.326
  71430.000    2.235
  71460.000    2.442
  71490.000    2.283
  71520.000    2.272
  71550.000    2.228
  71580.000    2.314
  71610.000    2.311
  71640.000    2.337
  71670.000    2.417
  71700.000    2.258
  71730.000    2.335
  71760.000    2.214
  71790.000    2.269
  71820.000    2.344
  71850.000    2.343
  71880.000    2.267
  71910.000    2.337
  71940.000    2.332
  71970.000    2.386
  72000.000    2.382
  72030.000    2.219
  72060.000    2.380
  72090.000    2.294
  72120.000    2.223
  72150.000    2.396
  72180.000    2.276
  72210.000    2.321
  72240.000    2.330
  72270.000    2.298
  72300.000    2.288
  72330.000    2.317
  72360.000    2.286
  72390.000    2.322
  72420.000    2.371
  72450.000    2.397
  72480.000    2.254
  72510.000    2.430
  72540.000    2.328
  72570.000    2.349
  72600.000    2.335
  72630.000    2.373
  72660.000    2.224
  72690.000    2.421
  72720.000    2.391
  72750.000    2.335
  72780.000    2.344
  72810.000    2.371
  72840.000    2.395
  72870.000    2.337
  72900.000    2.307
  72930.000    2.249
  72960.000    2.332
  72990.000    2.311
  73020.000    2.315
  73050.000    2.340
  73080.000    2.422
  73110.000    2.309
  73140.000    2.239
  73170.000    2.291
  73200.000    2.348
  73230.000    2.267
  73260.000    2.376
  73290.000    2.365
  73320.000    2.337
  73350.000    2.324
  73380.000    2.278
  73410.000    2.325
  73440.000    2.414
  73470.000    2.351
  73500.000    2.373
  73530.000    2.360
  73560.000    2.298
  73590.000    2.354
  73620.000    2.339
  73650.000    2.324
  73680.000    2.315
  73710.000    2.369
  73740.000    2.412
  73770.000    2.333
  73800.000    2.355
  73830.000    2.301
  73860.000    2.234
  73890.000    2.211
  73920.000    2.416
  73950.000    2.271
  73980.000    2.348
  74010.000    2.377
  74040.000    2.378
  74070.000    2.335
  74100.000    2.244
  74130.000    2.329
  74160.000    2.321
  74190.000    2.348
  74220.000    2.347
  74250.000    2.288
  74280.000    2.401
  74310.000    2.280
  74340.000    2.339
  74370.000    2.258
  74400.000    2.319
  74430.000    2.312
  74460.000    2.326
  74490.000    2.010
  74520.000    2.131
  74550.000    2.089
  74580.000    2.088
  74610.000    2.061
  74640.000    2.054
  74670.000    2.125
  74700.000    2.050
  74730.000    2.172
  74760.000    2.076
  74790.000    2.249
  74820.000    2.178
  74850.000    2.213
  74880.000    2.085
  74910.000    2.238
  74940.000    2.109
  74970.000    2.144
  75000.000    1.951
  75030.000    2.186
  75060.000    2.039
  75090.000    2.094
  75120.000    2.053
  75150.000    1.959
  75180.000    2.138
  75210.000    2.156
  75240.000    2.023
  75270.000    2.148
  75300.000    2.006
  75330.000    1.985
  75360.000    2.233
  75390.000    2.048
  75420.000    2.042
  75450.000    2.147
  75480.000    2.085
  75510.000    2.231
  75540.000    2.057
  75570.000    2.051
  75600.000    1.931
  75630.000    2.147
  75660.000    2.041
  75690.000    2.063
  75720.000    2.101
  75750.000    2.110
  75780.000    2.099
  75810.000    2.129
  75840.000    2.086
  75870.000    1.994
  75900.000    2.075
  75930.000    2.019
  75960.000    2.122
  75990.000    2.221
  76020.000    2.038
  76050.000    2.044
  76080.000    2.132
  76110.000    2.089
  76140.000    2.232
  76170.000    2.146
  76200.000    2.227
  76230.000    2.193
  76260.000    2.045
  76290.000    2.158
  76320.000    2.027
  76350.000    2.083
  76380.000    2.208
  76410.000    2.199
  76440.000    2.167
  76470.000    2.227
  76500.000    2.237
  76530.000    2.151
  76560.000    2.312
  76590.000    2.267
  76620.000    2.130
  76650.000    2.033
  76680.000    2.232
  76710.000    2.006
  76740.000    2.220
  76770.000    2.187
  76800.000    2.125
  76830.000    2.240
  76860.000    2.134
  76890.000    2.034
  76920.000    2.131
  76950.000    2.111
  76980.000    2.186
  77010.000    2.055
  77040.000    2.019
  77070.000    2.159
  77100.000    2.117
  77130.000    1.999
  77160.000    2.073
  77190.000    1.983
  77220.000    2.050
  77250.000    2.395
  77280.000    2.040
  77310.000    1.920
  77340.000    2.208
  77370.000    2.170
  77400.000    2.293
  77430.000    2.280
  77460.000    2.017
  77490.000    2.186
  77520.000    2.207
  77550.000    2.361
  77580.000    2.207
  77610.000    2.136
  77640.000    2.314
  77670.000    2.107
  77700.000    2.107
  77730.000    2.072
  77760.000    2.072
  77790.000    2.086
  77820.000    2.152
  77850.000    2.151
  77880.000    2.182
  77910.000    2.128
  77940.000    2.114
  77970.000    2.187
  78000.000    2.031
  78030.000    2.077
  78060.000    2.011
  78090.000    2.194
  78120.000    2.210
  78150.000    2.316
  78180.000    1.967
  78210.000    2.151
  78240.000    1.993
  78270.000    2.177
  78300.000    2.134
  78330.000    2.195
  78360.000    2.228
  78390.000    2.159
  78420.000    2.005
  78450.000    2.141
  78480.000    2.200
  78510.000    2.123
  78540.000    1.974
  78570.000    2.116
  78600.000    2.175
  78630.000    2.212
  78660.000    2.178
  78690.000    2.243
  78720.000    2.188
  78750.000    2.148
  78780.000    2.273
  78810.000    2.174
  78840.000    2.179
  78870.000    2.136
  78900.000    2.207
  78930.000    2.113
  78960.000    2.122
  78990.000    2.157
  79020.000    2.101
  79050.000    2.050
  79080.000    2.237
  79110.000    2.277
  79140.000    2.116
  79170.000    2.165
  79200.000    2.172
  79230.000    2.133
  79260.000    2.012
  79290.000    2.093
  79320.000    2.109
  79350.000    2.059
  79380.000    2.049
  79410.000    2.219
  79440.000    2.133
  79470.000    2.105
  79500.000    2.201
  79530.000    2.211
  79560.000    2.182
  79590.000    2.194
  79620.000    2.194
  79650.000    2.114
  79680.000    2.211
  79710.000    2.106
  79740.000    1.994
  79770.000    2.044
  79800.000    1.939
  79830.000    1.998
  79860.000    2.181
  79890.000    2.091
  79920.000    2.063
  79950.000    2.305
  79980.000    2.041
  80010.000    2.068
  80040.000    2.019
  80070.000    2.008
  80100.000    2.044
  80130.000    2.048
  80160.000    2.158
  80190.000    2.090
  80220.000    2.149
  80250.000    2.032
  80280.000    2.169
  80310.000    2.073
  80340.000    2.302
  80370.000    2.150
  80400.000    2.115
  80430.000    2.052
  80460.000    2.080
  80490.000    2.116
  80520.000    2.167
  80550.000    2.083
  80580.000    2.048
  80610.000    2.127
  80640.000    2.086
  80670.000    2.203
  80700.000    1.973
  80730.000    2.120
  80760.000    2.109
  80790.000    2.084
  80820.000    1.976
  80850.000    2.051
  80880.000    2.108
  80910.000    2.034
  80940.000    2.166
  80970.000    2.067
  81000.000    2.039
  81030.000    2.105
  81060.000    1.964
  81090.000    2.115
  81120.000    2.018
  81150.000    2.195
  81180.000    1.933
  81210.000    2.102
  81240.000    2.060
  81270.000    2.049
  81300.000    1.952
  81330.000    2.061
  81360.000    1.994
  81390.000    2.063
  81420.000    1.997
  81450.000    2.055
  81480.000    1.987
  81510.000    2.031
  81540.000    1.992
  81570.000    1.970
  81600.000    2.157
  81630.000    2.157
  81660.000    2.113
  81690.000    2.191
  81720.000    2.071
  81750.000    2.005
  81780.000    1.998
  81810.000    1.946
  81840.000    2.088
  81870.000    2.074
  81900.000    1.942
  81930.000    2.033
  81960.000    2.316
  81990.000    2.313
  82020.000    2.220
  82050.000    2.256
  82080.000    2.271
  82110.000    2.339
  82140.000    2.309
  82170.000    2.122
  82200.000    2.246
  82230.000    2.237
  82260.000    2.275
  82290.000    2.253
  82320.000    2.340
  82350.000    2.233
  82380.000    2.246
  82410.000    2.334
  82440.000    2.345
  82470.000    2.238
  82500.000    2.287
  82530.000    2.274
  82560.000    2.348
  82590.000    2.176
  82620.000    2.287
  82650.000    2.258
  82680.000    2.377
  82710.000    2.374
  82740.000    2.289
  82770.000    2.292
  82800.000    2.333
  82830.000    2.339
  82860.000    2.286
  82890.000    2.366
  82920.000    2.379
  82950.000    2.297
  82980.000    2.290
  83010.000    2.299
  83040.000    2.275
  83070.000    2.407
  83100.000    2.311
  83130.000    2.335
  83160.000    2.299
  83190.000    2.255
  83220.000    2.259
  83250.000    2.305
  83280.000    2.284
  83310.000    2.303
  83340.000    2.401
  83370.000    2.328
  83400.000    2.414
  83430.000    2.511
  83460.000    2.327
  83490.000    2.365
  83520.000    2.456
  83550.000    2.372
  83580.000    2.402
  83610.000    2.448
  83640.000    2.485
  83670.000    2.261
  83700.000    2.496
  83730.000    2.459
  83760.000    2.313
  83790.000    2.352
  83820.000    2.224
  83850.000    2.263
  83880.000    2.258
  83910.000    2.248
  83940.000    2.192
  83970.000    2.301
  84000.000    2.198
  84030.000    2.202
  84060.000    2.290
  84090.000    2.278
  84120.000    2.260
  84150.000    2.315
  84180.000    2.336
  84210.000    2.385
  84240.000    2.360
  84270.000    2.372
  84300.000    2.293
  84330.000    2.340
  84360.000    2.327
  84390.000    2.315
  84420.000    2.306
  84450.000    2.284
  84480.000    2.245
  84510.000    2.288
  84540.000    2.262
  84570.000    2.280
  84600.000    2.256
  84630.000    2.227
  84660.000    2.289
  84690.000    2.370
  84720.000    2.305
  84750.000    2.299
  84780.000    2.293
  84810.000    2.233
  84840.000    2.297
  84870.000    2.290
  84900.000    2.385
  84930.000    2.384
  84960.000    2.336
  84990.000    2.310
  85020.000    2.336
  85050.000    2.359
  85080.000    2.352
  85110.000    2.348
  85140.000    2.280
  85170.000    2.355
  85200.000    2.399
  85230.000    2.463
  85260.000    2.436
  85290.000    2.455
  85320.000    2.320
  85350.000    2.285
  85380.000    2.362
  85410.000    2.261
  85440.000    2.247
  85470.000    2.275
  85500.000    2.229
  85530.000    2.295
  85560.000    2.224
  85590.000    2.356
  85620.000    2.310
  85650.000    2.375
  85680.000    2.328
  85710.000    2.382
  85740.000    2.315
  85770.000    2.418
  85800.000    2.288
  85830.000    2.321
  85860.000    2.363
  85890.000    2.301
  85920.000    2.289
  85950.000    2.374
  85980.000    2.400
  86010.000    2.440
  86040.000    2.357
  86070.000    2.266
  86100.000    2.293
  86130.000    2.271
  86160.000    2.323
  86190.000    2.296
  86220.000    2.353
  86250.000    2.283
  86280.000    2.348
  86310.000    2.313
  86340.000    2.397
  86370.000    2.269
  86400.000    2.250
  86430.000    2.326
  86460.000    2.332
  86490.000    2.291
  86520.000    2.411
  86550.000    2.357
  86580.000    2.391
  86610.000    2.443
  86640.000    2.402
  86670.000    2.415
  86700.000    2.313
  86730.000    2.385
  86760.000    2.460
  86790.000    2.401
  86820.000    2.373
  86850.000    2.430
  86880.000    2.409
  86910.000    2.363
  86940.000    2.311
  86970.000    2.275
  87000.000    2.143
  87030.000    2.324
  87060.000    2.436
  87090.000    2.401
  87120.000    2.328
  87150.000    2.357
  87180.000    2.370
  87210.000    2.284
  87240.000    2.402
  87270.000    2.434
  87300.000    2.311
  87330.000    2.318
  87360.000    2.416
  87390.000    2.422
  87420.000    2.409
  87450.000    2.411
  87480.000    2.269
  87510.000    2.375
  87540.000    2.364
  87570.000    2.377
  87600.000    2.326
  87630.000    2.323
  87660.000    2.324
  87690.000    2.270
  87720.000    2.376
  87750.000    2.321
  87780.000    2.399
  87810.000    2.322
  87840.000    2.400
  87870.000    2.232
  87900.000    2.366
  87930.000    2.444
  87960.000    2.281
  87990.000    2.299
  88020.000    2.376
  88050.000    2.380
  88080.000    2.353
  88110.000    2.326
  88140.000    2.403
  88170.000    2.333
  88200.000    2.307
  88230.000    2.290
  88260.000    2.365
  88290.000    2.295
  88320.000    2.315
  88350.000    2.332
  88380.000    2.417
  88410.000    2.335
  88440.000    2.185
  88470.000    2.263
  88500.000    2.260
  88530.000    2.272
  88560.000    2.272
  88590.000    2.419
  88620.000    2.418
  88650.000    2.352
  88680.000    2.459
  88710.000    2.308
  88740.000    2.364
  88770.000    2.401
  88800.000    2.293
  88830.000    2.331
  88860.000    2.382
  88890.000    2.357
  88920.000    2.276
  88950.000    2.357
  88980.000    2.324
  89010.000    2.368
  89040.000    2.325
  89070.000    2.223
  89100.000    2.354
  89130.000    2.308
  89160.000    2.359
  89190.000    2.384
  89220.000    2.328
  89250.000    2.474
  89280.000    2.316
  89310.000    2.348
  89340.000    2.326
  89370.000    2.289
  89400.000    2.401
  89430.000    2.402
  89460.000    2.369
  89490.000    2.402
  89520.000    2.362
  89550.000    2.342
  89580.000    2.287
  89610.000    2.305
  89640.000    2.313
  89670.000    2.303
  89700.000    2.313
  89730.000    2.368
  89760.000    2.274
  89790.000    2.305
  89820.000    2.374
  89850.000    2.336
  89880.000    2.326
  89910.000    2.351
  89940.000    2.337
  89970.000    2.375
  90000.000    2.272
  90030.000    2.330
  90060.000    2.316
  90090.000    2.312
  90120.000    2.226
  90150.000    2.195
  90180.000    2.327
  90210.000    2.341
  90240.000    2.403
  90270.000    2.303
  90300.000    2.283
  90330.000    2.360
  90360.000    2.246
  90390.000    2.243
  90420.000    2.306
  90450.000    2.352
  90480.000    2.372
  90510.000    2.246
  90540.000    2.236
  90570.000    2.317
  90600.000    2.281
  90630.000    2.345
  90660.000    2.297
  90690.000    2.337
  90720.000    2.384
  90750.000    2.322
  90780.000    2.390
  90810.000    2.316
  90840.000    2.260
  90870.000    2.285
  90900.000    2.378
  90930.000    2.361
  90960.000    2.282
  90990.000    2.279
  91020.000    2.318
  91050.000    2.370
  91080.000    2.326
  91110.000    2.344
  91140.000    2.331
  91170.000    2.239
  91200.000    2.296
  91230.000    2.314
  91260.000    2.334
  91290.000    2.306
  91320.000    2.250
  91350.000    2.262
  91380.000    2.310
  91410.000    2.340
  91440.000    2.257
  91470.000    2.330
  91500.000    2.259
  91530.000    2.319
  91560.000    2.279
  91590.000    2.322
  91620.000    2.278
  91650.000    2.349
  91680.000    2.279
  91710.000    2.213
  91740.000    2.210
  91770.000    2.236
  91800.000    2.399
  91830.000    2.320
  91860.000    2.268
  91890.000    2.334
  91920.000    2.291
  91950.000    2.322
  91980.000    2.336
  92010.000    2.352
  92040.000    2.228
  92070.000    2.296
  92100.000    2.324
  92130.000    2.315
  92160.000    2.274
  92190.000    2.407
  92220.000    2.371
  92250.000    2.325
  92280.000    2.210
  92310.000    2.291
  92340.000    2.338
  92370.000    2.216
  92400.000    2.281
  92430.000    2.212
  92460.000    2.280
  92490.000    2.345
  92520.000    2.328
  92550.000    2.353
  92580.000    2.259
  92610.000    2.296
  92640.000    2.223
  92670.000    2.277
  92700.000    2.242
  92730.000    2.307
  92760.000    2.282
  92790.000    2.283
  92820.000    2.317
  92850.000    2.385
  92880.000    2.255
  92910.000    2.359
  92940.000    2.404
  92970.000    2.387
  93000.000    2.251
  93030.000    2.318
  93060.000    2.168
  93090.000    2.332
  93120.000    2.279
  93150.000    2.227
  93180.000    2.269
  93210.000    2.299
  93240.000    2.226
  93270.000    2.325
  93300.000    2.328
  93330.000    2.257
  93360.000    2.305
  93390.000    2.322
  93420.000    2.420
  93450.000    2.272
  93480.000    2.233
  93510.000    2.340
  93540.000    2.247
  93570.000    2.197
  93600.000    2.302
  93630.000    2.279
  93660.000    2.265
  93690.000    2.311
  93720.000    2.230
  93750.000    2.347
  93780.000    2.301
  93810.000    2.359
  93840.000    2.182
  93870.000    2.277
  93900.000    2.196
  93930.000    2.289
  93960.000    2.266
  93990.000    2.273
  94020.000    2.207
  94050.000    2.240
  94080.000    2.290
  94110.000    2.225
  94140.000    2.197
  94170.000    2.274
  94200.000    2.347
  94230.000    2.285
  94260.000    2.264
  94290.000    2.265
  94320.000    2.304
  94350.000    2.204
  94380.000    2.272
  94410.000    2.241
  94440.000    2.282
  94470.000    2.285
  94500.000    2.207
  94530.000    2.299
  94560.000    2.398
  94590.000    2.392
  94620.000    2.306
  94650.000    2.302
  94680.000    2.341
  94710.000    2.307
  94740.000    2.402
  94770.000    2.512
  94800.000    2.328
  94830.000    2.338
  94860.000    2.475
  94890.000    2.256
  94920.000    2.281
  94950.000    2.263
  94980.000    2.246
  95010.000    2.256
  95040.000    2.290
  95070.000    2.309
  95100.000    2.394
  95130.000    2.308
  95160.000    2.307
  95190.000    2.317
  95220.000    2.223
  95250.000    2.304
  95280.000    2.289
  95310.000    2.368
  95340.000    2.290
  95370.000    2.243
  95400.000    2.272
  95430.000    2.260
  95460.000    2.378
  95490.000    2.370
  95520.000    2.320
  95550.000    2.255
  95580.000    2.241
  95610.000    2.343
  95640.000    2.231
  95670.000    2.347
  95700.000    2.331
  95730.000    2.372
  95760.000    2.311
  95790.000    2.360
  95820.000    2.340
  95850.000    2.331
  95880.000    2.373
  95910.000    2.370
  95940.000    2.291
  95970.000    2.288
  96000.000    2.294
  96030.000    2.414
  96060.000    2.406
  96090.000    2.375
  96120.000    2.332
  96150.000    2.243
  96180.000    2.359
  96210.000    2.232
  96240.000    2.301
  96270.000    2.254
  96300.000    2.331
  96330.000    2.364
  96360.000    2.320
  96390.000    2.361
  96420.000    2.337
  96450.000    2.402
  96480.000    2.409
  96510.000    2.296
  96540.000    2.320
  96570.000    2.386
  96600.000    2.410
  96630.000    2.312
  96660.000    2.427
  96690.000    2.313
  96720.000    2.306
  96750.000    2.325
  96780.000    2.315
  96810.000    2.251
  96840.000    2.308
  96870.000    2.301
  96900.000    2.324
  96930.000    2.271
  96960.000    2.346
  96990.000    2.428
  97020.000    2.317
  97050.000    2.379
  97080.000    2.375
  97110.000    2.314
  97140.000    2.320
  97170.000    2.311
  97200.000    2.247
  97230.000    2.262
  97260.000    2.262
  97290.000    2.348
  97320.000    2.295
  97350.000    2.374
  97380.000    2.312
  97410.000    2.304
  97440.000    2.289
  97470.000    2.303
  97500.000    2.351
  97530.000    2.277
  97560.000    2.321
  97590.000    2.353
  97620.000    2.346
  97650.000    2.284
  97680.000    2.351
  97710.000    2.316
  97740.000    2.292
  97770.000    2.313
  97800.000    2.344
  97830.000    2.341
  97860.000    2.282
  97890.000    2.338
  97920.000    2.210
  97950.000    2.313
  97980.000    2.310
  98010.000    2.319
  98040.000    2.287
  98070.000    2.361
  98100.000    2.409
  98130.000    2.343
  98160.000    2.260
  98190.000    2.363
  98220.000    2.369
  98250.000    2.292
  98280.000    2.312
  98310.000    2.324
  98340.000    2.304
  98370.000    2.266
  98400.000    2.324
  98430.000    2.309
  98460.000    2.395
  98490.000    2.413
  98520.000    2.246
  98550.000    2.286
  98580.000    2.332
  98610.000    2.337
  98640.000    2.300
  98670.000    2.497
  98700.000    2.334
  98730.000    2.280
  98760.000    2.363
  98790.000    2.334
  98820.000    2.334
  98850.000    2.306
  98880.000    2.377
  98910.000    2.379
  98940.000    2.322
  98970.000    2.321
  99000.000    2.388
  99030.000    2.367
  99060.000    2.370
  99090.000    2.317
  99120.000    2.425
  99150.000    2.349
  99180.000    2.276
  99210.000    2.339
  99240.000    2.396
  99270.000    2.387
  99300.000    2.350
  99330.000    2.269
  99360.000    2.356
  99390.000    2.323
  99420.000    2.407
  99450.000    2.355
  99480.000    2.351
  99510.000    2.359
  99540.000    2.397
  99570.000    2.486
  99600.000    2.285
  99630.000    2.211
  99660.000    2.336
  99690.000    2.320
  99720.000    2.404
  99750.000    2.421
  99780.000    2.470
  99810.000    2.366
  99840.000    2.332
  99870.000    2.382
  99900.000    2.343
  99930.000    2.328
  99960.000    2.417
  99990.000    2.250
