# Supplementary material for: Identification and validation of biomarkers associated with lactic acid metabolism in diabetic nephropathy
Source: PeerJ. 2026 Mar 3;14:e20761. doi: 10.7717/peerj.20761 (PMC12965171; doi:10.7717/peerj.20761)
Supplement: Supplemental Information 48 [file peerj-14-20761-s048.xvg]

# This file was created Tue Jul 15 20:52:38 2025
# Created by:
#                     :-) GROMACS - gmx distance, 2023.2 (-:
# 
# Executable:   /usr/local/gromacs/bin/gmx
# Data prefix:  /usr/local/gromacs
# Working dir:  /root/autodl-tmp/102_NJZK-20403-7-2/PTGS2_CIMICOXIB-67890/1
# Command line:
#   gmx distance -f md_0_1.xtc -s md_0_1.tpr -n distance_pairs.ndx -select 'com of group 24 plus com of group 16' -oall distance_group24_group16.xvg
# gmx distance is part of G R O M A C S:
#
# Getting the Right Output Means no Artefacts in Calculating Stuff
#
@    title "Distance"
@    xaxis  label "Time (ps)"
@    yaxis  label "Distance (nm)"
@TYPE xy
      0.000    1.871
     30.000    1.848
     60.000    1.805
     90.000    1.960
    120.000    1.924
    150.000    1.898
    180.000    1.999
    210.000    2.058
    240.000    2.026
    270.000    2.046
    300.000    2.165
    330.000    2.064
    360.000    2.040
    390.000    2.165
    420.000    2.048
    450.000    2.149
    480.000    2.318
    510.000    2.368
    540.000    2.531
    570.000    2.466
    600.000    2.324
    630.000    2.370
    660.000    2.343
    690.000    2.137
    720.000    2.278
    750.000    2.246
    780.000    2.263
    810.000    2.328
    840.000    2.324
    870.000    2.153
    900.000    2.388
    930.000    2.232
    960.000    2.222
    990.000    2.422
   1020.000    2.432
   1050.000    2.468
   1080.000    2.476
   1110.000    2.318
   1140.000    2.335
   1170.000    2.328
   1200.000    2.350
   1230.000    2.223
   1260.000    2.400
   1290.000    2.208
   1320.000    2.269
   1350.000    2.215
   1380.000    2.190
   1410.000    2.149
   1440.000    2.245
   1470.000    2.178
   1500.000    2.334
   1530.000    2.269
   1560.000    2.160
   1590.000    2.343
   1620.000    2.292
   1650.000    2.394
   1680.000    2.358
   1710.000    2.281
   1740.000    2.354
   1770.000    2.370
   1800.000    2.321
   1830.000    2.342
   1860.000    2.363
   1890.000    2.499
   1920.000    2.375
   1950.000    2.300
   1980.000    2.352
   2010.000    2.269
   2040.000    2.309
   2070.000    2.248
   2100.000    2.234
   2130.000    2.285
   2160.000    2.295
   2190.000    2.279
   2220.000    2.389
   2250.000    2.470
   2280.000    2.409
   2310.000    2.417
   2340.000    2.475
   2370.000    2.492
   2400.000    2.556
   2430.000    2.603
   2460.000    2.570
   2490.000    2.489
   2520.000    2.508
   2550.000    2.556
   2580.000    2.621
   2610.000    2.588
   2640.000    2.521
   2670.000    2.510
   2700.000    2.395
   2730.000    2.496
   2760.000    2.455
   2790.000    2.432
   2820.000    2.380
   2850.000    2.369
   2880.000    2.367
   2910.000    2.345
   2940.000    2.398
   2970.000    2.288
   3000.000    2.300
   3030.000    2.213
   3060.000    2.235
   3090.000    2.251
   3120.000    2.265
   3150.000    2.223
   3180.000    2.184
   3210.000    2.152
   3240.000    2.244
   3270.000    2.245
   3300.000    2.192
   3330.000    2.239
   3360.000    2.257
   3390.000    2.153
   3420.000    2.218
   3450.000    2.205
   3480.000    2.138
   3510.000    2.060
   3540.000    1.991
   3570.000    2.072
   3600.000    2.172
   3630.000    2.235
   3660.000    2.326
   3690.000    2.372
   3720.000    2.296
   3750.000    2.274
   3780.000    2.211
   3810.000    2.235
   3840.000    2.223
   3870.000    2.251
   3900.000    2.083
   3930.000    2.099
   3960.000    2.117
   3990.000    2.043
   4020.000    2.097
   4050.000    2.065
   4080.000    2.134
   4110.000    2.142
   4140.000    2.265
   4170.000    2.160
   4200.000    2.342
   4230.000    2.301
   4260.000    2.312
   4290.000    2.280
   4320.000    2.332
   4350.000    2.208
   4380.000    2.231
   4410.000    2.352
   4440.000    2.342
   4470.000    2.288
   4500.000    2.303
   4530.000    2.363
   4560.000    2.282
   4590.000    2.216
   4620.000    2.359
   4650.000    2.501
   4680.000    2.338
   4710.000    2.337
   4740.000    2.354
   4770.000    2.421
   4800.000    2.301
   4830.000    2.398
   4860.000    2.500
   4890.000    2.325
   4920.000    2.236
   4950.000    2.112
   4980.000    2.221
   5010.000    2.217
   5040.000    2.208
   5070.000    2.338
   5100.000    2.548
   5130.000    2.485
   5160.000    2.506
   5190.000    2.678
   5220.000    2.714
   5250.000    2.598
   5280.000    2.543
   5310.000    2.494
   5340.000    2.614
   5370.000    2.630
   5400.000    2.749
   5430.000    2.584
   5460.000    2.665
   5490.000    2.594
   5520.000    2.481
   5550.000    2.450
   5580.000    2.465
   5610.000    2.423
   5640.000    2.408
   5670.000    2.478
   5700.000    2.488
   5730.000    2.415
   5760.000    2.331
   5790.000    2.562
   5820.000    2.525
   5850.000    2.484
   5880.000    2.451
   5910.000    2.552
   5940.000    2.403
   5970.000    2.291
   6000.000    2.343
   6030.000    2.376
   6060.000    2.497
   6090.000    2.446
   6120.000    2.512
   6150.000    2.605
   6180.000    2.586
   6210.000    2.615
   6240.000    2.720
   6270.000    2.654
   6300.000    2.665
   6330.000    2.635
   6360.000    2.651
   6390.000    2.518
   6420.000    2.629
   6450.000    2.618
   6480.000    2.683
   6510.000    2.559
   6540.000    2.630
   6570.000    2.616
   6600.000    2.554
   6630.000    2.482
   6660.000    2.421
   6690.000    2.613
   6720.000    2.530
   6750.000    2.633
   6780.000    2.517
   6810.000    2.521
   6840.000    2.448
   6870.000    2.538
   6900.000    2.689
   6930.000    2.755
   6960.000    2.869
   6990.000    2.766
   7020.000    2.774
   7050.000    2.809
   7080.000    2.855
   7110.000    2.757
   7140.000    2.820
   7170.000    2.840
   7200.000    2.747
   7230.000    2.871
   7260.000    2.806
   7290.000    2.900
   7320.000    2.872
   7350.000    2.722
   7380.000    2.701
   7410.000    2.811
   7440.000    2.822
   7470.000    2.999
   7500.000    2.865
   7530.000    2.735
   7560.000    2.889
   7590.000    2.888
   7620.000    2.867
   7650.000    2.897
   7680.000    2.859
   7710.000    2.802
   7740.000    2.782
   7770.000    2.825
   7800.000    2.899
   7830.000    2.908
   7860.000    2.886
   7890.000    2.674
   7920.000    2.682
   7950.000    2.650
   7980.000    2.759
   8010.000    2.870
   8040.000    2.811
   8070.000    2.886
   8100.000    2.848
   8130.000    2.894
   8160.000    2.740
   8190.000    2.731
   8220.000    2.757
   8250.000    2.847
   8280.000    2.724
   8310.000    2.943
   8340.000    2.843
   8370.000    2.954
   8400.000    3.000
   8430.000    3.050
   8460.000    3.017
   8490.000    3.075
   8520.000    3.053
   8550.000    3.020
   8580.000    3.028
   8610.000    2.973
   8640.000    2.908
   8670.000    3.141
   8700.000    3.030
   8730.000    3.165
   8760.000    3.200
   8790.000    3.139
   8820.000    3.217
   8850.000    3.229
   8880.000    3.348
   8910.000    3.380
   8940.000    3.487
   8970.000    3.341
   9000.000    3.320
   9030.000    3.325
   9060.000    3.412
   9090.000    3.334
   9120.000    3.441
   9150.000    3.293
   9180.000    3.312
   9210.000    3.317
   9240.000    3.328
   9270.000    3.307
   9300.000    3.317
   9330.000    3.379
   9360.000    3.297
   9390.000    3.205
   9420.000    3.237
   9450.000    3.170
   9480.000    3.112
   9510.000    3.155
   9540.000    3.182
   9570.000    3.099
   9600.000    3.147
   9630.000    3.107
   9660.000    3.152
   9690.000    3.261
   9720.000    3.252
   9750.000    3.201
   9780.000    3.382
   9810.000    3.467
   9840.000    3.408
   9870.000    3.693
   9900.000    3.491
   9930.000    3.558
   9960.000    3.527
   9990.000    3.548
  10020.000    3.514
  10050.000    3.588
  10080.000    3.642
  10110.000    3.763
  10140.000    3.564
  10170.000    3.683
  10200.000    3.669
  10230.000    3.753
  10260.000    3.578
  10290.000    3.719
  10320.000    3.586
  10350.000    3.677
  10380.000    3.767
  10410.000    3.864
  10440.000    3.609
  10470.000    3.686
  10500.000    3.623
  10530.000    3.621
  10560.000    3.584
  10590.000    3.563
  10620.000    3.652
  10650.000    3.713
  10680.000    3.615
  10710.000    3.556
  10740.000    3.560
  10770.000    3.520
  10800.000    3.594
  10830.000    3.610
  10860.000    3.515
  10890.000    3.572
  10920.000    3.682
  10950.000    3.570
  10980.000    3.651
  11010.000    3.677
  11040.000    3.658
  11070.000    3.523
  11100.000    3.755
  11130.000    3.505
  11160.000    3.679
  11190.000    3.539
  11220.000    3.737
  11250.000    3.651
  11280.000    3.714
  11310.000    3.706
  11340.000    3.713
  11370.000    3.646
  11400.000    3.685
  11430.000    3.620
  11460.000    3.748
  11490.000    3.790
  11520.000    3.811
  11550.000    3.849
  11580.000    3.730
  11610.000    3.653
  11640.000    3.692
  11670.000    3.841
  11700.000    3.668
  11730.000    3.710
  11760.000    3.780
  11790.000    3.763
  11820.000    3.874
  11850.000    3.852
  11880.000    4.027
  11910.000    4.013
  11940.000    3.933
  11970.000    3.901
  12000.000    4.002
  12030.000    3.948
  12060.000    3.961
  12090.000    3.996
  12120.000    4.069
  12150.000    3.973
  12180.000    4.026
  12210.000    4.039
  12240.000    4.136
  12270.000    4.206
  12300.000    3.960
  12330.000    3.945
  12360.000    3.893
  12390.000    3.981
  12420.000    4.244
  12450.000    4.194
  12480.000    4.083
  12510.000    4.086
  12540.000    4.221
  12570.000    4.165
  12600.000    4.210
  12630.000    4.142
  12660.000    4.043
  12690.000    4.066
  12720.000    4.071
  12750.000    3.982
  12780.000    4.162
  12810.000    4.062
  12840.000    4.054
  12870.000    4.053
  12900.000    4.185
  12930.000    4.024
  12960.000    4.064
  12990.000    4.123
  13020.000    4.031
  13050.000    3.983
  13080.000    4.038
  13110.000    4.036
  13140.000    3.973
  13170.000    4.018
  13200.000    3.986
  13230.000    3.989
  13260.000    4.054
  13290.000    4.104
  13320.000    4.035
  13350.000    4.037
  13380.000    3.973
  13410.000    3.932
  13440.000    3.988
  13470.000    3.969
  13500.000    4.006
  13530.000    4.148
  13560.000    4.143
  13590.000    4.043
  13620.000    3.933
  13650.000    4.042
  13680.000    4.063
  13710.000    4.191
  13740.000    4.145
  13770.000    4.269
  13800.000    4.196
  13830.000    4.147
  13860.000    4.107
  13890.000    4.205
  13920.000    4.043
  13950.000    4.019
  13980.000    4.066
  14010.000    4.072
  14040.000    3.992
  14070.000    3.985
  14100.000    4.014
  14130.000    4.145
  14160.000    4.109
  14190.000    4.047
  14220.000    4.154
  14250.000    4.050
  14280.000    4.017
  14310.000    4.021
  14340.000    4.003
  14370.000    4.156
  14400.000    4.027
  14430.000    4.007
  14460.000    3.933
  14490.000    3.945
  14520.000    3.952
  14550.000    3.806
  14580.000    3.892
  14610.000    3.844
  14640.000    3.860
  14670.000    3.820
  14700.000    3.836
  14730.000    3.854
  14760.000    3.826
  14790.000    3.778
  14820.000    3.909
  14850.000    3.721
  14880.000    3.802
  14910.000    3.686
  14940.000    3.871
  14970.000    3.946
  15000.000    4.066
  15030.000    3.971
  15060.000    4.136
  15090.000    4.131
  15120.000    4.223
  15150.000    3.955
  15180.000    4.029
  15210.000    4.021
  15240.000    4.060
  15270.000    4.009
  15300.000    3.924
  15330.000    4.030
  15360.000    4.131
  15390.000    4.138
  15420.000    4.087
  15450.000    4.201
  15480.000    4.079
  15510.000    4.134
  15540.000    4.104
  15570.000    4.050
  15600.000    4.197
  15630.000    4.208
  15660.000    3.889
  15690.000    4.073
  15720.000    4.041
  15750.000    3.971
  15780.000    3.897
  15810.000    3.821
  15840.000    3.971
  15870.000    4.000
  15900.000    3.804
  15930.000    3.903
  15960.000    3.867
  15990.000    3.858
  16020.000    3.919
  16050.000    3.870
  16080.000    3.939
  16110.000    3.944
  16140.000    4.030
  16170.000    4.070
  16200.000    3.974
  16230.000    4.160
  16260.000    4.113
  16290.000    4.086
  16320.000    4.120
  16350.000    4.180
  16380.000    4.189
  16410.000    4.343
  16440.000    4.366
  16470.000    4.414
  16500.000    4.453
  16530.000    4.387
  16560.000    4.409
  16590.000    4.470
  16620.000    4.298
  16650.000    4.333
  16680.000    4.372
  16710.000    4.336
  16740.000    4.349
  16770.000    4.550
  16800.000    4.440
  16830.000    4.479
  16860.000    4.562
  16890.000    4.605
  16920.000    4.684
  16950.000    4.634
  16980.000    4.605
  17010.000    4.630
  17040.000    4.549
  17070.000    4.702
  17100.000    4.773
  17130.000    4.849
  17160.000    4.810
  17190.000    4.880
  17220.000    4.968
  17250.000    4.862
  17280.000    4.803
  17310.000    4.911
  17340.000    4.909
  17370.000    4.886
  17400.000    4.968
  17430.000    4.881
  17460.000    5.036
  17490.000    4.926
  17520.000    4.999
  17550.000    5.067
  17580.000    5.120
  17610.000    5.061
  17640.000    5.051
  17670.000    5.078
  17700.000    4.921
  17730.000    5.065
  17760.000    4.990
  17790.000    5.015
  17820.000    5.058
  17850.000    5.085
  17880.000    5.034
  17910.000    5.173
  17940.000    5.222
  17970.000    5.010
  18000.000    5.136
  18030.000    5.110
  18060.000    5.260
  18090.000    5.238
  18120.000    5.076
  18150.000    5.065
  18180.000    5.130
  18210.000    5.048
  18240.000    5.344
  18270.000    5.067
  18300.000    5.195
  18330.000    5.253
  18360.000    5.117
  18390.000    5.177
  18420.000    5.257
  18450.000    5.320
  18480.000    5.326
  18510.000    5.268
  18540.000    5.139
  18570.000    5.117
  18600.000    5.103
  18630.000    5.169
  18660.000    5.093
  18690.000    5.183
  18720.000    5.041
  18750.000    5.186
  18780.000    5.070
  18810.000    5.098
  18840.000    5.164
  18870.000    5.095
  18900.000    5.217
  18930.000    5.206
  18960.000    5.247
  18990.000    5.197
  19020.000    5.236
  19050.000    5.263
  19080.000    5.154
  19110.000    5.028
  19140.000    4.930
  19170.000    4.929
  19200.000    4.949
  19230.000    4.922
  19260.000    4.877
  19290.000    4.927
  19320.000    4.988
  19350.000    5.003
  19380.000    4.961
  19410.000    4.923
  19440.000    5.053
  19470.000    4.777
  19500.000    4.921
  19530.000    4.978
  19560.000    4.986
  19590.000    4.981
  19620.000    5.015
  19650.000    4.893
  19680.000    4.834
  19710.000    4.881
  19740.000    4.916
  19770.000    5.009
  19800.000    5.010
  19830.000    5.095
  19860.000    5.052
  19890.000    4.932
  19920.000    4.937
  19950.000    4.895
  19980.000    4.901
  20010.000    4.969
  20040.000    5.017
  20070.000    4.826
  20100.000    4.835
  20130.000    5.061
  20160.000    5.033
  20190.000    5.031
  20220.000    4.912
  20250.000    5.035
  20280.000    4.934
  20310.000    4.850
  20340.000    5.062
  20370.000    4.966
  20400.000    5.033
  20430.000    4.995
  20460.000    5.017
  20490.000    5.083
  20520.000    4.948
  20550.000    4.991
  20580.000    4.772
  20610.000    4.961
  20640.000    4.940
  20670.000    4.982
  20700.000    5.039
  20730.000    5.083
  20760.000    4.945
  20790.000    5.056
  20820.000    5.145
  20850.000    5.158
  20880.000    5.145
  20910.000    5.169
  20940.000    5.110
  20970.000    5.180
  21000.000    5.106
  21030.000    5.020
  21060.000    5.192
  21090.000    5.018
  21120.000    5.101
  21150.000    5.270
  21180.000    5.339
  21210.000    5.222
  21240.000    5.191
  21270.000    5.305
  21300.000    5.164
  21330.000    5.279
  21360.000    5.345
  21390.000    5.285
  21420.000    5.285
  21450.000    5.388
  21480.000    5.464
  21510.000    5.369
  21540.000    5.431
  21570.000    5.380
  21600.000    5.399
  21630.000    5.309
  21660.000    5.268
  21690.000    5.336
  21720.000    5.486
  21750.000    5.561
  21780.000    5.432
  21810.000    5.447
  21840.000    5.426
  21870.000    5.432
  21900.000    5.375
  21930.000    5.480
  21960.000    5.312
  21990.000    5.356
  22020.000    5.282
  22050.000    5.419
  22080.000    5.312
  22110.000    5.325
  22140.000    5.328
  22170.000    5.359
  22200.000    5.364
  22230.000    5.410
  22260.000    5.321
  22290.000    5.332
  22320.000    5.293
  22350.000    5.269
  22380.000    5.212
  22410.000    5.245
  22440.000    5.252
  22470.000    5.087
  22500.000    5.203
  22530.000    5.175
  22560.000    5.094
  22590.000    5.189
  22620.000    5.170
  22650.000    5.047
  22680.000    5.096
  22710.000    5.176
  22740.000    5.095
  22770.000    5.150
  22800.000    5.176
  22830.000    5.080
  22860.000    5.096
  22890.000    5.019
  22920.000    5.043
  22950.000    5.245
  22980.000    5.167
  23010.000    5.116
  23040.000    4.981
  23070.000    4.865
  23100.000    4.949
  23130.000    4.903
  23160.000    4.975
  23190.000    4.838
  23220.000    4.899
  23250.000    4.853
  23280.000    4.972
  23310.000    4.948
  23340.000    4.989
  23370.000    5.072
  23400.000    5.184
  23430.000    5.160
  23460.000    5.100
  23490.000    5.054
  23520.000    5.036
  23550.000    5.217
  23580.000    5.126
  23610.000    5.079
  23640.000    5.059
  23670.000    4.994
  23700.000    5.117
  23730.000    5.060
  23760.000    5.100
  23790.000    5.100
  23820.000    5.105
  23850.000    5.049
  23880.000    5.069
  23910.000    5.105
  23940.000    5.155
  23970.000    4.869
  24000.000    4.773
  24030.000    4.864
  24060.000    4.774
  24090.000    4.864
  24120.000    4.696
  24150.000    4.762
  24180.000    4.637
  24210.000    4.573
  24240.000    4.547
  24270.000    4.523
  24300.000    4.641
  24330.000    4.595
  24360.000    4.625
  24390.000    4.644
  24420.000    4.798
  24450.000    4.634
  24480.000    4.551
  24510.000    4.578
  24540.000    4.647
  24570.000    4.696
  24600.000    4.531
  24630.000    4.553
  24660.000    4.509
  24690.000    4.520
  24720.000    4.521
  24750.000    4.590
  24780.000    4.688
  24810.000    4.795
  24840.000    4.704
  24870.000    4.657
  24900.000    4.622
  24930.000    4.773
  24960.000    4.684
  24990.000    4.644
  25020.000    4.723
  25050.000    4.709
  25080.000    4.814
  25110.000    4.757
  25140.000    4.801
  25170.000    4.879
  25200.000    4.823
  25230.000    4.882
  25260.000    4.785
  25290.000    4.896
  25320.000    4.717
  25350.000    4.818
  25380.000    4.846
  25410.000    4.701
  25440.000    4.566
  25470.000    4.633
  25500.000    4.447
  25530.000    4.286
  25560.000    4.300
  25590.000    4.375
  25620.000    4.394
  25650.000    4.392
  25680.000    4.516
  25710.000    4.471
  25740.000    4.443
  25770.000    4.486
  25800.000    4.461
  25830.000    4.515
  25860.000    4.573
  25890.000    4.656
  25920.000    4.681
  25950.000    4.628
  25980.000    4.615
  26010.000    4.643
  26040.000    4.787
  26070.000    4.699
  26100.000    4.834
  26130.000    4.706
  26160.000    4.699
  26190.000    4.715
  26220.000    4.753
  26250.000    4.702
  26280.000    4.574
  26310.000    4.676
  26340.000    4.689
  26370.000    4.627
  26400.000    4.597
  26430.000    4.586
  26460.000    4.419
  26490.000    4.379
  26520.000    4.454
  26550.000    4.619
  26580.000    4.579
  26610.000    4.502
  26640.000    4.430
  26670.000    4.429
  26700.000    4.485
  26730.000    4.469
  26760.000    4.477
  26790.000    4.499
  26820.000    4.381
  26850.000    4.330
  26880.000    4.373
  26910.000    4.263
  26940.000    4.272
  26970.000    4.236
  27000.000    4.248
  27030.000    4.281
  27060.000    4.258
  27090.000    4.194
  27120.000    4.113
  27150.000    4.354
  27180.000    4.273
  27210.000    4.248
  27240.000    4.106
  27270.000    4.108
  27300.000    4.193
  27330.000    4.152
  27360.000    4.030
  27390.000    4.190
  27420.000    4.199
  27450.000    4.100
  27480.000    4.018
  27510.000    3.962
  27540.000    3.867
  27570.000    4.027
  27600.000    4.132
  27630.000    4.075
  27660.000    4.039
  27690.000    3.976
  27720.000    3.953
  27750.000    4.002
  27780.000    4.100
  27810.000    4.036
  27840.000    3.944
  27870.000    3.814
  27900.000    3.741
  27930.000    3.933
  27960.000    3.850
  27990.000    4.116
  28020.000    4.127
  28050.000    4.134
  28080.000    4.041
  28110.000    3.813
  28140.000    3.889
  28170.000    3.740
  28200.000    3.739
  28230.000    3.655
  28260.000    3.623
  28290.000    3.680
  28320.000    3.646
  28350.000    3.688
  28380.000    3.765
  28410.000    3.744
  28440.000    3.624
  28470.000    3.583
  28500.000    3.683
  28530.000    3.569
  28560.000    3.407
  28590.000    3.616
  28620.000    3.623
  28650.000    3.747
  28680.000    3.873
  28710.000    3.905
  28740.000    3.884
  28770.000    3.832
  28800.000    3.906
  28830.000    3.812
  28860.000    3.862
  28890.000    3.781
  28920.000    3.808
  28950.000    3.853
  28980.000    3.930
  29010.000    3.880
  29040.000    3.851
  29070.000    3.988
  29100.000    4.031
  29130.000    4.112
  29160.000    4.018
  29190.000    4.110
  29220.000    4.016
  29250.000    4.126
  29280.000    4.238
  29310.000    4.373
  29340.000    4.250
  29370.000    4.381
  29400.000    4.205
  29430.000    4.110
  29460.000    4.001
  29490.000    4.056
  29520.000    4.140
  29550.000    4.083
  29580.000    4.294
  29610.000    4.201
  29640.000    4.111
  29670.000    4.164
  29700.000    4.249
  29730.000    4.060
  29760.000    4.084
  29790.000    4.031
  29820.000    4.104
  29850.000    4.098
  29880.000    4.269
  29910.000    4.204
  29940.000    4.075
  29970.000    4.286
  30000.000    4.008
  30030.000    4.179
  30060.000    4.085
  30090.000    3.838
  30120.000    3.935
  30150.000    3.847
  30180.000    3.712
  30210.000    3.981
  30240.000    3.892
  30270.000    3.908
  30300.000    3.870
  30330.000    3.877
  30360.000    3.946
  30390.000    3.990
  30420.000    3.944
  30450.000    3.787
  30480.000    3.607
  30510.000    3.615
  30540.000    3.583
  30570.000    3.426
  30600.000    3.625
  30630.000    3.729
  30660.000    3.726
  30690.000    3.819
  30720.000    3.842
  30750.000    3.668
  30780.000    3.737
  30810.000    3.640
  30840.000    3.898
  30870.000    3.817
  30900.000    3.733
  30930.000    3.732
  30960.000    3.799
  30990.000    3.754
  31020.000    3.839
  31050.000    3.888
  31080.000    3.766
  31110.000    3.784
  31140.000    3.658
  31170.000    3.811
  31200.000    3.762
  31230.000    3.871
  31260.000    3.836
  31290.000    3.897
  31320.000    3.951
  31350.000    4.094
  31380.000    4.045
  31410.000    4.106
  31440.000    4.131
  31470.000    4.298
  31500.000    4.266
  31530.000    4.350
  31560.000    4.247
  31590.000    4.230
  31620.000    4.312
  31650.000    4.374
  31680.000    4.422
  31710.000    4.319
  31740.000    4.324
  31770.000    4.334
  31800.000    4.427
  31830.000    4.481
  31860.000    4.425
  31890.000    4.535
  31920.000    4.589
  31950.000    4.622
  31980.000    4.635
  32010.000    4.579
  32040.000    4.517
  32070.000    4.496
  32100.000    4.661
  32130.000    4.554
  32160.000    4.671
  32190.000    4.646
  32220.000    4.591
  32250.000    4.623
  32280.000    4.634
  32310.000    4.572
  32340.000    4.602
  32370.000    4.549
  32400.000    4.642
  32430.000    4.614
  32460.000    4.654
  32490.000    4.501
  32520.000    4.521
  32550.000    4.503
  32580.000    4.543
  32610.000    4.511
  32640.000    4.554
  32670.000    4.414
  32700.000    4.568
  32730.000    4.532
  32760.000    4.487
  32790.000    4.546
  32820.000    4.524
  32850.000    4.481
  32880.000    4.616
  32910.000    4.759
  32940.000    4.659
  32970.000    4.649
  33000.000    4.659
  33030.000    4.748
  33060.000    4.540
  33090.000    4.560
  33120.000    4.578
  33150.000    4.646
  33180.000    4.558
  33210.000    4.656
  33240.000    4.515
  33270.000    4.568
  33300.000    4.783
  33330.000    4.622
  33360.000    4.754
  33390.000    4.664
  33420.000    4.817
  33450.000    4.879
  33480.000    4.742
  33510.000    4.943
  33540.000    4.859
  33570.000    4.820
  33600.000    4.846
  33630.000    4.798
  33660.000    4.868
  33690.000    4.803
  33720.000    4.961
  33750.000    5.032
  33780.000    4.900
  33810.000    4.881
  33840.000    4.956
  33870.000    4.971
  33900.000    5.077
  33930.000    5.115
  33960.000    5.151
  33990.000    5.112
  34020.000    4.991
  34050.000    5.109
  34080.000    4.979
  34110.000    5.009
  34140.000    4.971
  34170.000    4.970
  34200.000    4.980
  34230.000    4.975
  34260.000    4.995
  34290.000    4.952
  34320.000    4.915
  34350.000    4.698
  34380.000    4.665
  34410.000    4.641
  34440.000    4.670
  34470.000    4.670
  34500.000    4.724
  34530.000    4.725
  34560.000    4.635
  34590.000    4.743
  34620.000    4.725
  34650.000    4.744
  34680.000    4.715
  34710.000    4.796
  34740.000    4.633
  34770.000    4.768
  34800.000    4.866
  34830.000    4.753
  34860.000    4.759
  34890.000    4.641
  34920.000    4.605
  34950.000    4.546
  34980.000    4.660
  35010.000    4.590
  35040.000    4.482
  35070.000    4.478
  35100.000    4.614
  35130.000    4.588
  35160.000    4.494
  35190.000    4.684
  35220.000    4.587
  35250.000    4.624
  35280.000    4.630
  35310.000    4.658
  35340.000    4.703
  35370.000    4.795
  35400.000    4.775
  35430.000    4.761
  35460.000    4.670
  35490.000    4.749
  35520.000    4.798
  35550.000    4.643
  35580.000    4.645
  35610.000    4.481
  35640.000    4.352
  35670.000    4.323
  35700.000    4.476
  35730.000    4.470
  35760.000    4.574
  35790.000    4.515
  35820.000    4.437
  35850.000    4.444
  35880.000    4.624
  35910.000    4.632
  35940.000    4.772
  35970.000    4.794
  36000.000    4.723
  36030.000    4.695
  36060.000    4.763
  36090.000    4.896
  36120.000    4.805
  36150.000    4.890
  36180.000    4.859
  36210.000    4.938
  36240.000    4.911
  36270.000    5.045
  36300.000    4.992
  36330.000    5.023
  36360.000    5.141
  36390.000    5.116
  36420.000    5.162
  36450.000    5.279
  36480.000    5.171
  36510.000    5.187
  36540.000    5.276
  36570.000    5.219
  36600.000    5.311
  36630.000    5.362
  36660.000    5.324
  36690.000    5.208
  36720.000    5.275
  36750.000    5.223
  36780.000    5.249
  36810.000    5.160
  36840.000    5.083
  36870.000    5.129
  36900.000    5.216
  36930.000    5.126
  36960.000    5.275
  36990.000    5.173
  37020.000    5.271
  37050.000    5.420
  37080.000    5.442
  37110.000    5.453
  37140.000    5.474
  37170.000    5.663
  37200.000    5.681
  37230.000    5.722
  37260.000    5.708
  37290.000    5.753
  37320.000    5.811
  37350.000    5.539
  37380.000    5.580
  37410.000    5.639
  37440.000    5.683
  37470.000    5.608
  37500.000    5.498
  37530.000    5.533
  37560.000    5.634
  37590.000    5.749
  37620.000    5.687
  37650.000    5.533
  37680.000    5.591
  37710.000    5.624
  37740.000    5.445
  37770.000    5.484
  37800.000    5.471
  37830.000    5.355
  37860.000    5.461
  37890.000    5.416
  37920.000    5.456
  37950.000    5.492
  37980.000    5.559
  38010.000    5.478
  38040.000    5.330
  38070.000    5.363
  38100.000    5.370
  38130.000    5.286
  38160.000    5.304
  38190.000    5.137
  38220.000    5.160
  38250.000    5.144
  38280.000    5.166
  38310.000    5.143
  38340.000    5.277
  38370.000    5.301
  38400.000    5.329
  38430.000    5.372
  38460.000    5.411
  38490.000    5.533
  38520.000    5.479
  38550.000    5.345
  38580.000    5.369
  38610.000    5.371
  38640.000    5.501
  38670.000    5.490
  38700.000    5.424
  38730.000    5.481
  38760.000    5.434
  38790.000    5.559
  38820.000    5.269
  38850.000    5.176
  38880.000    5.153
  38910.000    5.194
  38940.000    4.986
  38970.000    5.004
  39000.000    5.079
  39030.000    4.843
  39060.000    4.896
  39090.000    4.925
  39120.000    4.857
  39150.000    4.883
  39180.000    4.748
  39210.000    4.662
  39240.000    4.692
  39270.000    4.728
  39300.000    4.788
  39330.000    4.745
  39360.000    4.874
  39390.000    4.745
  39420.000    4.671
  39450.000    4.744
  39480.000    4.648
  39510.000    4.621
  39540.000    4.672
  39570.000    4.615
  39600.000    4.787
  39630.000    4.905
  39660.000    4.884
  39690.000    5.085
  39720.000    5.071
  39750.000    5.080
  39780.000    5.059
  39810.000    5.026
  39840.000    4.993
  39870.000    4.891
  39900.000    4.863
  39930.000    4.933
  39960.000    4.915
  39990.000    4.852
  40020.000    4.753
  40050.000    4.864
  40080.000    4.928
  40110.000    4.897
  40140.000    4.779
  40170.000    4.747
  40200.000    4.643
  40230.000    4.637
  40260.000    4.718
  40290.000    4.697
  40320.000    4.716
  40350.000    4.750
  40380.000    4.815
  40410.000    4.671
  40440.000    4.709
  40470.000    4.757
  40500.000    4.609
  40530.000    4.741
  40560.000    4.766
  40590.000    4.595
  40620.000    4.541
  40650.000    4.668
  40680.000    4.630
  40710.000    4.513
  40740.000    4.609
  40770.000    4.664
  40800.000    4.709
  40830.000    4.706
  40860.000    4.655
  40890.000    4.828
  40920.000    4.742
  40950.000    4.615
  40980.000    4.608
  41010.000    4.535
  41040.000    4.400
  41070.000    4.415
  41100.000    4.293
  41130.000    4.287
  41160.000    4.359
  41190.000    4.329
  41220.000    4.322
  41250.000    4.234
  41280.000    4.179
  41310.000    4.178
  41340.000    4.149
  41370.000    4.010
  41400.000    4.031
  41430.000    3.917
  41460.000    3.940
  41490.000    3.796
  41520.000    3.935
  41550.000    4.035
  41580.000    3.984
  41610.000    4.026
  41640.000    4.044
  41670.000    3.968
  41700.000    3.909
  41730.000    4.021
  41760.000    4.158
  41790.000    4.265
  41820.000    4.256
  41850.000    4.224
  41880.000    4.314
  41910.000    4.414
  41940.000    4.244
  41970.000    4.368
  42000.000    4.344
  42030.000    4.349
  42060.000    4.198
  42090.000    4.284
  42120.000    4.143
  42150.000    4.198
  42180.000    4.237
  42210.000    4.182
  42240.000    4.125
  42270.000    4.091
  42300.000    4.087
  42330.000    3.926
  42360.000    3.838
  42390.000    3.820
  42420.000    3.964
  42450.000    3.951
  42480.000    3.842
  42510.000    3.773
  42540.000    3.871
  42570.000    3.806
  42600.000    3.979
  42630.000    3.782
  42660.000    3.906
  42690.000    3.924
  42720.000    3.863
  42750.000    3.995
  42780.000    3.764
  42810.000    3.767
  42840.000    3.607
  42870.000    3.639
  42900.000    3.765
  42930.000    3.658
  42960.000    3.725
  42990.000    3.535
  43020.000    3.589
  43050.000    3.542
  43080.000    3.507
  43110.000    3.676
  43140.000    3.645
  43170.000    3.405
  43200.000    3.510
  43230.000    3.508
  43260.000    3.636
  43290.000    3.703
  43320.000    3.653
  43350.000    3.594
  43380.000    3.802
  43410.000    3.637
  43440.000    3.745
  43470.000    3.911
  43500.000    3.951
  43530.000    3.885
  43560.000    3.970
  43590.000    3.872
  43620.000    3.822
  43650.000    3.759
  43680.000    3.850
  43710.000    3.596
  43740.000    3.628
  43770.000    3.588
  43800.000    3.691
  43830.000    3.920
  43860.000    3.794
  43890.000    3.645
  43920.000    3.888
  43950.000    3.788
  43980.000    3.638
  44010.000    3.771
  44040.000    3.662
  44070.000    3.691
  44100.000    3.612
  44130.000    3.748
  44160.000    3.746
  44190.000    3.805
  44220.000    3.689
  44250.000    3.415
  44280.000    3.376
  44310.000    3.308
  44340.000    3.366
  44370.000    3.396
  44400.000    3.461
  44430.000    3.458
  44460.000    3.414
  44490.000    3.589
  44520.000    3.542
  44550.000    3.741
  44580.000    3.651
  44610.000    3.670
  44640.000    3.822
  44670.000    3.746
  44700.000    3.724
  44730.000    3.607
  44760.000    3.710
  44790.000    3.800
  44820.000    3.635
  44850.000    3.785
  44880.000    3.917
  44910.000    3.947
  44940.000    4.025
  44970.000    4.166
  45000.000    4.059
  45030.000    4.015
  45060.000    4.014
  45090.000    4.020
  45120.000    4.001
  45150.000    3.897
  45180.000    3.980
  45210.000    3.910
  45240.000    3.963
  45270.000    3.946
  45300.000    4.075
  45330.000    3.938
  45360.000    3.928
  45390.000    3.998
  45420.000    4.044
  45450.000    4.110
  45480.000    4.048
  45510.000    4.026
  45540.000    4.157
  45570.000    4.162
  45600.000    4.067
  45630.000    4.036
  45660.000    4.029
  45690.000    4.049
  45720.000    3.918
  45750.000    4.124
  45780.000    4.208
  45810.000    4.189
  45840.000    3.986
  45870.000    4.033
  45900.000    3.985
  45930.000    3.907
  45960.000    4.034
  45990.000    4.233
  46020.000    4.006
  46050.000    4.070
  46080.000    4.009
  46110.000    3.866
  46140.000    3.923
  46170.000    3.799
  46200.000    3.654
  46230.000    3.624
  46260.000    3.715
  46290.000    3.661
  46320.000    3.901
  46350.000    3.797
  46380.000    3.609
  46410.000    3.540
  46440.000    3.308
  46470.000    3.462
  46500.000    3.538
  46530.000    3.661
  46560.000    3.436
  46590.000    3.463
  46620.000    3.470
  46650.000    3.459
  46680.000    3.450
  46710.000    3.357
  46740.000    3.301
  46770.000    3.389
  46800.000    3.338
  46830.000    3.316
  46860.000    3.191
  46890.000    3.094
  46920.000    3.109
  46950.000    2.990
  46980.000    3.078
  47010.000    3.081
  47040.000    3.233
  47070.000    3.196
  47100.000    3.159
  47130.000    3.114
  47160.000    3.175
  47190.000    3.107
  47220.000    2.947
  47250.000    3.066
  47280.000    2.989
  47310.000    3.019
  47340.000    2.962
  47370.000    3.041
  47400.000    3.119
  47430.000    3.031
  47460.000    2.932
  47490.000    2.956
  47520.000    2.901
  47550.000    3.095
  47580.000    3.099
  47610.000    2.942
  47640.000    2.947
  47670.000    3.077
  47700.000    3.037
  47730.000    3.027
  47760.000    3.106
  47790.000    3.039
  47820.000    3.014
  47850.000    3.121
  47880.000    3.051
  47910.000    3.136
  47940.000    3.221
  47970.000    3.292
  48000.000    3.055
  48030.000    3.118
  48060.000    3.088
  48090.000    3.073
  48120.000    2.936
  48150.000    3.127
  48180.000    2.945
  48210.000    2.967
  48240.000    2.911
  48270.000    3.098
  48300.000    3.082
  48330.000    3.084
  48360.000    3.074
  48390.000    3.001
  48420.000    2.942
  48450.000    3.108
  48480.000    3.093
  48510.000    3.048
  48540.000    3.231
  48570.000    3.132
  48600.000    3.214
  48630.000    3.316
  48660.000    3.149
  48690.000    3.318
  48720.000    3.188
  48750.000    3.172
  48780.000    3.232
  48810.000    3.181
  48840.000    3.140
  48870.000    3.283
  48900.000    3.294
  48930.000    3.252
  48960.000    3.219
  48990.000    3.184
  49020.000    3.179
  49050.000    3.201
  49080.000    3.149
  49110.000    3.050
  49140.000    3.051
  49170.000    3.036
  49200.000    3.005
  49230.000    3.155
  49260.000    3.147
  49290.000    2.912
  49320.000    3.168
  49350.000    3.165
  49380.000    3.084
  49410.000    3.204
  49440.000    3.238
  49470.000    3.219
  49500.000    3.030
  49530.000    3.015
  49560.000    2.958
  49590.000    3.036
  49620.000    3.006
  49650.000    2.905
  49680.000    2.966
  49710.000    2.927
  49740.000    2.956
  49770.000    2.795
  49800.000    2.796
  49830.000    2.823
  49860.000    2.709
  49890.000    2.924
  49920.000    2.817
  49950.000    2.948
  49980.000    2.923
  50010.000    2.941
  50040.000    2.727
  50070.000    2.820
  50100.000    2.761
  50130.000    2.969
  50160.000    2.870
  50190.000    2.746
  50220.000    2.804
  50250.000    2.746
  50280.000    2.605
  50310.000    2.680
  50340.000    2.754
  50370.000    2.709
  50400.000    2.471
  50430.000    2.557
  50460.000    2.601
  50490.000    2.637
  50520.000    2.718
  50550.000    2.473
  50580.000    2.667
  50610.000    2.662
  50640.000    2.678
  50670.000    2.817
  50700.000    2.794
  50730.000    2.814
  50760.000    2.773
  50790.000    2.751
  50820.000    2.884
  50850.000    2.929
  50880.000    2.979
  50910.000    2.882
  50940.000    2.984
  50970.000    2.916
  51000.000    2.956
  51030.000    2.780
  51060.000    2.895
  51090.000    2.859
  51120.000    2.879
  51150.000    2.915
  51180.000    2.756
  51210.000    2.854
  51240.000    2.850
  51270.000    2.944
  51300.000    3.022
  51330.000    2.977
  51360.000    2.951
  51390.000    2.950
  51420.000    2.866
  51450.000    2.878
  51480.000    2.837
  51510.000    2.924
  51540.000    2.854
  51570.000    2.710
  51600.000    2.870
  51630.000    2.895
  51660.000    2.921
  51690.000    2.785
  51720.000    2.737
  51750.000    2.778
  51780.000    2.829
  51810.000    2.637
  51840.000    2.781
  51870.000    2.698
  51900.000    2.828
  51930.000    2.852
  51960.000    2.862
  51990.000    2.798
  52020.000    2.780
  52050.000    2.721
  52080.000    2.838
  52110.000    2.833
  52140.000    2.852
  52170.000    3.041
  52200.000    2.954
  52230.000    2.915
  52260.000    2.915
  52290.000    2.821
  52320.000    2.949
  52350.000    2.912
  52380.000    2.704
  52410.000    2.504
  52440.000    2.621
  52470.000    2.502
  52500.000    2.568
  52530.000    2.605
  52560.000    2.610
  52590.000    2.494
  52620.000    2.530
  52650.000    2.476
  52680.000    2.617
  52710.000    2.600
  52740.000    2.617
  52770.000    2.638
  52800.000    2.619
  52830.000    2.742
  52860.000    2.738
  52890.000    2.602
  52920.000    2.621
  52950.000    2.641
  52980.000    2.594
  53010.000    2.542
  53040.000    2.672
  53070.000    2.729
  53100.000    2.686
  53130.000    2.613
  53160.000    2.533
  53190.000    2.644
  53220.000    2.611
  53250.000    2.577
  53280.000    2.693
  53310.000    2.608
  53340.000    2.760
  53370.000    2.708
  53400.000    2.898
  53430.000    2.624
  53460.000    2.513
  53490.000    2.527
  53520.000    2.414
  53550.000    2.585
  53580.000    2.488
  53610.000    2.546
  53640.000    2.600
  53670.000    2.596
  53700.000    2.565
  53730.000    2.600
  53760.000    2.550
  53790.000    2.516
  53820.000    2.467
  53850.000    2.473
  53880.000    2.407
  53910.000    2.429
  53940.000    2.418
  53970.000    2.485
  54000.000    2.581
  54030.000    2.381
  54060.000    2.302
  54090.000    2.369
  54120.000    2.393
  54150.000    2.386
  54180.000    2.408
  54210.000    2.344
  54240.000    2.323
  54270.000    2.139
  54300.000    2.171
  54330.000    2.264
  54360.000    2.199
  54390.000    2.149
  54420.000    2.089
  54450.000    2.157
  54480.000    2.110
  54510.000    2.113
  54540.000    2.222
  54570.000    2.318
  54600.000    2.346
  54630.000    2.464
  54660.000    2.388
  54690.000    2.428
  54720.000    2.473
  54750.000    2.502
  54780.000    2.523
  54810.000    2.636
  54840.000    2.527
  54870.000    2.374
  54900.000    2.382
  54930.000    2.304
  54960.000    2.412
  54990.000    2.309
  55020.000    2.331
  55050.000    2.373
  55080.000    2.362
  55110.000    2.405
  55140.000    2.298
  55170.000    2.357
  55200.000    2.356
  55230.000    2.410
  55260.000    2.437
  55290.000    2.479
  55320.000    2.350
  55350.000    2.403
  55380.000    2.389
  55410.000    2.299
  55440.000    2.339
  55470.000    2.361
  55500.000    2.373
  55530.000    2.369
  55560.000    2.436
  55590.000    2.320
  55620.000    2.359
  55650.000    2.322
  55680.000    2.466
  55710.000    2.531
  55740.000    2.472
  55770.000    2.414
  55800.000    2.489
  55830.000    2.492
  55860.000    2.414
  55890.000    2.546
  55920.000    2.483
  55950.000    2.530
  55980.000    2.532
  56010.000    2.664
  56040.000    2.816
  56070.000    2.796
  56100.000    2.815
  56130.000    2.810
  56160.000    2.878
  56190.000    2.780
  56220.000    2.693
  56250.000    2.757
  56280.000    2.789
  56310.000    2.796
  56340.000    2.854
  56370.000    2.800
  56400.000    2.810
  56430.000    2.810
  56460.000    2.723
  56490.000    2.851
  56520.000    2.894
  56550.000    2.997
  56580.000    3.070
  56610.000    3.290
  56640.000    3.150
  56670.000    3.248
  56700.000    3.118
  56730.000    3.085
  56760.000    3.175
  56790.000    3.089
  56820.000    3.178
  56850.000    3.163
  56880.000    3.120
  56910.000    3.041
  56940.000    2.998
  56970.000    3.083
  57000.000    3.170
  57030.000    3.035
  57060.000    3.036
  57090.000    3.068
  57120.000    3.086
  57150.000    3.103
  57180.000    3.076
  57210.000    3.092
  57240.000    3.155
  57270.000    3.146
  57300.000    2.969
  57330.000    3.018
  57360.000    2.912
  57390.000    2.951
  57420.000    2.980
  57450.000    3.004
  57480.000    2.930
  57510.000    3.021
  57540.000    3.031
  57570.000    2.885
  57600.000    2.693
  57630.000    2.713
  57660.000    2.740
  57690.000    2.630
  57720.000    2.650
  57750.000    2.844
  57780.000    2.658
  57810.000    2.725
  57840.000    2.745
  57870.000    2.743
  57900.000    2.760
  57930.000    2.714
  57960.000    2.727
  57990.000    2.625
  58020.000    2.730
  58050.000    2.582
  58080.000    2.571
  58110.000    2.676
  58140.000    2.576
  58170.000    2.643
  58200.000    2.620
  58230.000    2.571
  58260.000    2.644
  58290.000    2.609
  58320.000    2.592
  58350.000    2.632
  58380.000    2.481
  58410.000    2.467
  58440.000    2.476
  58470.000    2.506
  58500.000    2.546
  58530.000    2.616
  58560.000    2.539
  58590.000    2.470
  58620.000    2.559
  58650.000    2.501
  58680.000    2.532
  58710.000    2.499
  58740.000    2.476
  58770.000    2.403
  58800.000    2.357
  58830.000    2.240
  58860.000    2.273
  58890.000    2.253
  58920.000    2.357
  58950.000    2.233
  58980.000    2.421
  59010.000    2.208
  59040.000    2.101
  59070.000    2.184
  59100.000    2.193
  59130.000    2.119
  59160.000    2.183
  59190.000    2.252
  59220.000    2.080
  59250.000    2.037
  59280.000    2.031
  59310.000    2.058
  59340.000    2.219
  59370.000    2.212
  59400.000    2.293
  59430.000    2.329
  59460.000    2.295
  59490.000    2.232
  59520.000    2.328
  59550.000    2.225
  59580.000    2.221
  59610.000    2.314
  59640.000    2.153
  59670.000    2.295
  59700.000    2.239
  59730.000    2.286
  59760.000    2.298
  59790.000    2.167
  59820.000    2.058
  59850.000    2.261
  59880.000    2.141
  59910.000    2.241
  59940.000    2.198
  59970.000    2.248
  60000.000    2.281
  60030.000    2.296
  60060.000    2.442
  60090.000    2.490
  60120.000    2.581
  60150.000    2.661
  60180.000    2.547
  60210.000    2.655
  60240.000    2.571
  60270.000    2.721
  60300.000    2.790
  60330.000    2.785
  60360.000    2.751
  60390.000    2.708
  60420.000    2.689
  60450.000    2.685
  60480.000    2.741
  60510.000    2.775
  60540.000    2.517
  60570.000    2.362
  60600.000    2.494
  60630.000    2.459
  60660.000    2.259
  60690.000    2.383
  60720.000    2.355
  60750.000    2.451
  60780.000    2.481
  60810.000    2.392
  60840.000    2.407
  60870.000    2.388
  60900.000    2.516
  60930.000    2.512
  60960.000    2.696
  60990.000    2.655
  61020.000    2.718
  61050.000    2.796
  61080.000    2.674
  61110.000    2.811
  61140.000    2.631
  61170.000    2.861
  61200.000    2.778
  61230.000    2.878
  61260.000    2.802
  61290.000    2.735
  61320.000    2.764
  61350.000    2.639
  61380.000    2.625
  61410.000    2.756
  61440.000    2.847
  61470.000    2.804
  61500.000    2.846
  61530.000    2.946
  61560.000    2.884
  61590.000    2.927
  61620.000    2.933
  61650.000    2.933
  61680.000    3.179
  61710.000    3.065
  61740.000    3.028
  61770.000    2.917
  61800.000    2.724
  61830.000    2.824
  61860.000    2.764
  61890.000    2.769
  61920.000    2.743
  61950.000    2.822
  61980.000    2.649
  62010.000    2.903
  62040.000    2.662
  62070.000    2.792
  62100.000    2.709
  62130.000    2.547
  62160.000    2.511
  62190.000    2.407
  62220.000    2.441
  62250.000    2.528
  62280.000    2.581
  62310.000    2.662
  62340.000    2.512
  62370.000    2.339
  62400.000    2.364
  62430.000    2.599
  62460.000    2.408
  62490.000    2.469
  62520.000    2.486
  62550.000    2.411
  62580.000    2.421
  62610.000    2.570
  62640.000    2.483
  62670.000    2.417
  62700.000    2.382
  62730.000    2.326
  62760.000    2.297
  62790.000    2.411
  62820.000    2.387
  62850.000    2.472
  62880.000    2.608
  62910.000    2.609
  62940.000    2.704
  62970.000    2.570
  63000.000    2.601
  63030.000    2.681
  63060.000    2.713
  63090.000    2.585
  63120.000    2.683
  63150.000    2.648
  63180.000    2.671
  63210.000    2.511
  63240.000    2.472
  63270.000    2.395
  63300.000    2.389
  63330.000    2.380
  63360.000    2.435
  63390.000    2.367
  63420.000    2.496
  63450.000    2.543
  63480.000    2.739
  63510.000    2.707
  63540.000    2.770
  63570.000    2.653
  63600.000    2.691
  63630.000    2.767
  63660.000    2.757
  63690.000    2.824
  63720.000    2.829
  63750.000    2.896
  63780.000    2.809
  63810.000    2.810
  63840.000    2.655
  63870.000    2.775
  63900.000    2.840
  63930.000    2.824
  63960.000    2.923
  63990.000    2.895
  64020.000    2.821
  64050.000    2.847
  64080.000    2.866
  64110.000    2.895
  64140.000    2.655
  64170.000    2.640
  64200.000    2.679
  64230.000    2.627
  64260.000    2.687
  64290.000    2.577
  64320.000    2.499
  64350.000    2.523
  64380.000    2.653
  64410.000    2.563
  64440.000    2.646
  64470.000    2.767
  64500.000    2.693
  64530.000    2.796
  64560.000    2.845
  64590.000    2.946
  64620.000    2.969
  64650.000    3.123
  64680.000    3.122
  64710.000    2.985
  64740.000    2.994
  64770.000    3.018
  64800.000    2.962
  64830.000    3.027
  64860.000    3.054
  64890.000    3.148
  64920.000    3.206
  64950.000    3.150
  64980.000    2.958
  65010.000    3.164
  65040.000    3.112
  65070.000    3.157
  65100.000    3.178
  65130.000    3.242
  65160.000    3.246
  65190.000    3.159
  65220.000    3.096
  65250.000    3.082
  65280.000    3.105
  65310.000    3.152
  65340.000    3.092
  65370.000    3.127
  65400.000    2.982
  65430.000    3.023
  65460.000    3.072
  65490.000    2.933
  65520.000    2.901
  65550.000    2.902
  65580.000    2.921
  65610.000    2.770
  65640.000    2.927
  65670.000    3.004
  65700.000    3.062
  65730.000    2.955
  65760.000    2.938
  65790.000    2.929
  65820.000    2.862
  65850.000    2.858
  65880.000    2.851
  65910.000    2.822
  65940.000    2.857
  65970.000    2.866
  66000.000    2.777
  66030.000    2.569
  66060.000    2.739
  66090.000    2.703
  66120.000    2.752
  66150.000    2.699
  66180.000    2.619
  66210.000    2.561
  66240.000    2.739
  66270.000    2.590
  66300.000    2.576
  66330.000    2.715
  66360.000    2.787
  66390.000    2.668
  66420.000    2.612
  66450.000    2.730
  66480.000    2.695
  66510.000    2.590
  66540.000    2.638
  66570.000    2.607
  66600.000    2.653
  66630.000    2.711
  66660.000    2.730
  66690.000    2.825
  66720.000    2.811
  66750.000    2.968
  66780.000    3.027
  66810.000    2.992
  66840.000    2.983
  66870.000    2.959
  66900.000    2.964
  66930.000    2.816
  66960.000    2.845
  66990.000    2.755
  67020.000    2.790
  67050.000    2.812
  67080.000    2.809
  67110.000    2.896
  67140.000    2.933
  67170.000    2.879
  67200.000    2.834
  67230.000    2.844
  67260.000    2.735
  67290.000    2.684
  67320.000    2.687
  67350.000    2.773
  67380.000    2.593
  67410.000    2.645
  67440.000    2.637
  67470.000    2.727
  67500.000    2.624
  67530.000    2.583
  67560.000    2.856
  67590.000    2.890
  67620.000    2.989
  67650.000    3.077
  67680.000    3.111
  67710.000    3.257
  67740.000    3.050
  67770.000    2.974
  67800.000    3.140
  67830.000    3.067
  67860.000    3.044
  67890.000    3.083
  67920.000    3.141
  67950.000    3.100
  67980.000    3.247
  68010.000    3.068
  68040.000    3.082
  68070.000    3.078
  68100.000    3.038
  68130.000    3.021
  68160.000    3.044
  68190.000    3.070
  68220.000    3.087
  68250.000    3.114
  68280.000    3.118
  68310.000    3.116
  68340.000    3.123
  68370.000    3.066
  68400.000    3.233
  68430.000    3.104
  68460.000    3.200
  68490.000    3.191
  68520.000    3.118
  68550.000    3.174
  68580.000    3.039
  68610.000    3.060
  68640.000    3.108
  68670.000    3.131
  68700.000    3.057
  68730.000    3.130
  68760.000    3.210
  68790.000    3.093
  68820.000    3.188
  68850.000    3.162
  68880.000    3.275
  68910.000    3.318
  68940.000    3.377
  68970.000    3.394
  69000.000    3.259
  69030.000    3.268
  69060.000    3.180
  69090.000    3.132
  69120.000    3.279
  69150.000    3.157
  69180.000    3.196
  69210.000    3.130
  69240.000    3.104
  69270.000    3.321
  69300.000    3.278
  69330.000    3.448
  69360.000    3.457
  69390.000    3.563
  69420.000    3.531
  69450.000    3.548
  69480.000    3.592
  69510.000    3.569
  69540.000    3.609
  69570.000    3.555
  69600.000    3.461
  69630.000    3.516
  69660.000    3.444
  69690.000    3.381
  69720.000    3.260
  69750.000    3.257
  69780.000    3.356
  69810.000    3.352
  69840.000    3.296
  69870.000    3.195
  69900.000    3.069
  69930.000    3.086
  69960.000    3.325
  69990.000    3.287
  70020.000    3.312
  70050.000    3.260
  70080.000    3.302
  70110.000    3.325
  70140.000    3.375
  70170.000    3.114
  70200.000    3.189
  70230.000    3.121
  70260.000    2.977
  70290.000    3.047
  70320.000    2.999
  70350.000    3.037
  70380.000    3.115
  70410.000    3.071
  70440.000    3.081
  70470.000    2.931
  70500.000    2.847
  70530.000    2.921
  70560.000    2.878
  70590.000    2.848
  70620.000    2.757
  70650.000    2.704
  70680.000    2.770
  70710.000    2.749
  70740.000    2.850
  70770.000    2.739
  70800.000    2.697
  70830.000    2.735
  70860.000    2.852
  70890.000    2.729
  70920.000    2.660
  70950.000    2.731
  70980.000    2.822
  71010.000    2.728
  71040.000    2.759
  71070.000    2.694
  71100.000    2.687
  71130.000    2.713
  71160.000    2.834
  71190.000    2.745
  71220.000    2.630
  71250.000    2.722
  71280.000    2.600
  71310.000    2.587
  71340.000    2.411
  71370.000    2.603
  71400.000    2.649
  71430.000    2.832
  71460.000    2.690
  71490.000    2.908
  71520.000    2.828
  71550.000    2.920
  71580.000    2.889
  71610.000    2.877
  71640.000    2.817
  71670.000    2.747
  71700.000    2.774
  71730.000    2.841
  71760.000    2.879
  71790.000    2.805
  71820.000    2.822
  71850.000    2.797
  71880.000    2.835
  71910.000    2.809
  71940.000    2.804
  71970.000    2.838
  72000.000    2.832
  72030.000    2.904
  72060.000    3.002
  72090.000    3.041
  72120.000    3.051
  72150.000    2.863
  72180.000    2.980
  72210.000    2.895
  72240.000    2.948
  72270.000    3.022
  72300.000    3.121
  72330.000    3.026
  72360.000    3.038
  72390.000    2.949
  72420.000    2.870
  72450.000    2.891
  72480.000    3.018
  72510.000    2.775
  72540.000    2.767
  72570.000    2.831
  72600.000    2.773
  72630.000    2.807
  72660.000    2.821
  72690.000    2.779
  72720.000    2.755
  72750.000    2.761
  72780.000    2.947
  72810.000    2.961
  72840.000    2.982
  72870.000    2.943
  72900.000    2.890
  72930.000    2.988
  72960.000    2.853
  72990.000    2.939
  73020.000    2.882
  73050.000    2.878
  73080.000    2.799
  73110.000    2.825
  73140.000    2.880
  73170.000    2.849
  73200.000    2.884
  73230.000    2.845
  73260.000    2.723
  73290.000    2.677
  73320.000    2.600
  73350.000    2.680
  73380.000    2.785
  73410.000    2.609
  73440.000    2.574
  73470.000    2.716
  73500.000    2.809
  73530.000    2.746
  73560.000    2.880
  73590.000    2.701
  73620.000    2.803
  73650.000    2.884
  73680.000    2.868
  73710.000    2.720
  73740.000    2.772
  73770.000    2.696
  73800.000    2.821
  73830.000    2.923
  73860.000    2.903
  73890.000    3.015
  73920.000    3.029
  73950.000    3.120
  73980.000    3.026
  74010.000    3.099
  74040.000    3.036
  74070.000    3.124
  74100.000    3.096
  74130.000    3.141
  74160.000    3.345
  74190.000    3.297
  74220.000    3.360
  74250.000    3.323
  74280.000    3.256
  74310.000    3.217
  74340.000    3.104
  74370.000    3.171
  74400.000    3.081
  74430.000    3.098
  74460.000    3.192
  74490.000    3.568
  74520.000    3.498
  74550.000    3.458
  74580.000    3.563
  74610.000    3.572
  74640.000    3.500
  74670.000    3.680
  74700.000    3.759
  74730.000    3.704
  74760.000    3.820
  74790.000    3.647
  74820.000    3.578
  74850.000    3.389
  74880.000    3.542
  74910.000    3.638
  74940.000    3.670
  74970.000    3.577
  75000.000    3.726
  75030.000    3.645
  75060.000    3.716
  75090.000    3.865
  75120.000    4.020
  75150.000    3.962
  75180.000    3.845
  75210.000    3.925
  75240.000    3.876
  75270.000    3.697
  75300.000    3.735
  75330.000    3.843
  75360.000    3.619
  75390.000    3.800
  75420.000    3.901
  75450.000    3.930
  75480.000    4.010
  75510.000    3.630
  75540.000    3.747
  75570.000    3.712
  75600.000    3.617
  75630.000    3.541
  75660.000    3.523
  75690.000    3.567
  75720.000    3.447
  75750.000    3.444
  75780.000    3.349
  75810.000    3.291
  75840.000    3.335
  75870.000    3.450
  75900.000    3.475
  75930.000    3.492
  75960.000    3.438
  75990.000    3.496
  76020.000    3.567
  76050.000    3.514
  76080.000    3.676
  76110.000    3.591
  76140.000    3.358
  76170.000    3.488
  76200.000    3.471
  76230.000    3.625
  76260.000    3.850
  76290.000    3.857
  76320.000    3.957
  76350.000    3.745
  76380.000    3.695
  76410.000    3.793
  76440.000    3.791
  76470.000    3.591
  76500.000    3.608
  76530.000    3.582
  76560.000    3.378
  76590.000    3.452
  76620.000    3.490
  76650.000    3.527
  76680.000    3.458
  76710.000    3.700
  76740.000    3.605
  76770.000    3.521
  76800.000    3.604
  76830.000    3.575
  76860.000    3.522
  76890.000    3.634
  76920.000    3.670
  76950.000    3.620
  76980.000    3.557
  77010.000    3.649
  77040.000    3.738
  77070.000    3.772
  77100.000    3.742
  77130.000    3.782
  77160.000    3.766
  77190.000    3.739
  77220.000    3.706
  77250.000    3.422
  77280.000    3.739
  77310.000    3.983
  77340.000    3.742
  77370.000    3.812
  77400.000    3.640
  77430.000    3.676
  77460.000    4.056
  77490.000    3.838
  77520.000    3.816
  77550.000    3.621
  77580.000    3.782
  77610.000    3.712
  77640.000    3.560
  77670.000    3.687
  77700.000    3.698
  77730.000    3.787
  77760.000    3.832
  77790.000    3.829
  77820.000    3.720
  77850.000    3.754
  77880.000    3.854
  77910.000    3.970
  77940.000    3.867
  77970.000    3.806
  78000.000    3.963
  78030.000    4.025
  78060.000    4.071
  78090.000    3.792
  78120.000    3.941
  78150.000    3.889
  78180.000    4.299
  78210.000    4.195
  78240.000    4.166
  78270.000    3.908
  78300.000    4.019
  78330.000    3.929
  78360.000    3.938
  78390.000    3.943
  78420.000    4.045
  78450.000    3.867
  78480.000    3.945
  78510.000    4.065
  78540.000    4.152
  78570.000    4.093
  78600.000    3.991
  78630.000    3.979
  78660.000    3.969
  78690.000    4.026
  78720.000    4.094
  78750.000    4.087
  78780.000    3.866
  78810.000    3.884
  78840.000    3.881
  78870.000    4.091
  78900.000    4.014
  78930.000    3.912
  78960.000    4.041
  78990.000    4.021
  79020.000    4.071
  79050.000    4.059
  79080.000    4.035
  79110.000    3.858
  79140.000    4.151
  79170.000    4.065
  79200.000    4.061
  79230.000    4.039
  79260.000    4.107
  79290.000    4.130
  79320.000    4.154
  79350.000    4.231
  79380.000    4.136
  79410.000    4.015
  79440.000    3.989
  79470.000    3.979
  79500.000    3.808
  79530.000    3.861
  79560.000    3.926
  79590.000    3.930
  79620.000    4.001
  79650.000    3.952
  79680.000    3.874
  79710.000    3.996
  79740.000    4.125
  79770.000    4.245
  79800.000    4.157
  79830.000    4.045
  79860.000    3.883
  79890.000    3.875
  79920.000    3.879
  79950.000    3.661
  79980.000    3.924
  80010.000    3.808
  80040.000    3.771
  80070.000    3.794
  80100.000    3.951
  80130.000    3.919
  80160.000    3.819
  80190.000    3.934
  80220.000    3.908
  80250.000    3.954
  80280.000    3.942
  80310.000    3.972
  80340.000    3.643
  80370.000    3.938
  80400.000    3.970
  80430.000    3.955
  80460.000    3.918
  80490.000    3.917
  80520.000    3.864
  80550.000    3.901
  80580.000    4.084
  80610.000    4.093
  80640.000    4.151
  80670.000    4.139
  80700.000    4.155
  80730.000    4.179
  80760.000    4.205
  80790.000    4.138
  80820.000    4.050
  80850.000    3.812
  80880.000    3.912
  80910.000    3.850
  80940.000    3.806
  80970.000    3.899
  81000.000    3.787
  81030.000    3.704
  81060.000    3.811
  81090.000    3.882
  81120.000    3.978
  81150.000    3.802
  81180.000    3.899
  81210.000    3.947
  81240.000    3.954
  81270.000    4.006
  81300.000    4.148
  81330.000    4.033
  81360.000    3.932
  81390.000    4.020
  81420.000    4.005
  81450.000    4.065
  81480.000    4.172
  81510.000    4.013
  81540.000    3.998
  81570.000    4.003
  81600.000    3.879
  81630.000    3.856
  81660.000    3.866
  81690.000    3.818
  81720.000    3.862
  81750.000    3.948
  81780.000    3.797
  81810.000    3.810
  81840.000    3.712
  81870.000    3.900
  81900.000    3.970
  81930.000    3.937
  81960.000    3.700
  81990.000    3.711
  82020.000    3.834
  82050.000    3.897
  82080.000    3.836
  82110.000    4.000
  82140.000    3.955
  82170.000    4.199
  82200.000    4.235
  82230.000    4.225
  82260.000    4.162
  82290.000    4.162
  82320.000    4.213
  82350.000    4.369
  82380.000    4.379
  82410.000    4.191
  82440.000    4.049
  82470.000    4.158
  82500.000    4.186
  82530.000    4.204
  82560.000    4.256
  82590.000    4.272
  82620.000    4.225
  82650.000    4.237
  82680.000    4.296
  82710.000    4.212
  82740.000    4.183
  82770.000    4.149
  82800.000    4.148
  82830.000    4.125
  82860.000    4.038
  82890.000    3.824
  82920.000    3.882
  82950.000    3.971
  82980.000    3.969
  83010.000    4.030
  83040.000    3.979
  83070.000    4.044
  83100.000    3.827
  83130.000    3.838
  83160.000    4.049
  83190.000    4.042
  83220.000    4.071
  83250.000    4.166
  83280.000    4.250
  83310.000    4.281
  83340.000    4.192
  83370.000    3.987
  83400.000    4.036
  83430.000    4.010
  83460.000    4.075
  83490.000    3.977
  83520.000    3.955
  83550.000    3.889
  83580.000    3.862
  83610.000    3.921
  83640.000    3.983
  83670.000    3.973
  83700.000    3.959
  83730.000    4.115
  83760.000    4.120
  83790.000    4.022
  83820.000    4.080
  83850.000    4.171
  83880.000    4.238
  83910.000    4.295
  83940.000    4.413
  83970.000    4.305
  84000.000    4.434
  84030.000    4.377
  84060.000    4.370
  84090.000    4.347
  84120.000    4.283
  84150.000    4.294
  84180.000    4.192
  84210.000    4.381
  84240.000    4.271
  84270.000    4.218
  84300.000    4.183
  84330.000    4.119
  84360.000    4.202
  84390.000    4.268
  84420.000    4.230
  84450.000    4.411
  84480.000    4.330
  84510.000    4.165
  84540.000    4.254
  84570.000    4.149
  84600.000    4.269
  84630.000    4.278
  84660.000    4.246
  84690.000    4.175
  84720.000    4.256
  84750.000    4.219
  84780.000    4.315
  84810.000    4.305
  84840.000    4.312
  84870.000    4.411
  84900.000    4.444
  84930.000    4.564
  84960.000    4.479
  84990.000    4.447
  85020.000    4.580
  85050.000    4.530
  85080.000    4.489
  85110.000    4.594
  85140.000    4.442
  85170.000    4.497
  85200.000    4.500
  85230.000    4.515
  85260.000    4.536
  85290.000    4.495
  85320.000    4.635
  85350.000    4.623
  85380.000    4.654
  85410.000    4.661
  85440.000    4.767
  85470.000    4.609
  85500.000    4.543
  85530.000    4.602
  85560.000    4.602
  85590.000    4.727
  85620.000    4.559
  85650.000    4.540
  85680.000    4.615
  85710.000    4.547
  85740.000    4.614
  85770.000    4.512
  85800.000    4.594
  85830.000    4.422
  85860.000    4.506
  85890.000    4.467
  85920.000    4.406
  85950.000    4.329
  85980.000    4.347
  86010.000    4.469
  86040.000    4.560
  86070.000    4.502
  86100.000    4.624
  86130.000    4.647
  86160.000    4.568
  86190.000    4.579
  86220.000    4.710
  86250.000    4.510
  86280.000    4.553
  86310.000    4.595
  86340.000    4.501
  86370.000    4.445
  86400.000    4.515
  86430.000    4.504
  86460.000    4.463
  86490.000    4.445
  86520.000    4.545
  86550.000    4.512
  86580.000    4.422
  86610.000    4.467
  86640.000    4.523
  86670.000    4.334
  86700.000    4.491
  86730.000    4.474
  86760.000    4.460
  86790.000    4.479
  86820.000    4.648
  86850.000    4.599
  86880.000    4.713
  86910.000    4.830
  86940.000    4.812
  86970.000    4.571
  87000.000    4.616
  87030.000    4.611
  87060.000    4.808
  87090.000    4.679
  87120.000    4.617
  87150.000    4.538
  87180.000    4.623
  87210.000    4.627
  87240.000    4.552
  87270.000    4.513
  87300.000    4.475
  87330.000    4.363
  87360.000    4.377
  87390.000    4.505
  87420.000    4.458
  87450.000    4.522
  87480.000    4.624
  87510.000    4.827
  87540.000    4.879
  87570.000    4.838
  87600.000    4.878
  87630.000    4.854
  87660.000    4.656
  87690.000    4.683
  87720.000    4.704
  87750.000    4.811
  87780.000    4.840
  87810.000    4.782
  87840.000    4.834
  87870.000    4.812
  87900.000    4.837
  87930.000    4.855
  87960.000    4.859
  87990.000    4.713
  88020.000    4.789
  88050.000    4.858
  88080.000    4.816
  88110.000    4.786
  88140.000    4.730
  88170.000    4.725
  88200.000    4.770
  88230.000    4.677
  88260.000    4.676
  88290.000    4.705
  88320.000    4.757
  88350.000    4.798
  88380.000    4.738
  88410.000    4.793
  88440.000    4.771
  88470.000    4.722
  88500.000    4.822
  88530.000    4.773
  88560.000    4.714
  88590.000    4.759
  88620.000    4.596
  88650.000    4.659
  88680.000    4.533
  88710.000    4.634
  88740.000    4.653
  88770.000    4.706
  88800.000    4.635
  88830.000    4.703
  88860.000    4.779
  88890.000    4.839
  88920.000    4.630
  88950.000    4.836
  88980.000    4.669
  89010.000    4.740
  89040.000    4.797
  89070.000    4.637
  89100.000    4.676
  89130.000    4.631
  89160.000    4.550
  89190.000    4.525
  89220.000    4.562
  89250.000    4.613
  89280.000    4.632
  89310.000    4.633
  89340.000    4.559
  89370.000    4.679
  89400.000    4.776
  89430.000    4.737
  89460.000    4.699
  89490.000    4.691
  89520.000    4.605
  89550.000    4.545
  89580.000    4.528
  89610.000    4.414
  89640.000    4.614
  89670.000    4.717
  89700.000    4.629
  89730.000    4.613
  89760.000    4.572
  89790.000    4.541
  89820.000    4.606
  89850.000    4.647
  89880.000    4.486
  89910.000    4.617
  89940.000    4.587
  89970.000    4.648
  90000.000    4.644
  90030.000    4.588
  90060.000    4.524
  90090.000    4.462
  90120.000    4.447
  90150.000    4.528
  90180.000    4.630
  90210.000    4.603
  90240.000    4.781
  90270.000    4.726
  90300.000    4.768
  90330.000    4.803
  90360.000    4.832
  90390.000    4.788
  90420.000    4.642
  90450.000    4.744
  90480.000    4.781
  90510.000    4.625
  90540.000    4.680
  90570.000    4.487
  90600.000    4.509
  90630.000    4.654
  90660.000    4.506
  90690.000    4.594
  90720.000    4.547
  90750.000    4.433
  90780.000    4.704
  90810.000    4.686
  90840.000    4.778
  90870.000    4.732
  90900.000    4.694
  90930.000    4.661
  90960.000    4.513
  90990.000    4.668
  91020.000    4.655
  91050.000    4.720
  91080.000    4.636
  91110.000    4.670
  91140.000    4.447
  91170.000    4.416
  91200.000    4.610
  91230.000    4.493
  91260.000    4.409
  91290.000    4.458
  91320.000    4.468
  91350.000    4.410
  91380.000    4.412
  91410.000    4.401
  91440.000    4.401
  91470.000    4.474
  91500.000    4.287
  91530.000    4.355
  91560.000    4.294
  91590.000    4.365
  91620.000    4.361
  91650.000    4.407
  91680.000    4.238
  91710.000    4.334
  91740.000    4.533
  91770.000    4.498
  91800.000    4.386
  91830.000    4.348
  91860.000    4.370
  91890.000    4.253
  91920.000    4.317
  91950.000    4.452
  91980.000    4.373
  92010.000    4.435
  92040.000    4.440
  92070.000    4.639
  92100.000    4.583
  92130.000    4.596
  92160.000    4.571
  92190.000    4.708
  92220.000    4.678
  92250.000    4.808
  92280.000    4.885
  92310.000    4.798
  92340.000    4.878
  92370.000    4.856
  92400.000    4.837
  92430.000    4.811
  92460.000    4.872
  92490.000    4.976
  92520.000    5.002
  92550.000    4.826
  92580.000    4.781
  92610.000    4.716
  92640.000    4.874
  92670.000    4.752
  92700.000    4.792
  92730.000    4.658
  92760.000    4.719
  92790.000    4.848
  92820.000    4.809
  92850.000    4.945
  92880.000    4.992
  92910.000    5.060
  92940.000    5.041
  92970.000    5.036
  93000.000    4.995
  93030.000    4.933
  93060.000    4.961
  93090.000    4.875
  93120.000    4.738
  93150.000    4.867
  93180.000    4.868
  93210.000    4.750
  93240.000    4.719
  93270.000    4.803
  93300.000    4.795
  93330.000    4.798
  93360.000    4.784
  93390.000    4.764
  93420.000    4.933
  93450.000    4.971
  93480.000    4.908
  93510.000    4.974
  93540.000    4.957
  93570.000    4.970
  93600.000    4.987
  93630.000    4.930
  93660.000    4.963
  93690.000    5.032
  93720.000    4.996
  93750.000    4.842
  93780.000    4.884
  93810.000    4.958
  93840.000    4.770
  93870.000    4.796
  93900.000    4.762
  93930.000    4.838
  93960.000    4.962
  93990.000    4.837
  94020.000    4.837
  94050.000    4.763
  94080.000    4.894
  94110.000    4.873
  94140.000    4.861
  94170.000    4.800
  94200.000    4.885
  94230.000    4.898
  94260.000    4.900
  94290.000    4.813
  94320.000    4.727
  94350.000    4.689
  94380.000    4.686
  94410.000    4.546
  94440.000    4.500
  94470.000    4.480
  94500.000    4.503
  94530.000    4.434
  94560.000    4.477
  94590.000    4.533
  94620.000    4.576
  94650.000    4.527
  94680.000    4.497
  94710.000    4.479
  94740.000    4.446
  94770.000    4.354
  94800.000    4.326
  94830.000    4.310
  94860.000    4.401
  94890.000    4.385
  94920.000    4.346
  94950.000    4.426
  94980.000    4.521
  95010.000    4.620
  95040.000    4.548
  95070.000    4.671
  95100.000    4.585
  95130.000    4.751
  95160.000    4.684
  95190.000    4.627
  95220.000    4.736
  95250.000    4.616
  95280.000    4.491
  95310.000    4.625
  95340.000    4.568
  95370.000    4.633
  95400.000    4.624
  95430.000    4.604
  95460.000    4.557
  95490.000    4.596
  95520.000    4.450
  95550.000    4.495
  95580.000    4.539
  95610.000    4.484
  95640.000    4.380
  95670.000    4.502
  95700.000    4.417
  95730.000    4.393
  95760.000    4.442
  95790.000    4.395
  95820.000    4.461
  95850.000    4.331
  95880.000    4.288
  95910.000    4.342
  95940.000    4.347
  95970.000    4.417
  96000.000    4.439
  96030.000    4.484
  96060.000    4.587
  96090.000    4.640
  96120.000    4.684
  96150.000    4.645
  96180.000    4.501
  96210.000    4.648
  96240.000    4.643
  96270.000    4.547
  96300.000    4.402
  96330.000    4.574
  96360.000    4.693
  96390.000    4.644
  96420.000    4.591
  96450.000    4.526
  96480.000    4.577
  96510.000    4.562
  96540.000    4.640
  96570.000    4.633
  96600.000    4.633
  96630.000    4.560
  96660.000    4.561
  96690.000    4.457
  96720.000    4.517
  96750.000    4.578
  96780.000    4.577
  96810.000    4.637
  96840.000    4.672
  96870.000    4.530
  96900.000    4.654
  96930.000    4.703
  96960.000    4.786
  96990.000    4.771
  97020.000    4.945
  97050.000    4.941
  97080.000    4.956
  97110.000    4.967
  97140.000    4.929
  97170.000    4.941
  97200.000    4.908
  97230.000    4.892
  97260.000    4.835
  97290.000    4.740
  97320.000    4.817
  97350.000    4.697
  97380.000    4.769
  97410.000    4.819
  97440.000    4.861
  97470.000    4.792
  97500.000    4.799
  97530.000    4.711
  97560.000    4.863
  97590.000    4.866
  97620.000    4.890
  97650.000    4.714
  97680.000    4.821
  97710.000    4.878
  97740.000    4.702
  97770.000    4.709
  97800.000    4.682
  97830.000    4.603
  97860.000    4.751
  97890.000    4.718
  97920.000    4.757
  97950.000    4.784
  97980.000    4.874
  98010.000    4.737
  98040.000    4.722
  98070.000    4.763
  98100.000    4.729
  98130.000    4.859
  98160.000    4.962
  98190.000    4.899
  98220.000    4.815
  98250.000    4.924
  98280.000    4.915
  98310.000    4.881
  98340.000    4.872
  98370.000    4.933
  98400.000    4.895
  98430.000    4.897
  98460.000    4.819
  98490.000    4.913
  98520.000    4.940
  98550.000    4.943
  98580.000    4.926
  98610.000    4.845
  98640.000    4.929
  98670.000    4.930
  98700.000    4.884
  98730.000    4.952
  98760.000    4.905
  98790.000    4.864
  98820.000    4.891
  98850.000    4.906
  98880.000    4.942
  98910.000    4.899
  98940.000    4.923
  98970.000    4.957
  99000.000    4.868
  99030.000    4.938
  99060.000    4.907
  99090.000    4.958
  99120.000    4.901
  99150.000    4.928
  99180.000    4.950
  99210.000    4.937
  99240.000    4.938
  99270.000    4.956
  99300.000    4.922
  99330.000    4.837
  99360.000    4.771
  99390.000    4.818
  99420.000    4.758
  99450.000    4.753
  99480.000    4.730
  99510.000    4.835
  99540.000    4.734
  99570.000    4.641
  99600.000    4.608
  99630.000    4.652
  99660.000    4.686
  99690.000    4.764
  99720.000    4.714
  99750.000    4.663
  99780.000    4.728
  99810.000    4.817
  99840.000    4.736
  99870.000    4.676
  99900.000    4.700
  99930.000    4.855
  99960.000    4.714
  99990.000    4.707
