# Supplementary material for: Identification and validation of biomarkers associated with lactic acid metabolism in diabetic nephropathy
Source: PeerJ. 2026 Mar 3;14:e20761. doi: 10.7717/peerj.20761 (PMC12965171; doi:10.7717/peerj.20761)
Supplement: Supplemental Information 49 [file peerj-14-20761-s049.xvg]

# This file was created Tue Jul 15 20:52:56 2025
# Created by:
#                     :-) GROMACS - gmx distance, 2023.2 (-:
# 
# Executable:   /usr/local/gromacs/bin/gmx
# Data prefix:  /usr/local/gromacs
# Working dir:  /root/autodl-tmp/102_NJZK-20403-7-2/PTGS2_CIMICOXIB-67890/1
# Command line:
#   gmx distance -f md_0_1.xtc -s md_0_1.tpr -n distance_pairs.ndx -select 'com of group 24 plus com of group 18' -oall distance_group24_group18.xvg
# gmx distance is part of G R O M A C S:
#
# Gromacs Runs One Microsecond At Cannonball Speeds
#
@    title "Distance"
@    xaxis  label "Time (ps)"
@    yaxis  label "Distance (nm)"
@TYPE xy
      0.000    2.206
     30.000    2.600
     60.000    2.358
     90.000    2.466
    120.000    2.231
    150.000    1.853
    180.000    1.844
    210.000    1.663
    240.000    1.497
    270.000    1.514
    300.000    1.759
    330.000    1.371
    360.000    1.007
    390.000    1.422
    420.000    1.766
    450.000    1.726
    480.000    1.927
    510.000    2.158
    540.000    2.214
    570.000    1.695
    600.000    1.506
    630.000    1.529
    660.000    1.737
    690.000    1.129
    720.000    1.342
    750.000    1.258
    780.000    1.318
    810.000    1.576
    840.000    1.412
    870.000    1.551
    900.000    1.690
    930.000    1.591
    960.000    3.883
    990.000    0.913
   1020.000    4.077
   1050.000    4.687
   1080.000    5.769
   1110.000    4.102
   1140.000    4.301
   1170.000    1.134
   1200.000    4.379
   1230.000    4.220
   1260.000    5.716
   1290.000    3.874
   1320.000    3.856
   1350.000    4.002
   1380.000    3.844
   1410.000    1.796
   1440.000    5.559
   1470.000    5.623
   1500.000    5.261
   1530.000    4.757
   1560.000    4.946
   1590.000    4.534
   1620.000    4.379
   1650.000    4.466
   1680.000    4.390
   1710.000    4.594
   1740.000    4.501
   1770.000    4.546
   1800.000    4.527
   1830.000    4.522
   1860.000    2.889
   1890.000    2.597
   1920.000    3.855
   1950.000    4.060
   1980.000    4.187
   2010.000    4.060
   2040.000    4.167
   2070.000    2.345
   2100.000    2.417
   2130.000    3.440
   2160.000    3.690
   2190.000    3.299
   2220.000    3.381
   2250.000    3.324
   2280.000    3.965
   2310.000    3.923
   2340.000    4.406
   2370.000    3.839
   2400.000    3.798
   2430.000    3.776
   2460.000    3.591
   2490.000    3.538
   2520.000    4.609
   2550.000    4.068
   2580.000    4.285
   2610.000    4.306
   2640.000    4.671
   2670.000    4.754
   2700.000    4.629
   2730.000    4.432
   2760.000    4.394
   2790.000    4.225
   2820.000    4.070
   2850.000    3.694
   2880.000    3.839
   2910.000    4.643
   2940.000    4.133
   2970.000    3.443
   3000.000    5.026
   3030.000    5.071
   3060.000    3.312
   3090.000    5.318
   3120.000    5.009
   3150.000    2.965
   3180.000    2.680
   3210.000    4.376
   3240.000    2.710
   3270.000    2.266
   3300.000    2.425
   3330.000    4.352
   3360.000    4.491
   3390.000    4.619
   3420.000    4.249
   3450.000    4.486
   3480.000    4.311
   3510.000    4.195
   3540.000    4.368
   3570.000    2.258
   3600.000    4.234
   3630.000    4.740
   3660.000    4.768
   3690.000    4.556
   3720.000    4.625
   3750.000    4.479
   3780.000    4.653
   3810.000    4.536
   3840.000    4.406
   3870.000    4.301
   3900.000    1.120
   3930.000    1.492
   3960.000    1.246
   3990.000    1.596
   4020.000    3.912
   4050.000    1.796
   4080.000    1.642
   4110.000    1.149
   4140.000    1.547
   4170.000    1.263
   4200.000    1.473
   4230.000    2.015
   4260.000    1.989
   4290.000    1.991
   4320.000    2.146
   4350.000    3.450
   4380.000    2.566
   4410.000    2.705
   4440.000    3.186
   4470.000    2.691
   4500.000    2.315
   4530.000    2.694
   4560.000    2.437
   4590.000    2.392
   4620.000    2.724
   4650.000    2.808
   4680.000    2.612
   4710.000    2.878
   4740.000    3.730
   4770.000    2.866
   4800.000    2.889
   4830.000    3.133
   4860.000    3.951
   4890.000    3.759
   4920.000    3.973
   4950.000    3.817
   4980.000    3.872
   5010.000    3.703
   5040.000    3.879
   5070.000    4.013
   5100.000    2.770
   5130.000    2.190
   5160.000    4.552
   5190.000    2.565
   5220.000    2.717
   5250.000    5.247
   5280.000    5.303
   5310.000    2.312
   5340.000    5.067
   5370.000    2.329
   5400.000    2.442
   5430.000    2.146
   5460.000    1.845
   5490.000    1.287
   5520.000    1.072
   5550.000    1.038
   5580.000    1.270
   5610.000    1.122
   5640.000    1.535
   5670.000    1.472
   5700.000    1.592
   5730.000    1.476
   5760.000    1.642
   5790.000    1.920
   5820.000    1.723
   5850.000    1.803
   5880.000    1.681
   5910.000    1.847
   5940.000    3.599
   5970.000    3.523
   6000.000    3.127
   6030.000    3.115
   6060.000    3.033
   6090.000    1.479
   6120.000    1.807
   6150.000    1.903
   6180.000    2.429
   6210.000    2.390
   6240.000    2.148
   6270.000    2.360
   6300.000    2.221
   6330.000    2.225
   6360.000    1.893
   6390.000    1.799
   6420.000    1.734
   6450.000    1.500
   6480.000    1.958
   6510.000    2.050
   6540.000    2.134
   6570.000    2.494
   6600.000    2.615
   6630.000    4.171
   6660.000    4.421
   6690.000    4.519
   6720.000    4.741
   6750.000    4.740
   6780.000    4.680
   6810.000    4.911
   6840.000    5.311
   6870.000    5.391
   6900.000    5.004
   6930.000    3.794
   6960.000    5.050
   6990.000    4.647
   7020.000    4.377
   7050.000    4.665
   7080.000    4.637
   7110.000    4.263
   7140.000    4.020
   7170.000    4.213
   7200.000    4.040
   7230.000    2.783
   7260.000    4.920
   7290.000    5.103
   7320.000    5.386
   7350.000    5.281
   7380.000    5.280
   7410.000    4.572
   7440.000    4.409
   7470.000    3.985
   7500.000    4.066
   7530.000    4.409
   7560.000    4.767
   7590.000    4.522
   7620.000    4.513
   7650.000    4.715
   7680.000    3.717
   7710.000    4.841
   7740.000    4.943
   7770.000    5.070
   7800.000    4.678
   7830.000    3.809
   7860.000    3.358
   7890.000    4.015
   7920.000    4.227
   7950.000    4.356
   7980.000    4.625
   8010.000    4.471
   8040.000    4.093
   8070.000    4.181
   8100.000    4.553
   8130.000    4.442
   8160.000    4.515
   8190.000    4.651
   8220.000    4.888
   8250.000    4.503
   8280.000    4.297
   8310.000    3.823
   8340.000    3.761
   8370.000    3.206
   8400.000    3.561
   8430.000    3.620
   8460.000    5.317
   8490.000    4.360
   8520.000    4.868
   8550.000    4.725
   8580.000    4.306
   8610.000    4.383
   8640.000    4.494
   8670.000    5.067
   8700.000    5.210
   8730.000    4.845
   8760.000    4.547
   8790.000    4.968
   8820.000    5.000
   8850.000    4.855
   8880.000    4.511
   8910.000    4.552
   8940.000    4.684
   8970.000    4.585
   9000.000    4.690
   9030.000    4.183
   9060.000    4.338
   9090.000    3.927
   9120.000    4.472
   9150.000    4.637
   9180.000    4.420
   9210.000    4.142
   9240.000    4.189
   9270.000    4.463
   9300.000    4.573
   9330.000    5.030
   9360.000    4.948
   9390.000    4.448
   9420.000    4.858
   9450.000    4.779
   9480.000    4.694
   9510.000    4.799
   9540.000    5.123
   9570.000    5.348
   9600.000    5.023
   9630.000    4.674
   9660.000    4.396
   9690.000    4.795
   9720.000    5.445
   9750.000    5.083
   9780.000    4.991
   9810.000    4.817
   9840.000    5.174
   9870.000    4.577
   9900.000    4.742
   9930.000    4.660
   9960.000    4.599
   9990.000    4.497
  10020.000    4.200
  10050.000    4.502
  10080.000    4.680
  10110.000    4.414
  10140.000    4.999
  10170.000    5.097
  10200.000    5.979
  10230.000    5.890
  10260.000    5.884
  10290.000    6.188
  10320.000    6.531
  10350.000    6.646
  10380.000    4.989
  10410.000    6.854
  10440.000    6.588
  10470.000    5.382
  10500.000    5.338
  10530.000    5.430
  10560.000    5.311
  10590.000    5.523
  10620.000    5.358
  10650.000    5.182
  10680.000    5.056
  10710.000    4.639
  10740.000    5.529
  10770.000    5.394
  10800.000    5.751
  10830.000    6.061
  10860.000    4.733
  10890.000    4.717
  10920.000    5.109
  10950.000    4.904
  10980.000    4.823
  11010.000    4.860
  11040.000    4.919
  11070.000    4.698
  11100.000    4.518
  11130.000    6.409
  11160.000    6.198
  11190.000    6.013
  11220.000    6.069
  11250.000    4.226
  11280.000    5.704
  11310.000    3.974
  11340.000    1.836
  11370.000    2.101
  11400.000    1.992
  11430.000    1.970
  11460.000    3.859
  11490.000    1.640
  11520.000    1.770
  11550.000    3.872
  11580.000    4.169
  11610.000    4.496
  11640.000    4.557
  11670.000    4.515
  11700.000    4.670
  11730.000    4.751
  11760.000    4.363
  11790.000    4.289
  11820.000    4.180
  11850.000    4.211
  11880.000    3.989
  11910.000    4.000
  11940.000    4.081
  11970.000    4.295
  12000.000    4.501
  12030.000    4.161
  12060.000    4.361
  12090.000    4.258
  12120.000    4.387
  12150.000    4.342
  12180.000    4.256
  12210.000    4.367
  12240.000    4.518
  12270.000    4.531
  12300.000    4.879
  12330.000    4.848
  12360.000    4.600
  12390.000    4.964
  12420.000    4.762
  12450.000    4.728
  12480.000    4.632
  12510.000    4.689
  12540.000    4.686
  12570.000    4.924
  12600.000    4.704
  12630.000    4.941
  12660.000    4.848
  12690.000    4.868
  12720.000    4.489
  12750.000    4.553
  12780.000    4.716
  12810.000    4.677
  12840.000    4.956
  12870.000    4.776
  12900.000    4.729
  12930.000    4.805
  12960.000    4.925
  12990.000    4.648
  13020.000    4.481
  13050.000    4.117
  13080.000    3.981
  13110.000    4.058
  13140.000    4.213
  13170.000    5.039
  13200.000    4.549
  13230.000    4.233
  13260.000    4.055
  13290.000    3.958
  13320.000    3.916
  13350.000    3.831
  13380.000    4.222
  13410.000    4.546
  13440.000    4.473
  13470.000    4.957
  13500.000    4.748
  13530.000    4.420
  13560.000    4.532
  13590.000    4.981
  13620.000    5.707
  13650.000    4.348
  13680.000    6.101
  13710.000    5.970
  13740.000    5.901
  13770.000    6.530
  13800.000    6.940
  13830.000    6.831
  13860.000    6.889
  13890.000    6.964
  13920.000    7.045
  13950.000    5.417
  13980.000    5.279
  14010.000    5.415
  14040.000    5.451
  14070.000    5.518
  14100.000    5.065
  14130.000    4.902
  14160.000    5.514
  14190.000    5.344
  14220.000    5.775
  14250.000    5.453
  14280.000    5.636
  14310.000    5.700
  14340.000    5.861
  14370.000    5.500
  14400.000    5.724
  14430.000    5.345
  14460.000    5.271
  14490.000    6.019
  14520.000    6.412
  14550.000    6.086
  14580.000    5.949
  14610.000    6.206
  14640.000    5.837
  14670.000    5.612
  14700.000    3.944
  14730.000    4.120
  14760.000    4.541
  14790.000    4.060
  14820.000    3.779
  14850.000    3.681
  14880.000    3.519
  14910.000    3.503
  14940.000    2.291
  14970.000    2.270
  15000.000    3.203
  15030.000    3.370
  15060.000    2.245
  15090.000    1.979
  15120.000    1.926
  15150.000    2.188
  15180.000    2.367
  15210.000    1.966
  15240.000    2.065
  15270.000    1.374
  15300.000    1.404
  15330.000    1.149
  15360.000    1.218
  15390.000    1.350
  15420.000    1.223
  15450.000    1.340
  15480.000    1.314
  15510.000    1.290
  15540.000    1.233
  15570.000    1.190
  15600.000    1.330
  15630.000    1.174
  15660.000    0.758
  15690.000    0.870
  15720.000    0.691
  15750.000    0.616
  15780.000    4.549
  15810.000    4.709
  15840.000    4.746
  15870.000    4.536
  15900.000    0.641
  15930.000    0.732
  15960.000    1.111
  15990.000    3.751
  16020.000    3.514
  16050.000    3.460
  16080.000    3.654
  16110.000    3.649
  16140.000    3.459
  16170.000    3.712
  16200.000    3.642
  16230.000    3.775
  16260.000    3.688
  16290.000    4.073
  16320.000    4.231
  16350.000    2.561
  16380.000    4.561
  16410.000    3.323
  16440.000    6.442
  16470.000    3.362
  16500.000    3.411
  16530.000    3.475
  16560.000    5.158
  16590.000    4.060
  16620.000    3.733
  16650.000    4.288
  16680.000    5.188
  16710.000    5.092
  16740.000    3.783
  16770.000    3.958
  16800.000    3.664
  16830.000    3.943
  16860.000    4.381
  16890.000    4.599
  16920.000    5.836
  16950.000    5.759
  16980.000    5.568
  17010.000    5.522
  17040.000    5.594
  17070.000    4.645
  17100.000    5.483
  17130.000    5.932
  17160.000    5.737
  17190.000    5.881
  17220.000    5.964
  17250.000    5.563
  17280.000    5.332
  17310.000    5.788
  17340.000    5.785
  17370.000    5.860
  17400.000    5.777
  17430.000    5.597
  17460.000    5.644
  17490.000    5.499
  17520.000    5.708
  17550.000    5.992
  17580.000    6.037
  17610.000    5.904
  17640.000    6.045
  17670.000    5.715
  17700.000    5.689
  17730.000    5.866
  17760.000    5.029
  17790.000    5.960
  17820.000    5.846
  17850.000    5.023
  17880.000    6.333
  17910.000    6.137
  17940.000    4.853
  17970.000    5.038
  18000.000    2.948
  18030.000    2.796
  18060.000    4.420
  18090.000    2.168
  18120.000    5.455
  18150.000    4.322
  18180.000    4.327
  18210.000    4.377
  18240.000    5.467
  18270.000    4.121
  18300.000    3.930
  18330.000    5.079
  18360.000    5.582
  18390.000    6.030
  18420.000    5.946
  18450.000    6.274
  18480.000    6.551
  18510.000    4.773
  18540.000    5.033
  18570.000    4.173
  18600.000    4.614
  18630.000    5.020
  18660.000    4.945
  18690.000    6.454
  18720.000    5.115
  18750.000    4.915
  18780.000    6.591
  18810.000    6.461
  18840.000    6.108
  18870.000    5.794
  18900.000    6.103
  18930.000    5.797
  18960.000    6.081
  18990.000    4.345
  19020.000    4.872
  19050.000    4.673
  19080.000    4.840
  19110.000    4.461
  19140.000    4.353
  19170.000    3.905
  19200.000    3.904
  19230.000    3.828
  19260.000    3.961
  19290.000    4.038
  19320.000    3.904
  19350.000    4.198
  19380.000    4.167
  19410.000    3.800
  19440.000    3.644
  19470.000    3.839
  19500.000    4.024
  19530.000    4.266
  19560.000    4.545
  19590.000    4.568
  19620.000    4.680
  19650.000    3.799
  19680.000    3.674
  19710.000    3.777
  19740.000    4.633
  19770.000    3.566
  19800.000    3.196
  19830.000    3.340
  19860.000    3.661
  19890.000    3.716
  19920.000    3.829
  19950.000    3.958
  19980.000    4.179
  20010.000    4.355
  20040.000    5.477
  20070.000    5.331
  20100.000    5.308
  20130.000    5.651
  20160.000    6.365
  20190.000    6.293
  20220.000    6.312
  20250.000    6.421
  20280.000    6.647
  20310.000    6.373
  20340.000    6.333
  20370.000    6.701
  20400.000    6.627
  20430.000    6.358
  20460.000    6.451
  20490.000    6.455
  20520.000    4.236
  20550.000    5.939
  20580.000    5.964
  20610.000    6.120
  20640.000    6.187
  20670.000    5.865
  20700.000    6.103
  20730.000    6.263
  20760.000    7.096
  20790.000    5.814
  20820.000    6.560
  20850.000    6.064
  20880.000    4.166
  20910.000    4.272
  20940.000    5.067
  20970.000    4.632
  21000.000    4.716
  21030.000    4.032
  21060.000    4.236
  21090.000    3.822
  21120.000    3.773
  21150.000    3.712
  21180.000    3.475
  21210.000    3.244
  21240.000    3.593
  21270.000    3.681
  21300.000    3.175
  21330.000    3.073
  21360.000    2.870
  21390.000    2.971
  21420.000    2.981
  21450.000    3.206
  21480.000    3.299
  21510.000    3.046
  21540.000    3.213
  21570.000    3.274
  21600.000    3.237
  21630.000    3.448
  21660.000    3.421
  21690.000    3.970
  21720.000    3.965
  21750.000    4.565
  21780.000    5.719
  21810.000    4.168
  21840.000    6.371
  21870.000    6.341
  21900.000    6.265
  21930.000    6.499
  21960.000    6.350
  21990.000    6.504
  22020.000    6.027
  22050.000    5.613
  22080.000    5.521
  22110.000    6.231
  22140.000    6.242
  22170.000    5.883
  22200.000    5.797
  22230.000    5.277
  22260.000    5.624
  22290.000    5.520
  22320.000    5.726
  22350.000    5.793
  22380.000    5.879
  22410.000    5.496
  22440.000    5.599
  22470.000    5.573
  22500.000    5.566
  22530.000    5.389
  22560.000    5.328
  22590.000    5.457
  22620.000    5.664
  22650.000    5.145
  22680.000    5.406
  22710.000    5.327
  22740.000    5.272
  22770.000    5.434
  22800.000    5.274
  22830.000    5.228
  22860.000    5.448
  22890.000    5.422
  22920.000    5.387
  22950.000    5.579
  22980.000    5.640
  23010.000    5.458
  23040.000    5.454
  23070.000    5.090
  23100.000    5.430
  23130.000    5.543
  23160.000    5.332
  23190.000    5.076
  23220.000    5.312
  23250.000    5.180
  23280.000    4.889
  23310.000    5.206
  23340.000    4.942
  23370.000    4.396
  23400.000    4.989
  23430.000    4.963
  23460.000    5.469
  23490.000    5.614
  23520.000    5.491
  23550.000    4.007
  23580.000    3.632
  23610.000    3.702
  23640.000    3.811
  23670.000    3.856
  23700.000    4.141
  23730.000    4.374
  23760.000    4.015
  23790.000    4.104
  23820.000    4.031
  23850.000    3.678
  23880.000    3.784
  23910.000    3.790
  23940.000    4.016
  23970.000    3.654
  24000.000    2.772
  24030.000    3.252
  24060.000    2.824
  24090.000    2.831
  24120.000    2.827
  24150.000    2.995
  24180.000    2.928
  24210.000    2.401
  24240.000    2.555
  24270.000    2.068
  24300.000    3.373
  24330.000    3.317
  24360.000    2.509
  24390.000    2.792
  24420.000    5.306
  24450.000    5.237
  24480.000    4.770
  24510.000    4.525
  24540.000    4.427
  24570.000    4.295
  24600.000    4.553
  24630.000    4.664
  24660.000    4.678
  24690.000    4.627
  24720.000    4.663
  24750.000    4.460
  24780.000    4.332
  24810.000    4.273
  24840.000    4.818
  24870.000    5.374
  24900.000    5.683
  24930.000    5.634
  24960.000    5.762
  24990.000    5.880
  25020.000    3.701
  25050.000    3.964
  25080.000    3.501
  25110.000    5.290
  25140.000    5.055
  25170.000    3.544
  25200.000    3.295
  25230.000    4.254
  25260.000    3.747
  25290.000    3.756
  25320.000    3.418
  25350.000    3.190
  25380.000    3.430
  25410.000    3.580
  25440.000    3.258
  25470.000    2.664
  25500.000    2.504
  25530.000    2.787
  25560.000    2.905
  25590.000    4.783
  25620.000    4.306
  25650.000    3.405
  25680.000    3.691
  25710.000    3.885
  25740.000    4.507
  25770.000    4.026
  25800.000    4.012
  25830.000    4.361
  25860.000    4.493
  25890.000    4.294
  25920.000    3.953
  25950.000    4.025
  25980.000    4.492
  26010.000    4.235
  26040.000    5.026
  26070.000    4.972
  26100.000    5.352
  26130.000    5.112
  26160.000    4.729
  26190.000    5.819
  26220.000    4.685
  26250.000    4.968
  26280.000    4.533
  26310.000    4.781
  26340.000    5.088
  26370.000    5.967
  26400.000    5.826
  26430.000    5.459
  26460.000    5.326
  26490.000    4.971
  26520.000    5.383
  26550.000    5.355
  26580.000    5.357
  26610.000    3.802
  26640.000    3.389
  26670.000    3.472
  26700.000    3.308
  26730.000    3.598
  26760.000    5.943
  26790.000    5.767
  26820.000    5.798
  26850.000    3.166
  26880.000    3.333
  26910.000    3.350
  26940.000    2.980
  26970.000    3.093
  27000.000    3.572
  27030.000    3.675
  27060.000    3.894
  27090.000    3.738
  27120.000    3.047
  27150.000    3.303
  27180.000    3.490
  27210.000    3.300
  27240.000    2.976
  27270.000    2.845
  27300.000    3.686
  27330.000    3.544
  27360.000    3.254
  27390.000    3.427
  27420.000    3.524
  27450.000    3.595
  27480.000    3.696
  27510.000    3.284
  27540.000    2.989
  27570.000    2.994
  27600.000    3.258
  27630.000    2.606
  27660.000    2.383
  27690.000    2.381
  27720.000    2.255
  27750.000    4.971
  27780.000    4.955
  27810.000    4.812
  27840.000    5.140
  27870.000    6.565
  27900.000    5.001
  27930.000    5.047
  27960.000    5.073
  27990.000    5.323
  28020.000    4.957
  28050.000    5.159
  28080.000    5.130
  28110.000    1.781
  28140.000    1.817
  28170.000    1.648
  28200.000    4.464
  28230.000    4.317
  28260.000    3.539
  28290.000    3.609
  28320.000    3.514
  28350.000    3.437
  28380.000    3.753
  28410.000    4.144
  28440.000    2.760
  28470.000    2.415
  28500.000    2.661
  28530.000    2.722
  28560.000    2.470
  28590.000    3.077
  28620.000    3.300
  28650.000    3.088
  28680.000    3.216
  28710.000    3.382
  28740.000    2.818
  28770.000    2.865
  28800.000    2.810
  28830.000    2.624
  28860.000    2.559
  28890.000    2.312
  28920.000    2.335
  28950.000    2.378
  28980.000    2.295
  29010.000    2.493
  29040.000    2.610
  29070.000    2.423
  29100.000    2.387
  29130.000    2.595
  29160.000    2.800
  29190.000    3.254
  29220.000    2.994
  29250.000    3.223
  29280.000    3.837
  29310.000    3.459
  29340.000    3.193
  29370.000    3.607
  29400.000    3.297
  29430.000    3.182
  29460.000    3.096
  29490.000    3.143
  29520.000    3.382
  29550.000    3.651
  29580.000    4.222
  29610.000    4.081
  29640.000    3.897
  29670.000    3.888
  29700.000    3.986
  29730.000    3.994
  29760.000    3.888
  29790.000    4.042
  29820.000    3.703
  29850.000    5.067
  29880.000    5.167
  29910.000    5.376
  29940.000    5.162
  29970.000    5.281
  30000.000    4.964
  30030.000    4.765
  30060.000    4.885
  30090.000    4.750
  30120.000    4.558
  30150.000    4.825
  30180.000    4.159
  30210.000    5.059
  30240.000    4.654
  30270.000    4.196
  30300.000    4.009
  30330.000    3.878
  30360.000    3.893
  30390.000    4.157
  30420.000    4.080
  30450.000    3.738
  30480.000    3.813
  30510.000    4.019
  30540.000    4.082
  30570.000    3.898
  30600.000    4.103
  30630.000    4.082
  30660.000    3.904
  30690.000    4.146
  30720.000    4.201
  30750.000    4.088
  30780.000    3.937
  30810.000    4.255
  30840.000    4.264
  30870.000    4.035
  30900.000    2.918
  30930.000    2.861
  30960.000    3.131
  30990.000    3.275
  31020.000    3.016
  31050.000    2.956
  31080.000    2.771
  31110.000    2.216
  31140.000    2.305
  31170.000    2.603
  31200.000    2.531
  31230.000    2.702
  31260.000    2.684
  31290.000    2.713
  31320.000    3.002
  31350.000    2.822
  31380.000    3.275
  31410.000    3.448
  31440.000    3.850
  31470.000    3.929
  31500.000    1.934
  31530.000    1.827
  31560.000    4.302
  31590.000    2.114
  31620.000    2.367
  31650.000    2.394
  31680.000    2.269
  31710.000    2.203
  31740.000    2.262
  31770.000    1.922
  31800.000    1.902
  31830.000    3.739
  31860.000    3.702
  31890.000    2.845
  31920.000    3.077
  31950.000    3.538
  31980.000    3.233
  32010.000    3.788
  32040.000    3.913
  32070.000    3.693
  32100.000    3.234
  32130.000    3.125
  32160.000    3.584
  32190.000    3.874
  32220.000    3.708
  32250.000    3.775
  32280.000    4.255
  32310.000    4.188
  32340.000    4.316
  32370.000    4.067
  32400.000    4.148
  32430.000    4.068
  32460.000    4.295
  32490.000    4.253
  32520.000    4.607
  32550.000    6.070
  32580.000    5.837
  32610.000    6.497
  32640.000    6.086
  32670.000    5.853
  32700.000    5.955
  32730.000    5.989
  32760.000    5.592
  32790.000    5.358
  32820.000    5.373
  32850.000    5.156
  32880.000    5.569
  32910.000    6.133
  32940.000    6.222
  32970.000    5.799
  33000.000    3.891
  33030.000    3.369
  33060.000    3.189
  33090.000    3.199
  33120.000    3.141
  33150.000    3.248
  33180.000    3.314
  33210.000    3.500
  33240.000    3.474
  33270.000    3.768
  33300.000    3.692
  33330.000    1.742
  33360.000    1.657
  33390.000    1.662
  33420.000    1.665
  33450.000    1.791
  33480.000    1.310
  33510.000    1.323
  33540.000    3.960
  33570.000    3.969
  33600.000    4.343
  33630.000    4.437
  33660.000    4.425
  33690.000    4.573
  33720.000    4.199
  33750.000    4.017
  33780.000    5.120
  33810.000    5.005
  33840.000    5.220
  33870.000    5.243
  33900.000    3.972
  33930.000    4.418
  33960.000    5.142
  33990.000    5.334
  34020.000    5.081
  34050.000    5.308
  34080.000    5.192
  34110.000    5.555
  34140.000    5.097
  34170.000    4.827
  34200.000    5.303
  34230.000    5.218
  34260.000    5.289
  34290.000    5.101
  34320.000    5.214
  34350.000    5.380
  34380.000    2.487
  34410.000    5.099
  34440.000    5.427
  34470.000    5.364
  34500.000    4.912
  34530.000    4.945
  34560.000    4.383
  34590.000    4.766
  34620.000    2.214
  34650.000    5.119
  34680.000    5.118
  34710.000    4.917
  34740.000    4.640
  34770.000    2.900
  34800.000    2.661
  34830.000    2.826
  34860.000    2.749
  34890.000    2.953
  34920.000    4.908
  34950.000    4.591
  34980.000    2.562
  35010.000    3.514
  35040.000    3.413
  35070.000    3.053
  35100.000    3.793
  35130.000    3.207
  35160.000    3.688
  35190.000    5.953
  35220.000    3.627
  35250.000    5.502
  35280.000    4.987
  35310.000    5.093
  35340.000    4.440
  35370.000    4.512
  35400.000    4.282
  35430.000    2.518
  35460.000    4.692
  35490.000    5.654
  35520.000    3.870
  35550.000    5.090
  35580.000    4.944
  35610.000    4.852
  35640.000    4.920
  35670.000    4.563
  35700.000    4.749
  35730.000    4.316
  35760.000    4.320
  35790.000    4.492
  35820.000    4.155
  35850.000    4.428
  35880.000    4.445
  35910.000    4.342
  35940.000    4.521
  35970.000    4.124
  36000.000    4.151
  36030.000    4.609
  36060.000    4.381
  36090.000    2.634
  36120.000    2.731
  36150.000    2.959
  36180.000    3.566
  36210.000    3.719
  36240.000    4.027
  36270.000    4.128
  36300.000    3.754
  36330.000    3.851
  36360.000    3.607
  36390.000    3.489
  36420.000    3.878
  36450.000    3.888
  36480.000    3.754
  36510.000    4.068
  36540.000    4.044
  36570.000    3.876
  36600.000    3.390
  36630.000    3.165
  36660.000    3.443
  36690.000    3.089
  36720.000    3.095
  36750.000    3.122
  36780.000    3.339
  36810.000    3.558
  36840.000    3.749
  36870.000    3.866
  36900.000    3.818
  36930.000    3.894
  36960.000    3.773
  36990.000    3.996
  37020.000    4.345
  37050.000    5.744
  37080.000    5.386
  37110.000    5.579
  37140.000    5.852
  37170.000    6.777
  37200.000    6.768
  37230.000    6.348
  37260.000    6.321
  37290.000    6.216
  37320.000    6.103
  37350.000    5.925
  37380.000    5.979
  37410.000    6.319
  37440.000    5.427
  37470.000    5.265
  37500.000    5.477
  37530.000    5.305
  37560.000    4.830
  37590.000    5.683
  37620.000    4.989
  37650.000    4.757
  37680.000    4.963
  37710.000    4.916
  37740.000    4.949
  37770.000    4.650
  37800.000    4.876
  37830.000    5.265
  37860.000    5.094
  37890.000    5.334
  37920.000    5.726
  37950.000    6.385
  37980.000    6.243
  38010.000    6.482
  38040.000    7.017
  38070.000    6.618
  38100.000    6.834
  38130.000    6.866
  38160.000    6.661
  38190.000    6.470
  38220.000    6.469
  38250.000    6.556
  38280.000    6.835
  38310.000    6.814
  38340.000    6.673
  38370.000    7.002
  38400.000    6.708
  38430.000    6.650
  38460.000    6.541
  38490.000    6.658
  38520.000    6.505
  38550.000    5.956
  38580.000    6.085
  38610.000    5.628
  38640.000    5.651
  38670.000    6.001
  38700.000    5.752
  38730.000    5.853
  38760.000    6.261
  38790.000    5.812
  38820.000    5.835
  38850.000    4.821
  38880.000    5.588
  38910.000    4.503
  38940.000    5.347
  38970.000    6.568
  39000.000    6.899
  39030.000    6.592
  39060.000    7.017
  39090.000    6.004
  39120.000    5.750
  39150.000    5.477
  39180.000    4.699
  39210.000    4.772
  39240.000    4.651
  39270.000    4.783
  39300.000    6.065
  39330.000    4.784
  39360.000    6.054
  39390.000    1.417
  39420.000    4.522
  39450.000    4.682
  39480.000    4.981
  39510.000    5.130
  39540.000    2.487
  39570.000    4.833
  39600.000    5.959
  39630.000    4.619
  39660.000    6.139
  39690.000    4.459
  39720.000    4.514
  39750.000    3.045
  39780.000    3.482
  39810.000    3.937
  39840.000    4.204
  39870.000    4.600
  39900.000    3.928
  39930.000    3.977
  39960.000    3.765
  39990.000    4.363
  40020.000    3.740
  40050.000    4.120
  40080.000    3.849
  40110.000    4.008
  40140.000    3.986
  40170.000    4.150
  40200.000    4.023
  40230.000    3.900
  40260.000    3.951
  40290.000    4.142
  40320.000    4.382
  40350.000    4.588
  40380.000    4.090
  40410.000    4.039
  40440.000    3.951
  40470.000    3.878
  40500.000    3.531
  40530.000    3.913
  40560.000    4.496
  40590.000    4.572
  40620.000    4.158
  40650.000    4.085
  40680.000    4.132
  40710.000    4.087
  40740.000    4.002
  40770.000    4.019
  40800.000    4.015
  40830.000    3.966
  40860.000    4.202
  40890.000    4.194
  40920.000    4.485
  40950.000    4.586
  40980.000    5.081
  41010.000    5.313
  41040.000    4.514
  41070.000    4.251
  41100.000    3.824
  41130.000    4.318
  41160.000    4.028
  41190.000    4.504
  41220.000    4.870
  41250.000    4.820
  41280.000    5.203
  41310.000    5.454
  41340.000    5.593
  41370.000    5.159
  41400.000    5.190
  41430.000    4.836
  41460.000    4.864
  41490.000    4.295
  41520.000    4.590
  41550.000    4.706
  41580.000    4.690
  41610.000    4.653
  41640.000    3.404
  41670.000    3.000
  41700.000    2.899
  41730.000    3.203
  41760.000    3.441
  41790.000    3.742
  41820.000    3.035
  41850.000    2.660
  41880.000    2.749
  41910.000    2.672
  41940.000    4.522
  41970.000    4.027
  42000.000    3.740
  42030.000    2.878
  42060.000    2.935
  42090.000    4.442
  42120.000    3.053
  42150.000    5.184
  42180.000    5.629
  42210.000    5.711
  42240.000    6.306
  42270.000    5.990
  42300.000    6.012
  42330.000    6.081
  42360.000    5.777
  42390.000    5.616
  42420.000    4.014
  42450.000    6.372
  42480.000    3.982
  42510.000    3.947
  42540.000    4.337
  42570.000    3.864
  42600.000    3.875
  42630.000    3.284
  42660.000    5.505
  42690.000    3.504
  42720.000    5.651
  42750.000    5.883
  42780.000    6.443
  42810.000    6.104
  42840.000    6.030
  42870.000    5.681
  42900.000    5.693
  42930.000    2.964
  42960.000    3.155
  42990.000    2.903
  43020.000    2.758
  43050.000    2.625
  43080.000    2.413
  43110.000    2.764
  43140.000    2.729
  43170.000    2.564
  43200.000    2.802
  43230.000    2.859
  43260.000    3.162
  43290.000    3.557
  43320.000    3.653
  43350.000    3.615
  43380.000    3.086
  43410.000    3.077
  43440.000    3.620
  43470.000    3.704
  43500.000    3.635
  43530.000    3.484
  43560.000    2.163
  43590.000    3.269
  43620.000    3.501
  43650.000    3.519
  43680.000    2.570
  43710.000    3.194
  43740.000    3.478
  43770.000    2.899
  43800.000    3.161
  43830.000    3.582
  43860.000    4.222
  43890.000    3.043
  43920.000    3.032
  43950.000    3.448
  43980.000    3.270
  44010.000    2.980
  44040.000    2.870
  44070.000    2.842
  44100.000    2.856
  44130.000    2.907
  44160.000    2.303
  44190.000    2.611
  44220.000    2.342
  44250.000    5.193
  44280.000    2.308
  44310.000    2.304
  44340.000    2.589
  44370.000    2.346
  44400.000    2.252
  44430.000    1.662
  44460.000    1.417
  44490.000    1.511
  44520.000    1.460
  44550.000    1.414
  44580.000    1.315
  44610.000    0.929
  44640.000    1.050
  44670.000    1.160
  44700.000    1.639
  44730.000    1.598
  44760.000    1.621
  44790.000    1.784
  44820.000    2.014
  44850.000    4.889
  44880.000    3.191
  44910.000    3.248
  44940.000    5.610
  44970.000    5.850
  45000.000    5.989
  45030.000    5.534
  45060.000    5.011
  45090.000    4.889
  45120.000    5.171
  45150.000    5.439
  45180.000    5.404
  45210.000    4.880
  45240.000    4.957
  45270.000    5.048
  45300.000    5.240
  45330.000    5.364
  45360.000    5.333
  45390.000    5.213
  45420.000    5.176
  45450.000    5.076
  45480.000    4.862
  45510.000    4.887
  45540.000    4.884
  45570.000    5.092
  45600.000    4.868
  45630.000    4.562
  45660.000    4.830
  45690.000    4.557
  45720.000    4.826
  45750.000    5.388
  45780.000    5.593
  45810.000    5.688
  45840.000    5.259
  45870.000    5.505
  45900.000    5.631
  45930.000    5.734
  45960.000    5.992
  45990.000    5.231
  46020.000    5.646
  46050.000    5.713
  46080.000    5.668
  46110.000    5.043
  46140.000    5.176
  46170.000    5.986
  46200.000    6.535
  46230.000    6.518
  46260.000    6.620
  46290.000    6.606
  46320.000    6.786
  46350.000    6.853
  46380.000    6.376
  46410.000    6.065
  46440.000    5.718
  46470.000    5.851
  46500.000    5.711
  46530.000    5.461
  46560.000    5.403
  46590.000    5.123
  46620.000    5.295
  46650.000    5.407
  46680.000    5.857
  46710.000    5.751
  46740.000    5.376
  46770.000    5.227
  46800.000    5.452
  46830.000    5.756
  46860.000    5.596
  46890.000    5.571
  46920.000    5.693
  46950.000    6.090
  46980.000    5.882
  47010.000    6.143
  47040.000    6.149
  47070.000    6.277
  47100.000    6.150
  47130.000    5.735
  47160.000    6.077
  47190.000    5.947
  47220.000    6.131
  47250.000    6.497
  47280.000    6.516
  47310.000    6.555
  47340.000    6.041
  47370.000    5.843
  47400.000    4.419
  47430.000    4.704
  47460.000    4.399
  47490.000    4.400
  47520.000    4.298
  47550.000    4.334
  47580.000    4.533
  47610.000    4.544
  47640.000    4.864
  47670.000    4.681
  47700.000    4.675
  47730.000    4.884
  47760.000    4.968
  47790.000    4.742
  47820.000    4.977
  47850.000    2.122
  47880.000    1.968
  47910.000    2.184
  47940.000    2.351
  47970.000    2.730
  48000.000    2.421
  48030.000    2.816
  48060.000    2.946
  48090.000    5.354
  48120.000    3.550
  48150.000    6.087
  48180.000    5.792
  48210.000    5.777
  48240.000    5.593
  48270.000    5.207
  48300.000    4.683
  48330.000    5.179
  48360.000    2.155
  48390.000    2.374
  48420.000    2.370
  48450.000    2.211
  48480.000    2.276
  48510.000    2.244
  48540.000    2.112
  48570.000    2.043
  48600.000    2.063
  48630.000    1.850
  48660.000    1.761
  48690.000    1.337
  48720.000    1.328
  48750.000    1.393
  48780.000    2.014
  48810.000    2.228
  48840.000    2.195
  48870.000    2.483
  48900.000    2.227
  48930.000    2.244
  48960.000    2.709
  48990.000    2.930
  49020.000    2.657
  49050.000    2.749
  49080.000    2.700
  49110.000    2.794
  49140.000    2.723
  49170.000    2.640
  49200.000    2.667
  49230.000    2.645
  49260.000    2.860
  49290.000    2.803
  49320.000    3.192
  49350.000    3.677
  49380.000    5.508
  49410.000    5.357
  49440.000    5.522
  49470.000    5.556
  49500.000    4.993
  49530.000    4.448
  49560.000    5.099
  49590.000    4.415
  49620.000    4.053
  49650.000    4.218
  49680.000    5.394
  49710.000    5.758
  49740.000    5.584
  49770.000    4.360
  49800.000    4.198
  49830.000    4.312
  49860.000    4.261
  49890.000    4.522
  49920.000    3.916
  49950.000    4.115
  49980.000    4.092
  50010.000    4.189
  50040.000    3.857
  50070.000    4.045
  50100.000    4.068
  50130.000    3.694
  50160.000    3.814
  50190.000    3.662
  50220.000    3.611
  50250.000    3.441
  50280.000    2.787
  50310.000    3.094
  50340.000    3.021
  50370.000    2.824
  50400.000    2.461
  50430.000    2.507
  50460.000    2.618
  50490.000    2.423
  50520.000    2.788
  50550.000    2.911
  50580.000    2.433
  50610.000    2.378
  50640.000    2.236
  50670.000    2.243
  50700.000    2.464
  50730.000    2.249
  50760.000    2.147
  50790.000    1.629
  50820.000    1.556
  50850.000    4.231
  50880.000    3.919
  50910.000    2.655
  50940.000    3.893
  50970.000    3.017
  51000.000    4.064
  51030.000    4.518
  51060.000    4.175
  51090.000    3.945
  51120.000    3.740
  51150.000    3.681
  51180.000    4.022
  51210.000    3.967
  51240.000    4.225
  51270.000    4.292
  51300.000    4.494
  51330.000    4.847
  51360.000    4.709
  51390.000    4.915
  51420.000    4.512
  51450.000    4.873
  51480.000    5.054
  51510.000    5.289
  51540.000    5.143
  51570.000    5.286
  51600.000    5.384
  51630.000    4.847
  51660.000    4.065
  51690.000    4.967
  51720.000    4.780
  51750.000    3.944
  51780.000    3.523
  51810.000    2.023
  51840.000    1.972
  51870.000    1.853
  51900.000    1.617
  51930.000    1.808
  51960.000    1.746
  51990.000    3.640
  52020.000    1.626
  52050.000    1.552
  52080.000    1.618
  52110.000    1.417
  52140.000    1.621
  52170.000    1.616
  52200.000    1.414
  52230.000    1.668
  52260.000    1.878
  52290.000    2.106
  52320.000    4.730
  52350.000    4.450
  52380.000    1.765
  52410.000    1.832
  52440.000    1.645
  52470.000    1.282
  52500.000    1.211
  52530.000    4.581
  52560.000    4.293
  52590.000    4.620
  52620.000    5.736
  52650.000    5.867
  52680.000    4.283
  52710.000    3.961
  52740.000    1.288
  52770.000    3.839
  52800.000    5.707
  52830.000    5.931
  52860.000    6.011
  52890.000    5.793
  52920.000    5.849
  52950.000    5.450
  52980.000    5.647
  53010.000    5.386
  53040.000    5.799
  53070.000    5.492
  53100.000    5.557
  53130.000    5.438
  53160.000    5.180
  53190.000    4.872
  53220.000    5.105
  53250.000    5.125
  53280.000    4.909
  53310.000    4.742
  53340.000    4.627
  53370.000    4.534
  53400.000    4.596
  53430.000    4.530
  53460.000    4.321
  53490.000    4.070
  53520.000    4.098
  53550.000    4.404
  53580.000    4.830
  53610.000    4.849
  53640.000    4.990
  53670.000    5.145
  53700.000    4.187
  53730.000    4.156
  53760.000    4.261
  53790.000    4.052
  53820.000    4.520
  53850.000    4.607
  53880.000    4.619
  53910.000    4.905
  53940.000    5.165
  53970.000    4.655
  54000.000    4.753
  54030.000    4.283
  54060.000    4.324
  54090.000    4.501
  54120.000    4.478
  54150.000    4.318
  54180.000    4.563
  54210.000    4.621
  54240.000    4.313
  54270.000    4.633
  54300.000    5.379
  54330.000    5.371
  54360.000    5.442
  54390.000    5.370
  54420.000    5.212
  54450.000    5.105
  54480.000    5.181
  54510.000    5.082
  54540.000    4.660
  54570.000    4.715
  54600.000    4.730
  54630.000    4.348
  54660.000    4.684
  54690.000    4.801
  54720.000    4.332
  54750.000    4.348
  54780.000    5.070
  54810.000    5.082
  54840.000    5.501
  54870.000    5.654
  54900.000    5.440
  54930.000    3.705
  54960.000    3.988
  54990.000    4.285
  55020.000    4.273
  55050.000    4.301
  55080.000    4.424
  55110.000    4.106
  55140.000    4.579
  55170.000    4.362
  55200.000    4.449
  55230.000    4.707
  55260.000    4.540
  55290.000    4.040
  55320.000    4.376
  55350.000    4.533
  55380.000    5.082
  55410.000    5.025
  55440.000    4.736
  55470.000    4.864
  55500.000    5.238
  55530.000    5.347
  55560.000    4.945
  55590.000    4.567
  55620.000    4.333
  55650.000    4.074
  55680.000    4.056
  55710.000    3.932
  55740.000    3.676
  55770.000    3.466
  55800.000    3.390
  55830.000    3.455
  55860.000    3.487
  55890.000    3.568
  55920.000    3.469
  55950.000    3.672
  55980.000    3.945
  56010.000    4.040
  56040.000    3.850
  56070.000    3.846
  56100.000    3.856
  56130.000    3.890
  56160.000    4.369
  56190.000    4.446
  56220.000    4.420
  56250.000    4.535
  56280.000    4.126
  56310.000    4.107
  56340.000    4.192
  56370.000    4.043
  56400.000    4.180
  56430.000    3.930
  56460.000    3.966
  56490.000    4.056
  56520.000    3.862
  56550.000    4.072
  56580.000    4.216
  56610.000    4.613
  56640.000    4.958
  56670.000    4.587
  56700.000    4.227
  56730.000    4.129
  56760.000    4.234
  56790.000    4.438
  56820.000    4.172
  56850.000    3.902
  56880.000    4.905
  56910.000    4.912
  56940.000    4.948
  56970.000    4.933
  57000.000    4.965
  57030.000    4.411
  57060.000    4.144
  57090.000    3.936
  57120.000    3.586
  57150.000    4.068
  57180.000    4.286
  57210.000    4.520
  57240.000    4.600
  57270.000    4.313
  57300.000    4.474
  57330.000    4.739
  57360.000    4.443
  57390.000    4.454
  57420.000    4.319
  57450.000    4.469
  57480.000    4.184
  57510.000    4.478
  57540.000    4.784
  57570.000    4.284
  57600.000    3.960
  57630.000    4.047
  57660.000    3.662
  57690.000    3.671
  57720.000    3.854
  57750.000    4.415
  57780.000    4.172
  57810.000    4.022
  57840.000    4.345
  57870.000    3.899
  57900.000    3.859
  57930.000    3.988
  57960.000    4.077
  57990.000    3.904
  58020.000    3.968
  58050.000    4.511
  58080.000    4.305
  58110.000    4.921
  58140.000    5.279
  58170.000    4.637
  58200.000    4.236
  58230.000    4.025
  58260.000    3.989
  58290.000    3.960
  58320.000    3.849
  58350.000    4.052
  58380.000    4.287
  58410.000    4.282
  58440.000    4.131
  58470.000    4.776
  58500.000    4.810
  58530.000    4.921
  58560.000    5.139
  58590.000    5.240
  58620.000    5.171
  58650.000    4.773
  58680.000    4.303
  58710.000    4.781
  58740.000    4.773
  58770.000    5.153
  58800.000    5.091
  58830.000    4.940
  58860.000    5.061
  58890.000    4.976
  58920.000    5.299
  58950.000    5.479
  58980.000    5.575
  59010.000    5.327
  59040.000    5.239
  59070.000    5.107
  59100.000    5.396
  59130.000    5.310
  59160.000    5.261
  59190.000    5.104
  59220.000    5.299
  59250.000    5.589
  59280.000    5.449
  59310.000    5.378
  59340.000    4.761
  59370.000    4.420
  59400.000    4.145
  59430.000    4.237
  59460.000    5.075
  59490.000    4.899
  59520.000    5.338
  59550.000    4.896
  59580.000    4.787
  59610.000    4.470
  59640.000    3.779
  59670.000    4.127
  59700.000    4.110
  59730.000    3.953
  59760.000    4.172
  59790.000    4.003
  59820.000    3.846
  59850.000    3.737
  59880.000    3.565
  59910.000    3.336
  59940.000    3.378
  59970.000    3.346
  60000.000    3.688
  60030.000    3.869
  60060.000    4.413
  60090.000    4.450
  60120.000    4.652
  60150.000    4.720
  60180.000    4.820
  60210.000    5.272
  60240.000    4.007
  60270.000    4.309
  60300.000    4.336
  60330.000    4.100
  60360.000    4.338
  60390.000    4.168
  60420.000    4.218
  60450.000    4.547
  60480.000    4.611
  60510.000    4.336
  60540.000    3.904
  60570.000    3.849
  60600.000    3.880
  60630.000    3.889
  60660.000    3.523
  60690.000    3.384
  60720.000    3.129
  60750.000    2.560
  60780.000    2.918
  60810.000    2.876
  60840.000    2.958
  60870.000    3.196
  60900.000    2.664
  60930.000    2.476
  60960.000    2.736
  60990.000    2.986
  61020.000    3.284
  61050.000    3.501
  61080.000    2.805
  61110.000    2.382
  61140.000    3.305
  61170.000    3.705
  61200.000    3.430
  61230.000    3.411
  61260.000    3.467
  61290.000    3.285
  61320.000    3.430
  61350.000    3.119
  61380.000    3.726
  61410.000    3.389
  61440.000    2.780
  61470.000    2.973
  61500.000    3.196
  61530.000    3.621
  61560.000    3.918
  61590.000    3.556
  61620.000    3.687
  61650.000    3.646
  61680.000    5.942
  61710.000    5.728
  61740.000    5.865
  61770.000    5.781
  61800.000    4.879
  61830.000    5.335
  61860.000    4.824
  61890.000    4.906
  61920.000    4.937
  61950.000    5.380
  61980.000    2.159
  62010.000    1.950
  62040.000    2.203
  62070.000    2.326
  62100.000    2.417
  62130.000    2.575
  62160.000    2.234
  62190.000    1.874
  62220.000    1.632
  62250.000    1.759
  62280.000    1.523
  62310.000    1.663
  62340.000    1.470
  62370.000    1.572
  62400.000    1.705
  62430.000    2.022
  62460.000    1.311
  62490.000    0.805
  62520.000    1.534
  62550.000    2.033
  62580.000    2.056
  62610.000    1.564
  62640.000    1.039
  62670.000    1.195
  62700.000    0.658
  62730.000    0.615
  62760.000    0.928
  62790.000    0.870
  62820.000    0.716
  62850.000    0.664
  62880.000    1.213
  62910.000    1.035
  62940.000    0.746
  62970.000    0.565
  63000.000    0.555
  63030.000    4.632
  63060.000    4.146
  63090.000    4.104
  63120.000    4.101
  63150.000    4.007
  63180.000    3.969
  63210.000    3.933
  63240.000    3.834
  63270.000    3.521
  63300.000    3.376
  63330.000    3.515
  63360.000    4.943
  63390.000    4.786
  63420.000    4.399
  63450.000    4.353
  63480.000    4.614
  63510.000    4.609
  63540.000    4.445
  63570.000    4.892
  63600.000    4.796
  63630.000    4.801
  63660.000    5.142
  63690.000    5.278
  63720.000    5.170
  63750.000    5.280
  63780.000    5.148
  63810.000    5.436
  63840.000    5.527
  63870.000    5.429
  63900.000    5.615
  63930.000    5.188
  63960.000    5.499
  63990.000    5.169
  64020.000    4.801
  64050.000    4.888
  64080.000    5.665
  64110.000    5.200
  64140.000    4.641
  64170.000    4.659
  64200.000    4.870
  64230.000    5.010
  64260.000    5.174
  64290.000    2.622
  64320.000    5.250
  64350.000    2.990
  64380.000    3.214
  64410.000    1.516
  64440.000    1.554
  64470.000    1.440
  64500.000    1.296
  64530.000    4.752
  64560.000    4.788
  64590.000    4.619
  64620.000    4.550
  64650.000    4.625
  64680.000    4.900
  64710.000    4.025
  64740.000    3.954
  64770.000    4.037
  64800.000    4.042
  64830.000    4.003
  64860.000    3.446
  64890.000    3.642
  64920.000    3.808
  64950.000    4.138
  64980.000    3.804
  65010.000    3.969
  65040.000    4.113
  65070.000    4.480
  65100.000    4.336
  65130.000    4.579
  65160.000    4.246
  65190.000    4.552
  65220.000    4.195
  65250.000    3.924
  65280.000    4.149
  65310.000    4.503
  65340.000    4.551
  65370.000    4.888
  65400.000    4.449
  65430.000    4.927
  65460.000    5.185
  65490.000    4.733
  65520.000    4.774
  65550.000    5.321
  65580.000    5.101
  65610.000    4.952
  65640.000    5.452
  65670.000    5.938
  65700.000    6.119
  65730.000    5.784
  65760.000    5.665
  65790.000    5.654
  65820.000    5.244
  65850.000    4.776
  65880.000    4.503
  65910.000    4.329
  65940.000    4.613
  65970.000    4.417
  66000.000    4.037
  66030.000    4.151
  66060.000    3.816
  66090.000    3.636
  66120.000    3.598
  66150.000    3.085
  66180.000    3.532
  66210.000    3.059
  66240.000    2.787
  66270.000    2.653
  66300.000    2.375
  66330.000    2.160
  66360.000    2.439
  66390.000    2.406
  66420.000    2.920
  66450.000    3.351
  66480.000    3.408
  66510.000    3.337
  66540.000    3.803
  66570.000    2.690
  66600.000    2.390
  66630.000    2.537
  66660.000    2.843
  66690.000    2.848
  66720.000    2.505
  66750.000    2.603
  66780.000    2.831
  66810.000    2.410
  66840.000    2.373
  66870.000    4.060
  66900.000    3.835
  66930.000    3.422
  66960.000    3.296
  66990.000    2.295
  67020.000    2.279
  67050.000    1.933
  67080.000    2.095
  67110.000    2.180
  67140.000    2.257
  67170.000    1.832
  67200.000    2.111
  67230.000    4.126
  67260.000    4.009
  67290.000    2.583
  67320.000    2.927
  67350.000    3.319
  67380.000    3.317
  67410.000    3.642
  67440.000    4.192
  67470.000    4.207
  67500.000    4.124
  67530.000    4.263
  67560.000    3.926
  67590.000    3.882
  67620.000    3.947
  67650.000    4.643
  67680.000    4.293
  67710.000    4.605
  67740.000    4.774
  67770.000    4.817
  67800.000    4.857
  67830.000    5.185
  67860.000    5.333
  67890.000    5.360
  67920.000    5.299
  67950.000    5.584
  67980.000    5.739
  68010.000    5.746
  68040.000    5.778
  68070.000    5.756
  68100.000    3.565
  68130.000    3.663
  68160.000    3.633
  68190.000    3.265
  68220.000    6.004
  68250.000    3.759
  68280.000    5.885
  68310.000    3.877
  68340.000    4.256
  68370.000    4.203
  68400.000    4.071
  68430.000    4.402
  68460.000    4.406
  68490.000    4.263
  68520.000    3.526
  68550.000    3.758
  68580.000    3.809
  68610.000    5.302
  68640.000    3.869
  68670.000    3.777
  68700.000    3.901
  68730.000    4.203
  68760.000    4.740
  68790.000    4.238
  68820.000    4.390
  68850.000    4.226
  68880.000    4.278
  68910.000    2.974
  68940.000    2.584
  68970.000    4.203
  69000.000    3.859
  69030.000    2.374
  69060.000    2.523
  69090.000    2.443
  69120.000    2.404
  69150.000    1.626
  69180.000    1.657
  69210.000    1.591
  69240.000    1.562
  69270.000    4.549
  69300.000    4.152
  69330.000    4.397
  69360.000    4.663
  69390.000    2.480
  69420.000    4.777
  69450.000    5.087
  69480.000    5.150
  69510.000    5.316
  69540.000    5.335
  69570.000    5.389
  69600.000    7.086
  69630.000    5.140
  69660.000    5.326
  69690.000    7.018
  69720.000    6.829
  69750.000    5.138
  69780.000    6.080
  69810.000    6.049
  69840.000    2.455
  69870.000    5.368
  69900.000    5.516
  69930.000    5.188
  69960.000    5.119
  69990.000    5.651
  70020.000    5.047
  70050.000    5.472
  70080.000    5.327
  70110.000    5.312
  70140.000    5.334
  70170.000    4.928
  70200.000    4.846
  70230.000    4.770
  70260.000    4.588
  70290.000    5.031
  70320.000    4.611
  70350.000    4.692
  70380.000    4.734
  70410.000    4.716
  70440.000    4.955
  70470.000    4.696
  70500.000    4.362
  70530.000    4.543
  70560.000    4.308
  70590.000    3.968
  70620.000    3.293
  70650.000    3.230
  70680.000    3.977
  70710.000    3.861
  70740.000    4.239
  70770.000    3.812
  70800.000    3.678
  70830.000    3.749
  70860.000    3.552
  70890.000    4.124
  70920.000    3.703
  70950.000    3.432
  70980.000    3.573
  71010.000    3.697
  71040.000    4.161
  71070.000    3.799
  71100.000    4.011
  71130.000    4.076
  71160.000    4.691
  71190.000    4.926
  71220.000    4.654
  71250.000    2.364
  71280.000    2.647
  71310.000    2.528
  71340.000    2.588
  71370.000    2.775
  71400.000    2.747
  71430.000    4.496
  71460.000    4.382
  71490.000    4.684
  71520.000    4.683
  71550.000    4.673
  71580.000    4.849
  71610.000    4.455
  71640.000    4.252
  71670.000    4.411
  71700.000    4.376
  71730.000    4.582
  71760.000    4.978
  71790.000    4.931
  71820.000    4.791
  71850.000    4.686
  71880.000    5.013
  71910.000    4.723
  71940.000    5.053
  71970.000    5.042
  72000.000    5.309
  72030.000    5.581
  72060.000    5.561
  72090.000    5.219
  72120.000    5.116
  72150.000    4.609
  72180.000    4.801
  72210.000    4.717
  72240.000    3.946
  72270.000    3.527
  72300.000    3.596
  72330.000    3.735
  72360.000    3.680
  72390.000    3.545
  72420.000    3.809
  72450.000    3.928
  72480.000    4.453
  72510.000    4.029
  72540.000    4.359
  72570.000    4.727
  72600.000    4.641
  72630.000    4.776
  72660.000    4.873
  72690.000    4.385
  72720.000    4.710
  72750.000    4.924
  72780.000    4.861
  72810.000    4.706
  72840.000    4.738
  72870.000    4.717
  72900.000    4.658
  72930.000    4.719
  72960.000    4.330
  72990.000    4.192
  73020.000    3.980
  73050.000    3.899
  73080.000    4.027
  73110.000    3.961
  73140.000    4.320
  73170.000    4.254
  73200.000    4.192
  73230.000    3.874
  73260.000    3.806
  73290.000    4.097
  73320.000    3.871
  73350.000    4.289
  73380.000    4.193
  73410.000    3.676
  73440.000    3.422
  73470.000    3.460
  73500.000    3.305
  73530.000    3.074
  73560.000    3.009
  73590.000    3.266
  73620.000    3.032
  73650.000    3.296
  73680.000    3.234
  73710.000    2.951
  73740.000    3.160
  73770.000    3.423
  73800.000    4.007
  73830.000    3.965
  73860.000    3.793
  73890.000    4.162
  73920.000    4.463
  73950.000    4.120
  73980.000    4.142
  74010.000    4.371
  74040.000    4.185
  74070.000    4.688
  74100.000    4.578
  74130.000    4.264
  74160.000    4.606
  74190.000    4.301
  74220.000    4.495
  74250.000    4.315
  74280.000    4.720
  74310.000    4.379
  74340.000    3.591
  74370.000    3.492
  74400.000    3.427
  74430.000    3.416
  74460.000    3.847
  74490.000    4.158
  74520.000    3.936
  74550.000    3.864
  74580.000    4.071
  74610.000    3.780
  74640.000    3.735
  74670.000    4.213
  74700.000    4.118
  74730.000    4.001
  74760.000    4.317
  74790.000    4.635
  74820.000    3.798
  74850.000    3.666
  74880.000    2.729
  74910.000    3.302
  74940.000    2.557
  74970.000    3.544
  75000.000    3.452
  75030.000    4.297
  75060.000    3.484
  75090.000    3.362
  75120.000    3.654
  75150.000    3.750
  75180.000    4.068
  75210.000    4.233
  75240.000    3.290
  75270.000    3.714
  75300.000    3.602
  75330.000    3.751
  75360.000    3.766
  75390.000    3.700
  75420.000    3.855
  75450.000    3.635
  75480.000    3.766
  75510.000    3.577
  75540.000    3.314
  75570.000    2.517
  75600.000    2.543
  75630.000    3.134
  75660.000    2.804
  75690.000    3.188
  75720.000    3.052
  75750.000    2.948
  75780.000    2.830
  75810.000    2.614
  75840.000    2.732
  75870.000    3.258
  75900.000    3.567
  75930.000    3.508
  75960.000    3.371
  75990.000    3.318
  76020.000    3.127
  76050.000    3.157
  76080.000    3.141
  76110.000    3.228
  76140.000    3.260
  76170.000    3.198
  76200.000    3.600
  76230.000    3.501
  76260.000    3.577
  76290.000    3.860
  76320.000    3.207
  76350.000    3.482
  76380.000    3.326
  76410.000    3.356
  76440.000    3.706
  76470.000    3.915
  76500.000    3.560
  76530.000    4.376
  76560.000    4.354
  76590.000    4.579
  76620.000    4.427
  76650.000    4.681
  76680.000    3.900
  76710.000    4.633
  76740.000    3.989
  76770.000    3.579
  76800.000    4.105
  76830.000    3.670
  76860.000    3.792
  76890.000    4.112
  76920.000    4.640
  76950.000    4.196
  76980.000    4.418
  77010.000    5.235
  77040.000    5.195
  77070.000    5.143
  77100.000    5.137
  77130.000    5.067
  77160.000    4.992
  77190.000    5.199
  77220.000    4.950
  77250.000    5.369
  77280.000    4.666
  77310.000    4.402
  77340.000    5.273
  77370.000    5.030
  77400.000    5.218
  77430.000    4.795
  77460.000    5.070
  77490.000    5.147
  77520.000    5.017
  77550.000    5.219
  77580.000    5.236
  77610.000    5.135
  77640.000    4.908
  77670.000    4.404
  77700.000    4.208
  77730.000    4.342
  77760.000    4.505
  77790.000    4.465
  77820.000    4.736
  77850.000    4.958
  77880.000    4.709
  77910.000    4.471
  77940.000    5.064
  77970.000    4.860
  78000.000    4.494
  78030.000    4.410
  78060.000    4.175
  78090.000    4.600
  78120.000    4.988
  78150.000    4.899
  78180.000    4.273
  78210.000    4.349
  78240.000    4.944
  78270.000    5.125
  78300.000    5.094
  78330.000    5.453
  78360.000    5.319
  78390.000    5.548
  78420.000    5.630
  78450.000    6.175
  78480.000    6.495
  78510.000    6.306
  78540.000    5.965
  78570.000    5.848
  78600.000    5.376
  78630.000    5.638
  78660.000    5.350
  78690.000    5.828
  78720.000    5.751
  78750.000    5.596
  78780.000    5.410
  78810.000    4.925
  78840.000    5.080
  78870.000    5.480
  78900.000    5.345
  78930.000    4.804
  78960.000    4.532
  78990.000    4.201
  79020.000    3.956
  79050.000    4.495
  79080.000    4.787
  79110.000    4.629
  79140.000    5.026
  79170.000    4.847
  79200.000    4.622
  79230.000    4.229
  79260.000    4.188
  79290.000    3.886
  79320.000    3.787
  79350.000    3.664
  79380.000    3.508
  79410.000    3.638
  79440.000    3.653
  79470.000    3.653
  79500.000    3.532
  79530.000    3.223
  79560.000    3.222
  79590.000    3.229
  79620.000    5.176
  79650.000    3.486
  79680.000    3.546
  79710.000    5.219
  79740.000    5.076
  79770.000    5.378
  79800.000    5.326
  79830.000    5.168
  79860.000    5.339
  79890.000    5.220
  79920.000    5.120
  79950.000    4.933
  79980.000    4.750
  80010.000    4.897
  80040.000    3.395
  80070.000    3.700
  80100.000    5.276
  80130.000    3.644
  80160.000    3.503
  80190.000    3.747
  80220.000    5.025
  80250.000    5.072
  80280.000    4.899
  80310.000    5.276
  80340.000    3.133
  80370.000    3.558
  80400.000    3.894
  80430.000    3.753
  80460.000    3.720
  80490.000    3.799
  80520.000    3.567
  80550.000    4.082
  80580.000    4.281
  80610.000    4.278
  80640.000    4.113
  80670.000    3.650
  80700.000    3.801
  80730.000    3.904
  80760.000    4.063
  80790.000    3.725
  80820.000    3.400
  80850.000    3.803
  80880.000    4.983
  80910.000    4.453
  80940.000    3.980
  80970.000    4.723
  81000.000    3.660
  81030.000    4.137
  81060.000    4.068
  81090.000    4.061
  81120.000    3.849
  81150.000    3.576
  81180.000    3.648
  81210.000    3.729
  81240.000    3.889
  81270.000    3.439
  81300.000    3.517
  81330.000    3.333
  81360.000    3.157
  81390.000    4.105
  81420.000    4.235
  81450.000    3.275
  81480.000    3.894
  81510.000    4.039
  81540.000    3.917
  81570.000    3.913
  81600.000    3.811
  81630.000    4.289
  81660.000    4.535
  81690.000    4.778
  81720.000    4.979
  81750.000    4.636
  81780.000    5.001
  81810.000    4.862
  81840.000    5.534
  81870.000    4.737
  81900.000    4.654
  81930.000    4.569
  81960.000    4.885
  81990.000    4.889
  82020.000    4.779
  82050.000    4.955
  82080.000    5.140
  82110.000    5.550
  82140.000    5.516
  82170.000    5.578
  82200.000    5.423
  82230.000    4.114
  82260.000    4.686
  82290.000    4.417
  82320.000    4.346
  82350.000    4.016
  82380.000    3.808
  82410.000    4.090
  82440.000    4.280
  82470.000    4.567
  82500.000    4.182
  82530.000    4.521
  82560.000    4.338
  82590.000    4.282
  82620.000    4.058
  82650.000    4.178
  82680.000    3.981
  82710.000    3.838
  82740.000    4.359
  82770.000    4.547
  82800.000    5.023
  82830.000    4.500
  82860.000    4.641
  82890.000    4.943
  82920.000    5.009
  82950.000    4.661
  82980.000    4.413
  83010.000    4.206
  83040.000    4.351
  83070.000    4.265
  83100.000    4.626
  83130.000    4.281
  83160.000    4.096
  83190.000    4.746
  83220.000    4.658
  83250.000    4.407
  83280.000    4.811
  83310.000    6.256
  83340.000    5.114
  83370.000    6.777
  83400.000    5.616
  83430.000    6.006
  83460.000    6.006
  83490.000    5.891
  83520.000    5.268
  83550.000    5.093
  83580.000    4.913
  83610.000    5.075
  83640.000    5.179
  83670.000    5.316
  83700.000    4.953
  83730.000    4.888
  83760.000    4.912
  83790.000    5.123
  83820.000    5.124
  83850.000    4.521
  83880.000    5.656
  83910.000    5.398
  83940.000    5.700
  83970.000    5.479
  84000.000    5.343
  84030.000    5.600
  84060.000    4.276
  84090.000    3.644
  84120.000    3.021
  84150.000    3.042
  84180.000    3.030
  84210.000    3.210
  84240.000    3.153
  84270.000    3.729
  84300.000    3.293
  84330.000    3.100
  84360.000    3.289
  84390.000    3.635
  84420.000    4.864
  84450.000    4.931
  84480.000    3.550
  84510.000    3.176
  84540.000    3.011
  84570.000    5.280
  84600.000    3.630
  84630.000    7.203
  84660.000    5.183
  84690.000    6.241
  84720.000    5.159
  84750.000    5.094
  84780.000    5.414
  84810.000    5.909
  84840.000    5.880
  84870.000    6.351
  84900.000    6.275
  84930.000    5.130
  84960.000    4.942
  84990.000    4.734
  85020.000    5.196
  85050.000    4.842
  85080.000    5.039
  85110.000    4.892
  85140.000    4.575
  85170.000    4.400
  85200.000    4.529
  85230.000    4.489
  85260.000    4.641
  85290.000    4.481
  85320.000    4.280
  85350.000    4.438
  85380.000    4.247
  85410.000    5.840
  85440.000    6.583
  85470.000    4.530
  85500.000    3.957
  85530.000    3.862
  85560.000    4.132
  85590.000    4.185
  85620.000    5.562
  85650.000    5.017
  85680.000    5.740
  85710.000    6.780
  85740.000    6.379
  85770.000    6.538
  85800.000    6.128
  85830.000    6.389
  85860.000    6.420
  85890.000    5.936
  85920.000    6.028
  85950.000    5.842
  85980.000    4.374
  86010.000    4.332
  86040.000    4.427
  86070.000    4.429
  86100.000    4.217
  86130.000    4.568
  86160.000    5.032
  86190.000    5.117
  86220.000    4.795
  86250.000    5.084
  86280.000    4.975
  86310.000    5.011
  86340.000    5.235
  86370.000    4.946
  86400.000    4.954
  86430.000    4.782
  86460.000    5.941
  86490.000    5.699
  86520.000    5.038
  86550.000    4.980
  86580.000    4.553
  86610.000    4.854
  86640.000    4.942
  86670.000    5.262
  86700.000    5.302
  86730.000    5.566
  86760.000    4.551
  86790.000    5.501
  86820.000    5.387
  86850.000    5.136
  86880.000    5.449
  86910.000    3.759
  86940.000    3.449
  86970.000    5.371
  87000.000    5.243
  87030.000    5.398
  87060.000    5.292
  87090.000    5.613
  87120.000    5.284
  87150.000    5.261
  87180.000    5.503
  87210.000    5.628
  87240.000    5.601
  87270.000    5.675
  87300.000    5.570
  87330.000    5.577
  87360.000    5.575
  87390.000    5.940
  87420.000    6.630
  87450.000    6.336
  87480.000    6.081
  87510.000    6.018
  87540.000    6.180
  87570.000    5.719
  87600.000    4.171
  87630.000    3.984
  87660.000    4.059
  87690.000    3.735
  87720.000    5.197
  87750.000    5.040
  87780.000    3.711
  87810.000    3.779
  87840.000    1.814
  87870.000    3.878
  87900.000    1.501
  87930.000    4.012
  87960.000    2.128
  87990.000    1.811
  88020.000    3.985
  88050.000    3.722
  88080.000    4.684
  88110.000    4.578
  88140.000    3.822
  88170.000    2.168
  88200.000    3.759
  88230.000    4.992
  88260.000    5.019
  88290.000    5.407
  88320.000    5.515
  88350.000    5.582
  88380.000    5.004
  88410.000    6.266
  88440.000    5.976
  88470.000    6.165
  88500.000    6.301
  88530.000    4.466
  88560.000    5.941
  88590.000    5.749
  88620.000    6.045
  88650.000    6.322
  88680.000    4.592
  88710.000    4.670
  88740.000    4.850
  88770.000    4.733
  88800.000    4.960
  88830.000    6.578
  88860.000    5.260
  88890.000    6.764
  88920.000    6.719
  88950.000    6.874
  88980.000    6.513
  89010.000    6.454
  89040.000    6.256
  89070.000    6.393
  89100.000    5.632
  89130.000    5.645
  89160.000    5.564
  89190.000    5.022
  89220.000    5.185
  89250.000    5.328
  89280.000    5.043
  89310.000    4.815
  89340.000    4.333
  89370.000    4.464
  89400.000    4.696
  89430.000    4.169
  89460.000    4.546
  89490.000    4.802
  89520.000    5.059
  89550.000    4.756
  89580.000    4.789
  89610.000    5.066
  89640.000    5.274
  89670.000    5.699
  89700.000    6.020
  89730.000    5.590
  89760.000    5.584
  89790.000    6.558
  89820.000    5.559
  89850.000    4.155
  89880.000    3.849
  89910.000    3.836
  89940.000    5.767
  89970.000    5.048
  90000.000    3.341
  90030.000    4.825
  90060.000    3.556
  90090.000    5.025
  90120.000    4.778
  90150.000    6.411
  90180.000    5.055
  90210.000    5.178
  90240.000    5.849
  90270.000    5.846
  90300.000    5.909
  90330.000    5.916
  90360.000    5.714
  90390.000    5.286
  90420.000    4.976
  90450.000    5.553
  90480.000    5.423
  90510.000    5.081
  90540.000    4.936
  90570.000    5.006
  90600.000    6.643
  90630.000    6.402
  90660.000    5.966
  90690.000    6.345
  90720.000    6.150
  90750.000    5.846
  90780.000    5.496
  90810.000    5.240
  90840.000    5.551
  90870.000    5.699
  90900.000    5.155
  90930.000    5.172
  90960.000    5.663
  90990.000    5.178
  91020.000    5.404
  91050.000    4.976
  91080.000    4.906
  91110.000    4.876
  91140.000    4.807
  91170.000    4.661
  91200.000    4.662
  91230.000    4.873
  91260.000    4.549
  91290.000    4.541
  91320.000    4.226
  91350.000    4.411
  91380.000    4.667
  91410.000    4.778
  91440.000    5.069
  91470.000    5.110
  91500.000    5.189
  91530.000    5.307
  91560.000    5.208
  91590.000    6.220
  91620.000    5.873
  91650.000    5.570
  91680.000    5.553
  91710.000    5.049
  91740.000    5.320
  91770.000    5.678
  91800.000    5.153
  91830.000    4.810
  91860.000    4.648
  91890.000    4.598
  91920.000    4.727
  91950.000    4.445
  91980.000    4.148
  92010.000    3.834
  92040.000    4.010
  92070.000    3.698
  92100.000    3.730
  92130.000    4.224
  92160.000    4.116
  92190.000    3.913
  92220.000    3.926
  92250.000    3.995
  92280.000    3.665
  92310.000    3.695
  92340.000    3.639
  92370.000    3.468
  92400.000    3.679
  92430.000    3.578
  92460.000    3.568
  92490.000    3.629
  92520.000    3.654
  92550.000    3.677
  92580.000    3.608
  92610.000    3.737
  92640.000    3.693
  92670.000    4.670
  92700.000    3.539
  92730.000    3.564
  92760.000    3.505
  92790.000    3.576
  92820.000    3.462
  92850.000    3.714
  92880.000    3.722
  92910.000    3.776
  92940.000    3.649
  92970.000    3.362
  93000.000    3.136
  93030.000    3.220
  93060.000    3.195
  93090.000    3.290
  93120.000    3.720
  93150.000    3.535
  93180.000    3.460
  93210.000    3.781
  93240.000    3.616
  93270.000    3.571
  93300.000    3.507
  93330.000    3.791
  93360.000    5.113
  93390.000    5.178
  93420.000    5.028
  93450.000    4.933
  93480.000    3.169
  93510.000    3.136
  93540.000    2.967
  93570.000    2.459
  93600.000    2.774
  93630.000    3.562
  93660.000    3.572
  93690.000    3.726
  93720.000    3.574
  93750.000    3.810
  93780.000    3.830
  93810.000    3.901
  93840.000    3.850
  93870.000    3.179
  93900.000    3.159
  93930.000    2.776
  93960.000    3.943
  93990.000    4.377
  94020.000    4.686
  94050.000    4.729
  94080.000    4.654
  94110.000    4.249
  94140.000    4.138
  94170.000    4.066
  94200.000    4.042
  94230.000    4.069
  94260.000    4.043
  94290.000    3.955
  94320.000    5.289
  94350.000    5.217
  94380.000    5.337
  94410.000    5.011
  94440.000    2.953
  94470.000    2.775
  94500.000    5.021
  94530.000    4.903
  94560.000    5.339
  94590.000    5.115
  94620.000    5.137
  94650.000    5.524
  94680.000    5.528
  94710.000    5.195
  94740.000    5.299
  94770.000    5.336
  94800.000    4.979
  94830.000    5.385
  94860.000    5.421
  94890.000    5.567
  94920.000    5.686
  94950.000    5.038
  94980.000    5.808
  95010.000    5.567
  95040.000    5.879
  95070.000    5.635
  95100.000    5.146
  95130.000    4.858
  95160.000    5.137
  95190.000    4.854
  95220.000    4.339
  95250.000    3.856
  95280.000    3.594
  95310.000    3.461
  95340.000    3.823
  95370.000    5.582
  95400.000    5.451
  95430.000    5.816
  95460.000    5.830
  95490.000    5.892
  95520.000    5.513
  95550.000    4.646
  95580.000    3.961
  95610.000    4.368
  95640.000    3.157
  95670.000    3.690
  95700.000    5.608
  95730.000    5.356
  95760.000    4.493
  95790.000    5.187
  95820.000    4.964
  95850.000    5.048
  95880.000    5.656
  95910.000    5.315
  95940.000    5.541
  95970.000    4.945
  96000.000    5.278
  96030.000    4.810
  96060.000    4.318
  96090.000    4.518
  96120.000    4.757
  96150.000    4.793
  96180.000    4.957
  96210.000    4.979
  96240.000    5.069
  96270.000    5.197
  96300.000    5.016
  96330.000    5.356
  96360.000    5.148
  96390.000    5.401
  96420.000    6.153
  96450.000    6.002
  96480.000    5.851
  96510.000    5.724
  96540.000    5.914
  96570.000    6.100
  96600.000    6.107
  96630.000    6.216
  96660.000    6.013
  96690.000    5.970
  96720.000    6.023
  96750.000    5.575
  96780.000    5.684
  96810.000    6.108
  96840.000    6.131
  96870.000    4.861
  96900.000    4.670
  96930.000    5.237
  96960.000    4.082
  96990.000    4.073
  97020.000    4.175
  97050.000    4.098
  97080.000    4.468
  97110.000    5.146
  97140.000    4.598
  97170.000    4.542
  97200.000    4.678
  97230.000    4.172
  97260.000    3.915
  97290.000    3.801
  97320.000    3.847
  97350.000    4.004
  97380.000    3.865
  97410.000    3.953
  97440.000    3.458
  97470.000    3.171
  97500.000    3.450
  97530.000    3.785
  97560.000    3.958
  97590.000    4.245
  97620.000    4.595
  97650.000    4.615
  97680.000    4.614
  97710.000    4.136
  97740.000    4.086
  97770.000    4.480
  97800.000    4.288
  97830.000    3.846
  97860.000    4.035
  97890.000    3.906
  97920.000    3.560
  97950.000    3.341
  97980.000    3.067
  98010.000    3.019
  98040.000    3.098
  98070.000    3.516
  98100.000    3.337
  98130.000    3.320
  98160.000    3.392
  98190.000    3.320
  98220.000    3.526
  98250.000    4.026
  98280.000    4.194
  98310.000    4.562
  98340.000    4.650
  98370.000    4.774
  98400.000    4.872
  98430.000    4.931
  98460.000    4.871
  98490.000    4.760
  98520.000    4.449
  98550.000    4.299
  98580.000    4.116
  98610.000    3.952
  98640.000    4.004
  98670.000    3.875
  98700.000    3.751
  98730.000    3.650
  98760.000    3.758
  98790.000    4.044
  98820.000    3.776
  98850.000    3.949
  98880.000    4.161
  98910.000    4.319
  98940.000    3.970
  98970.000    4.147
  99000.000    4.146
  99030.000    4.047
  99060.000    3.945
  99090.000    3.726
  99120.000    4.189
  99150.000    4.171
  99180.000    3.774
  99210.000    3.414
  99240.000    3.519
  99270.000    3.659
  99300.000    3.382
  99330.000    3.282
  99360.000    3.056
  99390.000    3.220
  99420.000    3.157
  99450.000    2.952
  99480.000    2.889
  99510.000    2.964
  99540.000    2.528
  99570.000    2.681
  99600.000    2.499
  99630.000    2.912
  99660.000    2.996
  99690.000    3.140
  99720.000    2.950
  99750.000    3.013
  99780.000    3.534
  99810.000    4.103
  99840.000    3.973
  99870.000    3.011
  99900.000    2.536
  99930.000    2.886
  99960.000    2.833
  99990.000    3.180
