# Supplementary material for: Identification and validation of biomarkers associated with lactic acid metabolism in diabetic nephropathy
Source: PeerJ. 2026 Mar 3;14:e20761. doi: 10.7717/peerj.20761 (PMC12965171; doi:10.7717/peerj.20761)
Supplement: Supplemental Information 51 [file peerj-14-20761-s051.xvg]

# This file was created Tue Jul 15 20:53:32 2025
# Created by:
#                     :-) GROMACS - gmx distance, 2023.2 (-:
# 
# Executable:   /usr/local/gromacs/bin/gmx
# Data prefix:  /usr/local/gromacs
# Working dir:  /root/autodl-tmp/102_NJZK-20403-7-2/PTGS2_CIMICOXIB-67890/1
# Command line:
#   gmx distance -f md_0_1.xtc -s md_0_1.tpr -n distance_pairs.ndx -select 'com of group 24 plus com of group 21' -oall distance_group24_group21.xvg
# gmx distance is part of G R O M A C S:
#
# GRowing Old MAkes el Chrono Sweat
#
@    title "Distance"
@    xaxis  label "Time (ps)"
@    yaxis  label "Distance (nm)"
@TYPE xy
      0.000    1.212
     30.000    1.222
     60.000    1.385
     90.000    1.308
    120.000    1.290
    150.000    1.346
    180.000    1.442
    210.000    1.420
    240.000    1.459
    270.000    1.452
    300.000    1.439
    330.000    1.434
    360.000    1.365
    390.000    1.425
    420.000    1.449
    450.000    1.470
    480.000    1.407
    510.000    1.472
    540.000    1.368
    570.000    1.466
    600.000    1.388
    630.000    1.360
    660.000    1.380
    690.000    1.414
    720.000    1.304
    750.000    1.336
    780.000    1.399
    810.000    1.364
    840.000    1.409
    870.000    1.377
    900.000    1.367
    930.000    1.480
    960.000    1.287
    990.000    1.281
   1020.000    1.341
   1050.000    1.457
   1080.000    1.446
   1110.000    1.292
   1140.000    1.266
   1170.000    1.376
   1200.000    1.251
   1230.000    1.379
   1260.000    1.163
   1290.000    1.393
   1320.000    1.335
   1350.000    1.296
   1380.000    1.403
   1410.000    1.320
   1440.000    1.339
   1470.000    1.287
   1500.000    1.292
   1530.000    1.505
   1560.000    1.413
   1590.000    1.418
   1620.000    1.421
   1650.000    1.274
   1680.000    1.279
   1710.000    1.365
   1740.000    1.301
   1770.000    1.304
   1800.000    1.351
   1830.000    1.407
   1860.000    1.435
   1890.000    1.225
   1920.000    1.412
   1950.000    1.333
   1980.000    1.300
   2010.000    1.320
   2040.000    1.238
   2070.000    1.338
   2100.000    1.454
   2130.000    1.467
   2160.000    1.430
   2190.000    1.383
   2220.000    1.290
   2250.000    1.398
   2280.000    1.457
   2310.000    1.302
   2340.000    1.357
   2370.000    1.360
   2400.000    1.212
   2430.000    1.422
   2460.000    1.250
   2490.000    1.205
   2520.000    1.273
   2550.000    1.195
   2580.000    1.236
   2610.000    1.237
   2640.000    1.212
   2670.000    1.320
   2700.000    1.231
   2730.000    1.282
   2760.000    1.131
   2790.000    1.243
   2820.000    1.209
   2850.000    1.337
   2880.000    1.335
   2910.000    1.202
   2940.000    1.131
   2970.000    1.344
   3000.000    1.336
   3030.000    1.388
   3060.000    1.298
   3090.000    1.294
   3120.000    1.250
   3150.000    1.305
   3180.000    1.347
   3210.000    1.485
   3240.000    1.329
   3270.000    1.394
   3300.000    1.382
   3330.000    1.303
   3360.000    1.271
   3390.000    1.363
   3420.000    1.400
   3450.000    1.688
   3480.000    1.620
   3510.000    1.671
   3540.000    1.745
   3570.000    1.662
   3600.000    1.554
   3630.000    1.498
   3660.000    1.391
   3690.000    1.498
   3720.000    1.608
   3750.000    1.501
   3780.000    1.640
   3810.000    1.634
   3840.000    1.631
   3870.000    1.617
   3900.000    1.597
   3930.000    1.619
   3960.000    1.702
   3990.000    1.654
   4020.000    1.593
   4050.000    1.613
   4080.000    1.754
   4110.000    1.698
   4140.000    1.534
   4170.000    1.560
   4200.000    1.636
   4230.000    1.552
   4260.000    1.526
   4290.000    1.676
   4320.000    1.383
   4350.000    1.592
   4380.000    1.614
   4410.000    1.435
   4440.000    1.533
   4470.000    1.622
   4500.000    1.593
   4530.000    1.631
   4560.000    1.632
   4590.000    1.577
   4620.000    1.553
   4650.000    1.544
   4680.000    1.664
   4710.000    1.730
   4740.000    1.600
   4770.000    1.632
   4800.000    1.576
   4830.000    1.486
   4860.000    1.468
   4890.000    1.567
   4920.000    1.600
   4950.000    1.612
   4980.000    1.487
   5010.000    1.609
   5040.000    1.560
   5070.000    1.454
   5100.000    1.459
   5130.000    1.624
   5160.000    1.524
   5190.000    1.542
   5220.000    1.513
   5250.000    1.407
   5280.000    1.671
   5310.000    1.546
   5340.000    1.590
   5370.000    1.558
   5400.000    1.505
   5430.000    1.463
   5460.000    1.497
   5490.000    1.537
   5520.000    1.569
   5550.000    1.559
   5580.000    1.463
   5610.000    1.678
   5640.000    1.612
   5670.000    1.526
   5700.000    1.582
   5730.000    1.528
   5760.000    1.544
   5790.000    1.604
   5820.000    1.680
   5850.000    1.539
   5880.000    1.603
   5910.000    1.457
   5940.000    1.625
   5970.000    1.446
   6000.000    1.592
   6030.000    1.640
   6060.000    1.676
   6090.000    1.619
   6120.000    1.694
   6150.000    1.736
   6180.000    1.685
   6210.000    1.569
   6240.000    1.548
   6270.000    1.529
   6300.000    1.572
   6330.000    1.682
   6360.000    1.634
   6390.000    1.658
   6420.000    1.557
   6450.000    1.594
   6480.000    1.674
   6510.000    1.504
   6540.000    1.444
   6570.000    1.524
   6600.000    1.515
   6630.000    1.566
   6660.000    1.581
   6690.000    1.507
   6720.000    1.634
   6750.000    1.606
   6780.000    1.489
   6810.000    1.617
   6840.000    1.571
   6870.000    1.537
   6900.000    1.717
   6930.000    1.584
   6960.000    1.583
   6990.000    1.606
   7020.000    1.635
   7050.000    1.607
   7080.000    1.629
   7110.000    1.586
   7140.000    1.628
   7170.000    1.548
   7200.000    1.659
   7230.000    1.325
   7260.000    1.317
   7290.000    1.411
   7320.000    1.450
   7350.000    1.388
   7380.000    1.439
   7410.000    1.336
   7440.000    1.414
   7470.000    1.526
   7500.000    1.419
   7530.000    1.459
   7560.000    1.258
   7590.000    1.285
   7620.000    1.425
   7650.000    1.317
   7680.000    1.273
   7710.000    1.369
   7740.000    1.325
   7770.000    1.303
   7800.000    1.371
   7830.000    1.429
   7860.000    1.412
   7890.000    1.415
   7920.000    1.290
   7950.000    1.304
   7980.000    1.352
   8010.000    1.378
   8040.000    1.426
   8070.000    1.506
   8100.000    1.351
   8130.000    1.334
   8160.000    1.448
   8190.000    1.452
   8220.000    1.423
   8250.000    1.318
   8280.000    1.511
   8310.000    1.307
   8340.000    1.362
   8370.000    1.195
   8400.000    1.290
   8430.000    1.274
   8460.000    1.335
   8490.000    1.410
   8520.000    1.365
   8550.000    1.412
   8580.000    1.537
   8610.000    1.272
   8640.000    1.414
   8670.000    1.212
   8700.000    1.401
   8730.000    1.278
   8760.000    1.446
   8790.000    1.377
   8820.000    1.202
   8850.000    1.326
   8880.000    1.369
   8910.000    1.248
   8940.000    1.295
   8970.000    1.300
   9000.000    1.294
   9030.000    1.434
   9060.000    1.313
   9090.000    1.321
   9120.000    1.347
   9150.000    1.441
   9180.000    1.241
   9210.000    1.428
   9240.000    1.349
   9270.000    1.358
   9300.000    1.379
   9330.000    1.301
   9360.000    1.324
   9390.000    1.463
   9420.000    1.259
   9450.000    1.337
   9480.000    1.312
   9510.000    1.179
   9540.000    1.337
   9570.000    1.356
   9600.000    1.402
   9630.000    1.402
   9660.000    1.407
   9690.000    1.289
   9720.000    1.307
   9750.000    1.446
   9780.000    1.271
   9810.000    1.315
   9840.000    1.362
   9870.000    1.167
   9900.000    1.296
   9930.000    1.285
   9960.000    1.179
   9990.000    1.406
  10020.000    1.394
  10050.000    1.407
  10080.000    1.267
  10110.000    1.363
  10140.000    1.285
  10170.000    1.273
  10200.000    1.302
  10230.000    1.369
  10260.000    1.359
  10290.000    1.346
  10320.000    1.381
  10350.000    1.295
  10380.000    1.391
  10410.000    1.225
  10440.000    1.445
  10470.000    1.263
  10500.000    1.231
  10530.000    1.333
  10560.000    1.260
  10590.000    1.310
  10620.000    1.225
  10650.000    1.265
  10680.000    1.446
  10710.000    1.387
  10740.000    1.320
  10770.000    1.346
  10800.000    1.399
  10830.000    1.333
  10860.000    1.436
  10890.000    1.360
  10920.000    1.313
  10950.000    1.484
  10980.000    1.407
  11010.000    1.377
  11040.000    1.335
  11070.000    1.319
  11100.000    1.352
  11130.000    1.449
  11160.000    1.181
  11190.000    1.332
  11220.000    1.141
  11250.000    1.297
  11280.000    1.338
  11310.000    1.309
  11340.000    1.011
  11370.000    1.291
  11400.000    1.255
  11430.000    1.150
  11460.000    1.154
  11490.000    1.194
  11520.000    1.239
  11550.000    1.123
  11580.000    1.214
  11610.000    1.271
  11640.000    1.193
  11670.000    1.300
  11700.000    1.587
  11730.000    1.453
  11760.000    1.374
  11790.000    1.475
  11820.000    1.334
  11850.000    1.428
  11880.000    1.398
  11910.000    1.450
  11940.000    1.332
  11970.000    1.315
  12000.000    1.464
  12030.000    1.501
  12060.000    1.316
  12090.000    1.443
  12120.000    1.369
  12150.000    1.443
  12180.000    1.417
  12210.000    1.262
  12240.000    1.241
  12270.000    1.187
  12300.000    1.323
  12330.000    1.232
  12360.000    1.208
  12390.000    1.257
  12420.000    1.149
  12450.000    1.136
  12480.000    1.061
  12510.000    1.166
  12540.000    1.120
  12570.000    1.095
  12600.000    1.155
  12630.000    1.173
  12660.000    1.078
  12690.000    1.066
  12720.000    1.209
  12750.000    1.116
  12780.000    1.010
  12810.000    1.200
  12840.000    1.104
  12870.000    1.133
  12900.000    1.028
  12930.000    1.264
  12960.000    1.181
  12990.000    1.071
  13020.000    1.154
  13050.000    1.173
  13080.000    1.120
  13110.000    1.125
  13140.000    1.188
  13170.000    1.191
  13200.000    1.270
  13230.000    1.220
  13260.000    1.181
  13290.000    1.191
  13320.000    1.101
  13350.000    1.283
  13380.000    1.096
  13410.000    1.261
  13440.000    1.273
  13470.000    1.163
  13500.000    1.262
  13530.000    1.162
  13560.000    1.219
  13590.000    1.271
  13620.000    1.237
  13650.000    1.280
  13680.000    1.116
  13710.000    1.162
  13740.000    1.294
  13770.000    1.247
  13800.000    1.376
  13830.000    1.157
  13860.000    1.294
  13890.000    1.117
  13920.000    1.148
  13950.000    0.979
  13980.000    0.985
  14010.000    1.188
  14040.000    1.176
  14070.000    1.380
  14100.000    1.251
  14130.000    1.154
  14160.000    1.155
  14190.000    1.158
  14220.000    1.124
  14250.000    1.283
  14280.000    1.311
  14310.000    1.182
  14340.000    1.232
  14370.000    1.115
  14400.000    1.176
  14430.000    1.111
  14460.000    1.100
  14490.000    1.310
  14520.000    1.278
  14550.000    1.142
  14580.000    1.198
  14610.000    1.200
  14640.000    1.035
  14670.000    1.013
  14700.000    1.268
  14730.000    0.985
  14760.000    1.152
  14790.000    1.255
  14820.000    1.124
  14850.000    1.016
  14880.000    1.158
  14910.000    1.276
  14940.000    1.191
  14970.000    1.251
  15000.000    1.109
  15030.000    1.264
  15060.000    1.139
  15090.000    1.179
  15120.000    1.279
  15150.000    1.223
  15180.000    1.233
  15210.000    1.389
  15240.000    1.047
  15270.000    0.985
  15300.000    1.255
  15330.000    1.202
  15360.000    1.187
  15390.000    1.163
  15420.000    1.192
  15450.000    1.198
  15480.000    1.157
  15510.000    1.132
  15540.000    1.261
  15570.000    1.174
  15600.000    1.185
  15630.000    1.214
  15660.000    1.254
  15690.000    1.234
  15720.000    1.109
  15750.000    1.232
  15780.000    1.269
  15810.000    1.302
  15840.000    1.305
  15870.000    1.118
  15900.000    1.358
  15930.000    1.252
  15960.000    1.045
  15990.000    1.274
  16020.000    1.269
  16050.000    1.274
  16080.000    1.066
  16110.000    1.110
  16140.000    1.164
  16170.000    1.165
  16200.000    1.364
  16230.000    1.208
  16260.000    1.246
  16290.000    1.156
  16320.000    1.080
  16350.000    0.998
  16380.000    1.068
  16410.000    1.161
  16440.000    1.199
  16470.000    1.353
  16500.000    1.164
  16530.000    1.196
  16560.000    1.177
  16590.000    1.156
  16620.000    1.165
  16650.000    1.211
  16680.000    1.169
  16710.000    1.182
  16740.000    1.220
  16770.000    1.096
  16800.000    1.223
  16830.000    1.125
  16860.000    1.190
  16890.000    1.179
  16920.000    1.118
  16950.000    1.208
  16980.000    1.127
  17010.000    1.259
  17040.000    1.159
  17070.000    1.216
  17100.000    1.146
  17130.000    1.038
  17160.000    0.983
  17190.000    0.960
  17220.000    0.951
  17250.000    1.027
  17280.000    1.025
  17310.000    1.087
  17340.000    1.006
  17370.000    1.140
  17400.000    1.045
  17430.000    1.206
  17460.000    1.226
  17490.000    1.287
  17520.000    1.283
  17550.000    1.258
  17580.000    1.188
  17610.000    1.226
  17640.000    1.116
  17670.000    1.131
  17700.000    1.363
  17730.000    1.201
  17760.000    1.319
  17790.000    1.289
  17820.000    1.041
  17850.000    1.082
  17880.000    1.215
  17910.000    1.192
  17940.000    1.191
  17970.000    1.392
  18000.000    1.389
  18030.000    1.362
  18060.000    1.249
  18090.000    1.214
  18120.000    1.471
  18150.000    1.342
  18180.000    1.423
  18210.000    1.549
  18240.000    1.314
  18270.000    1.435
  18300.000    1.347
  18330.000    1.118
  18360.000    1.359
  18390.000    1.253
  18420.000    1.382
  18450.000    1.170
  18480.000    1.319
  18510.000    1.344
  18540.000    1.315
  18570.000    1.281
  18600.000    1.364
  18630.000    1.223
  18660.000    1.333
  18690.000    1.291
  18720.000    1.319
  18750.000    1.426
  18780.000    1.525
  18810.000    1.398
  18840.000    1.303
  18870.000    1.521
  18900.000    1.320
  18930.000    1.383
  18960.000    1.414
  18990.000    1.497
  19020.000    1.275
  19050.000    1.339
  19080.000    1.450
  19110.000    1.170
  19140.000    1.249
  19170.000    1.201
  19200.000    1.431
  19230.000    1.291
  19260.000    1.213
  19290.000    1.296
  19320.000    1.331
  19350.000    1.370
  19380.000    1.375
  19410.000    1.174
  19440.000    1.342
  19470.000    1.113
  19500.000    1.267
  19530.000    1.293
  19560.000    1.362
  19590.000    1.380
  19620.000    1.298
  19650.000    1.310
  19680.000    1.167
  19710.000    1.171
  19740.000    1.316
  19770.000    1.308
  19800.000    1.414
  19830.000    1.484
  19860.000    1.369
  19890.000    1.265
  19920.000    1.266
  19950.000    1.324
  19980.000    1.371
  20010.000    1.365
  20040.000    1.367
  20070.000    1.173
  20100.000    1.221
  20130.000    1.274
  20160.000    1.374
  20190.000    1.308
  20220.000    1.283
  20250.000    1.375
  20280.000    1.311
  20310.000    1.287
  20340.000    1.408
  20370.000    1.444
  20400.000    1.433
  20430.000    1.415
  20460.000    1.271
  20490.000    1.351
  20520.000    1.279
  20550.000    1.417
  20580.000    1.228
  20610.000    1.267
  20640.000    1.336
  20670.000    1.328
  20700.000    1.349
  20730.000    1.444
  20760.000    1.226
  20790.000    1.340
  20820.000    1.316
  20850.000    1.328
  20880.000    1.220
  20910.000    1.423
  20940.000    1.425
  20970.000    1.378
  21000.000    1.207
  21030.000    1.255
  21060.000    1.222
  21090.000    1.353
  21120.000    1.254
  21150.000    1.323
  21180.000    1.260
  21210.000    1.340
  21240.000    1.359
  21270.000    1.313
  21300.000    1.273
  21330.000    1.366
  21360.000    1.301
  21390.000    1.364
  21420.000    1.154
  21450.000    1.393
  21480.000    1.307
  21510.000    1.364
  21540.000    1.267
  21570.000    1.359
  21600.000    1.246
  21630.000    1.444
  21660.000    1.207
  21690.000    1.292
  21720.000    1.192
  21750.000    1.273
  21780.000    1.111
  21810.000    1.287
  21840.000    1.183
  21870.000    1.137
  21900.000    1.460
  21930.000    1.342
  21960.000    1.324
  21990.000    1.319
  22020.000    1.294
  22050.000    1.263
  22080.000    1.237
  22110.000    1.192
  22140.000    1.324
  22170.000    1.264
  22200.000    1.268
  22230.000    1.253
  22260.000    1.297
  22290.000    1.314
  22320.000    1.227
  22350.000    1.269
  22380.000    1.218
  22410.000    1.152
  22440.000    1.250
  22470.000    1.380
  22500.000    1.301
  22530.000    1.285
  22560.000    1.291
  22590.000    1.370
  22620.000    1.322
  22650.000    1.416
  22680.000    1.237
  22710.000    1.255
  22740.000    1.303
  22770.000    1.243
  22800.000    1.274
  22830.000    1.287
  22860.000    1.317
  22890.000    1.351
  22920.000    1.349
  22950.000    1.284
  22980.000    1.250
  23010.000    1.337
  23040.000    1.321
  23070.000    1.263
  23100.000    1.339
  23130.000    1.260
  23160.000    1.322
  23190.000    1.198
  23220.000    1.307
  23250.000    1.435
  23280.000    1.395
  23310.000    1.252
  23340.000    1.247
  23370.000    1.382
  23400.000    1.363
  23430.000    1.225
  23460.000    1.274
  23490.000    1.363
  23520.000    1.308
  23550.000    1.338
  23580.000    1.363
  23610.000    1.444
  23640.000    1.345
  23670.000    1.362
  23700.000    1.388
  23730.000    1.351
  23760.000    1.317
  23790.000    1.328
  23820.000    1.331
  23850.000    1.296
  23880.000    1.347
  23910.000    1.305
  23940.000    1.326
  23970.000    1.323
  24000.000    1.498
  24030.000    1.486
  24060.000    1.530
  24090.000    1.529
  24120.000    1.540
  24150.000    1.396
  24180.000    1.590
  24210.000    1.520
  24240.000    1.587
  24270.000    1.638
  24300.000    1.643
  24330.000    1.653
  24360.000    1.574
  24390.000    1.551
  24420.000    1.544
  24450.000    1.496
  24480.000    1.586
  24510.000    1.466
  24540.000    1.520
  24570.000    1.304
  24600.000    1.485
  24630.000    1.539
  24660.000    1.530
  24690.000    1.437
  24720.000    1.538
  24750.000    1.552
  24780.000    1.580
  24810.000    1.651
  24840.000    1.544
  24870.000    1.601
  24900.000    1.531
  24930.000    1.450
  24960.000    1.519
  24990.000    1.572
  25020.000    1.441
  25050.000    1.425
  25080.000    1.550
  25110.000    1.570
  25140.000    1.586
  25170.000    1.363
  25200.000    1.455
  25230.000    1.663
  25260.000    1.579
  25290.000    1.518
  25320.000    1.551
  25350.000    1.614
  25380.000    1.457
  25410.000    1.382
  25440.000    1.578
  25470.000    1.424
  25500.000    1.373
  25530.000    1.605
  25560.000    1.525
  25590.000    1.464
  25620.000    1.462
  25650.000    1.520
  25680.000    1.575
  25710.000    1.593
  25740.000    1.543
  25770.000    1.509
  25800.000    1.327
  25830.000    1.392
  25860.000    1.271
  25890.000    1.260
  25920.000    1.301
  25950.000    1.384
  25980.000    1.207
  26010.000    1.401
  26040.000    1.207
  26070.000    1.418
  26100.000    1.308
  26130.000    1.302
  26160.000    1.305
  26190.000    1.218
  26220.000    1.258
  26250.000    1.446
  26280.000    1.266
  26310.000    1.325
  26340.000    1.330
  26370.000    1.367
  26400.000    1.421
  26430.000    1.384
  26460.000    1.335
  26490.000    1.202
  26520.000    1.344
  26550.000    1.328
  26580.000    1.310
  26610.000    1.347
  26640.000    1.368
  26670.000    1.224
  26700.000    1.321
  26730.000    1.279
  26760.000    1.370
  26790.000    1.361
  26820.000    1.411
  26850.000    1.496
  26880.000    1.312
  26910.000    1.316
  26940.000    1.348
  26970.000    1.332
  27000.000    1.621
  27030.000    1.607
  27060.000    1.613
  27090.000    1.589
  27120.000    1.628
  27150.000    1.528
  27180.000    1.673
  27210.000    1.612
  27240.000    1.597
  27270.000    1.559
  27300.000    1.424
  27330.000    1.638
  27360.000    1.560
  27390.000    1.589
  27420.000    1.615
  27450.000    1.553
  27480.000    1.593
  27510.000    1.551
  27540.000    1.604
  27570.000    1.504
  27600.000    1.506
  27630.000    1.518
  27660.000    1.441
  27690.000    1.474
  27720.000    1.429
  27750.000    1.567
  27780.000    1.654
  27810.000    1.492
  27840.000    1.668
  27870.000    1.240
  27900.000    1.459
  27930.000    1.385
  27960.000    1.357
  27990.000    1.174
  28020.000    1.198
  28050.000    1.364
  28080.000    1.359
  28110.000    1.168
  28140.000    1.358
  28170.000    1.227
  28200.000    1.397
  28230.000    1.308
  28260.000    1.264
  28290.000    1.295
  28320.000    1.333
  28350.000    1.333
  28380.000    1.266
  28410.000    1.223
  28440.000    1.284
  28470.000    1.315
  28500.000    1.383
  28530.000    1.396
  28560.000    1.347
  28590.000    1.357
  28620.000    1.377
  28650.000    1.211
  28680.000    1.363
  28710.000    1.282
  28740.000    1.319
  28770.000    1.260
  28800.000    1.262
  28830.000    1.376
  28860.000    1.318
  28890.000    1.317
  28920.000    1.370
  28950.000    1.401
  28980.000    1.491
  29010.000    1.499
  29040.000    1.621
  29070.000    1.616
  29100.000    1.536
  29130.000    1.618
  29160.000    1.533
  29190.000    1.513
  29220.000    1.576
  29250.000    1.639
  29280.000    1.591
  29310.000    1.650
  29340.000    1.485
  29370.000    1.533
  29400.000    1.562
  29430.000    1.540
  29460.000    1.552
  29490.000    1.388
  29520.000    1.258
  29550.000    1.373
  29580.000    1.295
  29610.000    1.240
  29640.000    1.360
  29670.000    1.324
  29700.000    1.403
  29730.000    1.256
  29760.000    1.188
  29790.000    1.297
  29820.000    1.304
  29850.000    1.335
  29880.000    1.364
  29910.000    1.442
  29940.000    1.421
  29970.000    1.072
  30000.000    1.269
  30030.000    1.087
  30060.000    1.226
  30090.000    1.292
  30120.000    1.177
  30150.000    1.502
  30180.000    1.317
  30210.000    1.291
  30240.000    1.317
  30270.000    1.346
  30300.000    1.499
  30330.000    1.483
  30360.000    1.510
  30390.000    1.462
  30420.000    1.505
  30450.000    1.539
  30480.000    1.507
  30510.000    1.539
  30540.000    1.507
  30570.000    1.543
  30600.000    1.554
  30630.000    1.363
  30660.000    1.291
  30690.000    1.189
  30720.000    1.336
  30750.000    1.246
  30780.000    1.254
  30810.000    1.275
  30840.000    1.122
  30870.000    1.246
  30900.000    1.245
  30930.000    1.247
  30960.000    1.170
  30990.000    1.257
  31020.000    1.272
  31050.000    1.339
  31080.000    1.296
  31110.000    1.311
  31140.000    1.358
  31170.000    1.327
  31200.000    1.330
  31230.000    1.310
  31260.000    1.496
  31290.000    1.265
  31320.000    1.426
  31350.000    1.350
  31380.000    1.285
  31410.000    1.206
  31440.000    1.252
  31470.000    1.185
  31500.000    1.234
  31530.000    1.228
  31560.000    1.633
  31590.000    1.471
  31620.000    1.533
  31650.000    1.373
  31680.000    1.549
  31710.000    1.653
  31740.000    1.516
  31770.000    1.511
  31800.000    1.653
  31830.000    1.654
  31860.000    1.560
  31890.000    1.598
  31920.000    1.727
  31950.000    1.580
  31980.000    1.613
  32010.000    1.534
  32040.000    1.495
  32070.000    1.584
  32100.000    1.507
  32130.000    1.579
  32160.000    1.501
  32190.000    1.453
  32220.000    1.324
  32250.000    1.401
  32280.000    1.159
  32310.000    1.370
  32340.000    1.349
  32370.000    1.382
  32400.000    1.466
  32430.000    1.343
  32460.000    1.114
  32490.000    1.322
  32520.000    1.225
  32550.000    1.105
  32580.000    1.150
  32610.000    1.343
  32640.000    1.359
  32670.000    1.379
  32700.000    1.347
  32730.000    1.339
  32760.000    1.374
  32790.000    1.289
  32820.000    1.343
  32850.000    1.289
  32880.000    1.320
  32910.000    1.269
  32940.000    1.256
  32970.000    1.516
  33000.000    1.416
  33030.000    1.293
  33060.000    1.244
  33090.000    1.357
  33120.000    1.261
  33150.000    1.381
  33180.000    1.359
  33210.000    1.356
  33240.000    1.309
  33270.000    1.140
  33300.000    1.349
  33330.000    1.242
  33360.000    1.150
  33390.000    1.342
  33420.000    1.481
  33450.000    1.271
  33480.000    1.362
  33510.000    1.395
  33540.000    1.319
  33570.000    1.339
  33600.000    1.366
  33630.000    1.273
  33660.000    1.323
  33690.000    1.316
  33720.000    1.445
  33750.000    1.380
  33780.000    1.395
  33810.000    1.368
  33840.000    1.365
  33870.000    1.320
  33900.000    1.368
  33930.000    1.391
  33960.000    1.208
  33990.000    1.401
  34020.000    1.241
  34050.000    1.307
  34080.000    1.164
  34110.000    1.241
  34140.000    1.354
  34170.000    1.390
  34200.000    1.245
  34230.000    1.377
  34260.000    1.398
  34290.000    1.168
  34320.000    1.299
  34350.000    1.271
  34380.000    1.177
  34410.000    1.247
  34440.000    1.307
  34470.000    1.217
  34500.000    1.235
  34530.000    1.175
  34560.000    1.121
  34590.000    1.066
  34620.000    1.300
  34650.000    1.323
  34680.000    1.295
  34710.000    1.227
  34740.000    1.356
  34770.000    1.382
  34800.000    1.343
  34830.000    1.325
  34860.000    1.334
  34890.000    1.257
  34920.000    1.212
  34950.000    1.276
  34980.000    1.232
  35010.000    1.291
  35040.000    1.243
  35070.000    1.152
  35100.000    1.127
  35130.000    1.231
  35160.000    1.195
  35190.000    1.181
  35220.000    1.187
  35250.000    1.266
  35280.000    1.215
  35310.000    1.357
  35340.000    1.329
  35370.000    1.147
  35400.000    1.425
  35430.000    1.421
  35460.000    1.165
  35490.000    1.457
  35520.000    1.420
  35550.000    1.401
  35580.000    1.372
  35610.000    1.321
  35640.000    1.280
  35670.000    1.161
  35700.000    1.350
  35730.000    1.253
  35760.000    1.176
  35790.000    1.395
  35820.000    1.178
  35850.000    1.224
  35880.000    1.159
  35910.000    1.090
  35940.000    1.211
  35970.000    1.142
  36000.000    1.145
  36030.000    1.159
  36060.000    1.131
  36090.000    1.177
  36120.000    1.072
  36150.000    1.054
  36180.000    1.140
  36210.000    1.202
  36240.000    1.020
  36270.000    1.158
  36300.000    1.011
  36330.000    1.110
  36360.000    1.237
  36390.000    1.219
  36420.000    1.196
  36450.000    1.256
  36480.000    1.230
  36510.000    1.302
  36540.000    1.234
  36570.000    1.023
  36600.000    1.250
  36630.000    0.997
  36660.000    1.053
  36690.000    1.070
  36720.000    1.127
  36750.000    1.051
  36780.000    1.201
  36810.000    1.183
  36840.000    1.069
  36870.000    1.087
  36900.000    1.209
  36930.000    1.166
  36960.000    1.054
  36990.000    1.064
  37020.000    1.176
  37050.000    1.178
  37080.000    1.235
  37110.000    1.147
  37140.000    1.182
  37170.000    1.264
  37200.000    1.147
  37230.000    1.226
  37260.000    1.075
  37290.000    1.233
  37320.000    1.223
  37350.000    1.031
  37380.000    1.132
  37410.000    1.225
  37440.000    1.235
  37470.000    1.128
  37500.000    0.993
  37530.000    0.932
  37560.000    1.120
  37590.000    1.106
  37620.000    1.251
  37650.000    1.280
  37680.000    1.197
  37710.000    1.157
  37740.000    1.040
  37770.000    1.151
  37800.000    1.236
  37830.000    1.086
  37860.000    1.204
  37890.000    1.040
  37920.000    1.098
  37950.000    1.086
  37980.000    1.272
  38010.000    1.204
  38040.000    1.282
  38070.000    1.110
  38100.000    1.060
  38130.000    1.163
  38160.000    1.146
  38190.000    1.239
  38220.000    1.262
  38250.000    1.197
  38280.000    1.265
  38310.000    1.157
  38340.000    1.310
  38370.000    1.221
  38400.000    1.082
  38430.000    1.112
  38460.000    1.322
  38490.000    1.192
  38520.000    1.252
  38550.000    1.233
  38580.000    1.219
  38610.000    1.267
  38640.000    1.270
  38670.000    1.213
  38700.000    1.182
  38730.000    1.197
  38760.000    1.311
  38790.000    1.115
  38820.000    1.053
  38850.000    1.034
  38880.000    1.277
  38910.000    1.301
  38940.000    1.279
  38970.000    1.350
  39000.000    1.219
  39030.000    1.167
  39060.000    1.115
  39090.000    1.216
  39120.000    1.194
  39150.000    1.152
  39180.000    1.068
  39210.000    1.112
  39240.000    1.161
  39270.000    1.173
  39300.000    1.187
  39330.000    1.223
  39360.000    1.228
  39390.000    1.170
  39420.000    1.249
  39450.000    1.372
  39480.000    1.176
  39510.000    1.074
  39540.000    1.176
  39570.000    1.231
  39600.000    1.407
  39630.000    1.294
  39660.000    1.253
  39690.000    1.264
  39720.000    1.327
  39750.000    1.320
  39780.000    1.244
  39810.000    1.299
  39840.000    1.227
  39870.000    1.380
  39900.000    1.235
  39930.000    1.132
  39960.000    1.198
  39990.000    1.230
  40020.000    1.169
  40050.000    1.129
  40080.000    1.281
  40110.000    1.149
  40140.000    1.036
  40170.000    1.149
  40200.000    1.073
  40230.000    0.986
  40260.000    1.155
  40290.000    1.265
  40320.000    1.185
  40350.000    1.170
  40380.000    1.230
  40410.000    1.189
  40440.000    1.123
  40470.000    1.122
  40500.000    1.084
  40530.000    1.191
  40560.000    1.213
  40590.000    1.142
  40620.000    1.163
  40650.000    1.160
  40680.000    1.127
  40710.000    1.197
  40740.000    1.053
  40770.000    1.090
  40800.000    1.082
  40830.000    1.237
  40860.000    1.335
  40890.000    1.414
  40920.000    1.365
  40950.000    1.288
  40980.000    1.261
  41010.000    1.313
  41040.000    1.406
  41070.000    1.254
  41100.000    1.277
  41130.000    1.289
  41160.000    1.212
  41190.000    1.353
  41220.000    1.459
  41250.000    1.297
  41280.000    1.210
  41310.000    1.302
  41340.000    1.220
  41370.000    1.252
  41400.000    1.289
  41430.000    1.228
  41460.000    1.148
  41490.000    1.168
  41520.000    1.343
  41550.000    1.233
  41580.000    1.270
  41610.000    1.402
  41640.000    1.342
  41670.000    1.311
  41700.000    1.195
  41730.000    1.360
  41760.000    1.443
  41790.000    1.407
  41820.000    1.289
  41850.000    1.312
  41880.000    1.312
  41910.000    1.467
  41940.000    1.358
  41970.000    1.378
  42000.000    1.280
  42030.000    1.327
  42060.000    1.283
  42090.000    1.395
  42120.000    1.158
  42150.000    1.338
  42180.000    1.366
  42210.000    1.453
  42240.000    1.339
  42270.000    1.299
  42300.000    1.278
  42330.000    1.144
  42360.000    1.178
  42390.000    1.259
  42420.000    1.180
  42450.000    1.295
  42480.000    1.276
  42510.000    1.297
  42540.000    1.311
  42570.000    1.366
  42600.000    1.302
  42630.000    1.093
  42660.000    1.087
  42690.000    1.075
  42720.000    1.241
  42750.000    1.275
  42780.000    1.117
  42810.000    1.166
  42840.000    1.117
  42870.000    1.215
  42900.000    1.209
  42930.000    1.195
  42960.000    1.386
  42990.000    1.093
  43020.000    1.182
  43050.000    1.173
  43080.000    1.023
  43110.000    1.242
  43140.000    1.180
  43170.000    1.107
  43200.000    1.083
  43230.000    1.117
  43260.000    1.189
  43290.000    1.161
  43320.000    1.059
  43350.000    1.027
  43380.000    1.098
  43410.000    1.107
  43440.000    0.977
  43470.000    1.282
  43500.000    1.161
  43530.000    1.121
  43560.000    1.093
  43590.000    1.219
  43620.000    1.167
  43650.000    1.292
  43680.000    1.258
  43710.000    1.152
  43740.000    1.197
  43770.000    1.042
  43800.000    1.105
  43830.000    1.158
  43860.000    1.116
  43890.000    1.039
  43920.000    1.215
  43950.000    1.081
  43980.000    1.094
  44010.000    1.279
  44040.000    1.077
  44070.000    1.131
  44100.000    1.137
  44130.000    1.193
  44160.000    1.072
  44190.000    1.180
  44220.000    1.120
  44250.000    1.128
  44280.000    1.225
  44310.000    1.119
  44340.000    1.059
  44370.000    1.255
  44400.000    1.158
  44430.000    1.166
  44460.000    1.156
  44490.000    1.165
  44520.000    1.176
  44550.000    1.394
  44580.000    1.249
  44610.000    1.188
  44640.000    1.222
  44670.000    1.345
  44700.000    1.456
  44730.000    1.249
  44760.000    1.298
  44790.000    1.337
  44820.000    1.114
  44850.000    1.193
  44880.000    1.317
  44910.000    1.305
  44940.000    1.322
  44970.000    1.366
  45000.000    1.300
  45030.000    1.467
  45060.000    1.389
  45090.000    1.313
  45120.000    1.378
  45150.000    1.275
  45180.000    1.355
  45210.000    1.289
  45240.000    1.228
  45270.000    1.249
  45300.000    1.394
  45330.000    1.309
  45360.000    1.237
  45390.000    1.218
  45420.000    1.501
  45450.000    1.655
  45480.000    1.656
  45510.000    1.619
  45540.000    1.557
  45570.000    1.647
  45600.000    1.707
  45630.000    1.383
  45660.000    1.584
  45690.000    1.519
  45720.000    1.439
  45750.000    1.626
  45780.000    1.685
  45810.000    1.590
  45840.000    1.141
  45870.000    1.267
  45900.000    1.178
  45930.000    1.252
  45960.000    1.348
  45990.000    1.381
  46020.000    1.310
  46050.000    1.315
  46080.000    1.442
  46110.000    1.395
  46140.000    1.374
  46170.000    1.197
  46200.000    1.173
  46230.000    1.269
  46260.000    1.318
  46290.000    1.166
  46320.000    1.327
  46350.000    1.374
  46380.000    1.316
  46410.000    1.358
  46440.000    1.187
  46470.000    1.270
  46500.000    1.327
  46530.000    1.429
  46560.000    1.313
  46590.000    1.268
  46620.000    1.279
  46650.000    1.284
  46680.000    1.347
  46710.000    1.408
  46740.000    1.326
  46770.000    1.442
  46800.000    1.380
  46830.000    1.244
  46860.000    1.171
  46890.000    1.276
  46920.000    1.130
  46950.000    1.134
  46980.000    1.140
  47010.000    1.188
  47040.000    1.160
  47070.000    1.065
  47100.000    1.130
  47130.000    1.145
  47160.000    0.983
  47190.000    1.138
  47220.000    1.022
  47250.000    1.133
  47280.000    1.073
  47310.000    0.954
  47340.000    1.102
  47370.000    1.378
  47400.000    1.241
  47430.000    1.323
  47460.000    1.333
  47490.000    1.250
  47520.000    1.234
  47550.000    1.204
  47580.000    1.324
  47610.000    1.268
  47640.000    1.319
  47670.000    1.339
  47700.000    1.350
  47730.000    1.166
  47760.000    1.145
  47790.000    1.170
  47820.000    1.272
  47850.000    1.273
  47880.000    1.310
  47910.000    1.381
  47940.000    1.320
  47970.000    1.422
  48000.000    1.235
  48030.000    1.293
  48060.000    1.335
  48090.000    1.148
  48120.000    1.199
  48150.000    1.398
  48180.000    1.345
  48210.000    1.368
  48240.000    1.345
  48270.000    1.444
  48300.000    1.284
  48330.000    1.440
  48360.000    1.331
  48390.000    1.228
  48420.000    1.207
  48450.000    1.373
  48480.000    1.281
  48510.000    1.134
  48540.000    1.373
  48570.000    1.290
  48600.000    1.265
  48630.000    1.285
  48660.000    1.339
  48690.000    1.365
  48720.000    1.283
  48750.000    1.219
  48780.000    1.380
  48810.000    1.386
  48840.000    1.067
  48870.000    1.433
  48900.000    1.368
  48930.000    1.300
  48960.000    1.386
  48990.000    1.438
  49020.000    1.283
  49050.000    1.181
  49080.000    1.313
  49110.000    1.334
  49140.000    1.361
  49170.000    1.313
  49200.000    1.273
  49230.000    1.330
  49260.000    1.264
  49290.000    1.277
  49320.000    1.411
  49350.000    1.379
  49380.000    1.324
  49410.000    1.386
  49440.000    1.260
  49470.000    1.345
  49500.000    1.272
  49530.000    1.296
  49560.000    1.167
  49590.000    1.205
  49620.000    1.229
  49650.000    1.074
  49680.000    1.293
  49710.000    1.441
  49740.000    1.371
  49770.000    1.188
  49800.000    1.207
  49830.000    1.376
  49860.000    1.173
  49890.000    1.350
  49920.000    1.216
  49950.000    1.338
  49980.000    1.255
  50010.000    1.273
  50040.000    1.238
  50070.000    1.310
  50100.000    1.201
  50130.000    1.405
  50160.000    1.369
  50190.000    1.278
  50220.000    1.258
  50250.000    1.665
  50280.000    1.431
  50310.000    1.739
  50340.000    1.502
  50370.000    1.563
  50400.000    1.461
  50430.000    1.587
  50460.000    1.475
  50490.000    1.671
  50520.000    1.523
  50550.000    1.389
  50580.000    1.470
  50610.000    1.587
  50640.000    1.543
  50670.000    1.560
  50700.000    1.313
  50730.000    1.423
  50760.000    1.459
  50790.000    1.344
  50820.000    1.495
  50850.000    1.353
  50880.000    1.243
  50910.000    1.290
  50940.000    1.398
  50970.000    1.436
  51000.000    1.283
  51030.000    1.300
  51060.000    1.392
  51090.000    1.287
  51120.000    1.367
  51150.000    1.288
  51180.000    1.297
  51210.000    1.251
  51240.000    1.373
  51270.000    1.244
  51300.000    1.389
  51330.000    1.405
  51360.000    1.321
  51390.000    1.402
  51420.000    1.380
  51450.000    1.369
  51480.000    1.451
  51510.000    1.454
  51540.000    1.301
  51570.000    1.292
  51600.000    1.464
  51630.000    1.403
  51660.000    1.371
  51690.000    1.381
  51720.000    1.344
  51750.000    1.301
  51780.000    1.424
  51810.000    1.320
  51840.000    1.427
  51870.000    1.307
  51900.000    1.226
  51930.000    1.396
  51960.000    1.373
  51990.000    1.398
  52020.000    1.445
  52050.000    1.372
  52080.000    1.259
  52110.000    1.413
  52140.000    1.267
  52170.000    1.335
  52200.000    1.289
  52230.000    1.387
  52260.000    1.273
  52290.000    1.312
  52320.000    1.378
  52350.000    1.462
  52380.000    1.242
  52410.000    1.195
  52440.000    1.404
  52470.000    1.216
  52500.000    1.333
  52530.000    1.206
  52560.000    1.361
  52590.000    1.221
  52620.000    1.319
  52650.000    1.378
  52680.000    1.324
  52710.000    1.375
  52740.000    1.242
  52770.000    1.355
  52800.000    1.312
  52830.000    1.380
  52860.000    1.297
  52890.000    1.411
  52920.000    1.329
  52950.000    1.317
  52980.000    1.227
  53010.000    1.220
  53040.000    1.212
  53070.000    1.381
  53100.000    1.564
  53130.000    1.639
  53160.000    1.496
  53190.000    1.633
  53220.000    1.586
  53250.000    1.208
  53280.000    1.324
  53310.000    1.144
  53340.000    1.280
  53370.000    1.265
  53400.000    1.413
  53430.000    1.178
  53460.000    1.249
  53490.000    1.362
  53520.000    1.315
  53550.000    1.294
  53580.000    1.401
  53610.000    1.351
  53640.000    1.387
  53670.000    1.253
  53700.000    1.297
  53730.000    1.449
  53760.000    1.339
  53790.000    1.388
  53820.000    1.332
  53850.000    1.279
  53880.000    1.268
  53910.000    1.326
  53940.000    1.157
  53970.000    1.309
  54000.000    1.455
  54030.000    1.381
  54060.000    1.268
  54090.000    1.287
  54120.000    1.331
  54150.000    1.258
  54180.000    1.456
  54210.000    1.284
  54240.000    1.340
  54270.000    1.450
  54300.000    1.321
  54330.000    1.377
  54360.000    1.307
  54390.000    1.366
  54420.000    1.492
  54450.000    1.356
  54480.000    1.305
  54510.000    1.318
  54540.000    1.408
  54570.000    1.273
  54600.000    1.374
  54630.000    1.451
  54660.000    1.366
  54690.000    1.272
  54720.000    1.330
  54750.000    1.335
  54780.000    1.321
  54810.000    1.303
  54840.000    1.310
  54870.000    1.299
  54900.000    1.302
  54930.000    1.302
  54960.000    1.310
  54990.000    1.331
  55020.000    1.336
  55050.000    1.418
  55080.000    1.316
  55110.000    1.346
  55140.000    1.257
  55170.000    1.259
  55200.000    1.465
  55230.000    1.289
  55260.000    1.202
  55290.000    1.347
  55320.000    1.241
  55350.000    1.378
  55380.000    1.324
  55410.000    1.286
  55440.000    1.243
  55470.000    1.529
  55500.000    1.392
  55530.000    1.335
  55560.000    1.289
  55590.000    1.340
  55620.000    1.178
  55650.000    1.190
  55680.000    1.308
  55710.000    1.407
  55740.000    1.274
  55770.000    1.197
  55800.000    1.283
  55830.000    1.340
  55860.000    1.394
  55890.000    1.311
  55920.000    1.314
  55950.000    1.395
  55980.000    1.389
  56010.000    1.439
  56040.000    1.438
  56070.000    1.394
  56100.000    1.258
  56130.000    1.236
  56160.000    1.400
  56190.000    1.356
  56220.000    1.289
  56250.000    1.443
  56280.000    1.287
  56310.000    1.295
  56340.000    1.402
  56370.000    1.365
  56400.000    1.247
  56430.000    1.313
  56460.000    1.269
  56490.000    1.354
  56520.000    1.328
  56550.000    1.267
  56580.000    1.154
  56610.000    1.299
  56640.000    1.405
  56670.000    1.245
  56700.000    1.454
  56730.000    1.361
  56760.000    1.244
  56790.000    1.238
  56820.000    1.144
  56850.000    1.176
  56880.000    1.255
  56910.000    1.369
  56940.000    1.291
  56970.000    1.287
  57000.000    1.270
  57030.000    1.225
  57060.000    1.287
  57090.000    1.532
  57120.000    1.263
  57150.000    1.359
  57180.000    1.337
  57210.000    1.393
  57240.000    1.262
  57270.000    1.286
  57300.000    1.440
  57330.000    1.299
  57360.000    1.301
  57390.000    1.315
  57420.000    1.250
  57450.000    1.463
  57480.000    1.530
  57510.000    1.665
  57540.000    1.603
  57570.000    1.515
  57600.000    1.552
  57630.000    1.647
  57660.000    1.336
  57690.000    1.341
  57720.000    1.312
  57750.000    1.257
  57780.000    1.283
  57810.000    1.380
  57840.000    1.350
  57870.000    1.344
  57900.000    1.320
  57930.000    1.204
  57960.000    1.161
  57990.000    1.220
  58020.000    1.407
  58050.000    1.330
  58080.000    1.263
  58110.000    1.178
  58140.000    1.200
  58170.000    1.303
  58200.000    1.322
  58230.000    1.178
  58260.000    1.288
  58290.000    1.317
  58320.000    1.213
  58350.000    1.210
  58380.000    1.377
  58410.000    1.273
  58440.000    1.335
  58470.000    1.207
  58500.000    1.312
  58530.000    1.276
  58560.000    1.340
  58590.000    1.348
  58620.000    1.088
  58650.000    1.175
  58680.000    1.282
  58710.000    1.242
  58740.000    1.286
  58770.000    1.303
  58800.000    1.246
  58830.000    1.329
  58860.000    1.398
  58890.000    1.274
  58920.000    1.367
  58950.000    1.305
  58980.000    1.223
  59010.000    1.317
  59040.000    1.324
  59070.000    1.326
  59100.000    1.417
  59130.000    1.289
  59160.000    1.389
  59190.000    1.367
  59220.000    1.235
  59250.000    1.326
  59280.000    1.438
  59310.000    1.166
  59340.000    1.405
  59370.000    1.284
  59400.000    1.193
  59430.000    1.300
  59460.000    1.303
  59490.000    1.359
  59520.000    1.234
  59550.000    1.390
  59580.000    1.363
  59610.000    1.354
  59640.000    1.375
  59670.000    1.368
  59700.000    1.315
  59730.000    1.221
  59760.000    1.333
  59790.000    1.376
  59820.000    1.256
  59850.000    1.359
  59880.000    1.319
  59910.000    1.268
  59940.000    1.236
  59970.000    1.287
  60000.000    1.418
  60030.000    1.235
  60060.000    1.178
  60090.000    1.250
  60120.000    1.352
  60150.000    1.002
  60180.000    1.305
  60210.000    1.203
  60240.000    1.109
  60270.000    1.271
  60300.000    1.192
  60330.000    1.305
  60360.000    1.238
  60390.000    1.116
  60420.000    1.304
  60450.000    1.412
  60480.000    1.457
  60510.000    1.326
  60540.000    1.378
  60570.000    1.081
  60600.000    1.197
  60630.000    1.097
  60660.000    1.212
  60690.000    1.194
  60720.000    1.275
  60750.000    1.205
  60780.000    1.127
  60810.000    1.356
  60840.000    1.339
  60870.000    1.318
  60900.000    1.256
  60930.000    1.094
  60960.000    1.348
  60990.000    1.428
  61020.000    1.288
  61050.000    1.367
  61080.000    1.110
  61110.000    1.279
  61140.000    1.268
  61170.000    1.207
  61200.000    1.147
  61230.000    1.352
  61260.000    1.295
  61290.000    1.216
  61320.000    1.403
  61350.000    1.295
  61380.000    1.358
  61410.000    1.322
  61440.000    1.327
  61470.000    1.390
  61500.000    1.302
  61530.000    1.311
  61560.000    1.129
  61590.000    1.232
  61620.000    0.982
  61650.000    1.107
  61680.000    1.258
  61710.000    1.468
  61740.000    1.300
  61770.000    1.209
  61800.000    1.250
  61830.000    1.204
  61860.000    1.107
  61890.000    1.209
  61920.000    1.310
  61950.000    1.302
  61980.000    1.285
  62010.000    1.262
  62040.000    1.233
  62070.000    1.158
  62100.000    1.308
  62130.000    1.385
  62160.000    1.203
  62190.000    1.262
  62220.000    1.230
  62250.000    1.242
  62280.000    1.243
  62310.000    1.265
  62340.000    1.313
  62370.000    1.246
  62400.000    1.170
  62430.000    1.209
  62460.000    1.392
  62490.000    1.441
  62520.000    1.425
  62550.000    1.328
  62580.000    1.318
  62610.000    1.321
  62640.000    1.333
  62670.000    1.229
  62700.000    1.431
  62730.000    1.399
  62760.000    1.355
  62790.000    1.290
  62820.000    1.287
  62850.000    1.376
  62880.000    1.342
  62910.000    1.368
  62940.000    1.362
  62970.000    1.270
  63000.000    1.339
  63030.000    1.294
  63060.000    1.432
  63090.000    1.276
  63120.000    1.355
  63150.000    1.310
  63180.000    1.400
  63210.000    1.420
  63240.000    1.396
  63270.000    1.323
  63300.000    1.261
  63330.000    1.266
  63360.000    1.240
  63390.000    1.279
  63420.000    1.353
  63450.000    1.303
  63480.000    1.304
  63510.000    1.322
  63540.000    1.369
  63570.000    1.133
  63600.000    1.317
  63630.000    1.319
  63660.000    1.198
  63690.000    1.363
  63720.000    1.352
  63750.000    1.442
  63780.000    1.406
  63810.000    1.441
  63840.000    1.307
  63870.000    1.338
  63900.000    1.436
  63930.000    1.443
  63960.000    1.449
  63990.000    1.394
  64020.000    1.252
  64050.000    1.241
  64080.000    1.339
  64110.000    1.378
  64140.000    1.383
  64170.000    1.361
  64200.000    1.382
  64230.000    1.229
  64260.000    1.499
  64290.000    1.175
  64320.000    1.337
  64350.000    1.444
  64380.000    1.206
  64410.000    1.345
  64440.000    1.325
  64470.000    1.360
  64500.000    1.401
  64530.000    1.111
  64560.000    1.315
  64590.000    1.237
  64620.000    1.470
  64650.000    1.461
  64680.000    1.226
  64710.000    1.235
  64740.000    1.311
  64770.000    1.336
  64800.000    1.395
  64830.000    1.339
  64860.000    1.321
  64890.000    1.322
  64920.000    1.203
  64950.000    1.408
  64980.000    1.305
  65010.000    1.404
  65040.000    1.245
  65070.000    1.253
  65100.000    1.342
  65130.000    1.237
  65160.000    1.299
  65190.000    1.209
  65220.000    1.204
  65250.000    1.307
  65280.000    1.171
  65310.000    1.275
  65340.000    1.420
  65370.000    1.284
  65400.000    1.199
  65430.000    1.289
  65460.000    1.381
  65490.000    1.174
  65520.000    1.310
  65550.000    1.188
  65580.000    1.240
  65610.000    1.264
  65640.000    1.240
  65670.000    1.409
  65700.000    1.368
  65730.000    1.275
  65760.000    1.183
  65790.000    1.115
  65820.000    1.207
  65850.000    1.283
  65880.000    1.397
  65910.000    1.434
  65940.000    1.459
  65970.000    1.413
  66000.000    1.332
  66030.000    1.270
  66060.000    1.369
  66090.000    1.360
  66120.000    1.329
  66150.000    1.408
  66180.000    1.377
  66210.000    1.333
  66240.000    1.449
  66270.000    1.384
  66300.000    1.104
  66330.000    1.358
  66360.000    1.454
  66390.000    1.279
  66420.000    1.277
  66450.000    1.369
  66480.000    1.310
  66510.000    1.271
  66540.000    1.308
  66570.000    1.342
  66600.000    1.322
  66630.000    1.303
  66660.000    1.405
  66690.000    1.324
  66720.000    1.302
  66750.000    1.419
  66780.000    1.397
  66810.000    1.346
  66840.000    1.368
  66870.000    1.342
  66900.000    1.179
  66930.000    1.349
  66960.000    1.307
  66990.000    1.173
  67020.000    1.303
  67050.000    1.302
  67080.000    1.374
  67110.000    1.303
  67140.000    1.334
  67170.000    1.229
  67200.000    1.394
  67230.000    1.375
  67260.000    1.421
  67290.000    1.436
  67320.000    1.303
  67350.000    1.327
  67380.000    1.297
  67410.000    1.255
  67440.000    1.374
  67470.000    1.263
  67500.000    1.350
  67530.000    1.276
  67560.000    1.346
  67590.000    1.417
  67620.000    1.216
  67650.000    1.341
  67680.000    1.312
  67710.000    1.407
  67740.000    1.334
  67770.000    1.254
  67800.000    1.444
  67830.000    1.404
  67860.000    1.300
  67890.000    1.333
  67920.000    1.383
  67950.000    1.433
  67980.000    1.513
  68010.000    1.369
  68040.000    1.429
  68070.000    1.300
  68100.000    1.472
  68130.000    1.365
  68160.000    1.474
  68190.000    1.462
  68220.000    1.306
  68250.000    1.389
  68280.000    1.351
  68310.000    1.337
  68340.000    1.296
  68370.000    1.253
  68400.000    1.446
  68430.000    1.304
  68460.000    1.354
  68490.000    1.355
  68520.000    1.229
  68550.000    1.338
  68580.000    1.428
  68610.000    1.349
  68640.000    1.346
  68670.000    1.425
  68700.000    1.415
  68730.000    1.368
  68760.000    1.371
  68790.000    1.348
  68820.000    1.391
  68850.000    1.400
  68880.000    1.366
  68910.000    1.327
  68940.000    1.321
  68970.000    1.395
  69000.000    1.373
  69030.000    1.293
  69060.000    1.258
  69090.000    1.259
  69120.000    1.376
  69150.000    1.320
  69180.000    1.388
  69210.000    1.369
  69240.000    1.276
  69270.000    1.386
  69300.000    1.417
  69330.000    1.483
  69360.000    1.288
  69390.000    1.404
  69420.000    1.426
  69450.000    1.397
  69480.000    1.333
  69510.000    1.250
  69540.000    1.291
  69570.000    1.505
  69600.000    1.463
  69630.000    1.346
  69660.000    1.419
  69690.000    1.340
  69720.000    1.304
  69750.000    1.244
  69780.000    1.448
  69810.000    1.302
  69840.000    1.245
  69870.000    1.203
  69900.000    1.142
  69930.000    1.343
  69960.000    1.349
  69990.000    1.419
  70020.000    1.343
  70050.000    1.341
  70080.000    1.313
  70110.000    1.367
  70140.000    1.442
  70170.000    1.222
  70200.000    1.416
  70230.000    1.260
  70260.000    1.272
  70290.000    1.189
  70320.000    1.329
  70350.000    1.330
  70380.000    1.424
  70410.000    1.428
  70440.000    1.403
  70470.000    1.294
  70500.000    1.304
  70530.000    1.396
  70560.000    1.418
  70590.000    1.272
  70620.000    1.416
  70650.000    1.395
  70680.000    1.248
  70710.000    1.399
  70740.000    1.368
  70770.000    1.458
  70800.000    1.284
  70830.000    1.300
  70860.000    1.447
  70890.000    1.395
  70920.000    1.147
  70950.000    1.406
  70980.000    1.342
  71010.000    1.354
  71040.000    1.315
  71070.000    1.365
  71100.000    1.260
  71130.000    1.438
  71160.000    1.425
  71190.000    1.227
  71220.000    1.162
  71250.000    1.370
  71280.000    1.221
  71310.000    1.232
  71340.000    1.196
  71370.000    1.352
  71400.000    1.334
  71430.000    1.328
  71460.000    1.325
  71490.000    1.328
  71520.000    1.418
  71550.000    1.388
  71580.000    1.365
  71610.000    1.277
  71640.000    1.207
  71670.000    1.183
  71700.000    1.305
  71730.000    1.310
  71760.000    1.343
  71790.000    1.221
  71820.000    1.111
  71850.000    1.375
  71880.000    1.335
  71910.000    1.360
  71940.000    1.180
  71970.000    1.320
  72000.000    1.131
  72030.000    1.386
  72060.000    1.355
  72090.000    1.323
  72120.000    1.486
  72150.000    1.402
  72180.000    1.301
  72210.000    1.249
  72240.000    1.385
  72270.000    1.396
  72300.000    1.453
  72330.000    1.322
  72360.000    1.293
  72390.000    1.278
  72420.000    1.544
  72450.000    1.496
  72480.000    1.352
  72510.000    1.489
  72540.000    1.351
  72570.000    1.321
  72600.000    1.424
  72630.000    1.332
  72660.000    1.387
  72690.000    1.383
  72720.000    1.179
  72750.000    1.329
  72780.000    1.357
  72810.000    1.423
  72840.000    1.321
  72870.000    1.236
  72900.000    1.355
  72930.000    1.366
  72960.000    1.343
  72990.000    1.321
  73020.000    1.257
  73050.000    1.324
  73080.000    1.356
  73110.000    1.251
  73140.000    1.194
  73170.000    1.213
  73200.000    1.376
  73230.000    1.096
  73260.000    1.323
  73290.000    1.348
  73320.000    1.245
  73350.000    1.328
  73380.000    1.323
  73410.000    1.381
  73440.000    1.321
  73470.000    1.313
  73500.000    1.254
  73530.000    1.304
  73560.000    1.331
  73590.000    1.351
  73620.000    1.390
  73650.000    1.227
  73680.000    1.276
  73710.000    0.922
  73740.000    1.087
  73770.000    1.314
  73800.000    1.181
  73830.000    1.242
  73860.000    1.096
  73890.000    1.041
  73920.000    1.140
  73950.000    1.164
  73980.000    1.183
  74010.000    1.254
  74040.000    1.241
  74070.000    1.166
  74100.000    1.187
  74130.000    1.236
  74160.000    1.295
  74190.000    1.158
  74220.000    1.016
  74250.000    1.105
  74280.000    1.319
  74310.000    1.182
  74340.000    1.156
  74370.000    1.041
  74400.000    1.157
  74430.000    1.103
  74460.000    1.236
  74490.000    1.047
  74520.000    1.307
  74550.000    1.206
  74580.000    1.302
  74610.000    1.139
  74640.000    1.280
  74670.000    1.282
  74700.000    1.334
  74730.000    1.065
  74760.000    1.304
  74790.000    1.102
  74820.000    1.385
  74850.000    1.219
  74880.000    1.227
  74910.000    1.259
  74940.000    1.273
  74970.000    1.111
  75000.000    1.256
  75030.000    1.253
  75060.000    1.225
  75090.000    1.393
  75120.000    1.329
  75150.000    1.214
  75180.000    1.338
  75210.000    1.342
  75240.000    1.419
  75270.000    1.555
  75300.000    1.413
  75330.000    1.426
  75360.000    1.445
  75390.000    1.355
  75420.000    1.301
  75450.000    1.270
  75480.000    1.451
  75510.000    1.262
  75540.000    1.219
  75570.000    1.084
  75600.000    1.023
  75630.000    1.246
  75660.000    1.209
  75690.000    1.322
  75720.000    1.284
  75750.000    1.054
  75780.000    1.234
  75810.000    1.303
  75840.000    1.280
  75870.000    1.382
  75900.000    1.316
  75930.000    1.229
  75960.000    1.241
  75990.000    1.430
  76020.000    1.228
  76050.000    1.133
  76080.000    1.362
  76110.000    1.170
  76140.000    1.191
  76170.000    1.187
  76200.000    1.279
  76230.000    1.131
  76260.000    1.248
  76290.000    1.076
  76320.000    1.189
  76350.000    1.213
  76380.000    1.174
  76410.000    1.254
  76440.000    1.126
  76470.000    1.135
  76500.000    1.221
  76530.000    1.105
  76560.000    1.107
  76590.000    1.268
  76620.000    1.169
  76650.000    1.149
  76680.000    1.222
  76710.000    1.089
  76740.000    1.207
  76770.000    1.059
  76800.000    1.079
  76830.000    1.373
  76860.000    1.153
  76890.000    1.376
  76920.000    1.499
  76950.000    1.221
  76980.000    1.329
  77010.000    1.260
  77040.000    1.352
  77070.000    1.354
  77100.000    1.226
  77130.000    1.315
  77160.000    1.312
  77190.000    1.406
  77220.000    1.287
  77250.000    1.252
  77280.000    1.341
  77310.000    1.438
  77340.000    1.416
  77370.000    1.515
  77400.000    1.477
  77430.000    1.386
  77460.000    1.420
  77490.000    1.499
  77520.000    1.814
  77550.000    1.611
  77580.000    1.595
  77610.000    1.609
  77640.000    1.642
  77670.000    1.816
  77700.000    1.685
  77730.000    1.725
  77760.000    1.681
  77790.000    1.387
  77820.000    1.486
  77850.000    1.372
  77880.000    1.373
  77910.000    1.640
  77940.000    1.756
  77970.000    1.694
  78000.000    1.705
  78030.000    1.686
  78060.000    1.602
  78090.000    1.738
  78120.000    1.780
  78150.000    1.705
  78180.000    1.665
  78210.000    1.571
  78240.000    1.545
  78270.000    1.467
  78300.000    1.436
  78330.000    1.583
  78360.000    1.735
  78390.000    1.784
  78420.000    1.700
  78450.000    1.636
  78480.000    1.672
  78510.000    1.685
  78540.000    1.564
  78570.000    1.440
  78600.000    1.537
  78630.000    1.591
  78660.000    1.542
  78690.000    1.607
  78720.000    1.634
  78750.000    1.712
  78780.000    1.761
  78810.000    1.821
  78840.000    1.774
  78870.000    1.829
  78900.000    1.684
  78930.000    1.809
  78960.000    1.745
  78990.000    1.694
  79020.000    1.734
  79050.000    1.762
  79080.000    1.716
  79110.000    1.691
  79140.000    1.669
  79170.000    1.763
  79200.000    1.642
  79230.000    1.440
  79260.000    1.351
  79290.000    1.353
  79320.000    1.365
  79350.000    1.371
  79380.000    1.381
  79410.000    1.435
  79440.000    1.450
  79470.000    1.494
  79500.000    1.504
  79530.000    1.452
  79560.000    1.494
  79590.000    1.385
  79620.000    1.310
  79650.000    1.393
  79680.000    1.467
  79710.000    1.443
  79740.000    1.254
  79770.000    1.233
  79800.000    1.146
  79830.000    0.995
  79860.000    1.117
  79890.000    0.990
  79920.000    1.127
  79950.000    1.178
  79980.000    1.310
  80010.000    1.322
  80040.000    1.200
  80070.000    1.382
  80100.000    1.241
  80130.000    1.329
  80160.000    1.341
  80190.000    1.326
  80220.000    1.430
  80250.000    1.405
  80280.000    1.493
  80310.000    1.414
  80340.000    1.161
  80370.000    1.306
  80400.000    1.259
  80430.000    1.305
  80460.000    1.232
  80490.000    1.140
  80520.000    1.145
  80550.000    1.066
  80580.000    1.221
  80610.000    1.171
  80640.000    1.216
  80670.000    1.125
  80700.000    1.210
  80730.000    1.041
  80760.000    1.137
  80790.000    1.101
  80820.000    1.047
  80850.000    1.149
  80880.000    1.049
  80910.000    0.951
  80940.000    1.038
  80970.000    1.090
  81000.000    0.974
  81030.000    0.973
  81060.000    1.389
  81090.000    1.345
  81120.000    1.184
  81150.000    1.079
  81180.000    1.409
  81210.000    1.593
  81240.000    1.496
  81270.000    1.256
  81300.000    1.361
  81330.000    1.408
  81360.000    1.468
  81390.000    1.463
  81420.000    1.171
  81450.000    1.279
  81480.000    1.560
  81510.000    1.323
  81540.000    1.601
  81570.000    1.494
  81600.000    1.433
  81630.000    1.346
  81660.000    1.385
  81690.000    1.267
  81720.000    1.307
  81750.000    1.326
  81780.000    1.469
  81810.000    1.393
  81840.000    1.374
  81870.000    1.332
  81900.000    1.291
  81930.000    1.314
  81960.000    1.201
  81990.000    1.196
  82020.000    1.149
  82050.000    1.181
  82080.000    1.162
  82110.000    1.142
  82140.000    1.228
  82170.000    1.323
  82200.000    1.268
  82230.000    1.243
  82260.000    1.252
  82290.000    1.301
  82320.000    1.338
  82350.000    1.187
  82380.000    1.175
  82410.000    1.205
  82440.000    1.156
  82470.000    1.264
  82500.000    1.150
  82530.000    1.326
  82560.000    1.201
  82590.000    1.225
  82620.000    1.402
  82650.000    1.223
  82680.000    1.200
  82710.000    1.185
  82740.000    1.265
  82770.000    1.100
  82800.000    1.056
  82830.000    1.249
  82860.000    1.228
  82890.000    1.274
  82920.000    1.248
  82950.000    1.295
  82980.000    1.307
  83010.000    1.217
  83040.000    1.274
  83070.000    1.125
  83100.000    1.199
  83130.000    1.348
  83160.000    1.228
  83190.000    1.201
  83220.000    1.259
  83250.000    1.219
  83280.000    1.296
  83310.000    1.322
  83340.000    1.245
  83370.000    1.326
  83400.000    1.267
  83430.000    1.227
  83460.000    1.298
  83490.000    1.243
  83520.000    1.315
  83550.000    1.312
  83580.000    1.283
  83610.000    1.309
  83640.000    1.242
  83670.000    1.265
  83700.000    1.197
  83730.000    1.199
  83760.000    1.137
  83790.000    1.237
  83820.000    1.239
  83850.000    1.158
  83880.000    1.170
  83910.000    1.124
  83940.000    1.165
  83970.000    1.218
  84000.000    1.179
  84030.000    1.249
  84060.000    1.231
  84090.000    1.241
  84120.000    1.250
  84150.000    1.034
  84180.000    1.139
  84210.000    1.139
  84240.000    1.156
  84270.000    1.292
  84300.000    1.204
  84330.000    1.302
  84360.000    1.106
  84390.000    1.170
  84420.000    1.326
  84450.000    1.174
  84480.000    1.254
  84510.000    1.198
  84540.000    1.194
  84570.000    1.121
  84600.000    1.195
  84630.000    1.209
  84660.000    1.234
  84690.000    1.220
  84720.000    1.347
  84750.000    1.272
  84780.000    1.288
  84810.000    1.290
  84840.000    1.175
  84870.000    1.204
  84900.000    1.248
  84930.000    1.244
  84960.000    1.278
  84990.000    1.299
  85020.000    1.332
  85050.000    1.320
  85080.000    1.337
  85110.000    1.385
  85140.000    1.298
  85170.000    1.380
  85200.000    1.360
  85230.000    1.404
  85260.000    1.393
  85290.000    1.359
  85320.000    1.433
  85350.000    1.333
  85380.000    1.348
  85410.000    1.450
  85440.000    1.347
  85470.000    1.306
  85500.000    1.368
  85530.000    1.342
  85560.000    1.369
  85590.000    1.316
  85620.000    1.463
  85650.000    1.405
  85680.000    1.272
  85710.000    1.397
  85740.000    1.307
  85770.000    1.316
  85800.000    1.344
  85830.000    1.279
  85860.000    1.434
  85890.000    1.354
  85920.000    1.242
  85950.000    1.434
  85980.000    1.315
  86010.000    1.278
  86040.000    1.328
  86070.000    1.340
  86100.000    1.391
  86130.000    1.265
  86160.000    1.337
  86190.000    1.366
  86220.000    1.334
  86250.000    1.524
  86280.000    1.318
  86310.000    1.403
  86340.000    1.236
  86370.000    1.298
  86400.000    1.431
  86430.000    1.273
  86460.000    1.204
  86490.000    1.412
  86520.000    1.345
  86550.000    1.315
  86580.000    1.327
  86610.000    1.380
  86640.000    1.298
  86670.000    1.430
  86700.000    1.318
  86730.000    1.361
  86760.000    1.417
  86790.000    1.242
  86820.000    1.219
  86850.000    1.293
  86880.000    1.249
  86910.000    1.254
  86940.000    1.366
  86970.000    1.375
  87000.000    1.380
  87030.000    1.207
  87060.000    1.299
  87090.000    1.236
  87120.000    1.280
  87150.000    1.294
  87180.000    1.280
  87210.000    1.299
  87240.000    1.235
  87270.000    1.185
  87300.000    1.296
  87330.000    1.305
  87360.000    1.275
  87390.000    1.310
  87420.000    1.247
  87450.000    1.605
  87480.000    1.594
  87510.000    1.598
  87540.000    1.641
  87570.000    1.600
  87600.000    1.653
  87630.000    1.560
  87660.000    1.468
  87690.000    1.466
  87720.000    1.402
  87750.000    1.435
  87780.000    1.603
  87810.000    1.658
  87840.000    1.709
  87870.000    1.728
  87900.000    1.604
  87930.000    1.518
  87960.000    1.443
  87990.000    1.329
  88020.000    1.460
  88050.000    1.631
  88080.000    1.450
  88110.000    1.558
  88140.000    1.559
  88170.000    1.498
  88200.000    1.621
  88230.000    1.574
  88260.000    1.567
  88290.000    1.707
  88320.000    1.539
  88350.000    1.626
  88380.000    1.592
  88410.000    1.638
  88440.000    1.546
  88470.000    1.603
  88500.000    1.639
  88530.000    1.580
  88560.000    1.635
  88590.000    1.548
  88620.000    1.581
  88650.000    1.516
  88680.000    1.530
  88710.000    1.656
  88740.000    1.696
  88770.000    1.513
  88800.000    1.551
  88830.000    1.557
  88860.000    1.584
  88890.000    1.621
  88920.000    1.699
  88950.000    1.615
  88980.000    1.633
  89010.000    1.551
  89040.000    1.547
  89070.000    1.585
  89100.000    1.648
  89130.000    1.490
  89160.000    1.544
  89190.000    1.479
  89220.000    1.443
  89250.000    1.540
  89280.000    1.490
  89310.000    1.502
  89340.000    1.461
  89370.000    1.473
  89400.000    1.496
  89430.000    1.331
  89460.000    1.547
  89490.000    1.450
  89520.000    1.449
  89550.000    1.577
  89580.000    1.515
  89610.000    1.538
  89640.000    1.559
  89670.000    1.476
  89700.000    1.383
  89730.000    1.530
  89760.000    1.466
  89790.000    1.499
  89820.000    1.504
  89850.000    1.504
  89880.000    1.381
  89910.000    1.496
  89940.000    1.347
  89970.000    1.530
  90000.000    1.448
  90030.000    1.557
  90060.000    1.541
  90090.000    1.595
  90120.000    1.622
  90150.000    1.375
  90180.000    1.500
  90210.000    1.555
  90240.000    1.535
  90270.000    1.486
  90300.000    1.576
  90330.000    1.515
  90360.000    1.552
  90390.000    1.435
  90420.000    1.509
  90450.000    1.538
  90480.000    1.644
  90510.000    1.673
  90540.000    1.568
  90570.000    1.649
  90600.000    1.546
  90630.000    1.528
  90660.000    1.646
  90690.000    1.569
  90720.000    1.513
  90750.000    1.331
  90780.000    1.558
  90810.000    1.485
  90840.000    1.686
  90870.000    1.620
  90900.000    1.608
  90930.000    1.651
  90960.000    1.647
  90990.000    1.612
  91020.000    1.653
  91050.000    1.636
  91080.000    1.531
  91110.000    1.651
  91140.000    1.507
  91170.000    1.530
  91200.000    1.391
  91230.000    1.461
  91260.000    1.719
  91290.000    1.770
  91320.000    1.760
  91350.000    1.556
  91380.000    1.607
  91410.000    1.623
  91440.000    1.617
  91470.000    1.667
  91500.000    1.614
  91530.000    1.637
  91560.000    1.637
  91590.000    1.604
  91620.000    1.420
  91650.000    1.561
  91680.000    1.560
  91710.000    1.604
  91740.000    1.660
  91770.000    1.564
  91800.000    1.436
  91830.000    1.573
  91860.000    1.482
  91890.000    1.393
  91920.000    1.412
  91950.000    1.561
  91980.000    1.352
  92010.000    1.575
  92040.000    1.461
  92070.000    1.490
  92100.000    1.652
  92130.000    1.393
  92160.000    1.377
  92190.000    1.544
  92220.000    1.617
  92250.000    1.569
  92280.000    1.713
  92310.000    1.567
  92340.000    1.707
  92370.000    1.552
  92400.000    1.499
  92430.000    1.449
  92460.000    1.493
  92490.000    1.490
  92520.000    1.589
  92550.000    1.508
  92580.000    1.366
  92610.000    1.422
  92640.000    1.538
  92670.000    1.526
  92700.000    1.439
  92730.000    1.488
  92760.000    1.383
  92790.000    1.655
  92820.000    1.495
  92850.000    1.720
  92880.000    1.633
  92910.000    1.660
  92940.000    1.551
  92970.000    1.592
  93000.000    1.478
  93030.000    1.547
  93060.000    1.548
  93090.000    1.551
  93120.000    1.506
  93150.000    1.471
  93180.000    1.590
  93210.000    1.369
  93240.000    1.349
  93270.000    1.507
  93300.000    1.477
  93330.000    1.472
  93360.000    1.454
  93390.000    1.445
  93420.000    1.460
  93450.000    1.486
  93480.000    1.284
  93510.000    1.207
  93540.000    1.171
  93570.000    1.116
  93600.000    1.168
  93630.000    1.224
  93660.000    1.318
  93690.000    1.260
  93720.000    1.195
  93750.000    1.282
  93780.000    1.283
  93810.000    1.163
  93840.000    1.326
  93870.000    1.250
  93900.000    1.341
  93930.000    1.258
  93960.000    1.232
  93990.000    1.161
  94020.000    1.311
  94050.000    1.215
  94080.000    1.157
  94110.000    1.266
  94140.000    1.281
  94170.000    1.205
  94200.000    1.216
  94230.000    1.264
  94260.000    1.316
  94290.000    1.250
  94320.000    1.395
  94350.000    1.303
  94380.000    1.223
  94410.000    1.301
  94440.000    1.428
  94470.000    1.269
  94500.000    1.285
  94530.000    1.184
  94560.000    1.077
  94590.000    1.285
  94620.000    1.196
  94650.000    1.108
  94680.000    1.074
  94710.000    1.142
  94740.000    1.188
  94770.000    1.285
  94800.000    1.175
  94830.000    1.259
  94860.000    1.300
  94890.000    1.309
  94920.000    1.268
  94950.000    1.221
  94980.000    1.260
  95010.000    1.085
  95040.000    1.101
  95070.000    1.250
  95100.000    1.442
  95130.000    1.449
  95160.000    1.456
  95190.000    1.367
  95220.000    1.380
  95250.000    1.341
  95280.000    1.232
  95310.000    1.235
  95340.000    1.312
  95370.000    1.393
  95400.000    1.295
  95430.000    1.249
  95460.000    1.254
  95490.000    1.352
  95520.000    1.304
  95550.000    1.258
  95580.000    1.235
  95610.000    1.293
  95640.000    1.172
  95670.000    1.140
  95700.000    1.306
  95730.000    1.315
  95760.000    1.246
  95790.000    1.308
  95820.000    1.304
  95850.000    1.296
  95880.000    1.380
  95910.000    1.285
  95940.000    1.308
  95970.000    1.249
  96000.000    1.412
  96030.000    1.333
  96060.000    1.224
  96090.000    1.295
  96120.000    1.313
  96150.000    1.442
  96180.000    1.267
  96210.000    1.318
  96240.000    1.115
  96270.000    1.328
  96300.000    1.351
  96330.000    1.328
  96360.000    1.262
  96390.000    1.407
  96420.000    1.326
  96450.000    1.342
  96480.000    1.457
  96510.000    1.279
  96540.000    1.421
  96570.000    1.149
  96600.000    1.260
  96630.000    1.282
  96660.000    1.235
  96690.000    1.281
  96720.000    1.416
  96750.000    1.325
  96780.000    1.361
  96810.000    1.463
  96840.000    1.384
  96870.000    1.404
  96900.000    1.241
  96930.000    1.433
  96960.000    1.278
  96990.000    1.319
  97020.000    1.399
  97050.000    1.247
  97080.000    1.271
  97110.000    1.273
  97140.000    1.260
  97170.000    1.264
  97200.000    1.274
  97230.000    1.240
  97260.000    1.267
  97290.000    1.246
  97320.000    1.257
  97350.000    1.221
  97380.000    1.221
  97410.000    1.301
  97440.000    1.152
  97470.000    1.259
  97500.000    1.369
  97530.000    1.456
  97560.000    1.529
  97590.000    1.515
  97620.000    1.478
  97650.000    1.534
  97680.000    1.506
  97710.000    1.411
  97740.000    1.536
  97770.000    1.531
  97800.000    1.389
  97830.000    1.400
  97860.000    1.499
  97890.000    1.418
  97920.000    1.531
  97950.000    1.336
  97980.000    1.407
  98010.000    1.492
  98040.000    1.461
  98070.000    1.400
  98100.000    1.530
  98130.000    1.500
  98160.000    1.486
  98190.000    1.549
  98220.000    1.540
  98250.000    1.445
  98280.000    1.470
  98310.000    1.367
  98340.000    1.444
  98370.000    1.387
  98400.000    1.385
  98430.000    1.344
  98460.000    1.465
  98490.000    1.414
  98520.000    1.362
  98550.000    1.531
  98580.000    1.489
  98610.000    1.464
  98640.000    1.515
  98670.000    1.319
  98700.000    1.389
  98730.000    1.480
  98760.000    1.493
  98790.000    1.371
  98820.000    1.467
  98850.000    1.425
  98880.000    1.294
  98910.000    1.506
  98940.000    1.520
  98970.000    1.418
  99000.000    1.189
  99030.000    1.273
  99060.000    1.260
  99090.000    1.216
  99120.000    1.361
  99150.000    1.337
  99180.000    1.330
  99210.000    1.255
  99240.000    1.310
  99270.000    1.171
  99300.000    1.339
  99330.000    1.207
  99360.000    1.297
  99390.000    1.423
  99420.000    1.231
  99450.000    1.280
  99480.000    1.395
  99510.000    1.415
  99540.000    1.328
  99570.000    1.259
  99600.000    1.469
  99630.000    1.338
  99660.000    1.312
  99690.000    1.311
  99720.000    1.303
  99750.000    1.387
  99780.000    1.305
  99810.000    1.458
  99840.000    1.360
  99870.000    1.329
  99900.000    1.435
  99930.000    1.379
  99960.000    1.369
  99990.000    1.342
