# Supplementary material for: Identification and validation of biomarkers associated with lactic acid metabolism in diabetic nephropathy
Source: PeerJ. 2026 Mar 3;14:e20761. doi: 10.7717/peerj.20761 (PMC12965171; doi:10.7717/peerj.20761)
Supplement: Supplemental Information 52 [file peerj-14-20761-s052.xvg]

# This file was created Mon Jul 14 02:50:35 2025
# Created by:
#                      :-) GROMACS - gmx hbond, 2023.2 (-:
# 
# Executable:   /usr/local/gromacs/bin/gmx
# Data prefix:  /usr/local/gromacs
# Working dir:  /root/autodl-tmp/102_NJZK-20403-7-2/PTGS2_CIMICOXIB-67890
# Command line:
#   gmx hbond -s md_0_1.tpr -f md_nopbc.xtc -num hbond_num.xvg
# gmx hbond is part of G R O M A C S:
#
# Getting the Right Output Means no Artefacts in Calculating Stuff
#
@    title "Hydrogen Bonds"
@    xaxis  label "Time (ps)"
@    yaxis  label "Number"
@TYPE xy
@ view 0.15, 0.15, 0.75, 0.85
@ legend on
@ legend box on
@ legend loctype view
@ legend 0.78, 0.8
@ legend length 2
@ s0 legend "Hydrogen bonds"
@ s1 legend "Pairs within 0.35 nm"
         0           0           0
        30           0           0
        60           0           0
        90           0           0
       120           0           0
       150           0           0
       180           0           0
       210           0           0
       240           0           0
       270           0           0
       300           0           0
       330           0           0
       360           0           0
       390           0           0
       420           0           0
       450           0           0
       480           0           0
       510           0           0
       540           0           0
       570           0           0
       600           0           0
       630           0           0
       660           0           1
       690           0           0
       720           0           0
       750           0           1
       780           0           0
       810           0           1
       840           0           0
       870           0           0
       900           0           0
       930           0           0
       960           0           0
       990           0           0
      1020           0           0
      1050           0           1
      1080           0           1
      1110           0           1
      1140           0           0
      1170           0           0
      1200           0           0
      1230           0           0
      1260           0           0
      1290           0           0
      1320           0           0
      1350           0           0
      1380           1           5
      1410           1           0
      1440           0           0
      1470           0           0
      1500           0           0
      1530           0           2
      1560           2           0
      1590           1           2
      1620           1           1
      1650           1           2
      1680           1           0
      1710           0           3
      1740           0           4
      1770           1           4
      1800           0           0
      1830           0           0
      1860           1           2
      1890           0           0
      1920           0           1
      1950           0           1
      1980           0           3
      2010           0           0
      2040           0           1
      2070           0           1
      2100           0           2
      2130           0           1
      2160           1           1
      2190           2           3
      2220           0           3
      2250           0           2
      2280           0           1
      2310           0           0
      2340           0           0
      2370           0           0
      2400           1           1
      2430           0           0
      2460           0           2
      2490           0           3
      2520           0           1
      2550           0           2
      2580           0           1
      2610           0           2
      2640           1           0
      2670           0           0
      2700           0           4
      2730           0           0
      2760           0           0
      2790           0           1
      2820           0           2
      2850           0           0
      2880           0           1
      2910           2           2
      2940           0           0
      2970           0           5
      3000           0           0
      3030           0           0
      3060           0           0
      3090           0           2
      3120           0           0
      3150           0           0
      3180           0           0
      3210           0           0
      3240           0           0
      3270           0           0
      3300           0           0
      3330           0           0
      3360           0           0
      3390           0           0
      3420           0           0
      3450           0           0
      3480           0           0
      3510           0           0
      3540           0           0
      3570           0           0
      3600           0           0
      3630           0           0
      3660           0           0
      3690           0           0
      3720           0           0
      3750           0           0
      3780           0           3
      3810           0           0
      3840           0           0
      3870           0           1
      3900           0           0
      3930           0           2
      3960           0           1
      3990           0           0
      4020           0           4
      4050           0           0
      4080           0           1
      4110           0           1
      4140           0           1
      4170           0           2
      4200           0           3
      4230           0           2
      4260           0           0
      4290           0           0
      4320           0           0
      4350           0           0
      4380           0           0
      4410           0           1
      4440           0           0
      4470           0           0
      4500           0           0
      4530           0           1
      4560           0           1
      4590           0           0
      4620           0           0
      4650           0           0
      4680           0           0
      4710           0           2
      4740           0           2
      4770           0           2
      4800           0           2
      4830           0           1
      4860           0           1
      4890           0           2
      4920           0           2
      4950           0           1
      4980           1           2
      5010           0           5
      5040           0           1
      5070           0           0
      5100           0           0
      5130           0           0
      5160           0           0
      5190           0           0
      5220           0           0
      5250           0           0
      5280           0           0
      5310           0           1
      5340           0           0
      5370           0           0
      5400           0           0
      5430           0           0
      5460           0           0
      5490           0           0
      5520           0           0
      5550           0           0
      5580           0           0
      5610           0           0
      5640           0           0
      5670           0           0
      5700           0           0
      5730           0           0
      5760           0           0
      5790           0           0
      5820           0           0
      5850           0           0
      5880           0           0
      5910           0           0
      5940           0           0
      5970           0           0
      6000           0           0
      6030           0           0
      6060           0           0
      6090           0           0
      6120           0           0
      6150           0           0
      6180           0           1
      6210           0           0
      6240           0           1
      6270           1           0
      6300           1           0
      6330           1           0
      6360           1           0
      6390           1           1
      6420           1           0
      6450           0           1
      6480           0           1
      6510           1           0
      6540           1           0
      6570           1           0
      6600           0           1
      6630           1           0
      6660           1           0
      6690           1           0
      6720           1           0
      6750           0           0
      6780           0           1
      6810           1           0
      6840           0           0
      6870           0           0
      6900           0           2
      6930           0           2
      6960           0           1
      6990           0           1
      7020           1           2
      7050           1           2
      7080           0           0
      7110           0           2
      7140           0           3
      7170           1           2
      7200           1           2
      7230           0           5
      7260           0           2
      7290           0           2
      7320           0           4
      7350           0           2
      7380           1           3
      7410           0           1
      7440           0           2
      7470           1           5
      7500           0           3
      7530           0           2
      7560           0           4
      7590           0           3
      7620           0           1
      7650           0           1
      7680           0           2
      7710           0           1
      7740           0           2
      7770           0           2
      7800           0           0
      7830           0           1
      7860           0           1
      7890           0           2
      7920           0           1
      7950           0           0
      7980           0           1
      8010           0           1
      8040           0           1
      8070           0           1
      8100           0           1
      8130           0           3
      8160           0           2
      8190           0           1
      8220           0           2
      8250           0           1
      8280           0           2
      8310           0           3
      8340           0           1
      8370           0           1
      8400           0           2
      8430           0           0
      8460           1           1
      8490           0           1
      8520           1           2
      8550           1           1
      8580           0           2
      8610           0           1
      8640           0           1
      8670           0           2
      8700           1           1
      8730           0           1
      8760           0           1
      8790           0           2
      8820           0           1
      8850           0           1
      8880           0           1
      8910           0           1
      8940           0           1
      8970           0           2
      9000           0           0
      9030           1           0
      9060           0           1
      9090           0           2
      9120           0           2
      9150           0           1
      9180           0           2
      9210           0           1
      9240           1           1
      9270           0           1
      9300           0           1
      9330           0           0
      9360           0           1
      9390           0           1
      9420           0           1
      9450           1           3
      9480           0           2
      9510           1           2
      9540           0           1
      9570           0           1
      9600           0           1
      9630           0           2
      9660           0           1
      9690           1           2
      9720           0           1
      9750           0           1
      9780           1           1
      9810           0           1
      9840           1           1
      9870           0           1
      9900           0           2
      9930           0           2
      9960           1           1
      9990           0           1
     10020           1           1
     10050           0           1
     10080           0           1
     10110           1           1
     10140           0           3
     10170           0           1
     10200           0           2
     10230           0           1
     10260           0           1
     10290           0           2
     10320           0           1
     10350           0           1
     10380           0           2
     10410           0           0
     10440           1           1
     10470           0           1
     10500           0           1
     10530           0           2
     10560           0           2
     10590           0           1
     10620           0           4
     10650           0           2
     10680           1           1
     10710           0           0
     10740           0           1
     10770           0           2
     10800           0           2
     10830           0           2
     10860           0           2
     10890           0           1
     10920           0           1
     10950           0           2
     10980           0           2
     11010           0           3
     11040           0           1
     11070           0           1
     11100           0           1
     11130           0           1
     11160           0           1
     11190           0           1
     11220           0           0
     11250           0           3
     11280           0           1
     11310           0           1
     11340           0           1
     11370           0           0
     11400           0           1
     11430           0           1
     11460           1           0
     11490           1           1
     11520           0           1
     11550           0           2
     11580           0           1
     11610           0           1
     11640           0           1
     11670           0           1
     11700           0           2
     11730           0           0
     11760           0           1
     11790           0           1
     11820           2           1
     11850           0           1
     11880           0           0
     11910           0           0
     11940           1           2
     11970           1           1
     12000           0           1
     12030           0           0
     12060           0           2
     12090           0           0
     12120           0           1
     12150           0           1
     12180           0           2
     12210           0           1
     12240           0           2
     12270           0           1
     12300           0           2
     12330           0           2
     12360           0           1
     12390           0           1
     12420           0           1
     12450           1           1
     12480           0           4
     12510           0           2
     12540           0           2
     12570           0           2
     12600           0           2
     12630           0           2
     12660           0           2
     12690           0           1
     12720           0           2
     12750           0           1
     12780           0           0
     12810           0           2
     12840           0           2
     12870           0           1
     12900           1           1
     12930           0           1
     12960           0           1
     12990           0           3
     13020           0           1
     13050           1           2
     13080           0           1
     13110           0           1
     13140           0           2
     13170           0           1
     13200           0           3
     13230           0           1
     13260           0           1
     13290           0           3
     13320           0           3
     13350           1           0
     13380           1           0
     13410           0           2
     13440           0           1
     13470           0           0
     13500           0           1
     13530           0           1
     13560           0           1
     13590           1           2
     13620           0           1
     13650           0           0
     13680           0           0
     13710           0           1
     13740           0           1
     13770           0           1
     13800           0           0
     13830           0           0
     13860           0           1
     13890           0           2
     13920           0           0
     13950           0           2
     13980           0           1
     14010           0           0
     14040           1           1
     14070           0           0
     14100           0           1
     14130           0           1
     14160           0           2
     14190           0           1
     14220           0           1
     14250           0           2
     14280           0           3
     14310           0           1
     14340           0           0
     14370           0           1
     14400           0           0
     14430           0           1
     14460           0           2
     14490           0           0
     14520           0           1
     14550           0           1
     14580           0           2
     14610           0           1
     14640           0           0
     14670           1           0
     14700           0           1
     14730           0           1
     14760           0           1
     14790           0           1
     14820           0           1
     14850           0           1
     14880           0           1
     14910           0           1
     14940           0           0
     14970           0           3
     15000           0           2
     15030           0           1
     15060           1           1
     15090           0           0
     15120           1           1
     15150           1           1
     15180           0           3
     15210           0           3
     15240           0           3
     15270           0           2
     15300           0           1
     15330           0           2
     15360           0           1
     15390           0           2
     15420           0           1
     15450           0           1
     15480           0           2
     15510           0           1
     15540           0           1
     15570           0           2
     15600           0           1
     15630           0           1
     15660           0           0
     15690           0           3
     15720           0           6
     15750           0           1
     15780           0           2
     15810           0           3
     15840           0           2
     15870           0           1
     15900           0           2
     15930           0           2
     15960           0           2
     15990           0           1
     16020           0           1
     16050           0           1
     16080           0           0
     16110           0           1
     16140           0           1
     16170           0           1
     16200           0           0
     16230           0           1
     16260           0           2
     16290           0           1
     16320           1           0
     16350           0           1
     16380           0           1
     16410           0           0
     16440           0           1
     16470           0           1
     16500           1           2
     16530           1           2
     16560           0           0
     16590           0           1
     16620           0           1
     16650           0           1
     16680           0           3
     16710           0           2
     16740           0           1
     16770           0           1
     16800           0           1
     16830           0           1
     16860           0           1
     16890           1           0
     16920           0           1
     16950           1           2
     16980           0           2
     17010           0           0
     17040           0           1
     17070           0           1
     17100           0           1
     17130           0           2
     17160           0           3
     17190           0           3
     17220           0           2
     17250           0           2
     17280           1           3
     17310           0           1
     17340           0           3
     17370           0           1
     17400           0           2
     17430           0           1
     17460           1           2
     17490           1           1
     17520           0           2
     17550           0           1
     17580           0           1
     17610           0           5
     17640           0           3
     17670           0           1
     17700           0           1
     17730           0           1
     17760           0           1
     17790           0           1
     17820           0           2
     17850           1           2
     17880           1           1
     17910           0           0
     17940           0           1
     17970           0           3
     18000           0           1
     18030           0           1
     18060           0           3
     18090           1           1
     18120           0           0
     18150           0           1
     18180           0           2
     18210           0           3
     18240           2           1
     18270           1           1
     18300           0           0
     18330           0           2
     18360           0           1
     18390           0           2
     18420           0           2
     18450           1           1
     18480           0           1
     18510           0           1
     18540           0           1
     18570           0           1
     18600           0           2
     18630           0           1
     18660           0           2
     18690           0           1
     18720           0           3
     18750           1           3
     18780           0           1
     18810           1           2
     18840           0           4
     18870           0           2
     18900           0           1
     18930           0           3
     18960           0           1
     18990           0           4
     19020           0           2
     19050           0           3
     19080           0           2
     19110           0           1
     19140           0           2
     19170           0           1
     19200           0           2
     19230           0           1
     19260           0           0
     19290           0           1
     19320           0           1
     19350           1           2
     19380           0           2
     19410           1           1
     19440           0           1
     19470           0           3
     19500           0           1
     19530           0           1
     19560           0           2
     19590           0           3
     19620           0           2
     19650           1           1
     19680           0           2
     19710           0           1
     19740           0           3
     19770           0           2
     19800           1           1
     19830           0           1
     19860           1           3
     19890           0           1
     19920           0           1
     19950           0           0
     19980           1           2
     20010           0           3
     20040           0           3
     20070           0           3
     20100           0           1
     20130           0           5
     20160           1           4
     20190           0           2
     20220           0           2
     20250           0           4
     20280           0           2
     20310           0           3
     20340           0           5
     20370           0           2
     20400           1           2
     20430           0           5
     20460           0           2
     20490           0           2
     20520           0           0
     20550           0           2
     20580           0           0
     20610           0           2
     20640           0           2
     20670           0           1
     20700           0           5
     20730           0           0
     20760           0           2
     20790           0           2
     20820           0           2
     20850           1           3
     20880           0           1
     20910           1           2
     20940           0           1
     20970           1           5
     21000           0           1
     21030           0           0
     21060           2           0
     21090           1           1
     21120           0           3
     21150           1           2
     21180           0           4
     21210           0           2
     21240           0           1
     21270           0           4
     21300           0           4
     21330           0           2
     21360           0           1
     21390           0           2
     21420           1           3
     21450           1           2
     21480           0           2
     21510           0           1
     21540           0           1
     21570           1           2
     21600           0           2
     21630           1           3
     21660           2           1
     21690           1           3
     21720           0           2
     21750           1           5
     21780           0           2
     21810           1           3
     21840           0           1
     21870           0           0
     21900           0           5
     21930           0           3
     21960           2           3
     21990           0           1
     22020           0           2
     22050           0           6
     22080           0           2
     22110           0           2
     22140           0           3
     22170           0           6
     22200           0           2
     22230           0           4
     22260           1           1
     22290           0           0
     22320           0           2
     22350           0           4
     22380           0           5
     22410           0           3
     22440           0           2
     22470           1           5
     22500           0           2
     22530           0           2
     22560           0           3
     22590           0           2
     22620           1           4
     22650           0           3
     22680           0           2
     22710           0           5
     22740           0           4
     22770           0           5
     22800           1           5
     22830           0           2
     22860           0           3
     22890           0           4
     22920           1           6
     22950           0           5
     22980           1           4
     23010           1           3
     23040           0           1
     23070           0           2
     23100           0           1
     23130           0           6
     23160           0           4
     23190           1           3
     23220           2           1
     23250           1           1
     23280           0           1
     23310           0           3
     23340           0           0
     23370           0           2
     23400           1           3
     23430           0           2
     23460           0           3
     23490           1           3
     23520           0           4
     23550           0           3
     23580           0           3
     23610           1           4
     23640           0           2
     23670           0           1
     23700           0           8
     23730           0           2
     23760           1           6
     23790           0           2
     23820           0           2
     23850           0           3
     23880           0           3
     23910           0           0
     23940           0           1
     23970           0           4
     24000           0           1
     24030           0           1
     24060           0           1
     24090           0           3
     24120           0           1
     24150           0           3
     24180           0           2
     24210           1           4
     24240           0           1
     24270           0           3
     24300           0           1
     24330           0           0
     24360           0           1
     24390           0           3
     24420           0           3
     24450           0           2
     24480           0           4
     24510           0           2
     24540           0           2
     24570           0           4
     24600           0           2
     24630           0           1
     24660           1           2
     24690           0           2
     24720           0           0
     24750           0           2
     24780           0           1
     24810           0           1
     24840           0           1
     24870           0           0
     24900           0           4
     24930           0           1
     24960           0           3
     24990           0           3
     25020           0           0
     25050           0           1
     25080           0           4
     25110           0           0
     25140           1           1
     25170           0           1
     25200           0           0
     25230           0           2
     25260           0           3
     25290           1           2
     25320           0           1
     25350           0           0
     25380           1           1
     25410           0           2
     25440           0           1
     25470           0           1
     25500           0           0
     25530           0           2
     25560           0           2
     25590           0           4
     25620           0           4
     25650           0           4
     25680           0           1
     25710           0           3
     25740           0           1
     25770           0           0
     25800           0           2
     25830           0           1
     25860           0           1
     25890           0           0
     25920           1           0
     25950           1           0
     25980           0           3
     26010           0           0
     26040           0           2
     26070           0           1
     26100           1           2
     26130           0           2
     26160           0           1
     26190           0           0
     26220           0           0
     26250           0           2
     26280           0           0
     26310           0           1
     26340           0           1
     26370           0           1
     26400           0           0
     26430           0           2
     26460           0           0
     26490           0           0
     26520           0           0
     26550           0           1
     26580           0           2
     26610           0           1
     26640           0           0
     26670           0           1
     26700           0           1
     26730           1           0
     26760           0           1
     26790           0           1
     26820           0           1
     26850           0           1
     26880           1           2
     26910           0           4
     26940           0           1
     26970           0           0
     27000           0           1
     27030           1           1
     27060           0           1
     27090           1           1
     27120           0           1
     27150           0           0
     27180           0           0
     27210           0           1
     27240           0           2
     27270           0           2
     27300           0           2
     27330           0           2
     27360           0           3
     27390           0           1
     27420           0           1
     27450           1           0
     27480           0           1
     27510           0           2
     27540           0           1
     27570           0           1
     27600           0           2
     27630           0           2
     27660           0           2
     27690           0           2
     27720           0           1
     27750           0           1
     27780           0           1
     27810           0           1
     27840           1           1
     27870           0           1
     27900           0           1
     27930           0           1
     27960           1           2
     27990           0           0
     28020           0           2
     28050           0           0
     28080           0           2
     28110           0           1
     28140           0           1
     28170           0           2
     28200           0           0
     28230           0           3
     28260           0           1
     28290           0           1
     28320           0           0
     28350           0           3
     28380           0           0
     28410           0           0
     28440           0           4
     28470           0           3
     28500           0           0
     28530           0           1
     28560           1           0
     28590           1           0
     28620           0           1
     28650           1           1
     28680           0           0
     28710           0           1
     28740           0           2
     28770           1           1
     28800           1           1
     28830           0           0
     28860           0           4
     28890           0           7
     28920           0           4
     28950           0           3
     28980           0           3
     29010           0           2
     29040           0           1
     29070           0           6
     29100           0           1
     29130           2           4
     29160           1           3
     29190           1           4
     29220           0           6
     29250           0           1
     29280           0           0
     29310           0           2
     29340           0           2
     29370           1           1
     29400           0           2
     29430           0           2
     29460           0           0
     29490           0           1
     29520           0           0
     29550           0           2
     29580           0           1
     29610           0           1
     29640           0           1
     29670           0           2
     29700           0           2
     29730           0           2
     29760           0           1
     29790           0           2
     29820           0           2
     29850           0           0
     29880           0           0
     29910           0           2
     29940           0           1
     29970           0           0
     30000           0           3
     30030           0           1
     30060           0           2
     30090           0           2
     30120           0           2
     30150           0           1
     30180           0           2
     30210           0           1
     30240           0           2
     30270           0           1
     30300           0           1
     30330           0           5
     30360           0           1
     30390           0           2
     30420           0           5
     30450           0           2
     30480           0           5
     30510           0           8
     30540           1           3
     30570           0           2
     30600           1           6
     30630           1           4
     30660           1           5
     30690           0           2
     30720           0           3
     30750           0           0
     30780           0           3
     30810           0           4
     30840           0           3
     30870           0           1
     30900           0           2
     30930           0           2
     30960           0           2
     30990           0           1
     31020           0           3
     31050           0           7
     31080           1           3
     31110           0           0
     31140           0           4
     31170           0           0
     31200           0           2
     31230           0           2
     31260           0           2
     31290           0           3
     31320           1           3
     31350           0           4
     31380           0           6
     31410           1           3
     31440           0           5
     31470           1           4
     31500           0           4
     31530           0           8
     31560           0           5
     31590           0           4
     31620           0           5
     31650           0           3
     31680           1           2
     31710           0           2
     31740           0           2
     31770           0           5
     31800           0           4
     31830           0           3
     31860           0           6
     31890           0           5
     31920           1           4
     31950           1           3
     31980           0           2
     32010           1           5
     32040           1           3
     32070           0           2
     32100           0           6
     32130           0           2
     32160           0           5
     32190           0           2
     32220           0           2
     32250           1           5
     32280           0           5
     32310           0           4
     32340           0           1
     32370           0           4
     32400           1           5
     32430           0           4
     32460           0           3
     32490           1           2
     32520           0           1
     32550           0           4
     32580           1           3
     32610           1           1
     32640           0           3
     32670           0           5
     32700           0           6
     32730           0           3
     32760           0           3
     32790           0           3
     32820           0           1
     32850           0           5
     32880           0           5
     32910           0           4
     32940           1           3
     32970           2           4
     33000           0           1
     33030           0           4
     33060           0           2
     33090           0           3
     33120           0           3
     33150           1           5
     33180           0           1
     33210           1           4
     33240           0           2
     33270           0           1
     33300           0           2
     33330           0           1
     33360           0           1
     33390           0           2
     33420           0           2
     33450           0           2
     33480           0           3
     33510           0           2
     33540           0           1
     33570           0           2
     33600           0           2
     33630           0           3
     33660           0           2
     33690           0           3
     33720           0           2
     33750           0           2
     33780           0           1
     33810           0           2
     33840           0           3
     33870           0           5
     33900           0           3
     33930           0           1
     33960           0           0
     33990           0           3
     34020           0           2
     34050           0           1
     34080           0           1
     34110           0           2
     34140           1           4
     34170           0           1
     34200           0           6
     34230           1           5
     34260           0           6
     34290           0           1
     34320           0           4
     34350           0           3
     34380           0           0
     34410           0           0
     34440           0           1
     34470           0           1
     34500           0           1
     34530           0           1
     34560           0           2
     34590           0           1
     34620           0           4
     34650           0           0
     34680           1           1
     34710           0           0
     34740           0           2
     34770           0           2
     34800           0           2
     34830           0           5
     34860           0           3
     34890           0           3
     34920           0           2
     34950           0           1
     34980           0           2
     35010           0           1
     35040           0           1
     35070           0           1
     35100           0           1
     35130           0           6
     35160           0           5
     35190           0           1
     35220           0           3
     35250           0           2
     35280           0           2
     35310           0           4
     35340           0           2
     35370           0           1
     35400           0           4
     35430           0           1
     35460           0           4
     35490           0           3
     35520           0           3
     35550           0           4
     35580           1           5
     35610           0           1
     35640           0           1
     35670           0           3
     35700           1           3
     35730           0           3
     35760           0           1
     35790           0           2
     35820           1           4
     35850           0           0
     35880           0           3
     35910           0           2
     35940           0           2
     35970           0           3
     36000           0           3
     36030           0           1
     36060           0           0
     36090           0           0
     36120           0           3
     36150           0           2
     36180           0           2
     36210           0           0
     36240           0           0
     36270           0           4
     36300           0           3
     36330           0           2
     36360           0           1
     36390           1           4
     36420           0           1
     36450           0           3
     36480           0           0
     36510           0           0
     36540           0           2
     36570           0           0
     36600           1           2
     36630           0           0
     36660           0           1
     36690           0           1
     36720           1           2
     36750           0           1
     36780           0           0
     36810           0           0
     36840           0           3
     36870           0           4
     36900           0           3
     36930           0           1
     36960           0           0
     36990           0           3
     37020           1           5
     37050           0           0
     37080           0           1
     37110           0           1
     37140           0           0
     37170           0           3
     37200           0           0
     37230           0           0
     37260           0           2
     37290           0           1
     37320           0           1
     37350           0           2
     37380           0           0
     37410           0           2
     37440           0           2
     37470           0           2
     37500           0           3
     37530           0           4
     37560           0           4
     37590           0           1
     37620           0           3
     37650           0           1
     37680           0           1
     37710           0           0
     37740           0           0
     37770           1           1
     37800           0           1
     37830           0           2
     37860           0           0
     37890           0           0
     37920           0           0
     37950           0           1
     37980           0           0
     38010           1           1
     38040           0           0
     38070           0           2
     38100           0           2
     38130           0           2
     38160           0           2
     38190           0           0
     38220           0           2
     38250           0           2
     38280           0           0
     38310           0           0
     38340           0           1
     38370           0           4
     38400           1           3
     38430           0           0
     38460           0           4
     38490           0           4
     38520           0           1
     38550           0           2
     38580           0           3
     38610           0           2
     38640           0           3
     38670           0           2
     38700           0           2
     38730           0           2
     38760           0           1
     38790           0           3
     38820           0           5
     38850           0           4
     38880           0           3
     38910           1           3
     38940           1           4
     38970           0           2
     39000           0           3
     39030           1           2
     39060           0           1
     39090           0           6
     39120           0           0
     39150           0           3
     39180           0           3
     39210           0           0
     39240           0           1
     39270           1           4
     39300           0           2
     39330           0           0
     39360           0           1
     39390           0           2
     39420           0           3
     39450           0           3
     39480           0           0
     39510           0           1
     39540           0           4
     39570           0           0
     39600           0           3
     39630           0           4
     39660           0           2
     39690           0           1
     39720           0           2
     39750           0           2
     39780           0           2
     39810           0           4
     39840           0           3
     39870           0           3
     39900           1           3
     39930           2           3
     39960           0           5
     39990           0           1
     40020           0           4
     40050           0           0
     40080           1           3
     40110           2           3
     40140           0           1
     40170           0           0
     40200           1           2
     40230           0           1
     40260           0           0
     40290           0           1
     40320           1           2
     40350           0           2
     40380           1           2
     40410           1           2
     40440           0           1
     40470           0           2
     40500           0           3
     40530           0           6
     40560           0           2
     40590           0           4
     40620           0           4
     40650           0           5
     40680           0           1
     40710           0           0
     40740           0           4
     40770           0           3
     40800           0           1
     40830           0           3
     40860           0           3
     40890           0           3
     40920           1           2
     40950           2           4
     40980           1           2
     41010           1           4
     41040           0           0
     41070           0           1
     41100           0           5
     41130           2           4
     41160           0           0
     41190           0           3
     41220           2           2
     41250           0           4
     41280           0           6
     41310           0           1
     41340           0           4
     41370           0           4
     41400           0           1
     41430           0           5
     41460           0           1
     41490           0           3
     41520           0           0
     41550           0           4
     41580           1           5
     41610           0           1
     41640           0           2
     41670           0           0
     41700           0           4
     41730           0           1
     41760           0           4
     41790           0           2
     41820           0           0
     41850           0           0
     41880           0           3
     41910           0           0
     41940           0           3
     41970           0           0
     42000           0           3
     42030           0           6
     42060           0           2
     42090           0           1
     42120           0           1
     42150           0           0
     42180           0           2
     42210           0           2
     42240           0           5
     42270           0           2
     42300           0           4
     42330           0           1
     42360           0           2
     42390           0           5
     42420           0           3
     42450           1           1
     42480           0           4
     42510           0           2
     42540           0           5
     42570           0           8
     42600           0           3
     42630           0           3
     42660           0           1
     42690           0           2
     42720           0           1
     42750           0           1
     42780           0           2
     42810           1           0
     42840           0           3
     42870           0           3
     42900           0           2
     42930           0           3
     42960           0           4
     42990           0           2
     43020           0           7
     43050           0           2
     43080           0           1
     43110           0           3
     43140           0           5
     43170           0           3
     43200           1           2
     43230           0           3
     43260           0           1
     43290           0           4
     43320           1           4
     43350           1           5
     43380           0           3
     43410           0           2
     43440           0           2
     43470           0           1
     43500           0           4
     43530           0           3
     43560           2           4
     43590           0           3
     43620           0           1
     43650           0           6
     43680           0           2
     43710           0           3
     43740           0           5
     43770           0           6
     43800           0           4
     43830           0           2
     43860           1           3
     43890           0           1
     43920           0           2
     43950           0           5
     43980           0           4
     44010           0           4
     44040           0           4
     44070           0           3
     44100           0           3
     44130           0           3
     44160           0           2
     44190           0           3
     44220           0           3
     44250           0           5
     44280           0           2
     44310           0           2
     44340           0           4
     44370           0           0
     44400           0           5
     44430           0           1
     44460           1           4
     44490           0           4
     44520           0           0
     44550           1           3
     44580           1           2
     44610           0           3
     44640           0           1
     44670           1           1
     44700           0           3
     44730           0           2
     44760           0           0
     44790           0           2
     44820           0           0
     44850           0           0
     44880           0           3
     44910           0           1
     44940           0           1
     44970           0           0
     45000           0           0
     45030           0           0
     45060           0           0
     45090           0           0
     45120           0           3
     45150           0           1
     45180           0           3
     45210           0           2
     45240           0           1
     45270           1           3
     45300           0           2
     45330           0           2
     45360           0           2
     45390           0           2
     45420           0           4
     45450           0           1
     45480           0           2
     45510           0           1
     45540           0           3
     45570           0           4
     45600           1           4
     45630           0           5
     45660           0           5
     45690           1           4
     45720           0           3
     45750           0           4
     45780           0           3
     45810           0           2
     45840           1           2
     45870           1           5
     45900           0           3
     45930           0           3
     45960           0           7
     45990           0           4
     46020           0           5
     46050           1           1
     46080           0           3
     46110           1           5
     46140           0           3
     46170           0           2
     46200           0           4
     46230           0           0
     46260           0           1
     46290           2           5
     46320           2           5
     46350           0           0
     46380           0           0
     46410           0           3
     46440           0           2
     46470           0           1
     46500           0           1
     46530           1           2
     46560           0           2
     46590           0           3
     46620           0           4
     46650           1           5
     46680           0           2
     46710           1           2
     46740           0           4
     46770           1           1
     46800           0           2
     46830           0           4
     46860           0           4
     46890           0           3
     46920           0           3
     46950           1           4
     46980           0           3
     47010           1           1
     47040           0           3
     47070           0           4
     47100           0           1
     47130           0           2
     47160           0           2
     47190           0           3
     47220           1           3
     47250           0           3
     47280           1           3
     47310           0           3
     47340           0           4
     47370           0           2
     47400           0           3
     47430           0           8
     47460           0           0
     47490           1           0
     47520           0           5
     47550           0           4
     47580           1           6
     47610           0           4
     47640           0           3
     47670           1           6
     47700           0           2
     47730           0           2
     47760           0           4
     47790           0           6
     47820           0           4
     47850           0           2
     47880           0           2
     47910           1           3
     47940           0           6
     47970           0           4
     48000           0           5
     48030           0           3
     48060           1           2
     48090           0           3
     48120           0           5
     48150           1           5
     48180           0           3
     48210           0           4
     48240           0           3
     48270           1           5
     48300           0           6
     48330           1           4
     48360           0           0
     48390           0           0
     48420           0           5
     48450           0           5
     48480           0           4
     48510           1           4
     48540           1           2
     48570           0           2
     48600           1           3
     48630           0           4
     48660           0           5
     48690           0           4
     48720           0           4
     48750           0           1
     48780           0           3
     48810           2           8
     48840           1           5
     48870           0           2
     48900           2           3
     48930           0           3
     48960           1           1
     48990           0           0
     49020           1           3
     49050           1           6
     49080           0           3
     49110           0           5
     49140           0           2
     49170           0           8
     49200           0           1
     49230           1           2
     49260           0           0
     49290           0           0
     49320           0           2
     49350           0           0
     49380           0           4
     49410           0           0
     49440           0           3
     49470           0           4
     49500           2           6
     49530           2           4
     49560           0           1
     49590           0           0
     49620           0           1
     49650           0           1
     49680           1           1
     49710           1           1
     49740           0           2
     49770           0           4
     49800           0           2
     49830           0           2
     49860           0           4
     49890           0           2
     49920           0           2
     49950           0           4
     49980           0           2
     50010           0           1
     50040           0           1
     50070           0           2
     50100           0           2
     50130           1           7
     50160           0           1
     50190           0           3
     50220           0           2
     50250           0           2
     50280           1           2
     50310           0           6
     50340           0           2
     50370           0           1
     50400           0           4
     50430           0           1
     50460           0           0
     50490           0           2
     50520           0           5
     50550           0           3
     50580           0           2
     50610           0           0
     50640           0           3
     50670           0           1
     50700           0           3
     50730           0           3
     50760           0           2
     50790           0           1
     50820           1           4
     50850           0           3
     50880           0           2
     50910           0           2
     50940           0           2
     50970           0           1
     51000           0           0
     51030           0           1
     51060           0           5
     51090           0           4
     51120           0           2
     51150           0           2
     51180           0           4
     51210           0           2
     51240           1           2
     51270           0           3
     51300           0           2
     51330           0           2
     51360           0           3
     51390           0           2
     51420           0           3
     51450           0           0
     51480           0           2
     51510           1           1
     51540           0           2
     51570           0           2
     51600           0           3
     51630           0           1
     51660           0           3
     51690           1           1
     51720           2           6
     51750           1           2
     51780           0           3
     51810           0           1
     51840           0           2
     51870           0           4
     51900           0           4
     51930           1           2
     51960           0           2
     51990           0           4
     52020           0           2
     52050           0           2
     52080           1           1
     52110           0           2
     52140           0           3
     52170           0           0
     52200           1           3
     52230           0           4
     52260           0           4
     52290           1           2
     52320           0           2
     52350           0           2
     52380           0           1
     52410           0           2
     52440           0           4
     52470           1           4
     52500           1           3
     52530           1           1
     52560           0           4
     52590           0           1
     52620           0           1
     52650           0           2
     52680           0           3
     52710           0           1
     52740           0           2
     52770           1           5
     52800           0           3
     52830           0           0
     52860           0           0
     52890           0           0
     52920           0           2
     52950           0           2
     52980           0           2
     53010           0           1
     53040           1           3
     53070           0           4
     53100           1           2
     53130           1           3
     53160           0           4
     53190           0           5
     53220           0           4
     53250           0           5
     53280           0           2
     53310           0           4
     53340           0           1
     53370           0           5
     53400           0           3
     53430           0           6
     53460           0           4
     53490           0           5
     53520           0           2
     53550           0           2
     53580           0           3
     53610           1           3
     53640           0           5
     53670           0           5
     53700           0           3
     53730           0           0
     53760           1           2
     53790           0           3
     53820           0           3
     53850           0           2
     53880           0           3
     53910           0           2
     53940           0           4
     53970           0           5
     54000           0           3
     54030           0           1
     54060           0           2
     54090           0           1
     54120           1           4
     54150           0           1
     54180           0           4
     54210           0           6
     54240           0           2
     54270           0           4
     54300           0           6
     54330           0           2
     54360           0           3
     54390           0           5
     54420           0           1
     54450           0           3
     54480           0           2
     54510           0           1
     54540           0           2
     54570           1           4
     54600           0           1
     54630           1           3
     54660           0           1
     54690           0           4
     54720           0           3
     54750           0           1
     54780           2           5
     54810           0           1
     54840           1           2
     54870           0           2
     54900           0           1
     54930           0           3
     54960           0           3
     54990           0           1
     55020           0           4
     55050           0           2
     55080           1           3
     55110           0           0
     55140           0           1
     55170           1           3
     55200           0           0
     55230           0           0
     55260           0           0
     55290           1           4
     55320           0           2
     55350           0           3
     55380           0           2
     55410           0           1
     55440           0           5
     55470           0           2
     55500           0           4
     55530           0           1
     55560           0           0
     55590           0           4
     55620           0           0
     55650           1           1
     55680           0           0
     55710           0           0
     55740           1           3
     55770           0           0
     55800           0           2
     55830           0           1
     55860           0           1
     55890           1           3
     55920           0           1
     55950           0           0
     55980           0           0
     56010           0           2
     56040           0           3
     56070           0           1
     56100           0           1
     56130           0           0
     56160           0           1
     56190           0           1
     56220           0           1
     56250           0           1
     56280           0           1
     56310           0           6
     56340           1           2
     56370           0           2
     56400           0           0
     56430           0           0
     56460           0           2
     56490           0           0
     56520           0           1
     56550           0           6
     56580           0           0
     56610           0           1
     56640           0           1
     56670           0           2
     56700           0           1
     56730           0           0
     56760           0           4
     56790           0           1
     56820           0           0
     56850           0           2
     56880           0           2
     56910           0           0
     56940           0           0
     56970           0           0
     57000           0           0
     57030           0           1
     57060           0           0
     57090           0           1
     57120           0           0
     57150           0           1
     57180           0           2
     57210           0           3
     57240           0           3
     57270           1           0
     57300           0           0
     57330           0           0
     57360           0           2
     57390           0           0
     57420           0           2
     57450           0           3
     57480           0           1
     57510           0           2
     57540           0           0
     57570           0           2
     57600           1           2
     57630           0           1
     57660           1           1
     57690           1           1
     57720           1           5
     57750           1           3
     57780           0           0
     57810           1           1
     57840           0           0
     57870           0           1
     57900           0           3
     57930           2           4
     57960           0           1
     57990           0           1
     58020           0           0
     58050           0           0
     58080           0           0
     58110           0           3
     58140           0           0
     58170           0           0
     58200           0           6
     58230           0           2
     58260           0           0
     58290           0           2
     58320           0           3
     58350           0           1
     58380           0           0
     58410           0           1
     58440           0           0
     58470           0           0
     58500           0           1
     58530           1           4
     58560           0           1
     58590           0           1
     58620           1           5
     58650           0           1
     58680           0           0
     58710           0           6
     58740           0           1
     58770           0           2
     58800           0           0
     58830           0           3
     58860           0           0
     58890           0           3
     58920           0           4
     58950           0           2
     58980           0           1
     59010           0           0
     59040           0           2
     59070           0           3
     59100           1           3
     59130           0           3
     59160           0           2
     59190           0           1
     59220           0           4
     59250           0           0
     59280           0           1
     59310           0           0
     59340           0           2
     59370           0           1
     59400           0           3
     59430           0           4
     59460           0           3
     59490           0           0
     59520           0           2
     59550           0           3
     59580           0           1
     59610           0           2
     59640           0           2
     59670           0           2
     59700           0           0
     59730           0           1
     59760           0           2
     59790           0           1
     59820           1           1
     59850           0           4
     59880           0           2
     59910           0           1
     59940           0           2
     59970           1           2
     60000           0           1
     60030           0           0
     60060           0           1
     60090           0           0
     60120           0           0
     60150           0           1
     60180           0           1
     60210           0           1
     60240           0           2
     60270           0           0
     60300           0           0
     60330           1           1
     60360           1           3
     60390           0           0
     60420           0           2
     60450           0           0
     60480           0           0
     60510           0           1
     60540           1           5
     60570           1           3
     60600           0           0
     60630           0           0
     60660           0           0
     60690           0           0
     60720           0           0
     60750           0           1
     60780           0           0
     60810           0           1
     60840           0           1
     60870           0           2
     60900           0           0
     60930           0           0
     60960           0           3
     60990           0           0
     61020           0           0
     61050           0           4
     61080           1           5
     61110           0           3
     61140           0           0
     61170           0           2
     61200           0           3
     61230           0           2
     61260           0           0
     61290           0           2
     61320           0           2
     61350           0           1
     61380           0           2
     61410           0           1
     61440           0           0
     61470           0           1
     61500           1           4
     61530           0           1
     61560           0           1
     61590           0           0
     61620           0           3
     61650           0           2
     61680           0           4
     61710           0           7
     61740           0           5
     61770           0           3
     61800           0           1
     61830           0           2
     61860           0           3
     61890           0           2
     61920           0           2
     61950           0           2
     61980           0           2
     62010           0           4
     62040           0           5
     62070           0           2
     62100           0           2
     62130           0           4
     62160           0           1
     62190           0           0
     62220           0           1
     62250           1           5
     62280           1           1
     62310           0           0
     62340           1           2
     62370           0           0
     62400           0           2
     62430           0           1
     62460           1           1
     62490           0           1
     62520           0           1
     62550           0           0
     62580           0           0
     62610           0           1
     62640           0           0
     62670           0           1
     62700           0           0
     62730           0           1
     62760           0           1
     62790           0           0
     62820           0           1
     62850           0           1
     62880           0           2
     62910           0           3
     62940           0           1
     62970           0           3
     63000           0           0
     63030           0           3
     63060           0           0
     63090           0           6
     63120           0           1
     63150           1           1
     63180           0           2
     63210           0           1
     63240           0           1
     63270           1           4
     63300           0           3
     63330           1           3
     63360           0           0
     63390           0           2
     63420           0           2
     63450           0           2
     63480           1           1
     63510           0           1
     63540           0           1
     63570           0           2
     63600           0           3
     63630           0           7
     63660           0           1
     63690           0           2
     63720           0           0
     63750           0           0
     63780           0           2
     63810           0           4
     63840           1           2
     63870           0           1
     63900           1           5
     63930           0           3
     63960           0           0
     63990           0           0
     64020           0           3
     64050           0           0
     64080           0           1
     64110           0           3
     64140           0           0
     64170           0           0
     64200           0           0
     64230           0           0
     64260           0           0
     64290           0           0
     64320           0           2
     64350           0           1
     64380           0           2
     64410           0           1
     64440           0           2
     64470           0           0
     64500           1           4
     64530           0           0
     64560           0           0
     64590           0           0
     64620           0           2
     64650           0           1
     64680           0           3
     64710           0           0
     64740           0           1
     64770           0           0
     64800           0           1
     64830           0           5
     64860           0           3
     64890           0           1
     64920           0           1
     64950           1           1
     64980           0           2
     65010           0           0
     65040           0           0
     65070           0           1
     65100           1           1
     65130           0           0
     65160           0           2
     65190           0           2
     65220           1           1
     65250           0           1
     65280           1           2
     65310           0           2
     65340           0           0
     65370           0           1
     65400           0           2
     65430           0           1
     65460           0           1
     65490           0           0
     65520           0           4
     65550           0           1
     65580           0           3
     65610           0           2
     65640           0           4
     65670           1           1
     65700           0           0
     65730           0           1
     65760           0           3
     65790           1           1
     65820           1           2
     65850           1           3
     65880           0           1
     65910           0           0
     65940           0           4
     65970           0           1
     66000           1           1
     66030           1           1
     66060           0           0
     66090           0           0
     66120           0           2
     66150           0           1
     66180           0           3
     66210           0           1
     66240           1           4
     66270           1           1
     66300           1           7
     66330           0           3
     66360           0           1
     66390           0           1
     66420           0           1
     66450           0           1
     66480           0           1
     66510           0           2
     66540           0           5
     66570           0           1
     66600           0           3
     66630           0           0
     66660           0           4
     66690           0           0
     66720           0           0
     66750           0           0
     66780           0           4
     66810           0           4
     66840           0           1
     66870           0           4
     66900           0           0
     66930           0           3
     66960           0           0
     66990           0           0
     67020           0           0
     67050           0           2
     67080           0           0
     67110           0           2
     67140           0           2
     67170           0           4
     67200           0           2
     67230           0           0
     67260           0           1
     67290           0           2
     67320           0           0
     67350           0           0
     67380           0           4
     67410           0           1
     67440           0           3
     67470           0           0
     67500           0           4
     67530           0           0
     67560           0           0
     67590           2           5
     67620           0           2
     67650           0           3
     67680           0           3
     67710           0           2
     67740           0           0
     67770           0           4
     67800           0           2
     67830           0           1
     67860           1           1
     67890           0           7
     67920           0           2
     67950           0           0
     67980           0           5
     68010           0           0
     68040           0           0
     68070           0           3
     68100           0           1
     68130           0           0
     68160           0           1
     68190           0           3
     68220           0           3
     68250           0           0
     68280           0           0
     68310           0           0
     68340           0           0
     68370           0           2
     68400           1           1
     68430           0           1
     68460           0           2
     68490           1           1
     68520           0           3
     68550           0           2
     68580           0           1
     68610           0           0
     68640           0           2
     68670           0           0
     68700           0           0
     68730           0           2
     68760           0           2
     68790           0           2
     68820           0           0
     68850           0           0
     68880           0           0
     68910           0           0
     68940           0           4
     68970           0           0
     69000           0           2
     69030           0           0
     69060           0           1
     69090           0           2
     69120           0           2
     69150           0           0
     69180           0           1
     69210           0           2
     69240           0           2
     69270           0           0
     69300           0           0
     69330           1           2
     69360           0           3
     69390           0           2
     69420           0           2
     69450           0           0
     69480           0           0
     69510           0           2
     69540           0           0
     69570           1           2
     69600           0           2
     69630           0           2
     69660           0           2
     69690           1           4
     69720           1           1
     69750           0           0
     69780           0           0
     69810           0           0
     69840           0           1
     69870           0           3
     69900           0           0
     69930           0           0
     69960           0           0
     69990           0           0
     70020           0           1
     70050           0           0
     70080           0           2
     70110           1           0
     70140           0           0
     70170           0           0
     70200           0           2
     70230           0           1
     70260           0           3
     70290           0           3
     70320           0           1
     70350           0           2
     70380           0           2
     70410           0           3
     70440           0           2
     70470           1           3
     70500           0           2
     70530           0           3
     70560           0           3
     70590           0           3
     70620           1           3
     70650           0           1
     70680           1           3
     70710           0           3
     70740           0           2
     70770           0           3
     70800           0           0
     70830           0           1
     70860           0           2
     70890           0           0
     70920           0           4
     70950           0           0
     70980           0           4
     71010           0           1
     71040           0           2
     71070           0           2
     71100           0           2
     71130           0           1
     71160           0           1
     71190           0           2
     71220           0           5
     71250           0           0
     71280           1           1
     71310           0           2
     71340           0           1
     71370           0           5
     71400           0           3
     71430           0           2
     71460           1           6
     71490           0           0
     71520           0           2
     71550           0           2
     71580           0           3
     71610           0           7
     71640           1           4
     71670           0           1
     71700           0           1
     71730           0           0
     71760           0           2
     71790           0           3
     71820           0           0
     71850           0           3
     71880           0           5
     71910           0           1
     71940           0           2
     71970           1           2
     72000           0           2
     72030           0           0
     72060           0           2
     72090           0           0
     72120           0           3
     72150           0           0
     72180           0           2
     72210           0           2
     72240           0           2
     72270           0           0
     72300           0           2
     72330           0           3
     72360           0           2
     72390           1           0
     72420           0           2
     72450           0           2
     72480           0           3
     72510           1           4
     72540           0           1
     72570           0           0
     72600           1           2
     72630           0           1
     72660           0           1
     72690           0           0
     72720           0           0
     72750           0           3
     72780           0           1
     72810           0           1
     72840           1           1
     72870           0           0
     72900           0           1
     72930           1           3
     72960           1           2
     72990           0           1
     73020           0           3
     73050           0           0
     73080           0           0
     73110           0           1
     73140           0           0
     73170           0           0
     73200           1           1
     73230           0           0
     73260           0           3
     73290           0           3
     73320           0           3
     73350           1           4
     73380           1           1
     73410           0           1
     73440           0           2
     73470           0           0
     73500           0           4
     73530           0           2
     73560           0           1
     73590           0           2
     73620           0           0
     73650           1           1
     73680           0           2
     73710           0           0
     73740           0           0
     73770           0           2
     73800           0           2
     73830           0           1
     73860           0           0
     73890           0           2
     73920           0           0
     73950           0           2
     73980           0           0
     74010           0           1
     74040           0           0
     74070           0           2
     74100           0           2
     74130           0           2
     74160           0           0
     74190           0           3
     74220           0           0
     74250           0           0
     74280           0           2
     74310           0           0
     74340           1           2
     74370           0           2
     74400           1           2
     74430           0           0
     74460           0           2
     74490           0           0
     74520           0           0
     74550           0           2
     74580           0           2
     74610           0           0
     74640           1           1
     74670           0           0
     74700           0           3
     74730           0           3
     74760           0           1
     74790           0           0
     74820           0           1
     74850           0           1
     74880           0           3
     74910           0           1
     74940           0           0
     74970           0           0
     75000           0           1
     75030           0           0
     75060           0           2
     75090           0           0
     75120           0           1
     75150           1           2
     75180           0           0
     75210           1           1
     75240           0           0
     75270           0           2
     75300           0           1
     75330           0           2
     75360           0           1
     75390           0           1
     75420           1           3
     75450           0           2
     75480           0           2
     75510           0           0
     75540           0           1
     75570           0           2
     75600           0           1
     75630           0           4
     75660           0           3
     75690           0           1
     75720           0           2
     75750           0           1
     75780           0           4
     75810           0           3
     75840           0           2
     75870           0           0
     75900           0           3
     75930           0           3
     75960           0           3
     75990           0           1
     76020           0           0
     76050           0           4
     76080           0           1
     76110           0           2
     76140           0           2
     76170           0           1
     76200           0           2
     76230           0           1
     76260           0           0
     76290           0           1
     76320           1           2
     76350           0           1
     76380           0           1
     76410           0           0
     76440           0           2
     76470           0           2
     76500           0           0
     76530           0           0
     76560           0           3
     76590           0           6
     76620           1           1
     76650           0           1
     76680           0           2
     76710           1           2
     76740           0           0
     76770           0           0
     76800           1           2
     76830           0           0
     76860           0           1
     76890           0           1
     76920           0           0
     76950           1           4
     76980           1           3
     77010           0           2
     77040           0           1
     77070           0           2
     77100           0           2
     77130           0           2
     77160           0           3
     77190           0           0
     77220           0           2
     77250           0           1
     77280           0           1
     77310           0           2
     77340           0           0
     77370           0           0
     77400           0           2
     77430           0           3
     77460           0           0
     77490           0           2
     77520           0           0
     77550           0           1
     77580           0           0
     77610           0           2
     77640           0           1
     77670           1           2
     77700           0           0
     77730           0           1
     77760           0           1
     77790           0           0
     77820           0           0
     77850           0           0
     77880           0           0
     77910           0           0
     77940           0           4
     77970           0           0
     78000           0           1
     78030           0           0
     78060           0           2
     78090           0           0
     78120           0           0
     78150           0           1
     78180           0           2
     78210           0           1
     78240           0           3
     78270           1           2
     78300           0           0
     78330           0           2
     78360           0           5
     78390           0           1
     78420           0           0
     78450           0           0
     78480           0           1
     78510           1           3
     78540           0           0
     78570           0           0
     78600           0           0
     78630           0           0
     78660           0           0
     78690           0           0
     78720           0           0
     78750           0           0
     78780           0           0
     78810           0           0
     78840           0           1
     78870           0           0
     78900           0           0
     78930           1           3
     78960           0           1
     78990           1           2
     79020           2           2
     79050           0           0
     79080           0           0
     79110           0           0
     79140           0           1
     79170           0           3
     79200           0           3
     79230           0           0
     79260           0           2
     79290           0           0
     79320           0           1
     79350           0           1
     79380           0           0
     79410           0           0
     79440           0           0
     79470           0           2
     79500           0           3
     79530           0           1
     79560           0           0
     79590           0           0
     79620           0           0
     79650           0           4
     79680           0           1
     79710           0           0
     79740           0           2
     79770           0           1
     79800           1           2
     79830           0           3
     79860           0           4
     79890           0           1
     79920           0           0
     79950           0           0
     79980           0           3
     80010           0           0
     80040           1           1
     80070           0           0
     80100           0           2
     80130           0           0
     80160           0           2
     80190           0           0
     80220           0           0
     80250           0           0
     80280           0           0
     80310           0           1
     80340           0           0
     80370           0           1
     80400           0           2
     80430           0           2
     80460           1           1
     80490           0           0
     80520           0           0
     80550           0           0
     80580           0           2
     80610           0           2
     80640           0           3
     80670           0           0
     80700           0           1
     80730           0           0
     80760           0           3
     80790           0           2
     80820           0           3
     80850           0           1
     80880           0           2
     80910           0           5
     80940           0           0
     80970           1           1
     81000           0           0
     81030           0           0
     81060           0           1
     81090           0           0
     81120           1           3
     81150           0           2
     81180           0           1
     81210           0           0
     81240           0           1
     81270           0           6
     81300           0           0
     81330           0           1
     81360           0           0
     81390           0           0
     81420           0           0
     81450           0           1
     81480           0           1
     81510           0           0
     81540           0           2
     81570           1           4
     81600           0           1
     81630           0           1
     81660           0           1
     81690           0           0
     81720           0           2
     81750           0           6
     81780           0           2
     81810           0           0
     81840           0           2
     81870           0           0
     81900           0           0
     81930           0           2
     81960           0           1
     81990           0           2
     82020           0           2
     82050           0           2
     82080           0           0
     82110           0           1
     82140           0           3
     82170           0           2
     82200           0           3
     82230           0           1
     82260           0           0
     82290           0           2
     82320           0           2
     82350           0           0
     82380           0           0
     82410           0           2
     82440           0           1
     82470           0           0
     82500           0           4
     82530           0           3
     82560           0           2
     82590           0           2
     82620           0           1
     82650           0           2
     82680           0           2
     82710           0           1
     82740           0           2
     82770           0           2
     82800           0           0
     82830           0           0
     82860           0           1
     82890           0           0
     82920           0           0
     82950           0           1
     82980           0           2
     83010           0           1
     83040           0           1
     83070           0           0
     83100           0           0
     83130           0           1
     83160           1           5
     83190           0           0
     83220           0           2
     83250           0           2
     83280           0           1
     83310           0           2
     83340           0           3
     83370           2           3
     83400           2           2
     83430           0           1
     83460           0           3
     83490           0           2
     83520           0           0
     83550           0           3
     83580           0           3
     83610           0           2
     83640           0           4
     83670           0           5
     83700           0           3
     83730           1           2
     83760           0           0
     83790           0           4
     83820           2           5
     83850           0           1
     83880           0           3
     83910           0           3
     83940           0           2
     83970           0           2
     84000           0           2
     84030           1           2
     84060           0           1
     84090           0           0
     84120           0           0
     84150           0           1
     84180           0           1
     84210           0           0
     84240           0           0
     84270           1           4
     84300           0           0
     84330           0           0
     84360           0           2
     84390           0           0
     84420           0           2
     84450           0           0
     84480           0           1
     84510           0           1
     84540           0           0
     84570           0           1
     84600           0           1
     84630           0           1
     84660           0           1
     84690           0           0
     84720           0           3
     84750           0           2
     84780           0           1
     84810           0           1
     84840           0           1
     84870           0           1
     84900           0           2
     84930           0           1
     84960           0           2
     84990           0           2
     85020           0           3
     85050           0           4
     85080           0           2
     85110           0           1
     85140           0           5
     85170           0           3
     85200           0           1
     85230           0           1
     85260           0           1
     85290           0           2
     85320           0           1
     85350           0           3
     85380           0           1
     85410           0           0
     85440           0           0
     85470           0           2
     85500           0           3
     85530           0           0
     85560           0           3
     85590           0           2
     85620           0           2
     85650           0           1
     85680           0           5
     85710           0           0
     85740           0           2
     85770           0           0
     85800           0           4
     85830           0           2
     85860           0           0
     85890           0           3
     85920           0           4
     85950           0           3
     85980           0           0
     86010           0           1
     86040           0           2
     86070           0           2
     86100           0           1
     86130           1           1
     86160           0           0
     86190           0           2
     86220           0           0
     86250           0           0
     86280           0           2
     86310           0           2
     86340           0           0
     86370           0           2
     86400           0           2
     86430           0           4
     86460           0           2
     86490           0           2
     86520           0           1
     86550           0           1
     86580           0           1
     86610           0           0
     86640           0           5
     86670           0           0
     86700           0           5
     86730           0           0
     86760           0           1
     86790           1           1
     86820           0           1
     86850           0           1
     86880           1           0
     86910           1           4
     86940           0           0
     86970           0           2
     87000           0           1
     87030           0           1
     87060           1           2
     87090           0           1
     87120           0           3
     87150           0           0
     87180           0           3
     87210           0           1
     87240           0           1
     87270           0           3
     87300           0           0
     87330           0           2
     87360           0           0
     87390           0           2
     87420           0           2
     87450           0           0
     87480           0           2
     87510           0           4
     87540           0           0
     87570           0           0
     87600           0           2
     87630           0           0
     87660           0           2
     87690           0           2
     87720           0           2
     87750           0           0
     87780           0           0
     87810           0           3
     87840           0           0
     87870           0           2
     87900           0           2
     87930           1           2
     87960           0           4
     87990           0           0
     88020           0           3
     88050           0           2
     88080           0           2
     88110           0           0
     88140           0           1
     88170           0           0
     88200           0           2
     88230           0           3
     88260           0           3
     88290           1           3
     88320           0           1
     88350           0           3
     88380           0           1
     88410           0           3
     88440           0           2
     88470           0           0
     88500           0           2
     88530           0           2
     88560           0           3
     88590           1           0
     88620           0           3
     88650           0           0
     88680           0           0
     88710           0           2
     88740           0           0
     88770           0           1
     88800           0           2
     88830           0           0
     88860           0           1
     88890           0           0
     88920           0           2
     88950           0           2
     88980           0           1
     89010           0           1
     89040           2           2
     89070           0           2
     89100           0           2
     89130           0           2
     89160           0           4
     89190           0           2
     89220           0           2
     89250           0           0
     89280           0           2
     89310           0           2
     89340           0           0
     89370           0           1
     89400           0           0
     89430           0           0
     89460           0           0
     89490           0           0
     89520           0           1
     89550           0           0
     89580           0           2
     89610           0           2
     89640           0           2
     89670           0           1
     89700           0           3
     89730           0           2
     89760           0           0
     89790           0           0
     89820           0           1
     89850           0           0
     89880           0           1
     89910           0           1
     89940           0           1
     89970           0           1
     90000           0           1
     90030           0           2
     90060           1           1
     90090           0           1
     90120           0           2
     90150           0           3
     90180           0           2
     90210           0           1
     90240           0           0
     90270           0           2
     90300           0           2
     90330           0           1
     90360           0           4
     90390           0           1
     90420           0           2
     90450           0           0
     90480           1           1
     90510           1           1
     90540           0           2
     90570           0           2
     90600           0           5
     90630           0           1
     90660           0           2
     90690           0           0
     90720           0           2
     90750           0           0
     90780           0           0
     90810           0           0
     90840           1           1
     90870           0           2
     90900           0           0
     90930           0           1
     90960           0           0
     90990           0           1
     91020           0           2
     91050           0           2
     91080           0           1
     91110           0           2
     91140           0           1
     91170           1           3
     91200           0           2
     91230           0           0
     91260           0           2
     91290           0           0
     91320           0           1
     91350           0           1
     91380           0           2
     91410           0           3
     91440           0           0
     91470           0           2
     91500           0           2
     91530           0           1
     91560           0           2
     91590           0           2
     91620           0           1
     91650           0           0
     91680           0           1
     91710           0           2
     91740           0           1
     91770           0           1
     91800           0           0
     91830           0           0
     91860           0           0
     91890           0           2
     91920           0           2
     91950           0           0
     91980           0           1
     92010           0           2
     92040           0           0
     92070           0           1
     92100           0           2
     92130           0           0
     92160           0           1
     92190           1           2
     92220           0           1
     92250           0           2
     92280           0           2
     92310           0           0
     92340           0           0
     92370           0           1
     92400           0           1
     92430           0           1
     92460           0           2
     92490           0           1
     92520           0           0
     92550           0           1
     92580           0           3
     92610           0           1
     92640           0           2
     92670           0           1
     92700           0           2
     92730           0           2
     92760           0           3
     92790           0           3
     92820           0           3
     92850           0           3
     92880           0           2
     92910           1           3
     92940           0           2
     92970           0           0
     93000           0           1
     93030           0           3
     93060           0           2
     93090           0           1
     93120           0           2
     93150           0           2
     93180           0           0
     93210           0           3
     93240           0           2
     93270           0           1
     93300           0           2
     93330           0           1
     93360           1           3
     93390           0           1
     93420           0           0
     93450           0           2
     93480           0           1
     93510           0           2
     93540           0           2
     93570           0           0
     93600           0           4
     93630           0           1
     93660           0           1
     93690           0           0
     93720           0           1
     93750           0           0
     93780           0           2
     93810           0           1
     93840           0           0
     93870           0           2
     93900           0           1
     93930           0           1
     93960           0           3
     93990           0           2
     94020           0           1
     94050           1           0
     94080           0           1
     94110           0           4
     94140           0           0
     94170           0           0
     94200           0           2
     94230           0           3
     94260           0           0
     94290           0           1
     94320           0           2
     94350           0           4
     94380           0           1
     94410           0           2
     94440           1           2
     94470           0           3
     94500           0           2
     94530           1           1
     94560           1           3
     94590           0           3
     94620           0           2
     94650           0           0
     94680           0           5
     94710           0           2
     94740           1           3
     94770           0           0
     94800           0           2
     94830           0           0
     94860           0           3
     94890           0           5
     94920           0           1
     94950           0           1
     94980           0           4
     95010           1           2
     95040           0           1
     95070           0           1
     95100           0           0
     95130           0           2
     95160           0           0
     95190           0           0
     95220           0           2
     95250           0           1
     95280           0           2
     95310           0           0
     95340           0           0
     95370           0           4
     95400           0           1
     95430           0           2
     95460           0           2
     95490           0           1
     95520           1           2
     95550           0           2
     95580           0           2
     95610           0           1
     95640           0           2
     95670           0           0
     95700           1           2
     95730           0           1
     95760           0           1
     95790           2           3
     95820           0           4
     95850           0           2
     95880           0           2
     95910           0           1
     95940           0           4
     95970           0           1
     96000           0           0
     96030           0           1
     96060           0           1
     96090           2           2
     96120           0           2
     96150           0           1
     96180           0           1
     96210           0           2
     96240           0           0
     96270           0           0
     96300           0           2
     96330           0           0
     96360           0           0
     96390           0           1
     96420           0           0
     96450           0           0
     96480           0           0
     96510           0           1
     96540           0           1
     96570           2           3
     96600           1           1
     96630           0           1
     96660           0           3
     96690           0           4
     96720           0           2
     96750           0           0
     96780           0           5
     96810           0           5
     96840           0           0
     96870           1           3
     96900           0           0
     96930           0           2
     96960           0           3
     96990           0           2
     97020           0           3
     97050           0           1
     97080           0           2
     97110           0           2
     97140           0           3
     97170           0           2
     97200           0           1
     97230           0           0
     97260           0           3
     97290           0           2
     97320           0           1
     97350           0           2
     97380           0           4
     97410           0           2
     97440           0           1
     97470           0           4
     97500           0           0
     97530           0           0
     97560           0           1
     97590           0           2
     97620           0           3
     97650           0           2
     97680           0           1
     97710           0           3
     97740           0           2
     97770           0           2
     97800           0           2
     97830           0           2
     97860           0           3
     97890           0           0
     97920           0           2
     97950           0           1
     97980           0           1
     98010           0           2
     98040           0           1
     98070           0           0
     98100           0           2
     98130           1           3
     98160           0           2
     98190           0           1
     98220           0           0
     98250           0           2
     98280           0           2
     98310           0           2
     98340           0           2
     98370           0           2
     98400           0           0
     98430           0           1
     98460           0           0
     98490           0           1
     98520           0           5
     98550           1           5
     98580           0           0
     98610           1           2
     98640           0           1
     98670           0           4
     98700           0           1
     98730           0           2
     98760           0           0
     98790           0           0
     98820           0           0
     98850           0           3
     98880           0           1
     98910           0           1
     98940           0           1
     98970           0           1
     99000           0           1
     99030           0           1
     99060           0           0
     99090           0           0
     99120           0           0
     99150           0           1
     99180           0           2
     99210           0           2
     99240           0           0
     99270           0           4
     99300           1           2
     99330           0           3
     99360           0           2
     99390           0           2
     99420           0           0
     99450           0           0
     99480           0           1
     99510           0           0
     99540           0           1
     99570           0           2
     99600           0           2
     99630           0           3
     99660           0           1
     99690           0           1
     99720           0           0
     99750           0           0
     99780           0           0
     99810           0           0
     99840           0           2
     99870           0           0
     99900           0           1
     99930           1           1
     99960           0           0
     99990           0           3
