# Supplementary material for: Identification and validation of biomarkers associated with lactic acid metabolism in diabetic nephropathy
Source: PeerJ. 2026 Mar 3;14:e20761. doi: 10.7717/peerj.20761 (PMC12965171; doi:10.7717/peerj.20761)
Supplement: Supplemental Information 53 [file peerj-14-20761-s053.xvg]

# This file was created Mon Jul 14 02:50:06 2025
# Created by:
#                      :-) GROMACS - gmx energy, 2023.2 (-:
# 
# Executable:   /usr/local/gromacs/bin/gmx
# Data prefix:  /usr/local/gromacs
# Working dir:  /root/autodl-tmp/102_NJZK-20403-7-2/PTGS2_CIMICOXIB-67890
# Command line:
#   gmx energy -f md_0_1.edr -o energy_total.xvg
# gmx energy is part of G R O M A C S:
#
# GRowing Old MAkes el Chrono Sweat
#
@    title "GROMACS Energies"
@    xaxis  label "Time (ps)"
@    yaxis  label "(kJ/mol), (K)"
@TYPE xy
@ view 0.15, 0.15, 0.75, 0.85
@ legend on
@ legend box on
@ legend loctype view
@ legend 0.78, 0.8
@ legend length 2
@ s0 legend "Potential"
@ s1 legend "Total Energy"
@ s2 legend "Temperature"
    0.000000  -1145203.875000  -909095.250000  305.862457
   30.000000  -1145541.750000  -913854.125000  300.135315
   60.000000  -1144126.375000  -911967.375000  300.746063
   90.000000  -1143813.500000  -912027.625000  300.262604
  120.000000  -1146105.250000  -915338.500000  298.942444
  150.000000  -1144861.875000  -912616.562500  300.857758
  180.000000  -1146397.375000  -916039.125000  298.413300
  210.000000  -1145473.625000  -915360.375000  298.095825
  240.000000  -1145206.125000  -914568.000000  298.775818
  270.000000  -1147483.875000  -916044.562500  299.813629
  300.000000  -1146586.000000  -914178.000000  301.068512
  330.000000  -1146829.750000  -915521.250000  299.644226
  360.000000  -1144463.375000  -912466.125000  300.536407
  390.000000  -1146647.250000  -913961.500000  301.428284
  420.000000  -1144248.000000  -912378.562500  300.370850
  450.000000  -1145529.625000  -913051.250000  301.159729
  480.000000  -1145027.250000  -914107.062500  299.141144
  510.000000  -1145116.625000  -913905.125000  299.518524
  540.000000  -1145908.625000  -913465.500000  301.114014
  570.000000  -1145469.500000  -913132.187500  300.977020
  600.000000  -1145212.125000  -913479.812500  300.193237
  630.000000  -1143182.125000  -912472.000000  298.869080
  660.000000  -1145542.875000  -914547.500000  299.238556
  690.000000  -1146182.875000  -914821.750000  299.712372
  720.000000  -1145008.125000  -912940.000000  300.628296
  750.000000  -1145685.250000  -915883.875000  297.691803
  780.000000  -1144887.000000  -913842.437500  299.302307
  810.000000  -1145377.000000  -914928.312500  298.530365
  840.000000  -1144871.125000  -913829.375000  299.298706
  870.000000  -1146502.875000  -913790.875000  301.462402
  900.000000  -1144283.500000  -911912.750000  301.020264
  930.000000  -1148174.375000  -916530.250000  300.079041
  960.000000  -1145434.375000  -913582.812500  300.347717
  990.000000  -1145236.625000  -912833.500000  301.062256
 1020.000000  -1143861.000000  -912527.750000  299.676331
 1050.000000  -1146154.250000  -913818.750000  300.974640
 1080.000000  -1145628.125000  -913089.875000  301.237274
 1110.000000  -1144168.750000  -911446.437500  301.475739
 1140.000000  -1146003.500000  -915466.625000  298.644592
 1170.000000  -1146324.750000  -916432.687500  297.809296
 1200.000000  -1145252.500000  -914508.937500  298.912384
 1230.000000  -1145720.625000  -914533.500000  299.487061
 1260.000000  -1143896.250000  -912395.250000  299.893646
 1290.000000  -1144446.125000  -913446.375000  299.244263
 1320.000000  -1147201.375000  -915206.562500  300.533325
 1350.000000  -1144373.000000  -913042.500000  299.672729
 1380.000000  -1144999.000000  -914360.062500  298.776855
 1410.000000  -1143510.625000  -912195.562500  299.652771
 1440.000000  -1145477.750000  -914001.500000  299.861511
 1470.000000  -1143921.875000  -912520.062500  299.765137
 1500.000000  -1144403.375000  -913002.125000  299.764343
 1530.000000  -1144394.125000  -912736.937500  300.095947
 1560.000000  -1145139.500000  -913282.125000  300.355194
 1590.000000  -1145126.500000  -913119.500000  300.549042
 1620.000000  -1146021.500000  -915181.125000  299.037750
 1650.000000  -1144659.625000  -913346.375000  299.650452
 1680.000000  -1144323.875000  -911133.375000  302.082245
 1710.000000  -1145686.875000  -914237.125000  299.827179
 1740.000000  -1147194.250000  -915040.000000  300.739807
 1770.000000  -1144269.250000  -913098.312500  299.466003
 1800.000000  -1145761.875000  -913861.937500  300.410400
 1830.000000  -1142832.875000  -911439.500000  299.754181
 1860.000000  -1146022.250000  -914686.562500  299.679443
 1890.000000  -1145138.750000  -915192.750000  297.879150
 1920.000000  -1145082.000000  -913774.500000  299.642944
 1950.000000  -1146181.000000  -915527.687500  298.795502
 1980.000000  -1146505.500000  -914478.062500  300.575592
 2010.000000  -1144252.750000  -912309.500000  300.466522
 2040.000000  -1144396.875000  -912672.437500  300.183044
 2070.000000  -1146922.625000  -914783.000000  300.720886
 2100.000000  -1145123.875000  -912754.000000  301.019165
 2130.000000  -1146494.250000  -916746.250000  297.622681
 2160.000000  -1147152.625000  -915495.750000  300.095459
 2190.000000  -1146190.375000  -914403.000000  300.264587
 2220.000000  -1145370.625000  -914407.125000  299.197327
 2250.000000  -1145139.875000  -912479.500000  301.395538
 2280.000000  -1145583.000000  -915610.625000  297.913269
 2310.000000  -1142433.625000  -911002.875000  299.802582
 2340.000000  -1146290.375000  -914281.250000  300.551819
 2370.000000  -1143734.375000  -912103.250000  300.062134
 2400.000000  -1143545.875000  -911841.062500  300.157654
 2430.000000  -1144857.875000  -915141.125000  297.582245
 2460.000000  -1144354.250000  -913669.000000  298.836853
 2490.000000  -1145021.375000  -912785.250000  300.845947
 2520.000000  -1143572.375000  -910921.562500  301.383087
 2550.000000  -1146704.000000  -916006.125000  298.853210
 2580.000000  -1145293.000000  -913163.250000  300.708130
 2610.000000  -1146196.875000  -914206.000000  300.528168
 2640.000000  -1146593.750000  -915449.437500  299.431519
 2670.000000  -1144498.250000  -911691.625000  301.584991
 2700.000000  -1143162.250000  -911610.875000  299.958862
 2730.000000  -1146471.375000  -914975.562500  299.886871
 2760.000000  -1144580.125000  -911734.625000  301.635254
 2790.000000  -1146429.125000  -915626.125000  298.989319
 2820.000000  -1146257.750000  -914466.500000  300.269562
 2850.000000  -1147530.125000  -915231.062500  300.927429
 2880.000000  -1145236.000000  -913085.250000  300.735260
 2910.000000  -1145423.000000  -914453.875000  299.204559
 2940.000000  -1146212.500000  -915698.500000  298.614990
 2970.000000  -1142618.125000  -911291.125000  299.668182
 3000.000000  -1144151.750000  -912105.875000  300.599426
 3030.000000  -1146712.375000  -915000.562500  300.166656
 3060.000000  -1144731.500000  -912094.562500  301.365173
 3090.000000  -1144324.000000  -912117.250000  300.807861
 3120.000000  -1147259.000000  -915535.750000  300.181458
 3150.000000  -1145529.750000  -913909.187500  300.048462
 3180.000000  -1145416.250000  -912910.750000  301.194824
 3210.000000  -1145737.125000  -913872.312500  300.364838
 3240.000000  -1145925.125000  -914397.687500  299.927887
 3270.000000  -1145194.375000  -913865.125000  299.671143
 3300.000000  -1145481.625000  -913788.875000  300.142029
 3330.000000  -1146546.125000  -914663.812500  300.387573
 3360.000000  -1144712.000000  -913936.062500  298.954315
 3390.000000  -1143310.250000  -911306.250000  300.545166
 3420.000000  -1147593.250000  -916849.500000  298.912598
 3450.000000  -1144413.500000  -913244.375000  299.463715
 3480.000000  -1145804.750000  -913410.875000  301.050293
 3510.000000  -1145202.375000  -913832.750000  299.723419
 3540.000000  -1145369.875000  -913891.437500  299.864380
 3570.000000  -1146284.125000  -915126.812500  299.448334
 3600.000000  -1145480.625000  -915302.312500  298.180145
 3630.000000  -1144988.375000  -912636.437500  300.995941
 3660.000000  -1145050.750000  -914095.000000  299.187286
 3690.000000  -1146995.000000  -915535.312500  299.840088
 3720.000000  -1145405.750000  -913929.000000  299.862183
 3750.000000  -1147101.375000  -914895.562500  300.806610
 3780.000000  -1147449.875000  -915472.562500  300.510590
 3810.000000  -1146835.750000  -915849.750000  299.226471
 3840.000000  -1145987.375000  -914149.625000  300.329865
 3870.000000  -1145236.125000  -914858.812500  298.437958
 3900.000000  -1143821.625000  -911756.375000  300.624542
 3930.000000  -1144919.375000  -913810.375000  299.385773
 3960.000000  -1145193.625000  -911899.375000  302.216583
 3990.000000  -1145412.625000  -915482.312500  297.858826
 4020.000000  -1145070.000000  -913455.875000  300.040161
 4050.000000  -1145219.625000  -913498.000000  300.179474
 4080.000000  -1145566.500000  -914416.687500  299.438599
 4110.000000  -1146563.375000  -913947.562500  301.337738
 4140.000000  -1146538.125000  -915330.312500  299.513794
 4170.000000  -1144405.500000  -912755.875000  300.086212
 4200.000000  -1145281.125000  -913304.750000  300.509399
 4230.000000  -1145838.250000  -914547.625000  299.621033
 4260.000000  -1146265.250000  -914506.687500  300.227264
 4290.000000  -1143626.375000  -910745.750000  301.680756
 4320.000000  -1144088.875000  -911694.000000  301.051483
 4350.000000  -1145972.625000  -913984.625000  300.524445
 4380.000000  -1147713.250000  -915924.312500  300.266571
 4410.000000  -1144476.125000  -912263.687500  300.815247
 4440.000000  -1145826.875000  -914773.000000  299.314392
 4470.000000  -1146028.125000  -914159.750000  300.369476
 4500.000000  -1145726.500000  -913537.125000  300.785309
 4530.000000  -1145514.000000  -913473.812500  300.592041
 4560.000000  -1146522.125000  -914251.375000  300.890808
 4590.000000  -1146085.875000  -913566.562500  301.212769
 4620.000000  -1143288.125000  -911550.625000  300.199951
 4650.000000  -1146108.625000  -915244.250000  299.068878
 4680.000000  -1146292.125000  -915908.250000  298.446411
 4710.000000  -1146494.500000  -915170.875000  299.663849
 4740.000000  -1145209.375000  -912808.312500  301.059570
 4770.000000  -1145452.500000  -914525.750000  299.149719
 4800.000000  -1146640.750000  -915622.750000  299.267853
 4830.000000  -1144688.000000  -914272.562500  298.487335
 4860.000000  -1146511.875000  -915247.875000  299.586578
 4890.000000  -1144823.500000  -913279.375000  299.949493
 4920.000000  -1145093.125000  -912585.562500  301.197510
 4950.000000  -1144395.125000  -912749.125000  300.081421
 4980.000000  -1144827.750000  -913045.875000  300.257477
 5010.000000  -1145401.500000  -915377.000000  297.980896
 5040.000000  -1143312.750000  -910015.312500  302.220795
 5070.000000  -1143722.875000  -912281.500000  299.816315
 5100.000000  -1143170.250000  -911617.875000  299.960114
 5130.000000  -1145124.625000  -913462.750000  300.102020
 5160.000000  -1144763.500000  -912220.437500  301.243500
 5190.000000  -1146948.250000  -916326.750000  298.754242
 5220.000000  -1143496.375000  -911996.875000  299.891724
 5250.000000  -1143312.500000  -912080.500000  299.545074
 5280.000000  -1143541.750000  -910985.375000  301.260834
 5310.000000  -1144395.125000  -912957.125000  299.811981
 5340.000000  -1145934.625000  -914164.125000  300.242767
 5370.000000  -1145938.875000  -914760.875000  299.475189
 5400.000000  -1145473.625000  -913765.000000  300.162567
 5430.000000  -1145718.750000  -915459.062500  298.285522
 5460.000000  -1144183.125000  -912379.500000  300.285583
 5490.000000  -1145349.500000  -914360.000000  299.231018
 5520.000000  -1147858.500000  -917139.937500  298.879974
 5550.000000  -1145766.125000  -915228.250000  298.645905
 5580.000000  -1144847.625000  -913550.625000  299.629242
 5610.000000  -1146150.625000  -913739.687500  301.072357
 5640.000000  -1144642.500000  -913667.875000  299.211731
 5670.000000  -1144975.500000  -912904.187500  300.632385
 5700.000000  -1145057.375000  -913623.812500  299.806274
 5730.000000  -1145791.250000  -912542.250000  302.157990
 5760.000000  -1146258.750000  -914970.937500  299.617371
 5790.000000  -1143027.750000  -911789.687500  299.553040
 5820.000000  -1145597.000000  -913445.562500  300.736176
 5850.000000  -1143719.875000  -913997.062500  297.590027
 5880.000000  -1144282.625000  -911220.750000  301.915558
 5910.000000  -1145511.375000  -913025.875000  301.168976
 5940.000000  -1146521.500000  -915364.750000  299.447662
 5970.000000  -1144616.625000  -912308.312500  300.939423
 6000.000000  -1145697.750000  -915516.625000  298.183746
 6030.000000  -1147044.875000  -915901.625000  299.430145
 6060.000000  -1144822.500000  -914660.750000  298.158691
 6090.000000  -1146217.625000  -914430.375000  300.264374
 6120.000000  -1144481.000000  -913643.000000  299.034760
 6150.000000  -1146151.125000  -914524.250000  300.056702
 6180.000000  -1147557.500000  -917568.000000  297.935486
 6210.000000  -1145466.500000  -914613.875000  299.053680
 6240.000000  -1145305.875000  -912153.687500  302.032593
 6270.000000  -1145432.500000  -913623.750000  300.292206
 6300.000000  -1145823.500000  -914557.062500  299.589752
 6330.000000  -1145628.125000  -914615.875000  299.260468
 6360.000000  -1146332.625000  -914873.125000  299.839844
 6390.000000  -1145763.750000  -914497.375000  299.589630
 6420.000000  -1145545.375000  -913378.937500  300.755646
 6450.000000  -1145585.375000  -914194.250000  299.751221
 6480.000000  -1145579.375000  -914983.375000  298.721191
 6510.000000  -1143344.250000  -910280.625000  301.917908
 6540.000000  -1144609.250000  -913296.125000  299.650177
 6570.000000  -1145119.250000  -912721.562500  301.055176
 6600.000000  -1146748.875000  -915734.500000  299.263245
 6630.000000  -1143353.000000  -910694.250000  301.393341
 6660.000000  -1144591.125000  -910947.250000  302.669556
 6690.000000  -1146637.875000  -914223.875000  301.076233
 6720.000000  -1146960.125000  -915548.812500  299.777374
 6750.000000  -1146083.375000  -914299.812500  300.259613
 6780.000000  -1146842.000000  -913994.500000  301.637878
 6810.000000  -1145196.375000  -911714.750000  302.459351
 6840.000000  -1145610.875000  -914261.375000  299.697357
 6870.000000  -1145780.500000  -914475.687500  299.639404
 6900.000000  -1143588.000000  -912492.812500  299.367889
 6930.000000  -1142730.250000  -911711.000000  299.269501
 6960.000000  -1145617.500000  -915088.500000  298.634430
 6990.000000  -1146307.875000  -914510.187500  300.277924
 7020.000000  -1144675.375000  -911714.312500  301.784973
 7050.000000  -1144249.125000  -911851.000000  301.055725
 7080.000000  -1145493.375000  -912883.875000  301.329590
 7110.000000  -1146152.250000  -915178.375000  299.210724
 7140.000000  -1145703.875000  -915490.187500  298.225983
 7170.000000  -1145368.625000  -914154.125000  299.522491
 7200.000000  -1143127.000000  -911909.125000  299.526825
 7230.000000  -1144927.250000  -913224.750000  300.154602
 7260.000000  -1144344.375000  -910914.750000  302.392029
 7290.000000  -1146668.875000  -914465.500000  300.803467
 7320.000000  -1145989.250000  -914892.062500  299.370453
 7350.000000  -1146132.875000  -914253.062500  300.384338
 7380.000000  -1145750.875000  -914682.875000  299.332672
 7410.000000  -1146474.250000  -914458.125000  300.560944
 7440.000000  -1142934.750000  -910489.000000  301.117523
 7470.000000  -1144353.375000  -911538.000000  301.596222
 7500.000000  -1145135.625000  -913355.312500  300.255402
 7530.000000  -1146551.500000  -915046.937500  299.898193
 7560.000000  -1146680.625000  -914824.750000  300.353302
 7590.000000  -1146976.750000  -914837.937500  300.719849
 7620.000000  -1146030.500000  -913121.500000  301.717590
 7650.000000  -1145333.375000  -913554.437500  300.253632
 7680.000000  -1143396.000000  -910537.187500  301.652557
 7710.000000  -1143550.125000  -911049.750000  301.188202
 7740.000000  -1146180.500000  -914784.250000  299.757904
 7770.000000  -1145848.250000  -913650.875000  300.795685
 7800.000000  -1145602.625000  -914119.000000  299.871124
 7830.000000  -1144992.875000  -911821.875000  302.056915
 7860.000000  -1144682.250000  -911956.750000  301.479828
 7890.000000  -1146076.875000  -916051.937500  297.981445
 7920.000000  -1144302.000000  -913487.875000  299.003723
 7950.000000  -1147136.625000  -915114.250000  300.569031
 7980.000000  -1143741.375000  -912351.625000  299.749451
 8010.000000  -1144999.500000  -913284.187500  300.171234
 8040.000000  -1144269.375000  -910941.375000  302.260376
 8070.000000  -1146602.375000  -915035.750000  299.978638
 8100.000000  -1142556.750000  -910817.062500  300.202789
 8130.000000  -1146266.000000  -914668.250000  300.018921
 8160.000000  -1145300.625000  -914705.312500  298.720306
 8190.000000  -1143703.625000  -912718.625000  299.225098
 8220.000000  -1144192.375000  -912912.375000  299.607269
 8250.000000  -1145785.750000  -913696.500000  300.655670
 8280.000000  -1144072.000000  -913079.750000  299.234558
 8310.000000  -1143413.375000  -910200.375000  302.111389
 8340.000000  -1146160.250000  -915819.750000  298.390289
 8370.000000  -1144928.875000  -913867.937500  299.323517
 8400.000000  -1145351.000000  -913552.875000  300.278442
 8430.000000  -1145261.375000  -913593.250000  300.110168
 8460.000000  -1143634.625000  -912437.437500  299.500031
 8490.000000  -1146978.625000  -915510.187500  299.851410
 8520.000000  -1145718.000000  -913441.000000  300.898834
 8550.000000  -1144185.750000  -911967.500000  300.822754
 8580.000000  -1144524.875000  -911765.125000  301.524231
 8610.000000  -1145832.375000  -914126.125000  300.159424
 8640.000000  -1142092.625000  -908508.312500  302.592377
 8670.000000  -1145069.500000  -912698.250000  301.020905
 8700.000000  -1146249.750000  -913981.000000  300.888214
 8730.000000  -1146428.250000  -915094.250000  299.677277
 8760.000000  -1144284.875000  -913027.875000  299.577545
 8790.000000  -1147414.250000  -915840.875000  299.987366
 8820.000000  -1145285.625000  -912677.000000  301.328461
 8850.000000  -1147055.000000  -915851.250000  299.508453
 8880.000000  -1146710.500000  -914183.875000  301.222168
 8910.000000  -1144599.625000  -913608.437500  299.233185
 8940.000000  -1146742.750000  -916194.812500  298.658966
 8970.000000  -1145786.000000  -913899.375000  300.393158
 9000.000000  -1146101.875000  -914085.000000  300.561890
 9030.000000  -1144415.375000  -912312.062500  300.673828
 9060.000000  -1145589.750000  -915548.562500  298.002472
 9090.000000  -1145161.250000  -914115.187500  299.304260
 9120.000000  -1146303.875000  -914357.812500  300.470154
 9150.000000  -1147595.000000  -915431.375000  300.751923
 9180.000000  -1146683.375000  -915752.750000  299.154694
 9210.000000  -1144366.375000  -911348.250000  301.858948
 9240.000000  -1145759.625000  -914068.750000  300.139557
 9270.000000  -1145650.000000  -914147.750000  299.895264
 9300.000000  -1144103.000000  -913810.875000  298.327545
 9330.000000  -1145742.250000  -913577.875000  300.752930
 9360.000000  -1145938.375000  -914698.375000  299.555542
 9390.000000  -1146434.875000  -916061.687500  298.432617
 9420.000000  -1143210.125000  -909778.125000  302.395142
 9450.000000  -1144286.250000  -912530.187500  300.224030
 9480.000000  -1143856.250000  -912964.000000  299.104980
 9510.000000  -1143712.500000  -913002.250000  298.869263
 9540.000000  -1146266.250000  -913948.375000  300.951813
 9570.000000  -1146491.250000  -914396.187500  300.663147
 9600.000000  -1143681.500000  -911680.875000  300.540833
 9630.000000  -1146127.750000  -914635.500000  299.882263
 9660.000000  -1144871.625000  -913421.812500  299.827301
 9690.000000  -1146160.375000  -914334.687500  300.314240
 9720.000000  -1145760.375000  -914369.625000  299.750793
 9750.000000  -1144483.375000  -912145.375000  300.977936
 9780.000000  -1147363.625000  -915824.687500  299.942749
 9810.000000  -1145758.375000  -914103.000000  300.093567
 9840.000000  -1144817.625000  -912990.250000  300.316437
 9870.000000  -1145084.000000  -912706.250000  301.029419
 9900.000000  -1144788.000000  -913416.125000  299.726257
 9930.000000  -1146185.125000  -914883.375000  299.635468
 9960.000000  -1143210.500000  -911531.625000  300.124054
 9990.000000  -1145313.625000  -913710.937500  300.025299
10020.000000  -1146078.000000  -914942.437500  299.420197
10050.000000  -1143658.500000  -911914.375000  300.208557
10080.000000  -1144539.000000  -913656.687500  299.092102
10110.000000  -1145083.000000  -913808.125000  299.600586
10140.000000  -1146485.875000  -913732.187500  301.516327
10170.000000  -1143917.875000  -911548.625000  301.018341
10200.000000  -1144331.750000  -912915.625000  299.783630
10230.000000  -1147204.625000  -917656.375000  297.363983
10260.000000  -1145892.750000  -914521.875000  299.725037
10290.000000  -1145915.000000  -913862.937500  300.607452
10320.000000  -1144652.125000  -913005.125000  300.082764
10350.000000  -1146653.375000  -915215.062500  299.812378
10380.000000  -1145448.250000  -915210.750000  298.256836
10410.000000  -1145740.250000  -913914.250000  300.314667
10440.000000  -1146021.125000  -915317.937500  298.860077
10470.000000  -1145652.500000  -914903.250000  298.919739
10500.000000  -1145511.250000  -913049.812500  301.137787
10530.000000  -1148346.250000  -916399.437500  300.471100
10560.000000  -1146487.250000  -915439.000000  299.307037
10590.000000  -1143696.250000  -912893.187500  298.989410
10620.000000  -1145656.875000  -913295.625000  301.008026
10650.000000  -1144954.875000  -913635.750000  299.657990
10680.000000  -1144533.750000  -912403.437500  300.708832
10710.000000  -1145958.625000  -915448.125000  298.610443
10740.000000  -1144731.625000  -912019.375000  301.462646
10770.000000  -1145532.875000  -915296.125000  298.255829
10800.000000  -1146193.750000  -914047.625000  300.729309
10830.000000  -1144277.125000  -912508.125000  300.240753
10860.000000  -1147073.875000  -916677.625000  298.462433
10890.000000  -1144392.375000  -912621.125000  300.243713
10920.000000  -1145053.125000  -914679.625000  298.433014
10950.000000  -1147454.750000  -916186.812500  299.591644
10980.000000  -1145473.250000  -914864.812500  298.737335
11010.000000  -1146578.000000  -913588.375000  301.821991
11040.000000  -1145673.875000  -914668.062500  299.252106
11070.000000  -1147050.625000  -915291.000000  300.228577
11100.000000  -1144727.000000  -914499.312500  298.244110
11130.000000  -1145483.625000  -913885.375000  300.019623
11160.000000  -1145579.500000  -914201.500000  299.734222
11190.000000  -1146034.750000  -916425.500000  297.442993
11220.000000  -1144090.500000  -910328.062500  302.823090
11250.000000  -1145907.625000  -914644.937500  299.584869
11280.000000  -1145908.000000  -914167.687500  300.203583
11310.000000  -1146149.500000  -913855.437500  300.920959
11340.000000  -1147883.250000  -917395.625000  298.580872
11370.000000  -1144070.125000  -912773.812500  299.628418
11400.000000  -1146404.875000  -915561.875000  299.041199
11430.000000  -1148021.875000  -916853.375000  299.462891
11460.000000  -1145081.625000  -912518.562500  301.269440
11490.000000  -1145550.875000  -915305.937500  298.266449
11520.000000  -1145353.875000  -913420.625000  300.453522
11550.000000  -1145477.625000  -914046.562500  299.803009
11580.000000  -1144123.875000  -912915.625000  299.514343
11610.000000  -1145824.625000  -912995.000000  301.614685
11640.000000  -1144843.125000  -912680.000000  300.751343
11670.000000  -1144179.250000  -912497.625000  300.127563
11700.000000  -1146780.500000  -915456.812500  299.663879
11730.000000  -1145808.250000  -913167.125000  301.370575
11760.000000  -1144882.625000  -912554.187500  300.965454
11790.000000  -1147056.625000  -915442.437500  300.040192
11820.000000  -1143812.250000  -912028.625000  300.259766
11850.000000  -1145569.375000  -914388.125000  299.479370
11880.000000  -1144912.625000  -913609.875000  299.636841
11910.000000  -1148901.875000  -916350.437500  301.254395
11940.000000  -1145359.875000  -914346.375000  299.262054
11970.000000  -1143497.625000  -909780.750000  302.764130
12000.000000  -1145327.125000  -913307.625000  300.565308
12030.000000  -1144940.500000  -913508.312500  299.804474
12060.000000  -1143960.875000  -913056.375000  299.120880
12090.000000  -1146175.000000  -914984.750000  299.491028
12120.000000  -1145171.500000  -914242.875000  299.152130
12150.000000  -1146006.000000  -913635.625000  301.019867
12180.000000  -1146610.625000  -916665.875000  297.877594
12210.000000  -1144434.625000  -913926.625000  298.607269
12240.000000  -1143975.625000  -912320.000000  300.093842
12270.000000  -1148033.125000  -915973.250000  300.617554
12300.000000  -1144328.375000  -911233.250000  301.958679
12330.000000  -1144447.250000  -910405.125000  303.185455
12360.000000  -1145084.125000  -914799.625000  298.317657
12390.000000  -1146378.000000  -915020.750000  299.707367
12420.000000  -1144325.500000  -912696.937500  300.058807
12450.000000  -1144075.875000  -912931.375000  299.431732
12480.000000  -1145148.000000  -913159.125000  300.525604
12510.000000  -1146463.000000  -914444.125000  300.564392
12540.000000  -1146069.250000  -915753.500000  298.358185
12570.000000  -1145908.000000  -914410.375000  299.889282
12600.000000  -1143319.750000  -911271.250000  300.602844
12630.000000  -1145529.750000  -913046.250000  301.166382
12660.000000  -1146947.375000  -916592.375000  298.409058
12690.000000  -1146131.000000  -915709.437500  298.495239
12720.000000  -1145442.125000  -913382.000000  300.617889
12750.000000  -1148060.125000  -915907.625000  300.737518
12780.000000  -1145934.500000  -914359.937500  299.988861
12810.000000  -1145440.125000  -914249.625000  299.491425
12840.000000  -1143391.875000  -912874.875000  298.618866
12870.000000  -1147229.000000  -913616.625000  302.628693
12900.000000  -1144709.625000  -913713.937500  299.238983
12930.000000  -1146210.125000  -914719.125000  299.880646
12960.000000  -1144653.375000  -913302.375000  299.699219
12990.000000  -1146188.625000  -914517.187500  300.114380
13020.000000  -1145876.500000  -914215.625000  300.100739
13050.000000  -1146275.125000  -915601.875000  298.821228
13080.000000  -1144984.250000  -912848.812500  300.715454
13110.000000  -1144584.875000  -911190.937500  302.345764
13140.000000  -1142628.250000  -910593.625000  300.584869
13170.000000  -1145048.750000  -914144.125000  299.121063
13200.000000  -1147217.125000  -915147.000000  300.630890
13230.000000  -1145374.875000  -913906.000000  299.852020
13260.000000  -1144279.500000  -912479.937500  300.280396
13290.000000  -1146293.000000  -912719.500000  302.578430
13320.000000  -1145270.500000  -912900.375000  301.019440
13350.000000  -1147235.000000  -915983.250000  299.570648
13380.000000  -1146969.500000  -914207.000000  301.527802
13410.000000  -1144693.875000  -911941.125000  301.515167
13440.000000  -1143779.375000  -912152.875000  300.056183
13470.000000  -1148963.750000  -916590.125000  301.024078
13500.000000  -1144105.875000  -912222.562500  300.388855
13530.000000  -1144615.875000  -912669.562500  300.470459
13560.000000  -1144264.375000  -912487.125000  300.251495
13590.000000  -1146081.375000  -914468.875000  300.037964
13620.000000  -1148459.750000  -916563.062500  300.406219
13650.000000  -1147537.250000  -916608.687500  299.152008
13680.000000  -1146386.625000  -914702.500000  300.130798
13710.000000  -1144814.750000  -914486.187500  298.374756
13740.000000  -1144627.625000  -914818.625000  297.701721
13770.000000  -1146539.750000  -915098.250000  299.816498
13800.000000  -1144712.000000  -912097.000000  301.336761
13830.000000  -1144637.500000  -913202.125000  299.808502
13860.000000  -1145530.250000  -914497.750000  299.286682
13890.000000  -1145709.500000  -913369.625000  300.980347
13920.000000  -1145518.875000  -914595.437500  299.145386
13950.000000  -1147489.000000  -916491.625000  299.241211
13980.000000  -1146726.375000  -915285.062500  299.816284
14010.000000  -1145262.250000  -913520.437500  300.205566
14040.000000  -1143766.875000  -911559.375000  300.808807
14070.000000  -1147740.500000  -915513.750000  300.833740
14100.000000  -1147028.875000  -914197.562500  301.616943
14130.000000  -1144765.250000  -913631.062500  299.418365
14160.000000  -1146339.875000  -913588.625000  301.513184
14190.000000  -1145995.250000  -915746.875000  298.270844
14220.000000  -1147312.000000  -916826.000000  298.578735
14250.000000  -1143856.875000  -911995.125000  300.360901
14280.000000  -1146470.875000  -913621.062500  301.640900
14310.000000  -1144467.250000  -911843.250000  301.348419
14340.000000  -1145147.625000  -912462.062500  301.428131
14370.000000  -1144279.375000  -912998.562500  299.608368
14400.000000  -1145044.875000  -914301.687500  298.911835
14430.000000  -1146278.875000  -916124.375000  298.149323
14460.000000  -1147212.125000  -915247.000000  300.494812
14490.000000  -1142267.625000  -909017.250000  302.159821
14520.000000  -1145635.000000  -912582.250000  301.903748
14550.000000  -1145605.750000  -912747.937500  301.651245
14580.000000  -1144620.125000  -912106.437500  301.205475
14610.000000  -1143183.375000  -910845.875000  300.977203
14640.000000  -1145481.625000  -913183.125000  300.926666
14670.000000  -1143683.125000  -911652.812500  300.579254
14700.000000  -1144131.875000  -912594.937500  299.940155
14730.000000  -1146370.375000  -914788.625000  299.998199
14760.000000  -1145890.625000  -915186.750000  298.860962
14790.000000  -1143500.250000  -911053.000000  301.119354
14820.000000  -1146477.625000  -916175.375000  298.340668
14850.000000  -1146347.250000  -913978.250000  301.018005
14880.000000  -1146376.500000  -914694.062500  300.128601
14910.000000  -1147127.875000  -915696.625000  299.803253
14940.000000  -1147455.875000  -916894.312500  298.676636
14970.000000  -1145279.000000  -915917.812500  297.121643
15000.000000  -1145696.000000  -914005.312500  300.139313
15030.000000  -1146917.625000  -915043.562500  300.376892
15060.000000  -1145453.250000  -914062.000000  299.751465
15090.000000  -1144862.625000  -913752.187500  299.387604
15120.000000  -1145494.875000  -913140.562500  300.999023
15150.000000  -1145516.500000  -913958.250000  299.967712
15180.000000  -1146700.875000  -915867.375000  299.028961
15210.000000  -1144571.625000  -912101.500000  301.149017
15240.000000  -1146440.125000  -914781.250000  300.098114
15270.000000  -1145274.875000  -914875.500000  298.466461
15300.000000  -1145402.750000  -912649.312500  301.516022
15330.000000  -1144660.750000  -912838.687500  300.309479
15360.000000  -1146241.750000  -914029.187500  300.815369
15390.000000  -1146038.375000  -914871.875000  299.460266
15420.000000  -1147552.750000  -916168.500000  299.742371
15450.000000  -1148446.375000  -918073.812500  298.431763
15480.000000  -1145656.375000  -912973.000000  301.425262
15510.000000  -1145561.500000  -913677.812500  300.389374
15540.000000  -1146724.750000  -915887.250000  299.034088
15570.000000  -1146222.000000  -914679.187500  299.947723
15600.000000  -1146920.875000  -915030.250000  300.398315
15630.000000  -1144267.000000  -911330.375000  301.753326
15660.000000  -1144506.875000  -912820.187500  300.134094
15690.000000  -1144532.625000  -911600.875000  301.747040
15720.000000  -1144388.000000  -913886.562500  298.598724
15750.000000  -1145632.000000  -915706.437500  297.852722
15780.000000  -1144640.875000  -913451.750000  299.489563
15810.000000  -1144419.625000  -912964.375000  299.834290
15840.000000  -1146389.500000  -914155.875000  300.842651
15870.000000  -1143177.500000  -912655.500000  298.625336
15900.000000  -1145898.875000  -914830.875000  299.332733
15930.000000  -1143232.000000  -911269.500000  300.491455
15960.000000  -1147161.625000  -915902.250000  299.580566
15990.000000  -1146888.750000  -914427.937500  301.136932
16020.000000  -1144016.875000  -912674.375000  299.688263
16050.000000  -1144034.250000  -912720.500000  299.651001
16080.000000  -1145726.250000  -911747.250000  303.103638
16110.000000  -1145093.375000  -914086.875000  299.253021
16140.000000  -1145568.875000  -915171.375000  298.464111
16170.000000  -1146721.250000  -916334.437500  298.450256
16200.000000  -1145406.500000  -913894.312500  299.908081
16230.000000  -1148939.625000  -917553.125000  299.745331
16260.000000  -1146236.125000  -914226.062500  300.553040
16290.000000  -1144900.750000  -913404.000000  299.888062
16320.000000  -1146507.375000  -914994.250000  299.909241
16350.000000  -1145540.750000  -912527.375000  301.852783
16380.000000  -1146204.375000  -914887.875000  299.654510
16410.000000  -1146427.500000  -914340.375000  300.652863
16440.000000  -1145355.000000  -913885.000000  299.853455
16470.000000  -1144502.250000  -914115.750000  298.449829
16500.000000  -1141692.625000  -909050.375000  301.372040
16530.000000  -1145703.500000  -914679.062500  299.276276
16560.000000  -1145159.500000  -913094.875000  300.623749
16590.000000  -1144739.750000  -913705.375000  299.289154
16620.000000  -1143824.375000  -912696.750000  299.409882
16650.000000  -1147610.125000  -915607.375000  300.543488
16680.000000  -1146127.375000  -914093.562500  300.583801
16710.000000  -1144358.500000  -912743.812500  300.040863
16740.000000  -1144349.000000  -912710.437500  300.071808
16770.000000  -1145715.500000  -913432.625000  300.906403
16800.000000  -1142922.625000  -912130.687500  298.975037
16830.000000  -1145113.750000  -912895.562500  300.822632
16860.000000  -1144486.500000  -911760.437500  301.480591
16890.000000  -1144938.875000  -913908.437500  299.283997
16920.000000  -1147514.625000  -915940.875000  299.987885
16950.000000  -1145240.750000  -913454.250000  300.263397
16980.000000  -1145671.250000  -914391.437500  299.607056
17010.000000  -1145463.375000  -914660.812500  298.988861
17040.000000  -1145578.250000  -914282.750000  299.627380
17070.000000  -1145582.000000  -913564.125000  300.563232
17100.000000  -1146290.625000  -914331.250000  300.487427
17130.000000  -1144012.875000  -911985.500000  300.575470
17160.000000  -1145939.125000  -914211.312500  300.187408
17190.000000  -1144765.750000  -912298.500000  301.145294
17220.000000  -1145398.375000  -913056.750000  300.982544
17250.000000  -1144184.125000  -912240.875000  300.466522
17280.000000  -1145781.375000  -913886.437500  300.403870
17310.000000  -1147074.125000  -915333.000000  300.204712
17340.000000  -1149243.750000  -918815.000000  298.504517
17370.000000  -1146467.750000  -916863.375000  297.436676
17400.000000  -1145271.875000  -913031.125000  300.851807
17430.000000  -1145619.375000  -913983.062500  300.068909
17460.000000  -1145270.250000  -913734.625000  299.938416
17490.000000  -1147735.125000  -916429.750000  299.640167
17520.000000  -1146123.750000  -915926.875000  298.204132
17550.000000  -1146315.125000  -915665.875000  298.790222
17580.000000  -1147775.250000  -916221.562500  299.961823
17610.000000  -1144724.375000  -911661.562500  301.916809
17640.000000  -1144579.000000  -912926.000000  300.090485
17670.000000  -1144965.750000  -912892.875000  300.634369
17700.000000  -1145550.250000  -914484.375000  299.329895
17730.000000  -1146224.375000  -914113.750000  300.683319
17760.000000  -1146829.000000  -915019.687500  300.293030
17790.000000  -1146168.625000  -916042.000000  298.113220
17820.000000  -1144600.500000  -912250.500000  300.993378
17850.000000  -1146377.000000  -914374.125000  300.543732
17880.000000  -1144601.250000  -913597.375000  299.249542
17910.000000  -1146479.875000  -915917.875000  298.677155
17940.000000  -1144879.000000  -913299.187500  299.995667
17970.000000  -1145497.500000  -913333.250000  300.752716
18000.000000  -1142664.625000  -910953.062500  300.166382
18030.000000  -1143408.375000  -911150.500000  300.874054
18060.000000  -1147848.875000  -917255.812500  298.717407
18090.000000  -1144512.125000  -913189.000000  299.663177
18120.000000  -1145657.250000  -912816.875000  301.628723
18150.000000  -1145310.500000  -914245.875000  299.328278
18180.000000  -1148130.375000  -917328.437500  298.987976
18210.000000  -1145294.125000  -913784.687500  299.904541
18240.000000  -1146605.250000  -915141.875000  299.844849
18270.000000  -1146003.500000  -913357.312500  301.377106
18300.000000  -1146491.875000  -914630.062500  300.360962
18330.000000  -1147014.375000  -914895.000000  300.694702
18360.000000  -1145596.625000  -913516.125000  300.644348
18390.000000  -1144777.875000  -914051.250000  298.890442
18420.000000  -1144653.375000  -913384.125000  299.593414
18450.000000  -1143849.250000  -912613.562500  299.549896
18480.000000  -1145171.000000  -912748.000000  301.088013
18510.000000  -1145360.125000  -914193.812500  299.459991
18540.000000  -1146520.250000  -914309.625000  300.812805
18570.000000  -1144126.500000  -912101.375000  300.572540
18600.000000  -1145403.250000  -914585.125000  299.008942
18630.000000  -1145390.000000  -914403.500000  299.227051
18660.000000  -1147478.500000  -915186.250000  300.918640
18690.000000  -1146399.125000  -915007.000000  299.752472
18720.000000  -1145190.375000  -914316.312500  299.081390
18750.000000  -1145348.625000  -911303.000000  303.189941
18780.000000  -1146000.750000  -914690.375000  299.646637
18810.000000  -1146938.000000  -913681.187500  302.168121
18840.000000  -1145330.125000  -914063.750000  299.589661
18870.000000  -1144417.000000  -912621.812500  300.274719
18900.000000  -1143395.500000  -912756.375000  298.777039
18930.000000  -1146698.000000  -914357.500000  300.981079
18960.000000  -1144174.500000  -913111.250000  299.326538
18990.000000  -1145114.750000  -912666.500000  301.120697
19020.000000  -1145263.375000  -913935.250000  299.669708
19050.000000  -1145297.000000  -913240.250000  300.613495
19080.000000  -1145889.125000  -914817.000000  299.337952
19110.000000  -1143817.500000  -913623.375000  298.200592
19140.000000  -1144076.375000  -911370.125000  301.454895
19170.000000  -1145874.250000  -914161.625000  300.167755
19200.000000  -1145956.625000  -913808.250000  300.732208
19230.000000  -1146308.000000  -914999.875000  299.643738
19260.000000  -1147564.500000  -918440.375000  296.814514
19290.000000  -1146058.875000  -913572.500000  301.170044
19320.000000  -1145060.125000  -913758.250000  299.635590
19350.000000  -1146722.250000  -916031.125000  298.844482
19380.000000  -1144912.250000  -913321.375000  300.010010
19410.000000  -1145134.125000  -913682.250000  299.829956
19440.000000  -1143898.000000  -913118.812500  298.958557
19470.000000  -1145853.500000  -913881.875000  300.503204
19500.000000  -1145204.500000  -914013.437500  299.492065
19530.000000  -1145502.375000  -914507.937500  299.237396
19560.000000  -1144679.250000  -914367.312500  298.353241
19590.000000  -1147068.750000  -915748.500000  299.659363
19620.000000  -1145870.875000  -913790.500000  300.644196
19650.000000  -1144256.125000  -911810.000000  301.117981
19680.000000  -1145021.625000  -913368.500000  300.090668
19710.000000  -1147487.625000  -915862.750000  300.054016
19740.000000  -1143426.750000  -911152.000000  300.895966
19770.000000  -1147327.625000  -916199.937500  299.409973
19800.000000  -1144347.500000  -911800.375000  301.248810
19830.000000  -1146079.375000  -913015.312500  301.918427
19860.000000  -1148031.625000  -916358.125000  300.117035
19890.000000  -1147173.000000  -914864.500000  300.939575
19920.000000  -1146467.375000  -915337.875000  299.412323
19950.000000  -1145080.500000  -914078.750000  299.246796
19980.000000  -1142690.250000  -911429.187500  299.582733
20010.000000  -1144906.125000  -913737.750000  299.462738
20040.000000  -1145116.625000  -913535.750000  299.997040
20070.000000  -1145394.125000  -913010.937500  301.036377
20100.000000  -1144532.375000  -912941.875000  300.009552
20130.000000  -1144739.875000  -912494.875000  300.857300
20160.000000  -1145661.000000  -914613.375000  299.306305
20190.000000  -1144073.125000  -910752.125000  302.251282
20220.000000  -1145998.125000  -912919.687500  301.937073
20250.000000  -1144376.000000  -912687.687500  300.136261
20280.000000  -1144629.625000  -913779.625000  299.050293
20310.000000  -1144866.875000  -913369.375000  299.889069
20340.000000  -1144057.250000  -913004.000000  299.313507
20370.000000  -1143584.250000  -912037.125000  299.953369
20400.000000  -1147182.875000  -916553.625000  298.764252
20430.000000  -1146325.750000  -914938.812500  299.745819
20460.000000  -1145029.875000  -912766.375000  300.881317
20490.000000  -1147621.750000  -915898.250000  300.181824
20520.000000  -1145980.250000  -913408.750000  301.280334
20550.000000  -1146301.875000  -915133.500000  299.462708
20580.000000  -1144413.750000  -912271.250000  300.724579
20610.000000  -1145549.125000  -913844.000000  300.158081
20640.000000  -1144993.750000  -912357.437500  301.364319
20670.000000  -1146353.875000  -916131.062500  298.237793
20700.000000  -1144336.500000  -913448.250000  299.099854
20730.000000  -1144223.000000  -911800.875000  301.086792
20760.000000  -1143665.750000  -911537.625000  300.705963
20790.000000  -1146933.000000  -915609.750000  299.663361
20820.000000  -1144710.250000  -911530.375000  302.068420
20850.000000  -1145651.875000  -914006.750000  300.080322
20880.000000  -1147817.875000  -916547.625000  299.594696
20910.000000  -1146478.625000  -913844.937500  301.360931
20940.000000  -1143221.750000  -910545.937500  301.415466
20970.000000  -1144796.125000  -913575.750000  299.530121
21000.000000  -1145409.000000  -914203.625000  299.510651
21030.000000  -1145742.000000  -913997.312500  300.209290
21060.000000  -1146229.500000  -915532.250000  298.852417
21090.000000  -1145295.500000  -914064.062500  299.544373
21120.000000  -1145419.375000  -913090.250000  300.966370
21150.000000  -1145210.000000  -915486.812500  297.590546
21180.000000  -1146996.250000  -916161.125000  299.031006
21210.000000  -1145852.125000  -913444.875000  301.067566
21240.000000  -1145413.000000  -912456.250000  301.779449
21270.000000  -1143467.875000  -912615.375000  299.053497
21300.000000  -1144206.625000  -913360.000000  299.045868
21330.000000  -1145508.250000  -914652.375000  299.057892
21360.000000  -1144594.250000  -912072.062500  301.216431
21390.000000  -1145160.250000  -913843.000000  299.655487
21420.000000  -1145254.500000  -913207.625000  300.600739
21450.000000  -1146050.125000  -913877.500000  300.763702
21480.000000  -1144570.750000  -913157.312500  299.780212
21510.000000  -1143983.250000  -912468.375000  299.911560
21540.000000  -1146751.750000  -917029.875000  297.588837
21570.000000  -1144422.375000  -911740.187500  301.423737
21600.000000  -1145098.875000  -913827.750000  299.595795
21630.000000  -1143398.000000  -911243.625000  300.740051
21660.000000  -1147277.625000  -915627.500000  300.086761
21690.000000  -1144331.250000  -913416.500000  299.134125
21720.000000  -1147714.625000  -915285.625000  301.095795
21750.000000  -1143626.750000  -911918.500000  300.162018
21780.000000  -1145535.500000  -914643.250000  299.105072
21810.000000  -1145261.875000  -914171.500000  299.361694
21840.000000  -1146133.500000  -916330.125000  297.694458
21870.000000  -1146001.875000  -914350.125000  300.088928
21900.000000  -1144221.375000  -914299.687500  297.847687
21930.000000  -1144259.250000  -912987.375000  299.596802
21960.000000  -1143146.875000  -910825.687500  300.956024
21990.000000  -1146341.000000  -913901.125000  301.109863
22020.000000  -1145720.000000  -914605.500000  299.392944
22050.000000  -1145040.500000  -912984.687500  300.612335
22080.000000  -1144739.125000  -913676.000000  299.326324
22110.000000  -1147372.125000  -915595.437500  300.250732
22140.000000  -1146004.125000  -914109.062500  300.404114
22170.000000  -1144717.500000  -913827.125000  299.102539
22200.000000  -1146182.000000  -913574.125000  301.327423
22230.000000  -1145495.125000  -913293.500000  300.801178
22260.000000  -1147243.625000  -915816.625000  299.797668
22290.000000  -1146636.500000  -915432.250000  299.509186
22320.000000  -1144154.500000  -912373.875000  300.255859
22350.000000  -1145797.750000  -915323.250000  298.563873
22380.000000  -1146149.625000  -914917.875000  299.544861
22410.000000  -1144922.250000  -912788.312500  300.713470
22440.000000  -1144854.000000  -911761.125000  301.955780
22470.000000  -1145697.500000  -914645.000000  299.312561
22500.000000  -1147307.625000  -915601.187500  300.159729
22530.000000  -1145028.250000  -912090.625000  301.754639
22560.000000  -1145241.625000  -913721.312500  299.918579
22590.000000  -1142996.375000  -911251.125000  300.210052
22620.000000  -1144847.125000  -912125.187500  301.475189
22650.000000  -1144831.875000  -914318.250000  298.614471
22680.000000  -1145527.125000  -912773.625000  301.516113
22710.000000  -1147362.875000  -916919.875000  298.523071
22740.000000  -1143901.750000  -912500.687500  299.764130
22770.000000  -1145533.750000  -913606.000000  300.446411
22800.000000  -1145007.500000  -913279.687500  300.187378
22830.000000  -1146892.000000  -916005.687500  299.097290
22860.000000  -1143638.875000  -911873.562500  300.235992
22890.000000  -1144601.875000  -912734.812500  300.367767
22920.000000  -1143917.375000  -911623.875000  300.920166
22950.000000  -1145571.000000  -915539.312500  297.990173
22980.000000  -1145304.750000  -914447.125000  299.060211
23010.000000  -1145497.250000  -914246.125000  299.569885
23040.000000  -1146081.000000  -915061.500000  299.269897
23070.000000  -1144283.625000  -913278.250000  299.251587
23100.000000  -1144584.500000  -913566.687500  299.267639
23130.000000  -1146613.125000  -916493.125000  298.104645
23160.000000  -1143647.375000  -911018.500000  301.354675
23190.000000  -1146292.875000  -915003.812500  299.619049
23220.000000  -1146604.625000  -915495.312500  299.386230
23250.000000  -1147087.500000  -915040.937500  300.600311
23280.000000  -1146659.000000  -916708.500000  297.885010
23310.000000  -1146403.250000  -913765.500000  301.366150
23340.000000  -1145959.625000  -914959.875000  299.244263
23370.000000  -1145376.875000  -914444.375000  299.157196
23400.000000  -1143764.500000  -911394.250000  301.019623
23430.000000  -1147442.875000  -917619.125000  297.720795
23460.000000  -1146618.125000  -915085.000000  299.935211
23490.000000  -1143650.875000  -913185.875000  298.551514
23520.000000  -1146463.875000  -915380.937500  299.352020
23550.000000  -1145611.125000  -913879.187500  300.192749
23580.000000  -1144329.625000  -913006.750000  299.662811
23610.000000  -1144488.125000  -913022.437500  299.847809
23640.000000  -1146088.375000  -914764.187500  299.664551
23670.000000  -1144143.375000  -913939.312500  298.213501
23700.000000  -1143804.250000  -912577.875000  299.537842
23730.000000  -1146896.625000  -915733.250000  299.456177
23760.000000  -1145298.250000  -912323.125000  301.803192
23790.000000  -1144626.625000  -913194.000000  299.805054
23820.000000  -1146396.375000  -916272.750000  298.109192
23850.000000  -1146435.750000  -915605.375000  299.024872
23880.000000  -1143867.000000  -910969.125000  301.703186
23910.000000  -1146498.750000  -915351.062500  299.435883
23940.000000  -1144494.625000  -914470.625000  297.980194
23970.000000  -1145820.000000  -914475.437500  299.690887
24000.000000  -1145019.750000  -913108.312500  300.425323
24030.000000  -1144001.250000  -910939.437500  301.915558
24060.000000  -1143678.125000  -913177.375000  298.597870
24090.000000  -1145635.750000  -915880.000000  297.632782
24120.000000  -1145754.250000  -913407.625000  300.989075
24150.000000  -1145934.375000  -913767.375000  300.756348
24180.000000  -1145071.125000  -913056.062500  300.559540
24210.000000  -1144826.750000  -912634.312500  300.789276
24240.000000  -1144770.500000  -914120.875000  298.790710
24270.000000  -1144892.500000  -913626.500000  299.589081
24300.000000  -1144924.500000  -914101.875000  299.014862
24330.000000  -1143791.000000  -911502.062500  300.914307
24360.000000  -1145892.625000  -913930.250000  300.491302
24390.000000  -1145703.500000  -914296.500000  299.771759
24420.000000  -1146762.500000  -915659.937500  299.377472
24450.000000  -1146666.375000  -916418.375000  298.270416
24480.000000  -1145290.625000  -913042.625000  300.861267
24510.000000  -1145671.625000  -913976.687500  300.144836
24540.000000  -1146786.625000  -916267.687500  298.621368
24570.000000  -1145883.375000  -913882.187500  300.541504
24600.000000  -1146078.875000  -913781.125000  300.925781
24630.000000  -1144860.875000  -914585.250000  298.306152
24660.000000  -1144960.125000  -915348.750000  297.445740
24690.000000  -1148466.750000  -917875.625000  298.714966
24720.000000  -1147603.250000  -915473.875000  300.707550
24750.000000  -1145043.250000  -912432.500000  301.331207
24780.000000  -1145865.750000  -914436.687500  299.800385
24810.000000  -1145005.375000  -913083.250000  300.439178
24840.000000  -1146710.875000  -915943.875000  298.942749
24870.000000  -1145051.250000  -914436.750000  298.745148
24900.000000  -1146121.125000  -913718.125000  301.062073
24930.000000  -1146173.875000  -914133.812500  300.591888
24960.000000  -1145153.750000  -912841.937500  300.943939
24990.000000  -1146009.625000  -914869.000000  299.426788
25020.000000  -1144709.000000  -911444.375000  302.178284
25050.000000  -1145546.125000  -913715.125000  300.321106
25080.000000  -1146655.625000  -914544.312500  300.684235
25110.000000  -1147804.000000  -917459.000000  298.396118
25140.000000  -1146033.500000  -915552.375000  298.572449
25170.000000  -1147321.875000  -916053.437500  299.592316
25200.000000  -1146448.875000  -917090.125000  297.118439
25230.000000  -1146781.000000  -915195.937500  300.002502
25260.000000  -1145679.750000  -913283.812500  301.052979
25290.000000  -1144828.375000  -913149.000000  300.124695
25320.000000  -1147353.875000  -916674.062500  298.829803
25350.000000  -1145447.000000  -914864.937500  298.703186
25380.000000  -1141857.750000  -910012.375000  300.339661
25410.000000  -1146359.625000  -913922.625000  301.106140
25440.000000  -1146448.000000  -914354.500000  300.661163
25470.000000  -1145857.500000  -913644.750000  300.815674
25500.000000  -1143630.125000  -911724.250000  300.418030
25530.000000  -1146322.375000  -914425.875000  300.405975
25560.000000  -1145416.000000  -912785.437500  301.356873
25590.000000  -1144424.875000  -913340.250000  299.354218
25620.000000  -1146652.625000  -913394.875000  302.169281
25650.000000  -1145585.500000  -913428.250000  300.743744
25680.000000  -1144603.250000  -913382.250000  299.530823
25710.000000  -1144786.000000  -913316.000000  299.853485
25740.000000  -1145936.750000  -914591.625000  299.691681
25770.000000  -1143867.625000  -912669.750000  299.500885
25800.000000  -1147437.375000  -915578.500000  300.357208
25830.000000  -1142880.500000  -910619.750000  300.877747
25860.000000  -1144814.625000  -912103.812500  301.460815
25890.000000  -1147445.375000  -915799.750000  300.080963
25920.000000  -1146502.750000  -914804.687500  300.148865
25950.000000  -1145277.000000  -914934.500000  298.392853
25980.000000  -1146725.500000  -916223.875000  298.598999
26010.000000  -1146388.375000  -914382.937500  300.547028
26040.000000  -1146387.375000  -914427.312500  300.488251
26070.000000  -1146352.500000  -913999.625000  300.997192
26100.000000  -1145383.875000  -913224.125000  300.746948
26130.000000  -1145443.250000  -913872.312500  299.984253
26160.000000  -1147298.500000  -916364.000000  299.159668
26190.000000  -1143976.125000  -911786.625000  300.785431
26220.000000  -1146015.125000  -916162.250000  297.758606
26250.000000  -1143413.375000  -911881.500000  299.933533
26280.000000  -1146841.250000  -915578.312500  299.585205
26310.000000  -1145720.000000  -913809.000000  300.424744
26340.000000  -1146312.375000  -916185.812500  298.113098
26370.000000  -1145289.875000  -914160.562500  299.412048
26400.000000  -1145226.000000  -912541.500000  301.426727
26430.000000  -1146943.375000  -915809.000000  299.418640
26460.000000  -1145792.750000  -916135.687500  297.504883
26490.000000  -1144644.625000  -915268.125000  297.141418
26520.000000  -1145206.125000  -914474.750000  298.896606
26550.000000  -1143696.750000  -909725.875000  303.093140
26580.000000  -1141814.625000  -909561.687500  300.867706
26610.000000  -1146997.875000  -913762.000000  302.140961
26640.000000  -1143595.250000  -911942.250000  300.090454
26670.000000  -1146765.375000  -914208.625000  301.261292
26700.000000  -1146275.875000  -915100.250000  299.472076
26730.000000  -1144347.625000  -913123.000000  299.535522
26760.000000  -1145121.125000  -913451.875000  300.111603
26790.000000  -1146954.875000  -917027.000000  297.855682
26820.000000  -1148399.250000  -916938.500000  299.841461
26850.000000  -1145352.625000  -914621.375000  298.896515
26880.000000  -1145527.875000  -913612.750000  300.430084
26910.000000  -1146686.750000  -915782.937500  299.119995
26940.000000  -1145857.250000  -914169.562500  300.135376
26970.000000  -1142747.625000  -911438.375000  299.645142
27000.000000  -1144750.625000  -912380.125000  301.019928
27030.000000  -1146787.250000  -915659.562500  299.410004
27060.000000  -1143454.625000  -911073.250000  301.034058
27090.000000  -1146154.875000  -914756.625000  299.760529
27120.000000  -1147381.750000  -915381.625000  300.540131
27150.000000  -1146251.875000  -915671.437500  298.701080
27180.000000  -1145043.375000  -913723.500000  299.658905
27210.000000  -1145683.250000  -914384.000000  299.632233
27240.000000  -1146702.625000  -915356.375000  299.693085
27270.000000  -1144999.625000  -912863.375000  300.716522
27300.000000  -1146592.375000  -913669.750000  301.735168
27330.000000  -1144693.500000  -913524.312500  299.463776
27360.000000  -1147015.500000  -915791.062500  299.535339
27390.000000  -1146049.500000  -915371.250000  298.827759
27420.000000  -1146379.000000  -915576.812500  298.988312
27450.000000  -1146183.875000  -913891.187500  300.919189
27480.000000  -1146090.750000  -914329.687500  300.230469
27510.000000  -1145611.875000  -914710.750000  299.116547
27540.000000  -1146170.500000  -914803.125000  299.720490
27570.000000  -1145335.750000  -915088.312500  298.269653
27600.000000  -1146553.500000  -915822.500000  298.896118
27630.000000  -1145604.125000  -914391.500000  299.520050
27660.000000  -1145355.875000  -914222.625000  299.417175
27690.000000  -1144655.000000  -912194.750000  301.136200
27720.000000  -1144709.250000  -912016.375000  301.437531
27750.000000  -1144764.000000  -913246.875000  299.914490
27780.000000  -1147402.000000  -917765.625000  297.478088
27810.000000  -1145593.750000  -913639.687500  300.480469
27840.000000  -1145865.750000  -915102.500000  298.937958
27870.000000  -1147387.500000  -915205.500000  300.775726
27900.000000  -1145484.625000  -914519.562500  299.199280
27930.000000  -1145065.750000  -913038.187500  300.575714
27960.000000  -1145681.875000  -913922.000000  300.228943
27990.000000  -1146983.750000  -914733.125000  300.864716
28020.000000  -1144285.875000  -912084.062500  300.801422
28050.000000  -1146080.750000  -915686.437500  298.459961
28080.000000  -1147298.375000  -915781.000000  299.914764
28110.000000  -1144154.000000  -911861.125000  300.919403
28140.000000  -1145713.625000  -915065.875000  298.788208
28170.000000  -1147389.375000  -916093.187500  299.628265
28200.000000  -1146115.625000  -913606.250000  301.199921
28230.000000  -1146326.125000  -914216.312500  300.682251
28260.000000  -1147100.250000  -917231.312500  297.779388
28290.000000  -1147679.500000  -916830.312500  299.049194
28320.000000  -1145517.750000  -913002.125000  301.208008
28350.000000  -1144132.000000  -911999.500000  300.711639
28380.000000  -1145147.750000  -914073.500000  299.340759
28410.000000  -1145434.250000  -912743.875000  301.434296
28440.000000  -1145050.125000  -913582.500000  299.850311
28470.000000  -1146332.250000  -915744.875000  298.710083
28500.000000  -1146172.625000  -914522.875000  300.086304
28530.000000  -1147339.000000  -915233.125000  300.677155
28560.000000  -1144672.250000  -912276.125000  301.053223
28590.000000  -1147560.750000  -917881.125000  297.534088
28620.000000  -1146397.625000  -914630.437500  300.238434
28650.000000  -1146504.000000  -915388.750000  299.393829
28680.000000  -1144253.000000  -913044.375000  299.514862
28710.000000  -1146136.375000  -915602.250000  298.641052
28740.000000  -1142806.000000  -909838.875000  301.792877
28770.000000  -1144623.125000  -912174.562500  301.121094
28800.000000  -1145455.625000  -913475.625000  300.514130
28830.000000  -1144802.500000  -913112.187500  300.138885
28860.000000  -1146331.750000  -916104.125000  298.244019
28890.000000  -1145181.625000  -913391.125000  300.268646
28920.000000  -1146655.375000  -915458.875000  299.499146
28950.000000  -1144298.250000  -912031.062500  300.886108
28980.000000  -1145294.250000  -913284.625000  300.552490
29010.000000  -1144857.500000  -913006.312500  300.347229
29040.000000  -1146651.250000  -914200.250000  301.124329
29070.000000  -1145995.000000  -914127.812500  300.367950
29100.000000  -1144078.500000  -913106.875000  299.207794
29130.000000  -1146386.125000  -915638.812500  298.917236
29160.000000  -1144783.625000  -913025.500000  300.226654
29190.000000  -1146778.250000  -915891.500000  299.097900
29220.000000  -1146848.500000  -915481.562500  299.719940
29250.000000  -1144071.250000  -912289.625000  300.257172
29280.000000  -1146199.250000  -913283.875000  301.725861
29310.000000  -1146560.500000  -916145.812500  298.486359
29340.000000  -1144383.500000  -912746.750000  300.069489
29370.000000  -1143666.000000  -914212.375000  297.241394
29400.000000  -1144788.625000  -913014.625000  300.247192
29430.000000  -1146051.875000  -915360.750000  298.844482
29460.000000  -1143928.000000  -910856.437500  301.928162
29490.000000  -1146530.000000  -914843.812500  300.133484
29520.000000  -1143385.500000  -911470.062500  300.430481
29550.000000  -1146174.000000  -915352.000000  299.013977
29580.000000  -1145927.250000  -914233.750000  300.142944
29610.000000  -1146134.500000  -915448.750000  298.837555
29640.000000  -1147939.125000  -916526.312500  299.779327
29670.000000  -1145053.125000  -912964.500000  300.654816
29700.000000  -1146472.000000  -915670.500000  298.987427
29730.000000  -1145502.500000  -912933.250000  301.277466
29760.000000  -1144714.875000  -913380.125000  299.678223
29790.000000  -1145460.000000  -913745.625000  300.169983
29820.000000  -1145683.000000  -913634.750000  300.602478
29850.000000  -1144745.625000  -913063.375000  300.128357
29880.000000  -1145329.500000  -914196.125000  299.417328
29910.000000  -1143321.875000  -910301.375000  301.862030
29940.000000  -1147345.250000  -915390.812500  300.481018
29970.000000  -1146484.125000  -914672.312500  300.296234
30000.000000  -1147093.000000  -916437.250000  298.798615
30030.000000  -1146124.250000  -913602.000000  301.216583
30060.000000  -1144952.000000  -913269.125000  300.129150
30090.000000  -1146887.375000  -915734.187500  299.443054
30120.000000  -1146441.875000  -915484.750000  299.189026
30150.000000  -1147278.250000  -915132.750000  300.728516
30180.000000  -1144784.500000  -912336.875000  301.119843
30210.000000  -1147669.125000  -914982.875000  301.428986
30240.000000  -1146120.500000  -914176.625000  300.467377
30270.000000  -1144199.375000  -912052.125000  300.730804
30300.000000  -1144282.250000  -911928.250000  300.998627
30330.000000  -1144805.000000  -913119.062500  300.133118
30360.000000  -1146862.125000  -916237.625000  298.758087
30390.000000  -1145774.750000  -913130.812500  301.374176
30420.000000  -1143609.125000  -911859.375000  300.215851
30450.000000  -1147545.000000  -917006.750000  298.646393
30480.000000  -1146024.500000  -913589.125000  301.104034
30510.000000  -1145602.625000  -914136.562500  299.848328
30540.000000  -1144005.625000  -911636.562500  301.018127
30570.000000  -1146078.875000  -914314.562500  300.234711
30600.000000  -1145203.875000  -913223.875000  300.514099
30630.000000  -1147255.125000  -917002.375000  298.276520
30660.000000  -1146771.875000  -916174.250000  298.723297
30690.000000  -1146191.125000  -915244.250000  299.175751
30720.000000  -1147685.125000  -916888.750000  298.980804
30750.000000  -1146045.875000  -913596.312500  301.122375
30780.000000  -1144555.375000  -912336.500000  300.823547
30810.000000  -1144965.500000  -912763.875000  300.801208
30840.000000  -1146393.125000  -916125.000000  298.296478
30870.000000  -1144869.875000  -913170.437500  300.150635
30900.000000  -1143538.375000  -910366.250000  302.058350
30930.000000  -1146134.125000  -914185.750000  300.473145
30960.000000  -1146255.625000  -914631.125000  300.053589
30990.000000  -1145324.250000  -913246.875000  300.640228
31020.000000  -1144637.500000  -913627.687500  299.257233
31050.000000  -1142691.500000  -909953.625000  301.495819
31080.000000  -1143423.500000  -911217.125000  300.807343
31110.000000  -1144603.875000  -912928.562500  300.119385
31140.000000  -1144987.375000  -912994.125000  300.531311
31170.000000  -1145241.750000  -913290.750000  300.476501
31200.000000  -1144558.875000  -912351.375000  300.808838
31230.000000  -1145278.500000  -914402.250000  299.084229
31260.000000  -1146130.125000  -914667.687500  299.843658
31290.000000  -1145762.375000  -914179.187500  300.000031
31320.000000  -1146574.000000  -915652.187500  299.143280
31350.000000  -1145189.000000  -915104.125000  298.059113
31380.000000  -1146023.500000  -914645.375000  299.734467
31410.000000  -1145219.000000  -914957.312500  298.288147
31440.000000  -1144397.875000  -911233.000000  302.049042
31470.000000  -1145686.625000  -913457.875000  300.836365
31500.000000  -1146813.250000  -914797.250000  300.560760
31530.000000  -1146303.000000  -914730.937500  299.985657
31560.000000  -1146379.250000  -914303.062500  300.638702
31590.000000  -1144081.500000  -910167.375000  303.019653
31620.000000  -1145970.625000  -915462.750000  298.607025
31650.000000  -1145825.000000  -915574.750000  298.273315
31680.000000  -1145708.750000  -912526.000000  302.072144
31710.000000  -1146623.125000  -915051.250000  299.985352
31740.000000  -1145391.250000  -914931.375000  298.544922
31770.000000  -1144900.625000  -915054.812500  297.749390
31800.000000  -1145092.625000  -913839.125000  299.572968
31830.000000  -1146574.000000  -913903.062500  301.409180
31860.000000  -1146625.750000  -916483.187500  298.133820
31890.000000  -1145512.250000  -914347.500000  299.457947
31920.000000  -1146768.500000  -914867.437500  300.411865
31950.000000  -1145906.000000  -915624.187500  298.314209
31980.000000  -1145444.625000  -912218.687500  302.128174
32010.000000  -1143497.875000  -911907.125000  300.009888
32040.000000  -1145664.625000  -912807.000000  301.651062
32070.000000  -1145672.250000  -913010.500000  301.397308
32100.000000  -1145651.375000  -913722.625000  300.447754
32130.000000  -1145320.250000  -915674.187500  297.490662
32160.000000  -1146454.875000  -913873.375000  301.293335
32190.000000  -1145027.000000  -911760.750000  302.180328
32220.000000  -1145765.250000  -914133.250000  300.063324
32250.000000  -1147339.125000  -917398.250000  297.872620
32280.000000  -1145551.125000  -914682.750000  299.074066
32310.000000  -1147615.375000  -917609.500000  297.956787
32340.000000  -1143791.750000  -912039.625000  300.218933
32370.000000  -1147973.500000  -916429.562500  299.949219
32400.000000  -1146369.125000  -915579.875000  298.971588
32430.000000  -1145212.250000  -913952.312500  299.581329
32460.000000  -1145100.000000  -913441.250000  300.097961
32490.000000  -1146371.125000  -913834.125000  301.235626
32520.000000  -1145457.125000  -914277.375000  299.477417
32550.000000  -1144324.250000  -910496.000000  302.908386
32580.000000  -1147826.500000  -915656.687500  300.759979
32610.000000  -1147704.625000  -915706.312500  300.537842
32640.000000  -1145860.750000  -913644.875000  300.819702
32670.000000  -1145363.250000  -914810.437500  298.665314
32700.000000  -1144903.375000  -913822.750000  299.348969
32730.000000  -1145860.875000  -915105.875000  298.927185
32760.000000  -1149336.875000  -917984.375000  299.701233
32790.000000  -1147463.250000  -916065.250000  299.760132
32820.000000  -1146497.500000  -915678.125000  299.010651
32850.000000  -1146951.125000  -915727.000000  299.534882
32880.000000  -1147505.875000  -916970.500000  298.642670
32910.000000  -1146706.250000  -915422.750000  299.611938
32940.000000  -1147579.625000  -916290.937500  299.618530
32970.000000  -1146445.625000  -915088.687500  299.706970
33000.000000  -1145862.375000  -912989.312500  301.671021
33030.000000  -1145552.125000  -913530.000000  300.568634
33060.000000  -1146816.000000  -914519.125000  300.924530
33090.000000  -1144201.875000  -913283.125000  299.139313
33120.000000  -1146020.625000  -913927.312500  300.660889
33150.000000  -1145499.625000  -914742.062500  298.930542
33180.000000  -1146057.750000  -914780.500000  299.603790
33210.000000  -1145530.500000  -914203.375000  299.668274
33240.000000  -1145035.250000  -913181.000000  300.351196
33270.000000  -1144546.250000  -911976.562500  301.278015
33300.000000  -1145219.000000  -912503.250000  301.467255
33330.000000  -1143828.750000  -911483.312500  300.987488
33360.000000  -1146812.750000  -914034.125000  301.548615
33390.000000  -1146161.125000  -914654.062500  299.901459
33420.000000  -1146283.875000  -914324.500000  300.487366
33450.000000  -1145445.375000  -913750.750000  300.144379
33480.000000  -1146492.375000  -914193.812500  300.926727
33510.000000  -1147562.625000  -916287.500000  299.600922
33540.000000  -1144213.500000  -912024.125000  300.785278
33570.000000  -1147177.750000  -914908.250000  300.889160
33600.000000  -1146741.500000  -916998.500000  297.616211
33630.000000  -1145290.500000  -914594.062500  298.851349
33660.000000  -1144255.250000  -912772.000000  299.870544
33690.000000  -1145519.250000  -914556.750000  299.195923
33720.000000  -1145708.750000  -913955.562500  300.220276
33750.000000  -1144382.375000  -911986.312500  301.053040
33780.000000  -1146913.500000  -917009.375000  297.825012
33810.000000  -1143444.125000  -911320.937500  300.699615
33840.000000  -1146402.625000  -915194.312500  299.514465
33870.000000  -1145038.375000  -913638.000000  299.763245
33900.000000  -1146626.500000  -915388.125000  299.553406
33930.000000  -1143439.375000  -911726.937500  300.167480
33960.000000  -1147038.750000  -917544.500000  297.294006
33990.000000  -1143633.375000  -911374.125000  300.875854
34020.000000  -1145821.250000  -914262.000000  299.969025
34050.000000  -1142544.375000  -911130.625000  299.780548
34080.000000  -1146339.125000  -913537.000000  301.579102
34110.000000  -1146646.500000  -916034.812500  298.741516
34140.000000  -1147134.625000  -916476.250000  298.802063
34170.000000  -1145663.375000  -913512.000000  300.736176
34200.000000  -1146060.625000  -914842.750000  299.526794
34230.000000  -1145828.250000  -913532.125000  300.923584
34260.000000  -1146597.500000  -914267.312500  300.967773
34290.000000  -1145396.000000  -914943.250000  298.535645
34320.000000  -1143546.500000  -911310.000000  300.846344
34350.000000  -1146607.375000  -915952.375000  298.797668
34380.000000  -1147549.000000  -916745.500000  298.989990
34410.000000  -1147746.875000  -916693.625000  299.313629
34440.000000  -1145162.750000  -913893.937500  299.592773
34470.000000  -1146549.625000  -915397.000000  299.442291
34500.000000  -1145297.125000  -912779.187500  301.210999
34530.000000  -1146045.375000  -915655.750000  298.453918
34560.000000  -1145691.250000  -912860.375000  301.616394
34590.000000  -1142789.500000  -910637.875000  300.736389
34620.000000  -1144783.250000  -913741.062500  299.299225
34650.000000  -1145257.375000  -914549.812500  298.865753
34680.000000  -1146029.750000  -914975.750000  299.314545
34710.000000  -1146299.250000  -915170.625000  299.411194
34740.000000  -1144696.250000  -914347.500000  298.400909
34770.000000  -1146403.750000  -913397.375000  301.843781
34800.000000  -1147247.000000  -916138.562500  299.385040
34830.000000  -1146154.500000  -914764.375000  299.749939
34860.000000  -1144959.125000  -912544.250000  301.077454
34890.000000  -1146610.000000  -914014.625000  301.311218
34920.000000  -1147746.625000  -915618.750000  300.705627
34950.000000  -1144458.250000  -910958.500000  302.482819
34980.000000  -1144584.750000  -912379.937500  300.805328
35010.000000  -1144948.250000  -913087.500000  300.359650
35040.000000  -1146772.375000  -915677.687500  299.367218
35070.000000  -1144469.125000  -913492.125000  299.214844
35100.000000  -1144540.375000  -911970.625000  301.278137
35130.000000  -1145695.250000  -914566.250000  299.411713
35160.000000  -1146259.125000  -915879.687500  298.440674
35190.000000  -1148168.250000  -918115.812500  298.017090
35220.000000  -1144402.750000  -913156.625000  299.563385
35250.000000  -1145555.625000  -914508.375000  299.305786
35280.000000  -1145061.250000  -913518.062500  299.948242
35310.000000  -1143872.000000  -911512.750000  301.005371
35340.000000  -1146886.250000  -915833.250000  299.313263
35370.000000  -1147157.875000  -914907.562500  300.864258
35400.000000  -1145154.375000  -912539.750000  301.336212
35430.000000  -1143449.625000  -911705.187500  300.208984
35460.000000  -1147456.375000  -917164.562500  298.327209
35490.000000  -1145766.250000  -914107.500000  300.097961
35520.000000  -1148943.125000  -918076.375000  299.071930
35550.000000  -1144407.875000  -911716.562500  301.435577
35580.000000  -1144610.625000  -913682.250000  299.151794
35610.000000  -1147097.625000  -914514.437500  301.295502
35640.000000  -1147120.500000  -913760.625000  302.301666
35670.000000  -1146236.375000  -912680.000000  302.556183
35700.000000  -1146218.125000  -914940.250000  299.604614
35730.000000  -1145341.250000  -913852.000000  299.878387
35760.000000  -1146348.750000  -914147.375000  300.800903
35790.000000  -1145262.750000  -914023.625000  299.554382
35820.000000  -1144947.125000  -912020.750000  301.740021
35850.000000  -1147134.500000  -916220.750000  299.132812
35880.000000  -1146491.000000  -915432.562500  299.320282
35910.000000  -1145325.625000  -912818.375000  301.197144
35940.000000  -1143347.125000  -912407.625000  299.166260
35970.000000  -1145777.000000  -913834.437500  300.465576
36000.000000  -1146520.625000  -914667.875000  300.349274
36030.000000  -1145803.500000  -913507.437500  300.923523
36060.000000  -1145664.375000  -913547.500000  300.691345
36090.000000  -1146150.625000  -914393.937500  300.224823
36120.000000  -1146165.375000  -914815.500000  299.697845
36150.000000  -1145901.500000  -915045.812500  299.057648
36180.000000  -1144051.750000  -912320.500000  300.191925
36210.000000  -1147334.750000  -915767.687500  299.979156
36240.000000  -1145262.500000  -913797.937500  299.846375
36270.000000  -1144631.500000  -912865.000000  300.237549
36300.000000  -1145619.875000  -914687.000000  299.157654
36330.000000  -1147256.500000  -916073.125000  299.482117
36360.000000  -1147291.625000  -916133.875000  299.448944
36390.000000  -1145798.250000  -913860.000000  300.460022
36420.000000  -1145296.750000  -912743.750000  301.256348
36450.000000  -1144420.875000  -913860.250000  298.675323
36480.000000  -1146318.875000  -913684.000000  301.362488
36510.000000  -1144511.750000  -913948.937500  298.678192
36540.000000  -1146845.625000  -916435.625000  298.480255
36570.000000  -1145898.500000  -913511.625000  301.041229
36600.000000  -1146531.375000  -914801.750000  300.189789
36630.000000  -1145985.750000  -915214.000000  298.948975
36660.000000  -1145706.875000  -915193.562500  298.614105
36690.000000  -1145257.625000  -914978.750000  298.310394
36720.000000  -1143639.125000  -912032.750000  300.030090
36750.000000  -1144459.750000  -912811.187500  300.084778
36780.000000  -1147917.750000  -917187.625000  298.894989
36810.000000  -1145160.125000  -914807.812500  298.405518
36840.000000  -1145565.875000  -913654.625000  300.425049
36870.000000  -1148316.250000  -916593.875000  300.180389
36900.000000  -1145571.875000  -913594.125000  300.511169
36930.000000  -1145595.000000  -914594.062500  299.245789
36960.000000  -1145439.125000  -915301.000000  298.128082
36990.000000  -1145156.125000  -912670.250000  301.169464
37020.000000  -1147548.625000  -917075.937500  298.561493
37050.000000  -1146153.000000  -915087.312500  299.329651
37080.000000  -1144181.125000  -911773.312500  301.068329
37110.000000  -1145375.500000  -915110.875000  298.291931
37140.000000  -1145761.875000  -913673.500000  300.654449
37170.000000  -1146764.125000  -915519.437500  299.561554
37200.000000  -1144083.375000  -912429.937500  300.091064
37230.000000  -1145386.625000  -914788.875000  298.723450
37260.000000  -1146058.875000  -914449.500000  300.033936
37290.000000  -1145247.375000  -915092.500000  298.149841
37320.000000  -1145826.250000  -912843.812500  301.812683
37350.000000  -1145419.375000  -913045.437500  301.024445
37380.000000  -1146467.000000  -914333.062500  300.713531
37410.000000  -1144240.625000  -912042.625000  300.796509
37440.000000  -1145530.250000  -913611.875000  300.434326
37470.000000  -1145882.750000  -914377.062500  299.899689
37500.000000  -1146073.750000  -913849.812500  300.830109
37530.000000  -1146925.125000  -916737.312500  298.192474
37560.000000  -1144833.125000  -912988.750000  300.338379
37590.000000  -1145028.125000  -913129.125000  300.409180
37620.000000  -1146784.750000  -914016.750000  301.534851
37650.000000  -1144591.000000  -913781.625000  298.997620
37680.000000  -1146658.250000  -914442.375000  300.819733
37710.000000  -1147231.750000  -917206.812500  297.981445
37740.000000  -1145209.500000  -913761.062500  299.825500
37770.000000  -1145045.375000  -913892.312500  299.442841
37800.000000  -1147429.500000  -916265.750000  299.456696
37830.000000  -1145373.375000  -913364.437500  300.551575
37860.000000  -1147402.000000  -917754.125000  297.492981
37890.000000  -1145410.500000  -913762.625000  300.083862
37920.000000  -1145036.125000  -913926.125000  299.387054
37950.000000  -1146816.625000  -914887.500000  300.448242
37980.000000  -1147100.375000  -914905.812500  300.792053
38010.000000  -1148173.125000  -917181.500000  299.233765
38040.000000  -1144913.750000  -912713.125000  300.799866
38070.000000  -1146098.500000  -915458.125000  298.778748
38100.000000  -1147634.000000  -915118.187500  301.208191
38130.000000  -1145850.500000  -913567.000000  300.907318
38160.000000  -1147109.625000  -915627.500000  299.869171
38190.000000  -1146586.750000  -916559.625000  297.984222
38220.000000  -1144862.000000  -914511.250000  298.403534
38250.000000  -1145234.875000  -914674.875000  298.674561
38280.000000  -1146348.750000  -915041.625000  299.642395
38310.000000  -1148265.625000  -916592.500000  300.116516
38340.000000  -1146253.250000  -914178.937500  300.636322
38370.000000  -1146110.750000  -913713.125000  301.055145
38400.000000  -1145292.625000  -914270.687500  299.272980
38430.000000  -1147912.875000  -917758.125000  298.149597
38460.000000  -1145933.125000  -913293.125000  301.369110
38490.000000  -1144649.625000  -911624.250000  301.868256
38520.000000  -1145205.500000  -914562.375000  298.782318
38550.000000  -1146394.625000  -913531.500000  301.658173
38580.000000  -1145690.375000  -913987.562500  300.155060
38610.000000  -1145357.625000  -913010.937500  300.989136
38640.000000  -1144784.000000  -912681.750000  300.672516
38670.000000  -1144319.250000  -912008.750000  300.942261
38700.000000  -1145687.750000  -915078.812500  298.737976
38730.000000  -1144539.875000  -912355.875000  300.778351
38760.000000  -1145674.750000  -912993.500000  301.422577
38790.000000  -1144780.500000  -912928.625000  300.348053
38820.000000  -1146129.125000  -914443.187500  300.133118
38850.000000  -1145692.000000  -913742.500000  300.474548
38880.000000  -1144890.875000  -914569.250000  298.365784
38910.000000  -1145962.250000  -915789.937500  298.172333
38940.000000  -1143893.125000  -913014.125000  299.087830
38970.000000  -1145649.000000  -913206.750000  301.112946
39000.000000  -1144443.250000  -914350.312500  298.069519
39030.000000  -1145030.125000  -914146.437500  299.093903
39060.000000  -1147238.000000  -915816.500000  299.790558
39090.000000  -1145666.250000  -915269.562500  298.463013
39120.000000  -1144251.000000  -911931.187500  300.954315
39150.000000  -1144809.625000  -913564.750000  299.561737
39180.000000  -1145662.250000  -914447.875000  299.522247
39210.000000  -1145213.625000  -913321.937500  300.399689
39240.000000  -1144007.250000  -911752.375000  300.870178
39270.000000  -1146061.250000  -915129.687500  299.155945
39300.000000  -1146606.500000  -914843.750000  300.232666
39330.000000  -1146052.875000  -913596.500000  301.131195
39360.000000  -1145733.750000  -914872.125000  299.065369
39390.000000  -1145876.125000  -913865.500000  300.553864
39420.000000  -1145492.500000  -914219.500000  299.598267
39450.000000  -1145476.375000  -913783.250000  300.142487
39480.000000  -1144627.875000  -913130.875000  299.888336
39510.000000  -1146426.750000  -914011.812500  301.077576
39540.000000  -1146177.250000  -914338.250000  300.331360
39570.000000  -1145134.625000  -914121.000000  299.262299
39600.000000  -1143248.500000  -911663.375000  300.002563
39630.000000  -1146564.625000  -915149.562500  299.782288
39660.000000  -1145786.875000  -914380.625000  299.770874
39690.000000  -1144511.000000  -913576.062500  299.160339
39720.000000  -1145467.000000  -913964.187500  299.895905
39750.000000  -1142268.500000  -911089.312500  299.476685
39780.000000  -1145511.625000  -915088.250000  298.497589
39810.000000  -1146029.375000  -913916.500000  300.686218
39840.000000  -1146166.875000  -914970.625000  299.498779
39870.000000  -1144683.875000  -911425.937500  302.169617
39900.000000  -1146793.625000  -914931.000000  300.362091
39930.000000  -1145775.625000  -913860.937500  300.429474
39960.000000  -1146598.875000  -915064.000000  299.937408
39990.000000  -1145155.000000  -912146.562500  301.846375
40020.000000  -1145805.875000  -913117.875000  301.431305
40050.000000  -1144417.000000  -913995.750000  298.494843
40080.000000  -1146804.125000  -915280.187500  299.923279
40110.000000  -1143784.125000  -912794.750000  299.230804
40140.000000  -1145749.500000  -914920.250000  299.023315
40170.000000  -1142718.625000  -911176.875000  299.946381
40200.000000  -1145829.250000  -913179.437500  301.381805
40230.000000  -1144649.500000  -913972.875000  298.825623
40260.000000  -1145278.500000  -913417.625000  300.359802
40290.000000  -1144590.500000  -911254.812500  302.270325
40320.000000  -1142902.250000  -912410.812500  298.585785
40350.000000  -1143661.250000  -911873.312500  300.265320
40380.000000  -1144876.500000  -913763.500000  299.390900
40410.000000  -1146329.750000  -914780.375000  299.956299
40440.000000  -1145899.875000  -912952.187500  301.767670
40470.000000  -1144455.750000  -911929.125000  301.222260
40500.000000  -1146816.750000  -915104.187500  300.167694
40530.000000  -1143857.875000  -911872.250000  300.521423
40560.000000  -1146696.500000  -914638.000000  300.615753
40590.000000  -1147291.375000  -915621.625000  300.112183
40620.000000  -1146460.625000  -914764.875000  300.145905
40650.000000  -1145631.500000  -915053.500000  298.697876
40680.000000  -1146281.000000  -915333.062500  299.177124
40710.000000  -1147162.500000  -916794.625000  298.425751
40740.000000  -1144832.000000  -911699.812500  302.006653
40770.000000  -1145707.000000  -915961.125000  297.619873
40800.000000  -1144431.375000  -912819.312500  300.037476
40830.000000  -1145332.250000  -913015.750000  300.950012
40860.000000  -1145770.500000  -913607.187500  300.751556
40890.000000  -1147976.250000  -916323.250000  300.090546
40920.000000  -1145092.375000  -913282.750000  300.293427
40950.000000  -1147251.500000  -916376.500000  299.082703
40980.000000  -1145464.875000  -912702.500000  301.527588
41010.000000  -1145967.250000  -914100.625000  300.367188
41040.000000  -1146458.375000  -915292.625000  299.459320
41070.000000  -1144362.625000  -912983.875000  299.735260
41100.000000  -1143938.000000  -911519.625000  301.082001
41130.000000  -1145062.000000  -913856.250000  299.511139
41160.000000  -1145006.250000  -913758.250000  299.565857
41190.000000  -1146061.875000  -916200.375000  297.769745
41220.000000  -1145764.875000  -914615.500000  299.438049
41250.000000  -1145045.000000  -913187.250000  300.355743
41280.000000  -1145717.875000  -912767.812500  301.770752
41310.000000  -1144546.250000  -913802.187500  298.912994
41340.000000  -1145987.000000  -914037.875000  300.474091
41370.000000  -1145141.000000  -913574.250000  299.978729
41400.000000  -1146031.750000  -913692.437500  300.979584
41430.000000  -1146405.625000  -915001.750000  299.767731
41460.000000  -1147729.125000  -916246.125000  299.870270
41490.000000  -1144204.125000  -912969.687500  299.548279
41520.000000  -1145923.125000  -914712.125000  299.517975
41550.000000  -1146199.375000  -915019.750000  299.477264
41580.000000  -1146884.875000  -917449.750000  297.217407
41610.000000  -1144988.625000  -914277.250000  298.870667
41640.000000  -1146227.375000  -914095.125000  300.711365
41670.000000  -1146679.250000  -914428.812500  300.864410
41700.000000  -1146772.500000  -915761.625000  299.258698
41730.000000  -1147075.375000  -913929.000000  302.025085
41760.000000  -1145568.500000  -913541.000000  300.575684
41790.000000  -1145939.750000  -913667.562500  300.892639
41820.000000  -1147300.750000  -916234.937500  299.329834
41850.000000  -1148632.125000  -916304.250000  300.964813
41880.000000  -1145440.375000  -915466.312500  297.915619
41910.000000  -1146678.000000  -915978.500000  298.855316
41940.000000  -1145019.125000  -913813.812500  299.510559
41970.000000  -1143944.500000  -913280.375000  298.809509
42000.000000  -1143985.000000  -911446.125000  301.238037
42030.000000  -1147302.750000  -915361.562500  300.463867
42060.000000  -1148035.250000  -917486.437500  298.660126
42090.000000  -1147700.750000  -916360.875000  299.684875
42120.000000  -1145783.500000  -914366.375000  299.785004
42150.000000  -1145910.375000  -913971.125000  300.461304
42180.000000  -1145976.250000  -914444.500000  299.933380
42210.000000  -1145231.500000  -915646.125000  297.411957
42240.000000  -1145387.250000  -913371.937500  300.559814
42270.000000  -1146510.875000  -916862.000000  297.494263
42300.000000  -1146155.875000  -913986.500000  300.759399
42330.000000  -1145951.625000  -914200.250000  300.217896
42360.000000  -1145250.000000  -913331.875000  300.433929
42390.000000  -1144469.750000  -912873.062500  300.017517
42420.000000  -1144631.250000  -912571.625000  300.617279
42450.000000  -1147264.750000  -916741.750000  298.626587
42480.000000  -1145075.375000  -914843.500000  298.249573
42510.000000  -1143113.875000  -910341.562500  301.540527
42540.000000  -1145040.000000  -913660.375000  299.736389
42570.000000  -1145583.250000  -914394.437500  299.489136
42600.000000  -1144305.750000  -912383.812500  300.438904
42630.000000  -1144622.500000  -912660.937500  300.490234
42660.000000  -1145500.875000  -913704.875000  300.275757
42690.000000  -1144179.500000  -913060.937500  299.398163
42720.000000  -1145889.750000  -916130.562500  297.637177
42750.000000  -1144732.000000  -912096.125000  301.363770
42780.000000  -1144543.375000  -913713.812500  299.023834
42810.000000  -1146469.750000  -915099.062500  299.724762
42840.000000  -1147042.625000  -915857.500000  299.484436
42870.000000  -1145131.250000  -912819.000000  300.944550
42900.000000  -1145951.125000  -914095.062500  300.353485
42930.000000  -1147773.375000  -916703.062500  299.335663
42960.000000  -1146655.500000  -915006.375000  300.085480
42990.000000  -1144594.375000  -913693.125000  299.116699
43020.000000  -1145164.875000  -913532.250000  300.064056
43050.000000  -1145344.875000  -914457.750000  299.098419
43080.000000  -1146732.625000  -915160.187500  299.986115
43110.000000  -1147930.500000  -916092.812500  300.329712
43140.000000  -1143399.750000  -911217.125000  300.776611
43170.000000  -1145918.875000  -914790.812500  299.410461
43200.000000  -1147957.000000  -917454.375000  298.600311
43230.000000  -1145000.500000  -914052.250000  299.177521
43260.000000  -1145976.500000  -914043.750000  300.452881
43290.000000  -1145846.750000  -914118.250000  300.188324
43320.000000  -1146575.250000  -914957.187500  300.045258
43350.000000  -1147667.875000  -916777.250000  299.102875
43380.000000  -1147926.375000  -917237.250000  298.841888
43410.000000  -1146400.125000  -915517.375000  299.092743
43440.000000  -1145263.750000  -914791.625000  298.560730
43470.000000  -1147693.625000  -918178.125000  297.321472
43500.000000  -1144604.500000  -913686.750000  299.137970
43530.000000  -1144614.000000  -912876.812500  300.199554
43560.000000  -1145655.500000  -913739.500000  300.431244
43590.000000  -1146290.750000  -914481.125000  300.293396
43620.000000  -1145436.000000  -914262.625000  299.469177
43650.000000  -1144334.000000  -913178.125000  299.446564
43680.000000  -1145928.625000  -914746.562500  299.480438
43710.000000  -1145481.875000  -914718.937500  298.937469
43740.000000  -1145329.125000  -913029.562500  300.928070
43770.000000  -1144891.875000  -913626.750000  299.588013
43800.000000  -1145434.000000  -913137.625000  300.923950
43830.000000  -1147290.125000  -916292.937500  299.240906
43860.000000  -1145548.875000  -914918.312500  298.766022
43890.000000  -1144245.500000  -912539.062500  300.159698
43920.000000  -1146302.875000  -915330.500000  299.208832
43950.000000  -1146756.125000  -916393.250000  298.419250
43980.000000  -1146048.625000  -913747.375000  300.930176
44010.000000  -1145796.750000  -913779.812500  300.561951
44040.000000  -1145570.625000  -912541.375000  301.873352
44070.000000  -1145889.500000  -914799.562500  299.361115
44100.000000  -1145341.750000  -913942.250000  299.762085
44130.000000  -1146098.125000  -915460.125000  298.775604
44160.000000  -1148319.000000  -916894.062500  299.795044
44190.000000  -1143410.000000  -912082.312500  299.669067
44220.000000  -1146097.500000  -915766.000000  298.378571
44250.000000  -1146994.250000  -914090.500000  301.710785
44280.000000  -1145027.000000  -912346.375000  301.421661
44310.000000  -1144540.250000  -913598.437500  299.169189
44340.000000  -1148061.125000  -916845.562500  299.523834
44370.000000  -1144085.125000  -912135.500000  300.474792
44400.000000  -1145555.875000  -914392.812500  299.455780
44430.000000  -1143789.750000  -911187.750000  301.319916
44460.000000  -1146132.750000  -916102.625000  297.988220
44490.000000  -1145955.250000  -915530.312500  298.499603
44520.000000  -1144775.000000  -913646.000000  299.411713
44550.000000  -1144212.000000  -910749.500000  302.434540
44580.000000  -1145818.125000  -914155.937500  300.102386
44610.000000  -1147260.625000  -915368.000000  300.400909
44640.000000  -1144685.250000  -913942.812500  298.910919
44670.000000  -1148346.000000  -917557.625000  298.970459
44700.000000  -1146068.500000  -914566.687500  299.894684
44730.000000  -1144962.750000  -913105.437500  300.355164
44760.000000  -1145241.500000  -912227.625000  301.853455
44790.000000  -1145790.375000  -915755.687500  297.994049
44820.000000  -1146350.500000  -915504.250000  299.045471
44850.000000  -1146020.125000  -915037.687500  299.221802
44880.000000  -1145554.875000  -914840.250000  298.874878
44910.000000  -1146443.125000  -915188.437500  299.574524
44940.000000  -1145298.000000  -913880.875000  299.784912
44970.000000  -1144838.000000  -912312.500000  301.220764
45000.000000  -1148508.125000  -915995.562500  301.204010
45030.000000  -1143634.875000  -913361.812500  298.302887
45060.000000  -1145393.250000  -913353.375000  300.591736
45090.000000  -1145893.875000  -914705.937500  299.488068
45120.000000  -1148518.375000  -916515.562500  300.543671
45150.000000  -1145122.500000  -912967.562500  300.740723
45180.000000  -1146614.375000  -914827.625000  300.263763
45210.000000  -1147361.500000  -915713.625000  300.083862
45240.000000  -1144375.750000  -912742.375000  300.065063
45270.000000  -1145084.250000  -913337.750000  300.211639
45300.000000  -1146083.500000  -914807.125000  299.602570
45330.000000  -1145653.875000  -914856.250000  298.982361
45360.000000  -1146205.500000  -915321.375000  299.094543
45390.000000  -1145529.250000  -913945.500000  300.000824
45420.000000  -1144170.625000  -910148.812500  303.159119
45450.000000  -1147432.750000  -916358.187500  299.341156
45480.000000  -1146685.625000  -916090.250000  298.720398
45510.000000  -1147536.750000  -916039.062500  299.889313
45540.000000  -1146488.375000  -914314.875000  300.764709
45570.000000  -1146372.500000  -915088.250000  299.612823
45600.000000  -1143501.250000  -910523.875000  301.806122
45630.000000  -1144735.000000  -913178.625000  299.965271
45660.000000  -1145234.000000  -912514.750000  301.471710
45690.000000  -1147377.000000  -916146.625000  299.543030
45720.000000  -1144770.500000  -912854.062500  300.431763
45750.000000  -1147080.125000  -915646.562500  299.806183
45780.000000  -1146494.125000  -914692.875000  300.282532
45810.000000  -1144493.500000  -913503.687500  299.231384
45840.000000  -1142928.250000  -909787.375000  302.017944
45870.000000  -1146385.125000  -916277.250000  298.088928
45900.000000  -1146740.500000  -915539.312500  299.505188
45930.000000  -1146193.875000  -914805.812500  299.747284
45960.000000  -1146007.000000  -914907.437500  299.373535
45990.000000  -1147062.125000  -915755.125000  299.642242
46020.000000  -1146059.125000  -915653.187500  298.475037
46050.000000  -1146345.250000  -913800.000000  301.246368
46080.000000  -1143117.625000  -911181.375000  300.457428
46110.000000  -1146618.000000  -914495.500000  300.698669
46140.000000  -1146835.875000  -914850.937500  300.520477
46170.000000  -1146213.875000  -913719.000000  301.181061
46200.000000  -1146379.625000  -915427.375000  299.182739
46230.000000  -1146256.000000  -915699.750000  298.669800
46260.000000  -1145124.125000  -915600.875000  297.331573
46290.000000  -1146489.375000  -914132.875000  301.001862
46320.000000  -1145344.375000  -914287.375000  299.318451
46350.000000  -1145163.875000  -913696.937500  299.849457
46380.000000  -1145203.750000  -913334.500000  300.370667
46410.000000  -1146554.625000  -914473.125000  300.645630
46440.000000  -1145088.750000  -911874.125000  302.113464
46470.000000  -1145459.125000  -913606.250000  300.349396
46500.000000  -1145531.375000  -912421.750000  301.977448
46530.000000  -1145909.250000  -912199.875000  302.754303
46560.000000  -1144961.625000  -912622.125000  300.979797
46590.000000  -1146059.625000  -914714.875000  299.691223
46620.000000  -1145648.625000  -913783.125000  300.365753
46650.000000  -1144760.875000  -913145.750000  300.041412
46680.000000  -1144748.375000  -912507.375000  300.852173
46710.000000  -1145858.000000  -914075.250000  300.258575
46740.000000  -1146811.750000  -916181.500000  298.765533
46770.000000  -1147548.375000  -916236.062500  299.649139
46800.000000  -1146724.000000  -915436.750000  299.616699
46830.000000  -1146778.750000  -913939.500000  301.627167
46860.000000  -1145362.250000  -915428.625000  297.863190
46890.000000  -1142742.375000  -912348.562500  298.459320
46920.000000  -1145626.875000  -914569.875000  299.318451
46950.000000  -1144763.500000  -912042.750000  301.473694
46980.000000  -1147635.875000  -917753.062500  297.797363
47010.000000  -1145788.250000  -912570.312500  302.117767
47040.000000  -1145296.500000  -913450.937500  300.339935
47070.000000  -1145041.750000  -913495.625000  299.952026
47100.000000  -1146092.875000  -914378.937500  300.169403
47130.000000  -1145300.000000  -914196.750000  299.378265
47160.000000  -1143424.375000  -911449.375000  300.507660
47190.000000  -1144695.125000  -913249.437500  299.821930
47220.000000  -1144073.375000  -912587.937500  299.873474
47250.000000  -1144764.375000  -914048.750000  298.876190
47280.000000  -1143203.750000  -912358.250000  299.044434
47310.000000  -1145095.500000  -913964.750000  299.413971
47340.000000  -1143993.250000  -910266.625000  302.776764
47370.000000  -1146832.500000  -916266.062500  298.682953
47400.000000  -1146737.875000  -914423.937500  300.946686
47430.000000  -1145180.750000  -913817.062500  299.715668
47460.000000  -1147410.875000  -915878.500000  299.934296
47490.000000  -1147759.000000  -915974.000000  300.261505
47520.000000  -1143897.000000  -913650.750000  298.268097
47550.000000  -1145525.250000  -914012.750000  299.908539
47580.000000  -1145676.750000  -913634.375000  300.594971
47610.000000  -1145644.250000  -913417.812500  300.833344
47640.000000  -1146480.000000  -915485.000000  299.238129
47670.000000  -1145706.250000  -913942.562500  300.233887
47700.000000  -1146263.125000  -914068.625000  300.791992
47730.000000  -1143703.000000  -911549.750000  300.738525
47760.000000  -1143412.000000  -912631.875000  298.959747
47790.000000  -1143949.750000  -911467.125000  301.165161
47820.000000  -1145617.375000  -914539.937500  299.344910
47850.000000  -1145185.750000  -912321.375000  301.659729
47880.000000  -1146288.875000  -914253.625000  300.585724
47910.000000  -1144972.125000  -915455.375000  297.323181
47940.000000  -1144703.500000  -912335.750000  301.016449
47970.000000  -1145671.625000  -913806.625000  300.365112
48000.000000  -1145877.625000  -913498.125000  301.031616
48030.000000  -1146710.750000  -915494.812500  299.524353
48060.000000  -1146751.250000  -916160.937500  298.713867
48090.000000  -1145612.875000  -913972.062500  300.074738
48120.000000  -1144588.375000  -911674.812500  301.723450
48150.000000  -1147193.250000  -915518.937500  300.118103
48180.000000  -1144796.875000  -912666.062500  300.709473
48210.000000  -1146522.125000  -915083.625000  299.812622
48240.000000  -1145824.250000  -914888.750000  299.161011
48270.000000  -1145866.500000  -913127.250000  301.497620
48300.000000  -1147416.000000  -915049.375000  301.014954
48330.000000  -1146353.625000  -915233.125000  299.400757
48360.000000  -1143609.000000  -911132.312500  301.157501
48390.000000  -1146244.375000  -916345.250000  297.818512
48420.000000  -1144058.750000  -913005.937500  299.313019
48450.000000  -1144700.500000  -913807.125000  299.106506
48480.000000  -1149179.000000  -918914.875000  298.291229
48510.000000  -1145328.125000  -914219.375000  299.385468
48540.000000  -1147082.750000  -914671.875000  301.072266
48570.000000  -1144253.500000  -912896.875000  299.706635
48600.000000  -1145911.125000  -912758.000000  302.033844
48630.000000  -1143668.250000  -911580.750000  300.653412
48660.000000  -1146467.750000  -914926.625000  299.945618
48690.000000  -1144995.875000  -913286.937500  300.162964
48720.000000  -1144925.875000  -912087.312500  301.626343
48750.000000  -1146750.375000  -915336.125000  299.781158
48780.000000  -1145237.750000  -914888.062500  298.402161
48810.000000  -1145943.500000  -913885.312500  300.615387
48840.000000  -1145565.875000  -914200.250000  299.718201
48870.000000  -1144372.750000  -913566.125000  298.994080
48900.000000  -1143925.625000  -913078.375000  299.046661
48930.000000  -1146855.875000  -915597.125000  299.579742
48960.000000  -1145123.000000  -912812.375000  300.942413
48990.000000  -1147769.250000  -916090.937500  300.123260
49020.000000  -1144938.625000  -913699.625000  299.554230
49050.000000  -1145216.125000  -913521.000000  300.145111
49080.000000  -1145139.125000  -911202.812500  303.048370
49110.000000  -1145550.125000  -914851.875000  298.853699
49140.000000  -1145024.500000  -913074.625000  300.475128
49170.000000  -1144870.375000  -913165.437500  300.157745
49200.000000  -1146354.500000  -914026.125000  300.965424
49230.000000  -1143083.000000  -911259.625000  300.311249
49260.000000  -1145505.750000  -913289.750000  300.819855
49290.000000  -1145117.250000  -912589.062500  301.224243
49320.000000  -1145196.625000  -913415.000000  300.257111
49350.000000  -1144065.750000  -911239.312500  301.610596
49380.000000  -1147857.000000  -915842.062500  300.559357
49410.000000  -1143501.750000  -911053.750000  301.120392
49440.000000  -1146551.625000  -914280.187500  300.891632
49470.000000  -1147284.000000  -916865.125000  298.491821
49500.000000  -1144890.500000  -911926.500000  301.788818
49530.000000  -1146200.750000  -914712.312500  299.877289
49560.000000  -1146615.625000  -916079.750000  298.643341
49590.000000  -1146090.000000  -915600.500000  298.583221
49620.000000  -1147370.875000  -916471.875000  299.113739
49650.000000  -1145876.250000  -914622.562500  299.573181
49680.000000  -1144998.875000  -912758.250000  300.851746
49710.000000  -1144064.250000  -912344.562500  300.176880
49740.000000  -1147242.000000  -915727.125000  299.911591
49770.000000  -1147709.625000  -916420.500000  299.619049
49800.000000  -1145988.750000  -915014.812500  299.210846
49830.000000  -1146622.250000  -914837.625000  300.260925
49860.000000  -1143885.000000  -911766.250000  300.693787
49890.000000  -1146269.500000  -913461.875000  301.586243
49920.000000  -1146839.250000  -914888.375000  300.476349
49950.000000  -1145686.125000  -913343.375000  300.984009
49980.000000  -1145413.500000  -913548.875000  300.364624
50010.000000  -1147335.500000  -917689.750000  297.490265
50040.000000  -1146651.750000  -915026.125000  300.054993
50070.000000  -1147366.625000  -915885.875000  299.867371
50100.000000  -1143839.375000  -911625.187500  300.817474
50130.000000  -1145968.625000  -915425.875000  298.652283
50160.000000  -1144838.625000  -912607.625000  300.839233
50190.000000  -1147494.250000  -915833.562500  300.100433
50220.000000  -1144664.375000  -912743.500000  300.437500
50250.000000  -1145155.125000  -912577.500000  301.288330
50280.000000  -1144454.500000  -911393.250000  301.914825
50310.000000  -1145488.000000  -914752.062500  298.902527
50340.000000  -1146405.750000  -915635.375000  298.947144
50370.000000  -1145704.250000  -913334.500000  301.019012
50400.000000  -1145845.750000  -913776.500000  300.629730
50430.000000  -1145729.500000  -914106.750000  300.051361
50460.000000  -1144433.500000  -912114.750000  300.952942
50490.000000  -1146095.000000  -914869.625000  299.536499
50520.000000  -1146896.000000  -915367.875000  299.928772
50550.000000  -1147422.875000  -915909.375000  299.909790
50580.000000  -1145880.750000  -913714.687500  300.755127
50610.000000  -1145696.750000  -914522.875000  299.469910
50640.000000  -1145948.375000  -913966.500000  300.516541
50670.000000  -1146194.000000  -915320.000000  299.081360
50700.000000  -1147348.500000  -915493.750000  300.351868
50730.000000  -1147995.000000  -915942.125000  300.608490
50760.000000  -1146332.875000  -914142.125000  300.787079
50790.000000  -1144140.125000  -912291.625000  300.343750
50820.000000  -1145776.000000  -912979.812500  301.571411
50850.000000  -1143635.625000  -911689.125000  300.470764
50880.000000  -1145048.750000  -913947.250000  299.376007
50910.000000  -1144859.875000  -912317.000000  301.243286
50940.000000  -1149653.500000  -917593.125000  300.618134
50970.000000  -1146459.500000  -915517.125000  299.169922
51000.000000  -1146854.625000  -914747.250000  300.679108
51030.000000  -1145396.500000  -912293.000000  301.969452
51060.000000  -1147880.750000  -914918.250000  301.786926
51090.000000  -1147103.875000  -916894.187500  298.220764
51120.000000  -1146903.125000  -916208.812500  298.848572
51150.000000  -1147350.000000  -915885.687500  299.846100
51180.000000  -1144322.750000  -912995.750000  299.668243
51210.000000  -1144878.500000  -912989.625000  300.396057
51240.000000  -1145005.125000  -912934.062500  300.632111
51270.000000  -1145112.375000  -911721.375000  302.341919
51300.000000  -1145220.000000  -913357.500000  300.361908
51330.000000  -1145983.000000  -914259.500000  300.181793
51360.000000  -1144616.125000  -912842.750000  300.246490
51390.000000  -1145429.250000  -915890.875000  297.351166
51420.000000  -1146295.000000  -913671.375000  301.347870
51450.000000  -1144287.875000  -912391.125000  300.406219
51480.000000  -1146859.250000  -914720.500000  300.719757
51510.000000  -1145511.000000  -914509.500000  299.246582
51540.000000  -1144123.750000  -913522.875000  298.727509
51570.000000  -1147729.250000  -917141.250000  298.710876
51600.000000  -1145189.875000  -913837.562500  299.700958
51630.000000  -1144589.500000  -912566.000000  300.570465
51660.000000  -1148731.125000  -917931.750000  298.984680
51690.000000  -1144313.000000  -914121.000000  298.197815
51720.000000  -1146078.375000  -915212.125000  299.071350
51750.000000  -1145287.500000  -915075.375000  298.223938
51780.000000  -1146993.000000  -915420.875000  299.985748
51810.000000  -1146494.750000  -914334.750000  300.747314
51840.000000  -1147074.750000  -915933.375000  299.427765
51870.000000  -1144723.375000  -913093.062500  300.061127
51900.000000  -1145434.000000  -914302.500000  299.414917
51930.000000  -1144078.000000  -912120.875000  300.484497
51960.000000  -1147124.000000  -914067.812500  301.908234
51990.000000  -1144549.875000  -911990.125000  301.265167
52020.000000  -1145349.250000  -913217.750000  300.710327
52050.000000  -1147892.875000  -916944.500000  299.177673
52080.000000  -1144420.500000  -915561.437500  296.471161
52110.000000  -1145473.875000  -914287.125000  299.486511
52140.000000  -1147773.750000  -917739.000000  297.994171
52170.000000  -1147579.250000  -916016.750000  299.973236
52200.000000  -1147311.625000  -916618.562500  298.846954
52230.000000  -1144595.125000  -912449.375000  300.728882
52260.000000  -1147065.500000  -915359.000000  300.159851
52290.000000  -1144940.125000  -914561.187500  298.440002
52320.000000  -1145308.875000  -913756.375000  299.960327
52350.000000  -1147353.000000  -915324.625000  300.576813
52380.000000  -1148360.750000  -917223.000000  299.422974
52410.000000  -1144961.250000  -912917.125000  300.597168
52440.000000  -1146236.250000  -915028.875000  299.513275
52470.000000  -1143806.250000  -910941.000000  301.660858
52500.000000  -1146622.125000  -915935.937500  298.838074
52530.000000  -1146469.250000  -914732.625000  300.198853
52560.000000  -1142696.875000  -909570.250000  301.999481
52590.000000  -1146179.500000  -916065.250000  298.097198
52620.000000  -1147465.125000  -916646.875000  299.009094
52650.000000  -1146304.750000  -915708.062500  298.722076
52680.000000  -1144324.875000  -912394.812500  300.449432
52710.000000  -1145482.750000  -914899.625000  298.704468
52740.000000  -1145841.250000  -914541.875000  299.632355
52770.000000  -1145885.625000  -914409.750000  299.861115
52800.000000  -1146548.250000  -915402.500000  299.433380
52830.000000  -1147629.625000  -915825.000000  300.286926
52860.000000  -1146057.125000  -914575.062500  299.869110
52890.000000  -1146269.250000  -913587.125000  301.423676
52920.000000  -1145864.125000  -914231.125000  300.064545
52950.000000  -1147665.875000  -915341.875000  300.959747
52980.000000  -1142880.000000  -911973.500000  299.123413
53010.000000  -1145307.000000  -913825.375000  299.868439
53040.000000  -1144453.250000  -912295.687500  300.744110
53070.000000  -1146107.125000  -914034.250000  300.634430
53100.000000  -1147908.000000  -916304.125000  300.026855
53130.000000  -1144818.625000  -914357.875000  298.546021
53160.000000  -1146504.625000  -916432.812500  298.042175
53190.000000  -1146818.750000  -914293.437500  301.220520
53220.000000  -1145838.375000  -916453.875000  297.151825
53250.000000  -1146769.375000  -915040.750000  300.188477
53280.000000  -1146868.875000  -916228.875000  298.778168
53310.000000  -1146299.625000  -914862.062500  299.811432
53340.000000  -1145613.750000  -913259.625000  300.998718
53370.000000  -1144789.625000  -913826.000000  299.197418
53400.000000  -1146302.875000  -914415.000000  300.394745
53430.000000  -1145854.375000  -913948.437500  300.418121
53460.000000  -1144948.750000  -913934.625000  299.262878
53490.000000  -1146173.000000  -915527.000000  298.786011
53520.000000  -1144840.875000  -912645.375000  300.793304
53550.000000  -1146166.625000  -913076.625000  301.952087
53580.000000  -1146296.625000  -915360.312500  299.162109
53610.000000  -1144910.000000  -914325.062500  298.706879
53640.000000  -1145371.375000  -915015.625000  298.410004
53670.000000  -1145387.000000  -913431.375000  300.482544
53700.000000  -1145127.375000  -912799.375000  300.964935
53730.000000  -1147451.250000  -915702.500000  300.214539
53760.000000  -1145742.625000  -914684.250000  299.320160
53790.000000  -1145807.000000  -911421.000000  303.630859
53820.000000  -1146109.500000  -914157.375000  300.477997
53850.000000  -1145380.500000  -914478.437500  299.117737
53880.000000  -1146380.000000  -915654.187500  298.889374
53910.000000  -1147719.125000  -916838.562500  299.089874
53940.000000  -1144739.625000  -912577.875000  300.749542
53970.000000  -1144072.750000  -911918.375000  300.740021
54000.000000  -1144306.250000  -910939.750000  302.310242
54030.000000  -1147068.375000  -914415.187500  301.386169
54060.000000  -1146685.375000  -915395.125000  299.620605
54090.000000  -1146092.625000  -913523.375000  301.277466
54120.000000  -1145420.000000  -914832.687500  298.709961
54150.000000  -1145105.125000  -912933.250000  300.762695
54180.000000  -1146818.375000  -914697.687500  300.696381
54210.000000  -1145966.750000  -912488.000000  302.455597
54240.000000  -1145579.750000  -914006.500000  299.987183
54270.000000  -1146960.000000  -914697.312500  300.880280
54300.000000  -1145065.625000  -913800.125000  299.588501
54330.000000  -1145479.125000  -913519.687500  300.487457
54360.000000  -1144508.125000  -912059.062500  301.121765
54390.000000  -1145912.250000  -914141.000000  300.243622
54420.000000  -1145413.750000  -913253.500000  300.747589
54450.000000  -1146664.500000  -914709.000000  300.482330
54480.000000  -1143988.000000  -913399.125000  298.712006
54510.000000  -1146139.375000  -913987.437500  300.736847
54540.000000  -1144462.750000  -911688.812500  301.542603
54570.000000  -1146670.125000  -916412.625000  298.282684
54600.000000  -1146062.875000  -913392.562500  301.408325
54630.000000  -1146294.875000  -914959.250000  299.679321
54660.000000  -1145750.375000  -914023.000000  300.186829
54690.000000  -1144953.625000  -913689.250000  299.587036
54720.000000  -1146081.750000  -914289.750000  300.270630
54750.000000  -1143762.500000  -911630.875000  300.710541
54780.000000  -1145939.125000  -914521.375000  299.785706
54810.000000  -1145847.750000  -912722.125000  301.998138
54840.000000  -1147769.125000  -916740.625000  299.281525
54870.000000  -1144905.000000  -913559.250000  299.692444
54900.000000  -1147608.750000  -917653.812500  297.890778
54930.000000  -1144810.375000  -914374.375000  298.513916
54960.000000  -1146068.625000  -913795.437500  300.893890
54990.000000  -1145177.250000  -914917.375000  298.285858
55020.000000  -1145565.625000  -914480.875000  299.354340
55050.000000  -1145124.875000  -912221.750000  301.709961
55080.000000  -1143456.750000  -911723.312500  300.194702
55110.000000  -1147492.500000  -917874.937500  297.453705
55140.000000  -1144773.625000  -912712.875000  300.618774
55170.000000  -1145694.000000  -914108.125000  300.003510
55200.000000  -1146525.250000  -914742.437500  300.258636
55230.000000  -1144089.875000  -910093.937500  303.125610
55260.000000  -1147089.375000  -915145.250000  300.467651
55290.000000  -1147076.375000  -916236.750000  299.036835
55320.000000  -1147735.250000  -915414.437500  300.955597
55350.000000  -1146826.375000  -916119.125000  298.865326
55380.000000  -1146877.500000  -915574.000000  299.637726
55410.000000  -1145321.625000  -913762.062500  299.969421
55440.000000  -1146559.000000  -914158.250000  301.059174
55470.000000  -1145395.625000  -912912.875000  301.165375
55500.000000  -1147062.500000  -915521.750000  299.945068
55530.000000  -1144605.250000  -914073.500000  298.638031
55560.000000  -1146512.375000  -912879.125000  302.655792
55590.000000  -1145501.000000  -912705.375000  301.570648
55620.000000  -1146159.625000  -915440.875000  298.880188
55650.000000  -1144478.875000  -911386.250000  301.955414
55680.000000  -1146586.000000  -915999.437500  298.709045
55710.000000  -1145414.000000  -913694.500000  300.176605
55740.000000  -1146238.625000  -912589.312500  302.676575
55770.000000  -1145780.125000  -915519.437500  298.286865
55800.000000  -1144769.375000  -913218.062500  299.958740
55830.000000  -1146954.125000  -916044.500000  299.127472
55860.000000  -1145501.625000  -914564.687500  299.162842
55890.000000  -1146208.375000  -915705.375000  298.600800
55920.000000  -1145024.875000  -913707.375000  299.655945
55950.000000  -1145683.625000  -914778.625000  299.121460
55980.000000  -1146494.875000  -914060.750000  301.102448
56010.000000  -1147159.125000  -915970.875000  299.488464
56040.000000  -1146387.000000  -914879.250000  299.902344
56070.000000  -1146555.125000  -916946.312500  297.442352
56100.000000  -1146376.875000  -914294.000000  300.647430
56130.000000  -1146491.625000  -915657.500000  299.029694
56160.000000  -1145599.500000  -913212.750000  301.040985
56190.000000  -1145058.625000  -912973.000000  300.650909
56220.000000  -1146456.875000  -914711.125000  300.210663
56250.000000  -1145829.625000  -913040.250000  301.562531
56280.000000  -1147454.250000  -916078.937500  299.730774
56310.000000  -1144108.625000  -912715.625000  299.753693
56340.000000  -1146367.000000  -912980.437500  302.336182
56370.000000  -1147182.875000  -914981.125000  300.801361
56400.000000  -1147030.000000  -916450.500000  298.699829
56430.000000  -1144908.500000  -913447.187500  299.842163
56460.000000  -1146291.500000  -914038.062500  300.868347
56490.000000  -1145465.000000  -915423.000000  298.003571
56520.000000  -1145711.875000  -913241.125000  301.149811
56550.000000  -1145124.000000  -911934.187500  302.081299
56580.000000  -1145682.625000  -914324.125000  299.708954
56610.000000  -1145944.000000  -913604.312500  300.980072
56640.000000  -1146804.875000  -916050.500000  298.926392
56670.000000  -1145782.625000  -916062.250000  297.586914
56700.000000  -1146366.500000  -914710.812500  300.093994
56730.000000  -1145216.625000  -911992.562500  302.125671
56760.000000  -1146707.750000  -915931.062500  298.955322
56790.000000  -1146035.500000  -914986.375000  299.308197
56820.000000  -1146160.875000  -914697.125000  299.845276
56850.000000  -1146667.875000  -915901.375000  298.942169
56880.000000  -1146472.250000  -915487.625000  299.224731
56910.000000  -1147138.125000  -915087.750000  300.605255
56940.000000  -1144806.875000  -912079.875000  301.481781
56970.000000  -1147498.125000  -915655.625000  300.335907
57000.000000  -1146657.000000  -915804.437500  299.053619
57030.000000  -1144458.250000  -913617.687500  299.038025
57060.000000  -1144960.500000  -913768.312500  299.493591
57090.000000  -1145340.875000  -914047.750000  299.624329
57120.000000  -1144988.625000  -913542.500000  299.822571
57150.000000  -1146588.250000  -913961.187500  301.352325
57180.000000  -1144048.750000  -912140.500000  300.421173
57210.000000  -1144936.500000  -913275.937500  300.100311
57240.000000  -1144893.250000  -912742.125000  300.735809
57270.000000  -1147020.125000  -916373.187500  298.787170
57300.000000  -1145509.500000  -914758.375000  298.922150
57330.000000  -1146280.125000  -913650.812500  301.355194
57360.000000  -1146764.625000  -915392.937500  299.726105
57390.000000  -1145765.750000  -913345.250000  301.084717
57420.000000  -1146760.250000  -915035.500000  300.183441
57450.000000  -1144984.375000  -914387.125000  298.722870
57480.000000  -1147130.750000  -916292.375000  299.035187
57510.000000  -1147386.750000  -916394.687500  299.234314
57540.000000  -1143633.125000  -911788.000000  300.339417
57570.000000  -1146173.875000  -914342.250000  300.321930
57600.000000  -1145771.625000  -913906.000000  300.365875
57630.000000  -1146400.500000  -913719.562500  301.422119
57660.000000  -1145830.875000  -912615.500000  302.114410
57690.000000  -1145001.500000  -912941.625000  300.617615
57720.000000  -1143671.125000  -911759.125000  300.426025
57750.000000  -1146636.375000  -915603.062500  299.287781
57780.000000  -1145283.375000  -913376.625000  300.419128
57810.000000  -1146495.375000  -914326.750000  300.758423
57840.000000  -1147043.250000  -915458.500000  300.002075
57870.000000  -1147147.125000  -916330.687500  299.006836
57900.000000  -1145092.000000  -914062.375000  299.282990
57930.000000  -1145431.000000  -913019.750000  301.072784
57960.000000  -1145740.250000  -913542.875000  300.795654
57990.000000  -1144946.500000  -914123.750000  299.014923
58020.000000  -1143033.125000  -909430.437500  302.616180
58050.000000  -1146781.625000  -916150.750000  298.766357
58080.000000  -1144229.125000  -912938.187500  299.621460
58110.000000  -1144062.125000  -911442.937500  301.342163
58140.000000  -1146784.875000  -915128.500000  300.094940
58170.000000  -1148467.375000  -917831.875000  298.772400
58200.000000  -1147242.500000  -916273.750000  299.204102
58230.000000  -1146598.250000  -915150.812500  299.824188
58260.000000  -1148067.000000  -915146.875000  301.731934
58290.000000  -1147776.125000  -916948.750000  299.020905
58320.000000  -1145209.125000  -913189.375000  300.565582
58350.000000  -1144872.000000  -911645.250000  302.129211
58380.000000  -1143864.125000  -912416.937500  299.823883
58410.000000  -1146926.250000  -915424.125000  299.895081
58440.000000  -1144610.250000  -912776.750000  300.324402
58470.000000  -1145840.875000  -914702.125000  299.424347
58500.000000  -1145691.125000  -914116.875000  299.988464
58530.000000  -1146700.000000  -915097.875000  300.024567
58560.000000  -1144773.375000  -914040.375000  298.898682
58590.000000  -1145829.125000  -913971.687500  300.355286
58620.000000  -1146489.875000  -915083.562500  299.770935
58650.000000  -1148210.875000  -917568.312500  298.781555
58680.000000  -1144234.500000  -913567.312500  298.813446
58710.000000  -1145423.750000  -914309.250000  299.392883
58740.000000  -1147551.250000  -914529.625000  301.863495
58770.000000  -1144679.500000  -913069.312500  300.035034
58800.000000  -1144879.875000  -913823.250000  299.317963
58830.000000  -1146452.500000  -915473.500000  299.217316
58860.000000  -1149114.375000  -916888.875000  300.832123
58890.000000  -1145271.250000  -912427.062500  301.633575
58920.000000  -1147830.500000  -917821.625000  297.960663
58950.000000  -1146310.000000  -914862.375000  299.824463
58980.000000  -1146866.500000  -915653.875000  299.520020
59010.000000  -1144919.500000  -912848.812500  300.631592
59040.000000  -1146028.000000  -915085.125000  299.170593
59070.000000  -1146614.125000  -914448.500000  300.754608
59100.000000  -1144797.750000  -913102.125000  300.145630
59130.000000  -1145929.625000  -915508.500000  298.494659
59160.000000  -1145270.250000  -913194.625000  300.637970
59190.000000  -1147463.000000  -915893.312500  299.982605
59220.000000  -1145883.750000  -915140.312500  298.912231
59250.000000  -1143810.750000  -911432.125000  301.030518
59280.000000  -1145769.375000  -914065.250000  300.156769
59310.000000  -1145733.875000  -914358.125000  299.731323
59340.000000  -1144191.125000  -911100.500000  301.952881
59370.000000  -1144256.375000  -912111.375000  300.727875
59400.000000  -1144218.125000  -912045.562500  300.763550
59430.000000  -1147052.750000  -916342.625000  298.869049
59460.000000  -1145831.375000  -914364.000000  299.850037
59490.000000  -1148336.750000  -916260.625000  300.638702
59520.000000  -1145587.000000  -914812.000000  298.953156
59550.000000  -1144820.625000  -911792.500000  301.871826
59580.000000  -1145464.125000  -912840.062500  301.348480
59610.000000  -1145733.375000  -913936.312500  300.277100
59640.000000  -1145458.750000  -915355.250000  298.083252
59670.000000  -1146800.250000  -916265.875000  298.641388
59700.000000  -1144626.250000  -912040.187500  301.299255
59730.000000  -1146818.250000  -914828.062500  300.527313
59760.000000  -1147189.250000  -916513.500000  298.824554
59790.000000  -1144033.000000  -912373.625000  300.098755
59820.000000  -1148036.375000  -917651.250000  298.448029
59850.000000  -1145365.250000  -914615.125000  298.920929
59880.000000  -1146182.125000  -914990.500000  299.492828
59910.000000  -1145708.500000  -914451.875000  299.576996
59940.000000  -1144721.125000  -912804.500000  300.431976
59970.000000  -1145175.750000  -911548.125000  302.648468
60000.000000  -1144180.500000  -912187.062500  300.531525
60030.000000  -1146098.875000  -915192.125000  299.123779
60060.000000  -1146849.500000  -915613.125000  299.550812
60090.000000  -1145716.625000  -915522.187500  298.201050
60120.000000  -1147711.250000  -916220.875000  299.879852
60150.000000  -1147484.500000  -916861.000000  298.756836
60180.000000  -1145088.500000  -912909.250000  300.772278
60210.000000  -1144998.875000  -912763.375000  300.845093
60240.000000  -1145141.500000  -911660.250000  302.458923
60270.000000  -1148090.500000  -918418.250000  297.524536
60300.000000  -1145252.375000  -912976.937500  300.896820
60330.000000  -1144011.625000  -911158.500000  301.645233
60360.000000  -1144312.750000  -912467.250000  300.339783
60390.000000  -1145570.125000  -913532.500000  300.588806
60420.000000  -1145406.125000  -913870.875000  299.937988
60450.000000  -1146980.125000  -915412.625000  299.979736
60480.000000  -1143928.000000  -910432.625000  302.477142
60510.000000  -1144628.250000  -913035.500000  300.012421
60540.000000  -1145149.625000  -913479.687500  300.112457
60570.000000  -1144849.625000  -914019.562500  299.024445
60600.000000  -1146194.625000  -914869.625000  299.665558
60630.000000  -1146962.625000  -916069.937500  299.105560
60660.000000  -1143870.500000  -911551.437500  300.953339
60690.000000  -1145271.375000  -915302.375000  297.908966
60720.000000  -1146514.375000  -915299.250000  299.523224
60750.000000  -1146480.750000  -915796.687500  298.835297
60780.000000  -1147062.375000  -916167.500000  299.108337
60810.000000  -1146255.125000  -915430.500000  299.017334
60840.000000  -1146057.250000  -914895.500000  299.454163
60870.000000  -1144078.000000  -912400.000000  300.122925
60900.000000  -1145719.250000  -914135.437500  300.000854
60930.000000  -1146089.875000  -913970.750000  300.694397
60960.000000  -1147239.250000  -915857.000000  299.739807
60990.000000  -1147477.875000  -914967.625000  301.200989
61020.000000  -1143363.250000  -909817.625000  302.542267
61050.000000  -1144395.750000  -912034.687500  301.007721
61080.000000  -1145450.500000  -913961.250000  299.878387
61110.000000  -1145869.625000  -912968.000000  301.707977
61140.000000  -1147607.375000  -915965.125000  300.076630
61170.000000  -1143998.875000  -912954.500000  299.302063
61200.000000  -1145685.875000  -913739.500000  300.470581
61230.000000  -1144596.875000  -911756.250000  301.628998
61260.000000  -1144750.625000  -913131.375000  300.046753
61290.000000  -1147200.375000  -917085.687500  298.097717
61320.000000  -1147084.500000  -914772.500000  300.944183
61350.000000  -1145499.750000  -913652.375000  300.342346
61380.000000  -1144745.750000  -914357.937500  298.451538
61410.000000  -1146231.500000  -913946.875000  300.908691
61440.000000  -1145746.875000  -914337.125000  299.775330
61470.000000  -1144003.250000  -911486.062500  301.210022
61500.000000  -1146938.125000  -914790.000000  300.731842
61530.000000  -1147554.375000  -916645.312500  299.126801
61560.000000  -1147516.125000  -915555.062500  300.489563
61590.000000  -1143036.000000  -910954.875000  300.645050
61620.000000  -1145674.875000  -913721.687500  300.479370
61650.000000  -1147484.625000  -916630.125000  299.056061
61680.000000  -1146734.500000  -916147.750000  298.709259
61710.000000  -1146040.500000  -913666.750000  301.024170
61740.000000  -1148457.500000  -915830.437500  301.352356
61770.000000  -1144346.500000  -912372.000000  300.506927
61800.000000  -1147421.625000  -917681.562500  297.612396
61830.000000  -1145405.500000  -914411.000000  299.237488
61860.000000  -1145480.625000  -915451.562500  297.986816
61890.000000  -1145852.875000  -913634.625000  300.822754
61920.000000  -1148036.375000  -914310.875000  302.775299
61950.000000  -1146782.250000  -915076.000000  300.159485
61980.000000  -1143925.250000  -911406.812500  301.211578
62010.000000  -1145260.500000  -913272.125000  300.524933
62040.000000  -1147578.750000  -918089.812500  297.287079
62070.000000  -1147595.375000  -915481.437500  300.687622
62100.000000  -1143472.750000  -912578.500000  299.107635
62130.000000  -1146329.750000  -914279.500000  300.605072
62160.000000  -1147075.000000  -915584.125000  299.880493
62190.000000  -1144742.750000  -912134.750000  301.327576
62220.000000  -1147735.000000  -916622.375000  299.390472
62250.000000  -1146613.875000  -915427.125000  299.486481
62280.000000  -1144225.125000  -911688.812500  301.234741
62310.000000  -1144924.125000  -914392.687500  298.637604
62340.000000  -1144682.125000  -912621.875000  300.618011
62370.000000  -1142697.750000  -911906.687500  298.973907
62400.000000  -1146281.125000  -915032.562500  299.566559
62430.000000  -1145592.625000  -914905.562500  298.839233
62460.000000  -1146500.500000  -915202.625000  299.630463
62490.000000  -1144970.500000  -915540.375000  297.210907
62520.000000  -1145521.750000  -914146.375000  299.730804
62550.000000  -1145673.250000  -913604.187500  300.629486
62580.000000  -1145286.875000  -915169.625000  298.101074
62610.000000  -1145753.500000  -913925.000000  300.317902
62640.000000  -1146586.250000  -915442.500000  299.430878
62670.000000  -1146206.625000  -915942.500000  298.291351
62700.000000  -1146112.000000  -914957.000000  299.445404
62730.000000  -1147633.375000  -916652.000000  299.220490
62760.000000  -1145639.000000  -915227.500000  298.482208
62790.000000  -1145812.375000  -914522.875000  299.619659
62820.000000  -1145981.875000  -912689.062500  302.214752
62850.000000  -1146920.125000  -916399.750000  298.623260
62880.000000  -1147414.750000  -916956.125000  298.543304
62910.000000  -1145814.375000  -912925.000000  301.692108
62940.000000  -1145014.500000  -912156.250000  301.651825
62970.000000  -1148266.500000  -917045.250000  299.531219
63000.000000  -1146190.875000  -914545.250000  300.080933
63030.000000  -1147530.500000  -916187.000000  299.689545
63060.000000  -1147539.750000  -916430.125000  299.386566
63090.000000  -1146430.875000  -915340.750000  299.361359
63120.000000  -1147460.500000  -917680.750000  297.663818
63150.000000  -1145162.250000  -915121.875000  298.001404
63180.000000  -1144627.500000  -913739.875000  299.099030
63210.000000  -1146340.750000  -916300.125000  298.001801
63240.000000  -1145540.500000  -912889.937500  301.382721
63270.000000  -1145228.250000  -913084.375000  300.726410
63300.000000  -1145412.750000  -913362.750000  300.604797
63330.000000  -1145659.125000  -914911.062500  298.918213
63360.000000  -1144273.375000  -913878.187500  298.461060
63390.000000  -1144883.875000  -912916.375000  300.497864
63420.000000  -1147162.375000  -915461.000000  300.153107
63450.000000  -1144319.750000  -911962.000000  301.003418
63480.000000  -1145162.750000  -914099.812500  299.326141
63510.000000  -1144056.250000  -913195.750000  299.063873
63540.000000  -1143688.750000  -910406.687500  302.200806
63570.000000  -1146239.875000  -914593.250000  300.082214
63600.000000  -1145456.000000  -914416.000000  299.296417
63630.000000  -1148761.250000  -918848.625000  297.835938
63660.000000  -1145890.500000  -914565.000000  299.666290
63690.000000  -1145786.000000  -913950.687500  300.326691
63720.000000  -1144775.750000  -912550.187500  300.832214
63750.000000  -1147531.000000  -915789.500000  300.205170
63780.000000  -1146086.250000  -915934.250000  298.146118
63810.000000  -1145722.500000  -912615.437500  301.974152
63840.000000  -1143566.875000  -912141.000000  299.796295
63870.000000  -1144636.750000  -912482.312500  300.740051
63900.000000  -1146958.375000  -916641.750000  298.359344
63930.000000  -1144996.875000  -911781.125000  302.114960
63960.000000  -1144706.000000  -912121.187500  301.297607
63990.000000  -1145800.125000  -914093.000000  300.160583
64020.000000  -1145551.125000  -914628.062500  299.144897
64050.000000  -1147607.125000  -916881.250000  298.889496
64080.000000  -1146523.500000  -915449.562500  299.340363
64110.000000  -1146699.250000  -914723.937500  300.508026
64140.000000  -1146842.375000  -914883.312500  300.487000
64170.000000  -1145039.875000  -914027.437500  299.260651
64200.000000  -1144943.875000  -913902.125000  299.298706
64230.000000  -1145648.125000  -914021.312500  300.056580
64260.000000  -1145668.750000  -915337.187500  298.378693
64290.000000  -1145879.125000  -912986.250000  301.696655
64320.000000  -1144035.000000  -912240.000000  300.274445
64350.000000  -1145682.750000  -912552.000000  302.004791
64380.000000  -1144798.875000  -913026.000000  300.245758
64410.000000  -1145676.125000  -914430.625000  299.562592
64440.000000  -1145078.375000  -914856.812500  298.236176
64470.000000  -1143511.125000  -910720.687500  301.563934
64500.000000  -1142879.750000  -910645.312500  300.843719
64530.000000  -1144501.125000  -912760.562500  300.203949
64560.000000  -1144971.500000  -913631.250000  299.685333
64590.000000  -1145329.750000  -913864.250000  299.847565
64620.000000  -1148381.000000  -916569.937500  300.295258
64650.000000  -1147534.375000  -915550.312500  300.519379
64680.000000  -1144085.000000  -912967.562500  299.396698
64710.000000  -1146521.750000  -916552.250000  297.909637
64740.000000  -1147514.000000  -915404.000000  300.682434
64770.000000  -1145935.250000  -915582.375000  298.406250
64800.000000  -1146625.500000  -915181.375000  299.819946
64830.000000  -1144628.125000  -911957.750000  301.408447
64860.000000  -1146845.750000  -915886.875000  299.191315
64890.000000  -1144727.250000  -912547.187500  300.773254
64920.000000  -1146413.875000  -914804.000000  300.034637
64950.000000  -1145728.875000  -914091.062500  300.070801
64980.000000  -1143188.875000  -911327.562500  300.360382
65010.000000  -1146285.250000  -916003.625000  298.313965
65040.000000  -1146120.125000  -913926.125000  300.791260
65070.000000  -1144796.125000  -912091.000000  301.453461
65100.000000  -1144183.750000  -912549.562500  300.066101
65130.000000  -1146742.375000  -916140.250000  298.729187
65160.000000  -1145406.125000  -913593.750000  300.296967
65190.000000  -1145619.375000  -913494.875000  300.701324
65220.000000  -1147318.125000  -916601.437500  298.877502
65250.000000  -1145507.250000  -913478.625000  300.577087
65280.000000  -1146286.000000  -915262.750000  299.274750
65310.000000  -1143691.500000  -912371.750000  299.658752
65340.000000  -1144722.375000  -914041.187500  298.831604
65370.000000  -1145815.250000  -914266.625000  299.955292
65400.000000  -1144745.000000  -911759.125000  301.817108
65430.000000  -1143600.875000  -911396.125000  300.805237
65460.000000  -1145952.375000  -913454.500000  301.184998
65490.000000  -1146893.625000  -916236.875000  298.799927
65520.000000  -1145759.375000  -914136.687500  300.051178
65550.000000  -1145077.375000  -913140.812500  300.457855
65580.000000  -1146372.125000  -915800.062500  298.690216
65610.000000  -1145737.500000  -913556.000000  300.775146
65640.000000  -1147780.250000  -916431.500000  299.696289
65670.000000  -1145003.500000  -912974.562500  300.577454
65700.000000  -1144641.000000  -913898.000000  298.911713
65730.000000  -1144419.875000  -911872.437500  301.249146
65760.000000  -1148606.250000  -917407.125000  299.502563
65790.000000  -1146568.625000  -915930.500000  298.775818
65820.000000  -1144314.250000  -912073.500000  300.851807
65850.000000  -1144937.250000  -912930.750000  300.548431
65880.000000  -1145728.000000  -912200.625000  302.518616
65910.000000  -1146315.500000  -915547.625000  298.943848
65940.000000  -1145261.375000  -913230.812500  300.579620
65970.000000  -1146128.750000  -915112.875000  299.265198
66000.000000  -1145856.875000  -912963.937500  301.696716
66030.000000  -1144713.625000  -913420.312500  299.624542
66060.000000  -1146941.750000  -915338.062500  300.026611
66090.000000  -1147001.750000  -915359.125000  300.077087
66120.000000  -1146638.500000  -915538.312500  299.374359
66150.000000  -1146873.750000  -915568.562500  299.639923
66180.000000  -1146741.750000  -914005.437500  301.493835
66210.000000  -1145953.625000  -916273.187500  297.535187
66240.000000  -1143926.875000  -910317.437500  302.624908
66270.000000  -1145038.000000  -914218.250000  299.011017
66300.000000  -1147423.875000  -917574.250000  297.754303
66330.000000  -1146764.250000  -915726.500000  299.293488
66360.000000  -1146580.000000  -916128.125000  298.534576
66390.000000  -1147218.125000  -914442.812500  301.544373
66420.000000  -1145964.250000  -913152.000000  301.592194
66450.000000  -1146924.000000  -915779.125000  299.432220
66480.000000  -1145311.250000  -913378.937500  300.452362
66510.000000  -1146408.500000  -916217.000000  298.197235
66540.000000  -1145147.625000  -913908.937500  299.553802
66570.000000  -1145926.250000  -913985.625000  300.463165
66600.000000  -1146136.625000  -914392.812500  300.208099
66630.000000  -1145063.875000  -910783.875000  303.493622
66660.000000  -1145861.250000  -915017.500000  299.042206
66690.000000  -1144014.250000  -913490.250000  298.627991
66720.000000  -1145558.750000  -913600.187500  300.486328
66750.000000  -1145481.750000  -914346.125000  299.420258
66780.000000  -1146075.750000  -915849.875000  298.241760
66810.000000  -1145727.250000  -915047.187500  298.830109
66840.000000  -1145800.750000  -913860.437500  300.462646
66870.000000  -1145820.250000  -913733.000000  300.652985
66900.000000  -1145561.750000  -913663.312500  300.408478
66930.000000  -1146371.250000  -915833.562500  298.645660
66960.000000  -1146214.250000  -914800.187500  299.780975
66990.000000  -1144978.250000  -914555.875000  298.496307
67020.000000  -1144894.500000  -911449.000000  302.412506
67050.000000  -1146996.500000  -915275.062500  300.179169
67080.000000  -1145218.625000  -912768.875000  301.122650
67110.000000  -1145161.500000  -914141.187500  299.270935
67140.000000  -1146240.000000  -915632.687500  298.735870
67170.000000  -1146816.875000  -916121.187500  298.850372
67200.000000  -1146862.500000  -915020.250000  300.335663
67230.000000  -1144569.750000  -911895.125000  301.413940
67260.000000  -1145437.000000  -913041.875000  301.051819
67290.000000  -1145677.750000  -914560.562500  299.396393
67320.000000  -1146102.125000  -914079.437500  300.569397
67350.000000  -1146756.875000  -915046.750000  300.164459
67380.000000  -1145433.625000  -913567.750000  300.366302
67410.000000  -1145387.625000  -913891.187500  299.887695
67440.000000  -1145114.625000  -913162.312500  300.478210
67470.000000  -1144315.125000  -914001.375000  298.355652
67500.000000  -1145543.500000  -914697.750000  299.044708
67530.000000  -1144539.250000  -912388.625000  300.735138
67560.000000  -1145500.250000  -914807.937500  298.846008
67590.000000  -1146958.500000  -917537.812500  297.198730
67620.000000  -1146774.375000  -915755.437500  299.269104
67650.000000  -1144836.625000  -911667.937500  302.053925
67680.000000  -1146834.500000  -915289.312500  299.950806
67710.000000  -1145559.000000  -913833.500000  300.184387
67740.000000  -1148062.875000  -915711.750000  300.994812
67770.000000  -1145461.375000  -912437.375000  301.866486
67800.000000  -1147047.000000  -915191.500000  300.352814
67830.000000  -1146332.625000  -914059.000000  300.894501
67860.000000  -1145410.250000  -913353.812500  300.613159
67890.000000  -1145278.125000  -914464.625000  299.003021
67920.000000  -1145032.375000  -913694.875000  299.681824
67950.000000  -1145385.750000  -912750.187500  301.363373
67980.000000  -1143151.500000  -910160.375000  301.823883
68010.000000  -1145238.625000  -914804.375000  298.511719
68040.000000  -1144129.750000  -911731.875000  301.055450
68070.000000  -1144228.250000  -913419.062500  298.997406
68100.000000  -1146065.875000  -915016.437500  299.308655
68130.000000  -1146466.250000  -915511.750000  299.185638
68160.000000  -1145181.875000  -913113.500000  300.628571
68190.000000  -1144284.375000  -912562.125000  300.180237
68220.000000  -1145236.125000  -913221.750000  300.558594
68250.000000  -1147125.000000  -916673.625000  298.533905
68280.000000  -1144710.875000  -912646.375000  300.623535
68310.000000  -1145690.750000  -912318.125000  302.318176
68340.000000  -1143648.625000  -912188.875000  299.840210
68370.000000  -1144322.500000  -912815.000000  299.902039
68400.000000  -1143995.500000  -911643.562500  300.995880
68430.000000  -1146557.250000  -914183.750000  301.023865
68460.000000  -1145672.875000  -913212.125000  301.136841
68490.000000  -1148318.625000  -916941.187500  299.733521
68520.000000  -1147414.000000  -914504.375000  301.718353
68550.000000  -1144088.000000  -912625.187500  299.844116
68580.000000  -1145672.625000  -914963.875000  298.867249
68610.000000  -1147080.250000  -916082.437500  299.241730
68640.000000  -1147851.125000  -916091.187500  300.229065
68670.000000  -1145936.375000  -915968.250000  297.907867
68700.000000  -1146001.125000  -914025.812500  300.508026
68730.000000  -1145384.125000  -914165.375000  299.528015
68760.000000  -1146347.500000  -915640.250000  298.865356
68790.000000  -1145807.000000  -914308.625000  299.890167
68820.000000  -1144337.250000  -912859.750000  299.863129
68850.000000  -1147061.500000  -916599.625000  298.547455
68880.000000  -1145842.875000  -914472.937500  299.723846
68910.000000  -1146273.625000  -913851.062500  301.087433
68940.000000  -1146666.750000  -915380.250000  299.615662
68970.000000  -1144849.250000  -912044.375000  301.582672
69000.000000  -1144866.750000  -913036.437500  300.320160
69030.000000  -1146786.250000  -915096.625000  300.137939
69060.000000  -1142930.250000  -911462.500000  299.850525
69090.000000  -1144599.125000  -911257.000000  302.278687
69120.000000  -1145849.250000  -915059.250000  298.972504
69150.000000  -1146727.750000  -913607.250000  301.991516
69180.000000  -1145268.250000  -912684.875000  301.295715
69210.000000  -1145125.375000  -912623.250000  301.190521
69240.000000  -1146865.750000  -914393.500000  301.151794
69270.000000  -1145073.375000  -912385.062500  301.431671
69300.000000  -1147221.500000  -916930.500000  298.326050
69330.000000  -1146256.250000  -915818.875000  298.515686
69360.000000  -1144774.875000  -913298.875000  299.861237
69390.000000  -1145253.375000  -912498.937500  301.517303
69420.000000  -1144747.625000  -913171.125000  299.991394
69450.000000  -1144470.875000  -912013.125000  301.132935
69480.000000  -1146959.625000  -915831.750000  299.410248
69510.000000  -1145844.625000  -914600.000000  299.561493
69540.000000  -1146061.375000  -914393.000000  300.110382
69570.000000  -1143288.000000  -911773.625000  299.910889
69600.000000  -1146187.000000  -913456.750000  301.485992
69630.000000  -1145696.625000  -914997.375000  298.855072
69660.000000  -1144739.625000  -913037.750000  300.153839
69690.000000  -1144378.875000  -912775.375000  300.026398
69720.000000  -1145644.000000  -914550.937500  299.365143
69750.000000  -1145890.875000  -915394.937500  298.591583
69780.000000  -1146511.625000  -915624.937500  299.097748
69810.000000  -1143438.000000  -910550.937500  301.689148
69840.000000  -1145887.750000  -914135.437500  300.219086
69870.000000  -1147872.875000  -915455.000000  301.081299
69900.000000  -1143952.750000  -913295.875000  298.800110
69930.000000  -1146517.125000  -914981.687500  299.938232
69960.000000  -1148046.500000  -916384.812500  300.101776
69990.000000  -1141947.875000  -910161.500000  300.263275
70020.000000  -1144398.625000  -912711.625000  300.134552
70050.000000  -1145040.625000  -912989.750000  300.605957
70080.000000  -1144771.625000  -913373.250000  299.760681
70110.000000  -1143218.500000  -911082.375000  300.716309
70140.000000  -1145854.375000  -914118.937500  300.197266
70170.000000  -1146525.375000  -914282.375000  300.854828
70200.000000  -1146072.125000  -912596.562500  302.451508
70230.000000  -1143798.250000  -912369.875000  299.799469
70260.000000  -1145305.625000  -912619.812500  301.428406
70290.000000  -1146341.875000  -915043.875000  299.630585
70320.000000  -1147055.500000  -914914.250000  300.723053
70350.000000  -1144932.500000  -914016.812500  299.135345
70380.000000  -1146373.375000  -914673.687500  300.150970
70410.000000  -1147130.750000  -916536.250000  298.719299
70440.000000  -1145889.000000  -914488.500000  299.763367
70470.000000  -1144832.375000  -912257.937500  301.284149
70500.000000  -1144711.750000  -909419.250000  304.805206
70530.000000  -1146604.500000  -915430.000000  299.470673
70560.000000  -1147434.500000  -916576.500000  299.060608
70590.000000  -1145897.875000  -914650.687500  299.564789
70620.000000  -1145296.625000  -912338.437500  301.781281
70650.000000  -1147451.625000  -917982.750000  297.261078
70680.000000  -1146018.625000  -914296.500000  300.180023
70710.000000  -1146607.000000  -914591.500000  300.560089
70740.000000  -1145105.750000  -913660.687500  299.821136
70770.000000  -1146164.625000  -915072.625000  299.363739
70800.000000  -1145444.125000  -913294.500000  300.733826
70830.000000  -1147052.750000  -914781.187500  300.891785
70860.000000  -1144836.250000  -913061.625000  300.248077
70890.000000  -1146074.875000  -915749.750000  298.370270
70920.000000  -1145903.500000  -913907.187500  300.535248
70950.000000  -1144821.125000  -914727.125000  298.070984
70980.000000  -1145935.625000  -912338.625000  302.608856
71010.000000  -1145420.000000  -915099.625000  298.364227
71040.000000  -1145989.500000  -914262.375000  300.186493
71070.000000  -1147827.750000  -917868.500000  297.896362
71100.000000  -1143391.250000  -912442.125000  299.178711
71130.000000  -1146006.750000  -914843.875000  299.455597
71160.000000  -1143771.000000  -911946.312500  300.312836
71190.000000  -1145986.750000  -915251.375000  298.901794
71220.000000  -1145376.875000  -914336.000000  299.297485
71250.000000  -1143835.000000  -912344.187500  299.880402
71280.000000  -1144113.750000  -912258.500000  300.352478
71310.000000  -1144870.875000  -912978.187500  300.400940
71340.000000  -1145094.000000  -912644.625000  301.122101
71370.000000  -1144327.125000  -912530.562500  300.276489
71400.000000  -1145713.500000  -914775.562500  299.164215
71430.000000  -1145451.875000  -913420.812500  300.580292
71460.000000  -1145824.000000  -914159.937500  300.104828
71490.000000  -1147915.750000  -915770.000000  300.728851
71520.000000  -1142943.375000  -911373.375000  299.983032
71550.000000  -1143580.375000  -912466.562500  299.392090
71580.000000  -1147289.000000  -916152.750000  299.421143
71610.000000  -1143599.750000  -911868.500000  300.191833
71640.000000  -1144081.000000  -912433.812500  300.082947
71670.000000  -1143881.625000  -912148.312500  300.194519
71700.000000  -1145557.250000  -914899.187500  298.801605
71730.000000  -1146630.625000  -914608.250000  300.569031
71760.000000  -1146013.500000  -915147.187500  299.071411
71790.000000  -1146891.000000  -915689.000000  299.506317
71820.000000  -1145421.750000  -911684.375000  302.790649
71850.000000  -1145830.500000  -913344.625000  301.169434
71880.000000  -1145868.000000  -914801.500000  299.330688
71910.000000  -1145365.000000  -913005.125000  301.006195
71940.000000  -1144767.625000  -914209.750000  298.671814
71970.000000  -1144976.375000  -913191.187500  300.261749
72000.000000  -1144603.875000  -911858.375000  301.505737
72030.000000  -1144661.125000  -913359.562500  299.635193
72060.000000  -1146869.250000  -915778.750000  299.361816
72090.000000  -1146943.375000  -915735.625000  299.513641
72120.000000  -1146745.500000  -916548.312500  298.204590
72150.000000  -1144132.500000  -912119.875000  300.556366
72180.000000  -1147940.250000  -915130.875000  301.588501
72210.000000  -1146456.375000  -916745.875000  297.574097
72240.000000  -1142485.625000  -910711.125000  300.247925
72270.000000  -1147784.875000  -916142.500000  300.076721
72300.000000  -1144196.750000  -912559.500000  300.070129
72330.000000  -1146992.500000  -916617.500000  298.434906
72360.000000  -1146051.500000  -913693.187500  301.004181
72390.000000  -1147732.375000  -915746.437500  300.521759
72420.000000  -1145314.625000  -914973.312500  298.391296
72450.000000  -1145653.500000  -915913.687500  297.612091
72480.000000  -1146744.375000  -916131.250000  298.743378
72510.000000  -1145270.500000  -912517.000000  301.516113
72540.000000  -1145432.375000  -914867.125000  298.681335
72570.000000  -1144187.000000  -911884.875000  300.931458
72600.000000  -1144633.375000  -912406.750000  300.833588
72630.000000  -1146234.500000  -913634.937500  301.316681
72660.000000  -1143474.500000  -911206.750000  300.886841
72690.000000  -1146246.750000  -916843.125000  297.176575
72720.000000  -1147151.000000  -915416.750000  300.195709
72750.000000  -1145207.500000  -914227.250000  299.219055
72780.000000  -1145088.250000  -913377.250000  300.165680
72810.000000  -1146805.125000  -915605.937500  299.502625
72840.000000  -1145317.500000  -913422.250000  300.404327
72870.000000  -1144845.875000  -913087.250000  300.227386
72900.000000  -1144966.125000  -914580.250000  298.449097
72930.000000  -1147232.875000  -916735.750000  298.593109
72960.000000  -1144555.625000  -914370.937500  298.188385
72990.000000  -1144665.625000  -912419.250000  300.859131
73020.000000  -1146655.250000  -914840.250000  300.300385
73050.000000  -1144516.125000  -913477.812500  299.294220
73080.000000  -1145925.750000  -915095.312500  299.024933
73110.000000  -1145114.125000  -912285.125000  301.613953
73140.000000  -1145426.750000  -913595.625000  300.321228
73170.000000  -1145078.875000  -914021.000000  299.319519
73200.000000  -1145627.875000  -913311.875000  300.949371
73230.000000  -1146161.750000  -915165.875000  299.239166
73260.000000  -1145185.375000  -913267.250000  300.433929
73290.000000  -1144839.875000  -912715.562500  300.701050
73320.000000  -1144276.500000  -912608.000000  300.110535
73350.000000  -1143099.625000  -910143.187500  301.778992
73380.000000  -1148067.625000  -917198.625000  299.074921
73410.000000  -1146102.375000  -914778.375000  299.664368
73440.000000  -1145356.500000  -913204.187500  300.737335
73470.000000  -1146129.125000  -915796.812500  298.379608
73500.000000  -1146516.500000  -915811.312500  298.862640
73530.000000  -1147606.250000  -916081.625000  299.924225
73560.000000  -1145562.875000  -915375.375000  298.192108
73590.000000  -1145769.750000  -914185.250000  300.001801
73620.000000  -1148866.750000  -917141.437500  300.184204
73650.000000  -1146921.000000  -913394.125000  302.517883
73680.000000  -1145323.750000  -914686.937500  298.774078
73710.000000  -1146737.875000  -916004.500000  298.899231
73740.000000  -1145768.375000  -914484.250000  299.612671
73770.000000  -1146088.000000  -914766.187500  299.661469
73800.000000  -1145247.750000  -914654.812500  298.717255
73830.000000  -1145016.625000  -913208.125000  300.291901
73860.000000  -1146939.875000  -915347.250000  300.012299
73890.000000  -1146886.250000  -915462.375000  299.793701
73920.000000  -1145293.750000  -913370.250000  300.440887
73950.000000  -1145585.750000  -913610.250000  300.508270
73980.000000  -1146908.000000  -915652.812500  299.575104
74010.000000  -1144617.875000  -913826.000000  298.975037
74040.000000  -1145425.000000  -913260.125000  300.753601
74070.000000  -1146525.125000  -913202.250000  302.253693
74100.000000  -1146698.125000  -914008.687500  301.433136
74130.000000  -1145618.750000  -914532.750000  299.356079
74160.000000  -1144608.000000  -912097.750000  301.200989
74190.000000  -1145991.500000  -914745.062500  299.563812
74220.000000  -1146773.625000  -916058.562500  298.875488
74250.000000  -1145523.875000  -914809.000000  298.875214
74280.000000  -1144721.125000  -913712.625000  299.255554
74310.000000  -1144465.625000  -912899.875000  299.977448
74340.000000  -1146142.000000  -915758.062500  298.446472
74370.000000  -1146445.000000  -914228.375000  300.820587
74400.000000  -1143774.750000  -910268.062500  302.491852
74430.000000  -1145935.250000  -915223.875000  298.870667
74460.000000  -1146299.000000  -916694.437500  297.436920
74490.000000  -1144843.625000  -913286.312500  299.966553
74520.000000  -1144754.875000  -912575.812500  300.771973
74550.000000  -1146308.500000  -914652.687500  300.094147
74580.000000  -1143396.625000  -911557.375000  300.331818
74610.000000  -1146579.625000  -915640.437500  299.165802
74640.000000  -1146784.875000  -915615.687500  299.463806
74670.000000  -1145931.875000  -914356.875000  299.989502
74700.000000  -1147832.750000  -916133.250000  300.150696
74730.000000  -1147061.875000  -916262.562500  298.984589
74760.000000  -1145913.125000  -913962.937500  300.475494
74790.000000  -1144884.750000  -913044.312500  300.333282
74820.000000  -1145050.625000  -914891.125000  298.155792
74850.000000  -1145856.625000  -915004.875000  299.052460
74880.000000  -1146147.500000  -915309.375000  299.034851
74910.000000  -1147745.000000  -916273.875000  299.854889
74940.000000  -1145478.875000  -913787.000000  300.140869
74970.000000  -1144719.625000  -912211.625000  301.198090
75000.000000  -1146026.125000  -914120.812500  300.417358
75030.000000  -1145621.375000  -913758.375000  300.362518
75060.000000  -1144414.750000  -912807.437500  300.031311
75090.000000  -1145735.000000  -913998.000000  300.199280
75120.000000  -1144478.750000  -913394.125000  299.354156
75150.000000  -1144313.750000  -913206.937500  299.382904
75180.000000  -1145150.000000  -913133.000000  300.562012
75210.000000  -1145920.000000  -914141.125000  300.253540
75240.000000  -1146726.750000  -915617.125000  299.386658
75270.000000  -1143799.875000  -912872.625000  299.150360
75300.000000  -1146513.750000  -913424.000000  301.951782
75330.000000  -1147324.875000  -915100.687500  300.830414
75360.000000  -1144332.125000  -912847.187500  299.872803
75390.000000  -1143968.375000  -911740.375000  300.835358
75420.000000  -1144097.750000  -912168.250000  300.448639
75450.000000  -1146501.125000  -914056.750000  301.115692
75480.000000  -1145750.875000  -914576.625000  299.470306
75510.000000  -1146589.000000  -916711.875000  297.789948
75540.000000  -1146871.875000  -914290.312500  301.293396
75570.000000  -1145991.875000  -912844.500000  302.026337
75600.000000  -1146616.875000  -914944.000000  300.116302
75630.000000  -1145761.125000  -913905.125000  300.353516
75660.000000  -1147419.000000  -916049.187500  299.723633
75690.000000  -1146431.625000  -914580.812500  300.346741
75720.000000  -1145679.750000  -914232.812500  299.823578
75750.000000  -1145880.125000  -914614.875000  299.588135
75780.000000  -1145250.500000  -913404.250000  300.340790
75810.000000  -1146326.375000  -915524.937500  298.987366
75840.000000  -1146218.625000  -914931.125000  299.617065
75870.000000  -1145606.625000  -914043.125000  299.974518
75900.000000  -1144875.875000  -911765.125000  301.978882
75930.000000  -1144882.625000  -912571.625000  300.942810
75960.000000  -1146913.875000  -917440.812500  297.266510
75990.000000  -1145845.500000  -914855.250000  299.231934
76020.000000  -1145068.625000  -912591.125000  301.158539
76050.000000  -1144884.875000  -913153.750000  300.191711
76080.000000  -1144382.625000  -912376.125000  300.548462
76110.000000  -1144147.500000  -912763.375000  299.742218
76140.000000  -1145896.875000  -915767.000000  298.117401
76170.000000  -1145332.500000  -913785.187500  299.953583
76200.000000  -1148258.750000  -917500.562500  298.931305
76230.000000  -1147379.500000  -917548.375000  297.730316
76260.000000  -1144838.875000  -912827.000000  300.555389
76290.000000  -1147217.000000  -917510.625000  297.568817
76320.000000  -1145780.750000  -913946.062500  300.325867
76350.000000  -1145854.375000  -914084.437500  300.242004
76380.000000  -1147458.875000  -916395.312500  299.326874
76410.000000  -1145273.375000  -914007.625000  299.588806
76440.000000  -1144671.875000  -913754.687500  299.137299
76470.000000  -1145405.625000  -912858.187500  301.249146
76500.000000  -1144653.250000  -912915.500000  300.200195
76530.000000  -1145543.625000  -915367.812500  298.176880
76560.000000  -1144049.375000  -912079.125000  300.501434
76590.000000  -1148659.875000  -917714.250000  299.174133
76620.000000  -1146132.500000  -913391.625000  301.499786
76650.000000  -1145823.500000  -915586.375000  298.256348
76680.000000  -1145824.625000  -914759.937500  299.328430
76710.000000  -1145081.000000  -912572.062500  301.199280
76740.000000  -1146675.375000  -915139.625000  299.938629
76770.000000  -1145288.750000  -912546.625000  301.501373
76800.000000  -1145367.750000  -913249.000000  300.693878
76830.000000  -1147579.625000  -916105.500000  299.858826
76860.000000  -1144932.500000  -913233.875000  300.149658
76890.000000  -1144750.000000  -913885.500000  299.069031
76920.000000  -1146443.125000  -914418.000000  300.572601
76950.000000  -1144692.125000  -913240.000000  299.830231
76980.000000  -1145962.250000  -914876.437500  299.355774
77010.000000  -1144390.625000  -911425.187500  301.790649
77040.000000  -1143783.875000  -910708.125000  301.933533
77070.000000  -1144765.750000  -913822.750000  299.170685
77100.000000  -1146167.500000  -914007.875000  300.746735
77130.000000  -1144454.750000  -912492.750000  300.490875
77160.000000  -1145770.125000  -913666.875000  300.673767
77190.000000  -1144922.250000  -914727.375000  298.201599
77220.000000  -1143731.125000  -912384.625000  299.693481
77250.000000  -1145552.000000  -915440.937500  298.093048
77280.000000  -1145723.500000  -914193.625000  299.930969
77310.000000  -1144796.875000  -915410.500000  297.154236
77340.000000  -1144191.125000  -911849.500000  300.982544
77370.000000  -1146873.125000  -915353.812500  299.917328
77400.000000  -1146629.000000  -915946.500000  298.833313
77430.000000  -1145169.625000  -913792.875000  299.732574
77460.000000  -1145100.125000  -913904.000000  299.498627
77490.000000  -1147054.125000  -916626.750000  298.502838
77520.000000  -1143618.375000  -911862.562500  300.223694
77550.000000  -1146791.000000  -916324.312500  298.553680
77580.000000  -1147769.375000  -917389.875000  298.440796
77610.000000  -1147792.750000  -916672.812500  299.399963
77640.000000  -1147926.750000  -917519.125000  298.477173
77670.000000  -1147879.375000  -916971.875000  299.124756
77700.000000  -1146343.250000  -915561.375000  298.962067
77730.000000  -1145557.125000  -911346.687500  303.403503
77760.000000  -1145773.750000  -912635.000000  302.015228
77790.000000  -1146561.250000  -914195.250000  301.014191
77820.000000  -1145835.875000  -913370.812500  301.142456
77850.000000  -1146297.750000  -915699.750000  298.723785
77880.000000  -1146834.500000  -914882.125000  300.478302
77910.000000  -1145324.750000  -912155.562500  302.054626
77940.000000  -1146820.125000  -915323.250000  299.888275
77970.000000  -1145113.500000  -913507.500000  300.029633
78000.000000  -1145291.375000  -913978.437500  299.649963
78030.000000  -1145354.000000  -913461.625000  300.400635
78060.000000  -1147008.250000  -916216.625000  298.974640
78090.000000  -1147352.500000  -915482.750000  300.371246
78120.000000  -1145035.250000  -913355.125000  300.125641
78150.000000  -1145098.375000  -916330.000000  296.353638
78180.000000  -1146369.250000  -913496.375000  301.670776
78210.000000  -1143763.125000  -910713.000000  301.900330
78240.000000  -1147042.375000  -913642.375000  302.353607
78270.000000  -1145864.875000  -913825.125000  300.591461
78300.000000  -1144787.125000  -913557.625000  299.541870
78330.000000  -1145821.250000  -913891.250000  300.449310
78360.000000  -1144008.875000  -912112.250000  300.406189
78390.000000  -1145542.625000  -913959.875000  299.999512
78420.000000  -1144325.875000  -912605.187500  300.178223
78450.000000  -1146812.250000  -915768.625000  299.301117
78480.000000  -1146016.750000  -914276.875000  300.203094
78510.000000  -1145820.750000  -914572.875000  299.565674
78540.000000  -1147214.500000  -914950.812500  300.881592
78570.000000  -1147004.500000  -914958.750000  300.599274
78600.000000  -1145610.375000  -914511.250000  299.372955
78630.000000  -1145541.125000  -915272.437500  298.297211
78660.000000  -1144296.875000  -912493.750000  300.284973
78690.000000  -1145218.875000  -912597.750000  301.344635
78720.000000  -1145978.750000  -914893.562500  299.354919
78750.000000  -1146801.000000  -917111.812500  297.546509
78780.000000  -1148129.375000  -916141.250000  300.524658
78810.000000  -1147431.625000  -916362.750000  299.333862
78840.000000  -1144576.625000  -912166.562500  301.071198
78870.000000  -1147821.875000  -916902.500000  299.140076
78900.000000  -1146163.625000  -915414.812500  298.919220
78930.000000  -1147054.625000  -916239.750000  299.004730
78960.000000  -1147991.500000  -916295.812500  300.145782
78990.000000  -1143632.875000  -912434.312500  299.501801
79020.000000  -1144467.750000  -911736.187500  301.487701
79050.000000  -1145951.250000  -916099.437500  297.757202
79080.000000  -1144881.375000  -913927.187500  299.185242
79110.000000  -1145449.375000  -913464.625000  300.520203
79140.000000  -1147066.250000  -913742.000000  302.255493
79170.000000  -1146472.125000  -915478.125000  299.236755
79200.000000  -1142762.625000  -912061.937500  298.856842
79230.000000  -1144147.750000  -911903.625000  300.856323
79260.000000  -1141070.500000  -909224.812500  300.340088
79290.000000  -1145270.250000  -912555.937500  301.465363
79320.000000  -1143654.625000  -912685.250000  299.204956
79350.000000  -1143349.375000  -909671.875000  302.713165
79380.000000  -1146999.125000  -916826.375000  298.172974
79410.000000  -1145013.125000  -911709.000000  302.229401
79440.000000  -1145441.250000  -912894.875000  301.247742
79470.000000  -1145768.625000  -912247.062500  302.511047
79500.000000  -1146931.375000  -914438.625000  301.178314
79530.000000  -1143724.000000  -912152.250000  299.985229
79560.000000  -1146778.375000  -915984.375000  298.977692
79590.000000  -1146160.125000  -913875.375000  300.908875
79620.000000  -1148602.750000  -917304.500000  299.630920
79650.000000  -1145391.250000  -912136.562500  302.165375
79680.000000  -1144937.625000  -913756.625000  299.479095
79710.000000  -1144753.000000  -914328.750000  298.498779
79740.000000  -1147651.875000  -916876.750000  298.953247
79770.000000  -1145776.125000  -913716.937500  300.616699
79800.000000  -1145915.375000  -915065.000000  299.050781
79830.000000  -1143860.250000  -911869.875000  300.527496
79860.000000  -1147346.375000  -916154.375000  299.493256
79890.000000  -1145440.500000  -913285.062500  300.741364
79920.000000  -1145184.125000  -914139.312500  299.302612
79950.000000  -1145587.125000  -914566.750000  299.270996
79980.000000  -1145695.250000  -913702.750000  300.530304
80010.000000  -1143457.750000  -912393.125000  299.328339
80040.000000  -1145584.750000  -914896.500000  298.840759
80070.000000  -1147184.000000  -916899.375000  298.317932
80100.000000  -1144876.375000  -913568.625000  299.643219
80130.000000  -1146485.000000  -915689.375000  298.979828
80160.000000  -1146384.500000  -914607.875000  300.250641
80190.000000  -1145697.000000  -916057.500000  297.482178
80220.000000  -1145065.500000  -914565.125000  298.597290
80250.000000  -1144975.375000  -913212.312500  300.233093
80280.000000  -1146230.125000  -914485.312500  300.209442
80310.000000  -1145696.750000  -914387.250000  299.645538
80340.000000  -1145447.375000  -914445.250000  299.247284
80370.000000  -1144826.250000  -913850.687500  299.212921
80400.000000  -1145863.625000  -912894.625000  301.795288
80430.000000  -1145363.500000  -914036.500000  299.668152
80460.000000  -1145556.875000  -912485.187500  301.928314
80490.000000  -1147529.000000  -915993.000000  299.938965
80520.000000  -1145427.375000  -914313.750000  299.391815
80550.000000  -1148074.375000  -917520.375000  298.666779
80580.000000  -1146360.250000  -915153.875000  299.511902
80610.000000  -1147330.375000  -916243.687500  299.356873
80640.000000  -1144974.625000  -914280.375000  298.848572
80670.000000  -1146411.625000  -916399.187500  297.965210
80700.000000  -1143952.875000  -912979.875000  299.209564
80730.000000  -1144923.625000  -912695.375000  300.835754
80760.000000  -1147197.625000  -915508.500000  300.137299
80790.000000  -1145476.250000  -914377.937500  299.371918
80820.000000  -1147618.250000  -916962.312500  298.798859
80850.000000  -1147356.375000  -915722.687500  300.065521
80880.000000  -1143573.750000  -911545.125000  300.577087
80910.000000  -1144258.500000  -912398.500000  300.358673
80940.000000  -1143701.500000  -911939.375000  300.231873
80970.000000  -1148145.125000  -917242.500000  299.118469
81000.000000  -1147774.750000  -916038.000000  300.199005
81030.000000  -1143978.625000  -913725.500000  298.277069
81060.000000  -1147883.500000  -916509.750000  299.728729
81090.000000  -1144170.250000  -911827.437500  300.984100
81120.000000  -1147491.500000  -915421.250000  300.631012
81150.000000  -1144992.875000  -912953.500000  300.591095
81180.000000  -1145868.875000  -916166.937500  297.563049
81210.000000  -1143748.750000  -911238.875000  301.200500
81240.000000  -1145947.000000  -915455.000000  298.586517
81270.000000  -1144460.625000  -911951.000000  301.200195
81300.000000  -1145606.625000  -914822.125000  298.965393
81330.000000  -1146570.875000  -916071.125000  298.596527
81360.000000  -1146476.750000  -914475.375000  300.541779
81390.000000  -1144333.250000  -914013.750000  298.362976
81420.000000  -1146163.625000  -916217.000000  297.879974
81450.000000  -1145832.875000  -915235.125000  298.723541
81480.000000  -1147154.500000  -915938.312500  299.524658
81510.000000  -1144628.000000  -913558.375000  299.334778
81540.000000  -1146140.750000  -912534.125000  302.621277
81570.000000  -1145620.250000  -913935.250000  300.132019
81600.000000  -1145152.500000  -913355.375000  300.277252
81630.000000  -1145481.750000  -915563.625000  297.843140
81660.000000  -1144864.125000  -913986.000000  299.086731
81690.000000  -1144675.625000  -912184.750000  301.175964
81720.000000  -1144209.125000  -912732.437500  299.862061
81750.000000  -1144472.250000  -913262.250000  299.516663
81780.000000  -1145774.000000  -913834.875000  300.461151
81810.000000  -1147834.875000  -916806.812500  299.280945
81840.000000  -1146532.625000  -915093.625000  299.813324
81870.000000  -1146244.625000  -914770.125000  299.859283
81900.000000  -1143983.375000  -912422.625000  299.970947
81930.000000  -1146304.875000  -914887.625000  299.785065
81960.000000  -1143907.500000  -910855.875000  301.902283
81990.000000  -1147692.750000  -917776.875000  297.840149
82020.000000  -1146191.625000  -916259.750000  297.860840
82050.000000  -1144592.750000  -911751.125000  301.630310
82080.000000  -1146351.250000  -915162.000000  299.489746
82110.000000  -1145735.000000  -914578.562500  299.447235
82140.000000  -1144121.750000  -912721.625000  299.762878
82170.000000  -1147644.375000  -916350.687500  299.625061
82200.000000  -1145275.625000  -913511.437500  300.234558
82230.000000  -1146186.625000  -914872.250000  299.651825
82260.000000  -1144994.750000  -912492.750000  301.190338
82290.000000  -1145855.250000  -913756.312500  300.668182
82320.000000  -1146647.125000  -914966.250000  300.126587
82350.000000  -1144564.625000  -914708.562500  297.762665
82380.000000  -1145398.250000  -912572.437500  301.609802
82410.000000  -1144690.250000  -912073.250000  301.339294
82440.000000  -1147143.250000  -915073.625000  300.630188
82470.000000  -1145503.375000  -912620.062500  301.684296
82500.000000  -1145932.625000  -913178.750000  301.516632
82530.000000  -1145915.375000  -914147.500000  300.239319
82560.000000  -1145552.000000  -914792.875000  298.932495
82590.000000  -1146014.625000  -914171.812500  300.336395
82620.000000  -1148060.750000  -916577.250000  299.870880
82650.000000  -1142586.875000  -911993.062500  298.718384
82680.000000  -1145861.125000  -915031.562500  299.023834
82710.000000  -1144487.125000  -911121.250000  302.309448
82740.000000  -1145597.750000  -913639.875000  300.485443
82770.000000  -1145688.375000  -913241.250000  301.119202
82800.000000  -1146475.625000  -914912.187500  299.974487
82830.000000  -1145329.000000  -912567.562500  301.526398
82860.000000  -1145760.375000  -914366.687500  299.754578
82890.000000  -1144576.000000  -912880.500000  300.145599
82920.000000  -1146726.250000  -914555.625000  300.760986
82950.000000  -1144611.250000  -911771.937500  301.627289
82980.000000  -1144954.125000  -913534.500000  299.788147
83010.000000  -1147344.500000  -915526.687500  300.304047
83040.000000  -1144484.250000  -913713.437500  298.947632
83070.000000  -1146224.375000  -915297.312500  299.150085
83100.000000  -1145737.750000  -914092.937500  300.079895
83130.000000  -1144786.500000  -912172.000000  301.336090
83160.000000  -1146112.375000  -915443.562500  298.815521
83190.000000  -1146275.125000  -916022.625000  298.276276
83220.000000  -1145959.250000  -914881.000000  299.346008
83250.000000  -1146558.250000  -915432.250000  299.407806
83280.000000  -1145150.500000  -913680.375000  299.853546
83310.000000  -1145977.500000  -914960.625000  299.266418
83340.000000  -1143125.375000  -910611.500000  301.205719
83370.000000  -1145656.875000  -913700.437500  300.483582
83400.000000  -1146929.250000  -916559.000000  298.428741
83430.000000  -1145504.625000  -913521.125000  300.518677
83460.000000  -1144174.750000  -912216.750000  300.485535
83490.000000  -1146440.125000  -916130.437500  298.350311
83520.000000  -1146459.000000  -914156.500000  300.931854
83550.000000  -1145059.875000  -915015.375000  298.006805
83580.000000  -1145962.125000  -914350.500000  300.036865
83610.000000  -1147303.125000  -915006.375000  300.924408
83640.000000  -1146943.625000  -914327.437500  301.338196
83670.000000  -1146394.750000  -915447.125000  299.176758
83700.000000  -1146515.625000  -916854.125000  297.510681
83730.000000  -1146687.500000  -915073.812500  300.039581
83760.000000  -1145903.250000  -914785.875000  299.396698
83790.000000  -1147103.000000  -915148.375000  300.481232
83820.000000  -1145622.500000  -915072.187500  298.662079
83850.000000  -1146345.375000  -914376.812500  300.499329
83880.000000  -1145626.750000  -915564.062500  298.030365
83910.000000  -1144876.000000  -913343.000000  299.935059
83940.000000  -1146921.375000  -917432.375000  297.287140
83970.000000  -1145800.375000  -912745.562500  301.906494
84000.000000  -1144332.750000  -912501.437500  300.321503
84030.000000  -1145852.750000  -914565.437500  299.616760
84060.000000  -1145147.875000  -913675.625000  299.856293
84090.000000  -1144407.000000  -911951.375000  301.130280
84120.000000  -1146179.875000  -913238.125000  301.759979
84150.000000  -1143431.875000  -911560.875000  300.372955
84180.000000  -1145826.000000  -913816.750000  300.552032
84210.000000  -1145762.000000  -914000.687500  300.230774
84240.000000  -1143577.375000  -912746.000000  299.026154
84270.000000  -1143737.125000  -912775.750000  299.194550
84300.000000  -1144791.125000  -914134.062500  298.800354
84330.000000  -1147141.625000  -915490.312500  300.088318
84360.000000  -1144653.250000  -914037.562500  298.746735
84390.000000  -1146663.500000  -915948.750000  298.875092
84420.000000  -1145253.875000  -914857.500000  298.462616
84450.000000  -1144570.375000  -913422.687500  299.435883
84480.000000  -1145946.375000  -915139.250000  298.994812
84510.000000  -1145102.000000  -912722.000000  301.032318
84540.000000  -1143979.625000  -913080.375000  299.114044
84570.000000  -1146584.875000  -915989.000000  298.721039
84600.000000  -1147224.750000  -917213.000000  297.964325
84630.000000  -1144582.375000  -910868.500000  302.760193
84660.000000  -1146427.125000  -915438.000000  299.230530
84690.000000  -1145367.375000  -913635.375000  300.192871
84720.000000  -1146459.750000  -915669.937500  298.972290
84750.000000  -1146140.875000  -915075.062500  299.329865
84780.000000  -1147479.500000  -916613.875000  299.070526
84810.000000  -1146396.000000  -914506.250000  300.397247
84840.000000  -1146714.750000  -914929.562500  300.261749
84870.000000  -1145678.875000  -913884.062500  300.274200
84900.000000  -1146043.250000  -915523.750000  298.622101
84930.000000  -1144693.000000  -913592.250000  299.375122
84960.000000  -1146744.250000  -915781.625000  299.196136
84990.000000  -1146444.125000  -913843.937500  301.317505
85020.000000  -1145360.875000  -913707.500000  300.090942
85050.000000  -1146795.000000  -915790.625000  299.250244
85080.000000  -1145497.750000  -914407.687500  299.361237
85110.000000  -1146613.250000  -914579.437500  300.583862
85140.000000  -1145684.500000  -914275.937500  299.773834
85170.000000  -1145220.125000  -912381.312500  301.626648
85200.000000  -1145276.375000  -914055.500000  299.530762
85230.000000  -1143413.000000  -911460.750000  300.478119
85260.000000  -1146798.250000  -914794.437500  300.544952
85290.000000  -1144728.000000  -912189.500000  301.237610
85320.000000  -1143592.750000  -911881.750000  300.165619
85350.000000  -1144533.125000  -913615.000000  299.138489
85380.000000  -1146278.750000  -916061.187500  298.230988
85410.000000  -1145515.875000  -915294.687500  298.235687
85440.000000  -1144693.750000  -914089.687500  298.731659
85470.000000  -1145841.250000  -915099.875000  298.909485
85500.000000  -1145423.375000  -912826.687500  301.312958
85530.000000  -1145068.125000  -913392.937500  300.119202
85560.000000  -1145440.750000  -912536.562500  301.711304
85590.000000  -1146923.500000  -915221.000000  300.154633
85620.000000  -1147375.375000  -915072.875000  300.931854
85650.000000  -1144820.375000  -912324.375000  301.182526
85680.000000  -1144647.875000  -913292.937500  299.704376
85710.000000  -1146945.000000  -916428.812500  298.617859
85740.000000  -1145909.750000  -914990.000000  299.140625
85770.000000  -1146921.125000  -916730.812500  298.195709
85800.000000  -1145483.750000  -912807.125000  301.416565
85830.000000  -1146017.125000  -915303.500000  298.873657
85860.000000  -1145124.750000  -914263.875000  299.064331
85890.000000  -1144568.625000  -911966.875000  301.319580
85920.000000  -1147454.500000  -916157.687500  299.629089
85950.000000  -1146139.250000  -914514.437500  300.053986
85980.000000  -1146365.750000  -914203.250000  300.750519
86010.000000  -1145310.125000  -912796.437500  301.205444
86040.000000  -1145532.000000  -914818.375000  298.873596
86070.000000  -1145594.000000  -912333.125000  302.173340
86100.000000  -1145213.250000  -914295.000000  299.138672
86130.000000  -1145749.250000  -913684.312500  300.624146
86160.000000  -1145055.125000  -913432.750000  300.050873
86190.000000  -1145536.500000  -914439.187500  299.370605
86220.000000  -1145953.500000  -913972.625000  300.515289
86250.000000  -1146630.375000  -914570.750000  300.617218
86280.000000  -1147573.500000  -917680.187500  297.810944
86310.000000  -1146182.875000  -915278.250000  299.121002
86340.000000  -1144432.500000  -912444.375000  300.524567
86370.000000  -1145559.000000  -915436.750000  298.107544
86400.000000  -1144642.875000  -913253.250000  299.749298
86430.000000  -1146365.000000  -915432.687500  299.156891
86460.000000  -1145550.875000  -912705.250000  301.635498
86490.000000  -1144349.875000  -911929.125000  301.085083
86520.000000  -1145755.000000  -915754.250000  297.950073
86550.000000  -1145470.875000  -913215.375000  300.870941
86580.000000  -1143408.500000  -911811.062500  300.018494
86610.000000  -1147155.375000  -914430.750000  301.478668
86640.000000  -1145530.000000  -915164.500000  298.422668
86670.000000  -1147307.625000  -915572.562500  300.196747
86700.000000  -1147608.125000  -917922.625000  297.541779
86730.000000  -1144686.250000  -913641.687500  299.302277
86760.000000  -1144656.500000  -913392.625000  299.586426
86790.000000  -1145042.375000  -912472.750000  301.277924
86820.000000  -1146118.000000  -914608.062500  299.905121
86850.000000  -1145828.250000  -914008.625000  300.306366
86880.000000  -1144199.000000  -914338.312500  297.768677
86910.000000  -1145261.625000  -913216.000000  300.599182
86940.000000  -1145598.375000  -913303.875000  300.921478
86970.000000  -1144859.625000  -913267.875000  300.011108
87000.000000  -1146870.250000  -916336.562500  298.640503
87030.000000  -1147660.000000  -916345.625000  299.651825
87060.000000  -1146433.750000  -915321.312500  299.390228
87090.000000  -1146473.500000  -914437.375000  300.586884
87120.000000  -1145223.500000  -913225.500000  300.537445
87150.000000  -1145271.750000  -912560.750000  301.461060
87180.000000  -1145360.000000  -914113.375000  299.564026
87210.000000  -1147515.625000  -915645.500000  300.371735
87240.000000  -1146021.125000  -913853.750000  300.756775
87270.000000  -1146435.125000  -915370.437500  299.328369
87300.000000  -1144687.375000  -913148.125000  299.943207
87330.000000  -1148185.750000  -916456.750000  300.188934
87360.000000  -1146164.250000  -914153.125000  300.554474
87390.000000  -1147396.750000  -916749.750000  298.787323
87420.000000  -1144487.750000  -912559.500000  300.447083
87450.000000  -1144995.375000  -914240.437500  298.927124
87480.000000  -1143542.000000  -910589.750000  301.773590
87510.000000  -1148470.125000  -917199.375000  299.595306
87540.000000  -1147143.750000  -915790.000000  299.702820
87570.000000  -1147406.875000  -916078.187500  299.670380
87600.000000  -1146997.250000  -915724.375000  299.598083
87630.000000  -1143300.500000  -912650.750000  298.790802
87660.000000  -1145548.250000  -913736.312500  300.296356
87690.000000  -1146890.750000  -913867.125000  301.866058
87720.000000  -1146936.000000  -915529.750000  299.770782
87750.000000  -1147332.875000  -916286.500000  299.304626
87780.000000  -1146713.500000  -915938.312500  298.953339
87810.000000  -1147444.875000  -917122.000000  298.367432
87840.000000  -1146081.750000  -915415.937500  298.811615
87870.000000  -1145124.000000  -915302.312500  297.718170
87900.000000  -1146246.250000  -913123.125000  301.994873
87930.000000  -1145580.000000  -914661.312500  299.139252
87960.000000  -1146069.750000  -914783.625000  299.615204
87990.000000  -1144846.875000  -913452.937500  299.754944
88020.000000  -1144793.750000  -913132.500000  300.101135
88050.000000  -1145607.250000  -913523.875000  300.648071
88080.000000  -1145839.500000  -914268.125000  299.984741
88110.000000  -1145686.625000  -913276.250000  301.071625
88140.000000  -1146332.875000  -915472.812500  299.063324
88170.000000  -1146117.750000  -914720.250000  299.759521
88200.000000  -1145044.625000  -914581.375000  298.549286
88230.000000  -1146714.375000  -916735.000000  297.922394
88260.000000  -1145961.750000  -912871.687500  301.952118
88290.000000  -1145505.000000  -913656.687500  300.343475
88320.000000  -1145468.500000  -914410.500000  299.319672
88350.000000  -1147145.500000  -916063.000000  299.351440
88380.000000  -1146769.500000  -913836.125000  301.749176
88410.000000  -1147775.500000  -917072.000000  298.860443
88440.000000  -1145440.875000  -914380.187500  299.323181
88470.000000  -1145306.625000  -913423.312500  300.388824
88500.000000  -1144766.750000  -912237.000000  301.226288
88530.000000  -1144522.625000  -911600.062500  301.735168
88560.000000  -1144475.375000  -911254.250000  302.121857
88590.000000  -1145480.625000  -913817.062500  300.104156
88620.000000  -1146441.750000  -915764.375000  298.826599
88650.000000  -1145346.000000  -913459.000000  300.393677
88680.000000  -1144691.750000  -912740.625000  300.476685
88710.000000  -1145323.125000  -913604.750000  300.175140
88740.000000  -1147063.750000  -914112.500000  301.772278
88770.000000  -1146598.500000  -915131.625000  299.849365
88800.000000  -1146687.500000  -914183.187500  301.193329
88830.000000  -1145618.125000  -913851.125000  300.238129
88860.000000  -1144229.375000  -912429.000000  300.281433
88890.000000  -1145191.875000  -913597.125000  300.015045
88920.000000  -1145642.625000  -914651.875000  299.232574
88950.000000  -1146173.250000  -915192.250000  299.219971
88980.000000  -1145176.375000  -913205.125000  300.502747
89010.000000  -1146089.125000  -913872.000000  300.821289
89040.000000  -1146213.625000  -914567.125000  300.082092
89070.000000  -1147231.875000  -916498.125000  298.899658
89100.000000  -1147350.625000  -915336.500000  300.558319
89130.000000  -1145466.750000  -914503.562500  299.196899
89160.000000  -1145079.000000  -914254.937500  299.016693
89190.000000  -1147378.125000  -915566.625000  300.295776
89220.000000  -1145500.125000  -914001.750000  299.890198
89250.000000  -1146975.250000  -915360.625000  300.040833
89280.000000  -1143741.625000  -913096.937500  298.784332
89310.000000  -1143614.750000  -911680.687500  300.454559
89340.000000  -1144610.125000  -913718.062500  299.104736
89370.000000  -1144876.500000  -912316.500000  301.265472
89400.000000  -1145553.375000  -914388.062500  299.458710
89430.000000  -1144651.250000  -913451.625000  299.503204
89460.000000  -1145491.750000  -914473.125000  299.268677
89490.000000  -1146216.000000  -914775.437500  299.815308
89520.000000  -1145285.500000  -913196.250000  300.655640
89550.000000  -1145667.000000  -912387.500000  302.197510
89580.000000  -1146407.625000  -913449.000000  301.781860
89610.000000  -1147318.125000  -917503.062500  297.709564
89640.000000  -1146246.500000  -915170.750000  299.342773
89670.000000  -1145876.750000  -913937.562500  300.461243
89700.000000  -1145724.125000  -913714.375000  300.552643
89730.000000  -1146655.875000  -914324.500000  300.969299
89760.000000  -1146292.125000  -916779.375000  297.317963
89790.000000  -1147192.500000  -915356.250000  300.327911
89820.000000  -1143466.500000  -910457.312500  301.847382
89850.000000  -1145140.125000  -913549.562500  300.009613
89880.000000  -1145114.125000  -913783.312500  299.673126
89910.000000  -1144934.000000  -914095.750000  299.035034
89940.000000  -1144502.125000  -911159.125000  302.279755
89970.000000  -1145506.625000  -914482.250000  299.276154
90000.000000  -1145860.250000  -913593.187500  300.885986
90030.000000  -1147941.750000  -917760.625000  298.183777
90060.000000  -1146594.500000  -914716.000000  300.382568
90090.000000  -1146973.125000  -915883.750000  299.360352
90120.000000  -1145464.000000  -914196.375000  299.591278
90150.000000  -1145210.375000  -912231.750000  301.807739
90180.000000  -1144285.625000  -912345.875000  300.461914
90210.000000  -1143041.625000  -911017.000000  300.571899
90240.000000  -1146813.875000  -915006.125000  300.290955
90270.000000  -1145063.125000  -913936.687500  299.408417
90300.000000  -1148662.125000  -917992.750000  298.816315
90330.000000  -1145994.250000  -914202.937500  300.269714
90360.000000  -1143639.375000  -912206.187500  299.805725
90390.000000  -1146465.125000  -915330.312500  299.419220
90420.000000  -1145014.000000  -914538.375000  298.565277
90450.000000  -1145380.750000  -913046.375000  300.973145
90480.000000  -1144349.875000  -912921.125000  299.800018
90510.000000  -1145957.375000  -914731.125000  299.537659
90540.000000  -1147537.250000  -916623.750000  299.132538
90570.000000  -1145672.750000  -915905.375000  297.647797
90600.000000  -1145391.875000  -912585.750000  301.584320
90630.000000  -1147052.375000  -915222.312500  300.319885
90660.000000  -1145647.250000  -914596.000000  299.311005
90690.000000  -1145485.750000  -914251.437500  299.548157
90720.000000  -1145698.000000  -914143.500000  299.962860
90750.000000  -1146531.125000  -914870.312500  300.100647
90780.000000  -1146068.750000  -914810.250000  299.579407
90810.000000  -1147298.125000  -917011.062500  298.321014
90840.000000  -1146374.875000  -914473.375000  300.412476
90870.000000  -1144129.250000  -911094.750000  301.880096
90900.000000  -1147625.125000  -915884.250000  300.204315
90930.000000  -1146527.625000  -913392.375000  302.010681
90960.000000  -1148580.375000  -918145.375000  298.512695
90990.000000  -1145349.125000  -912512.250000  301.624176
91020.000000  -1144572.875000  -912346.250000  300.833649
91050.000000  -1144026.625000  -911232.000000  301.569366
91080.000000  -1146383.500000  -914578.625000  300.287201
91110.000000  -1145395.750000  -914534.937500  299.064301
91140.000000  -1147419.625000  -916882.250000  298.645294
91170.000000  -1146199.500000  -915052.937500  299.434418
91200.000000  -1145447.250000  -913589.187500  300.356140
91230.000000  -1146640.250000  -916420.750000  298.233490
91260.000000  -1144049.750000  -913462.937500  298.709351
91290.000000  -1144479.125000  -912862.687500  300.043121
91320.000000  -1144193.875000  -911205.375000  301.820496
91350.000000  -1144940.500000  -913626.812500  299.650970
91380.000000  -1144096.000000  -911549.875000  301.247498
91410.000000  -1147603.875000  -915997.812500  300.029694
91440.000000  -1146483.625000  -915316.312500  299.461365
91470.000000  -1146963.250000  -916100.562500  299.066711
91500.000000  -1146387.625000  -915600.750000  298.968475
91530.000000  -1147652.375000  -915756.500000  300.405121
91560.000000  -1145284.000000  -913768.312500  299.912598
91590.000000  -1145024.125000  -913300.625000  300.181793
91620.000000  -1145474.625000  -914630.312500  299.042908
91650.000000  -1146159.625000  -913596.375000  301.269623
91680.000000  -1147914.125000  -915369.750000  301.245178
91710.000000  -1146555.750000  -915659.250000  299.110535
91740.000000  -1146299.875000  -913748.937500  301.253754
91770.000000  -1147758.875000  -916273.187500  299.873779
91800.000000  -1143984.250000  -912188.812500  300.274994
91830.000000  -1144788.125000  -913011.250000  300.250916
91860.000000  -1147486.000000  -916553.750000  299.156830
91890.000000  -1146912.375000  -916938.000000  297.915985
91920.000000  -1147000.375000  -915856.250000  299.431244
91950.000000  -1145019.750000  -914563.375000  298.540314
91980.000000  -1145370.750000  -913790.500000  299.996307
92010.000000  -1146031.375000  -914447.437500  300.001038
92040.000000  -1144784.500000  -913867.375000  299.137207
92070.000000  -1144649.375000  -912708.500000  300.463440
92100.000000  -1145047.250000  -914337.625000  298.868439
92130.000000  -1142591.125000  -909796.500000  301.569366
92160.000000  -1145397.375000  -913886.250000  299.906677
92190.000000  -1144728.500000  -913902.875000  299.018707
92220.000000  -1146205.750000  -915654.875000  298.662720
92250.000000  -1147245.250000  -915821.437500  299.793610
92280.000000  -1146829.000000  -915277.562500  299.958923
92310.000000  -1145885.875000  -914749.000000  299.421875
92340.000000  -1147493.375000  -918534.000000  296.601105
92370.000000  -1144885.250000  -912832.500000  300.608307
92400.000000  -1144883.250000  -913769.187500  299.392365
92430.000000  -1145084.500000  -913675.750000  299.774139
92460.000000  -1144540.875000  -912227.187500  300.946350
92490.000000  -1143831.625000  -913048.750000  298.963257
92520.000000  -1146467.000000  -914842.562500  300.053436
92550.000000  -1146265.125000  -914029.000000  300.845825
92580.000000  -1145054.625000  -913706.000000  299.696228
92610.000000  -1146606.000000  -914433.375000  300.763702
92640.000000  -1141980.250000  -908769.625000  302.108246
92670.000000  -1148477.750000  -917692.625000  298.966248
92700.000000  -1144264.250000  -912712.625000  299.959229
92730.000000  -1146267.875000  -914984.125000  299.612152
92760.000000  -1145314.875000  -912978.562500  300.975708
92790.000000  -1146203.000000  -914155.125000  300.602051
92820.000000  -1144108.000000  -910034.812500  303.225708
92850.000000  -1145137.375000  -913211.812500  300.443573
92880.000000  -1145550.125000  -914813.750000  298.903015
92910.000000  -1146130.375000  -915078.250000  299.312042
92940.000000  -1144942.500000  -914368.062500  298.693298
92970.000000  -1144212.375000  -912700.187500  299.908112
93000.000000  -1146037.875000  -914671.750000  299.718872
93030.000000  -1145879.125000  -913988.562500  300.398254
93060.000000  -1146148.375000  -913970.375000  300.770599
93090.000000  -1146095.375000  -914488.875000  300.030273
93120.000000  -1145088.500000  -914568.125000  298.623199
93150.000000  -1145103.000000  -912533.437500  301.277863
93180.000000  -1145113.750000  -913626.500000  299.875763
93210.000000  -1148827.375000  -917255.250000  299.985779
93240.000000  -1145745.375000  -913627.250000  300.692993
93270.000000  -1143646.750000  -912348.625000  299.630829
93300.000000  -1146072.125000  -914066.750000  300.546967
93330.000000  -1144636.375000  -912694.125000  300.465240
93360.000000  -1142932.750000  -911610.750000  299.661713
93390.000000  -1145340.500000  -913364.125000  300.509430
93420.000000  -1145893.875000  -914449.625000  299.820068
93450.000000  -1145384.500000  -912625.562500  301.523163
93480.000000  -1146341.875000  -913940.812500  301.059540
93510.000000  -1145589.875000  -914183.312500  299.771301
93540.000000  -1145045.375000  -912704.750000  300.981293
93570.000000  -1146028.125000  -915488.000000  298.648895
93600.000000  -1145262.125000  -913185.750000  300.639008
93630.000000  -1146033.125000  -914574.125000  299.839172
93660.000000  -1147200.625000  -915145.000000  300.612061
93690.000000  -1146782.875000  -916620.750000  298.159210
93720.000000  -1145175.375000  -915709.187500  297.257629
93750.000000  -1146599.625000  -913952.437500  301.378357
93780.000000  -1147564.875000  -914991.500000  301.282776
93810.000000  -1145353.625000  -914181.062500  299.468140
93840.000000  -1146428.875000  -915040.875000  299.747192
93870.000000  -1143632.500000  -912667.687500  299.199005
93900.000000  -1146684.250000  -916070.125000  298.744690
93930.000000  -1146503.250000  -914172.250000  300.968750
93960.000000  -1147828.500000  -916329.125000  299.891479
93990.000000  -1146074.875000  -913828.937500  300.858612
94020.000000  -1145613.500000  -913893.250000  300.177582
94050.000000  -1145802.875000  -912613.062500  302.081329
94080.000000  -1146519.375000  -915068.187500  299.829071
94110.000000  -1146096.250000  -913825.375000  300.890930
94140.000000  -1145713.375000  -915666.312500  298.010101
94170.000000  -1146981.875000  -916395.000000  298.709320
94200.000000  -1145550.625000  -914522.500000  299.280975
94230.000000  -1146935.250000  -915455.750000  299.865784
94260.000000  -1145769.125000  -914342.125000  299.797760
94290.000000  -1145963.250000  -914314.500000  300.084930
94320.000000  -1146883.250000  -914935.375000  300.472504
94350.000000  -1146400.625000  -915448.500000  299.182556
94380.000000  -1147974.250000  -916711.812500  299.584564
94410.000000  -1144185.125000  -911302.375000  301.683502
94440.000000  -1144728.875000  -912710.625000  300.563629
94470.000000  -1144765.000000  -913780.875000  299.223969
94500.000000  -1146056.250000  -915766.812500  298.324097
94530.000000  -1146422.000000  -914751.875000  300.112640
94560.000000  -1144868.250000  -913134.437500  300.195160
94590.000000  -1144085.125000  -913100.500000  299.224670
94620.000000  -1146443.500000  -913781.125000  301.398071
94650.000000  -1145402.625000  -913988.750000  299.780792
94680.000000  -1146139.875000  -911913.125000  303.424591
94710.000000  -1145831.125000  -913799.312500  300.581207
94740.000000  -1146054.250000  -915619.625000  298.512177
94770.000000  -1145347.875000  -913559.500000  300.265900
94800.000000  -1144786.000000  -911930.000000  301.648865
94830.000000  -1146891.875000  -914472.375000  301.083405
94860.000000  -1146047.875000  -913688.562500  301.005463
94890.000000  -1143620.750000  -911186.375000  301.102661
94920.000000  -1146109.250000  -914836.375000  299.598083
94950.000000  -1145226.750000  -914235.812500  299.232849
94980.000000  -1146031.125000  -914803.000000  299.540100
95010.000000  -1145227.125000  -913815.875000  299.777374
95040.000000  -1146196.625000  -915527.562500  298.815826
95070.000000  -1146352.625000  -914778.750000  299.988068
95100.000000  -1146757.750000  -915538.937500  299.528046
95130.000000  -1146035.125000  -915115.687500  299.140198
95160.000000  -1147483.000000  -916223.875000  299.580231
95190.000000  -1146149.875000  -914273.187500  300.380310
95220.000000  -1146312.750000  -915349.875000  299.196503
95250.000000  -1147549.125000  -917544.500000  297.955139
95280.000000  -1147271.875000  -914798.187500  301.153625
95310.000000  -1146058.750000  -915323.875000  298.901154
95340.000000  -1146556.750000  -915389.000000  299.461914
95370.000000  -1145388.625000  -914071.500000  299.655396
95400.000000  -1147467.375000  -916672.875000  298.978424
95430.000000  -1145988.250000  -915025.375000  299.196442
95460.000000  -1145935.000000  -914333.437500  300.023834
95490.000000  -1146427.375000  -915425.875000  299.246552
95520.000000  -1145818.625000  -913800.000000  300.564117
95550.000000  -1144763.750000  -912731.812500  300.581421
95580.000000  -1145071.625000  -914075.937500  299.239014
95610.000000  -1146478.125000  -914301.750000  300.768402
95640.000000  -1146675.125000  -916332.000000  298.393585
95670.000000  -1145206.250000  -913067.875000  300.719238
95700.000000  -1146173.250000  -913836.437500  300.976318
95730.000000  -1145473.250000  -913802.125000  300.113922
95760.000000  -1148972.125000  -918329.875000  298.781128
95790.000000  -1146352.000000  -914122.625000  300.837158
95820.000000  -1146873.625000  -915397.812500  299.860962
95850.000000  -1145440.500000  -912084.750000  302.296326
95880.000000  -1145883.125000  -914571.562500  299.648132
95910.000000  -1143438.500000  -912224.250000  299.522125
95940.000000  -1148146.000000  -917456.687500  298.842102
95970.000000  -1144542.375000  -911268.687500  302.189972
96000.000000  -1147513.250000  -916449.375000  299.327393
96030.000000  -1142576.375000  -910932.375000  300.078796
96060.000000  -1146634.125000  -916029.250000  298.732727
96090.000000  -1144314.000000  -913167.750000  299.434021
96120.000000  -1144152.500000  -912788.375000  299.716217
96150.000000  -1144267.250000  -913302.625000  299.198730
96180.000000  -1147043.750000  -914375.625000  301.405518
96210.000000  -1145451.000000  -913522.437500  300.447479
96240.000000  -1146082.250000  -915385.937500  298.851166
96270.000000  -1144579.750000  -912287.125000  300.919067
96300.000000  -1147747.125000  -916729.000000  299.268066
96330.000000  -1145562.375000  -914315.625000  299.564240
96360.000000  -1146161.125000  -914592.125000  299.981720
96390.000000  -1145772.375000  -914524.687500  299.565430
96420.000000  -1145675.875000  -914701.312500  299.211609
96450.000000  -1148900.750000  -917116.062500  300.261108
96480.000000  -1144345.000000  -912372.375000  300.504578
96510.000000  -1147642.500000  -915404.187500  300.848694
96540.000000  -1143887.875000  -912685.687500  299.506500
96570.000000  -1146252.375000  -914091.250000  300.748688
96600.000000  -1144978.125000  -913886.750000  299.362946
96630.000000  -1143268.375000  -910668.875000  301.316681
96660.000000  -1146895.750000  -915779.187500  299.395599
96690.000000  -1142443.375000  -909216.000000  302.130005
96720.000000  -1145837.750000  -914650.875000  299.486633
96750.000000  -1146913.375000  -914782.687500  300.709290
96780.000000  -1144454.500000  -911328.500000  301.998718
96810.000000  -1148241.125000  -916809.187500  299.804108
96840.000000  -1146349.375000  -916526.437500  297.719788
96870.000000  -1145396.000000  -912463.937500  301.747406
96900.000000  -1145665.250000  -914246.812500  299.786652
96930.000000  -1144972.625000  -913513.312500  299.839569
96960.000000  -1147479.125000  -917132.250000  298.398499
96990.000000  -1145646.250000  -913212.375000  301.102081
97020.000000  -1145127.500000  -913260.437500  300.367767
97050.000000  -1145703.875000  -915465.500000  298.257965
97080.000000  -1146683.500000  -916365.250000  298.361389
97110.000000  -1145471.750000  -916416.375000  296.725403
97140.000000  -1148338.500000  -916404.250000  300.454865
97170.000000  -1145328.125000  -914061.625000  299.589874
97200.000000  -1146472.625000  -914655.062500  300.303680
97230.000000  -1144544.875000  -912984.812500  299.970154
97260.000000  -1144699.500000  -911685.875000  301.853058
97290.000000  -1146640.125000  -914858.937500  300.256592
97320.000000  -1145450.750000  -913550.187500  300.411194
97350.000000  -1145436.625000  -914716.250000  298.882324
97380.000000  -1147909.000000  -917202.375000  298.864532
97410.000000  -1143515.375000  -914071.000000  297.229431
97440.000000  -1145203.500000  -915134.875000  298.038025
97470.000000  -1145950.250000  -913618.125000  300.970245
97500.000000  -1144470.750000  -912999.500000  299.855072
97530.000000  -1145670.875000  -914308.500000  299.714020
97560.000000  -1144378.625000  -911921.250000  301.132477
97590.000000  -1146362.375000  -917210.687500  296.850250
97620.000000  -1145382.000000  -914354.375000  299.280304
97650.000000  -1146241.125000  -915376.125000  299.069672
97680.000000  -1145189.625000  -913698.125000  299.881317
97710.000000  -1146047.000000  -914682.750000  299.716400
97740.000000  -1145359.750000  -914707.750000  298.793762
97770.000000  -1146117.000000  -914980.125000  299.421906
97800.000000  -1145761.750000  -913425.000000  300.976257
97830.000000  -1146307.625000  -914124.500000  300.777191
97860.000000  -1144829.375000  -912747.875000  300.645599
97890.000000  -1148199.750000  -918295.687500  297.824860
97920.000000  -1145879.875000  -915038.750000  299.038757
97950.000000  -1145450.875000  -913841.875000  300.033478
97980.000000  -1146132.750000  -912950.875000  302.071075
98010.000000  -1145524.250000  -912574.062500  301.770905
98040.000000  -1146350.250000  -913414.437500  301.752258
98070.000000  -1146651.125000  -915798.437500  299.053741
98100.000000  -1144794.250000  -913366.750000  299.798401
98130.000000  -1145449.625000  -913194.562500  300.870422
98160.000000  -1145141.125000  -913382.437500  300.227386
98190.000000  -1147757.250000  -915807.187500  300.475281
98220.000000  -1145580.125000  -914897.875000  298.833038
98250.000000  -1145423.625000  -912733.437500  301.434113
98280.000000  -1145773.250000  -914206.937500  299.978210
98310.000000  -1144495.875000  -914071.812500  298.498474
98340.000000  -1147321.000000  -915142.625000  300.771118
98370.000000  -1146025.875000  -916672.000000  297.112091
98400.000000  -1146816.750000  -914732.937500  300.648590
98430.000000  -1147641.125000  -916836.687500  298.991241
98460.000000  -1144551.375000  -912149.312500  301.060822
98490.000000  -1144637.875000  -913172.312500  299.847656
98520.000000  -1147650.375000  -916622.562500  299.280609
98550.000000  -1148740.875000  -917417.687500  299.663269
98580.000000  -1145584.875000  -913844.500000  300.203705
98610.000000  -1146392.500000  -915388.750000  299.249390
98640.000000  -1145466.125000  -912689.375000  301.546204
98670.000000  -1146627.750000  -914561.875000  300.625305
98700.000000  -1143321.000000  -911734.000000  300.005035
98730.000000  -1144678.625000  -911906.375000  301.540344
98760.000000  -1146144.125000  -915417.625000  298.890228
98790.000000  -1147181.000000  -916515.812500  298.810883
98820.000000  -1145195.625000  -913663.000000  299.934540
98850.000000  -1146038.750000  -914757.937500  299.608337
98880.000000  -1144871.500000  -913145.375000  300.185272
98910.000000  -1143809.875000  -912331.625000  299.864136
98940.000000  -1146097.125000  -914830.937500  299.589386
98970.000000  -1145780.250000  -914236.937500  299.948395
99000.000000  -1146296.000000  -913714.750000  301.292999
99030.000000  -1145127.875000  -913654.750000  299.857544
99060.000000  -1145351.250000  -912304.750000  301.895691
99090.000000  -1148160.000000  -916054.625000  300.676514
99120.000000  -1145885.125000  -914395.812500  299.878448
99150.000000  -1145091.000000  -913995.500000  299.368347
99180.000000  -1146222.000000  -915650.312500  298.689697
99210.000000  -1144895.625000  -912189.875000  301.454224
99240.000000  -1145132.000000  -913894.625000  299.552094
99270.000000  -1144799.625000  -913389.437500  299.775940
99300.000000  -1145134.875000  -914113.437500  299.272339
99330.000000  -1146198.875000  -916123.937500  298.046204
99360.000000  -1147314.625000  -914558.187500  301.519958
99390.000000  -1145041.625000  -913583.500000  299.838043
99420.000000  -1145567.500000  -914303.250000  299.586884
99450.000000  -1147026.750000  -916118.250000  299.126068
99480.000000  -1144122.875000  -911859.812500  300.880798
99510.000000  -1144249.375000  -912526.500000  300.180969
99540.000000  -1146306.125000  -915407.875000  299.112793
99570.000000  -1145742.125000  -913756.687500  300.521149
99600.000000  -1147521.125000  -916257.937500  299.585510
99630.000000  -1145131.750000  -912239.875000  301.695404
99660.000000  -1145645.625000  -913796.937500  300.343964
99690.000000  -1147143.750000  -915818.375000  299.666046
99720.000000  -1144095.250000  -912670.250000  299.795197
99750.000000  -1144572.000000  -912496.500000  300.637817
99780.000000  -1143760.125000  -912157.500000  300.025208
99810.000000  -1144514.750000  -911993.875000  301.214783
99840.000000  -1147070.125000  -915918.937500  299.440460
99870.000000  -1146650.375000  -913847.750000  301.579742
99900.000000  -1143006.250000  -911415.812500  300.009491
99930.000000  -1146829.250000  -916309.875000  298.621918
99960.000000  -1146201.875000  -913706.250000  301.182129
99990.000000  -1147570.750000  -916440.500000  299.413269
100000.000000  -1145557.375000  -913830.000000  300.186859
