# Supplementary material for: Identification and validation of biomarkers associated with lactic acid metabolism in diabetic nephropathy
Source: PeerJ. 2026 Mar 3;14:e20761. doi: 10.7717/peerj.20761 (PMC12965171; doi:10.7717/peerj.20761)
Supplement: Supplemental Information 54 [file peerj-14-20761-s054.xvg]

# This file was created Tue Jul 15 20:49:06 2025
# Created by:
#                     :-) GROMACS - gmx distance, 2023.2 (-:
# 
# Executable:   /usr/local/gromacs/bin/gmx
# Data prefix:  /usr/local/gromacs
# Working dir:  /root/autodl-tmp/102_NJZK-20403-7-2/PTGS2_CIMICOXIB-67890/1
# Command line:
#   gmx distance -f md_0_1.xtc -s md_0_1.tpr -n distance_pairs.ndx -select 'com of group 19 plus com of group 25' -oall distance_group19_group25.xvg
# gmx distance is part of G R O M A C S:
#
# Good gRace! Old Maple Actually Chews Slate
#
@    title "Distance"
@    xaxis  label "Time (ps)"
@    yaxis  label "Distance (nm)"
@TYPE xy
      0.000    1.406
     30.000    1.417
     60.000    1.377
     90.000    1.439
    120.000    1.414
    150.000    1.404
    180.000    1.338
    210.000    1.399
    240.000    1.319
    270.000    1.236
    300.000    1.170
    330.000    1.178
    360.000    1.184
    390.000    1.184
    420.000    1.147
    450.000    1.243
    480.000    1.319
    510.000    1.419
    540.000    1.438
    570.000    1.380
    600.000    1.448
    630.000    1.514
    660.000    1.562
    690.000    1.506
    720.000    1.544
    750.000    1.478
    780.000    1.418
    810.000    1.397
    840.000    1.387
    870.000    1.390
    900.000    1.437
    930.000    1.447
    960.000    1.553
    990.000    1.621
   1020.000    1.744
   1050.000    1.776
   1080.000    1.769
   1110.000    1.799
   1140.000    1.765
   1170.000    1.733
   1200.000    1.675
   1230.000    1.589
   1260.000    1.710
   1290.000    1.604
   1320.000    1.686
   1350.000    1.670
   1380.000    1.668
   1410.000    1.549
   1440.000    1.607
   1470.000    1.572
   1500.000    1.753
   1530.000    1.722
   1560.000    1.746
   1590.000    1.769
   1620.000    1.784
   1650.000    1.698
   1680.000    1.868
   1710.000    1.780
   1740.000    1.789
   1770.000    1.725
   1800.000    1.731
   1830.000    1.681
   1860.000    1.685
   1890.000    1.540
   1920.000    1.591
   1950.000    1.562
   1980.000    1.564
   2010.000    1.463
   2040.000    1.474
   2070.000    1.528
   2100.000    1.540
   2130.000    1.602
   2160.000    1.650
   2190.000    1.624
   2220.000    1.616
   2250.000    1.593
   2280.000    1.640
   2310.000    1.665
   2340.000    1.699
   2370.000    1.768
   2400.000    1.784
   2430.000    1.828
   2460.000    1.846
   2490.000    1.731
   2520.000    1.766
   2550.000    1.677
   2580.000    1.765
   2610.000    1.780
   2640.000    1.684
   2670.000    1.679
   2700.000    1.521
   2730.000    1.568
   2760.000    1.613
   2790.000    1.612
   2820.000    1.622
   2850.000    1.512
   2880.000    1.462
   2910.000    1.343
   2940.000    1.392
   2970.000    1.267
   3000.000    1.281
   3030.000    1.151
   3060.000    1.192
   3090.000    1.306
   3120.000    1.327
   3150.000    1.412
   3180.000    1.318
   3210.000    1.303
   3240.000    1.335
   3270.000    1.347
   3300.000    1.313
   3330.000    1.292
   3360.000    1.249
   3390.000    1.310
   3420.000    1.330
   3450.000    1.409
   3480.000    1.303
   3510.000    1.306
   3540.000    1.181
   3570.000    1.196
   3600.000    1.256
   3630.000    1.236
   3660.000    1.301
   3690.000    1.411
   3720.000    1.428
   3750.000    1.359
   3780.000    1.331
   3810.000    1.275
   3840.000    1.208
   3870.000    1.264
   3900.000    1.290
   3930.000    1.351
   3960.000    1.241
   3990.000    1.218
   4020.000    1.160
   4050.000    1.106
   4080.000    1.152
   4110.000    1.216
   4140.000    1.306
   4170.000    1.361
   4200.000    1.419
   4230.000    1.302
   4260.000    1.233
   4290.000    1.256
   4320.000    1.135
   4350.000    1.133
   4380.000    1.157
   4410.000    1.174
   4440.000    1.114
   4470.000    1.164
   4500.000    1.093
   4530.000    1.035
   4560.000    1.075
   4590.000    0.946
   4620.000    0.996
   4650.000    1.137
   4680.000    1.087
   4710.000    1.022
   4740.000    1.043
   4770.000    1.082
   4800.000    1.025
   4830.000    1.097
   4860.000    1.065
   4890.000    1.003
   4920.000    0.962
   4950.000    0.812
   4980.000    0.848
   5010.000    0.931
   5040.000    0.977
   5070.000    0.919
   5100.000    1.160
   5130.000    1.198
   5160.000    1.278
   5190.000    1.394
   5220.000    1.337
   5250.000    1.328
   5280.000    1.343
   5310.000    1.341
   5340.000    1.397
   5370.000    1.348
   5400.000    1.348
   5430.000    1.240
   5460.000    1.339
   5490.000    1.250
   5520.000    1.258
   5550.000    1.203
   5580.000    1.140
   5610.000    1.136
   5640.000    1.228
   5670.000    1.135
   5700.000    1.175
   5730.000    1.133
   5760.000    1.125
   5790.000    1.285
   5820.000    1.310
   5850.000    1.259
   5880.000    1.398
   5910.000    1.356
   5940.000    1.288
   5970.000    1.273
   6000.000    1.348
   6030.000    1.241
   6060.000    1.349
   6090.000    1.276
   6120.000    1.452
   6150.000    1.389
   6180.000    1.377
   6210.000    1.343
   6240.000    1.430
   6270.000    1.479
   6300.000    1.442
   6330.000    1.393
   6360.000    1.505
   6390.000    1.548
   6420.000    1.553
   6450.000    1.647
   6480.000    1.746
   6510.000    1.709
   6540.000    1.714
   6570.000    1.663
   6600.000    1.574
   6630.000    1.624
   6660.000    1.646
   6690.000    1.719
   6720.000    1.784
   6750.000    1.842
   6780.000    1.837
   6810.000    1.851
   6840.000    1.765
   6870.000    1.837
   6900.000    1.875
   6930.000    1.968
   6960.000    2.071
   6990.000    2.076
   7020.000    2.147
   7050.000    2.199
   7080.000    2.223
   7110.000    2.213
   7140.000    2.210
   7170.000    2.213
   7200.000    2.195
   7230.000    2.165
   7260.000    2.114
   7290.000    2.209
   7320.000    2.163
   7350.000    2.040
   7380.000    2.002
   7410.000    1.993
   7440.000    1.973
   7470.000    2.136
   7500.000    2.089
   7530.000    2.067
   7560.000    2.123
   7590.000    2.158
   7620.000    2.148
   7650.000    2.231
   7680.000    2.258
   7710.000    2.261
   7740.000    2.347
   7770.000    2.398
   7800.000    2.361
   7830.000    2.271
   7860.000    2.277
   7890.000    2.247
   7920.000    2.239
   7950.000    2.283
   7980.000    2.244
   8010.000    2.184
   8040.000    2.191
   8070.000    2.235
   8100.000    2.312
   8130.000    2.290
   8160.000    2.274
   8190.000    2.226
   8220.000    2.223
   8250.000    2.152
   8280.000    2.273
   8310.000    2.388
   8340.000    2.310
   8370.000    2.360
   8400.000    2.502
   8430.000    2.435
   8460.000    2.404
   8490.000    2.485
   8520.000    2.554
   8550.000    2.668
   8580.000    2.622
   8610.000    2.642
   8640.000    2.712
   8670.000    2.740
   8700.000    2.802
   8730.000    2.786
   8760.000    2.933
   8790.000    3.016
   8820.000    2.983
   8850.000    3.113
   8880.000    3.150
   8910.000    3.139
   8940.000    3.166
   8970.000    3.113
   9000.000    3.112
   9030.000    3.033
   9060.000    3.138
   9090.000    3.028
   9120.000    3.163
   9150.000    3.183
   9180.000    3.144
   9210.000    3.141
   9240.000    3.193
   9270.000    3.219
   9300.000    3.174
   9330.000    3.171
   9360.000    3.091
   9390.000    3.021
   9420.000    3.029
   9450.000    2.957
   9480.000    2.872
   9510.000    2.865
   9540.000    2.863
   9570.000    2.844
   9600.000    2.889
   9630.000    2.939
   9660.000    2.868
   9690.000    2.926
   9720.000    2.889
   9750.000    2.941
   9780.000    2.906
   9810.000    3.109
   9840.000    3.105
   9870.000    3.078
   9900.000    3.115
   9930.000    3.157
   9960.000    3.218
   9990.000    3.238
  10020.000    3.144
  10050.000    3.244
  10080.000    3.236
  10110.000    3.258
  10140.000    3.308
  10170.000    3.302
  10200.000    3.334
  10230.000    3.354
  10260.000    3.367
  10290.000    3.313
  10320.000    3.293
  10350.000    3.244
  10380.000    3.341
  10410.000    3.414
  10440.000    3.231
  10470.000    3.225
  10500.000    3.212
  10530.000    3.259
  10560.000    3.258
  10590.000    3.228
  10620.000    3.279
  10650.000    3.236
  10680.000    3.237
  10710.000    3.220
  10740.000    3.195
  10770.000    3.229
  10800.000    3.269
  10830.000    3.157
  10860.000    3.144
  10890.000    3.162
  10920.000    3.187
  10950.000    3.276
  10980.000    3.314
  11010.000    3.306
  11040.000    3.315
  11070.000    3.357
  11100.000    3.332
  11130.000    3.350
  11160.000    3.328
  11190.000    3.206
  11220.000    3.113
  11250.000    3.159
  11280.000    3.136
  11310.000    3.202
  11340.000    3.225
  11370.000    3.157
  11400.000    3.211
  11430.000    3.135
  11460.000    3.194
  11490.000    3.224
  11520.000    3.291
  11550.000    3.345
  11580.000    3.369
  11610.000    3.273
  11640.000    3.356
  11670.000    3.334
  11700.000    3.301
  11730.000    3.394
  11760.000    3.333
  11790.000    3.309
  11820.000    3.391
  11850.000    3.326
  11880.000    3.461
  11910.000    3.525
  11940.000    3.461
  11970.000    3.451
  12000.000    3.460
  12030.000    3.382
  12060.000    3.433
  12090.000    3.403
  12120.000    3.389
  12150.000    3.362
  12180.000    3.337
  12210.000    3.416
  12240.000    3.468
  12270.000    3.460
  12300.000    3.386
  12330.000    3.371
  12360.000    3.297
  12390.000    3.365
  12420.000    3.455
  12450.000    3.392
  12480.000    3.391
  12510.000    3.410
  12540.000    3.489
  12570.000    3.442
  12600.000    3.449
  12630.000    3.408
  12660.000    3.267
  12690.000    3.337
  12720.000    3.406
  12750.000    3.310
  12780.000    3.327
  12810.000    3.293
  12840.000    3.335
  12870.000    3.372
  12900.000    3.423
  12930.000    3.344
  12960.000    3.373
  12990.000    3.303
  13020.000    3.282
  13050.000    3.244
  13080.000    3.235
  13110.000    3.296
  13140.000    3.289
  13170.000    3.278
  13200.000    3.295
  13230.000    3.397
  13260.000    3.434
  13290.000    3.286
  13320.000    3.239
  13350.000    3.320
  13380.000    3.358
  13410.000    3.242
  13440.000    3.370
  13470.000    3.329
  13500.000    3.409
  13530.000    3.434
  13560.000    3.450
  13590.000    3.443
  13620.000    3.516
  13650.000    3.392
  13680.000    3.429
  13710.000    3.515
  13740.000    3.514
  13770.000    3.595
  13800.000    3.422
  13830.000    3.460
  13860.000    3.510
  13890.000    3.495
  13920.000    3.379
  13950.000    3.391
  13980.000    3.404
  14010.000    3.447
  14040.000    3.458
  14070.000    3.464
  14100.000    3.552
  14130.000    3.502
  14160.000    3.506
  14190.000    3.451
  14220.000    3.489
  14250.000    3.497
  14280.000    3.518
  14310.000    3.475
  14340.000    3.408
  14370.000    3.452
  14400.000    3.420
  14430.000    3.415
  14460.000    3.288
  14490.000    3.321
  14520.000    3.208
  14550.000    3.201
  14580.000    3.123
  14610.000    3.192
  14640.000    3.050
  14670.000    3.085
  14700.000    3.118
  14730.000    3.081
  14760.000    3.194
  14790.000    3.258
  14820.000    3.276
  14850.000    3.137
  14880.000    3.209
  14910.000    3.084
  14940.000    3.266
  14970.000    3.267
  15000.000    3.393
  15030.000    3.391
  15060.000    3.435
  15090.000    3.425
  15120.000    3.329
  15150.000    3.183
  15180.000    3.215
  15210.000    3.196
  15240.000    3.188
  15270.000    3.147
  15300.000    3.106
  15330.000    3.235
  15360.000    3.291
  15390.000    3.360
  15420.000    3.290
  15450.000    3.205
  15480.000    3.148
  15510.000    3.296
  15540.000    3.234
  15570.000    3.293
  15600.000    3.264
  15630.000    3.273
  15660.000    3.127
  15690.000    3.186
  15720.000    3.071
  15750.000    2.972
  15780.000    2.970
  15810.000    3.094
  15840.000    3.187
  15870.000    3.095
  15900.000    3.119
  15930.000    3.068
  15960.000    3.154
  15990.000    3.182
  16020.000    3.136
  16050.000    3.180
  16080.000    3.154
  16110.000    3.094
  16140.000    3.276
  16170.000    3.219
  16200.000    3.181
  16230.000    3.364
  16260.000    3.327
  16290.000    3.329
  16320.000    3.301
  16350.000    3.316
  16380.000    3.371
  16410.000    3.562
  16440.000    3.553
  16470.000    3.684
  16500.000    3.751
  16530.000    3.674
  16560.000    3.669
  16590.000    3.677
  16620.000    3.706
  16650.000    3.753
  16680.000    3.676
  16710.000    3.697
  16740.000    3.763
  16770.000    3.865
  16800.000    3.950
  16830.000    3.859
  16860.000    3.871
  16890.000    3.907
  16920.000    3.984
  16950.000    3.830
  16980.000    3.839
  17010.000    3.775
  17040.000    3.813
  17070.000    3.918
  17100.000    3.932
  17130.000    3.947
  17160.000    3.998
  17190.000    3.975
  17220.000    4.041
  17250.000    3.961
  17280.000    3.974
  17310.000    3.921
  17340.000    4.021
  17370.000    4.076
  17400.000    4.104
  17430.000    3.914
  17460.000    4.025
  17490.000    3.985
  17520.000    4.124
  17550.000    4.142
  17580.000    4.227
  17610.000    4.248
  17640.000    4.181
  17670.000    4.210
  17700.000    4.200
  17730.000    4.221
  17760.000    4.226
  17790.000    4.190
  17820.000    4.291
  17850.000    4.198
  17880.000    4.241
  17910.000    4.316
  17940.000    4.427
  17970.000    4.516
  18000.000    4.543
  18030.000    4.555
  18060.000    4.593
  18090.000    4.678
  18120.000    4.623
  18150.000    4.578
  18180.000    4.602
  18210.000    4.602
  18240.000    4.600
  18270.000    4.531
  18300.000    4.453
  18330.000    4.572
  18360.000    4.532
  18390.000    4.537
  18420.000    4.644
  18450.000    4.666
  18480.000    4.652
  18510.000    4.684
  18540.000    4.666
  18570.000    4.607
  18600.000    4.599
  18630.000    4.676
  18660.000    4.682
  18690.000    4.658
  18720.000    4.593
  18750.000    4.500
  18780.000    4.563
  18810.000    4.553
  18840.000    4.537
  18870.000    4.583
  18900.000    4.511
  18930.000    4.644
  18960.000    4.703
  18990.000    4.600
  19020.000    4.595
  19050.000    4.600
  19080.000    4.823
  19110.000    4.758
  19140.000    4.724
  19170.000    4.764
  19200.000    4.716
  19230.000    4.864
  19260.000    4.805
  19290.000    4.720
  19320.000    4.664
  19350.000    4.651
  19380.000    4.641
  19410.000    4.500
  19440.000    4.543
  19470.000    4.502
  19500.000    4.551
  19530.000    4.532
  19560.000    4.569
  19590.000    4.620
  19620.000    4.617
  19650.000    4.543
  19680.000    4.575
  19710.000    4.630
  19740.000    4.638
  19770.000    4.640
  19800.000    4.645
  19830.000    4.795
  19860.000    4.785
  19890.000    4.839
  19920.000    4.824
  19950.000    4.871
  19980.000    4.708
  20010.000    4.764
  20040.000    4.723
  20070.000    4.734
  20100.000    4.692
  20130.000    4.751
  20160.000    4.733
  20190.000    4.709
  20220.000    4.683
  20250.000    4.737
  20280.000    4.754
  20310.000    4.717
  20340.000    4.679
  20370.000    4.701
  20400.000    4.654
  20430.000    4.540
  20460.000    4.593
  20490.000    4.593
  20520.000    4.576
  20550.000    4.551
  20580.000    4.582
  20610.000    4.612
  20640.000    4.633
  20670.000    4.597
  20700.000    4.517
  20730.000    4.551
  20760.000    4.504
  20790.000    4.452
  20820.000    4.441
  20850.000    4.515
  20880.000    4.484
  20910.000    4.499
  20940.000    4.489
  20970.000    4.440
  21000.000    4.404
  21030.000    4.366
  21060.000    4.377
  21090.000    4.271
  21120.000    4.341
  21150.000    4.342
  21180.000    4.374
  21210.000    4.441
  21240.000    4.337
  21270.000    4.502
  21300.000    4.471
  21330.000    4.449
  21360.000    4.581
  21390.000    4.655
  21420.000    4.676
  21450.000    4.580
  21480.000    4.660
  21510.000    4.590
  21540.000    4.600
  21570.000    4.601
  21600.000    4.631
  21630.000    4.754
  21660.000    4.739
  21690.000    4.737
  21720.000    4.740
  21750.000    4.796
  21780.000    4.777
  21810.000    4.721
  21840.000    4.726
  21870.000    4.844
  21900.000    4.857
  21930.000    4.885
  21960.000    4.929
  21990.000    4.925
  22020.000    4.907
  22050.000    4.986
  22080.000    4.940
  22110.000    4.847
  22140.000    4.858
  22170.000    4.915
  22200.000    4.922
  22230.000    4.981
  22260.000    4.905
  22290.000    4.839
  22320.000    4.694
  22350.000    4.817
  22380.000    4.771
  22410.000    4.705
  22440.000    4.724
  22470.000    4.715
  22500.000    4.709
  22530.000    4.667
  22560.000    4.708
  22590.000    4.813
  22620.000    4.877
  22650.000    4.832
  22680.000    4.776
  22710.000    4.779
  22740.000    4.818
  22770.000    4.817
  22800.000    4.859
  22830.000    4.746
  22860.000    4.656
  22890.000    4.611
  22920.000    4.629
  22950.000    4.787
  22980.000    4.739
  23010.000    4.769
  23040.000    4.611
  23070.000    4.543
  23100.000    4.594
  23130.000    4.471
  23160.000    4.456
  23190.000    4.372
  23220.000    4.440
  23250.000    4.342
  23280.000    4.401
  23310.000    4.337
  23340.000    4.399
  23370.000    4.402
  23400.000    4.416
  23430.000    4.422
  23460.000    4.427
  23490.000    4.436
  23520.000    4.488
  23550.000    4.566
  23580.000    4.517
  23610.000    4.535
  23640.000    4.545
  23670.000    4.462
  23700.000    4.619
  23730.000    4.623
  23760.000    4.616
  23790.000    4.528
  23820.000    4.553
  23850.000    4.559
  23880.000    4.632
  23910.000    4.636
  23940.000    4.664
  23970.000    4.628
  24000.000    4.488
  24030.000    4.559
  24060.000    4.600
  24090.000    4.595
  24120.000    4.518
  24150.000    4.529
  24180.000    4.543
  24210.000    4.468
  24240.000    4.364
  24270.000    4.338
  24300.000    4.375
  24330.000    4.470
  24360.000    4.444
  24390.000    4.463
  24420.000    4.604
  24450.000    4.625
  24480.000    4.569
  24510.000    4.524
  24540.000    4.585
  24570.000    4.513
  24600.000    4.445
  24630.000    4.533
  24660.000    4.447
  24690.000    4.502
  24720.000    4.546
  24750.000    4.495
  24780.000    4.636
  24810.000    4.659
  24840.000    4.586
  24870.000    4.595
  24900.000    4.525
  24930.000    4.661
  24960.000    4.627
  24990.000    4.632
  25020.000    4.648
  25050.000    4.576
  25080.000    4.488
  25110.000    4.564
  25140.000    4.487
  25170.000    4.566
  25200.000    4.558
  25230.000    4.684
  25260.000    4.582
  25290.000    4.530
  25320.000    4.465
  25350.000    4.525
  25380.000    4.501
  25410.000    4.485
  25440.000    4.439
  25470.000    4.286
  25500.000    4.274
  25530.000    4.269
  25560.000    4.168
  25590.000    4.191
  25620.000    4.291
  25650.000    4.320
  25680.000    4.265
  25710.000    4.234
  25740.000    4.123
  25770.000    4.228
  25800.000    4.352
  25830.000    4.295
  25860.000    4.391
  25890.000    4.442
  25920.000    4.417
  25950.000    4.467
  25980.000    4.469
  26010.000    4.409
  26040.000    4.493
  26070.000    4.447
  26100.000    4.493
  26130.000    4.434
  26160.000    4.448
  26190.000    4.431
  26220.000    4.535
  26250.000    4.496
  26280.000    4.326
  26310.000    4.414
  26340.000    4.547
  26370.000    4.512
  26400.000    4.442
  26430.000    4.462
  26460.000    4.309
  26490.000    4.338
  26520.000    4.375
  26550.000    4.427
  26580.000    4.341
  26610.000    4.275
  26640.000    4.205
  26670.000    4.123
  26700.000    4.162
  26730.000    4.251
  26760.000    4.194
  26790.000    4.172
  26820.000    4.092
  26850.000    4.102
  26880.000    4.118
  26910.000    4.047
  26940.000    4.015
  26970.000    4.049
  27000.000    4.041
  27030.000    4.135
  27060.000    4.174
  27090.000    4.186
  27120.000    4.170
  27150.000    4.228
  27180.000    4.349
  27210.000    4.375
  27240.000    4.358
  27270.000    4.297
  27300.000    4.291
  27330.000    4.323
  27360.000    4.204
  27390.000    4.307
  27420.000    4.308
  27450.000    4.254
  27480.000    4.145
  27510.000    4.034
  27540.000    4.104
  27570.000    4.126
  27600.000    4.116
  27630.000    4.126
  27660.000    4.028
  27690.000    4.041
  27720.000    4.084
  27750.000    4.135
  27780.000    4.130
  27810.000    4.183
  27840.000    4.123
  27870.000    4.073
  27900.000    4.029
  27930.000    3.979
  27960.000    4.031
  27990.000    4.045
  28020.000    4.024
  28050.000    3.938
  28080.000    3.959
  28110.000    3.926
  28140.000    3.929
  28170.000    3.910
  28200.000    4.007
  28230.000    3.999
  28260.000    3.912
  28290.000    3.926
  28320.000    3.990
  28350.000    4.015
  28380.000    4.097
  28410.000    3.956
  28440.000    3.903
  28470.000    3.917
  28500.000    3.883
  28530.000    3.827
  28560.000    3.843
  28590.000    3.864
  28620.000    3.888
  28650.000    4.018
  28680.000    4.041
  28710.000    4.080
  28740.000    4.073
  28770.000    4.039
  28800.000    4.158
  28830.000    4.128
  28860.000    4.060
  28890.000    4.096
  28920.000    4.084
  28950.000    4.109
  28980.000    4.133
  29010.000    4.107
  29040.000    4.136
  29070.000    4.146
  29100.000    4.232
  29130.000    4.278
  29160.000    4.332
  29190.000    4.361
  29220.000    4.354
  29250.000    4.365
  29280.000    4.492
  29310.000    4.611
  29340.000    4.475
  29370.000    4.509
  29400.000    4.455
  29430.000    4.547
  29460.000    4.487
  29490.000    4.498
  29520.000    4.530
  29550.000    4.519
  29580.000    4.602
  29610.000    4.630
  29640.000    4.597
  29670.000    4.622
  29700.000    4.549
  29730.000    4.482
  29760.000    4.386
  29790.000    4.438
  29820.000    4.410
  29850.000    4.518
  29880.000    4.601
  29910.000    4.457
  29940.000    4.504
  29970.000    4.586
  30000.000    4.477
  30030.000    4.406
  30060.000    4.285
  30090.000    4.262
  30120.000    4.222
  30150.000    4.216
  30180.000    4.180
  30210.000    4.152
  30240.000    4.218
  30270.000    4.186
  30300.000    4.206
  30330.000    4.204
  30360.000    4.120
  30390.000    4.126
  30420.000    4.120
  30450.000    4.074
  30480.000    4.001
  30510.000    3.883
  30540.000    3.877
  30570.000    3.873
  30600.000    3.911
  30630.000    3.960
  30660.000    3.916
  30690.000    3.997
  30720.000    3.918
  30750.000    3.807
  30780.000    3.848
  30810.000    3.838
  30840.000    3.882
  30870.000    3.871
  30900.000    3.970
  30930.000    3.909
  30960.000    3.842
  30990.000    3.947
  31020.000    4.043
  31050.000    3.925
  31080.000    3.943
  31110.000    3.930
  31140.000    3.928
  31170.000    3.974
  31200.000    3.967
  31230.000    4.006
  31260.000    3.981
  31290.000    3.990
  31320.000    4.081
  31350.000    4.103
  31380.000    4.151
  31410.000    4.145
  31440.000    4.154
  31470.000    4.172
  31500.000    4.235
  31530.000    4.322
  31560.000    4.328
  31590.000    4.326
  31620.000    4.424
  31650.000    4.389
  31680.000    4.494
  31710.000    4.472
  31740.000    4.498
  31770.000    4.416
  31800.000    4.530
  31830.000    4.500
  31860.000    4.437
  31890.000    4.494
  31920.000    4.618
  31950.000    4.665
  31980.000    4.579
  32010.000    4.624
  32040.000    4.588
  32070.000    4.621
  32100.000    4.644
  32130.000    4.582
  32160.000    4.677
  32190.000    4.594
  32220.000    4.580
  32250.000    4.565
  32280.000    4.683
  32310.000    4.697
  32340.000    4.666
  32370.000    4.807
  32400.000    4.804
  32430.000    4.830
  32460.000    4.849
  32490.000    4.770
  32520.000    4.747
  32550.000    4.840
  32580.000    4.803
  32610.000    4.884
  32640.000    4.901
  32670.000    4.904
  32700.000    5.036
  32730.000    4.979
  32760.000    4.926
  32790.000    4.935
  32820.000    4.797
  32850.000    4.896
  32880.000    4.900
  32910.000    4.953
  32940.000    4.936
  32970.000    4.950
  33000.000    4.992
  33030.000    5.089
  33060.000    5.019
  33090.000    4.990
  33120.000    4.953
  33150.000    4.955
  33180.000    5.047
  33210.000    5.042
  33240.000    5.012
  33270.000    5.086
  33300.000    5.179
  33330.000    5.115
  33360.000    5.136
  33390.000    5.194
  33420.000    5.265
  33450.000    5.267
  33480.000    5.159
  33510.000    5.136
  33540.000    5.129
  33570.000    5.243
  33600.000    5.151
  33630.000    5.151
  33660.000    5.192
  33690.000    5.046
  33720.000    5.179
  33750.000    5.167
  33780.000    5.184
  33810.000    5.104
  33840.000    5.075
  33870.000    5.125
  33900.000    5.171
  33930.000    5.227
  33960.000    5.338
  33990.000    5.331
  34020.000    5.218
  34050.000    5.311
  34080.000    5.258
  34110.000    5.264
  34140.000    5.219
  34170.000    5.278
  34200.000    5.204
  34230.000    5.195
  34260.000    5.210
  34290.000    5.147
  34320.000    5.174
  34350.000    5.042
  34380.000    5.046
  34410.000    4.967
  34440.000    4.885
  34470.000    4.998
  34500.000    5.025
  34530.000    4.986
  34560.000    4.969
  34590.000    4.976
  34620.000    5.071
  34650.000    5.092
  34680.000    5.098
  34710.000    5.049
  34740.000    5.004
  34770.000    5.032
  34800.000    5.069
  34830.000    4.977
  34860.000    4.998
  34890.000    4.971
  34920.000    4.943
  34950.000    4.914
  34980.000    4.926
  35010.000    4.863
  35040.000    4.873
  35070.000    5.006
  35100.000    4.890
  35130.000    4.880
  35160.000    4.826
  35190.000    4.828
  35220.000    4.820
  35250.000    4.766
  35280.000    4.724
  35310.000    4.825
  35340.000    4.924
  35370.000    4.892
  35400.000    4.882
  35430.000    4.914
  35460.000    4.916
  35490.000    4.839
  35520.000    4.832
  35550.000    4.858
  35580.000    4.832
  35610.000    4.709
  35640.000    4.712
  35670.000    4.637
  35700.000    4.711
  35730.000    4.742
  35760.000    4.762
  35790.000    4.661
  35820.000    4.630
  35850.000    4.687
  35880.000    4.758
  35910.000    4.793
  35940.000    4.879
  35970.000    4.863
  36000.000    4.965
  36030.000    4.880
  36060.000    4.950
  36090.000    4.992
  36120.000    5.043
  36150.000    5.094
  36180.000    5.031
  36210.000    5.027
  36240.000    5.131
  36270.000    5.166
  36300.000    5.145
  36330.000    5.120
  36360.000    5.224
  36390.000    5.187
  36420.000    5.173
  36450.000    5.177
  36480.000    5.206
  36510.000    5.097
  36540.000    5.101
  36570.000    5.190
  36600.000    5.137
  36630.000    5.211
  36660.000    5.205
  36690.000    5.136
  36720.000    5.183
  36750.000    5.193
  36780.000    5.149
  36810.000    5.094
  36840.000    5.060
  36870.000    5.163
  36900.000    5.138
  36930.000    5.168
  36960.000    5.162
  36990.000    5.160
  37020.000    5.207
  37050.000    5.157
  37080.000    5.154
  37110.000    5.069
  37140.000    5.103
  37170.000    5.087
  37200.000    5.021
  37230.000    5.107
  37260.000    5.136
  37290.000    5.136
  37320.000    5.171
  37350.000    5.188
  37380.000    5.087
  37410.000    5.055
  37440.000    4.929
  37470.000    4.950
  37500.000    4.875
  37530.000    4.852
  37560.000    4.871
  37590.000    4.857
  37620.000    4.992
  37650.000    5.055
  37680.000    5.005
  37710.000    5.039
  37740.000    5.023
  37770.000    5.088
  37800.000    5.057
  37830.000    5.033
  37860.000    4.963
  37890.000    4.949
  37920.000    4.862
  37950.000    4.832
  37980.000    4.812
  38010.000    4.763
  38040.000    4.806
  38070.000    4.702
  38100.000    4.752
  38130.000    4.656
  38160.000    4.712
  38190.000    4.675
  38220.000    4.574
  38250.000    4.520
  38280.000    4.626
  38310.000    4.628
  38340.000    4.677
  38370.000    4.672
  38400.000    4.514
  38430.000    4.617
  38460.000    4.554
  38490.000    4.669
  38520.000    4.575
  38550.000    4.548
  38580.000    4.562
  38610.000    4.713
  38640.000    4.831
  38670.000    4.857
  38700.000    4.952
  38730.000    4.916
  38760.000    4.983
  38790.000    4.942
  38820.000    4.962
  38850.000    5.035
  38880.000    5.059
  38910.000    5.016
  38940.000    4.896
  38970.000    4.942
  39000.000    5.019
  39030.000    4.801
  39060.000    4.853
  39090.000    4.804
  39120.000    4.830
  39150.000    4.774
  39180.000    4.853
  39210.000    4.830
  39240.000    4.734
  39270.000    4.760
  39300.000    4.683
  39330.000    4.801
  39360.000    4.739
  39390.000    4.799
  39420.000    4.712
  39450.000    4.841
  39480.000    4.917
  39510.000    4.807
  39540.000    4.747
  39570.000    4.816
  39600.000    4.730
  39630.000    4.740
  39660.000    4.740
  39690.000    4.815
  39720.000    4.791
  39750.000    4.824
  39780.000    4.888
  39810.000    4.773
  39840.000    4.804
  39870.000    4.867
  39900.000    5.000
  39930.000    4.942
  39960.000    4.928
  39990.000    4.975
  40020.000    4.932
  40050.000    5.059
  40080.000    5.013
  40110.000    4.948
  40140.000    4.964
  40170.000    5.003
  40200.000    4.982
  40230.000    4.985
  40260.000    5.016
  40290.000    5.019
  40320.000    5.000
  40350.000    5.075
  40380.000    5.072
  40410.000    5.106
  40440.000    4.999
  40470.000    5.019
  40500.000    5.108
  40530.000    5.150
  40560.000    5.085
  40590.000    5.089
  40620.000    5.038
  40650.000    5.059
  40680.000    5.041
  40710.000    5.023
  40740.000    5.075
  40770.000    4.932
  40800.000    5.010
  40830.000    4.999
  40860.000    4.819
  40890.000    4.839
  40920.000    4.944
  40950.000    4.802
  40980.000    4.980
  41010.000    4.821
  41040.000    4.751
  41070.000    4.726
  41100.000    4.625
  41130.000    4.582
  41160.000    4.654
  41190.000    4.534
  41220.000    4.578
  41250.000    4.564
  41280.000    4.410
  41310.000    4.462
  41340.000    4.453
  41370.000    4.446
  41400.000    4.441
  41430.000    4.542
  41460.000    4.348
  41490.000    4.417
  41520.000    4.359
  41550.000    4.455
  41580.000    4.496
  41610.000    4.433
  41640.000    4.465
  41670.000    4.361
  41700.000    4.522
  41730.000    4.532
  41760.000    4.574
  41790.000    4.624
  41820.000    4.707
  41850.000    4.840
  41880.000    4.758
  41910.000    4.839
  41940.000    4.711
  41970.000    4.696
  42000.000    4.736
  42030.000    4.650
  42060.000    4.516
  42090.000    4.521
  42120.000    4.579
  42150.000    4.478
  42180.000    4.422
  42210.000    4.452
  42240.000    4.380
  42270.000    4.237
  42300.000    4.377
  42330.000    4.257
  42360.000    4.304
  42390.000    4.329
  42420.000    4.399
  42450.000    4.435
  42480.000    4.332
  42510.000    4.240
  42540.000    4.287
  42570.000    4.244
  42600.000    4.402
  42630.000    4.349
  42660.000    4.382
  42690.000    4.339
  42720.000    4.336
  42750.000    4.390
  42780.000    4.310
  42810.000    4.277
  42840.000    4.212
  42870.000    4.228
  42900.000    4.462
  42930.000    4.468
  42960.000    4.369
  42990.000    4.436
  43020.000    4.547
  43050.000    4.550
  43080.000    4.583
  43110.000    4.622
  43140.000    4.491
  43170.000    4.507
  43200.000    4.589
  43230.000    4.545
  43260.000    4.595
  43290.000    4.581
  43320.000    4.593
  43350.000    4.632
  43380.000    4.608
  43410.000    4.514
  43440.000    4.583
  43470.000    4.519
  43500.000    4.597
  43530.000    4.498
  43560.000    4.646
  43590.000    4.622
  43620.000    4.610
  43650.000    4.598
  43680.000    4.589
  43710.000    4.599
  43740.000    4.550
  43770.000    4.608
  43800.000    4.651
  43830.000    4.684
  43860.000    4.590
  43890.000    4.697
  43920.000    4.610
  43950.000    4.559
  43980.000    4.424
  44010.000    4.459
  44040.000    4.471
  44070.000    4.420
  44100.000    4.399
  44130.000    4.380
  44160.000    4.417
  44190.000    4.397
  44220.000    4.526
  44250.000    4.408
  44280.000    4.359
  44310.000    4.341
  44340.000    4.408
  44370.000    4.541
  44400.000    4.587
  44430.000    4.566
  44460.000    4.560
  44490.000    4.760
  44520.000    4.600
  44550.000    4.716
  44580.000    4.791
  44610.000    4.754
  44640.000    4.776
  44670.000    4.719
  44700.000    4.627
  44730.000    4.757
  44760.000    4.711
  44790.000    4.886
  44820.000    4.709
  44850.000    4.865
  44880.000    4.747
  44910.000    4.804
  44940.000    4.767
  44970.000    4.814
  45000.000    4.695
  45030.000    4.697
  45060.000    4.771
  45090.000    4.629
  45120.000    4.604
  45150.000    4.601
  45180.000    4.583
  45210.000    4.591
  45240.000    4.661
  45270.000    4.582
  45300.000    4.557
  45330.000    4.529
  45360.000    4.628
  45390.000    4.706
  45420.000    4.569
  45450.000    4.726
  45480.000    4.710
  45510.000    4.799
  45540.000    4.958
  45570.000    4.903
  45600.000    4.851
  45630.000    4.775
  45660.000    4.666
  45690.000    4.675
  45720.000    4.855
  45750.000    4.785
  45780.000    4.896
  45810.000    4.920
  45840.000    4.929
  45870.000    4.985
  45900.000    4.944
  45930.000    5.038
  45960.000    5.096
  45990.000    5.193
  46020.000    5.069
  46050.000    5.022
  46080.000    5.068
  46110.000    5.002
  46140.000    5.015
  46170.000    4.957
  46200.000    4.781
  46230.000    4.834
  46260.000    4.767
  46290.000    4.925
  46320.000    4.900
  46350.000    4.790
  46380.000    4.723
  46410.000    4.525
  46440.000    4.620
  46470.000    4.666
  46500.000    4.554
  46530.000    4.633
  46560.000    4.560
  46590.000    4.646
  46620.000    4.648
  46650.000    4.694
  46680.000    4.630
  46710.000    4.566
  46740.000    4.644
  46770.000    4.540
  46800.000    4.509
  46830.000    4.535
  46860.000    4.467
  46890.000    4.406
  46920.000    4.504
  46950.000    4.421
  46980.000    4.370
  47010.000    4.508
  47040.000    4.471
  47070.000    4.514
  47100.000    4.468
  47130.000    4.413
  47160.000    4.475
  47190.000    4.410
  47220.000    4.447
  47250.000    4.444
  47280.000    4.472
  47310.000    4.506
  47340.000    4.524
  47370.000    4.396
  47400.000    4.395
  47430.000    4.228
  47460.000    4.274
  47490.000    4.211
  47520.000    4.161
  47550.000    4.267
  47580.000    4.411
  47610.000    4.331
  47640.000    4.348
  47670.000    4.509
  47700.000    4.423
  47730.000    4.394
  47760.000    4.489
  47790.000    4.434
  47820.000    4.329
  47850.000    4.558
  47880.000    4.485
  47910.000    4.569
  47940.000    4.443
  47970.000    4.538
  48000.000    4.537
  48030.000    4.584
  48060.000    4.516
  48090.000    4.601
  48120.000    4.514
  48150.000    4.591
  48180.000    4.429
  48210.000    4.437
  48240.000    4.434
  48270.000    4.443
  48300.000    4.573
  48330.000    4.432
  48360.000    4.549
  48390.000    4.579
  48420.000    4.535
  48450.000    4.479
  48480.000    4.579
  48510.000    4.698
  48540.000    4.593
  48570.000    4.696
  48600.000    4.751
  48630.000    4.774
  48660.000    4.690
  48690.000    4.617
  48720.000    4.748
  48750.000    4.776
  48780.000    4.659
  48810.000    4.765
  48840.000    4.719
  48870.000    4.814
  48900.000    4.785
  48930.000    4.876
  48960.000    4.844
  48990.000    4.755
  49020.000    4.734
  49050.000    4.804
  49080.000    4.766
  49110.000    4.776
  49140.000    4.642
  49170.000    4.670
  49200.000    4.771
  49230.000    4.722
  49260.000    4.808
  49290.000    4.625
  49320.000    4.581
  49350.000    4.662
  49380.000    4.637
  49410.000    4.655
  49440.000    4.702
  49470.000    4.640
  49500.000    4.525
  49530.000    4.556
  49560.000    4.627
  49590.000    4.580
  49620.000    4.660
  49650.000    4.595
  49680.000    4.493
  49710.000    4.409
  49740.000    4.386
  49770.000    4.426
  49800.000    4.442
  49830.000    4.417
  49860.000    4.419
  49890.000    4.492
  49920.000    4.497
  49950.000    4.527
  49980.000    4.530
  50010.000    4.412
  50040.000    4.364
  50070.000    4.485
  50100.000    4.432
  50130.000    4.434
  50160.000    4.454
  50190.000    4.376
  50220.000    4.440
  50250.000    4.360
  50280.000    4.287
  50310.000    4.193
  50340.000    4.324
  50370.000    4.303
  50400.000    4.226
  50430.000    4.283
  50460.000    4.381
  50490.000    4.272
  50520.000    4.401
  50550.000    4.384
  50580.000    4.420
  50610.000    4.372
  50640.000    4.418
  50670.000    4.410
  50700.000    4.298
  50730.000    4.307
  50760.000    4.256
  50790.000    4.337
  50820.000    4.276
  50850.000    4.460
  50880.000    4.393
  50910.000    4.421
  50940.000    4.519
  50970.000    4.489
  51000.000    4.425
  51030.000    4.392
  51060.000    4.347
  51090.000    4.309
  51120.000    4.359
  51150.000    4.365
  51180.000    4.285
  51210.000    4.361
  51240.000    4.323
  51270.000    4.356
  51300.000    4.447
  51330.000    4.356
  51360.000    4.347
  51390.000    4.292
  51420.000    4.308
  51450.000    4.270
  51480.000    4.185
  51510.000    4.354
  51540.000    4.268
  51570.000    4.201
  51600.000    4.268
  51630.000    4.275
  51660.000    4.313
  51690.000    4.258
  51720.000    4.311
  51750.000    4.193
  51780.000    4.279
  51810.000    4.229
  51840.000    4.259
  51870.000    4.284
  51900.000    4.343
  51930.000    4.303
  51960.000    4.319
  51990.000    4.283
  52020.000    4.239
  52050.000    4.309
  52080.000    4.377
  52110.000    4.388
  52140.000    4.442
  52170.000    4.577
  52200.000    4.547
  52230.000    4.470
  52260.000    4.511
  52290.000    4.491
  52320.000    4.514
  52350.000    4.441
  52380.000    4.394
  52410.000    4.260
  52440.000    4.311
  52470.000    4.317
  52500.000    4.346
  52530.000    4.340
  52560.000    4.347
  52590.000    4.363
  52620.000    4.347
  52650.000    4.316
  52680.000    4.306
  52710.000    4.376
  52740.000    4.364
  52770.000    4.382
  52800.000    4.383
  52830.000    4.391
  52860.000    4.471
  52890.000    4.261
  52920.000    4.351
  52950.000    4.350
  52980.000    4.352
  53010.000    4.232
  53040.000    4.337
  53070.000    4.380
  53100.000    4.396
  53130.000    4.349
  53160.000    4.248
  53190.000    4.388
  53220.000    4.369
  53250.000    4.332
  53280.000    4.398
  53310.000    4.330
  53340.000    4.414
  53370.000    4.505
  53400.000    4.546
  53430.000    4.448
  53460.000    4.338
  53490.000    4.355
  53520.000    4.222
  53550.000    4.265
  53580.000    4.287
  53610.000    4.375
  53640.000    4.370
  53670.000    4.396
  53700.000    4.403
  53730.000    4.329
  53760.000    4.306
  53790.000    4.201
  53820.000    4.329
  53850.000    4.242
  53880.000    4.255
  53910.000    4.273
  53940.000    4.222
  53970.000    4.186
  54000.000    4.266
  54030.000    4.118
  54060.000    4.072
  54090.000    4.210
  54120.000    4.141
  54150.000    4.127
  54180.000    4.141
  54210.000    4.165
  54240.000    4.045
  54270.000    3.910
  54300.000    4.041
  54330.000    3.947
  54360.000    4.040
  54390.000    4.001
  54420.000    3.908
  54450.000    3.971
  54480.000    3.952
  54510.000    3.930
  54540.000    4.027
  54570.000    4.126
  54600.000    4.113
  54630.000    4.256
  54660.000    4.249
  54690.000    4.221
  54720.000    4.368
  54750.000    4.225
  54780.000    4.337
  54810.000    4.352
  54840.000    4.281
  54870.000    4.242
  54900.000    4.153
  54930.000    4.162
  54960.000    4.232
  54990.000    4.134
  55020.000    4.163
  55050.000    4.176
  55080.000    4.148
  55110.000    4.234
  55140.000    4.159
  55170.000    4.120
  55200.000    4.111
  55230.000    4.230
  55260.000    4.180
  55290.000    4.295
  55320.000    4.253
  55350.000    4.155
  55380.000    4.206
  55410.000    4.100
  55440.000    4.118
  55470.000    4.125
  55500.000    4.184
  55530.000    4.153
  55560.000    4.143
  55590.000    4.090
  55620.000    4.138
  55650.000    4.101
  55680.000    4.182
  55710.000    4.315
  55740.000    4.203
  55770.000    4.274
  55800.000    4.341
  55830.000    4.283
  55860.000    4.250
  55890.000    4.308
  55920.000    4.222
  55950.000    4.270
  55980.000    4.309
  56010.000    4.395
  56040.000    4.511
  56070.000    4.531
  56100.000    4.521
  56130.000    4.513
  56160.000    4.563
  56190.000    4.570
  56220.000    4.566
  56250.000    4.549
  56280.000    4.590
  56310.000    4.613
  56340.000    4.607
  56370.000    4.668
  56400.000    4.618
  56430.000    4.644
  56460.000    4.530
  56490.000    4.618
  56520.000    4.619
  56550.000    4.672
  56580.000    4.753
  56610.000    4.893
  56640.000    4.786
  56670.000    4.832
  56700.000    4.726
  56730.000    4.698
  56760.000    4.687
  56790.000    4.664
  56820.000    4.643
  56850.000    4.684
  56880.000    4.680
  56910.000    4.692
  56940.000    4.694
  56970.000    4.721
  57000.000    4.828
  57030.000    4.734
  57060.000    4.720
  57090.000    4.711
  57120.000    4.679
  57150.000    4.724
  57180.000    4.787
  57210.000    4.739
  57240.000    4.786
  57270.000    4.769
  57300.000    4.694
  57330.000    4.762
  57360.000    4.665
  57390.000    4.623
  57420.000    4.623
  57450.000    4.669
  57480.000    4.637
  57510.000    4.605
  57540.000    4.657
  57570.000    4.598
  57600.000    4.506
  57630.000    4.442
  57660.000    4.496
  57690.000    4.443
  57720.000    4.404
  57750.000    4.452
  57780.000    4.330
  57810.000    4.426
  57840.000    4.434
  57870.000    4.382
  57900.000    4.428
  57930.000    4.439
  57960.000    4.417
  57990.000    4.407
  58020.000    4.457
  58050.000    4.324
  58080.000    4.328
  58110.000    4.284
  58140.000    4.309
  58170.000    4.329
  58200.000    4.279
  58230.000    4.227
  58260.000    4.323
  58290.000    4.342
  58320.000    4.394
  58350.000    4.366
  58380.000    4.271
  58410.000    4.277
  58440.000    4.237
  58470.000    4.274
  58500.000    4.320
  58530.000    4.287
  58560.000    4.233
  58590.000    4.229
  58620.000    4.270
  58650.000    4.245
  58680.000    4.314
  58710.000    4.233
  58740.000    4.178
  58770.000    4.177
  58800.000    4.183
  58830.000    3.986
  58860.000    4.065
  58890.000    4.028
  58920.000    4.067
  58950.000    4.001
  58980.000    4.127
  59010.000    4.013
  59040.000    3.908
  59070.000    3.967
  59100.000    3.947
  59130.000    3.948
  59160.000    3.998
  59190.000    4.056
  59220.000    3.889
  59250.000    3.864
  59280.000    3.856
  59310.000    3.930
  59340.000    3.993
  59370.000    4.022
  59400.000    4.109
  59430.000    4.136
  59460.000    4.023
  59490.000    4.063
  59520.000    4.139
  59550.000    4.053
  59580.000    4.055
  59610.000    4.075
  59640.000    3.980
  59670.000    4.077
  59700.000    4.049
  59730.000    4.060
  59760.000    4.099
  59790.000    3.969
  59820.000    3.860
  59850.000    4.075
  59880.000    4.027
  59910.000    4.075
  59940.000    3.993
  59970.000    3.986
  60000.000    4.090
  60030.000    4.042
  60060.000    4.076
  60090.000    4.076
  60120.000    4.113
  60150.000    4.197
  60180.000    4.296
  60210.000    4.244
  60240.000    4.284
  60270.000    4.312
  60300.000    4.366
  60330.000    4.419
  60360.000    4.343
  60390.000    4.394
  60420.000    4.342
  60450.000    4.200
  60480.000    4.190
  60510.000    4.187
  60540.000    4.105
  60570.000    4.082
  60600.000    4.091
  60630.000    4.051
  60660.000    4.016
  60690.000    3.989
  60720.000    4.077
  60750.000    4.073
  60780.000    4.125
  60810.000    4.103
  60840.000    4.057
  60870.000    4.017
  60900.000    4.111
  60930.000    4.144
  60960.000    4.242
  60990.000    4.234
  61020.000    4.254
  61050.000    4.315
  61080.000    4.274
  61110.000    4.340
  61140.000    4.234
  61170.000    4.253
  61200.000    4.296
  61230.000    4.349
  61260.000    4.280
  61290.000    4.316
  61320.000    4.249
  61350.000    4.209
  61380.000    4.168
  61410.000    4.258
  61440.000    4.386
  61470.000    4.347
  61500.000    4.313
  61530.000    4.518
  61560.000    4.587
  61590.000    4.588
  61620.000    4.587
  61650.000    4.511
  61680.000    4.607
  61710.000    4.561
  61740.000    4.586
  61770.000    4.487
  61800.000    4.444
  61830.000    4.450
  61860.000    4.431
  61890.000    4.417
  61920.000    4.403
  61950.000    4.368
  61980.000    4.317
  62010.000    4.373
  62040.000    4.323
  62070.000    4.335
  62100.000    4.262
  62130.000    4.110
  62160.000    4.112
  62190.000    4.010
  62220.000    4.133
  62250.000    4.017
  62280.000    4.100
  62310.000    4.144
  62340.000    4.042
  62370.000    4.017
  62400.000    4.004
  62430.000    4.030
  62460.000    4.117
  62490.000    4.124
  62520.000    4.237
  62550.000    4.195
  62580.000    4.143
  62610.000    4.237
  62640.000    4.230
  62670.000    4.234
  62700.000    4.086
  62730.000    4.141
  62760.000    4.134
  62790.000    4.242
  62820.000    4.186
  62850.000    4.325
  62880.000    4.432
  62910.000    4.404
  62940.000    4.484
  62970.000    4.362
  63000.000    4.427
  63030.000    4.493
  63060.000    4.458
  63090.000    4.374
  63120.000    4.430
  63150.000    4.418
  63180.000    4.404
  63210.000    4.305
  63240.000    4.245
  63270.000    4.158
  63300.000    4.245
  63330.000    4.285
  63360.000    4.173
  63390.000    4.188
  63420.000    4.280
  63450.000    4.436
  63480.000    4.419
  63510.000    4.386
  63540.000    4.547
  63570.000    4.559
  63600.000    4.506
  63630.000    4.595
  63660.000    4.592
  63690.000    4.613
  63720.000    4.652
  63750.000    4.685
  63780.000    4.439
  63810.000    4.583
  63840.000    4.547
  63870.000    4.650
  63900.000    4.615
  63930.000    4.561
  63960.000    4.575
  63990.000    4.648
  64020.000    4.655
  64050.000    4.643
  64080.000    4.563
  64110.000    4.604
  64140.000    4.467
  64170.000    4.397
  64200.000    4.386
  64230.000    4.370
  64260.000    4.413
  64290.000    4.301
  64320.000    4.269
  64350.000    4.212
  64380.000    4.288
  64410.000    4.303
  64440.000    4.308
  64470.000    4.451
  64500.000    4.430
  64530.000    4.527
  64560.000    4.581
  64590.000    4.611
  64620.000    4.648
  64650.000    4.786
  64680.000    4.775
  64710.000    4.739
  64740.000    4.775
  64770.000    4.762
  64800.000    4.700
  64830.000    4.789
  64860.000    4.856
  64890.000    4.791
  64920.000    4.878
  64950.000    4.752
  64980.000    4.709
  65010.000    4.860
  65040.000    4.801
  65070.000    4.878
  65100.000    4.866
  65130.000    4.842
  65160.000    4.945
  65190.000    4.943
  65220.000    4.959
  65250.000    4.909
  65280.000    4.899
  65310.000    4.929
  65340.000    4.904
  65370.000    4.956
  65400.000    4.815
  65430.000    4.838
  65460.000    4.744
  65490.000    4.706
  65520.000    4.728
  65550.000    4.616
  65580.000    4.685
  65610.000    4.640
  65640.000    4.736
  65670.000    4.728
  65700.000    4.764
  65730.000    4.720
  65760.000    4.709
  65790.000    4.652
  65820.000    4.665
  65850.000    4.571
  65880.000    4.622
  65910.000    4.586
  65940.000    4.559
  65970.000    4.569
  66000.000    4.495
  66030.000    4.394
  66060.000    4.367
  66090.000    4.385
  66120.000    4.416
  66150.000    4.417
  66180.000    4.441
  66210.000    4.315
  66240.000    4.495
  66270.000    4.350
  66300.000    4.342
  66330.000    4.310
  66360.000    4.432
  66390.000    4.394
  66420.000    4.252
  66450.000    4.319
  66480.000    4.350
  66510.000    4.214
  66540.000    4.283
  66570.000    4.237
  66600.000    4.294
  66630.000    4.345
  66660.000    4.305
  66690.000    4.403
  66720.000    4.424
  66750.000    4.514
  66780.000    4.547
  66810.000    4.515
  66840.000    4.472
  66870.000    4.415
  66900.000    4.353
  66930.000    4.332
  66960.000    4.306
  66990.000    4.325
  67020.000    4.254
  67050.000    4.315
  67080.000    4.286
  67110.000    4.362
  67140.000    4.388
  67170.000    4.378
  67200.000    4.310
  67230.000    4.276
  67260.000    4.182
  67290.000    4.197
  67320.000    4.182
  67350.000    4.258
  67380.000    4.188
  67410.000    4.178
  67440.000    4.095
  67470.000    4.215
  67500.000    4.180
  67530.000    4.168
  67560.000    4.312
  67590.000    4.340
  67620.000    4.441
  67650.000    4.512
  67680.000    4.568
  67710.000    4.529
  67740.000    4.591
  67770.000    4.472
  67800.000    4.569
  67830.000    4.580
  67860.000    4.538
  67890.000    4.601
  67920.000    4.692
  67950.000    4.614
  67980.000    4.705
  68010.000    4.706
  68040.000    4.669
  68070.000    4.644
  68100.000    4.606
  68130.000    4.655
  68160.000    4.562
  68190.000    4.581
  68220.000    4.708
  68250.000    4.692
  68280.000    4.700
  68310.000    4.648
  68340.000    4.703
  68370.000    4.621
  68400.000    4.658
  68430.000    4.668
  68460.000    4.698
  68490.000    4.750
  68520.000    4.775
  68550.000    4.701
  68580.000    4.693
  68610.000    4.680
  68640.000    4.642
  68670.000    4.676
  68700.000    4.758
  68730.000    4.746
  68760.000    4.806
  68790.000    4.723
  68820.000    4.743
  68850.000    4.744
  68880.000    4.878
  68910.000    4.848
  68940.000    4.868
  68970.000    4.832
  69000.000    4.798
  69030.000    4.753
  69060.000    4.708
  69090.000    4.733
  69120.000    4.749
  69150.000    4.746
  69180.000    4.719
  69210.000    4.727
  69240.000    4.648
  69270.000    4.744
  69300.000    4.832
  69330.000    4.888
  69360.000    4.812
  69390.000    4.768
  69420.000    4.759
  69450.000    4.781
  69480.000    4.785
  69510.000    4.742
  69540.000    4.647
  69570.000    4.782
  69600.000    4.869
  69630.000    4.720
  69660.000    4.817
  69690.000    4.796
  69720.000    4.844
  69750.000    4.830
  69780.000    4.812
  69810.000    4.853
  69840.000    4.847
  69870.000    4.853
  69900.000    4.735
  69930.000    4.768
  69960.000    4.828
  69990.000    4.856
  70020.000    4.873
  70050.000    4.743
  70080.000    4.787
  70110.000    4.812
  70140.000    4.696
  70170.000    4.637
  70200.000    4.655
  70230.000    4.720
  70260.000    4.629
  70290.000    4.586
  70320.000    4.589
  70350.000    4.641
  70380.000    4.567
  70410.000    4.674
  70440.000    4.572
  70470.000    4.567
  70500.000    4.448
  70530.000    4.527
  70560.000    4.624
  70590.000    4.576
  70620.000    4.478
  70650.000    4.407
  70680.000    4.528
  70710.000    4.577
  70740.000    4.594
  70770.000    4.486
  70800.000    4.493
  70830.000    4.527
  70860.000    4.547
  70890.000    4.489
  70920.000    4.472
  70950.000    4.513
  70980.000    4.544
  71010.000    4.468
  71040.000    4.521
  71070.000    4.440
  71100.000    4.467
  71130.000    4.540
  71160.000    4.604
  71190.000    4.556
  71220.000    4.470
  71250.000    4.497
  71280.000    4.480
  71310.000    4.400
  71340.000    4.273
  71370.000    4.351
  71400.000    4.462
  71430.000    4.573
  71460.000    4.527
  71490.000    4.647
  71520.000    4.614
  71550.000    4.614
  71580.000    4.698
  71610.000    4.657
  71640.000    4.640
  71670.000    4.662
  71700.000    4.640
  71730.000    4.589
  71760.000    4.638
  71790.000    4.605
  71820.000    4.643
  71850.000    4.670
  71880.000    4.596
  71910.000    4.550
  71940.000    4.598
  71970.000    4.664
  72000.000    4.656
  72030.000    4.591
  72060.000    4.656
  72090.000    4.727
  72120.000    4.743
  72150.000    4.687
  72180.000    4.733
  72210.000    4.645
  72240.000    4.715
  72270.000    4.721
  72300.000    4.784
  72330.000    4.734
  72360.000    4.718
  72390.000    4.726
  72420.000    4.663
  72450.000    4.682
  72480.000    4.707
  72510.000    4.528
  72540.000    4.479
  72570.000    4.551
  72600.000    4.520
  72630.000    4.565
  72660.000    4.532
  72690.000    4.572
  72720.000    4.505
  72750.000    4.500
  72780.000    4.679
  72810.000    4.657
  72840.000    4.732
  72870.000    4.705
  72900.000    4.607
  72930.000    4.607
  72960.000    4.572
  72990.000    4.641
  73020.000    4.579
  73050.000    4.556
  73080.000    4.487
  73110.000    4.473
  73140.000    4.527
  73170.000    4.534
  73200.000    4.487
  73230.000    4.407
  73260.000    4.445
  73290.000    4.395
  73320.000    4.306
  73350.000    4.334
  73380.000    4.411
  73410.000    4.295
  73440.000    4.342
  73470.000    4.446
  73500.000    4.515
  73530.000    4.479
  73560.000    4.592
  73590.000    4.476
  73620.000    4.463
  73650.000    4.492
  73680.000    4.563
  73710.000    4.456
  73740.000    4.447
  73770.000    4.378
  73800.000    4.505
  73830.000    4.567
  73860.000    4.560
  73890.000    4.604
  73920.000    4.621
  73950.000    4.674
  73980.000    4.623
  74010.000    4.667
  74040.000    4.617
  74070.000    4.664
  74100.000    4.627
  74130.000    4.715
  74160.000    4.815
  74190.000    4.800
  74220.000    4.742
  74250.000    4.776
  74280.000    4.757
  74310.000    4.685
  74340.000    4.673
  74370.000    4.600
  74400.000    4.582
  74430.000    4.606
  74460.000    4.628
  74490.000    4.768
  74520.000    4.691
  74550.000    4.684
  74580.000    4.712
  74610.000    4.608
  74640.000    4.621
  74670.000    4.818
  74700.000    4.913
  74730.000    4.929
  74760.000    4.929
  74790.000    4.812
  74820.000    4.751
  74850.000    4.664
  74880.000    4.712
  74910.000    4.938
  74940.000    4.927
  74970.000    4.909
  75000.000    4.917
  75030.000    4.964
  75060.000    4.990
  75090.000    5.069
  75120.000    5.129
  75150.000    5.091
  75180.000    5.016
  75210.000    5.038
  75240.000    4.947
  75270.000    4.803
  75300.000    4.780
  75330.000    4.918
  75360.000    4.849
  75390.000    4.839
  75420.000    4.997
  75450.000    5.080
  75480.000    5.023
  75510.000    4.873
  75540.000    4.792
  75570.000    4.872
  75600.000    4.807
  75630.000    4.786
  75660.000    4.733
  75690.000    4.814
  75720.000    4.719
  75750.000    4.673
  75780.000    4.632
  75810.000    4.539
  75840.000    4.584
  75870.000    4.596
  75900.000    4.618
  75930.000    4.682
  75960.000    4.630
  75990.000    4.708
  76020.000    4.672
  76050.000    4.726
  76080.000    4.837
  76110.000    4.750
  76140.000    4.677
  76170.000    4.786
  76200.000    4.701
  76230.000    4.806
  76260.000    4.839
  76290.000    4.924
  76320.000    4.919
  76350.000    4.871
  76380.000    4.816
  76410.000    4.991
  76440.000    4.921
  76470.000    4.758
  76500.000    4.863
  76530.000    4.813
  76560.000    4.768
  76590.000    4.705
  76620.000    4.727
  76650.000    4.676
  76680.000    4.699
  76710.000    4.768
  76740.000    4.821
  76770.000    4.725
  76800.000    4.758
  76830.000    4.692
  76860.000    4.697
  76890.000    4.635
  76920.000    4.594
  76950.000    4.609
  76980.000    4.614
  77010.000    4.665
  77040.000    4.747
  77070.000    4.861
  77100.000    4.755
  77130.000    4.735
  77160.000    4.747
  77190.000    4.691
  77220.000    4.646
  77250.000    4.633
  77280.000    4.625
  77310.000    4.761
  77340.000    4.777
  77370.000    4.753
  77400.000    4.770
  77430.000    4.828
  77460.000    4.911
  77490.000    4.905
  77520.000    4.943
  77550.000    4.801
  77580.000    4.862
  77610.000    4.814
  77640.000    4.823
  77670.000    4.788
  77700.000    4.777
  77730.000    4.763
  77760.000    4.834
  77790.000    4.836
  77820.000    4.675
  77850.000    4.705
  77880.000    4.714
  77910.000    4.798
  77940.000    4.722
  77970.000    4.716
  78000.000    4.699
  78030.000    4.773
  78060.000    4.827
  78090.000    4.760
  78120.000    4.833
  78150.000    4.853
  78180.000    4.950
  78210.000    4.883
  78240.000    4.898
  78270.000    4.860
  78300.000    4.857
  78330.000    4.825
  78360.000    4.795
  78390.000    4.835
  78420.000    4.841
  78450.000    4.864
  78480.000    4.895
  78510.000    4.917
  78540.000    4.867
  78570.000    4.840
  78600.000    4.854
  78630.000    4.829
  78660.000    4.798
  78690.000    4.883
  78720.000    4.922
  78750.000    4.846
  78780.000    4.803
  78810.000    4.753
  78840.000    4.843
  78870.000    4.818
  78900.000    4.755
  78930.000    4.643
  78960.000    4.696
  78990.000    4.825
  79020.000    4.870
  79050.000    4.850
  79080.000    4.891
  79110.000    4.803
  79140.000    4.906
  79170.000    4.908
  79200.000    4.955
  79230.000    4.932
  79260.000    5.008
  79290.000    5.057
  79320.000    5.072
  79350.000    5.086
  79380.000    5.036
  79410.000    5.020
  79440.000    4.974
  79470.000    4.892
  79500.000    4.875
  79530.000    4.940
  79560.000    5.056
  79590.000    5.058
  79620.000    5.075
  79650.000    5.041
  79680.000    5.175
  79710.000    5.166
  79740.000    5.142
  79770.000    5.184
  79800.000    5.159
  79830.000    5.176
  79860.000    5.053
  79890.000    4.973
  79920.000    5.017
  79950.000    5.037
  79980.000    5.019
  80010.000    5.020
  80040.000    4.977
  80070.000    4.985
  80100.000    5.042
  80130.000    5.092
  80160.000    5.153
  80190.000    5.122
  80220.000    5.151
  80250.000    5.116
  80280.000    5.163
  80310.000    5.078
  80340.000    4.989
  80370.000    4.972
  80400.000    5.085
  80430.000    5.033
  80460.000    5.089
  80490.000    5.128
  80520.000    5.112
  80550.000    5.118
  80580.000    5.144
  80610.000    5.096
  80640.000    5.078
  80670.000    5.144
  80700.000    5.095
  80730.000    5.092
  80760.000    5.072
  80790.000    5.150
  80820.000    5.136
  80850.000    5.069
  80880.000    5.056
  80910.000    5.039
  80940.000    5.112
  80970.000    5.051
  81000.000    4.991
  81030.000    4.908
  81060.000    4.898
  81090.000    5.015
  81120.000    5.043
  81150.000    4.974
  81180.000    4.888
  81210.000    5.008
  81240.000    4.991
  81270.000    5.083
  81300.000    5.156
  81330.000    5.102
  81360.000    4.975
  81390.000    5.107
  81420.000    5.096
  81450.000    4.989
  81480.000    5.011
  81510.000    4.911
  81540.000    4.919
  81570.000    4.904
  81600.000    4.808
  81630.000    4.817
  81660.000    4.852
  81690.000    4.783
  81720.000    4.772
  81750.000    4.742
  81780.000    4.661
  81810.000    4.569
  81840.000    4.667
  81870.000    4.657
  81900.000    4.736
  81930.000    4.799
  81960.000    4.831
  81990.000    4.894
  82020.000    4.954
  82050.000    4.948
  82080.000    4.949
  82110.000    5.070
  82140.000    5.037
  82170.000    5.110
  82200.000    5.012
  82230.000    5.033
  82260.000    5.108
  82290.000    4.971
  82320.000    4.944
  82350.000    4.913
  82380.000    4.868
  82410.000    4.886
  82440.000    4.950
  82470.000    4.949
  82500.000    4.868
  82530.000    4.801
  82560.000    4.802
  82590.000    4.795
  82620.000    4.767
  82650.000    4.829
  82680.000    4.789
  82710.000    4.837
  82740.000    4.766
  82770.000    4.831
  82800.000    4.827
  82830.000    4.860
  82860.000    4.869
  82890.000    4.866
  82920.000    4.785
  82950.000    4.785
  82980.000    4.784
  83010.000    4.818
  83040.000    4.869
  83070.000    4.891
  83100.000    4.994
  83130.000    4.945
  83160.000    4.875
  83190.000    4.934
  83220.000    4.835
  83250.000    4.755
  83280.000    4.829
  83310.000    4.816
  83340.000    4.927
  83370.000    4.872
  83400.000    4.917
  83430.000    4.948
  83460.000    4.978
  83490.000    4.960
  83520.000    5.030
  83550.000    5.079
  83580.000    5.104
  83610.000    5.097
  83640.000    5.061
  83670.000    5.061
  83700.000    5.123
  83730.000    4.995
  83760.000    4.972
  83790.000    4.902
  83820.000    4.887
  83850.000    4.825
  83880.000    4.858
  83910.000    4.850
  83940.000    4.858
  83970.000    4.840
  84000.000    4.937
  84030.000    4.912
  84060.000    4.941
  84090.000    4.938
  84120.000    4.888
  84150.000    4.946
  84180.000    5.031
  84210.000    5.012
  84240.000    4.962
  84270.000    5.112
  84300.000    5.091
  84330.000    5.061
  84360.000    5.053
  84390.000    5.086
  84420.000    5.050
  84450.000    4.987
  84480.000    4.979
  84510.000    5.127
  84540.000    5.086
  84570.000    5.179
  84600.000    5.055
  84630.000    5.121
  84660.000    5.090
  84690.000    5.122
  84720.000    5.133
  84750.000    5.121
  84780.000    4.970
  84810.000    5.055
  84840.000    5.003
  84870.000    4.991
  84900.000    4.915
  84930.000    4.969
  84960.000    4.974
  84990.000    4.894
  85020.000    4.891
  85050.000    4.856
  85080.000    4.962
  85110.000    4.854
  85140.000    4.962
  85170.000    4.871
  85200.000    4.841
  85230.000    4.781
  85260.000    4.782
  85290.000    4.793
  85320.000    4.807
  85350.000    4.795
  85380.000    4.702
  85410.000    4.572
  85440.000    4.584
  85470.000    4.662
  85500.000    4.588
  85530.000    4.594
  85560.000    4.560
  85590.000    4.506
  85620.000    4.583
  85650.000    4.572
  85680.000    4.576
  85710.000    4.573
  85740.000    4.524
  85770.000    4.591
  85800.000    4.602
  85830.000    4.639
  85860.000    4.622
  85890.000    4.784
  85920.000    4.770
  85950.000    4.836
  85980.000    4.891
  86010.000    4.875
  86040.000    4.866
  86070.000    4.850
  86100.000    4.846
  86130.000    4.790
  86160.000    4.838
  86190.000    4.869
  86220.000    4.832
  86250.000    4.895
  86280.000    4.920
  86310.000    4.862
  86340.000    4.910
  86370.000    5.000
  86400.000    4.933
  86430.000    4.931
  86460.000    4.884
  86490.000    4.911
  86520.000    4.796
  86550.000    4.796
  86580.000    4.719
  86610.000    4.812
  86640.000    4.745
  86670.000    4.783
  86700.000    4.844
  86730.000    4.808
  86760.000    4.855
  86790.000    4.707
  86820.000    4.699
  86850.000    4.675
  86880.000    4.614
  86910.000    4.571
  86940.000    4.596
  86970.000    4.699
  87000.000    4.665
  87030.000    4.610
  87060.000    4.610
  87090.000    4.535
  87120.000    4.635
  87150.000    4.779
  87180.000    4.645
  87210.000    4.679
  87240.000    4.598
  87270.000    4.657
  87300.000    4.694
  87330.000    4.732
  87360.000    4.751
  87390.000    4.595
  87420.000    4.596
  87450.000    4.502
  87480.000    4.476
  87510.000    4.449
  87540.000    4.394
  87570.000    4.368
  87600.000    4.424
  87630.000    4.378
  87660.000    4.252
  87690.000    4.252
  87720.000    4.311
  87750.000    4.258
  87780.000    4.413
  87810.000    4.460
  87840.000    4.381
  87870.000    4.401
  87900.000    4.452
  87930.000    4.418
  87960.000    4.511
  87990.000    4.450
  88020.000    4.433
  88050.000    4.396
  88080.000    4.410
  88110.000    4.459
  88140.000    4.337
  88170.000    4.362
  88200.000    4.363
  88230.000    4.385
  88260.000    4.316
  88290.000    4.393
  88320.000    4.375
  88350.000    4.331
  88380.000    4.351
  88410.000    4.296
  88440.000    4.428
  88470.000    4.414
  88500.000    4.425
  88530.000    4.354
  88560.000    4.328
  88590.000    4.335
  88620.000    4.394
  88650.000    4.239
  88680.000    4.320
  88710.000    4.380
  88740.000    4.376
  88770.000    4.455
  88800.000    4.499
  88830.000    4.522
  88860.000    4.489
  88890.000    4.555
  88920.000    4.503
  88950.000    4.446
  88980.000    4.482
  89010.000    4.597
  89040.000    4.591
  89070.000    4.598
  89100.000    4.499
  89130.000    4.510
  89160.000    4.534
  89190.000    4.469
  89220.000    4.520
  89250.000    4.555
  89280.000    4.586
  89310.000    4.597
  89340.000    4.539
  89370.000    4.703
  89400.000    4.645
  89430.000    4.564
  89460.000    4.704
  89490.000    4.697
  89520.000    4.688
  89550.000    4.590
  89580.000    4.533
  89610.000    4.562
  89640.000    4.574
  89670.000    4.574
  89700.000    4.589
  89730.000    4.576
  89760.000    4.552
  89790.000    4.438
  89820.000    4.511
  89850.000    4.508
  89880.000    4.549
  89910.000    4.565
  89940.000    4.521
  89970.000    4.514
  90000.000    4.568
  90030.000    4.497
  90060.000    4.492
  90090.000    4.497
  90120.000    4.514
  90150.000    4.536
  90180.000    4.544
  90210.000    4.485
  90240.000    4.614
  90270.000    4.582
  90300.000    4.682
  90330.000    4.712
  90360.000    4.648
  90390.000    4.720
  90420.000    4.660
  90450.000    4.701
  90480.000    4.684
  90510.000    4.752
  90540.000    4.587
  90570.000    4.589
  90600.000    4.698
  90630.000    4.590
  90660.000    4.616
  90690.000    4.527
  90720.000    4.632
  90750.000    4.558
  90780.000    4.593
  90810.000    4.529
  90840.000    4.422
  90870.000    4.558
  90900.000    4.514
  90930.000    4.587
  90960.000    4.631
  90990.000    4.616
  91020.000    4.607
  91050.000    4.551
  91080.000    4.583
  91110.000    4.616
  91140.000    4.516
  91170.000    4.535
  91200.000    4.551
  91230.000    4.476
  91260.000    4.535
  91290.000    4.642
  91320.000    4.629
  91350.000    4.760
  91380.000    4.615
  91410.000    4.685
  91440.000    4.743
  91470.000    4.653
  91500.000    4.706
  91530.000    4.762
  91560.000    4.812
  91590.000    4.843
  91620.000    4.842
  91650.000    4.831
  91680.000    4.715
  91710.000    4.861
  91740.000    4.895
  91770.000    4.860
  91800.000    4.815
  91830.000    4.778
  91860.000    4.750
  91890.000    4.720
  91920.000    4.767
  91950.000    4.601
  91980.000    4.635
  92010.000    4.730
  92040.000    4.752
  92070.000    4.746
  92100.000    4.761
  92130.000    4.718
  92160.000    4.875
  92190.000    4.743
  92220.000    4.784
  92250.000    4.754
  92280.000    4.793
  92310.000    4.913
  92340.000    4.962
  92370.000    5.002
  92400.000    4.974
  92430.000    4.852
  92460.000    4.908
  92490.000    5.009
  92520.000    5.125
  92550.000    5.082
  92580.000    5.026
  92610.000    5.023
  92640.000    5.057
  92670.000    5.019
  92700.000    4.947
  92730.000    4.965
  92760.000    4.880
  92790.000    4.899
  92820.000    5.038
  92850.000    5.074
  92880.000    5.161
  92910.000    5.137
  92940.000    5.201
  92970.000    5.195
  93000.000    5.198
  93030.000    5.093
  93060.000    5.171
  93090.000    5.209
  93120.000    5.131
  93150.000    5.158
  93180.000    5.124
  93210.000    5.084
  93240.000    5.047
  93270.000    5.033
  93300.000    5.157
  93330.000    5.124
  93360.000    5.153
  93390.000    5.142
  93420.000    5.059
  93450.000    5.105
  93480.000    5.023
  93510.000    5.163
  93540.000    5.255
  93570.000    5.204
  93600.000    5.233
  93630.000    5.256
  93660.000    5.263
  93690.000    5.302
  93720.000    5.213
  93750.000    5.252
  93780.000    5.254
  93810.000    5.194
  93840.000    5.117
  93870.000    5.060
  93900.000    5.191
  93930.000    5.150
  93960.000    5.289
  93990.000    5.263
  94020.000    5.286
  94050.000    5.209
  94080.000    5.284
  94110.000    5.243
  94140.000    5.132
  94170.000    5.132
  94200.000    5.241
  94230.000    5.304
  94260.000    5.323
  94290.000    5.290
  94320.000    5.302
  94350.000    5.269
  94380.000    5.267
  94410.000    5.288
  94440.000    5.267
  94470.000    5.278
  94500.000    5.259
  94530.000    5.143
  94560.000    5.271
  94590.000    5.310
  94620.000    5.355
  94650.000    5.346
  94680.000    5.349
  94710.000    5.373
  94740.000    5.376
  94770.000    5.264
  94800.000    5.201
  94830.000    5.246
  94860.000    5.264
  94890.000    5.292
  94920.000    5.199
  94950.000    5.259
  94980.000    5.304
  95010.000    5.314
  95040.000    5.378
  95070.000    5.488
  95100.000    5.419
  95130.000    5.427
  95160.000    5.453
  95190.000    5.382
  95220.000    5.375
  95250.000    5.318
  95280.000    5.407
  95310.000    5.368
  95340.000    5.308
  95370.000    5.359
  95400.000    5.306
  95430.000    5.369
  95460.000    5.334
  95490.000    5.207
  95520.000    5.215
  95550.000    5.315
  95580.000    5.396
  95610.000    5.322
  95640.000    5.330
  95670.000    5.342
  95700.000    5.383
  95730.000    5.454
  95760.000    5.451
  95790.000    5.459
  95820.000    5.494
  95850.000    5.407
  95880.000    5.391
  95910.000    5.435
  95940.000    5.438
  95970.000    5.409
  96000.000    5.421
  96030.000    5.349
  96060.000    5.285
  96090.000    5.211
  96120.000    5.203
  96150.000    5.236
  96180.000    5.235
  96210.000    5.161
  96240.000    5.226
  96270.000    5.070
  96300.000    5.111
  96330.000    5.154
  96360.000    5.121
  96390.000    5.056
  96420.000    5.016
  96450.000    5.073
  96480.000    5.099
  96510.000    5.135
  96540.000    5.111
  96570.000    5.137
  96600.000    5.158
  96630.000    5.206
  96660.000    5.169
  96690.000    5.265
  96720.000    5.175
  96750.000    5.197
  96780.000    5.241
  96810.000    5.197
  96840.000    5.256
  96870.000    5.134
  96900.000    5.186
  96930.000    5.093
  96960.000    5.182
  96990.000    5.174
  97020.000    5.180
  97050.000    5.161
  97080.000    5.139
  97110.000    5.136
  97140.000    5.101
  97170.000    5.072
  97200.000    5.112
  97230.000    5.090
  97260.000    5.138
  97290.000    5.163
  97320.000    5.144
  97350.000    5.201
  97380.000    5.308
  97410.000    5.289
  97440.000    5.294
  97470.000    5.337
  97500.000    5.206
  97530.000    5.151
  97560.000    5.153
  97590.000    5.269
  97620.000    5.272
  97650.000    5.318
  97680.000    5.258
  97710.000    5.367
  97740.000    5.457
  97770.000    5.500
  97800.000    5.470
  97830.000    5.450
  97860.000    5.511
  97890.000    5.504
  97920.000    5.493
  97950.000    5.618
  97980.000    5.672
  98010.000    5.630
  98040.000    5.578
  98070.000    5.615
  98100.000    5.599
  98130.000    5.576
  98160.000    5.517
  98190.000    5.461
  98220.000    5.419
  98250.000    5.434
  98280.000    5.488
  98310.000    5.416
  98340.000    5.466
  98370.000    5.474
  98400.000    5.576
  98430.000    5.623
  98460.000    5.440
  98490.000    5.409
  98520.000    5.439
  98550.000    5.268
  98580.000    5.282
  98610.000    5.386
  98640.000    5.385
  98670.000    5.325
  98700.000    5.290
  98730.000    5.285
  98760.000    5.340
  98790.000    5.123
  98820.000    5.192
  98850.000    5.312
  98880.000    5.204
  98910.000    5.251
  98940.000    5.259
  98970.000    5.213
  99000.000    5.314
  99030.000    5.323
  99060.000    5.291
  99090.000    5.320
  99120.000    5.265
  99150.000    5.156
  99180.000    5.212
  99210.000    5.324
  99240.000    5.300
  99270.000    5.274
  99300.000    5.244
  99330.000    5.204
  99360.000    5.251
  99390.000    5.144
  99420.000    5.084
  99450.000    5.090
  99480.000    5.116
  99510.000    5.278
  99540.000    5.255
  99570.000    5.269
  99600.000    5.322
  99630.000    5.263
  99660.000    5.207
  99690.000    5.224
  99720.000    5.240
  99750.000    5.285
  99780.000    5.237
  99810.000    5.341
  99840.000    5.481
  99870.000    5.421
  99900.000    5.379
  99930.000    5.444
  99960.000    5.460
  99990.000    5.534
