# Supplementary material for: Identification and validation of biomarkers associated with lactic acid metabolism in diabetic nephropathy
Source: PeerJ. 2026 Mar 3;14:e20761. doi: 10.7717/peerj.20761 (PMC12965171; doi:10.7717/peerj.20761)
Supplement: Supplemental Information 55 [file peerj-14-20761-s055.xvg]

# This file was created Tue Jul 15 20:46:11 2025
# Created by:
#                     :-) GROMACS - gmx distance, 2023.2 (-:
# 
# Executable:   /usr/local/gromacs/bin/gmx
# Data prefix:  /usr/local/gromacs
# Working dir:  /root/autodl-tmp/102_NJZK-20403-7-2/PTGS2_CIMICOXIB-67890/1
# Command line:
#   gmx distance -f md_0_1.xtc -s md_0_1.tpr -n distance_pairs.ndx -select 'com of group 3 plus com of group 26' -oall distance_group3_group26.xvg
# gmx distance is part of G R O M A C S:
#
# Gallium Rubidium Oxygen Manganese Argon Carbon Silicon
#
@    title "Distance"
@    xaxis  label "Time (ps)"
@    yaxis  label "Distance (nm)"
@TYPE xy
      0.000    1.594
     30.000    1.617
     60.000    1.628
     90.000    1.483
    120.000    1.474
    150.000    1.574
    180.000    1.472
    210.000    1.482
    240.000    1.438
    270.000    1.461
    300.000    1.508
    330.000    1.480
    360.000    1.517
    390.000    1.486
    420.000    1.528
    450.000    1.444
    480.000    1.448
    510.000    1.445
    540.000    1.498
    570.000    1.487
    600.000    1.453
    630.000    1.483
    660.000    1.492
    690.000    1.543
    720.000    1.483
    750.000    1.470
    780.000    1.432
    810.000    1.451
    840.000    1.452
    870.000    1.449
    900.000    1.419
    930.000    1.440
    960.000    1.476
    990.000    1.486
   1020.000    1.480
   1050.000    1.438
   1080.000    1.453
   1110.000    1.458
   1140.000    1.416
   1170.000    1.424
   1200.000    1.500
   1230.000    1.379
   1260.000    1.462
   1290.000    1.467
   1320.000    1.481
   1350.000    1.461
   1380.000    1.487
   1410.000    1.425
   1440.000    1.497
   1470.000    1.454
   1500.000    1.481
   1530.000    1.538
   1560.000    1.450
   1590.000    1.483
   1620.000    1.516
   1650.000    1.461
   1680.000    1.668
   1710.000    1.446
   1740.000    1.509
   1770.000    1.468
   1800.000    1.490
   1830.000    1.453
   1860.000    1.485
   1890.000    1.449
   1920.000    1.495
   1950.000    1.469
   1980.000    1.473
   2010.000    1.470
   2040.000    1.493
   2070.000    1.502
   2100.000    1.489
   2130.000    1.470
   2160.000    1.505
   2190.000    1.479
   2220.000    1.513
   2250.000    1.459
   2280.000    1.489
   2310.000    1.499
   2340.000    1.492
   2370.000    1.502
   2400.000    1.438
   2430.000    1.472
   2460.000    1.480
   2490.000    1.447
   2520.000    1.501
   2550.000    1.468
   2580.000    1.498
   2610.000    1.626
   2640.000    1.494
   2670.000    1.491
   2700.000    1.521
   2730.000    1.483
   2760.000    1.502
   2790.000    1.456
   2820.000    1.466
   2850.000    1.507
   2880.000    1.512
   2910.000    1.430
   2940.000    1.490
   2970.000    1.474
   3000.000    1.478
   3030.000    1.527
   3060.000    1.498
   3090.000    1.478
   3120.000    1.458
   3150.000    1.494
   3180.000    1.460
   3210.000    1.501
   3240.000    1.518
   3270.000    1.512
   3300.000    1.485
   3330.000    1.477
   3360.000    1.471
   3390.000    1.516
   3420.000    1.518
   3450.000    1.495
   3480.000    1.469
   3510.000    1.481
   3540.000    1.472
   3570.000    1.505
   3600.000    1.513
   3630.000    1.470
   3660.000    1.499
   3690.000    1.486
   3720.000    1.503
   3750.000    1.513
   3780.000    1.510
   3810.000    1.486
   3840.000    1.478
   3870.000    1.466
   3900.000    1.453
   3930.000    1.455
   3960.000    1.440
   3990.000    1.480
   4020.000    1.464
   4050.000    1.453
   4080.000    1.505
   4110.000    1.503
   4140.000    1.466
   4170.000    1.553
   4200.000    1.515
   4230.000    1.535
   4260.000    1.462
   4290.000    1.474
   4320.000    1.518
   4350.000    1.477
   4380.000    1.476
   4410.000    1.442
   4440.000    1.498
   4470.000    1.497
   4500.000    1.511
   4530.000    1.463
   4560.000    1.550
   4590.000    1.517
   4620.000    1.465
   4650.000    1.485
   4680.000    1.442
   4710.000    1.458
   4740.000    1.549
   4770.000    1.452
   4800.000    1.545
   4830.000    1.489
   4860.000    1.508
   4890.000    1.515
   4920.000    1.547
   4950.000    1.443
   4980.000    1.467
   5010.000    1.491
   5040.000    1.543
   5070.000    1.482
   5100.000    1.517
   5130.000    1.491
   5160.000    1.538
   5190.000    1.542
   5220.000    1.532
   5250.000    1.478
   5280.000    1.506
   5310.000    1.509
   5340.000    1.451
   5370.000    1.519
   5400.000    1.489
   5430.000    1.531
   5460.000    1.511
   5490.000    1.487
   5520.000    1.472
   5550.000    1.429
   5580.000    1.471
   5610.000    1.485
   5640.000    1.435
   5670.000    1.479
   5700.000    1.495
   5730.000    1.526
   5760.000    1.460
   5790.000    1.491
   5820.000    1.506
   5850.000    1.478
   5880.000    1.517
   5910.000    1.531
   5940.000    1.475
   5970.000    1.479
   6000.000    1.514
   6030.000    1.539
   6060.000    1.482
   6090.000    1.456
   6120.000    1.492
   6150.000    1.536
   6180.000    1.527
   6210.000    1.452
   6240.000    1.474
   6270.000    1.515
   6300.000    1.499
   6330.000    1.478
   6360.000    1.463
   6390.000    1.547
   6420.000    1.417
   6450.000    1.488
   6480.000    1.508
   6510.000    1.559
   6540.000    1.583
   6570.000    1.480
   6600.000    1.504
   6630.000    1.545
   6660.000    1.489
   6690.000    1.514
   6720.000    1.517
   6750.000    1.561
   6780.000    1.578
   6810.000    1.507
   6840.000    1.447
   6870.000    1.520
   6900.000    1.511
   6930.000    1.587
   6960.000    1.573
   6990.000    1.483
   7020.000    1.512
   7050.000    1.539
   7080.000    1.520
   7110.000    1.548
   7140.000    1.546
   7170.000    1.549
   7200.000    1.528
   7230.000    1.492
   7260.000    1.484
   7290.000    1.603
   7320.000    1.523
   7350.000    1.622
   7380.000    1.518
   7410.000    1.477
   7440.000    1.534
   7470.000    1.593
   7500.000    1.525
   7530.000    1.562
   7560.000    1.457
   7590.000    1.503
   7620.000    1.554
   7650.000    1.554
   7680.000    1.544
   7710.000    1.538
   7740.000    1.529
   7770.000    1.545
   7800.000    1.559
   7830.000    1.568
   7860.000    1.550
   7890.000    1.550
   7920.000    1.512
   7950.000    1.548
   7980.000    1.551
   8010.000    1.607
   8040.000    1.549
   8070.000    1.580
   8100.000    1.548
   8130.000    1.526
   8160.000    1.566
   8190.000    1.539
   8220.000    1.601
   8250.000    1.574
   8280.000    1.567
   8310.000    1.627
   8340.000    1.529
   8370.000    1.554
   8400.000    1.579
   8430.000    1.563
   8460.000    1.542
   8490.000    1.557
   8520.000    1.563
   8550.000    1.584
   8580.000    1.632
   8610.000    1.545
   8640.000    1.641
   8670.000    1.492
   8700.000    1.550
   8730.000    1.508
   8760.000    1.503
   8790.000    1.574
   8820.000    1.484
   8850.000    1.565
   8880.000    1.513
   8910.000    1.526
   8940.000    1.570
   8970.000    1.596
   9000.000    1.527
   9030.000    1.526
   9060.000    1.502
   9090.000    1.530
   9120.000    1.611
   9150.000    1.648
   9180.000    1.563
   9210.000    1.543
   9240.000    1.583
   9270.000    1.575
   9300.000    1.651
   9330.000    1.542
   9360.000    1.560
   9390.000    1.556
   9420.000    1.543
   9450.000    1.582
   9480.000    1.558
   9510.000    1.526
   9540.000    1.555
   9570.000    1.612
   9600.000    1.534
   9630.000    1.601
   9660.000    1.545
   9690.000    1.565
   9720.000    1.560
   9750.000    1.572
   9780.000    1.573
   9810.000    1.538
   9840.000    1.608
   9870.000    1.526
   9900.000    1.531
   9930.000    1.527
   9960.000    1.572
   9990.000    1.555
  10020.000    1.533
  10050.000    1.565
  10080.000    1.562
  10110.000    1.563
  10140.000    1.594
  10170.000    1.590
  10200.000    1.589
  10230.000    1.559
  10260.000    1.524
  10290.000    1.563
  10320.000    1.551
  10350.000    1.534
  10380.000    1.535
  10410.000    1.542
  10440.000    1.602
  10470.000    1.551
  10500.000    1.577
  10530.000    1.561
  10560.000    1.556
  10590.000    1.608
  10620.000    1.575
  10650.000    1.540
  10680.000    1.559
  10710.000    1.549
  10740.000    1.558
  10770.000    1.539
  10800.000    1.565
  10830.000    1.577
  10860.000    1.550
  10890.000    1.536
  10920.000    1.535
  10950.000    1.588
  10980.000    1.503
  11010.000    1.533
  11040.000    1.533
  11070.000    1.554
  11100.000    1.579
  11130.000    1.524
  11160.000    1.613
  11190.000    1.496
  11220.000    1.508
  11250.000    1.529
  11280.000    1.563
  11310.000    1.669
  11340.000    1.580
  11370.000    1.534
  11400.000    1.585
  11430.000    1.561
  11460.000    1.586
  11490.000    1.549
  11520.000    1.574
  11550.000    1.580
  11580.000    1.517
  11610.000    1.521
  11640.000    1.536
  11670.000    1.515
  11700.000    1.533
  11730.000    1.524
  11760.000    1.553
  11790.000    1.497
  11820.000    1.564
  11850.000    1.545
  11880.000    1.582
  11910.000    1.575
  11940.000    1.566
  11970.000    1.588
  12000.000    1.592
  12030.000    1.549
  12060.000    1.560
  12090.000    1.549
  12120.000    1.564
  12150.000    1.593
  12180.000    1.549
  12210.000    1.533
  12240.000    1.576
  12270.000    1.605
  12300.000    1.545
  12330.000    1.553
  12360.000    1.588
  12390.000    1.578
  12420.000    1.581
  12450.000    1.520
  12480.000    1.590
  12510.000    1.536
  12540.000    1.547
  12570.000    1.473
  12600.000    1.522
  12630.000    1.581
  12660.000    1.502
  12690.000    1.590
  12720.000    1.590
  12750.000    1.551
  12780.000    1.482
  12810.000    1.596
  12840.000    1.558
  12870.000    1.529
  12900.000    1.574
  12930.000    1.527
  12960.000    1.541
  12990.000    1.555
  13020.000    1.501
  13050.000    1.512
  13080.000    1.517
  13110.000    1.603
  13140.000    1.535
  13170.000    1.566
  13200.000    1.545
  13230.000    1.599
  13260.000    1.628
  13290.000    1.563
  13320.000    1.558
  13350.000    1.523
  13380.000    1.619
  13410.000    1.504
  13440.000    1.565
  13470.000    1.608
  13500.000    1.555
  13530.000    1.556
  13560.000    1.639
  13590.000    1.595
  13620.000    1.683
  13650.000    1.610
  13680.000    1.668
  13710.000    1.618
  13740.000    1.663
  13770.000    1.648
  13800.000    1.541
  13830.000    1.568
  13860.000    1.595
  13890.000    1.524
  13920.000    1.510
  13950.000    1.564
  13980.000    1.527
  14010.000    1.506
  14040.000    1.519
  14070.000    1.571
  14100.000    1.596
  14130.000    1.524
  14160.000    1.520
  14190.000    1.540
  14220.000    1.578
  14250.000    1.591
  14280.000    1.525
  14310.000    1.537
  14340.000    1.518
  14370.000    1.475
  14400.000    1.533
  14430.000    1.572
  14460.000    1.514
  14490.000    1.537
  14520.000    1.547
  14550.000    1.540
  14580.000    1.554
  14610.000    1.581
  14640.000    1.535
  14670.000    1.483
  14700.000    1.517
  14730.000    1.499
  14760.000    1.489
  14790.000    1.536
  14820.000    1.564
  14850.000    1.561
  14880.000    1.578
  14910.000    1.622
  14940.000    1.520
  14970.000    1.589
  15000.000    1.528
  15030.000    1.569
  15060.000    1.530
  15090.000    1.556
  15120.000    1.560
  15150.000    1.625
  15180.000    1.603
  15210.000    1.642
  15240.000    1.478
  15270.000    1.560
  15300.000    1.554
  15330.000    1.601
  15360.000    1.507
  15390.000    1.525
  15420.000    1.523
  15450.000    1.529
  15480.000    1.585
  15510.000    1.583
  15540.000    1.507
  15570.000    1.527
  15600.000    1.502
  15630.000    1.575
  15660.000    1.528
  15690.000    1.530
  15720.000    1.486
  15750.000    1.504
  15780.000    1.578
  15810.000    1.542
  15840.000    1.501
  15870.000    1.557
  15900.000    1.513
  15930.000    1.513
  15960.000    1.536
  15990.000    1.575
  16020.000    1.530
  16050.000    1.512
  16080.000    1.522
  16110.000    1.507
  16140.000    1.554
  16170.000    1.528
  16200.000    1.501
  16230.000    1.513
  16260.000    1.486
  16290.000    1.460
  16320.000    1.520
  16350.000    1.502
  16380.000    1.532
  16410.000    1.540
  16440.000    1.550
  16470.000    1.591
  16500.000    1.568
  16530.000    1.536
  16560.000    1.545
  16590.000    1.544
  16620.000    1.547
  16650.000    1.569
  16680.000    1.516
  16710.000    1.524
  16740.000    1.539
  16770.000    1.575
  16800.000    1.575
  16830.000    1.553
  16860.000    1.580
  16890.000    1.538
  16920.000    1.552
  16950.000    1.576
  16980.000    1.519
  17010.000    1.534
  17040.000    1.547
  17070.000    1.541
  17100.000    1.513
  17130.000    1.498
  17160.000    1.511
  17190.000    1.467
  17220.000    1.543
  17250.000    1.427
  17280.000    1.474
  17310.000    1.571
  17340.000    1.490
  17370.000    1.558
  17400.000    1.561
  17430.000    1.483
  17460.000    1.487
  17490.000    1.518
  17520.000    1.533
  17550.000    1.500
  17580.000    1.488
  17610.000    1.559
  17640.000    1.536
  17670.000    1.587
  17700.000    1.573
  17730.000    1.547
  17760.000    1.541
  17790.000    1.533
  17820.000    1.529
  17850.000    1.578
  17880.000    1.470
  17910.000    1.484
  17940.000    1.543
  17970.000    1.544
  18000.000    1.512
  18030.000    1.463
  18060.000    1.546
  18090.000    1.535
  18120.000    1.544
  18150.000    1.469
  18180.000    1.546
  18210.000    1.510
  18240.000    1.471
  18270.000    1.486
  18300.000    1.500
  18330.000    1.553
  18360.000    1.467
  18390.000    1.525
  18420.000    1.552
  18450.000    1.534
  18480.000    1.463
  18510.000    1.514
  18540.000    1.462
  18570.000    1.535
  18600.000    1.497
  18630.000    1.465
  18660.000    1.547
  18690.000    1.503
  18720.000    1.490
  18750.000    1.555
  18780.000    1.570
  18810.000    1.530
  18840.000    1.587
  18870.000    1.607
  18900.000    1.549
  18930.000    1.653
  18960.000    1.553
  18990.000    1.525
  19020.000    1.553
  19050.000    1.532
  19080.000    1.593
  19110.000    1.547
  19140.000    1.560
  19170.000    1.535
  19200.000    1.575
  19230.000    1.611
  19260.000    1.625
  19290.000    1.570
  19320.000    1.509
  19350.000    1.545
  19380.000    1.524
  19410.000    1.470
  19440.000    1.539
  19470.000    1.549
  19500.000    1.501
  19530.000    1.511
  19560.000    1.573
  19590.000    1.514
  19620.000    1.517
  19650.000    1.474
  19680.000    1.521
  19710.000    1.546
  19740.000    1.557
  19770.000    1.513
  19800.000    1.482
  19830.000    1.578
  19860.000    1.521
  19890.000    1.491
  19920.000    1.501
  19950.000    1.515
  19980.000    1.514
  20010.000    1.486
  20040.000    1.451
  20070.000    1.498
  20100.000    1.432
  20130.000    1.556
  20160.000    1.491
  20190.000    1.514
  20220.000    1.445
  20250.000    1.459
  20280.000    1.471
  20310.000    1.480
  20340.000    1.466
  20370.000    1.508
  20400.000    1.475
  20430.000    1.451
  20460.000    1.449
  20490.000    1.445
  20520.000    1.500
  20550.000    1.461
  20580.000    1.471
  20610.000    1.517
  20640.000    1.476
  20670.000    1.491
  20700.000    1.468
  20730.000    1.471
  20760.000    1.541
  20790.000    1.456
  20820.000    1.433
  20850.000    1.484
  20880.000    1.488
  20910.000    1.473
  20940.000    1.514
  20970.000    1.532
  21000.000    1.461
  21030.000    1.530
  21060.000    1.490
  21090.000    1.442
  21120.000    1.487
  21150.000    1.513
  21180.000    1.478
  21210.000    1.452
  21240.000    1.475
  21270.000    1.491
  21300.000    1.478
  21330.000    1.425
  21360.000    1.463
  21390.000    1.520
  21420.000    1.490
  21450.000    1.497
  21480.000    1.548
  21510.000    1.479
  21540.000    1.547
  21570.000    1.521
  21600.000    1.513
  21630.000    1.535
  21660.000    1.496
  21690.000    1.503
  21720.000    1.528
  21750.000    1.496
  21780.000    1.594
  21810.000    1.488
  21840.000    1.530
  21870.000    1.534
  21900.000    1.478
  21930.000    1.478
  21960.000    1.433
  21990.000    1.558
  22020.000    1.522
  22050.000    1.525
  22080.000    1.530
  22110.000    1.456
  22140.000    1.519
  22170.000    1.525
  22200.000    1.487
  22230.000    1.488
  22260.000    1.527
  22290.000    1.473
  22320.000    1.461
  22350.000    1.558
  22380.000    1.514
  22410.000    1.472
  22440.000    1.460
  22470.000    1.461
  22500.000    1.546
  22530.000    1.534
  22560.000    1.493
  22590.000    1.462
  22620.000    1.571
  22650.000    1.461
  22680.000    1.543
  22710.000    1.453
  22740.000    1.527
  22770.000    1.487
  22800.000    1.477
  22830.000    1.494
  22860.000    1.493
  22890.000    1.541
  22920.000    1.458
  22950.000    1.510
  22980.000    1.511
  23010.000    1.528
  23040.000    1.479
  23070.000    1.454
  23100.000    1.556
  23130.000    1.513
  23160.000    1.525
  23190.000    1.538
  23220.000    1.477
  23250.000    1.490
  23280.000    1.576
  23310.000    1.472
  23340.000    1.517
  23370.000    1.540
  23400.000    1.538
  23430.000    1.542
  23460.000    1.500
  23490.000    1.505
  23520.000    1.447
  23550.000    1.467
  23580.000    1.532
  23610.000    1.514
  23640.000    1.524
  23670.000    1.517
  23700.000    1.464
  23730.000    1.427
  23760.000    1.550
  23790.000    1.501
  23820.000    1.458
  23850.000    1.428
  23880.000    1.486
  23910.000    1.569
  23940.000    1.476
  23970.000    1.496
  24000.000    1.463
  24030.000    1.467
  24060.000    1.491
  24090.000    1.499
  24120.000    1.507
  24150.000    1.451
  24180.000    1.499
  24210.000    1.523
  24240.000    1.501
  24270.000    1.482
  24300.000    1.461
  24330.000    1.491
  24360.000    1.495
  24390.000    1.641
  24420.000    1.577
  24450.000    1.524
  24480.000    1.530
  24510.000    1.537
  24540.000    1.512
  24570.000    1.540
  24600.000    1.521
  24630.000    1.504
  24660.000    1.483
  24690.000    1.507
  24720.000    1.515
  24750.000    1.487
  24780.000    1.529
  24810.000    1.583
  24840.000    1.440
  24870.000    1.530
  24900.000    1.465
  24930.000    1.527
  24960.000    1.502
  24990.000    1.482
  25020.000    1.507
  25050.000    1.488
  25080.000    1.518
  25110.000    1.546
  25140.000    1.520
  25170.000    1.517
  25200.000    1.531
  25230.000    1.441
  25260.000    1.482
  25290.000    1.454
  25320.000    1.543
  25350.000    1.524
  25380.000    1.485
  25410.000    1.481
  25440.000    1.533
  25470.000    1.481
  25500.000    1.490
  25530.000    1.522
  25560.000    1.455
  25590.000    1.521
  25620.000    1.569
  25650.000    1.572
  25680.000    1.495
  25710.000    1.505
  25740.000    1.545
  25770.000    1.510
  25800.000    1.508
  25830.000    1.480
  25860.000    1.562
  25890.000    1.508
  25920.000    1.507
  25950.000    1.499
  25980.000    1.492
  26010.000    1.556
  26040.000    1.493
  26070.000    1.516
  26100.000    1.526
  26130.000    1.462
  26160.000    1.489
  26190.000    1.539
  26220.000    1.499
  26250.000    1.466
  26280.000    1.496
  26310.000    1.550
  26340.000    1.496
  26370.000    1.541
  26400.000    1.526
  26430.000    1.487
  26460.000    1.566
  26490.000    1.495
  26520.000    1.514
  26550.000    1.505
  26580.000    1.497
  26610.000    1.483
  26640.000    1.498
  26670.000    1.474
  26700.000    1.460
  26730.000    1.487
  26760.000    1.498
  26790.000    1.475
  26820.000    1.476
  26850.000    1.566
  26880.000    1.542
  26910.000    1.546
  26940.000    1.568
  26970.000    1.501
  27000.000    1.481
  27030.000    1.492
  27060.000    1.558
  27090.000    1.524
  27120.000    1.446
  27150.000    1.509
  27180.000    1.532
  27210.000    1.541
  27240.000    1.488
  27270.000    1.510
  27300.000    1.478
  27330.000    1.516
  27360.000    1.511
  27390.000    1.479
  27420.000    1.498
  27450.000    1.488
  27480.000    1.515
  27510.000    1.471
  27540.000    1.467
  27570.000    1.540
  27600.000    1.515
  27630.000    1.512
  27660.000    1.510
  27690.000    1.504
  27720.000    1.537
  27750.000    1.471
  27780.000    1.529
  27810.000    1.518
  27840.000    1.525
  27870.000    1.518
  27900.000    1.475
  27930.000    1.525
  27960.000    1.553
  27990.000    1.484
  28020.000    1.474
  28050.000    1.480
  28080.000    1.474
  28110.000    1.532
  28140.000    1.507
  28170.000    1.508
  28200.000    1.514
  28230.000    1.493
  28260.000    1.472
  28290.000    1.514
  28320.000    1.531
  28350.000    1.548
  28380.000    1.531
  28410.000    1.568
  28440.000    1.516
  28470.000    1.544
  28500.000    1.542
  28530.000    1.493
  28560.000    1.497
  28590.000    1.497
  28620.000    1.439
  28650.000    1.517
  28680.000    1.457
  28710.000    1.513
  28740.000    1.541
  28770.000    1.476
  28800.000    1.476
  28830.000    1.504
  28860.000    1.500
  28890.000    1.472
  28920.000    1.473
  28950.000    1.483
  28980.000    1.475
  29010.000    1.534
  29040.000    1.516
  29070.000    1.480
  29100.000    1.457
  29130.000    1.516
  29160.000    1.505
  29190.000    1.442
  29220.000    1.519
  29250.000    1.469
  29280.000    1.521
  29310.000    1.499
  29340.000    1.486
  29370.000    1.529
  29400.000    1.523
  29430.000    1.507
  29460.000    1.446
  29490.000    1.456
  29520.000    1.480
  29550.000    1.458
  29580.000    1.492
  29610.000    1.498
  29640.000    1.503
  29670.000    1.449
  29700.000    1.467
  29730.000    1.490
  29760.000    1.440
  29790.000    1.449
  29820.000    1.491
  29850.000    1.525
  29880.000    1.521
  29910.000    1.527
  29940.000    1.474
  29970.000    1.531
  30000.000    1.521
  30030.000    1.487
  30060.000    1.460
  30090.000    1.484
  30120.000    1.495
  30150.000    1.515
  30180.000    1.505
  30210.000    1.437
  30240.000    1.488
  30270.000    1.439
  30300.000    1.509
  30330.000    1.579
  30360.000    1.466
  30390.000    1.451
  30420.000    1.478
  30450.000    1.428
  30480.000    1.482
  30510.000    1.359
  30540.000    1.428
  30570.000    1.400
  30600.000    1.412
  30630.000    1.458
  30660.000    1.430
  30690.000    1.463
  30720.000    1.416
  30750.000    1.470
  30780.000    1.441
  30810.000    1.453
  30840.000    1.428
  30870.000    1.431
  30900.000    1.498
  30930.000    1.411
  30960.000    1.412
  30990.000    1.459
  31020.000    1.431
  31050.000    1.471
  31080.000    1.423
  31110.000    1.467
  31140.000    1.462
  31170.000    1.429
  31200.000    1.414
  31230.000    1.442
  31260.000    1.452
  31290.000    1.463
  31320.000    1.444
  31350.000    1.513
  31380.000    1.455
  31410.000    1.450
  31440.000    1.419
  31470.000    1.460
  31500.000    1.434
  31530.000    1.414
  31560.000    1.470
  31590.000    1.411
  31620.000    1.441
  31650.000    1.429
  31680.000    1.450
  31710.000    1.543
  31740.000    1.495
  31770.000    1.479
  31800.000    1.443
  31830.000    1.498
  31860.000    1.416
  31890.000    1.434
  31920.000    1.489
  31950.000    1.477
  31980.000    1.433
  32010.000    1.459
  32040.000    1.487
  32070.000    1.455
  32100.000    1.445
  32130.000    1.444
  32160.000    1.459
  32190.000    1.446
  32220.000    1.460
  32250.000    1.430
  32280.000    1.430
  32310.000    1.442
  32340.000    1.447
  32370.000    1.484
  32400.000    1.456
  32430.000    1.512
  32460.000    1.515
  32490.000    1.510
  32520.000    1.475
  32550.000    1.460
  32580.000    1.484
  32610.000    1.587
  32640.000    1.629
  32670.000    1.554
  32700.000    1.496
  32730.000    1.555
  32760.000    1.609
  32790.000    1.586
  32820.000    1.551
  32850.000    1.583
  32880.000    1.523
  32910.000    1.558
  32940.000    1.491
  32970.000    1.509
  33000.000    1.541
  33030.000    1.559
  33060.000    1.570
  33090.000    1.586
  33120.000    1.526
  33150.000    1.573
  33180.000    1.569
  33210.000    1.588
  33240.000    1.592
  33270.000    1.560
  33300.000    1.579
  33330.000    1.560
  33360.000    1.539
  33390.000    1.575
  33420.000    1.536
  33450.000    1.543
  33480.000    1.588
  33510.000    1.536
  33540.000    1.527
  33570.000    1.620
  33600.000    1.519
  33630.000    1.597
  33660.000    1.611
  33690.000    1.500
  33720.000    1.489
  33750.000    1.583
  33780.000    1.539
  33810.000    1.532
  33840.000    1.528
  33870.000    1.465
  33900.000    1.495
  33930.000    1.484
  33960.000    1.565
  33990.000    1.567
  34020.000    1.540
  34050.000    1.590
  34080.000    1.485
  34110.000    1.500
  34140.000    1.515
  34170.000    1.566
  34200.000    1.510
  34230.000    1.555
  34260.000    1.480
  34290.000    1.585
  34320.000    1.511
  34350.000    1.489
  34380.000    1.530
  34410.000    1.470
  34440.000    1.519
  34470.000    1.459
  34500.000    1.477
  34530.000    1.442
  34560.000    1.514
  34590.000    1.497
  34620.000    1.539
  34650.000    1.497
  34680.000    1.512
  34710.000    1.515
  34740.000    1.473
  34770.000    1.542
  34800.000    1.511
  34830.000    1.548
  34860.000    1.414
  34890.000    1.517
  34920.000    1.498
  34950.000    1.495
  34980.000    1.566
  35010.000    1.537
  35040.000    1.484
  35070.000    1.495
  35100.000    1.487
  35130.000    1.524
  35160.000    1.475
  35190.000    1.458
  35220.000    1.484
  35250.000    1.478
  35280.000    1.524
  35310.000    1.567
  35340.000    1.538
  35370.000    1.487
  35400.000    1.564
  35430.000    1.498
  35460.000    1.549
  35490.000    1.528
  35520.000    1.560
  35550.000    1.517
  35580.000    1.569
  35610.000    1.517
  35640.000    1.524
  35670.000    1.509
  35700.000    1.498
  35730.000    1.597
  35760.000    1.560
  35790.000    1.595
  35820.000    1.550
  35850.000    1.548
  35880.000    1.686
  35910.000    1.545
  35940.000    1.545
  35970.000    1.574
  36000.000    1.582
  36030.000    1.567
  36060.000    1.522
  36090.000    1.539
  36120.000    1.614
  36150.000    1.539
  36180.000    1.631
  36210.000    1.538
  36240.000    1.517
  36270.000    1.542
  36300.000    1.572
  36330.000    1.605
  36360.000    1.553
  36390.000    1.508
  36420.000    1.581
  36450.000    1.488
  36480.000    1.620
  36510.000    1.550
  36540.000    1.580
  36570.000    1.531
  36600.000    1.554
  36630.000    1.530
  36660.000    1.582
  36690.000    1.519
  36720.000    1.555
  36750.000    1.543
  36780.000    1.517
  36810.000    1.519
  36840.000    1.538
  36870.000    1.593
  36900.000    1.490
  36930.000    1.506
  36960.000    1.579
  36990.000    1.523
  37020.000    1.537
  37050.000    1.551
  37080.000    1.536
  37110.000    1.568
  37140.000    1.533
  37170.000    1.558
  37200.000    1.601
  37230.000    1.603
  37260.000    1.566
  37290.000    1.548
  37320.000    1.583
  37350.000    1.634
  37380.000    1.602
  37410.000    1.554
  37440.000    1.738
  37470.000    1.602
  37500.000    1.646
  37530.000    1.639
  37560.000    1.563
  37590.000    1.609
  37620.000    1.593
  37650.000    1.561
  37680.000    1.613
  37710.000    1.562
  37740.000    1.534
  37770.000    1.523
  37800.000    1.600
  37830.000    1.575
  37860.000    1.577
  37890.000    1.519
  37920.000    1.552
  37950.000    1.557
  37980.000    1.549
  38010.000    1.552
  38040.000    1.623
  38070.000    1.552
  38100.000    1.562
  38130.000    1.574
  38160.000    1.589
  38190.000    1.533
  38220.000    1.616
  38250.000    1.597
  38280.000    1.517
  38310.000    1.579
  38340.000    1.552
  38370.000    1.567
  38400.000    1.636
  38430.000    1.577
  38460.000    1.592
  38490.000    1.568
  38520.000    1.552
  38550.000    1.604
  38580.000    1.604
  38610.000    1.584
  38640.000    1.562
  38670.000    1.609
  38700.000    1.545
  38730.000    1.531
  38760.000    1.546
  38790.000    1.496
  38820.000    1.554
  38850.000    1.589
  38880.000    1.608
  38910.000    1.586
  38940.000    1.565
  38970.000    1.552
  39000.000    1.595
  39030.000    1.593
  39060.000    1.631
  39090.000    1.610
  39120.000    1.575
  39150.000    1.623
  39180.000    1.624
  39210.000    1.643
  39240.000    1.538
  39270.000    1.613
  39300.000    1.587
  39330.000    1.541
  39360.000    1.571
  39390.000    1.533
  39420.000    1.578
  39450.000    1.632
  39480.000    1.644
  39510.000    1.630
  39540.000    1.591
  39570.000    1.637
  39600.000    1.597
  39630.000    1.575
  39660.000    1.599
  39690.000    1.596
  39720.000    1.621
  39750.000    1.576
  39780.000    1.541
  39810.000    1.610
  39840.000    1.559
  39870.000    1.644
  39900.000    1.656
  39930.000    1.534
  39960.000    1.641
  39990.000    1.584
  40020.000    1.597
  40050.000    1.631
  40080.000    1.539
  40110.000    1.604
  40140.000    1.574
  40170.000    1.598
  40200.000    1.591
  40230.000    1.640
  40260.000    1.646
  40290.000    1.583
  40320.000    1.614
  40350.000    1.587
  40380.000    1.595
  40410.000    1.584
  40440.000    1.647
  40470.000    1.676
  40500.000    1.632
  40530.000    1.606
  40560.000    1.645
  40590.000    1.613
  40620.000    1.630
  40650.000    1.592
  40680.000    1.639
  40710.000    1.662
  40740.000    1.578
  40770.000    1.661
  40800.000    1.579
  40830.000    1.573
  40860.000    1.527
  40890.000    1.586
  40920.000    1.537
  40950.000    1.598
  40980.000    1.611
  41010.000    1.552
  41040.000    1.575
  41070.000    1.591
  41100.000    1.576
  41130.000    1.574
  41160.000    1.582
  41190.000    1.605
  41220.000    1.531
  41250.000    1.519
  41280.000    1.587
  41310.000    1.563
  41340.000    1.543
  41370.000    1.618
  41400.000    1.557
  41430.000    1.573
  41460.000    1.521
  41490.000    1.679
  41520.000    1.630
  41550.000    1.596
  41580.000    1.551
  41610.000    1.526
  41640.000    1.589
  41670.000    1.568
  41700.000    1.501
  41730.000    1.600
  41760.000    1.534
  41790.000    1.554
  41820.000    1.532
  41850.000    1.611
  41880.000    1.549
  41910.000    1.555
  41940.000    1.520
  41970.000    1.527
  42000.000    1.611
  42030.000    1.564
  42060.000    1.544
  42090.000    1.623
  42120.000    1.533
  42150.000    1.541
  42180.000    1.597
  42210.000    1.497
  42240.000    1.627
  42270.000    1.573
  42300.000    1.629
  42330.000    1.543
  42360.000    1.586
  42390.000    1.536
  42420.000    1.553
  42450.000    1.530
  42480.000    1.564
  42510.000    1.560
  42540.000    1.580
  42570.000    1.529
  42600.000    1.560
  42630.000    1.596
  42660.000    1.634
  42690.000    1.539
  42720.000    1.600
  42750.000    1.622
  42780.000    1.507
  42810.000    1.522
  42840.000    1.514
  42870.000    1.519
  42900.000    1.521
  42930.000    1.590
  42960.000    1.602
  42990.000    1.550
  43020.000    1.548
  43050.000    1.549
  43080.000    1.641
  43110.000    1.600
  43140.000    1.467
  43170.000    1.573
  43200.000    1.581
  43230.000    1.495
  43260.000    1.586
  43290.000    1.568
  43320.000    1.637
  43350.000    1.575
  43380.000    1.613
  43410.000    1.597
  43440.000    1.578
  43470.000    1.564
  43500.000    1.531
  43530.000    1.585
  43560.000    1.568
  43590.000    1.585
  43620.000    1.533
  43650.000    1.552
  43680.000    1.536
  43710.000    1.515
  43740.000    1.628
  43770.000    1.581
  43800.000    1.583
  43830.000    1.692
  43860.000    1.546
  43890.000    1.586
  43920.000    1.621
  43950.000    1.521
  43980.000    1.552
  44010.000    1.568
  44040.000    1.525
  44070.000    1.533
  44100.000    1.607
  44130.000    1.633
  44160.000    1.534
  44190.000    1.488
  44220.000    1.597
  44250.000    1.536
  44280.000    1.535
  44310.000    1.582
  44340.000    1.548
  44370.000    1.624
  44400.000    1.578
  44430.000    1.550
  44460.000    1.549
  44490.000    1.538
  44520.000    1.592
  44550.000    1.519
  44580.000    1.515
  44610.000    1.497
  44640.000    1.513
  44670.000    1.596
  44700.000    1.496
  44730.000    1.571
  44760.000    1.501
  44790.000    1.575
  44820.000    1.557
  44850.000    1.521
  44880.000    1.502
  44910.000    1.554
  44940.000    1.523
  44970.000    1.502
  45000.000    1.577
  45030.000    1.534
  45060.000    1.549
  45090.000    1.575
  45120.000    1.620
  45150.000    1.579
  45180.000    1.623
  45210.000    1.556
  45240.000    1.539
  45270.000    1.484
  45300.000    1.607
  45330.000    1.515
  45360.000    1.457
  45390.000    1.569
  45420.000    1.527
  45450.000    1.512
  45480.000    1.546
  45510.000    1.571
  45540.000    1.599
  45570.000    1.502
  45600.000    1.568
  45630.000    1.561
  45660.000    1.570
  45690.000    1.602
  45720.000    1.555
  45750.000    1.616
  45780.000    1.515
  45810.000    1.553
  45840.000    1.592
  45870.000    1.528
  45900.000    1.513
  45930.000    1.498
  45960.000    1.504
  45990.000    1.569
  46020.000    1.582
  46050.000    1.565
  46080.000    1.502
  46110.000    1.603
  46140.000    1.599
  46170.000    1.547
  46200.000    1.551
  46230.000    1.506
  46260.000    1.517
  46290.000    1.518
  46320.000    1.464
  46350.000    1.538
  46380.000    1.491
  46410.000    1.457
  46440.000    1.563
  46470.000    1.533
  46500.000    1.513
  46530.000    1.451
  46560.000    1.393
  46590.000    1.459
  46620.000    1.518
  46650.000    1.547
  46680.000    1.452
  46710.000    1.517
  46740.000    1.520
  46770.000    1.467
  46800.000    1.465
  46830.000    1.472
  46860.000    1.495
  46890.000    1.502
  46920.000    1.542
  46950.000    1.504
  46980.000    1.516
  47010.000    1.487
  47040.000    1.603
  47070.000    1.517
  47100.000    1.534
  47130.000    1.458
  47160.000    1.513
  47190.000    1.517
  47220.000    1.555
  47250.000    1.539
  47280.000    1.511
  47310.000    1.479
  47340.000    1.562
  47370.000    1.501
  47400.000    1.558
  47430.000    1.549
  47460.000    1.555
  47490.000    1.493
  47520.000    1.513
  47550.000    1.516
  47580.000    1.563
  47610.000    1.521
  47640.000    1.522
  47670.000    1.533
  47700.000    1.473
  47730.000    1.607
  47760.000    1.527
  47790.000    1.551
  47820.000    1.521
  47850.000    1.530
  47880.000    1.514
  47910.000    1.446
  47940.000    1.577
  47970.000    1.501
  48000.000    1.514
  48030.000    1.518
  48060.000    1.491
  48090.000    1.510
  48120.000    1.500
  48150.000    1.517
  48180.000    1.545
  48210.000    1.561
  48240.000    1.561
  48270.000    1.521
  48300.000    1.552
  48330.000    1.541
  48360.000    1.565
  48390.000    1.500
  48420.000    1.507
  48450.000    1.486
  48480.000    1.642
  48510.000    1.502
  48540.000    1.529
  48570.000    1.577
  48600.000    1.534
  48630.000    1.493
  48660.000    1.491
  48690.000    1.565
  48720.000    1.514
  48750.000    1.511
  48780.000    1.579
  48810.000    1.555
  48840.000    1.481
  48870.000    1.524
  48900.000    1.510
  48930.000    1.601
  48960.000    1.499
  48990.000    1.533
  49020.000    1.487
  49050.000    1.498
  49080.000    1.535
  49110.000    1.527
  49140.000    1.545
  49170.000    1.535
  49200.000    1.569
  49230.000    1.541
  49260.000    1.526
  49290.000    1.465
  49320.000    1.438
  49350.000    1.553
  49380.000    1.556
  49410.000    1.516
  49440.000    1.584
  49470.000    1.547
  49500.000    1.490
  49530.000    1.510
  49560.000    1.530
  49590.000    1.442
  49620.000    1.555
  49650.000    1.527
  49680.000    1.636
  49710.000    1.500
  49740.000    1.587
  49770.000    1.458
  49800.000    1.493
  49830.000    1.512
  49860.000    1.592
  49890.000    1.600
  49920.000    1.511
  49950.000    1.529
  49980.000    1.489
  50010.000    1.489
  50040.000    1.484
  50070.000    1.526
  50100.000    1.513
  50130.000    1.546
  50160.000    1.526
  50190.000    1.523
  50220.000    1.499
  50250.000    1.518
  50280.000    1.527
  50310.000    1.516
  50340.000    1.513
  50370.000    1.507
  50400.000    1.524
  50430.000    1.549
  50460.000    1.470
  50490.000    1.467
  50520.000    1.606
  50550.000    1.498
  50580.000    1.557
  50610.000    1.508
  50640.000    1.542
  50670.000    1.496
  50700.000    1.541
  50730.000    1.560
  50760.000    1.501
  50790.000    1.533
  50820.000    1.494
  50850.000    1.540
  50880.000    1.430
  50910.000    1.543
  50940.000    1.531
  50970.000    1.451
  51000.000    1.551
  51030.000    1.572
  51060.000    1.473
  51090.000    1.525
  51120.000    1.554
  51150.000    1.595
  51180.000    1.498
  51210.000    1.487
  51240.000    1.537
  51270.000    1.556
  51300.000    1.499
  51330.000    1.462
  51360.000    1.505
  51390.000    1.522
  51420.000    1.542
  51450.000    1.519
  51480.000    1.509
  51510.000    1.503
  51540.000    1.437
  51570.000    1.519
  51600.000    1.528
  51630.000    1.533
  51660.000    1.563
  51690.000    1.478
  51720.000    1.534
  51750.000    1.455
  51780.000    1.540
  51810.000    1.491
  51840.000    1.509
  51870.000    1.521
  51900.000    1.583
  51930.000    1.516
  51960.000    1.531
  51990.000    1.522
  52020.000    1.534
  52050.000    1.622
  52080.000    1.492
  52110.000    1.480
  52140.000    1.497
  52170.000    1.527
  52200.000    1.493
  52230.000    1.495
  52260.000    1.456
  52290.000    1.445
  52320.000    1.523
  52350.000    1.494
  52380.000    1.439
  52410.000    1.509
  52440.000    1.482
  52470.000    1.454
  52500.000    1.496
  52530.000    1.519
  52560.000    1.481
  52590.000    1.469
  52620.000    1.484
  52650.000    1.486
  52680.000    1.486
  52710.000    1.578
  52740.000    1.526
  52770.000    1.552
  52800.000    1.495
  52830.000    1.520
  52860.000    1.500
  52890.000    1.507
  52920.000    1.540
  52950.000    1.512
  52980.000    1.519
  53010.000    1.585
  53040.000    1.483
  53070.000    1.536
  53100.000    1.510
  53130.000    1.576
  53160.000    1.541
  53190.000    1.581
  53220.000    1.551
  53250.000    1.496
  53280.000    1.529
  53310.000    1.484
  53340.000    1.557
  53370.000    1.502
  53400.000    1.576
  53430.000    1.576
  53460.000    1.478
  53490.000    1.577
  53520.000    1.543
  53550.000    1.592
  53580.000    1.505
  53610.000    1.554
  53640.000    1.565
  53670.000    1.538
  53700.000    1.556
  53730.000    1.528
  53760.000    1.507
  53790.000    1.497
  53820.000    1.501
  53850.000    1.509
  53880.000    1.603
  53910.000    1.511
  53940.000    1.496
  53970.000    1.493
  54000.000    1.508
  54030.000    1.547
  54060.000    1.520
  54090.000    1.518
  54120.000    1.504
  54150.000    1.537
  54180.000    1.458
  54210.000    1.488
  54240.000    1.598
  54270.000    1.569
  54300.000    1.514
  54330.000    1.506
  54360.000    1.498
  54390.000    1.518
  54420.000    1.543
  54450.000    1.544
  54480.000    1.547
  54510.000    1.496
  54540.000    1.495
  54570.000    1.498
  54600.000    1.457
  54630.000    1.550
  54660.000    1.482
  54690.000    1.500
  54720.000    1.494
  54750.000    1.557
  54780.000    1.550
  54810.000    1.484
  54840.000    1.535
  54870.000    1.555
  54900.000    1.573
  54930.000    1.490
  54960.000    1.608
  54990.000    1.606
  55020.000    1.501
  55050.000    1.495
  55080.000    1.589
  55110.000    1.452
  55140.000    1.542
  55170.000    1.519
  55200.000    1.511
  55230.000    1.538
  55260.000    1.508
  55290.000    1.481
  55320.000    1.504
  55350.000    1.553
  55380.000    1.533
  55410.000    1.483
  55440.000    1.564
  55470.000    1.512
  55500.000    1.518
  55530.000    1.476
  55560.000    1.579
  55590.000    1.491
  55620.000    1.460
  55650.000    1.528
  55680.000    1.551
  55710.000    1.526
  55740.000    1.539
  55770.000    1.534
  55800.000    1.471
  55830.000    1.493
  55860.000    1.531
  55890.000    1.572
  55920.000    1.540
  55950.000    1.510
  55980.000    1.529
  56010.000    1.529
  56040.000    1.561
  56070.000    1.464
  56100.000    1.487
  56130.000    1.550
  56160.000    1.530
  56190.000    1.538
  56220.000    1.535
  56250.000    1.511
  56280.000    1.546
  56310.000    1.528
  56340.000    1.622
  56370.000    1.585
  56400.000    1.634
  56430.000    1.549
  56460.000    1.526
  56490.000    1.524
  56520.000    1.492
  56550.000    1.570
  56580.000    1.503
  56610.000    1.532
  56640.000    1.505
  56670.000    1.476
  56700.000    1.513
  56730.000    1.498
  56760.000    1.599
  56790.000    1.534
  56820.000    1.585
  56850.000    1.595
  56880.000    1.504
  56910.000    1.562
  56940.000    1.539
  56970.000    1.514
  57000.000    1.547
  57030.000    1.522
  57060.000    1.516
  57090.000    1.520
  57120.000    1.501
  57150.000    1.435
  57180.000    1.480
  57210.000    1.516
  57240.000    1.554
  57270.000    1.537
  57300.000    1.492
  57330.000    1.462
  57360.000    1.461
  57390.000    1.486
  57420.000    1.519
  57450.000    1.513
  57480.000    1.496
  57510.000    1.517
  57540.000    1.546
  57570.000    1.508
  57600.000    1.514
  57630.000    1.526
  57660.000    1.571
  57690.000    1.462
  57720.000    1.503
  57750.000    1.553
  57780.000    1.485
  57810.000    1.476
  57840.000    1.417
  57870.000    1.406
  57900.000    1.474
  57930.000    1.512
  57960.000    1.528
  57990.000    1.492
  58020.000    1.534
  58050.000    1.514
  58080.000    1.449
  58110.000    1.446
  58140.000    1.505
  58170.000    1.517
  58200.000    1.543
  58230.000    1.509
  58260.000    1.499
  58290.000    1.560
  58320.000    1.544
  58350.000    1.545
  58380.000    1.494
  58410.000    1.454
  58440.000    1.504
  58470.000    1.448
  58500.000    1.551
  58530.000    1.462
  58560.000    1.565
  58590.000    1.512
  58620.000    1.485
  58650.000    1.471
  58680.000    1.466
  58710.000    1.487
  58740.000    1.538
  58770.000    1.486
  58800.000    1.528
  58830.000    1.488
  58860.000    1.619
  58890.000    1.589
  58920.000    1.518
  58950.000    1.486
  58980.000    1.541
  59010.000    1.484
  59040.000    1.445
  59070.000    1.441
  59100.000    1.441
  59130.000    1.539
  59160.000    1.510
  59190.000    1.491
  59220.000    1.450
  59250.000    1.462
  59280.000    1.382
  59310.000    1.507
  59340.000    1.526
  59370.000    1.541
  59400.000    1.488
  59430.000    1.510
  59460.000    1.430
  59490.000    1.498
  59520.000    1.378
  59550.000    1.508
  59580.000    1.545
  59610.000    1.500
  59640.000    1.448
  59670.000    1.481
  59700.000    1.436
  59730.000    1.543
  59760.000    1.505
  59790.000    1.489
  59820.000    1.392
  59850.000    1.510
  59880.000    1.566
  59910.000    1.463
  59940.000    1.483
  59970.000    1.495
  60000.000    1.445
  60030.000    1.545
  60060.000    1.469
  60090.000    1.480
  60120.000    1.526
  60150.000    1.435
  60180.000    1.519
  60210.000    1.539
  60240.000    1.529
  60270.000    1.572
  60300.000    1.507
  60330.000    1.536
  60360.000    1.518
  60390.000    1.473
  60420.000    1.558
  60450.000    1.529
  60480.000    1.578
  60510.000    1.527
  60540.000    1.572
  60570.000    1.516
  60600.000    1.542
  60630.000    1.475
  60660.000    1.502
  60690.000    1.506
  60720.000    1.457
  60750.000    1.583
  60780.000    1.529
  60810.000    1.461
  60840.000    1.548
  60870.000    1.562
  60900.000    1.485
  60930.000    1.560
  60960.000    1.561
  60990.000    1.522
  61020.000    1.439
  61050.000    1.516
  61080.000    1.508
  61110.000    1.598
  61140.000    1.468
  61170.000    1.483
  61200.000    1.583
  61230.000    1.512
  61260.000    1.540
  61290.000    1.516
  61320.000    1.588
  61350.000    1.571
  61380.000    1.600
  61410.000    1.457
  61440.000    1.598
  61470.000    1.486
  61500.000    1.467
  61530.000    1.507
  61560.000    1.551
  61590.000    1.561
  61620.000    1.531
  61650.000    1.497
  61680.000    1.564
  61710.000    1.526
  61740.000    1.471
  61770.000    1.573
  61800.000    1.482
  61830.000    1.528
  61860.000    1.510
  61890.000    1.438
  61920.000    1.484
  61950.000    1.474
  61980.000    1.442
  62010.000    1.534
  62040.000    1.547
  62070.000    1.548
  62100.000    1.554
  62130.000    1.511
  62160.000    1.528
  62190.000    1.535
  62220.000    1.550
  62250.000    1.452
  62280.000    1.441
  62310.000    1.585
  62340.000    1.568
  62370.000    1.537
  62400.000    1.492
  62430.000    1.491
  62460.000    1.497
  62490.000    1.447
  62520.000    1.518
  62550.000    1.494
  62580.000    1.414
  62610.000    1.494
  62640.000    1.488
  62670.000    1.501
  62700.000    1.583
  62730.000    1.574
  62760.000    1.510
  62790.000    1.451
  62820.000    1.505
  62850.000    1.487
  62880.000    1.549
  62910.000    1.459
  62940.000    1.519
  62970.000    1.555
  63000.000    1.459
  63030.000    1.506
  63060.000    1.447
  63090.000    1.472
  63120.000    1.471
  63150.000    1.483
  63180.000    1.513
  63210.000    1.553
  63240.000    1.486
  63270.000    1.446
  63300.000    1.517
  63330.000    1.480
  63360.000    1.444
  63390.000    1.514
  63420.000    1.457
  63450.000    1.480
  63480.000    1.500
  63510.000    1.426
  63540.000    1.459
  63570.000    1.619
  63600.000    1.475
  63630.000    1.484
  63660.000    1.559
  63690.000    1.504
  63720.000    1.481
  63750.000    1.483
  63780.000    1.430
  63810.000    1.507
  63840.000    1.521
  63870.000    1.506
  63900.000    1.531
  63930.000    1.521
  63960.000    1.483
  63990.000    1.399
  64020.000    1.566
  64050.000    1.495
  64080.000    1.497
  64110.000    1.468
  64140.000    1.500
  64170.000    1.490
  64200.000    1.486
  64230.000    1.422
  64260.000    1.426
  64290.000    1.449
  64320.000    1.511
  64350.000    1.482
  64380.000    1.446
  64410.000    1.454
  64440.000    1.550
  64470.000    1.528
  64500.000    1.488
  64530.000    1.438
  64560.000    1.423
  64590.000    1.471
  64620.000    1.451
  64650.000    1.484
  64680.000    1.553
  64710.000    1.442
  64740.000    1.472
  64770.000    1.476
  64800.000    1.445
  64830.000    1.493
  64860.000    1.477
  64890.000    1.452
  64920.000    1.483
  64950.000    1.450
  64980.000    1.449
  65010.000    1.487
  65040.000    1.471
  65070.000    1.483
  65100.000    1.499
  65130.000    1.493
  65160.000    1.439
  65190.000    1.439
  65220.000    1.541
  65250.000    1.521
  65280.000    1.472
  65310.000    1.561
  65340.000    1.528
  65370.000    1.480
  65400.000    1.483
  65430.000    1.512
  65460.000    1.523
  65490.000    1.577
  65520.000    1.498
  65550.000    1.485
  65580.000    1.493
  65610.000    1.537
  65640.000    1.482
  65670.000    1.517
  65700.000    1.536
  65730.000    1.537
  65760.000    1.527
  65790.000    1.500
  65820.000    1.496
  65850.000    1.495
  65880.000    1.555
  65910.000    1.504
  65940.000    1.503
  65970.000    1.496
  66000.000    1.474
  66030.000    1.496
  66060.000    1.480
  66090.000    1.491
  66120.000    1.505
  66150.000    1.532
  66180.000    1.512
  66210.000    1.555
  66240.000    1.575
  66270.000    1.487
  66300.000    1.537
  66330.000    1.544
  66360.000    1.508
  66390.000    1.525
  66420.000    1.520
  66450.000    1.497
  66480.000    1.483
  66510.000    1.520
  66540.000    1.554
  66570.000    1.541
  66600.000    1.478
  66630.000    1.525
  66660.000    1.522
  66690.000    1.514
  66720.000    1.571
  66750.000    1.583
  66780.000    1.507
  66810.000    1.496
  66840.000    1.527
  66870.000    1.593
  66900.000    1.579
  66930.000    1.538
  66960.000    1.522
  66990.000    1.529
  67020.000    1.474
  67050.000    1.479
  67080.000    1.461
  67110.000    1.430
  67140.000    1.493
  67170.000    1.450
  67200.000    1.590
  67230.000    1.469
  67260.000    1.506
  67290.000    1.522
  67320.000    1.435
  67350.000    1.464
  67380.000    1.447
  67410.000    1.518
  67440.000    1.581
  67470.000    1.526
  67500.000    1.565
  67530.000    1.468
  67560.000    1.437
  67590.000    1.536
  67620.000    1.468
  67650.000    1.509
  67680.000    1.576
  67710.000    1.482
  67740.000    1.461
  67770.000    1.453
  67800.000    1.488
  67830.000    1.458
  67860.000    1.513
  67890.000    1.511
  67920.000    1.506
  67950.000    1.513
  67980.000    1.486
  68010.000    1.446
  68040.000    1.476
  68070.000    1.502
  68100.000    1.485
  68130.000    1.448
  68160.000    1.472
  68190.000    1.456
  68220.000    1.484
  68250.000    1.552
  68280.000    1.603
  68310.000    1.464
  68340.000    1.589
  68370.000    1.551
  68400.000    1.458
  68430.000    1.484
  68460.000    1.533
  68490.000    1.405
  68520.000    1.506
  68550.000    1.472
  68580.000    1.446
  68610.000    1.447
  68640.000    1.481
  68670.000    1.511
  68700.000    1.578
  68730.000    1.454
  68760.000    1.521
  68790.000    1.433
  68820.000    1.490
  68850.000    1.478
  68880.000    1.589
  68910.000    1.450
  68940.000    1.483
  68970.000    1.472
  69000.000    1.509
  69030.000    1.466
  69060.000    1.514
  69090.000    1.529
  69120.000    1.509
  69150.000    1.485
  69180.000    1.524
  69210.000    1.482
  69240.000    1.510
  69270.000    1.518
  69300.000    1.473
  69330.000    1.508
  69360.000    1.479
  69390.000    1.467
  69420.000    1.514
  69450.000    1.464
  69480.000    1.449
  69510.000    1.505
  69540.000    1.529
  69570.000    1.549
  69600.000    1.454
  69630.000    1.504
  69660.000    1.465
  69690.000    1.467
  69720.000    1.447
  69750.000    1.520
  69780.000    1.550
  69810.000    1.490
  69840.000    1.474
  69870.000    1.554
  69900.000    1.463
  69930.000    1.465
  69960.000    1.472
  69990.000    1.439
  70020.000    1.451
  70050.000    1.500
  70080.000    1.424
  70110.000    1.466
  70140.000    1.488
  70170.000    1.524
  70200.000    1.417
  70230.000    1.506
  70260.000    1.466
  70290.000    1.548
  70320.000    1.443
  70350.000    1.502
  70380.000    1.500
  70410.000    1.529
  70440.000    1.505
  70470.000    1.470
  70500.000    1.476
  70530.000    1.508
  70560.000    1.484
  70590.000    1.485
  70620.000    1.504
  70650.000    1.496
  70680.000    1.471
  70710.000    1.638
  70740.000    1.521
  70770.000    1.463
  70800.000    1.445
  70830.000    1.546
  70860.000    1.491
  70890.000    1.510
  70920.000    1.519
  70950.000    1.476
  70980.000    1.542
  71010.000    1.525
  71040.000    1.567
  71070.000    1.548
  71100.000    1.484
  71130.000    1.530
  71160.000    1.507
  71190.000    1.480
  71220.000    1.571
  71250.000    1.525
  71280.000    1.494
  71310.000    1.500
  71340.000    1.479
  71370.000    1.527
  71400.000    1.501
  71430.000    1.533
  71460.000    1.532
  71490.000    1.558
  71520.000    1.590
  71550.000    1.540
  71580.000    1.499
  71610.000    1.607
  71640.000    1.412
  71670.000    1.556
  71700.000    1.562
  71730.000    1.470
  71760.000    1.575
  71790.000    1.543
  71820.000    1.532
  71850.000    1.540
  71880.000    1.531
  71910.000    1.545
  71940.000    1.564
  71970.000    1.510
  72000.000    1.493
  72030.000    1.493
  72060.000    1.552
  72090.000    1.509
  72120.000    1.536
  72150.000    1.501
  72180.000    1.549
  72210.000    1.561
  72240.000    1.501
  72270.000    1.502
  72300.000    1.526
  72330.000    1.495
  72360.000    1.437
  72390.000    1.478
  72420.000    1.487
  72450.000    1.470
  72480.000    1.396
  72510.000    1.491
  72540.000    1.428
  72570.000    1.436
  72600.000    1.491
  72630.000    1.455
  72660.000    1.429
  72690.000    1.480
  72720.000    1.528
  72750.000    1.473
  72780.000    1.477
  72810.000    1.517
  72840.000    1.475
  72870.000    1.439
  72900.000    1.457
  72930.000    1.523
  72960.000    1.528
  72990.000    1.575
  73020.000    1.496
  73050.000    1.465
  73080.000    1.526
  73110.000    1.500
  73140.000    1.520
  73170.000    1.588
  73200.000    1.544
  73230.000    1.511
  73260.000    1.565
  73290.000    1.612
  73320.000    1.507
  73350.000    1.586
  73380.000    1.499
  73410.000    1.452
  73440.000    1.576
  73470.000    1.511
  73500.000    1.531
  73530.000    1.425
  73560.000    1.495
  73590.000    1.583
  73620.000    1.517
  73650.000    1.557
  73680.000    1.511
  73710.000    1.526
  73740.000    1.583
  73770.000    1.468
  73800.000    1.480
  73830.000    1.510
  73860.000    1.474
  73890.000    1.518
  73920.000    1.517
  73950.000    1.529
  73980.000    1.490
  74010.000    1.522
  74040.000    1.501
  74070.000    1.498
  74100.000    1.483
  74130.000    1.595
  74160.000    1.516
  74190.000    1.537
  74220.000    1.546
  74250.000    1.490
  74280.000    1.458
  74310.000    1.473
  74340.000    1.551
  74370.000    1.477
  74400.000    1.491
  74430.000    1.453
  74460.000    1.509
  74490.000    1.443
  74520.000    1.496
  74550.000    1.399
  74580.000    1.491
  74610.000    1.428
  74640.000    1.470
  74670.000    1.527
  74700.000    1.541
  74730.000    1.507
  74760.000    1.522
  74790.000    1.490
  74820.000    1.519
  74850.000    1.523
  74880.000    1.538
  74910.000    1.493
  74940.000    1.566
  74970.000    1.531
  75000.000    1.463
  75030.000    1.503
  75060.000    1.547
  75090.000    1.580
  75120.000    1.559
  75150.000    1.493
  75180.000    1.436
  75210.000    1.567
  75240.000    1.513
  75270.000    1.484
  75300.000    1.462
  75330.000    1.559
  75360.000    1.532
  75390.000    1.529
  75420.000    1.544
  75450.000    1.542
  75480.000    1.477
  75510.000    1.550
  75540.000    1.488
  75570.000    1.584
  75600.000    1.525
  75630.000    1.508
  75660.000    1.557
  75690.000    1.501
  75720.000    1.491
  75750.000    1.492
  75780.000    1.479
  75810.000    1.559
  75840.000    1.404
  75870.000    1.460
  75900.000    1.517
  75930.000    1.526
  75960.000    1.572
  75990.000    1.522
  76020.000    1.415
  76050.000    1.518
  76080.000    1.535
  76110.000    1.479
  76140.000    1.535
  76170.000    1.511
  76200.000    1.524
  76230.000    1.554
  76260.000    1.473
  76290.000    1.497
  76320.000    1.471
  76350.000    1.497
  76380.000    1.547
  76410.000    1.462
  76440.000    1.505
  76470.000    1.469
  76500.000    1.477
  76530.000    1.501
  76560.000    1.452
  76590.000    1.547
  76620.000    1.516
  76650.000    1.510
  76680.000    1.418
  76710.000    1.411
  76740.000    1.533
  76770.000    1.482
  76800.000    1.470
  76830.000    1.462
  76860.000    1.498
  76890.000    1.453
  76920.000    1.523
  76950.000    1.460
  76980.000    1.452
  77010.000    1.485
  77040.000    1.484
  77070.000    1.541
  77100.000    1.459
  77130.000    1.515
  77160.000    1.442
  77190.000    1.466
  77220.000    1.474
  77250.000    1.504
  77280.000    1.405
  77310.000    1.399
  77340.000    1.460
  77370.000    1.456
  77400.000    1.525
  77430.000    1.448
  77460.000    1.465
  77490.000    1.520
  77520.000    1.523
  77550.000    1.503
  77580.000    1.543
  77610.000    1.537
  77640.000    1.506
  77670.000    1.491
  77700.000    1.492
  77730.000    1.490
  77760.000    1.548
  77790.000    1.503
  77820.000    1.544
  77850.000    1.501
  77880.000    1.518
  77910.000    1.558
  77940.000    1.550
  77970.000    1.525
  78000.000    1.520
  78030.000    1.529
  78060.000    1.512
  78090.000    1.488
  78120.000    1.555
  78150.000    1.575
  78180.000    1.510
  78210.000    1.505
  78240.000    1.516
  78270.000    1.556
  78300.000    1.557
  78330.000    1.522
  78360.000    1.513
  78390.000    1.440
  78420.000    1.432
  78450.000    1.520
  78480.000    1.464
  78510.000    1.556
  78540.000    1.490
  78570.000    1.467
  78600.000    1.484
  78630.000    1.484
  78660.000    1.542
  78690.000    1.570
  78720.000    1.603
  78750.000    1.555
  78780.000    1.512
  78810.000    1.474
  78840.000    1.531
  78870.000    1.539
  78900.000    1.506
  78930.000    1.694
  78960.000    1.501
  78990.000    1.513
  79020.000    1.557
  79050.000    1.598
  79080.000    1.562
  79110.000    1.492
  79140.000    1.594
  79170.000    1.557
  79200.000    1.530
  79230.000    1.521
  79260.000    1.521
  79290.000    1.548
  79320.000    1.466
  79350.000    1.641
  79380.000    1.486
  79410.000    1.602
  79440.000    1.555
  79470.000    1.538
  79500.000    1.430
  79530.000    1.573
  79560.000    1.527
  79590.000    1.575
  79620.000    1.525
  79650.000    1.517
  79680.000    1.524
  79710.000    1.484
  79740.000    1.505
  79770.000    1.531
  79800.000    1.558
  79830.000    1.570
  79860.000    1.538
  79890.000    1.534
  79920.000    1.521
  79950.000    1.527
  79980.000    1.533
  80010.000    1.474
  80040.000    1.565
  80070.000    1.552
  80100.000    1.502
  80130.000    1.646
  80160.000    1.598
  80190.000    1.537
  80220.000    1.486
  80250.000    1.506
  80280.000    1.487
  80310.000    1.576
  80340.000    1.484
  80370.000    1.494
  80400.000    1.494
  80430.000    1.514
  80460.000    1.560
  80490.000    1.523
  80520.000    1.547
  80550.000    1.463
  80580.000    1.532
  80610.000    1.549
  80640.000    1.516
  80670.000    1.565
  80700.000    1.520
  80730.000    1.551
  80760.000    1.582
  80790.000    1.573
  80820.000    1.509
  80850.000    1.557
  80880.000    1.567
  80910.000    1.547
  80940.000    1.498
  80970.000    1.472
  81000.000    1.561
  81030.000    1.526
  81060.000    1.481
  81090.000    1.512
  81120.000    1.533
  81150.000    1.530
  81180.000    1.482
  81210.000    1.467
  81240.000    1.447
  81270.000    1.463
  81300.000    1.478
  81330.000    1.505
  81360.000    1.465
  81390.000    1.513
  81420.000    1.534
  81450.000    1.435
  81480.000    1.477
  81510.000    1.473
  81540.000    1.477
  81570.000    1.531
  81600.000    1.544
  81630.000    1.564
  81660.000    1.645
  81690.000    1.555
  81720.000    1.589
  81750.000    1.536
  81780.000    1.499
  81810.000    1.505
  81840.000    1.541
  81870.000    1.566
  81900.000    1.536
  81930.000    1.505
  81960.000    1.498
  81990.000    1.491
  82020.000    1.456
  82050.000    1.526
  82080.000    1.446
  82110.000    1.468
  82140.000    1.489
  82170.000    1.508
  82200.000    1.531
  82230.000    1.434
  82260.000    1.457
  82290.000    1.497
  82320.000    1.518
  82350.000    1.494
  82380.000    1.512
  82410.000    1.551
  82440.000    1.510
  82470.000    1.466
  82500.000    1.513
  82530.000    1.512
  82560.000    1.396
  82590.000    1.472
  82620.000    1.429
  82650.000    1.449
  82680.000    1.502
  82710.000    1.450
  82740.000    1.449
  82770.000    1.485
  82800.000    1.444
  82830.000    1.428
  82860.000    1.475
  82890.000    1.442
  82920.000    1.582
  82950.000    1.504
  82980.000    1.495
  83010.000    1.474
  83040.000    1.454
  83070.000    1.481
  83100.000    1.501
  83130.000    1.502
  83160.000    1.501
  83190.000    1.450
  83220.000    1.461
  83250.000    1.569
  83280.000    1.474
  83310.000    1.564
  83340.000    1.500
  83370.000    1.525
  83400.000    1.557
  83430.000    1.511
  83460.000    1.592
  83490.000    1.479
  83520.000    1.501
  83550.000    1.478
  83580.000    1.468
  83610.000    1.441
  83640.000    1.475
  83670.000    1.571
  83700.000    1.523
  83730.000    1.550
  83760.000    1.521
  83790.000    1.537
  83820.000    1.459
  83850.000    1.444
  83880.000    1.460
  83910.000    1.403
  83940.000    1.463
  83970.000    1.498
  84000.000    1.428
  84030.000    1.495
  84060.000    1.555
  84090.000    1.569
  84120.000    1.459
  84150.000    1.489
  84180.000    1.542
  84210.000    1.542
  84240.000    1.534
  84270.000    1.519
  84300.000    1.506
  84330.000    1.508
  84360.000    1.525
  84390.000    1.468
  84420.000    1.473
  84450.000    1.572
  84480.000    1.547
  84510.000    1.527
  84540.000    1.509
  84570.000    1.493
  84600.000    1.516
  84630.000    1.469
  84660.000    1.514
  84690.000    1.545
  84720.000    1.513
  84750.000    1.505
  84780.000    1.530
  84810.000    1.510
  84840.000    1.533
  84870.000    1.549
  84900.000    1.499
  84930.000    1.500
  84960.000    1.525
  84990.000    1.567
  85020.000    1.507
  85050.000    1.530
  85080.000    1.519
  85110.000    1.584
  85140.000    1.535
  85170.000    1.595
  85200.000    1.545
  85230.000    1.535
  85260.000    1.543
  85290.000    1.520
  85320.000    1.486
  85350.000    1.522
  85380.000    1.492
  85410.000    1.592
  85440.000    1.472
  85470.000    1.528
  85500.000    1.579
  85530.000    1.568
  85560.000    1.607
  85590.000    1.531
  85620.000    1.518
  85650.000    1.542
  85680.000    1.596
  85710.000    1.506
  85740.000    1.491
  85770.000    1.566
  85800.000    1.535
  85830.000    1.554
  85860.000    1.530
  85890.000    1.586
  85920.000    1.534
  85950.000    1.561
  85980.000    1.536
  86010.000    1.534
  86040.000    1.610
  86070.000    1.621
  86100.000    1.569
  86130.000    1.538
  86160.000    1.530
  86190.000    1.521
  86220.000    1.544
  86250.000    1.487
  86280.000    1.542
  86310.000    1.496
  86340.000    1.536
  86370.000    1.548
  86400.000    1.584
  86430.000    1.619
  86460.000    1.504
  86490.000    1.490
  86520.000    1.516
  86550.000    1.510
  86580.000    1.523
  86610.000    1.511
  86640.000    1.514
  86670.000    1.572
  86700.000    1.475
  86730.000    1.491
  86760.000    1.609
  86790.000    1.472
  86820.000    1.483
  86850.000    1.561
  86880.000    1.532
  86910.000    1.464
  86940.000    1.501
  86970.000    1.470
  87000.000    1.563
  87030.000    1.498
  87060.000    1.530
  87090.000    1.534
  87120.000    1.510
  87150.000    1.508
  87180.000    1.485
  87210.000    1.486
  87240.000    1.537
  87270.000    1.540
  87300.000    1.517
  87330.000    1.504
  87360.000    1.557
  87390.000    1.693
  87420.000    1.501
  87450.000    1.524
  87480.000    1.471
  87510.000    1.487
  87540.000    1.511
  87570.000    1.529
  87600.000    1.531
  87630.000    1.489
  87660.000    1.516
  87690.000    1.481
  87720.000    1.538
  87750.000    1.522
  87780.000    1.513
  87810.000    1.471
  87840.000    1.510
  87870.000    1.551
  87900.000    1.547
  87930.000    1.480
  87960.000    1.529
  87990.000    1.509
  88020.000    1.519
  88050.000    1.512
  88080.000    1.493
  88110.000    1.468
  88140.000    1.528
  88170.000    1.527
  88200.000    1.530
  88230.000    1.489
  88260.000    1.553
  88290.000    1.588
  88320.000    1.544
  88350.000    1.532
  88380.000    1.498
  88410.000    1.511
  88440.000    1.521
  88470.000    1.486
  88500.000    1.575
  88530.000    1.530
  88560.000    1.540
  88590.000    1.558
  88620.000    1.554
  88650.000    1.518
  88680.000    1.476
  88710.000    1.528
  88740.000    1.532
  88770.000    1.529
  88800.000    1.531
  88830.000    1.497
  88860.000    1.544
  88890.000    1.555
  88920.000    1.583
  88950.000    1.562
  88980.000    1.523
  89010.000    1.523
  89040.000    1.483
  89070.000    1.522
  89100.000    1.505
  89130.000    1.527
  89160.000    1.490
  89190.000    1.552
  89220.000    1.556
  89250.000    1.559
  89280.000    1.569
  89310.000    1.539
  89340.000    1.492
  89370.000    1.432
  89400.000    1.521
  89430.000    1.493
  89460.000    1.490
  89490.000    1.514
  89520.000    1.455
  89550.000    1.440
  89580.000    1.489
  89610.000    1.454
  89640.000    1.546
  89670.000    1.442
  89700.000    1.449
  89730.000    1.501
  89760.000    1.442
  89790.000    1.505
  89820.000    1.553
  89850.000    1.486
  89880.000    1.486
  89910.000    1.461
  89940.000    1.521
  89970.000    1.567
  90000.000    1.481
  90030.000    1.549
  90060.000    1.531
  90090.000    1.550
  90120.000    1.494
  90150.000    1.562
  90180.000    1.412
  90210.000    1.557
  90240.000    1.482
  90270.000    1.492
  90300.000    1.536
  90330.000    1.507
  90360.000    1.521
  90390.000    1.573
  90420.000    1.549
  90450.000    1.535
  90480.000    1.516
  90510.000    1.518
  90540.000    1.545
  90570.000    1.542
  90600.000    1.526
  90630.000    1.467
  90660.000    1.550
  90690.000    1.535
  90720.000    1.528
  90750.000    1.525
  90780.000    1.533
  90810.000    1.526
  90840.000    1.463
  90870.000    1.447
  90900.000    1.508
  90930.000    1.458
  90960.000    1.525
  90990.000    1.514
  91020.000    1.491
  91050.000    1.480
  91080.000    1.501
  91110.000    1.496
  91140.000    1.539
  91170.000    1.491
  91200.000    1.469
  91230.000    1.487
  91260.000    1.550
  91290.000    1.482
  91320.000    1.490
  91350.000    1.484
  91380.000    1.532
  91410.000    1.475
  91440.000    1.461
  91470.000    1.534
  91500.000    1.467
  91530.000    1.485
  91560.000    1.495
  91590.000    1.505
  91620.000    1.518
  91650.000    1.447
  91680.000    1.482
  91710.000    1.500
  91740.000    1.487
  91770.000    1.511
  91800.000    1.480
  91830.000    1.508
  91860.000    1.526
  91890.000    1.475
  91920.000    1.557
  91950.000    1.490
  91980.000    1.515
  92010.000    1.472
  92040.000    1.475
  92070.000    1.495
  92100.000    1.484
  92130.000    1.515
  92160.000    1.492
  92190.000    1.490
  92220.000    1.505
  92250.000    1.536
  92280.000    1.469
  92310.000    1.448
  92340.000    1.498
  92370.000    1.474
  92400.000    1.452
  92430.000    1.513
  92460.000    1.510
  92490.000    1.525
  92520.000    1.516
  92550.000    1.525
  92580.000    1.481
  92610.000    1.490
  92640.000    1.496
  92670.000    1.469
  92700.000    1.460
  92730.000    1.497
  92760.000    1.475
  92790.000    1.521
  92820.000    1.507
  92850.000    1.518
  92880.000    1.492
  92910.000    1.543
  92940.000    1.529
  92970.000    1.602
  93000.000    1.475
  93030.000    1.560
  93060.000    1.475
  93090.000    1.463
  93120.000    1.499
  93150.000    1.464
  93180.000    1.510
  93210.000    1.564
  93240.000    1.480
  93270.000    1.502
  93300.000    1.510
  93330.000    1.506
  93360.000    1.544
  93390.000    1.491
  93420.000    1.507
  93450.000    1.468
  93480.000    1.504
  93510.000    1.500
  93540.000    1.459
  93570.000    1.455
  93600.000    1.514
  93630.000    1.493
  93660.000    1.490
  93690.000    1.504
  93720.000    1.497
  93750.000    1.426
  93780.000    1.452
  93810.000    1.466
  93840.000    1.522
  93870.000    1.533
  93900.000    1.463
  93930.000    1.520
  93960.000    1.495
  93990.000    1.504
  94020.000    1.458
  94050.000    1.536
  94080.000    1.464
  94110.000    1.509
  94140.000    1.491
  94170.000    1.493
  94200.000    1.492
  94230.000    1.509
  94260.000    1.527
  94290.000    1.474
  94320.000    1.481
  94350.000    1.576
  94380.000    1.483
  94410.000    1.508
  94440.000    1.518
  94470.000    1.456
  94500.000    1.455
  94530.000    1.494
  94560.000    1.539
  94590.000    1.516
  94620.000    1.481
  94650.000    1.506
  94680.000    1.518
  94710.000    1.498
  94740.000    1.462
  94770.000    1.488
  94800.000    1.498
  94830.000    1.522
  94860.000    1.525
  94890.000    1.482
  94920.000    1.506
  94950.000    1.510
  94980.000    1.469
  95010.000    1.508
  95040.000    1.489
  95070.000    1.566
  95100.000    1.470
  95130.000    1.530
  95160.000    1.495
  95190.000    1.534
  95220.000    1.559
  95250.000    1.523
  95280.000    1.498
  95310.000    1.584
  95340.000    1.503
  95370.000    1.564
  95400.000    1.517
  95430.000    1.554
  95460.000    1.512
  95490.000    1.473
  95520.000    1.568
  95550.000    1.594
  95580.000    1.557
  95610.000    1.574
  95640.000    1.545
  95670.000    1.530
  95700.000    1.494
  95730.000    1.550
  95760.000    1.507
  95790.000    1.508
  95820.000    1.540
  95850.000    1.509
  95880.000    1.511
  95910.000    1.509
  95940.000    1.551
  95970.000    1.537
  96000.000    1.500
  96030.000    1.603
  96060.000    1.537
  96090.000    1.538
  96120.000    1.500
  96150.000    1.504
  96180.000    1.536
  96210.000    1.436
  96240.000    1.540
  96270.000    1.538
  96300.000    1.561
  96330.000    1.562
  96360.000    1.575
  96390.000    1.511
  96420.000    1.508
  96450.000    1.503
  96480.000    1.518
  96510.000    1.457
  96540.000    1.594
  96570.000    1.500
  96600.000    1.588
  96630.000    1.460
  96660.000    1.598
  96690.000    1.512
  96720.000    1.525
  96750.000    1.541
  96780.000    1.522
  96810.000    1.470
  96840.000    1.531
  96870.000    1.505
  96900.000    1.514
  96930.000    1.602
  96960.000    1.623
  96990.000    1.558
  97020.000    1.541
  97050.000    1.523
  97080.000    1.500
  97110.000    1.522
  97140.000    1.481
  97170.000    1.494
  97200.000    1.478
  97230.000    1.517
  97260.000    1.531
  97290.000    1.516
  97320.000    1.563
  97350.000    1.501
  97380.000    1.560
  97410.000    1.513
  97440.000    1.555
  97470.000    1.466
  97500.000    1.491
  97530.000    1.505
  97560.000    1.549
  97590.000    1.538
  97620.000    1.510
  97650.000    1.576
  97680.000    1.503
  97710.000    1.454
  97740.000    1.502
  97770.000    1.498
  97800.000    1.635
  97830.000    1.557
  97860.000    1.586
  97890.000    1.550
  97920.000    1.440
  97950.000    1.466
  97980.000    1.540
  98010.000    1.555
  98040.000    1.517
  98070.000    1.523
  98100.000    1.515
  98130.000    1.566
  98160.000    1.467
  98190.000    1.501
  98220.000    1.495
  98250.000    1.474
  98280.000    1.510
  98310.000    1.554
  98340.000    1.471
  98370.000    1.510
  98400.000    1.559
  98430.000    1.511
  98460.000    1.592
  98490.000    1.509
  98520.000    1.520
  98550.000    1.518
  98580.000    1.466
  98610.000    1.476
  98640.000    1.511
  98670.000    1.618
  98700.000    1.510
  98730.000    1.542
  98760.000    1.532
  98790.000    1.562
  98820.000    1.569
  98850.000    1.505
  98880.000    1.565
  98910.000    1.615
  98940.000    1.636
  98970.000    1.511
  99000.000    1.584
  99030.000    1.503
  99060.000    1.566
  99090.000    1.565
  99120.000    1.494
  99150.000    1.557
  99180.000    1.560
  99210.000    1.573
  99240.000    1.550
  99270.000    1.588
  99300.000    1.513
  99330.000    1.535
  99360.000    1.470
  99390.000    1.551
  99420.000    1.585
  99450.000    1.553
  99480.000    1.521
  99510.000    1.518
  99540.000    1.572
  99570.000    1.535
  99600.000    1.514
  99630.000    1.522
  99660.000    1.567
  99690.000    1.497
  99720.000    1.560
  99750.000    1.471
  99780.000    1.639
  99810.000    1.583
  99840.000    1.572
  99870.000    1.537
  99900.000    1.539
  99930.000    1.590
  99960.000    1.555
  99990.000    1.575
