# Supplementary material for: Identification and validation of biomarkers associated with lactic acid metabolism in diabetic nephropathy
Source: PeerJ. 2026 Mar 3;14:e20761. doi: 10.7717/peerj.20761 (PMC12965171; doi:10.7717/peerj.20761)
Supplement: Supplemental Information 56 [file peerj-14-20761-s056.pdb]

REMARK    GENERATED BY TRJCONV
TITLE     Protein in water t=   0.00000 step= 0
REMARK    THIS IS A SIMULATION BOX
CRYST1   96.560   96.560   96.560  90.00  90.00  90.00 P 1           1
MODEL        1
ATOM      1  N   ASN A  19      53.370  52.940  13.720  1.00  0.00           N
ATOM      2  H1  ASN A  19      53.930  52.160  14.000  1.00  0.00           H
ATOM      3  H2  ASN A  19      52.440  52.570  13.590  1.00  0.00           H
ATOM      4  H3  ASN A  19      53.690  53.410  12.880  1.00  0.00           H
ATOM      5  CA  ASN A  19      53.340  53.900  14.850  1.00  0.00           C
ATOM      6  HA  ASN A  19      52.820  54.800  14.530  1.00  0.00           H
ATOM      7  CB  ASN A  19      52.590  53.320  16.040  1.00  0.00           C
ATOM      8  HB1 ASN A  19      53.140  52.470  16.440  1.00  0.00           H
ATOM      9  HB2 ASN A  19      51.630  52.940  15.710  1.00  0.00           H
ATOM     10  CG  ASN A  19      52.420  54.340  17.170  1.00  0.00           C
ATOM     11  OD1 ASN A  19      53.280  54.960  17.620  1.00  0.00           O
ATOM     12  ND2 ASN A  19      51.230  54.580  17.700  1.00  0.00           N
ATOM     13 HD21 ASN A  19      50.410  54.150  17.300  1.00  0.00           H
ATOM     14 HD22 ASN A  19      51.110  55.110  18.550  1.00  0.00           H
ATOM     15  C   ASN A  19      54.730  54.430  15.170  1.00  0.00           C
ATOM     16  O   ASN A  19      55.620  53.640  15.590  1.00  0.00           O
ATOM     17  N   PRO A  20      54.990  55.770  15.050  1.00  0.00           N
ATOM     18  CD  PRO A  20      54.050  56.760  14.570  1.00  0.00           C
ATOM     19  HD1 PRO A  20      53.560  57.240  15.410  1.00  0.00           H
ATOM     20  HD2 PRO A  20      53.260  56.400  13.920  1.00  0.00           H
ATOM     21  CG  PRO A  20      54.790  57.820  13.780  1.00  0.00           C
ATOM     22  HG1 PRO A  20      54.310  58.790  13.940  1.00  0.00           H
ATOM     23  HG2 PRO A  20      54.720  57.480  12.740  1.00  0.00           H
ATOM     24  CB  PRO A  20      56.220  57.650  14.340  1.00  0.00           C
ATOM     25  HB1 PRO A  20      56.540  58.600  14.770  1.00  0.00           H
ATOM     26  HB2 PRO A  20      56.880  57.430  13.500  1.00  0.00           H
ATOM     27  CA  PRO A  20      56.280  56.440  15.230  1.00  0.00           C
ATOM     28  HA  PRO A  20      57.060  55.780  14.860  1.00  0.00           H
ATOM     29  C   PRO A  20      56.570  56.740  16.730  1.00  0.00           C
ATOM     30  O   PRO A  20      57.630  57.310  16.990  1.00  0.00           O
ATOM     31  N   CYS A  21      55.730  56.430  17.700  1.00  0.00           N
ATOM     32  H   CYS A  21      54.890  55.970  17.380  1.00  0.00           H
ATOM     33  CA  CYS A  21      55.950  56.560  19.120  1.00  0.00           C
ATOM     34  HA  CYS A  21      56.860  57.140  19.260  1.00  0.00           H
ATOM     35  CB  CYS A  21      54.780  57.330  19.680  1.00  0.00           C
ATOM     36  HB1 CYS A  21      54.790  57.270  20.770  1.00  0.00           H
ATOM     37  HB2 CYS A  21      53.870  56.870  19.280  1.00  0.00           H
ATOM     38  SG  CYS A  21      54.630  59.090  19.350  1.00  0.00           S
ATOM     39  C   CYS A  21      56.170  55.150  19.790  1.00  0.00           C
ATOM     40  O   CYS A  21      55.950  55.000  21.030  1.00  0.00           O
ATOM     41  N   CYS A  22      56.390  54.110  18.950  1.00  0.00           N
ATOM     42  H   CYS A  22      56.400  54.160  17.940  1.00  0.00           H
ATOM     43  CA  CYS A  22      56.730  52.800  19.500  1.00  0.00           C
ATOM     44  HA  CYS A  22      55.990  52.650  20.280  1.00  0.00           H
ATOM     45  CB  CYS A  22      56.690  51.750  18.400  1.00  0.00           C
ATOM     46  HB1 CYS A  22      57.080  50.780  18.690  1.00  0.00           H
ATOM     47  HB2 CYS A  22      57.190  52.000  17.460  1.00  0.00           H
ATOM     48  SG  CYS A  22      54.950  51.310  18.000  1.00  0.00           S
ATOM     49  C   CYS A  22      58.080  52.770  20.160  1.00  0.00           C
ATOM     50  O   CYS A  22      58.220  51.960  21.110  1.00  0.00           O
ATOM     51  N   SER A  23      59.060  53.650  19.840  1.00  0.00           N
ATOM     52  H   SER A  23      58.930  54.170  18.980  1.00  0.00           H
ATOM     53  CA  SER A  23      60.290  53.710  20.480  1.00  0.00           C
ATOM     54  HA  SER A  23      60.700  52.710  20.630  1.00  0.00           H
ATOM     55  CB  SER A  23      61.280  54.500  19.580  1.00  0.00           C
ATOM     56  HB1 SER A  23      61.660  53.730  18.910  1.00  0.00           H
ATOM     57  HB2 SER A  23      62.060  54.950  20.190  1.00  0.00           H
ATOM     58  OG  SER A  23      60.740  55.540  18.820  1.00  0.00           O
ATOM     59  HG  SER A  23      61.500  55.830  18.300  1.00  0.00           H
ATOM     60  C   SER A  23      60.310  54.440  21.850  1.00  0.00           C
ATOM     61  O   SER A  23      61.370  54.490  22.500  1.00  0.00           O
ATOM     62  N   HIS A  24      59.100  54.920  22.290  1.00  0.00           N
ATOM     63  H   HIS A  24      58.320  54.810  21.670  1.00  0.00           H
ATOM     64  CA  HIS A  24      58.970  55.740  23.470  1.00  0.00           C
ATOM     65  HA  HIS A  24      57.960  56.120  23.350  1.00  0.00           H
ATOM     66  CB  HIS A  24      58.960  54.910  24.750  1.00  0.00           C
ATOM     67  HB1 HIS A  24      58.540  55.580  25.500  1.00  0.00           H
ATOM     68  HB2 HIS A  24      59.990  54.660  25.020  1.00  0.00           H
ATOM     69  CG  HIS A  24      58.160  53.690  24.840  1.00  0.00           C
ATOM     70  ND1 HIS A  24      56.840  53.600  24.340  1.00  0.00           N
ATOM     71  CE1 HIS A  24      56.560  52.270  24.230  1.00  0.00           C
ATOM     72  HE1 HIS A  24      55.600  51.830  24.000  1.00  0.00           H
ATOM     73  NE2 HIS A  24      57.580  51.560  24.750  1.00  0.00           N
ATOM     74  HE2 HIS A  24      57.590  50.560  24.680  1.00  0.00           H
ATOM     75  CD2 HIS A  24      58.620  52.370  24.980  1.00  0.00           C
ATOM     76  HD2 HIS A  24      59.630  52.110  25.260  1.00  0.00           H
ATOM     77  C   HIS A  24      59.910  56.950  23.510  1.00  0.00           C
ATOM     78  O   HIS A  24      60.580  57.220  24.490  1.00  0.00           O
ATOM     79  N   PRO A  25      59.960  57.880  22.550  1.00  0.00           N
ATOM     80  CD  PRO A  25      59.270  57.830  21.190  1.00  0.00           C
ATOM     81  HD1 PRO A  25      58.260  57.490  21.420  1.00  0.00           H
ATOM     82  HD2 PRO A  25      59.620  57.080  20.480  1.00  0.00           H
ATOM     83  CG  PRO A  25      59.400  59.210  20.630  1.00  0.00           C
ATOM     84  HG1 PRO A  25      58.870  59.950  21.220  1.00  0.00           H
ATOM     85  HG2 PRO A  25      59.250  59.310  19.550  1.00  0.00           H
ATOM     86  CB  PRO A  25      60.880  59.360  21.000  1.00  0.00           C
ATOM     87  HB1 PRO A  25      61.220  60.400  20.930  1.00  0.00           H
ATOM     88  HB2 PRO A  25      61.510  58.720  20.390  1.00  0.00           H
ATOM     89  CA  PRO A  25      61.110  58.790  22.400  1.00  0.00           C
ATOM     90  HA  PRO A  25      62.070  58.270  22.340  1.00  0.00           H
ATOM     91  C   PRO A  25      61.190  59.920  23.430  1.00  0.00           C
ATOM     92  O   PRO A  25      62.320  60.330  23.830  1.00  0.00           O
ATOM     93  N   CYS A  26      60.020  60.540  23.720  1.00  0.00           N
ATOM     94  H   CYS A  26      59.150  60.140  23.390  1.00  0.00           H
ATOM     95  CA  CYS A  26      59.860  61.840  24.410  1.00  0.00           C
ATOM     96  HA  CYS A  26      60.530  62.600  24.010  1.00  0.00           H
ATOM     97  CB  CYS A  26      58.430  62.310  24.380  1.00  0.00           C
ATOM     98  HB1 CYS A  26      58.350  63.170  25.060  1.00  0.00           H
ATOM     99  HB2 CYS A  26      57.830  61.520  24.830  1.00  0.00           H
ATOM    100  SG  CYS A  26      57.700  62.670  22.720  1.00  0.00           S
ATOM    101  C   CYS A  26      60.210  61.550  25.850  1.00  0.00           C
ATOM    102  O   CYS A  26      59.700  60.660  26.510  1.00  0.00           O
ATOM    103  N   GLN A  27      61.160  62.280  26.500  1.00  0.00           N
ATOM    104  H   GLN A  27      61.690  63.010  26.050  1.00  0.00           H
ATOM    105  CA  GLN A  27      61.550  62.250  27.900  1.00  0.00           C
ATOM    106  HA  GLN A  27      61.390  61.230  28.250  1.00  0.00           H
ATOM    107  CB  GLN A  27      63.090  62.480  27.950  1.00  0.00           C
ATOM    108  HB1 GLN A  27      63.490  62.260  28.930  1.00  0.00           H
ATOM    109  HB2 GLN A  27      63.250  63.510  27.640  1.00  0.00           H
ATOM    110  CG  GLN A  27      63.920  61.620  26.970  1.00  0.00           C
ATOM    111  HG1 GLN A  27      65.000  61.760  27.030  1.00  0.00           H
ATOM    112  HG2 GLN A  27      63.620  61.760  25.930  1.00  0.00           H
ATOM    113  CD  GLN A  27      63.740  60.130  27.180  1.00  0.00           C
ATOM    114  OE1 GLN A  27      64.240  59.570  28.150  1.00  0.00           O
ATOM    115  NE2 GLN A  27      63.070  59.450  26.290  1.00  0.00           N
ATOM    116 HE21 GLN A  27      62.700  59.950  25.490  1.00  0.00           H
ATOM    117 HE22 GLN A  27      63.080  58.440  26.350  1.00  0.00           H
ATOM    118  C   GLN A  27      60.850  63.070  28.990  1.00  0.00           C
ATOM    119  O   GLN A  27      60.110  64.060  28.740  1.00  0.00           O
ATOM    120  N   ASN A  28      61.050  62.750  30.210  1.00  0.00           N
ATOM    121  H   ASN A  28      61.860  62.180  30.400  1.00  0.00           H
ATOM    122  CA  ASN A  28      60.580  63.550  31.330  1.00  0.00           C
ATOM    123  HA  ASN A  28      60.790  63.040  32.270  1.00  0.00           H
ATOM    124  CB  ASN A  28      61.480  64.820  31.490  1.00  0.00           C
ATOM    125  HB1 ASN A  28      61.220  65.290  32.440  1.00  0.00           H
ATOM    126  HB2 ASN A  28      61.260  65.450  30.630  1.00  0.00           H
ATOM    127  CG  ASN A  28      62.960  64.530  31.510  1.00  0.00           C
ATOM    128  OD1 ASN A  28      63.530  64.160  32.500  1.00  0.00           O
ATOM    129  ND2 ASN A  28      63.620  64.760  30.390  1.00  0.00           N
ATOM    130 HD21 ASN A  28      63.240  65.260  29.600  1.00  0.00           H
ATOM    131 HD22 ASN A  28      64.550  64.380  30.450  1.00  0.00           H
ATOM    132  C   ASN A  28      59.050  63.800  31.320  1.00  0.00           C
ATOM    133  O   ASN A  28      58.770  65.000  31.350  1.00  0.00           O
ATOM    134  N   ARG A  29      58.090  62.840  31.160  1.00  0.00           N
ATOM    135  H   ARG A  29      58.400  61.890  30.980  1.00  0.00           H
ATOM    136  CA  ARG A  29      56.650  63.080  31.080  1.00  0.00           C
ATOM    137  HA  ARG A  29      56.220  62.100  30.860  1.00  0.00           H
ATOM    138  CB  ARG A  29      56.100  63.520  32.460  1.00  0.00           C
ATOM    139  HB1 ARG A  29      55.020  63.570  32.380  1.00  0.00           H
ATOM    140  HB2 ARG A  29      56.430  64.510  32.770  1.00  0.00           H
ATOM    141  CG  ARG A  29      56.380  62.620  33.650  1.00  0.00           C
ATOM    142  HG1 ARG A  29      57.470  62.630  33.670  1.00  0.00           H
ATOM    143  HG2 ARG A  29      55.950  61.640  33.450  1.00  0.00           H
ATOM    144  CD  ARG A  29      55.880  63.240  34.960  1.00  0.00           C
ATOM    145  HD1 ARG A  29      56.370  64.200  35.070  1.00  0.00           H
ATOM    146  HD2 ARG A  29      56.210  62.620  35.790  1.00  0.00           H
ATOM    147  NE  ARG A  29      54.450  63.500  35.030  1.00  0.00           N
ATOM    148  HE  ARG A  29      53.910  63.010  34.340  1.00  0.00           H
ATOM    149  CZ  ARG A  29      53.830  63.960  36.120  1.00  0.00           C
ATOM    150  NH1 ARG A  29      54.430  64.590  37.080  1.00  0.00           N
ATOM    151 HH11 ARG A  29      55.410  64.830  36.950  1.00  0.00           H
ATOM    152 HH12 ARG A  29      54.150  64.720  38.040  1.00  0.00           H
ATOM    153  NH2 ARG A  29      52.550  63.780  36.230  1.00  0.00           N
ATOM    154 HH21 ARG A  29      51.960  63.470  35.470  1.00  0.00           H
ATOM    155 HH22 ARG A  29      52.060  64.130  37.040  1.00  0.00           H
ATOM    156  C   ARG A  29      56.040  63.980  29.940  1.00  0.00           C
ATOM    157  O   ARG A  29      54.830  64.190  29.870  1.00  0.00           O
ATOM    158  N   GLY A  30      56.880  64.360  28.980  1.00  0.00           N
ATOM    159  H   GLY A  30      57.870  64.240  29.160  1.00  0.00           H
ATOM    160  CA  GLY A  30      56.510  64.980  27.680  1.00  0.00           C
ATOM    161  HA1 GLY A  30      57.330  65.330  27.050  1.00  0.00           H
ATOM    162  HA2 GLY A  30      55.980  65.920  27.790  1.00  0.00           H
ATOM    163  C   GLY A  30      55.820  63.970  26.800  1.00  0.00           C
ATOM    164  O   GLY A  30      56.140  62.760  26.840  1.00  0.00           O
ATOM    165  N   VAL A  31      54.750  64.390  26.220  1.00  0.00           N
ATOM    166  H   VAL A  31      54.540  65.350  26.410  1.00  0.00           H
ATOM    167  CA  VAL A  31      53.860  63.500  25.440  1.00  0.00           C
ATOM    168  HA  VAL A  31      53.830  62.510  25.880  1.00  0.00           H
ATOM    169  CB  VAL A  31      52.380  64.010  25.720  1.00  0.00           C
ATOM    170  HB  VAL A  31      52.350  65.070  25.450  1.00  0.00           H
ATOM    171  CG1 VAL A  31      51.310  63.360  24.850  1.00  0.00           C
ATOM    172 HG11 VAL A  31      51.570  63.380  23.790  1.00  0.00           H
ATOM    173 HG12 VAL A  31      51.320  62.310  25.150  1.00  0.00           H
ATOM    174 HG13 VAL A  31      50.320  63.750  25.080  1.00  0.00           H
ATOM    175  CG2 VAL A  31      52.070  63.780  27.190  1.00  0.00           C
ATOM    176 HG21 VAL A  31      50.990  63.820  27.390  1.00  0.00           H
ATOM    177 HG22 VAL A  31      52.360  62.780  27.510  1.00  0.00           H
ATOM    178 HG23 VAL A  31      52.660  64.490  27.770  1.00  0.00           H
ATOM    179  C   VAL A  31      54.250  63.430  23.980  1.00  0.00           C
ATOM    180  O   VAL A  31      54.610  64.380  23.330  1.00  0.00           O
ATOM    181  N   CYS A  32      54.110  62.210  23.500  1.00  0.00           N
ATOM    182  H   CYS A  32      53.770  61.440  24.060  1.00  0.00           H
ATOM    183  CA  CYS A  32      54.290  61.800  22.050  1.00  0.00           C
ATOM    184  HA  CYS A  32      54.880  62.560  21.540  1.00  0.00           H
ATOM    185  CB  CYS A  32      55.170  60.540  22.050  1.00  0.00           C
ATOM    186  HB1 CYS A  32      54.520  59.740  22.390  1.00  0.00           H
ATOM    187  HB2 CYS A  32      55.940  60.610  22.820  1.00  0.00           H
ATOM    188  SG  CYS A  32      55.950  60.150  20.500  1.00  0.00           S
ATOM    189  C   CYS A  32      52.990  61.640  21.250  1.00  0.00           C
ATOM    190  O   CYS A  32      51.970  61.190  21.790  1.00  0.00           O
ATOM    191  N   MET A  33      53.010  62.140  20.000  1.00  0.00           N
ATOM    192  H   MET A  33      53.840  62.600  19.670  1.00  0.00           H
ATOM    193  CA  MET A  33      51.870  62.170  19.100  1.00  0.00           C
ATOM    194  HA  MET A  33      51.130  61.390  19.280  1.00  0.00           H
ATOM    195  CB  MET A  33      51.090  63.480  19.450  1.00  0.00           C
ATOM    196  HB1 MET A  33      51.790  64.260  19.160  1.00  0.00           H
ATOM    197  HB2 MET A  33      50.890  63.630  20.510  1.00  0.00           H
ATOM    198  CG  MET A  33      49.700  63.670  18.780  1.00  0.00           C
ATOM    199  HG1 MET A  33      48.990  63.050  19.310  1.00  0.00           H
ATOM    200  HG2 MET A  33      49.910  63.320  17.760  1.00  0.00           H
ATOM    201  SD  MET A  33      49.110  65.420  18.860  1.00  0.00           S
ATOM    202  CE  MET A  33      50.280  66.060  17.570  1.00  0.00           C
ATOM    203  HE1 MET A  33      50.070  65.650  16.580  1.00  0.00           H
ATOM    204  HE2 MET A  33      50.100  67.140  17.510  1.00  0.00           H
ATOM    205  HE3 MET A  33      51.330  65.940  17.840  1.00  0.00           H
ATOM    206  C   MET A  33      52.310  62.160  17.660  1.00  0.00           C
ATOM    207  O   MET A  33      53.370  62.670  17.320  1.00  0.00           O
ATOM    208  N   SER A  34      51.630  61.310  16.840  1.00  0.00           N
ATOM    209  H   SER A  34      50.830  60.820  17.220  1.00  0.00           H
ATOM    210  CA  SER A  34      51.970  61.040  15.400  1.00  0.00           C
ATOM    211  HA  SER A  34      53.050  60.940  15.310  1.00  0.00           H
ATOM    212  CB  SER A  34      51.310  59.730  14.920  1.00  0.00           C
ATOM    213  HB1 SER A  34      51.770  59.330  14.020  1.00  0.00           H
ATOM    214  HB2 SER A  34      50.240  59.910  14.870  1.00  0.00           H
ATOM    215  OG  SER A  34      51.450  58.610  15.860  1.00  0.00           O
ATOM    216  HG  SER A  34      51.040  57.860  15.430  1.00  0.00           H
ATOM    217  C   SER A  34      51.530  62.220  14.610  1.00  0.00           C
ATOM    218  O   SER A  34      50.340  62.410  14.590  1.00  0.00           O
ATOM    219  N   VAL A  35      52.460  62.980  14.000  1.00  0.00           N
ATOM    220  H   VAL A  35      53.410  62.770  14.290  1.00  0.00           H
ATOM    221  CA  VAL A  35      52.120  64.010  13.060  1.00  0.00           C
ATOM    222  HA  VAL A  35      51.080  64.240  13.320  1.00  0.00           H
ATOM    223  CB  VAL A  35      52.990  65.300  13.220  1.00  0.00           C
ATOM    224  HB  VAL A  35      52.830  65.940  12.350  1.00  0.00           H
ATOM    225  CG1 VAL A  35      52.660  66.050  14.480  1.00  0.00           C
ATOM    226 HG11 VAL A  35      53.120  67.030  14.640  1.00  0.00           H
ATOM    227 HG12 VAL A  35      51.590  66.280  14.540  1.00  0.00           H
ATOM    228 HG13 VAL A  35      52.920  65.430  15.340  1.00  0.00           H
ATOM    229  CG2 VAL A  35      54.510  65.000  13.340  1.00  0.00           C
ATOM    230 HG21 VAL A  35      54.700  64.330  12.500  1.00  0.00           H
ATOM    231 HG22 VAL A  35      55.170  65.860  13.330  1.00  0.00           H
ATOM    232 HG23 VAL A  35      54.860  64.410  14.200  1.00  0.00           H
ATOM    233  C   VAL A  35      52.080  63.550  11.530  1.00  0.00           C
ATOM    234  O   VAL A  35      51.540  64.270  10.690  1.00  0.00           O
ATOM    235  N   GLY A  36      52.410  62.300  11.210  1.00  0.00           N
ATOM    236  H   GLY A  36      52.910  61.770  11.910  1.00  0.00           H
ATOM    237  CA  GLY A  36      52.250  61.650   9.920  1.00  0.00           C
ATOM    238  HA1 GLY A  36      52.870  62.150   9.170  1.00  0.00           H
ATOM    239  HA2 GLY A  36      51.200  61.820   9.680  1.00  0.00           H
ATOM    240  C   GLY A  36      52.680  60.260   9.980  1.00  0.00           C
ATOM    241  O   GLY A  36      52.910  59.770  11.080  1.00  0.00           O
ATOM    242  N   PHE A  37      52.700  59.560   8.800  1.00  0.00           N
ATOM    243  H   PHE A  37      52.620  60.040   7.920  1.00  0.00           H
ATOM    244  CA  PHE A  37      52.900  58.080   8.660  1.00  0.00           C
ATOM    245  HA  PHE A  37      52.080  57.530   9.120  1.00  0.00           H
ATOM    246  CB  PHE A  37      52.970  57.660   7.170  1.00  0.00           C
ATOM    247  HB1 PHE A  37      53.270  56.620   7.230  1.00  0.00           H
ATOM    248  HB2 PHE A  37      53.780  58.230   6.710  1.00  0.00           H
ATOM    249  CG  PHE A  37      51.620  57.790   6.480  1.00  0.00           C
ATOM    250  CD1 PHE A  37      50.590  56.870   6.760  1.00  0.00           C
ATOM    251  HD1 PHE A  37      50.710  56.020   7.430  1.00  0.00           H
ATOM    252  CE1 PHE A  37      49.350  57.170   6.320  1.00  0.00           C
ATOM    253  HE1 PHE A  37      48.530  56.540   6.640  1.00  0.00           H
ATOM    254  CZ  PHE A  37      49.160  58.100   5.320  1.00  0.00           C
ATOM    255  HZ  PHE A  37      48.220  58.110   4.780  1.00  0.00           H
ATOM    256  CE2 PHE A  37      50.190  58.980   4.980  1.00  0.00           C
ATOM    257  HE2 PHE A  37      50.160  59.720   4.190  1.00  0.00           H
ATOM    258  CD2 PHE A  37      51.440  58.860   5.600  1.00  0.00           C
ATOM    259  HD2 PHE A  37      52.220  59.560   5.370  1.00  0.00           H
ATOM    260  C   PHE A  37      54.140  57.520   9.450  1.00  0.00           C
ATOM    261  O   PHE A  37      54.060  56.330   9.870  1.00  0.00           O
ATOM    262  N   ASP A  38      55.200  58.320   9.550  1.00  0.00           N
ATOM    263  H   ASP A  38      55.170  59.210   9.070  1.00  0.00           H
ATOM    264  CA  ASP A  38      56.500  57.990  10.170  1.00  0.00           C
ATOM    265  HA  ASP A  38      56.420  57.100  10.800  1.00  0.00           H
ATOM    266  CB  ASP A  38      57.490  57.660   9.050  1.00  0.00           C
ATOM    267  HB1 ASP A  38      57.180  56.660   8.730  1.00  0.00           H
ATOM    268  HB2 ASP A  38      58.530  57.580   9.370  1.00  0.00           H
ATOM    269  CG  ASP A  38      57.560  58.650   7.840  1.00  0.00           C
ATOM    270  OD1 ASP A  38      57.430  59.870   8.030  1.00  0.00           O
ATOM    271  OD2 ASP A  38      57.700  58.080   6.730  1.00  0.00           O
ATOM    272  C   ASP A  38      57.100  59.070  11.070  1.00  0.00           C
ATOM    273  O   ASP A  38      58.220  58.990  11.520  1.00  0.00           O
ATOM    274  N   GLN A  39      56.420  60.160  11.420  1.00  0.00           N
ATOM    275  H   GLN A  39      55.470  60.330  11.130  1.00  0.00           H
ATOM    276  CA  GLN A  39      56.940  61.320  12.210  1.00  0.00           C
ATOM    277  HA  GLN A  39      58.000  61.220  12.420  1.00  0.00           H
ATOM    278  CB  GLN A  39      56.830  62.620  11.370  1.00  0.00           C
ATOM    279  HB1 GLN A  39      57.070  63.420  12.060  1.00  0.00           H
ATOM    280  HB2 GLN A  39      55.870  62.770  10.880  1.00  0.00           H
ATOM    281  CG  GLN A  39      57.900  62.680  10.260  1.00  0.00           C
ATOM    282  HG1 GLN A  39      57.830  61.850   9.550  1.00  0.00           H
ATOM    283  HG2 GLN A  39      58.920  62.670  10.640  1.00  0.00           H
ATOM    284  CD  GLN A  39      57.830  63.970   9.460  1.00  0.00           C
ATOM    285  OE1 GLN A  39      57.180  64.910   9.850  1.00  0.00           O
ATOM    286  NE2 GLN A  39      58.470  64.000   8.330  1.00  0.00           N
ATOM    287 HE21 GLN A  39      59.050  63.220   8.050  1.00  0.00           H
ATOM    288 HE22 GLN A  39      58.400  64.790   7.700  1.00  0.00           H
ATOM    289  C   GLN A  39      56.180  61.430  13.570  1.00  0.00           C
ATOM    290  O   GLN A  39      54.960  61.370  13.660  1.00  0.00           O
ATOM    291  N   TYR A  40      56.900  61.670  14.660  1.00  0.00           N
ATOM    292  H   TYR A  40      57.910  61.710  14.540  1.00  0.00           H
ATOM    293  CA  TYR A  40      56.310  62.100  15.900  1.00  0.00           C
ATOM    294  HA  TYR A  40      55.220  62.120  15.870  1.00  0.00           H
ATOM    295  CB  TYR A  40      56.720  61.120  17.080  1.00  0.00           C
ATOM    296  HB1 TYR A  40      56.480  60.080  16.900  1.00  0.00           H
ATOM    297  HB2 TYR A  40      56.070  61.460  17.880  1.00  0.00           H
ATOM    298  CG  TYR A  40      58.210  61.140  17.430  1.00  0.00           C
ATOM    299  CD1 TYR A  40      59.150  60.420  16.710  1.00  0.00           C
ATOM    300  HD1 TYR A  40      58.790  59.570  16.140  1.00  0.00           H
ATOM    301  CE1 TYR A  40      60.530  60.660  16.890  1.00  0.00           C
ATOM    302  HE1 TYR A  40      61.280  60.070  16.390  1.00  0.00           H
ATOM    303  CZ  TYR A  40      60.900  61.590  17.900  1.00  0.00           C
ATOM    304  OH  TYR A  40      62.240  61.740  18.100  1.00  0.00           O
ATOM    305  HH  TYR A  40      62.420  62.270  18.880  1.00  0.00           H
ATOM    306  CE2 TYR A  40      59.990  62.240  18.700  1.00  0.00           C
ATOM    307  HE2 TYR A  40      60.330  62.980  19.410  1.00  0.00           H
ATOM    308  CD2 TYR A  40      58.600  62.050  18.480  1.00  0.00           C
ATOM    309  HD2 TYR A  40      57.870  62.670  18.970  1.00  0.00           H
ATOM    310  C   TYR A  40      56.690  63.600  16.170  1.00  0.00           C
ATOM    311  O   TYR A  40      57.680  64.110  15.650  1.00  0.00           O
ATOM    312  N   LYS A  41      55.840  64.260  17.000  1.00  0.00           N
ATOM    313  H   LYS A  41      55.070  63.700  17.360  1.00  0.00           H
ATOM    314  CA  LYS A  41      56.120  65.530  17.640  1.00  0.00           C
ATOM    315  HA  LYS A  41      57.180  65.790  17.520  1.00  0.00           H
ATOM    316  CB  LYS A  41      55.380  66.700  17.050  1.00  0.00           C
ATOM    317  HB1 LYS A  41      54.330  66.580  17.280  1.00  0.00           H
ATOM    318  HB2 LYS A  41      55.460  66.660  15.960  1.00  0.00           H
ATOM    319  CG  LYS A  41      55.770  68.060  17.610  1.00  0.00           C
ATOM    320  HG1 LYS A  41      56.840  68.130  17.400  1.00  0.00           H
ATOM    321  HG2 LYS A  41      55.640  67.950  18.690  1.00  0.00           H
ATOM    322  CD  LYS A  41      54.930  69.120  16.960  1.00  0.00           C
ATOM    323  HD1 LYS A  41      53.900  68.760  17.020  1.00  0.00           H
ATOM    324  HD2 LYS A  41      55.370  69.240  15.970  1.00  0.00           H
ATOM    325  CE  LYS A  41      54.950  70.480  17.800  1.00  0.00           C
ATOM    326  HE1 LYS A  41      55.950  70.730  18.160  1.00  0.00           H
ATOM    327  HE2 LYS A  41      54.260  70.370  18.630  1.00  0.00           H
ATOM    328  NZ  LYS A  41      54.480  71.550  16.960  1.00  0.00           N
ATOM    329  HZ1 LYS A  41      54.660  71.320  15.990  1.00  0.00           H
ATOM    330  HZ2 LYS A  41      53.480  71.660  17.010  1.00  0.00           H
ATOM    331  HZ3 LYS A  41      54.960  72.430  17.050  1.00  0.00           H
ATOM    332  C   LYS A  41      55.960  65.420  19.150  1.00  0.00           C
ATOM    333  O   LYS A  41      55.060  64.760  19.580  1.00  0.00           O
ATOM    334  N   CYS A  42      56.860  66.030  19.930  1.00  0.00           N
ATOM    335  H   CYS A  42      57.670  66.440  19.500  1.00  0.00           H
ATOM    336  CA  CYS A  42      56.840  65.820  21.390  1.00  0.00           C
ATOM    337  HA  CYS A  42      56.170  65.010  21.670  1.00  0.00           H
ATOM    338  CB  CYS A  42      58.230  65.530  21.980  1.00  0.00           C
ATOM    339  HB1 CYS A  42      58.090  65.800  23.030  1.00  0.00           H
ATOM    340  HB2 CYS A  42      58.930  66.250  21.570  1.00  0.00           H
ATOM    341  SG  CYS A  42      59.020  63.930  21.820  1.00  0.00           S
ATOM    342  C   CYS A  42      56.320  67.090  22.070  1.00  0.00           C
ATOM    343  O   CYS A  42      56.740  68.200  21.800  1.00  0.00           O
ATOM    344  N   ASP A  43      55.340  66.930  23.010  1.00  0.00           N
ATOM    345  H   ASP A  43      54.860  66.060  23.170  1.00  0.00           H
ATOM    346  CA  ASP A  43      54.890  68.090  23.800  1.00  0.00           C
ATOM    347  HA  ASP A  43      55.110  69.040  23.330  1.00  0.00           H
ATOM    348  CB  ASP A  43      53.350  68.020  23.890  1.00  0.00           C
ATOM    349  HB1 ASP A  43      53.110  67.050  24.320  1.00  0.00           H
ATOM    350  HB2 ASP A  43      52.960  68.080  22.870  1.00  0.00           H
ATOM    351  CG  ASP A  43      52.810  69.160  24.710  1.00  0.00           C
ATOM    352  OD1 ASP A  43      53.540  70.200  24.870  1.00  0.00           O
ATOM    353  OD2 ASP A  43      51.590  69.090  25.070  1.00  0.00           O
ATOM    354  C   ASP A  43      55.510  68.200  25.190  1.00  0.00           C
ATOM    355  O   ASP A  43      55.190  67.520  26.100  1.00  0.00           O
ATOM    356  N   CYS A  44      56.430  69.160  25.360  1.00  0.00           N
ATOM    357  H   CYS A  44      56.610  69.770  24.570  1.00  0.00           H
ATOM    358  CA  CYS A  44      57.210  69.400  26.600  1.00  0.00           C
ATOM    359  HA  CYS A  44      57.230  68.540  27.270  1.00  0.00           H
ATOM    360  CB  CYS A  44      58.670  69.900  26.350  1.00  0.00           C
ATOM    361  HB1 CYS A  44      59.260  69.740  27.260  1.00  0.00           H
ATOM    362  HB2 CYS A  44      58.680  70.980  26.230  1.00  0.00           H
ATOM    363  SG  CYS A  44      59.480  69.310  24.800  1.00  0.00           S
ATOM    364  C   CYS A  44      56.530  70.450  27.530  1.00  0.00           C
ATOM    365  O   CYS A  44      57.180  71.250  28.240  1.00  0.00           O
ATOM    366  N   THR A  45      55.190  70.640  27.420  1.00  0.00           N
ATOM    367  H   THR A  45      54.740  70.050  26.740  1.00  0.00           H
ATOM    368  CA  THR A  45      54.410  71.520  28.230  1.00  0.00           C
ATOM    369  HA  THR A  45      54.720  72.540  27.990  1.00  0.00           H
ATOM    370  CB  THR A  45      52.940  71.540  27.800  1.00  0.00           C
ATOM    371  HB  THR A  45      52.510  70.540  27.900  1.00  0.00           H
ATOM    372  CG2 THR A  45      52.120  72.600  28.570  1.00  0.00           C
ATOM    373 HG21 THR A  45      51.140  72.650  28.090  1.00  0.00           H
ATOM    374 HG22 THR A  45      51.860  72.160  29.540  1.00  0.00           H
ATOM    375 HG23 THR A  45      52.690  73.510  28.760  1.00  0.00           H
ATOM    376  OG1 THR A  45      52.730  71.880  26.530  1.00  0.00           O
ATOM    377  HG1 THR A  45      53.040  71.130  26.000  1.00  0.00           H
ATOM    378  C   THR A  45      54.600  71.300  29.740  1.00  0.00           C
ATOM    379  O   THR A  45      54.250  70.250  30.280  1.00  0.00           O
ATOM    380  N   ARG A  46      55.070  72.380  30.460  1.00  0.00           N
ATOM    381  H   ARG A  46      55.410  73.200  29.970  1.00  0.00           H
ATOM    382  CA  ARG A  46      55.080  72.400  31.930  1.00  0.00           C
ATOM    383  HA  ARG A  46      55.720  73.250  32.190  1.00  0.00           H
ATOM    384  CB  ARG A  46      53.660  72.650  32.510  1.00  0.00           C
ATOM    385  HB1 ARG A  46      53.730  72.750  33.590  1.00  0.00           H
ATOM    386  HB2 ARG A  46      53.130  71.700  32.370  1.00  0.00           H
ATOM    387  CG  ARG A  46      52.830  73.900  32.100  1.00  0.00           C
ATOM    388  HG1 ARG A  46      52.830  74.020  31.020  1.00  0.00           H
ATOM    389  HG2 ARG A  46      53.230  74.760  32.630  1.00  0.00           H
ATOM    390  CD  ARG A  46      51.430  73.910  32.670  1.00  0.00           C
ATOM    391  HD1 ARG A  46      50.980  74.880  32.460  1.00  0.00           H
ATOM    392  HD2 ARG A  46      51.560  73.780  33.750  1.00  0.00           H
ATOM    393  NE  ARG A  46      50.470  72.810  32.250  1.00  0.00           N
ATOM    394  HE  ARG A  46      50.420  72.030  32.880  1.00  0.00           H
ATOM    395  CZ  ARG A  46      49.600  72.850  31.230  1.00  0.00           C
ATOM    396  NH1 ARG A  46      49.520  73.870  30.380  1.00  0.00           N
ATOM    397 HH11 ARG A  46      50.110  74.680  30.500  1.00  0.00           H
ATOM    398 HH12 ARG A  46      48.980  73.740  29.540  1.00  0.00           H
ATOM    399  NH2 ARG A  46      48.910  71.750  30.900  1.00  0.00           N
ATOM    400 HH21 ARG A  46      49.030  70.950  31.500  1.00  0.00           H
ATOM    401 HH22 ARG A  46      48.450  71.780  30.000  1.00  0.00           H
ATOM    402  C   ARG A  46      55.900  71.260  32.620  1.00  0.00           C
ATOM    403  O   ARG A  46      55.750  71.130  33.820  1.00  0.00           O
ATOM    404  N   THR A  47      56.870  70.700  31.900  1.00  0.00           N
ATOM    405  H   THR A  47      56.910  70.960  30.920  1.00  0.00           H
ATOM    406  CA  THR A  47      57.730  69.640  32.290  1.00  0.00           C
ATOM    407  HA  THR A  47      57.250  69.010  33.040  1.00  0.00           H
ATOM    408  CB  THR A  47      57.900  68.580  31.130  1.00  0.00           C
ATOM    409  HB  THR A  47      58.480  67.750  31.520  1.00  0.00           H
ATOM    410  CG2 THR A  47      56.650  67.920  30.650  1.00  0.00           C
ATOM    411 HG21 THR A  47      56.100  67.600  31.530  1.00  0.00           H
ATOM    412 HG22 THR A  47      56.090  68.530  29.940  1.00  0.00           H
ATOM    413 HG23 THR A  47      56.940  67.050  30.060  1.00  0.00           H
ATOM    414  OG1 THR A  47      58.690  69.080  30.070  1.00  0.00           O
ATOM    415  HG1 THR A  47      58.960  68.280  29.610  1.00  0.00           H
ATOM    416  C   THR A  47      59.110  70.200  32.760  1.00  0.00           C
ATOM    417  O   THR A  47      59.750  69.450  33.490  1.00  0.00           O
ATOM    418  N   GLY A  48      59.530  71.370  32.320  1.00  0.00           N
ATOM    419  H   GLY A  48      58.950  72.030  31.810  1.00  0.00           H
ATOM    420  CA  GLY A  48      60.830  72.010  32.560  1.00  0.00           C
ATOM    421  HA1 GLY A  48      61.150  71.860  33.590  1.00  0.00           H
ATOM    422  HA2 GLY A  48      60.760  73.090  32.370  1.00  0.00           H
ATOM    423  C   GLY A  48      61.980  71.580  31.580  1.00  0.00           C
ATOM    424  O   GLY A  48      63.170  71.750  31.810  1.00  0.00           O
ATOM    425  N   PHE A  49      61.590  70.940  30.460  1.00  0.00           N
ATOM    426  H   PHE A  49      60.610  70.680  30.360  1.00  0.00           H
ATOM    427  CA  PHE A  49      62.450  70.470  29.370  1.00  0.00           C
ATOM    428  HA  PHE A  49      63.460  70.850  29.540  1.00  0.00           H
ATOM    429  CB  PHE A  49      62.460  68.910  29.370  1.00  0.00           C
ATOM    430  HB1 PHE A  49      63.060  68.640  28.500  1.00  0.00           H
ATOM    431  HB2 PHE A  49      61.450  68.520  29.290  1.00  0.00           H
ATOM    432  CG  PHE A  49      63.040  68.320  30.670  1.00  0.00           C
ATOM    433  CD1 PHE A  49      64.450  68.090  30.750  1.00  0.00           C
ATOM    434  HD1 PHE A  49      65.130  68.260  29.940  1.00  0.00           H
ATOM    435  CE1 PHE A  49      64.900  67.580  32.000  1.00  0.00           C
ATOM    436  HE1 PHE A  49      65.940  67.300  32.120  1.00  0.00           H
ATOM    437  CZ  PHE A  49      64.030  67.410  33.120  1.00  0.00           C
ATOM    438  HZ  PHE A  49      64.410  66.960  34.020  1.00  0.00           H
ATOM    439  CE2 PHE A  49      62.670  67.630  32.970  1.00  0.00           C
ATOM    440  HE2 PHE A  49      61.980  67.460  33.790  1.00  0.00           H
ATOM    441  CD2 PHE A  49      62.180  68.140  31.710  1.00  0.00           C
ATOM    442  HD2 PHE A  49      61.140  68.360  31.540  1.00  0.00           H
ATOM    443  C   PHE A  49      62.020  71.050  28.000  1.00  0.00           C
ATOM    444  O   PHE A  49      60.910  71.550  27.830  1.00  0.00           O
ATOM    445  N   TYR A  50      62.950  70.880  27.090  1.00  0.00           N
ATOM    446  H   TYR A  50      63.870  70.570  27.360  1.00  0.00           H
ATOM    447  CA  TYR A  50      62.730  71.230  25.700  1.00  0.00           C
ATOM    448  HA  TYR A  50      61.670  71.100  25.490  1.00  0.00           H
ATOM    449  CB  TYR A  50      62.980  72.760  25.490  1.00  0.00           C
ATOM    450  HB1 TYR A  50      62.350  73.370  26.120  1.00  0.00           H
ATOM    451  HB2 TYR A  50      62.530  72.970  24.520  1.00  0.00           H
ATOM    452  CG  TYR A  50      64.440  73.150  25.620  1.00  0.00           C
ATOM    453  CD1 TYR A  50      64.930  73.660  26.870  1.00  0.00           C
ATOM    454  HD1 TYR A  50      64.240  73.720  27.700  1.00  0.00           H
ATOM    455  CE1 TYR A  50      66.180  74.230  27.020  1.00  0.00           C
ATOM    456  HE1 TYR A  50      66.530  74.620  27.970  1.00  0.00           H
ATOM    457  CZ  TYR A  50      67.100  74.280  25.890  1.00  0.00           C
ATOM    458  OH  TYR A  50      68.340  74.730  26.000  1.00  0.00           O
ATOM    459  HH  TYR A  50      68.710  74.910  25.130  1.00  0.00           H
ATOM    460  CE2 TYR A  50      66.580  73.760  24.640  1.00  0.00           C
ATOM    461  HE2 TYR A  50      67.170  73.640  23.750  1.00  0.00           H
ATOM    462  CD2 TYR A  50      65.310  73.200  24.490  1.00  0.00           C
ATOM    463  HD2 TYR A  50      64.990  72.910  23.510  1.00  0.00           H
ATOM    464  C   TYR A  50      63.530  70.360  24.670  1.00  0.00           C
ATOM    465  O   TYR A  50      64.220  69.380  25.030  1.00  0.00           O
ATOM    466  N   GLY A  51      63.360  70.600  23.380  1.00  0.00           N
ATOM    467  H   GLY A  51      62.680  71.330  23.220  1.00  0.00           H
ATOM    468  CA  GLY A  51      63.960  69.960  22.170  1.00  0.00           C
ATOM    469  HA1 GLY A  51      64.950  69.570  22.420  1.00  0.00           H
ATOM    470  HA2 GLY A  51      64.120  70.680  21.370  1.00  0.00           H
ATOM    471  C   GLY A  51      63.060  68.900  21.520  1.00  0.00           C
ATOM    472  O   GLY A  51      61.890  68.690  21.920  1.00  0.00           O
ATOM    473  N   GLU A  52      63.590  68.180  20.540  1.00  0.00           N
ATOM    474  H   GLU A  52      64.580  68.180  20.340  1.00  0.00           H
ATOM    475  CA  GLU A  52      62.880  67.130  19.790  1.00  0.00           C
ATOM    476  HA  GLU A  52      61.990  67.650  19.430  1.00  0.00           H
ATOM    477  CB  GLU A  52      63.850  66.530  18.790  1.00  0.00           C
ATOM    478  HB1 GLU A  52      64.630  65.980  19.310  1.00  0.00           H
ATOM    479  HB2 GLU A  52      64.390  67.310  18.250  1.00  0.00           H
ATOM    480  CG  GLU A  52      63.210  65.670  17.760  1.00  0.00           C
ATOM    481  HG1 GLU A  52      62.440  66.220  17.210  1.00  0.00           H
ATOM    482  HG2 GLU A  52      62.720  64.850  18.280  1.00  0.00           H
ATOM    483  CD  GLU A  52      64.230  65.280  16.740  1.00  0.00           C
ATOM    484  OE1 GLU A  52      64.310  64.060  16.410  1.00  0.00           O
ATOM    485  OE2 GLU A  52      65.070  66.150  16.300  1.00  0.00           O
ATOM    486  C   GLU A  52      62.340  66.020  20.710  1.00  0.00           C
ATOM    487  O   GLU A  52      61.330  65.440  20.380  1.00  0.00           O
ATOM    488  N   ASN A  53      63.000  65.710  21.820  1.00  0.00           N
ATOM    489  H   ASN A  53      63.910  66.140  21.950  1.00  0.00           H
ATOM    490  CA  ASN A  53      62.630  64.590  22.650  1.00  0.00           C
ATOM    491  HA  ASN A  53      61.810  64.080  22.140  1.00  0.00           H
ATOM    492  CB  ASN A  53      63.770  63.480  22.620  1.00  0.00           C
ATOM    493  HB1 ASN A  53      63.280  62.700  23.200  1.00  0.00           H
ATOM    494  HB2 ASN A  53      64.660  63.830  23.150  1.00  0.00           H
ATOM    495  CG  ASN A  53      64.140  62.980  21.210  1.00  0.00           C
ATOM    496  OD1 ASN A  53      63.390  62.410  20.440  1.00  0.00           O
ATOM    497  ND2 ASN A  53      65.280  63.380  20.670  1.00  0.00           N
ATOM    498 HD21 ASN A  53      65.980  63.840  21.250  1.00  0.00           H
ATOM    499 HD22 ASN A  53      65.590  63.040  19.770  1.00  0.00           H
ATOM    500  C   ASN A  53      62.240  65.090  24.090  1.00  0.00           C
ATOM    501  O   ASN A  53      62.300  64.290  25.020  1.00  0.00           O
ATOM    502  N   CYS A  54      62.000  66.330  24.310  1.00  0.00           N
ATOM    503  H   CYS A  54      61.940  66.900  23.480  1.00  0.00           H
ATOM    504  CA  CYS A  54      61.890  66.930  25.600  1.00  0.00           C
ATOM    505  HA  CYS A  54      62.070  68.010  25.660  1.00  0.00           H
ATOM    506  CB  CYS A  54      60.420  66.730  26.040  1.00  0.00           C
ATOM    507  HB1 CYS A  54      60.230  67.230  26.990  1.00  0.00           H
ATOM    508  HB2 CYS A  54      60.280  65.650  26.100  1.00  0.00           H
ATOM    509  SG  CYS A  54      59.190  67.410  24.950  1.00  0.00           S
ATOM    510  C   CYS A  54      62.910  66.550  26.660  1.00  0.00           C
ATOM    511  O   CYS A  54      62.470  66.160  27.740  1.00  0.00           O
ATOM    512  N   SER A  55      64.180  66.580  26.300  1.00  0.00           N
ATOM    513  H   SER A  55      64.280  66.930  25.350  1.00  0.00           H
ATOM    514  CA  SER A  55      65.330  66.100  27.090  1.00  0.00           C
ATOM    515  HA  SER A  55      64.900  65.960  28.080  1.00  0.00           H
ATOM    516  CB  SER A  55      65.900  64.730  26.570  1.00  0.00           C
ATOM    517  HB1 SER A  55      65.200  63.890  26.640  1.00  0.00           H
ATOM    518  HB2 SER A  55      66.850  64.510  27.060  1.00  0.00           H
ATOM    519  OG  SER A  55      66.270  64.810  25.230  1.00  0.00           O
ATOM    520  HG  SER A  55      66.700  63.960  25.070  1.00  0.00           H
ATOM    521  C   SER A  55      66.390  67.180  27.440  1.00  0.00           C
ATOM    522  O   SER A  55      67.190  66.760  28.240  1.00  0.00           O
ATOM    523  N   THR A  56      66.270  68.390  26.910  1.00  0.00           N
ATOM    524  H   THR A  56      65.560  68.620  26.220  1.00  0.00           H
ATOM    525  CA  THR A  56      67.200  69.440  27.330  1.00  0.00           C
ATOM    526  HA  THR A  56      68.100  68.980  27.740  1.00  0.00           H
ATOM    527  CB  THR A  56      67.690  70.300  26.160  1.00  0.00           C
ATOM    528  HB  THR A  56      67.010  71.130  25.980  1.00  0.00           H
ATOM    529  CG2 THR A  56      69.020  70.980  26.510  1.00  0.00           C
ATOM    530 HG21 THR A  56      69.380  71.520  25.630  1.00  0.00           H
ATOM    531 HG22 THR A  56      68.940  71.690  27.330  1.00  0.00           H
ATOM    532 HG23 THR A  56      69.750  70.220  26.810  1.00  0.00           H
ATOM    533  OG1 THR A  56      67.850  69.510  25.010  1.00  0.00           O
ATOM    534  HG1 THR A  56      67.770  68.580  25.270  1.00  0.00           H
ATOM    535  C   THR A  56      66.470  70.310  28.380  1.00  0.00           C
ATOM    536  O   THR A  56      65.400  70.840  28.100  1.00  0.00           O
ATOM    537  N   PRO A  57      67.110  70.460  29.610  1.00  0.00           N
ATOM    538  CD  PRO A  57      68.440  70.010  29.910  1.00  0.00           C
ATOM    539  HD1 PRO A  57      69.170  70.170  29.120  1.00  0.00           H
ATOM    540  HD2 PRO A  57      68.380  68.960  30.190  1.00  0.00           H
ATOM    541  CG  PRO A  57      68.800  70.810  31.200  1.00  0.00           C
ATOM    542  HG1 PRO A  57      69.100  71.850  31.100  1.00  0.00           H
ATOM    543  HG2 PRO A  57      69.560  70.350  31.830  1.00  0.00           H
ATOM    544  CB  PRO A  57      67.430  70.850  31.890  1.00  0.00           C
ATOM    545  HB1 PRO A  57      67.450  71.510  32.750  1.00  0.00           H
ATOM    546  HB2 PRO A  57      67.300  69.860  32.330  1.00  0.00           H
ATOM    547  CA  PRO A  57      66.530  71.250  30.680  1.00  0.00           C
ATOM    548  HA  PRO A  57      65.500  70.990  30.880  1.00  0.00           H
ATOM    549  C   PRO A  57      66.590  72.750  30.500  1.00  0.00           C
ATOM    550  O   PRO A  57      67.530  73.360  30.070  1.00  0.00           O
ATOM    551  N   GLU A  58      65.420  73.310  30.920  1.00  0.00           N
ATOM    552  H   GLU A  58      64.710  72.620  31.120  1.00  0.00           H
ATOM    553  CA  GLU A  58      65.340  74.700  31.380  1.00  0.00           C
ATOM    554  HA  GLU A  58      65.550  75.370  30.540  1.00  0.00           H
ATOM    555  CB  GLU A  58      63.910  74.960  31.770  1.00  0.00           C
ATOM    556  HB1 GLU A  58      63.760  75.890  32.320  1.00  0.00           H
ATOM    557  HB2 GLU A  58      63.550  74.110  32.340  1.00  0.00           H
ATOM    558  CG  GLU A  58      62.940  74.980  30.580  1.00  0.00           C
ATOM    559  HG1 GLU A  58      62.800  73.920  30.360  1.00  0.00           H
ATOM    560  HG2 GLU A  58      63.400  75.520  29.760  1.00  0.00           H
ATOM    561  CD  GLU A  58      61.600  75.640  30.810  1.00  0.00           C
ATOM    562  OE1 GLU A  58      60.660  75.030  30.310  1.00  0.00           O
ATOM    563  OE2 GLU A  58      61.490  76.750  31.340  1.00  0.00           O
ATOM    564  C   GLU A  58      66.370  74.950  32.500  1.00  0.00           C
ATOM    565  O   GLU A  58      66.810  74.090  33.280  1.00  0.00           O
ATOM    566  N   PHE A  59      66.800  76.190  32.720  1.00  0.00           N
ATOM    567  H   PHE A  59      66.350  76.890  32.160  1.00  0.00           H
ATOM    568  CA  PHE A  59      67.940  76.640  33.590  1.00  0.00           C
ATOM    569  HA  PHE A  59      68.850  76.160  33.220  1.00  0.00           H
ATOM    570  CB  PHE A  59      68.210  78.150  33.380  1.00  0.00           C
ATOM    571  HB1 PHE A  59      67.290  78.720  33.350  1.00  0.00           H
ATOM    572  HB2 PHE A  59      68.760  78.180  32.440  1.00  0.00           H
ATOM    573  CG  PHE A  59      69.060  78.880  34.360  1.00  0.00           C
ATOM    574  CD1 PHE A  59      68.660  79.140  35.670  1.00  0.00           C
ATOM    575  HD1 PHE A  59      67.670  78.820  35.950  1.00  0.00           H
ATOM    576  CE1 PHE A  59      69.490  79.840  36.620  1.00  0.00           C
ATOM    577  HE1 PHE A  59      69.180  79.860  37.650  1.00  0.00           H
ATOM    578  CZ  PHE A  59      70.600  80.410  36.120  1.00  0.00           C
ATOM    579  HZ  PHE A  59      71.370  80.870  36.720  1.00  0.00           H
ATOM    580  CE2 PHE A  59      70.920  80.340  34.760  1.00  0.00           C
ATOM    581  HE2 PHE A  59      71.770  80.930  34.450  1.00  0.00           H
ATOM    582  CD2 PHE A  59      70.160  79.570  33.890  1.00  0.00           C
ATOM    583  HD2 PHE A  59      70.470  79.560  32.860  1.00  0.00           H
ATOM    584  C   PHE A  59      67.670  76.360  35.080  1.00  0.00           C
ATOM    585  O   PHE A  59      68.600  75.880  35.700  1.00  0.00           O
ATOM    586  N   LEU A  60      66.420  76.480  35.600  1.00  0.00           N
ATOM    587  H   LEU A  60      65.750  76.970  35.020  1.00  0.00           H
ATOM    588  CA  LEU A  60      66.030  76.010  36.920  1.00  0.00           C
ATOM    589  HA  LEU A  60      66.790  76.330  37.620  1.00  0.00           H
ATOM    590  CB  LEU A  60      64.630  76.660  37.270  1.00  0.00           C
ATOM    591  HB1 LEU A  60      64.300  76.390  38.270  1.00  0.00           H
ATOM    592  HB2 LEU A  60      63.710  76.340  36.790  1.00  0.00           H
ATOM    593  CG  LEU A  60      64.700  78.210  37.330  1.00  0.00           C
ATOM    594  HG  LEU A  60      65.020  78.540  36.340  1.00  0.00           H
ATOM    595  CD1 LEU A  60      63.330  78.880  37.560  1.00  0.00           C
ATOM    596 HD11 LEU A  60      62.970  78.830  38.590  1.00  0.00           H
ATOM    597 HD12 LEU A  60      63.450  79.950  37.340  1.00  0.00           H
ATOM    598 HD13 LEU A  60      62.550  78.430  36.940  1.00  0.00           H
ATOM    599  CD2 LEU A  60      65.700  78.750  38.340  1.00  0.00           C
ATOM    600 HD21 LEU A  60      65.390  78.580  39.370  1.00  0.00           H
ATOM    601 HD22 LEU A  60      66.690  78.310  38.200  1.00  0.00           H
ATOM    602 HD23 LEU A  60      65.820  79.830  38.220  1.00  0.00           H
ATOM    603  C   LEU A  60      66.020  74.460  37.060  1.00  0.00           C
ATOM    604  O   LEU A  60      66.510  73.930  38.070  1.00  0.00           O
ATOM    605  N   THR A  61      65.530  73.790  36.000  1.00  0.00           N
ATOM    606  H   THR A  61      65.280  74.340  35.190  1.00  0.00           H
ATOM    607  CA  THR A  61      65.580  72.290  35.870  1.00  0.00           C
ATOM    608  HA  THR A  61      64.880  71.940  36.640  1.00  0.00           H
ATOM    609  CB  THR A  61      65.000  71.870  34.510  1.00  0.00           C
ATOM    610  HB  THR A  61      65.660  72.230  33.730  1.00  0.00           H
ATOM    611  CG2 THR A  61      64.820  70.400  34.290  1.00  0.00           C
ATOM    612 HG21 THR A  61      64.080  69.980  34.960  1.00  0.00           H
ATOM    613 HG22 THR A  61      64.420  70.210  33.290  1.00  0.00           H
ATOM    614 HG23 THR A  61      65.780  69.880  34.290  1.00  0.00           H
ATOM    615  OG1 THR A  61      63.780  72.560  34.200  1.00  0.00           O
ATOM    616  HG1 THR A  61      63.440  72.380  33.320  1.00  0.00           H
ATOM    617  C   THR A  61      66.980  71.660  35.900  1.00  0.00           C
ATOM    618  O   THR A  61      67.150  70.710  36.670  1.00  0.00           O
ATOM    619  N   ARG A  62      67.960  72.200  35.210  1.00  0.00           N
ATOM    620  H   ARG A  62      67.790  72.930  34.530  1.00  0.00           H
ATOM    621  CA  ARG A  62      69.350  71.750  35.320  1.00  0.00           C
ATOM    622  HA  ARG A  62      69.430  70.720  34.990  1.00  0.00           H
ATOM    623  CB  ARG A  62      70.210  72.520  34.240  1.00  0.00           C
ATOM    624  HB1 ARG A  62      70.140  73.590  34.470  1.00  0.00           H
ATOM    625  HB2 ARG A  62      69.730  72.360  33.280  1.00  0.00           H
ATOM    626  CG  ARG A  62      71.700  72.120  34.040  1.00  0.00           C
ATOM    627  HG1 ARG A  62      71.820  71.130  33.600  1.00  0.00           H
ATOM    628  HG2 ARG A  62      72.180  72.140  35.020  1.00  0.00           H
ATOM    629  CD  ARG A  62      72.470  73.090  33.070  1.00  0.00           C
ATOM    630  HD1 ARG A  62      73.500  73.290  33.350  1.00  0.00           H
ATOM    631  HD2 ARG A  62      72.160  74.110  33.260  1.00  0.00           H
ATOM    632  NE  ARG A  62      72.440  72.640  31.660  1.00  0.00           N
ATOM    633  HE  ARG A  62      72.360  71.630  31.620  1.00  0.00           H
ATOM    634  CZ  ARG A  62      72.800  73.310  30.550  1.00  0.00           C
ATOM    635  NH1 ARG A  62      73.230  74.580  30.510  1.00  0.00           N
ATOM    636 HH11 ARG A  62      73.010  75.130  31.320  1.00  0.00           H
ATOM    637 HH12 ARG A  62      73.270  75.120  29.650  1.00  0.00           H
ATOM    638  NH2 ARG A  62      72.750  72.680  29.420  1.00  0.00           N
ATOM    639 HH21 ARG A  62      72.390  71.740  29.420  1.00  0.00           H
ATOM    640 HH22 ARG A  62      73.100  73.120  28.580  1.00  0.00           H
ATOM    641  C   ARG A  62      69.880  71.770  36.780  1.00  0.00           C
ATOM    642  O   ARG A  62      70.630  70.880  37.150  1.00  0.00           O
ATOM    643  N   ILE A  63      69.490  72.790  37.550  1.00  0.00           N
ATOM    644  H   ILE A  63      68.800  73.430  37.200  1.00  0.00           H
ATOM    645  CA  ILE A  63      69.870  72.990  39.000  1.00  0.00           C
ATOM    646  HA  ILE A  63      70.890  72.660  39.170  1.00  0.00           H
ATOM    647  CB  ILE A  63      69.770  74.490  39.390  1.00  0.00           C
ATOM    648  HB  ILE A  63      68.730  74.780  39.200  1.00  0.00           H
ATOM    649  CG2 ILE A  63      70.100  74.770  40.900  1.00  0.00           C
ATOM    650 HG21 ILE A  63      69.910  75.780  41.270  1.00  0.00           H
ATOM    651 HG22 ILE A  63      69.340  74.200  41.440  1.00  0.00           H
ATOM    652 HG23 ILE A  63      71.120  74.450  41.130  1.00  0.00           H
ATOM    653  CG1 ILE A  63      70.580  75.390  38.440  1.00  0.00           C
ATOM    654 HG11 ILE A  63      70.040  75.350  37.500  1.00  0.00           H
ATOM    655 HG12 ILE A  63      71.600  75.030  38.310  1.00  0.00           H
ATOM    656  CD  ILE A  63      70.690  76.920  38.830  1.00  0.00           C
ATOM    657  HD1 ILE A  63      71.230  77.040  39.770  1.00  0.00           H
ATOM    658  HD2 ILE A  63      71.220  77.490  38.070  1.00  0.00           H
ATOM    659  HD3 ILE A  63      69.740  77.460  38.790  1.00  0.00           H
ATOM    660  C   ILE A  63      69.030  72.170  39.940  1.00  0.00           C
ATOM    661  O   ILE A  63      69.540  71.530  40.890  1.00  0.00           O
ATOM    662  N   LYS A  64      67.700  72.040  39.720  1.00  0.00           N
ATOM    663  H   LYS A  64      67.270  72.730  39.120  1.00  0.00           H
ATOM    664  CA  LYS A  64      66.860  71.120  40.470  1.00  0.00           C
ATOM    665  HA  LYS A  64      67.130  71.450  41.470  1.00  0.00           H
ATOM    666  CB  LYS A  64      65.340  71.150  40.220  1.00  0.00           C
ATOM    667  HB1 LYS A  64      64.890  70.370  40.840  1.00  0.00           H
ATOM    668  HB2 LYS A  64      65.100  70.960  39.180  1.00  0.00           H
ATOM    669  CG  LYS A  64      64.620  72.460  40.720  1.00  0.00           C
ATOM    670  HG1 LYS A  64      65.320  73.220  40.380  1.00  0.00           H
ATOM    671  HG2 LYS A  64      64.560  72.340  41.800  1.00  0.00           H
ATOM    672  CD  LYS A  64      63.270  72.730  40.090  1.00  0.00           C
ATOM    673  HD1 LYS A  64      62.530  72.000  40.420  1.00  0.00           H
ATOM    674  HD2 LYS A  64      63.240  72.630  39.010  1.00  0.00           H
ATOM    675  CE  LYS A  64      62.800  74.100  40.520  1.00  0.00           C
ATOM    676  HE1 LYS A  64      63.090  74.900  39.840  1.00  0.00           H
ATOM    677  HE2 LYS A  64      63.280  74.240  41.490  1.00  0.00           H
ATOM    678  NZ  LYS A  64      61.330  74.130  40.570  1.00  0.00           N
ATOM    679  HZ1 LYS A  64      60.870  74.020  39.680  1.00  0.00           H
ATOM    680  HZ2 LYS A  64      60.920  73.450  41.190  1.00  0.00           H
ATOM    681  HZ3 LYS A  64      61.020  75.020  40.940  1.00  0.00           H
ATOM    682  C   LYS A  64      67.370  69.710  40.350  1.00  0.00           C
ATOM    683  O   LYS A  64      67.680  69.210  41.400  1.00  0.00           O
ATOM    684  N   LEU A  65      67.640  69.180  39.160  1.00  0.00           N
ATOM    685  H   LEU A  65      67.600  69.780  38.350  1.00  0.00           H
ATOM    686  CA  LEU A  65      68.320  67.930  38.980  1.00  0.00           C
ATOM    687  HA  LEU A  65      67.640  67.160  39.340  1.00  0.00           H
ATOM    688  CB  LEU A  65      68.540  67.690  37.440  1.00  0.00           C
ATOM    689  HB1 LEU A  65      69.090  66.750  37.370  1.00  0.00           H
ATOM    690  HB2 LEU A  65      69.060  68.530  36.970  1.00  0.00           H
ATOM    691  CG  LEU A  65      67.160  67.470  36.760  1.00  0.00           C
ATOM    692  HG  LEU A  65      66.390  68.170  37.110  1.00  0.00           H
ATOM    693  CD1 LEU A  65      67.360  67.550  35.260  1.00  0.00           C
ATOM    694 HD11 LEU A  65      68.210  66.910  35.020  1.00  0.00           H
ATOM    695 HD12 LEU A  65      66.580  67.230  34.570  1.00  0.00           H
ATOM    696 HD13 LEU A  65      67.860  68.490  35.010  1.00  0.00           H
ATOM    697  CD2 LEU A  65      66.510  66.110  37.120  1.00  0.00           C
ATOM    698 HD21 LEU A  65      65.640  65.850  36.520  1.00  0.00           H
ATOM    699 HD22 LEU A  65      67.260  65.310  37.040  1.00  0.00           H
ATOM    700 HD23 LEU A  65      66.240  66.010  38.170  1.00  0.00           H
ATOM    701  C   LEU A  65      69.720  67.840  39.750  1.00  0.00           C
ATOM    702  O   LEU A  65      69.800  66.940  40.580  1.00  0.00           O
ATOM    703  N   PHE A  66      70.650  68.730  39.570  1.00  0.00           N
ATOM    704  H   PHE A  66      70.390  69.570  39.070  1.00  0.00           H
ATOM    705  CA  PHE A  66      72.020  68.700  40.080  1.00  0.00           C
ATOM    706  HA  PHE A  66      72.510  67.740  39.920  1.00  0.00           H
ATOM    707  CB  PHE A  66      73.060  69.730  39.520  1.00  0.00           C
ATOM    708  HB1 PHE A  66      72.730  70.760  39.490  1.00  0.00           H
ATOM    709  HB2 PHE A  66      72.970  69.430  38.470  1.00  0.00           H
ATOM    710  CG  PHE A  66      74.510  69.620  40.090  1.00  0.00           C
ATOM    711  CD1 PHE A  66      74.920  70.560  40.950  1.00  0.00           C
ATOM    712  HD1 PHE A  66      74.290  71.400  41.180  1.00  0.00           H
ATOM    713  CE1 PHE A  66      76.210  70.440  41.490  1.00  0.00           C
ATOM    714  HE1 PHE A  66      76.680  71.160  42.140  1.00  0.00           H
ATOM    715  CZ  PHE A  66      77.010  69.300  41.300  1.00  0.00           C
ATOM    716  HZ  PHE A  66      78.020  69.270  41.680  1.00  0.00           H
ATOM    717  CE2 PHE A  66      76.430  68.300  40.590  1.00  0.00           C
ATOM    718  HE2 PHE A  66      76.950  67.370  40.450  1.00  0.00           H
ATOM    719  CD2 PHE A  66      75.210  68.440  39.900  1.00  0.00           C
ATOM    720  HD2 PHE A  66      74.790  67.670  39.280  1.00  0.00           H
ATOM    721  C   PHE A  66      72.010  68.830  41.570  1.00  0.00           C
ATOM    722  O   PHE A  66      72.740  68.040  42.230  1.00  0.00           O
ATOM    723  N   LEU A  67      71.120  69.580  42.210  1.00  0.00           N
ATOM    724  H   LEU A  67      70.530  70.160  41.630  1.00  0.00           H
ATOM    725  CA  LEU A  67      70.990  69.730  43.690  1.00  0.00           C
ATOM    726  HA  LEU A  67      71.940  69.670  44.220  1.00  0.00           H
ATOM    727  CB  LEU A  67      70.310  71.030  43.960  1.00  0.00           C
ATOM    728  HB1 LEU A  67      69.810  70.930  44.930  1.00  0.00           H
ATOM    729  HB2 LEU A  67      69.530  71.150  43.200  1.00  0.00           H
ATOM    730  CG  LEU A  67      71.300  72.240  43.910  1.00  0.00           C
ATOM    731  HG  LEU A  67      71.700  72.310  42.900  1.00  0.00           H
ATOM    732  CD1 LEU A  67      70.370  73.460  44.300  1.00  0.00           C
ATOM    733 HD11 LEU A  67      70.210  73.440  45.380  1.00  0.00           H
ATOM    734 HD12 LEU A  67      70.950  74.340  44.010  1.00  0.00           H
ATOM    735 HD13 LEU A  67      69.390  73.370  43.840  1.00  0.00           H
ATOM    736  CD2 LEU A  67      72.510  72.260  44.870  1.00  0.00           C
ATOM    737 HD21 LEU A  67      73.310  71.650  44.470  1.00  0.00           H
ATOM    738 HD22 LEU A  67      72.910  73.280  44.850  1.00  0.00           H
ATOM    739 HD23 LEU A  67      72.240  72.090  45.910  1.00  0.00           H
ATOM    740  C   LEU A  67      70.250  68.500  44.320  1.00  0.00           C
ATOM    741  O   LEU A  67      70.390  68.290  45.540  1.00  0.00           O
ATOM    742  N   LYS A  68      69.490  67.730  43.560  1.00  0.00           N
ATOM    743  H   LYS A  68      69.590  67.860  42.560  1.00  0.00           H
ATOM    744  CA  LYS A  68      68.580  66.690  44.030  1.00  0.00           C
ATOM    745  HA  LYS A  68      68.100  67.090  44.930  1.00  0.00           H
ATOM    746  CB  LYS A  68      67.440  66.360  43.000  1.00  0.00           C
ATOM    747  HB1 LYS A  68      67.770  66.430  41.960  1.00  0.00           H
ATOM    748  HB2 LYS A  68      66.760  67.220  43.010  1.00  0.00           H
ATOM    749  CG  LYS A  68      66.760  64.980  43.200  1.00  0.00           C
ATOM    750  HG1 LYS A  68      66.440  64.970  44.250  1.00  0.00           H
ATOM    751  HG2 LYS A  68      67.470  64.210  42.910  1.00  0.00           H
ATOM    752  CD  LYS A  68      65.540  64.960  42.310  1.00  0.00           C
ATOM    753  HD1 LYS A  68      65.930  64.990  41.300  1.00  0.00           H
ATOM    754  HD2 LYS A  68      64.870  65.790  42.530  1.00  0.00           H
ATOM    755  CE  LYS A  68      64.590  63.750  42.620  1.00  0.00           C
ATOM    756  HE1 LYS A  68      63.980  63.910  43.510  1.00  0.00           H
ATOM    757  HE2 LYS A  68      65.210  62.850  42.600  1.00  0.00           H
ATOM    758  NZ  LYS A  68      63.530  63.630  41.600  1.00  0.00           N
ATOM    759  HZ1 LYS A  68      62.930  62.900  41.960  1.00  0.00           H
ATOM    760  HZ2 LYS A  68      63.020  64.500  41.580  1.00  0.00           H
ATOM    761  HZ3 LYS A  68      63.880  63.350  40.690  1.00  0.00           H
ATOM    762  C   LYS A  68      69.390  65.380  44.390  1.00  0.00           C
ATOM    763  O   LYS A  68      70.210  64.950  43.540  1.00  0.00           O
ATOM    764  N   PRO A  69      69.260  64.800  45.560  1.00  0.00           N
ATOM    765  CD  PRO A  69      68.450  65.280  46.650  1.00  0.00           C
ATOM    766  HD1 PRO A  69      67.450  65.480  46.280  1.00  0.00           H
ATOM    767  HD2 PRO A  69      68.980  66.170  47.010  1.00  0.00           H
ATOM    768  CG  PRO A  69      68.550  64.210  47.800  1.00  0.00           C
ATOM    769  HG1 PRO A  69      67.710  63.510  47.800  1.00  0.00           H
ATOM    770  HG2 PRO A  69      68.560  64.630  48.800  1.00  0.00           H
ATOM    771  CB  PRO A  69      69.830  63.420  47.550  1.00  0.00           C
ATOM    772  HB1 PRO A  69      69.830  62.370  47.820  1.00  0.00           H
ATOM    773  HB2 PRO A  69      70.630  64.020  47.990  1.00  0.00           H
ATOM    774  CA  PRO A  69      69.890  63.520  45.990  1.00  0.00           C
ATOM    775  HA  PRO A  69      70.960  63.500  45.800  1.00  0.00           H
ATOM    776  C   PRO A  69      69.200  62.290  45.390  1.00  0.00           C
ATOM    777  O   PRO A  69      67.970  62.350  45.140  1.00  0.00           O
ATOM    778  N   THR A  70      69.890  61.180  45.140  1.00  0.00           N
ATOM    779  H   THR A  70      70.890  61.180  45.300  1.00  0.00           H
ATOM    780  CA  THR A  70      69.240  59.940  44.780  1.00  0.00           C
ATOM    781  HA  THR A  70      68.720  60.170  43.860  1.00  0.00           H
ATOM    782  CB  THR A  70      70.300  58.810  44.390  1.00  0.00           C
ATOM    783  HB  THR A  70      69.860  57.920  43.930  1.00  0.00           H
ATOM    784  CG2 THR A  70      71.290  59.370  43.390  1.00  0.00           C
ATOM    785 HG21 THR A  70      71.870  58.530  43.010  1.00  0.00           H
ATOM    786 HG22 THR A  70      70.710  59.830  42.590  1.00  0.00           H
ATOM    787 HG23 THR A  70      72.030  60.050  43.800  1.00  0.00           H
ATOM    788  OG1 THR A  70      70.970  58.290  45.500  1.00  0.00           O
ATOM    789  HG1 THR A  70      71.620  57.670  45.170  1.00  0.00           H
ATOM    790  C   THR A  70      68.190  59.340  45.700  1.00  0.00           C
ATOM    791  O   THR A  70      68.280  59.600  46.910  1.00  0.00           O
ATOM    792  N   PRO A  71      67.280  58.500  45.150  1.00  0.00           N
ATOM    793  CD  PRO A  71      66.940  58.280  43.770  1.00  0.00           C
ATOM    794  HD1 PRO A  71      67.760  57.760  43.270  1.00  0.00           H
ATOM    795  HD2 PRO A  71      66.750  59.230  43.270  1.00  0.00           H
ATOM    796  CG  PRO A  71      65.710  57.370  43.740  1.00  0.00           C
ATOM    797  HG1 PRO A  71      65.920  56.490  43.130  1.00  0.00           H
ATOM    798  HG2 PRO A  71      64.870  58.010  43.480  1.00  0.00           H
ATOM    799  CB  PRO A  71      65.520  56.840  45.220  1.00  0.00           C
ATOM    800  HB1 PRO A  71      65.740  55.770  45.230  1.00  0.00           H
ATOM    801  HB2 PRO A  71      64.480  57.010  45.480  1.00  0.00           H
ATOM    802  CA  PRO A  71      66.410  57.760  46.060  1.00  0.00           C
ATOM    803  HA  PRO A  71      65.730  58.430  46.580  1.00  0.00           H
ATOM    804  C   PRO A  71      67.200  56.890  47.020  1.00  0.00           C
ATOM    805  O   PRO A  71      66.770  56.690  48.160  1.00  0.00           O
ATOM    806  N   ASN A  72      68.350  56.240  46.660  1.00  0.00           N
ATOM    807  H   ASN A  72      68.720  56.330  45.730  1.00  0.00           H
ATOM    808  CA  ASN A  72      69.180  55.550  47.630  1.00  0.00           C
ATOM    809  HA  ASN A  72      68.640  54.680  48.020  1.00  0.00           H
ATOM    810  CB  ASN A  72      70.360  54.930  46.900  1.00  0.00           C
ATOM    811  HB1 ASN A  72      71.190  54.680  47.560  1.00  0.00           H
ATOM    812  HB2 ASN A  72      70.800  55.650  46.210  1.00  0.00           H
ATOM    813  CG  ASN A  72      70.040  53.600  46.100  1.00  0.00           C
ATOM    814  OD1 ASN A  72      68.960  52.990  46.130  1.00  0.00           O
ATOM    815  ND2 ASN A  72      70.970  53.120  45.320  1.00  0.00           N
ATOM    816 HD21 ASN A  72      71.860  53.600  45.340  1.00  0.00           H
ATOM    817 HD22 ASN A  72      70.770  52.320  44.740  1.00  0.00           H
ATOM    818  C   ASN A  72      69.800  56.440  48.710  1.00  0.00           C
ATOM    819  O   ASN A  72      69.970  56.020  49.830  1.00  0.00           O
ATOM    820  N   THR A  73      70.150  57.700  48.420  1.00  0.00           N
ATOM    821  H   THR A  73      69.930  58.020  47.490  1.00  0.00           H
ATOM    822  CA  THR A  73      70.650  58.700  49.440  1.00  0.00           C
ATOM    823  HA  THR A  73      71.370  58.080  49.970  1.00  0.00           H
ATOM    824  CB  THR A  73      71.300  59.890  48.750  1.00  0.00           C
ATOM    825  HB  THR A  73      70.680  60.150  47.900  1.00  0.00           H
ATOM    826  CG2 THR A  73      71.570  61.120  49.620  1.00  0.00           C
ATOM    827 HG21 THR A  73      70.590  61.500  49.920  1.00  0.00           H
ATOM    828 HG22 THR A  73      72.260  60.960  50.450  1.00  0.00           H
ATOM    829 HG23 THR A  73      72.050  61.870  48.990  1.00  0.00           H
ATOM    830  OG1 THR A  73      72.590  59.500  48.270  1.00  0.00           O
ATOM    831  HG1 THR A  73      73.210  59.480  49.000  1.00  0.00           H
ATOM    832  C   THR A  73      69.540  59.110  50.430  1.00  0.00           C
ATOM    833  O   THR A  73      69.760  59.180  51.600  1.00  0.00           O
ATOM    834  N   VAL A  74      68.320  59.400  49.930  1.00  0.00           N
ATOM    835  H   VAL A  74      68.030  59.280  48.970  1.00  0.00           H
ATOM    836  CA  VAL A  74      67.130  59.810  50.750  1.00  0.00           C
ATOM    837  HA  VAL A  74      67.340  60.680  51.380  1.00  0.00           H
ATOM    838  CB  VAL A  74      65.920  60.160  49.790  1.00  0.00           C
ATOM    839  HB  VAL A  74      65.640  59.340  49.140  1.00  0.00           H
ATOM    840  CG1 VAL A  74      64.650  60.460  50.580  1.00  0.00           C
ATOM    841 HG11 VAL A  74      64.340  59.590  51.160  1.00  0.00           H
ATOM    842 HG12 VAL A  74      64.920  61.280  51.240  1.00  0.00           H
ATOM    843 HG13 VAL A  74      63.800  60.690  49.940  1.00  0.00           H
ATOM    844  CG2 VAL A  74      66.260  61.420  49.030  1.00  0.00           C
ATOM    845 HG21 VAL A  74      66.760  62.140  49.680  1.00  0.00           H
ATOM    846 HG22 VAL A  74      66.930  61.030  48.260  1.00  0.00           H
ATOM    847 HG23 VAL A  74      65.370  61.930  48.650  1.00  0.00           H
ATOM    848  C   VAL A  74      66.790  58.570  51.570  1.00  0.00           C
ATOM    849  O   VAL A  74      66.460  58.730  52.760  1.00  0.00           O
ATOM    850  N   HIS A  75      66.840  57.340  51.050  1.00  0.00           N
ATOM    851  H   HIS A  75      66.930  57.240  50.050  1.00  0.00           H
ATOM    852  CA  HIS A  75      66.530  56.160  51.900  1.00  0.00           C
ATOM    853  HA  HIS A  75      65.530  56.340  52.280  1.00  0.00           H
ATOM    854  CB  HIS A  75      66.410  54.870  51.010  1.00  0.00           C
ATOM    855  HB1 HIS A  75      67.390  54.520  50.660  1.00  0.00           H
ATOM    856  HB2 HIS A  75      65.910  55.130  50.080  1.00  0.00           H
ATOM    857  CG  HIS A  75      65.790  53.750  51.760  1.00  0.00           C
ATOM    858  ND1 HIS A  75      64.470  53.680  52.160  1.00  0.00           N
ATOM    859  CE1 HIS A  75      64.420  52.600  53.010  1.00  0.00           C
ATOM    860  HE1 HIS A  75      63.590  52.390  53.670  1.00  0.00           H
ATOM    861  NE2 HIS A  75      65.610  52.060  53.180  1.00  0.00           N
ATOM    862  HE2 HIS A  75      65.700  51.270  53.810  1.00  0.00           H
ATOM    863  CD2 HIS A  75      66.500  52.820  52.440  1.00  0.00           C
ATOM    864  HD2 HIS A  75      67.570  52.870  52.560  1.00  0.00           H
ATOM    865  C   HIS A  75      67.430  55.860  53.100  1.00  0.00           C
ATOM    866  O   HIS A  75      66.940  55.470  54.140  1.00  0.00           O
ATOM    867  N   TYR A  76      68.650  56.210  52.910  1.00  0.00           N
ATOM    868  H   TYR A  76      68.940  56.490  51.980  1.00  0.00           H
ATOM    869  CA  TYR A  76      69.670  56.190  53.880  1.00  0.00           C
ATOM    870  HA  TYR A  76      69.530  55.250  54.420  1.00  0.00           H
ATOM    871  CB  TYR A  76      71.120  56.100  53.240  1.00  0.00           C
ATOM    872  HB1 TYR A  76      71.140  56.940  52.540  1.00  0.00           H
ATOM    873  HB2 TYR A  76      71.190  55.200  52.630  1.00  0.00           H
ATOM    874  CG  TYR A  76      72.280  56.260  54.170  1.00  0.00           C
ATOM    875  CD1 TYR A  76      73.010  57.460  54.220  1.00  0.00           C
ATOM    876  HD1 TYR A  76      72.700  58.250  53.560  1.00  0.00           H
ATOM    877  CE1 TYR A  76      74.110  57.720  55.110  1.00  0.00           C
ATOM    878  HE1 TYR A  76      74.600  58.690  55.150  1.00  0.00           H
ATOM    879  CZ  TYR A  76      74.630  56.590  55.750  1.00  0.00           C
ATOM    880  OH  TYR A  76      75.840  56.680  56.390  1.00  0.00           O
ATOM    881  HH  TYR A  76      76.190  55.900  56.840  1.00  0.00           H
ATOM    882  CE2 TYR A  76      73.960  55.300  55.670  1.00  0.00           C
ATOM    883  HE2 TYR A  76      74.340  54.460  56.220  1.00  0.00           H
ATOM    884  CD2 TYR A  76      72.760  55.180  54.930  1.00  0.00           C
ATOM    885  HD2 TYR A  76      72.290  54.210  54.830  1.00  0.00           H
ATOM    886  C   TYR A  76      69.530  57.320  54.960  1.00  0.00           C
ATOM    887  O   TYR A  76      69.520  56.990  56.160  1.00  0.00           O
ATOM    888  N   ILE A  77      69.450  58.620  54.590  1.00  0.00           N
ATOM    889  H   ILE A  77      69.530  58.930  53.630  1.00  0.00           H
ATOM    890  CA  ILE A  77      69.160  59.670  55.540  1.00  0.00           C
ATOM    891  HA  ILE A  77      70.010  59.940  56.170  1.00  0.00           H
ATOM    892  CB  ILE A  77      68.980  60.980  54.700  1.00  0.00           C
ATOM    893  HB  ILE A  77      68.360  60.740  53.840  1.00  0.00           H
ATOM    894  CG2 ILE A  77      68.260  62.180  55.410  1.00  0.00           C
ATOM    895 HG21 ILE A  77      67.290  61.860  55.800  1.00  0.00           H
ATOM    896 HG22 ILE A  77      68.860  62.610  56.210  1.00  0.00           H
ATOM    897 HG23 ILE A  77      67.970  62.950  54.690  1.00  0.00           H
ATOM    898  CG1 ILE A  77      70.420  61.450  54.310  1.00  0.00           C
ATOM    899 HG11 ILE A  77      70.920  60.600  53.840  1.00  0.00           H
ATOM    900 HG12 ILE A  77      71.040  61.630  55.190  1.00  0.00           H
ATOM    901  CD  ILE A  77      70.550  62.550  53.310  1.00  0.00           C
ATOM    902  HD1 ILE A  77      70.010  63.400  53.720  1.00  0.00           H
ATOM    903  HD2 ILE A  77      71.610  62.800  53.300  1.00  0.00           H
ATOM    904  HD3 ILE A  77      70.060  62.400  52.340  1.00  0.00           H
ATOM    905  C   ILE A  77      67.860  59.440  56.370  1.00  0.00           C
ATOM    906  O   ILE A  77      67.820  59.940  57.490  1.00  0.00           O
ATOM    907  N   LEU A  78      66.810  58.780  55.790  1.00  0.00           N
ATOM    908  H   LEU A  78      66.810  58.480  54.830  1.00  0.00           H
ATOM    909  CA  LEU A  78      65.590  58.450  56.540  1.00  0.00           C
ATOM    910  HA  LEU A  78      65.480  59.200  57.330  1.00  0.00           H
ATOM    911  CB  LEU A  78      64.310  58.470  55.700  1.00  0.00           C
ATOM    912  HB1 LEU A  78      63.500  58.260  56.400  1.00  0.00           H
ATOM    913  HB2 LEU A  78      64.310  57.620  55.010  1.00  0.00           H
ATOM    914  CG  LEU A  78      64.060  59.870  54.900  1.00  0.00           C
ATOM    915  HG  LEU A  78      64.990  60.150  54.400  1.00  0.00           H
ATOM    916  CD1 LEU A  78      62.920  59.630  53.960  1.00  0.00           C
ATOM    917 HD11 LEU A  78      63.030  60.180  53.020  1.00  0.00           H
ATOM    918 HD12 LEU A  78      62.860  58.600  53.600  1.00  0.00           H
ATOM    919 HD13 LEU A  78      61.980  59.880  54.460  1.00  0.00           H
ATOM    920  CD2 LEU A  78      63.610  61.050  55.760  1.00  0.00           C
ATOM    921 HD21 LEU A  78      64.300  61.230  56.580  1.00  0.00           H
ATOM    922 HD22 LEU A  78      63.700  61.950  55.160  1.00  0.00           H
ATOM    923 HD23 LEU A  78      62.600  61.010  56.160  1.00  0.00           H
ATOM    924  C   LEU A  78      65.620  57.110  57.360  1.00  0.00           C
ATOM    925  O   LEU A  78      64.760  56.910  58.260  1.00  0.00           O
ATOM    926  N   THR A  79      66.690  56.320  57.260  1.00  0.00           N
ATOM    927  H   THR A  79      67.210  56.510  56.420  1.00  0.00           H
ATOM    928  CA  THR A  79      66.850  55.030  58.010  1.00  0.00           C
ATOM    929  HA  THR A  79      66.140  54.980  58.840  1.00  0.00           H
ATOM    930  CB  THR A  79      66.610  53.770  57.130  1.00  0.00           C
ATOM    931  HB  THR A  79      66.880  52.910  57.740  1.00  0.00           H
ATOM    932  CG2 THR A  79      65.210  53.650  56.560  1.00  0.00           C
ATOM    933 HG21 THR A  79      64.530  53.800  57.400  1.00  0.00           H
ATOM    934 HG22 THR A  79      64.960  54.290  55.710  1.00  0.00           H
ATOM    935 HG23 THR A  79      65.050  52.650  56.170  1.00  0.00           H
ATOM    936  OG1 THR A  79      67.470  53.730  55.960  1.00  0.00           O
ATOM    937  HG1 THR A  79      67.220  54.500  55.450  1.00  0.00           H
ATOM    938  C   THR A  79      68.130  54.950  58.840  1.00  0.00           C
ATOM    939  O   THR A  79      68.400  54.070  59.620  1.00  0.00           O
ATOM    940  N   HIS A  80      68.870  56.040  58.810  1.00  0.00           N
ATOM    941  H   HIS A  80      68.550  56.870  58.330  1.00  0.00           H
ATOM    942  CA  HIS A  80      70.000  56.310  59.710  1.00  0.00           C
ATOM    943  HA  HIS A  80      69.950  55.590  60.530  1.00  0.00           H
ATOM    944  CB  HIS A  80      71.300  56.060  58.930  1.00  0.00           C
ATOM    945  HB1 HIS A  80      72.140  56.620  59.360  1.00  0.00           H
ATOM    946  HB2 HIS A  80      71.270  56.480  57.930  1.00  0.00           H
ATOM    947  CG  HIS A  80      71.630  54.600  58.580  1.00  0.00           C
ATOM    948  ND1 HIS A  80      71.010  53.910  57.550  1.00  0.00           N
ATOM    949  CE1 HIS A  80      71.690  52.750  57.430  1.00  0.00           C
ATOM    950  HE1 HIS A  80      71.530  52.040  56.640  1.00  0.00           H
ATOM    951  NE2 HIS A  80      72.710  52.710  58.350  1.00  0.00           N
ATOM    952  HE2 HIS A  80      73.280  51.890  58.480  1.00  0.00           H
ATOM    953  CD2 HIS A  80      72.700  53.880  59.100  1.00  0.00           C
ATOM    954  HD2 HIS A  80      73.490  54.090  59.800  1.00  0.00           H
ATOM    955  C   HIS A  80      69.900  57.630  60.400  1.00  0.00           C
ATOM    956  O   HIS A  80      68.940  58.360  60.220  1.00  0.00           O
ATOM    957  N   PHE A  81      70.880  57.880  61.290  1.00  0.00           N
ATOM    958  H   PHE A  81      71.630  57.200  61.370  1.00  0.00           H
ATOM    959  CA  PHE A  81      70.910  59.080  62.240  1.00  0.00           C
ATOM    960  HA  PHE A  81      71.800  58.990  62.880  1.00  0.00           H
ATOM    961  CB  PHE A  81      71.040  60.440  61.490  1.00  0.00           C
ATOM    962  HB1 PHE A  81      71.560  61.130  62.150  1.00  0.00           H
ATOM    963  HB2 PHE A  81      70.090  60.880  61.190  1.00  0.00           H
ATOM    964  CG  PHE A  81      71.940  60.340  60.310  1.00  0.00           C
ATOM    965  CD1 PHE A  81      73.310  60.580  60.480  1.00  0.00           C
ATOM    966  HD1 PHE A  81      73.700  60.710  61.480  1.00  0.00           H
ATOM    967  CE1 PHE A  81      74.190  60.730  59.400  1.00  0.00           C
ATOM    968  HE1 PHE A  81      75.240  60.950  59.490  1.00  0.00           H
ATOM    969  CZ  PHE A  81      73.720  60.420  58.160  1.00  0.00           C
ATOM    970  HZ  PHE A  81      74.350  60.290  57.300  1.00  0.00           H
ATOM    971  CE2 PHE A  81      72.390  60.000  58.000  1.00  0.00           C
ATOM    972  HE2 PHE A  81      72.050  59.640  57.040  1.00  0.00           H
ATOM    973  CD2 PHE A  81      71.460  60.110  59.030  1.00  0.00           C
ATOM    974  HD2 PHE A  81      70.470  59.690  58.950  1.00  0.00           H
ATOM    975  C   PHE A  81      69.690  59.060  63.220  1.00  0.00           C
ATOM    976  O   PHE A  81      69.050  60.040  63.450  1.00  0.00           O
ATOM    977  N   LYS A  82      69.370  57.900  63.830  1.00  0.00           N
ATOM    978  H   LYS A  82      69.990  57.120  63.670  1.00  0.00           H
ATOM    979  CA  LYS A  82      68.220  57.780  64.790  1.00  0.00           C
ATOM    980  HA  LYS A  82      67.350  58.000  64.160  1.00  0.00           H
ATOM    981  CB  LYS A  82      68.190  56.390  65.460  1.00  0.00           C
ATOM    982  HB1 LYS A  82      69.000  56.290  66.180  1.00  0.00           H
ATOM    983  HB2 LYS A  82      68.450  55.660  64.690  1.00  0.00           H
ATOM    984  CG  LYS A  82      66.830  56.070  66.190  1.00  0.00           C
ATOM    985  HG1 LYS A  82      65.990  56.100  65.500  1.00  0.00           H
ATOM    986  HG2 LYS A  82      66.570  56.640  67.080  1.00  0.00           H
ATOM    987  CD  LYS A  82      66.830  54.540  66.610  1.00  0.00           C
ATOM    988  HD1 LYS A  82      67.620  54.300  67.330  1.00  0.00           H
ATOM    989  HD2 LYS A  82      66.950  53.830  65.800  1.00  0.00           H
ATOM    990  CE  LYS A  82      65.600  54.180  67.450  1.00  0.00           C
ATOM    991  HE1 LYS A  82      64.650  54.450  66.980  1.00  0.00           H
ATOM    992  HE2 LYS A  82      65.620  54.860  68.310  1.00  0.00           H
ATOM    993  NZ  LYS A  82      65.650  52.810  67.820  1.00  0.00           N
ATOM    994  HZ1 LYS A  82      66.560  52.640  68.230  1.00  0.00           H
ATOM    995  HZ2 LYS A  82      64.910  52.590  68.460  1.00  0.00           H
ATOM    996  HZ3 LYS A  82      65.550  52.220  67.000  1.00  0.00           H
ATOM    997  C   LYS A  82      68.120  58.900  65.830  1.00  0.00           C
ATOM    998  O   LYS A  82      67.050  59.370  66.130  1.00  0.00           O
ATOM    999  N   GLY A  83      69.150  59.360  66.420  1.00  0.00           N
ATOM   1000  H   GLY A  83      70.050  59.140  66.020  1.00  0.00           H
ATOM   1001  CA  GLY A  83      69.100  60.440  67.480  1.00  0.00           C
ATOM   1002  HA1 GLY A  83      70.090  60.650  67.870  1.00  0.00           H
ATOM   1003  HA2 GLY A  83      68.430  60.110  68.280  1.00  0.00           H
ATOM   1004  C   GLY A  83      68.710  61.800  66.800  1.00  0.00           C
ATOM   1005  O   GLY A  83      67.940  62.620  67.410  1.00  0.00           O
ATOM   1006  N   PHE A  84      69.150  62.030  65.620  1.00  0.00           N
ATOM   1007  H   PHE A  84      69.810  61.370  65.230  1.00  0.00           H
ATOM   1008  CA  PHE A  84      68.730  63.210  64.870  1.00  0.00           C
ATOM   1009  HA  PHE A  84      68.900  64.090  65.490  1.00  0.00           H
ATOM   1010  CB  PHE A  84      69.550  63.470  63.630  1.00  0.00           C
ATOM   1011  HB1 PHE A  84      69.690  62.530  63.090  1.00  0.00           H
ATOM   1012  HB2 PHE A  84      70.470  63.960  63.940  1.00  0.00           H
ATOM   1013  CG  PHE A  84      68.830  64.400  62.640  1.00  0.00           C
ATOM   1014  CD1 PHE A  84      68.030  63.870  61.590  1.00  0.00           C
ATOM   1015  HD1 PHE A  84      67.850  62.810  61.570  1.00  0.00           H
ATOM   1016  CE1 PHE A  84      67.410  64.680  60.650  1.00  0.00           C
ATOM   1017  HE1 PHE A  84      66.900  64.200  59.830  1.00  0.00           H
ATOM   1018  CZ  PHE A  84      67.620  66.050  60.690  1.00  0.00           C
ATOM   1019  HZ  PHE A  84      67.210  66.630  59.880  1.00  0.00           H
ATOM   1020  CE2 PHE A  84      68.400  66.620  61.660  1.00  0.00           C
ATOM   1021  HE2 PHE A  84      68.450  67.700  61.750  1.00  0.00           H
ATOM   1022  CD2 PHE A  84      69.030  65.790  62.680  1.00  0.00           C
ATOM   1023  HD2 PHE A  84      69.650  66.280  63.420  1.00  0.00           H
ATOM   1024  C   PHE A  84      67.220  63.290  64.600  1.00  0.00           C
ATOM   1025  O   PHE A  84      66.620  64.290  64.720  1.00  0.00           O
ATOM   1026  N   TRP A  85      66.660  62.160  64.320  1.00  0.00           N
ATOM   1027  H   TRP A  85      67.240  61.330  64.230  1.00  0.00           H
ATOM   1028  CA  TRP A  85      65.200  61.910  64.080  1.00  0.00           C
ATOM   1029  HA  TRP A  85      64.960  62.800  63.500  1.00  0.00           H
ATOM   1030  CB  TRP A  85      64.930  60.670  63.270  1.00  0.00           C
ATOM   1031  HB1 TRP A  85      63.850  60.530  63.340  1.00  0.00           H
ATOM   1032  HB2 TRP A  85      65.400  59.810  63.750  1.00  0.00           H
ATOM   1033  CG  TRP A  85      65.320  60.740  61.870  1.00  0.00           C
ATOM   1034  CD1 TRP A  85      66.370  60.030  61.370  1.00  0.00           C
ATOM   1035  HD1 TRP A  85      66.930  59.250  61.860  1.00  0.00           H
ATOM   1036  NE1 TRP A  85      66.520  60.420  60.030  1.00  0.00           N
ATOM   1037  HE1 TRP A  85      67.170  59.940  59.430  1.00  0.00           H
ATOM   1038  CE2 TRP A  85      65.700  61.470  59.740  1.00  0.00           C
ATOM   1039  CZ2 TRP A  85      65.540  62.260  58.600  1.00  0.00           C
ATOM   1040  HZ2 TRP A  85      66.170  62.140  57.730  1.00  0.00           H
ATOM   1041  CH2 TRP A  85      64.570  63.190  58.520  1.00  0.00           C
ATOM   1042  HH2 TRP A  85      64.340  63.740  57.610  1.00  0.00           H
ATOM   1043  CZ3 TRP A  85      63.740  63.360  59.620  1.00  0.00           C
ATOM   1044  HZ3 TRP A  85      62.890  64.030  59.550  1.00  0.00           H
ATOM   1045  CE3 TRP A  85      63.910  62.580  60.780  1.00  0.00           C
ATOM   1046  HE3 TRP A  85      63.240  62.810  61.590  1.00  0.00           H
ATOM   1047  CD2 TRP A  85      64.880  61.600  60.870  1.00  0.00           C
ATOM   1048  C   TRP A  85      64.430  62.040  65.420  1.00  0.00           C
ATOM   1049  O   TRP A  85      63.560  62.870  65.520  1.00  0.00           O
ATOM   1050  N   ASN A  86      64.890  61.450  66.480  1.00  0.00           N
ATOM   1051  H   ASN A  86      65.660  60.800  66.410  1.00  0.00           H
ATOM   1052  CA  ASN A  86      64.350  61.830  67.790  1.00  0.00           C
ATOM   1053  HA  ASN A  86      63.330  61.450  67.930  1.00  0.00           H
ATOM   1054  CB  ASN A  86      65.170  61.090  68.910  1.00  0.00           C
ATOM   1055  HB1 ASN A  86      64.770  61.420  69.870  1.00  0.00           H
ATOM   1056  HB2 ASN A  86      66.190  61.460  68.880  1.00  0.00           H
ATOM   1057  CG  ASN A  86      65.050  59.550  68.830  1.00  0.00           C
ATOM   1058  OD1 ASN A  86      64.140  59.010  68.230  1.00  0.00           O
ATOM   1059  ND2 ASN A  86      65.810  58.900  69.640  1.00  0.00           N
ATOM   1060 HD21 ASN A  86      66.370  59.380  70.330  1.00  0.00           H
ATOM   1061 HD22 ASN A  86      65.770  57.890  69.610  1.00  0.00           H
ATOM   1062  C   ASN A  86      64.410  63.310  68.050  1.00  0.00           C
ATOM   1063  O   ASN A  86      63.560  63.830  68.740  1.00  0.00           O
ATOM   1064  N   VAL A  87      65.410  64.050  67.520  1.00  0.00           N
ATOM   1065  H   VAL A  87      66.040  63.630  66.850  1.00  0.00           H
ATOM   1066  CA  VAL A  87      65.310  65.540  67.540  1.00  0.00           C
ATOM   1067  HA  VAL A  87      65.110  65.800  68.580  1.00  0.00           H
ATOM   1068  CB  VAL A  87      66.610  66.340  67.370  1.00  0.00           C
ATOM   1069  HB  VAL A  87      66.980  66.000  66.400  1.00  0.00           H
ATOM   1070  CG1 VAL A  87      66.440  67.840  67.430  1.00  0.00           C
ATOM   1071 HG11 VAL A  87      67.480  68.160  67.580  1.00  0.00           H
ATOM   1072 HG12 VAL A  87      65.900  68.310  66.610  1.00  0.00           H
ATOM   1073 HG13 VAL A  87      65.790  68.110  68.270  1.00  0.00           H
ATOM   1074  CG2 VAL A  87      67.600  65.900  68.420  1.00  0.00           C
ATOM   1075 HG21 VAL A  87      67.440  64.870  68.720  1.00  0.00           H
ATOM   1076 HG22 VAL A  87      68.650  66.150  68.250  1.00  0.00           H
ATOM   1077 HG23 VAL A  87      67.330  66.350  69.380  1.00  0.00           H
ATOM   1078  C   VAL A  87      64.180  66.110  66.740  1.00  0.00           C
ATOM   1079  O   VAL A  87      63.300  66.800  67.230  1.00  0.00           O
ATOM   1080  N   VAL A  88      64.160  65.770  65.450  1.00  0.00           N
ATOM   1081  H   VAL A  88      64.950  65.220  65.130  1.00  0.00           H
ATOM   1082  CA  VAL A  88      63.270  66.380  64.360  1.00  0.00           C
ATOM   1083  HA  VAL A  88      63.390  67.460  64.410  1.00  0.00           H
ATOM   1084  CB  VAL A  88      63.890  65.950  62.960  1.00  0.00           C
ATOM   1085  HB  VAL A  88      64.200  64.910  62.950  1.00  0.00           H
ATOM   1086  CG1 VAL A  88      62.770  65.910  61.860  1.00  0.00           C
ATOM   1087 HG11 VAL A  88      63.110  65.660  60.850  1.00  0.00           H
ATOM   1088 HG12 VAL A  88      62.040  65.130  62.080  1.00  0.00           H
ATOM   1089 HG13 VAL A  88      62.170  66.810  61.880  1.00  0.00           H
ATOM   1090  CG2 VAL A  88      65.030  67.010  62.670  1.00  0.00           C
ATOM   1091 HG21 VAL A  88      65.250  66.800  61.630  1.00  0.00           H
ATOM   1092 HG22 VAL A  88      64.550  67.990  62.660  1.00  0.00           H
ATOM   1093 HG23 VAL A  88      65.880  66.890  63.340  1.00  0.00           H
ATOM   1094  C   VAL A  88      61.750  65.990  64.540  1.00  0.00           C
ATOM   1095  O   VAL A  88      60.830  66.790  64.410  1.00  0.00           O
ATOM   1096  N   ASN A  89      61.520  64.780  65.090  1.00  0.00           N
ATOM   1097  H   ASN A  89      62.300  64.170  65.260  1.00  0.00           H
ATOM   1098  CA  ASN A  89      60.160  64.390  65.520  1.00  0.00           C
ATOM   1099  HA  ASN A  89      59.450  64.510  64.700  1.00  0.00           H
ATOM   1100  CB  ASN A  89      60.330  62.930  65.830  1.00  0.00           C
ATOM   1101  HB1 ASN A  89      59.460  62.540  66.360  1.00  0.00           H
ATOM   1102  HB2 ASN A  89      61.160  62.850  66.540  1.00  0.00           H
ATOM   1103  CG  ASN A  89      60.590  62.070  64.680  1.00  0.00           C
ATOM   1104  OD1 ASN A  89      60.460  62.520  63.540  1.00  0.00           O
ATOM   1105  ND2 ASN A  89      60.970  60.820  64.860  1.00  0.00           N
ATOM   1106 HD21 ASN A  89      61.100  60.490  65.810  1.00  0.00           H
ATOM   1107 HD22 ASN A  89      61.160  60.400  63.960  1.00  0.00           H
ATOM   1108  C   ASN A  89      59.510  65.240  66.660  1.00  0.00           C
ATOM   1109  O   ASN A  89      58.260  65.310  66.820  1.00  0.00           O
ATOM   1110  N   ASN A  90      60.340  65.800  67.520  1.00  0.00           N
ATOM   1111  H   ASN A  90      61.340  65.700  67.380  1.00  0.00           H
ATOM   1112  CA  ASN A  90      59.870  66.600  68.630  1.00  0.00           C
ATOM   1113  HA  ASN A  90      58.820  66.410  68.850  1.00  0.00           H
ATOM   1114  CB  ASN A  90      60.640  66.050  69.820  1.00  0.00           C
ATOM   1115  HB1 ASN A  90      60.470  66.720  70.660  1.00  0.00           H
ATOM   1116  HB2 ASN A  90      61.680  65.930  69.520  1.00  0.00           H
ATOM   1117  CG  ASN A  90      60.150  64.700  70.330  1.00  0.00           C
ATOM   1118  OD1 ASN A  90      59.070  64.630  70.990  1.00  0.00           O
ATOM   1119  ND2 ASN A  90      60.840  63.600  70.050  1.00  0.00           N
ATOM   1120 HD21 ASN A  90      61.690  63.610  69.500  1.00  0.00           H
ATOM   1121 HD22 ASN A  90      60.430  62.710  70.280  1.00  0.00           H
ATOM   1122  C   ASN A  90      60.030  68.120  68.480  1.00  0.00           C
ATOM   1123  O   ASN A  90      59.890  68.910  69.420  1.00  0.00           O
ATOM   1124  N   ILE A  91      60.270  68.530  67.230  1.00  0.00           N
ATOM   1125  H   ILE A  91      60.530  67.850  66.530  1.00  0.00           H
ATOM   1126  CA  ILE A  91      60.090  69.870  66.810  1.00  0.00           C
ATOM   1127  HA  ILE A  91      59.780  70.570  67.590  1.00  0.00           H
ATOM   1128  CB  ILE A  91      61.330  70.550  66.130  1.00  0.00           C
ATOM   1129  HB  ILE A  91      61.680  69.850  65.380  1.00  0.00           H
ATOM   1130  CG2 ILE A  91      61.170  71.900  65.280  1.00  0.00           C
ATOM   1131 HG21 ILE A  91      60.320  71.810  64.610  1.00  0.00           H
ATOM   1132 HG22 ILE A  91      61.060  72.780  65.910  1.00  0.00           H
ATOM   1133 HG23 ILE A  91      62.070  72.030  64.680  1.00  0.00           H
ATOM   1134  CG1 ILE A  91      62.470  70.640  67.180  1.00  0.00           C
ATOM   1135 HG11 ILE A  91      62.570  69.620  67.540  1.00  0.00           H
ATOM   1136 HG12 ILE A  91      62.160  71.340  67.960  1.00  0.00           H
ATOM   1137  CD  ILE A  91      63.860  70.990  66.700  1.00  0.00           C
ATOM   1138  HD1 ILE A  91      64.220  70.480  65.800  1.00  0.00           H
ATOM   1139  HD2 ILE A  91      63.980  72.050  66.500  1.00  0.00           H
ATOM   1140  HD3 ILE A  91      64.520  70.750  67.530  1.00  0.00           H
ATOM   1141  C   ILE A  91      59.010  69.790  65.790  1.00  0.00           C
ATOM   1142  O   ILE A  91      59.260  69.440  64.660  1.00  0.00           O
ATOM   1143  N   PRO A  92      57.740  70.070  66.180  1.00  0.00           N
ATOM   1144  CD  PRO A  92      57.310  70.320  67.520  1.00  0.00           C
ATOM   1145  HD1 PRO A  92      57.310  71.390  67.690  1.00  0.00           H
ATOM   1146  HD2 PRO A  92      57.830  69.720  68.280  1.00  0.00           H
ATOM   1147  CG  PRO A  92      55.840  69.940  67.560  1.00  0.00           C
ATOM   1148  HG1 PRO A  92      55.260  70.450  68.340  1.00  0.00           H
ATOM   1149  HG2 PRO A  92      55.670  68.880  67.720  1.00  0.00           H
ATOM   1150  CB  PRO A  92      55.390  70.360  66.170  1.00  0.00           C
ATOM   1151  HB1 PRO A  92      55.370  71.450  66.160  1.00  0.00           H
ATOM   1152  HB2 PRO A  92      54.450  69.920  65.840  1.00  0.00           H
ATOM   1153  CA  PRO A  92      56.550  69.840  65.300  1.00  0.00           C
ATOM   1154  HA  PRO A  92      56.500  68.780  65.080  1.00  0.00           H
ATOM   1155  C   PRO A  92      56.670  70.620  63.970  1.00  0.00           C
ATOM   1156  O   PRO A  92      56.320  70.030  62.960  1.00  0.00           O
ATOM   1157  N   PHE A  93      57.250  71.840  64.030  1.00  0.00           N
ATOM   1158  H   PHE A  93      57.510  72.240  64.920  1.00  0.00           H
ATOM   1159  CA  PHE A  93      57.390  72.570  62.750  1.00  0.00           C
ATOM   1160  HA  PHE A  93      56.390  72.870  62.420  1.00  0.00           H
ATOM   1161  CB  PHE A  93      57.910  73.880  63.090  1.00  0.00           C
ATOM   1162  HB1 PHE A  93      58.670  73.710  63.860  1.00  0.00           H
ATOM   1163  HB2 PHE A  93      57.200  74.510  63.620  1.00  0.00           H
ATOM   1164  CG  PHE A  93      58.430  74.690  61.980  1.00  0.00           C
ATOM   1165  CD1 PHE A  93      59.740  74.630  61.560  1.00  0.00           C
ATOM   1166  HD1 PHE A  93      60.370  73.960  62.120  1.00  0.00           H
ATOM   1167  CE1 PHE A  93      60.170  75.520  60.580  1.00  0.00           C
ATOM   1168  HE1 PHE A  93      61.210  75.520  60.260  1.00  0.00           H
ATOM   1169  CZ  PHE A  93      59.370  76.470  59.990  1.00  0.00           C
ATOM   1170  HZ  PHE A  93      59.770  77.060  59.170  1.00  0.00           H
ATOM   1171  CE2 PHE A  93      58.090  76.600  60.440  1.00  0.00           C
ATOM   1172  HE2 PHE A  93      57.390  77.350  60.110  1.00  0.00           H
ATOM   1173  CD2 PHE A  93      57.680  75.760  61.490  1.00  0.00           C
ATOM   1174  HD2 PHE A  93      56.680  75.970  61.860  1.00  0.00           H
ATOM   1175  C   PHE A  93      58.220  71.800  61.660  1.00  0.00           C
ATOM   1176  O   PHE A  93      57.810  71.780  60.510  1.00  0.00           O
ATOM   1177  N   LEU A  94      59.260  71.070  62.020  1.00  0.00           N
ATOM   1178  H   LEU A  94      59.220  70.850  63.000  1.00  0.00           H
ATOM   1179  CA  LEU A  94      60.110  70.260  61.160  1.00  0.00           C
ATOM   1180  HA  LEU A  94      60.170  70.830  60.230  1.00  0.00           H
ATOM   1181  CB  LEU A  94      61.570  69.930  61.790  1.00  0.00           C
ATOM   1182  HB1 LEU A  94      62.090  69.110  61.290  1.00  0.00           H
ATOM   1183  HB2 LEU A  94      61.430  69.600  62.820  1.00  0.00           H
ATOM   1184  CG  LEU A  94      62.410  71.170  61.760  1.00  0.00           C
ATOM   1185  HG  LEU A  94      61.880  71.950  62.300  1.00  0.00           H
ATOM   1186  CD1 LEU A  94      63.640  70.870  62.590  1.00  0.00           C
ATOM   1187 HD11 LEU A  94      64.230  71.790  62.530  1.00  0.00           H
ATOM   1188 HD12 LEU A  94      63.550  70.440  63.580  1.00  0.00           H
ATOM   1189 HD13 LEU A  94      64.270  70.200  62.000  1.00  0.00           H
ATOM   1190  CD2 LEU A  94      62.610  71.560  60.340  1.00  0.00           C
ATOM   1191 HD21 LEU A  94      61.830  72.230  59.990  1.00  0.00           H
ATOM   1192 HD22 LEU A  94      63.590  72.030  60.250  1.00  0.00           H
ATOM   1193 HD23 LEU A  94      62.700  70.660  59.720  1.00  0.00           H
ATOM   1194  C   LEU A  94      59.370  68.940  60.770  1.00  0.00           C
ATOM   1195  O   LEU A  94      59.280  68.600  59.550  1.00  0.00           O
ATOM   1196  N   ARG A  95      58.600  68.380  61.730  1.00  0.00           N
ATOM   1197  H   ARG A  95      58.760  68.740  62.650  1.00  0.00           H
ATOM   1198  CA  ARG A  95      57.750  67.240  61.490  1.00  0.00           C
ATOM   1199  HA  ARG A  95      58.380  66.470  61.050  1.00  0.00           H
ATOM   1200  CB  ARG A  95      57.330  66.700  62.880  1.00  0.00           C
ATOM   1201  HB1 ARG A  95      56.700  67.470  63.320  1.00  0.00           H
ATOM   1202  HB2 ARG A  95      58.190  66.600  63.540  1.00  0.00           H
ATOM   1203  CG  ARG A  95      56.640  65.340  62.590  1.00  0.00           C
ATOM   1204  HG1 ARG A  95      57.140  64.770  61.820  1.00  0.00           H
ATOM   1205  HG2 ARG A  95      55.720  65.680  62.110  1.00  0.00           H
ATOM   1206  CD  ARG A  95      56.220  64.540  63.840  1.00  0.00           C
ATOM   1207  HD1 ARG A  95      55.760  65.250  64.530  1.00  0.00           H
ATOM   1208  HD2 ARG A  95      57.140  64.230  64.330  1.00  0.00           H
ATOM   1209  NE  ARG A  95      55.230  63.460  63.460  1.00  0.00           N
ATOM   1210  HE  ARG A  95      55.370  62.910  62.620  1.00  0.00           H
ATOM   1211  CZ  ARG A  95      54.020  63.320  63.950  1.00  0.00           C
ATOM   1212  NH1 ARG A  95      53.330  64.220  64.530  1.00  0.00           N
ATOM   1213 HH11 ARG A  95      53.760  65.120  64.630  1.00  0.00           H
ATOM   1214 HH12 ARG A  95      52.380  64.050  64.850  1.00  0.00           H
ATOM   1215  NH2 ARG A  95      53.400  62.180  63.860  1.00  0.00           N
ATOM   1216 HH21 ARG A  95      53.880  61.380  63.470  1.00  0.00           H
ATOM   1217 HH22 ARG A  95      52.570  61.990  64.410  1.00  0.00           H
ATOM   1218  C   ARG A  95      56.580  67.450  60.530  1.00  0.00           C
ATOM   1219  O   ARG A  95      56.350  66.580  59.720  1.00  0.00           O
ATOM   1220  N   ASN A  96      56.000  68.660  60.570  1.00  0.00           N
ATOM   1221  H   ASN A  96      56.270  69.310  61.290  1.00  0.00           H
ATOM   1222  CA  ASN A  96      54.990  69.050  59.610  1.00  0.00           C
ATOM   1223  HA  ASN A  96      54.250  68.260  59.470  1.00  0.00           H
ATOM   1224  CB  ASN A  96      54.200  70.290  60.100  1.00  0.00           C
ATOM   1225  HB1 ASN A  96      53.710  70.840  59.300  1.00  0.00           H
ATOM   1226  HB2 ASN A  96      54.940  70.990  60.500  1.00  0.00           H
ATOM   1227  CG  ASN A  96      53.140  70.000  61.140  1.00  0.00           C
ATOM   1228  OD1 ASN A  96      52.990  68.900  61.660  1.00  0.00           O
ATOM   1229  ND2 ASN A  96      52.440  71.050  61.630  1.00  0.00           N
ATOM   1230 HD21 ASN A  96      52.560  71.990  61.300  1.00  0.00           H
ATOM   1231 HD22 ASN A  96      51.680  70.910  62.280  1.00  0.00           H
ATOM   1232  C   ASN A  96      55.680  69.430  58.220  1.00  0.00           C
ATOM   1233  O   ASN A  96      55.300  68.850  57.200  1.00  0.00           O
ATOM   1234  N   ALA A  97      56.780  70.200  58.330  1.00  0.00           N
ATOM   1235  H   ALA A  97      57.040  70.610  59.210  1.00  0.00           H
ATOM   1236  CA  ALA A  97      57.290  70.700  57.050  1.00  0.00           C
ATOM   1237  HA  ALA A  97      56.460  71.170  56.520  1.00  0.00           H
ATOM   1238  CB  ALA A  97      58.380  71.680  57.370  1.00  0.00           C
ATOM   1239  HB1 ALA A  97      58.850  72.050  56.450  1.00  0.00           H
ATOM   1240  HB2 ALA A  97      57.900  72.560  57.800  1.00  0.00           H
ATOM   1241  HB3 ALA A  97      59.100  71.240  58.050  1.00  0.00           H
ATOM   1242  C   ALA A  97      57.870  69.600  56.150  1.00  0.00           C
ATOM   1243  O   ALA A  97      57.740  69.650  54.920  1.00  0.00           O
ATOM   1244  N   ILE A  98      58.560  68.570  56.670  1.00  0.00           N
ATOM   1245  H   ILE A  98      58.860  68.680  57.630  1.00  0.00           H
ATOM   1246  CA  ILE A  98      59.030  67.450  55.960  1.00  0.00           C
ATOM   1247  HA  ILE A  98      59.530  67.750  55.040  1.00  0.00           H
ATOM   1248  CB  ILE A  98      60.150  66.680  56.690  1.00  0.00           C
ATOM   1249  HB  ILE A  98      59.680  66.360  57.630  1.00  0.00           H
ATOM   1250  CG2 ILE A  98      60.600  65.490  55.870  1.00  0.00           C
ATOM   1251 HG21 ILE A  98      61.310  64.890  56.450  1.00  0.00           H
ATOM   1252 HG22 ILE A  98      59.790  64.780  55.700  1.00  0.00           H
ATOM   1253 HG23 ILE A  98      61.040  65.830  54.940  1.00  0.00           H
ATOM   1254  CG1 ILE A  98      61.330  67.560  57.040  1.00  0.00           C
ATOM   1255 HG11 ILE A  98      60.990  68.510  57.460  1.00  0.00           H
ATOM   1256 HG12 ILE A  98      61.910  67.800  56.150  1.00  0.00           H
ATOM   1257  CD  ILE A  98      62.340  66.850  58.000  1.00  0.00           C
ATOM   1258  HD1 ILE A  98      62.430  65.780  57.780  1.00  0.00           H
ATOM   1259  HD2 ILE A  98      63.310  67.350  57.990  1.00  0.00           H
ATOM   1260  HD3 ILE A  98      61.940  67.030  59.000  1.00  0.00           H
ATOM   1261  C   ILE A  98      57.880  66.650  55.440  1.00  0.00           C
ATOM   1262  O   ILE A  98      57.930  66.130  54.310  1.00  0.00           O
ATOM   1263  N   MET A  99      56.740  66.590  56.150  1.00  0.00           N
ATOM   1264  H   MET A  99      56.650  67.180  56.970  1.00  0.00           H
ATOM   1265  CA  MET A  99      55.570  65.810  55.790  1.00  0.00           C
ATOM   1266  HA  MET A  99      55.880  64.920  55.250  1.00  0.00           H
ATOM   1267  CB  MET A  99      54.710  65.410  56.930  1.00  0.00           C
ATOM   1268  HB1 MET A  99      54.360  66.360  57.330  1.00  0.00           H
ATOM   1269  HB2 MET A  99      55.390  64.910  57.630  1.00  0.00           H
ATOM   1270  CG  MET A  99      53.560  64.470  56.550  1.00  0.00           C
ATOM   1271  HG1 MET A  99      53.040  64.850  55.670  1.00  0.00           H
ATOM   1272  HG2 MET A  99      52.910  64.400  57.420  1.00  0.00           H
ATOM   1273  SD  MET A  99      54.140  62.790  56.200  1.00  0.00           S
ATOM   1274  CE  MET A  99      52.720  61.800  55.740  1.00  0.00           C
ATOM   1275  HE1 MET A  99      53.000  60.770  55.530  1.00  0.00           H
ATOM   1276  HE2 MET A  99      52.020  61.800  56.580  1.00  0.00           H
ATOM   1277  HE3 MET A  99      52.190  62.300  54.930  1.00  0.00           H
ATOM   1278  C   MET A  99      54.730  66.610  54.720  1.00  0.00           C
ATOM   1279  O   MET A  99      54.420  65.940  53.770  1.00  0.00           O
ATOM   1280  N   SER A 100      54.660  67.920  54.750  1.00  0.00           N
ATOM   1281  H   SER A 100      55.160  68.340  55.530  1.00  0.00           H
ATOM   1282  CA  SER A 100      54.190  68.740  53.590  1.00  0.00           C
ATOM   1283  HA  SER A 100      53.190  68.420  53.320  1.00  0.00           H
ATOM   1284  CB  SER A 100      54.240  70.230  53.970  1.00  0.00           C
ATOM   1285  HB1 SER A 100      55.280  70.570  54.020  1.00  0.00           H
ATOM   1286  HB2 SER A 100      53.910  70.350  55.000  1.00  0.00           H
ATOM   1287  OG  SER A 100      53.490  70.980  52.990  1.00  0.00           O
ATOM   1288  HG  SER A 100      52.620  71.070  53.390  1.00  0.00           H
ATOM   1289  C   SER A 100      55.070  68.490  52.360  1.00  0.00           C
ATOM   1290  O   SER A 100      54.500  68.160  51.300  1.00  0.00           O
ATOM   1291  N   TYR A 101      56.360  68.440  52.460  1.00  0.00           N
ATOM   1292  H   TYR A 101      56.690  68.500  53.420  1.00  0.00           H
ATOM   1293  CA  TYR A 101      57.240  68.210  51.340  1.00  0.00           C
ATOM   1294  HA  TYR A 101      56.930  68.900  50.560  1.00  0.00           H
ATOM   1295  CB  TYR A 101      58.670  68.480  51.830  1.00  0.00           C
ATOM   1296  HB1 TYR A 101      58.940  67.880  52.690  1.00  0.00           H
ATOM   1297  HB2 TYR A 101      58.710  69.510  52.190  1.00  0.00           H
ATOM   1298  CG  TYR A 101      59.730  68.290  50.790  1.00  0.00           C
ATOM   1299  CD1 TYR A 101      60.230  67.010  50.580  1.00  0.00           C
ATOM   1300  HD1 TYR A 101      59.800  66.160  51.100  1.00  0.00           H
ATOM   1301  CE1 TYR A 101      61.240  66.740  49.670  1.00  0.00           C
ATOM   1302  HE1 TYR A 101      61.510  65.720  49.430  1.00  0.00           H
ATOM   1303  CZ  TYR A 101      61.720  67.850  48.900  1.00  0.00           C
ATOM   1304  OH  TYR A 101      62.600  67.640  47.880  1.00  0.00           O
ATOM   1305  HH  TYR A 101      62.690  68.450  47.370  1.00  0.00           H
ATOM   1306  CE2 TYR A 101      61.180  69.160  49.140  1.00  0.00           C
ATOM   1307  HE2 TYR A 101      61.390  69.980  48.480  1.00  0.00           H
ATOM   1308  CD2 TYR A 101      60.160  69.340  50.100  1.00  0.00           C
ATOM   1309  HD2 TYR A 101      59.720  70.310  50.250  1.00  0.00           H
ATOM   1310  C   TYR A 101      57.170  66.820  50.780  1.00  0.00           C
ATOM   1311  O   TYR A 101      57.090  66.590  49.540  1.00  0.00           O
ATOM   1312  N   VAL A 102      57.120  65.730  51.630  1.00  0.00           N
ATOM   1313  H   VAL A 102      57.060  65.940  52.610  1.00  0.00           H
ATOM   1314  CA  VAL A 102      56.840  64.380  51.070  1.00  0.00           C
ATOM   1315  HA  VAL A 102      57.520  64.080  50.280  1.00  0.00           H
ATOM   1316  CB  VAL A 102      56.880  63.390  52.200  1.00  0.00           C
ATOM   1317  HB  VAL A 102      56.150  63.630  52.970  1.00  0.00           H
ATOM   1318  CG1 VAL A 102      56.560  61.930  51.740  1.00  0.00           C
ATOM   1319 HG11 VAL A 102      56.540  61.250  52.590  1.00  0.00           H
ATOM   1320 HG12 VAL A 102      55.550  61.890  51.340  1.00  0.00           H
ATOM   1321 HG13 VAL A 102      57.260  61.540  51.000  1.00  0.00           H
ATOM   1322  CG2 VAL A 102      58.290  63.270  52.780  1.00  0.00           C
ATOM   1323 HG21 VAL A 102      58.950  62.770  52.070  1.00  0.00           H
ATOM   1324 HG22 VAL A 102      58.750  64.250  52.960  1.00  0.00           H
ATOM   1325 HG23 VAL A 102      58.290  62.630  53.660  1.00  0.00           H
ATOM   1326  C   VAL A 102      55.490  64.350  50.330  1.00  0.00           C
ATOM   1327  O   VAL A 102      55.400  63.870  49.200  1.00  0.00           O
ATOM   1328  N   LEU A 103      54.360  64.690  50.990  1.00  0.00           N
ATOM   1329  H   LEU A 103      54.500  65.020  51.940  1.00  0.00           H
ATOM   1330  CA  LEU A 103      52.990  64.530  50.430  1.00  0.00           C
ATOM   1331  HA  LEU A 103      52.970  63.460  50.200  1.00  0.00           H
ATOM   1332  CB  LEU A 103      51.940  65.030  51.390  1.00  0.00           C
ATOM   1333  HB1 LEU A 103      50.990  65.180  50.880  1.00  0.00           H
ATOM   1334  HB2 LEU A 103      52.260  66.030  51.680  1.00  0.00           H
ATOM   1335  CG  LEU A 103      51.640  64.190  52.650  1.00  0.00           C
ATOM   1336  HG  LEU A 103      52.600  64.070  53.150  1.00  0.00           H
ATOM   1337  CD1 LEU A 103      50.730  64.930  53.640  1.00  0.00           C
ATOM   1338 HD11 LEU A 103      49.720  65.050  53.260  1.00  0.00           H
ATOM   1339 HD12 LEU A 103      50.610  64.310  54.530  1.00  0.00           H
ATOM   1340 HD13 LEU A 103      51.160  65.860  54.010  1.00  0.00           H
ATOM   1341  CD2 LEU A 103      51.080  62.880  52.260  1.00  0.00           C
ATOM   1342 HD21 LEU A 103      50.660  62.500  53.190  1.00  0.00           H
ATOM   1343 HD22 LEU A 103      50.310  62.930  51.490  1.00  0.00           H
ATOM   1344 HD23 LEU A 103      51.920  62.270  51.930  1.00  0.00           H
ATOM   1345  C   LEU A 103      52.760  65.270  49.030  1.00  0.00           C
ATOM   1346  O   LEU A 103      52.230  64.740  48.040  1.00  0.00           O
ATOM   1347  N   THR A 104      53.190  66.540  48.900  1.00  0.00           N
ATOM   1348  H   THR A 104      53.530  67.040  49.710  1.00  0.00           H
ATOM   1349  CA  THR A 104      53.290  67.250  47.590  1.00  0.00           C
ATOM   1350  HA  THR A 104      52.270  67.290  47.200  1.00  0.00           H
ATOM   1351  CB  THR A 104      53.840  68.700  47.850  1.00  0.00           C
ATOM   1352  HB  THR A 104      54.070  69.230  46.920  1.00  0.00           H
ATOM   1353  CG2 THR A 104      52.760  69.650  48.300  1.00  0.00           C
ATOM   1354 HG21 THR A 104      52.620  69.490  49.370  1.00  0.00           H
ATOM   1355 HG22 THR A 104      53.030  70.680  48.040  1.00  0.00           H
ATOM   1356 HG23 THR A 104      51.800  69.450  47.830  1.00  0.00           H
ATOM   1357  OG1 THR A 104      54.980  68.840  48.740  1.00  0.00           O
ATOM   1358  HG1 THR A 104      54.700  68.820  49.650  1.00  0.00           H
ATOM   1359  C   THR A 104      54.260  66.510  46.640  1.00  0.00           C
ATOM   1360  O   THR A 104      53.760  66.210  45.540  1.00  0.00           O
ATOM   1361  N   SER A 105      55.560  66.220  46.970  1.00  0.00           N
ATOM   1362  H   SER A 105      55.880  66.360  47.920  1.00  0.00           H
ATOM   1363  CA  SER A 105      56.520  65.650  45.990  1.00  0.00           C
ATOM   1364  HA  SER A 105      56.580  66.350  45.160  1.00  0.00           H
ATOM   1365  CB  SER A 105      57.980  65.640  46.610  1.00  0.00           C
ATOM   1366  HB1 SER A 105      58.240  66.640  46.990  1.00  0.00           H
ATOM   1367  HB2 SER A 105      58.610  65.280  45.800  1.00  0.00           H
ATOM   1368  OG  SER A 105      57.960  64.830  47.740  1.00  0.00           O
ATOM   1369  HG  SER A 105      57.630  65.250  48.540  1.00  0.00           H
ATOM   1370  C   SER A 105      56.100  64.290  45.470  1.00  0.00           C
ATOM   1371  O   SER A 105      56.460  63.990  44.320  1.00  0.00           O
ATOM   1372  N   ARG A 106      55.460  63.460  46.260  1.00  0.00           N
ATOM   1373  H   ARG A 106      55.410  63.670  47.240  1.00  0.00           H
ATOM   1374  CA  ARG A 106      54.860  62.270  45.770  1.00  0.00           C
ATOM   1375  HA  ARG A 106      55.570  61.860  45.050  1.00  0.00           H
ATOM   1376  CB  ARG A 106      54.660  61.250  46.940  1.00  0.00           C
ATOM   1377  HB1 ARG A 106      54.100  60.360  46.660  1.00  0.00           H
ATOM   1378  HB2 ARG A 106      54.060  61.630  47.770  1.00  0.00           H
ATOM   1379  CG  ARG A 106      55.830  60.690  47.670  1.00  0.00           C
ATOM   1380  HG1 ARG A 106      55.510  59.820  48.250  1.00  0.00           H
ATOM   1381  HG2 ARG A 106      56.280  61.510  48.230  1.00  0.00           H
ATOM   1382  CD  ARG A 106      56.880  60.300  46.650  1.00  0.00           C
ATOM   1383  HD1 ARG A 106      57.270  61.230  46.230  1.00  0.00           H
ATOM   1384  HD2 ARG A 106      56.420  59.640  45.910  1.00  0.00           H
ATOM   1385  NE  ARG A 106      58.040  59.540  47.230  1.00  0.00           N
ATOM   1386  HE  ARG A 106      58.120  59.450  48.230  1.00  0.00           H
ATOM   1387  CZ  ARG A 106      59.220  59.340  46.670  1.00  0.00           C
ATOM   1388  NH1 ARG A 106      59.510  59.510  45.420  1.00  0.00           N
ATOM   1389 HH11 ARG A 106      58.830  60.010  44.870  1.00  0.00           H
ATOM   1390 HH12 ARG A 106      60.290  59.000  45.030  1.00  0.00           H
ATOM   1391  NH2 ARG A 106      60.270  59.100  47.460  1.00  0.00           N
ATOM   1392 HH21 ARG A 106      60.170  58.840  48.430  1.00  0.00           H
ATOM   1393 HH22 ARG A 106      61.190  59.010  47.050  1.00  0.00           H
ATOM   1394  C   ARG A 106      53.620  62.650  44.920  1.00  0.00           C
ATOM   1395  O   ARG A 106      53.600  62.130  43.830  1.00  0.00           O
ATOM   1396  N   SER A 107      52.590  63.370  45.450  1.00  0.00           N
ATOM   1397  H   SER A 107      52.580  63.680  46.410  1.00  0.00           H
ATOM   1398  CA  SER A 107      51.510  63.760  44.520  1.00  0.00           C
ATOM   1399  HA  SER A 107      50.890  62.870  44.400  1.00  0.00           H
ATOM   1400  CB  SER A 107      50.630  64.750  45.260  1.00  0.00           C
ATOM   1401  HB1 SER A 107      49.890  65.110  44.550  1.00  0.00           H
ATOM   1402  HB2 SER A 107      51.190  65.640  45.540  1.00  0.00           H
ATOM   1403  OG  SER A 107      50.140  64.040  46.350  1.00  0.00           O
ATOM   1404  HG  SER A 107      50.690  64.330  47.090  1.00  0.00           H
ATOM   1405  C   SER A 107      51.830  64.240  43.100  1.00  0.00           C
ATOM   1406  O   SER A 107      51.210  63.750  42.160  1.00  0.00           O
ATOM   1407  N   HIS A 108      52.740  65.210  43.010  1.00  0.00           N
ATOM   1408  H   HIS A 108      53.150  65.570  43.860  1.00  0.00           H
ATOM   1409  CA  HIS A 108      53.110  65.870  41.750  1.00  0.00           C
ATOM   1410  HA  HIS A 108      52.230  66.310  41.290  1.00  0.00           H
ATOM   1411  CB  HIS A 108      54.090  67.040  42.050  1.00  0.00           C
ATOM   1412  HB1 HIS A 108      54.460  67.510  41.140  1.00  0.00           H
ATOM   1413  HB2 HIS A 108      55.000  66.700  42.540  1.00  0.00           H
ATOM   1414  CG  HIS A 108      53.460  68.190  42.840  1.00  0.00           C
ATOM   1415  ND1 HIS A 108      52.080  68.530  42.870  1.00  0.00           N
ATOM   1416  CE1 HIS A 108      52.000  69.470  43.760  1.00  0.00           C
ATOM   1417  HE1 HIS A 108      51.090  69.980  44.020  1.00  0.00           H
ATOM   1418  NE2 HIS A 108      53.200  69.760  44.340  1.00  0.00           N
ATOM   1419  HE2 HIS A 108      53.420  70.480  45.000  1.00  0.00           H
ATOM   1420  CD2 HIS A 108      54.130  68.960  43.690  1.00  0.00           C
ATOM   1421  HD2 HIS A 108      55.190  68.910  43.860  1.00  0.00           H
ATOM   1422  C   HIS A 108      53.640  64.870  40.700  1.00  0.00           C
ATOM   1423  O   HIS A 108      53.380  65.090  39.480  1.00  0.00           O
ATOM   1424  N   LEU A 109      54.120  63.690  41.120  1.00  0.00           N
ATOM   1425  H   LEU A 109      54.080  63.510  42.110  1.00  0.00           H
ATOM   1426  CA  LEU A 109      54.370  62.560  40.150  1.00  0.00           C
ATOM   1427  HA  LEU A 109      54.760  62.910  39.200  1.00  0.00           H
ATOM   1428  CB  LEU A 109      55.370  61.580  40.840  1.00  0.00           C
ATOM   1429  HB1 LEU A 109      55.140  60.530  40.620  1.00  0.00           H
ATOM   1430  HB2 LEU A 109      55.380  61.720  41.920  1.00  0.00           H
ATOM   1431  CG  LEU A 109      56.780  61.880  40.210  1.00  0.00           C
ATOM   1432  HG  LEU A 109      56.900  62.960  40.200  1.00  0.00           H
ATOM   1433  CD1 LEU A 109      57.880  61.100  41.020  1.00  0.00           C
ATOM   1434 HD11 LEU A 109      57.700  61.320  42.080  1.00  0.00           H
ATOM   1435 HD12 LEU A 109      57.960  60.050  40.750  1.00  0.00           H
ATOM   1436 HD13 LEU A 109      58.850  61.560  40.880  1.00  0.00           H
ATOM   1437  CD2 LEU A 109      56.950  61.330  38.810  1.00  0.00           C
ATOM   1438 HD21 LEU A 109      56.530  60.320  38.730  1.00  0.00           H
ATOM   1439 HD22 LEU A 109      56.320  61.960  38.180  1.00  0.00           H
ATOM   1440 HD23 LEU A 109      57.960  61.510  38.430  1.00  0.00           H
ATOM   1441  C   LEU A 109      53.140  61.790  39.590  1.00  0.00           C
ATOM   1442  O   LEU A 109      53.370  61.110  38.590  1.00  0.00           O
ATOM   1443  N   ILE A 110      51.930  61.790  40.200  1.00  0.00           N
ATOM   1444  H   ILE A 110      51.850  62.520  40.900  1.00  0.00           H
ATOM   1445  CA  ILE A 110      50.700  61.320  39.640  1.00  0.00           C
ATOM   1446  HA  ILE A 110      50.980  60.490  38.990  1.00  0.00           H
ATOM   1447  CB  ILE A 110      49.850  60.750  40.690  1.00  0.00           C
ATOM   1448  HB  ILE A 110      49.600  61.510  41.440  1.00  0.00           H
ATOM   1449  CG2 ILE A 110      48.520  60.210  40.060  1.00  0.00           C
ATOM   1450 HG21 ILE A 110      48.870  59.530  39.280  1.00  0.00           H
ATOM   1451 HG22 ILE A 110      47.880  59.660  40.760  1.00  0.00           H
ATOM   1452 HG23 ILE A 110      47.940  61.030  39.650  1.00  0.00           H
ATOM   1453  CG1 ILE A 110      50.480  59.750  41.660  1.00  0.00           C
ATOM   1454 HG11 ILE A 110      49.790  59.420  42.440  1.00  0.00           H
ATOM   1455 HG12 ILE A 110      51.240  60.290  42.220  1.00  0.00           H
ATOM   1456  CD  ILE A 110      51.180  58.520  41.000  1.00  0.00           C
ATOM   1457  HD1 ILE A 110      50.630  58.160  40.140  1.00  0.00           H
ATOM   1458  HD2 ILE A 110      52.090  58.890  40.530  1.00  0.00           H
ATOM   1459  HD3 ILE A 110      51.290  57.670  41.670  1.00  0.00           H
ATOM   1460  C   ILE A 110      49.950  62.360  38.830  1.00  0.00           C
ATOM   1461  O   ILE A 110      49.730  63.510  39.170  1.00  0.00           O
ATOM   1462  N   ASP A 111      49.490  61.950  37.660  1.00  0.00           N
ATOM   1463  H   ASP A 111      49.740  61.020  37.370  1.00  0.00           H
ATOM   1464  CA  ASP A 111      48.450  62.710  36.820  1.00  0.00           C
ATOM   1465  HA  ASP A 111      48.810  63.740  36.800  1.00  0.00           H
ATOM   1466  CB  ASP A 111      48.310  62.160  35.420  1.00  0.00           C
ATOM   1467  HB1 ASP A 111      47.770  62.890  34.820  1.00  0.00           H
ATOM   1468  HB2 ASP A 111      47.850  61.170  35.370  1.00  0.00           H
ATOM   1469  CG  ASP A 111      49.690  61.920  34.870  1.00  0.00           C
ATOM   1470  OD1 ASP A 111      50.350  62.940  34.670  1.00  0.00           O
ATOM   1471  OD2 ASP A 111      50.140  60.760  34.750  1.00  0.00           O
ATOM   1472  C   ASP A 111      47.090  62.910  37.530  1.00  0.00           C
ATOM   1473  O   ASP A 111      46.470  61.920  37.770  1.00  0.00           O
ATOM   1474  N   SER A 112      46.700  64.180  37.910  1.00  0.00           N
ATOM   1475  H   SER A 112      47.190  64.930  37.440  1.00  0.00           H
ATOM   1476  CA  SER A 112      45.350  64.580  38.440  1.00  0.00           C
ATOM   1477  HA  SER A 112      44.620  63.800  38.200  1.00  0.00           H
ATOM   1478  CB  SER A 112      45.410  64.680  40.000  1.00  0.00           C
ATOM   1479  HB1 SER A 112      45.860  65.640  40.270  1.00  0.00           H
ATOM   1480  HB2 SER A 112      45.780  63.750  40.430  1.00  0.00           H
ATOM   1481  OG  SER A 112      44.070  64.740  40.510  1.00  0.00           O
ATOM   1482  HG  SER A 112      43.640  63.920  40.280  1.00  0.00           H
ATOM   1483  C   SER A 112      44.830  65.880  37.850  1.00  0.00           C
ATOM   1484  O   SER A 112      45.420  66.980  38.010  1.00  0.00           O
ATOM   1485  N   PRO A 113      43.680  65.800  37.090  1.00  0.00           N
ATOM   1486  CD  PRO A 113      43.100  67.030  36.490  1.00  0.00           C
ATOM   1487  HD1 PRO A 113      43.650  67.300  35.590  1.00  0.00           H
ATOM   1488  HD2 PRO A 113      43.140  67.860  37.190  1.00  0.00           H
ATOM   1489  CG  PRO A 113      41.680  66.730  36.190  1.00  0.00           C
ATOM   1490  HG1 PRO A 113      41.290  67.380  35.410  1.00  0.00           H
ATOM   1491  HG2 PRO A 113      41.090  67.010  37.070  1.00  0.00           H
ATOM   1492  CB  PRO A 113      41.660  65.230  35.880  1.00  0.00           C
ATOM   1493  HB1 PRO A 113      42.000  65.060  34.850  1.00  0.00           H
ATOM   1494  HB2 PRO A 113      40.730  64.750  36.160  1.00  0.00           H
ATOM   1495  CA  PRO A 113      42.800  64.630  36.720  1.00  0.00           C
ATOM   1496  HA  PRO A 113      42.420  64.110  37.600  1.00  0.00           H
ATOM   1497  C   PRO A 113      43.560  63.510  35.990  1.00  0.00           C
ATOM   1498  O   PRO A 113      44.610  63.820  35.420  1.00  0.00           O
ATOM   1499  N   PRO A 114      43.050  62.280  35.950  1.00  0.00           N
ATOM   1500  CD  PRO A 114      41.820  61.810  36.670  1.00  0.00           C
ATOM   1501  HD1 PRO A 114      40.930  62.430  36.770  1.00  0.00           H
ATOM   1502  HD2 PRO A 114      41.990  61.430  37.670  1.00  0.00           H
ATOM   1503  CG  PRO A 114      41.430  60.560  35.840  1.00  0.00           C
ATOM   1504  HG1 PRO A 114      40.920  60.950  34.960  1.00  0.00           H
ATOM   1505  HG2 PRO A 114      40.800  59.830  36.340  1.00  0.00           H
ATOM   1506  CB  PRO A 114      42.710  59.940  35.430  1.00  0.00           C
ATOM   1507  HB1 PRO A 114      42.670  59.380  34.500  1.00  0.00           H
ATOM   1508  HB2 PRO A 114      43.060  59.340  36.270  1.00  0.00           H
ATOM   1509  CA  PRO A 114      43.610  61.130  35.180  1.00  0.00           C
ATOM   1510  HA  PRO A 114      44.610  60.920  35.560  1.00  0.00           H
ATOM   1511  C   PRO A 114      43.720  61.430  33.630  1.00  0.00           C
ATOM   1512  O   PRO A 114      43.140  62.380  33.140  1.00  0.00           O
ATOM   1513  N   THR A 115      44.480  60.620  32.920  1.00  0.00           N
ATOM   1514  H   THR A 115      45.000  59.900  33.400  1.00  0.00           H
ATOM   1515  CA  THR A 115      44.950  60.950  31.510  1.00  0.00           C
ATOM   1516  HA  THR A 115      44.320  61.790  31.240  1.00  0.00           H
ATOM   1517  CB  THR A 115      46.440  61.090  31.440  1.00  0.00           C
ATOM   1518  HB  THR A 115      46.820  61.080  30.410  1.00  0.00           H
ATOM   1519  CG2 THR A 115      47.060  62.350  32.080  1.00  0.00           C
ATOM   1520 HG21 THR A 115      48.100  62.260  32.400  1.00  0.00           H
ATOM   1521 HG22 THR A 115      46.990  63.060  31.250  1.00  0.00           H
ATOM   1522 HG23 THR A 115      46.590  62.610  33.020  1.00  0.00           H
ATOM   1523  OG1 THR A 115      47.030  60.100  32.150  1.00  0.00           O
ATOM   1524  HG1 THR A 115      47.910  60.020  31.790  1.00  0.00           H
ATOM   1525  C   THR A 115      44.570  59.790  30.550  1.00  0.00           C
ATOM   1526  O   THR A 115      43.970  60.120  29.540  1.00  0.00           O
ATOM   1527  N   TYR A 116      44.920  58.520  30.840  1.00  0.00           N
ATOM   1528  H   TYR A 116      45.570  58.350  31.600  1.00  0.00           H
ATOM   1529  CA  TYR A 116      44.780  57.380  29.930  1.00  0.00           C
ATOM   1530  HA  TYR A 116      44.250  57.720  29.040  1.00  0.00           H
ATOM   1531  CB  TYR A 116      46.230  56.910  29.600  1.00  0.00           C
ATOM   1532  HB1 TYR A 116      46.220  56.190  28.770  1.00  0.00           H
ATOM   1533  HB2 TYR A 116      46.680  56.520  30.520  1.00  0.00           H
ATOM   1534  CG  TYR A 116      47.150  58.050  29.080  1.00  0.00           C
ATOM   1535  CD1 TYR A 116      46.720  58.870  28.010  1.00  0.00           C
ATOM   1536  HD1 TYR A 116      45.760  58.700  27.540  1.00  0.00           H
ATOM   1537  CE1 TYR A 116      47.380  60.060  27.620  1.00  0.00           C
ATOM   1538  HE1 TYR A 116      46.960  60.740  26.900  1.00  0.00           H
ATOM   1539  CZ  TYR A 116      48.650  60.340  28.220  1.00  0.00           C
ATOM   1540  OH  TYR A 116      49.410  61.410  27.860  1.00  0.00           O
ATOM   1541  HH  TYR A 116      50.040  61.490  28.580  1.00  0.00           H
ATOM   1542  CE2 TYR A 116      49.210  59.470  29.170  1.00  0.00           C
ATOM   1543  HE2 TYR A 116      50.220  59.620  29.520  1.00  0.00           H
ATOM   1544  CD2 TYR A 116      48.460  58.350  29.630  1.00  0.00           C
ATOM   1545  HD2 TYR A 116      48.860  57.780  30.460  1.00  0.00           H
ATOM   1546  C   TYR A 116      44.000  56.200  30.540  1.00  0.00           C
ATOM   1547  O   TYR A 116      43.780  56.210  31.750  1.00  0.00           O
ATOM   1548  N   ASN A 117      43.650  55.170  29.870  1.00  0.00           N
ATOM   1549  H   ASN A 117      43.760  55.230  28.870  1.00  0.00           H
ATOM   1550  CA  ASN A 117      43.380  53.820  30.330  1.00  0.00           C
ATOM   1551  HA  ASN A 117      43.910  53.600  31.260  1.00  0.00           H
ATOM   1552  CB  ASN A 117      41.870  53.630  30.500  1.00  0.00           C
ATOM   1553  HB1 ASN A 117      41.430  54.460  31.060  1.00  0.00           H
ATOM   1554  HB2 ASN A 117      41.710  52.710  31.060  1.00  0.00           H
ATOM   1555  CG  ASN A 117      41.030  53.610  29.210  1.00  0.00           C
ATOM   1556  OD1 ASN A 117      41.520  53.600  28.110  1.00  0.00           O
ATOM   1557  ND2 ASN A 117      39.730  53.570  29.300  1.00  0.00           N
ATOM   1558 HD21 ASN A 117      39.260  53.550  30.200  1.00  0.00           H
ATOM   1559 HD22 ASN A 117      39.160  53.510  28.470  1.00  0.00           H
ATOM   1560  C   ASN A 117      43.980  52.870  29.270  1.00  0.00           C
ATOM   1561  O   ASN A 117      44.760  53.290  28.420  1.00  0.00           O
ATOM   1562  N   ALA A 118      43.710  51.590  29.390  1.00  0.00           N
ATOM   1563  H   ALA A 118      42.960  51.330  30.010  1.00  0.00           H
ATOM   1564  CA  ALA A 118      44.200  50.540  28.460  1.00  0.00           C
ATOM   1565  HA  ALA A 118      45.230  50.830  28.280  1.00  0.00           H
ATOM   1566  CB  ALA A 118      43.970  49.210  29.190  1.00  0.00           C
ATOM   1567  HB1 ALA A 118      44.440  48.360  28.700  1.00  0.00           H
ATOM   1568  HB2 ALA A 118      44.360  49.310  30.210  1.00  0.00           H
ATOM   1569  HB3 ALA A 118      42.910  49.010  29.110  1.00  0.00           H
ATOM   1570  C   ALA A 118      43.540  50.540  27.090  1.00  0.00           C
ATOM   1571  O   ALA A 118      44.030  49.830  26.180  1.00  0.00           O
ATOM   1572  N   ASP A 119      42.550  51.390  26.770  1.00  0.00           N
ATOM   1573  H   ASP A 119      42.070  51.890  27.500  1.00  0.00           H
ATOM   1574  CA  ASP A 119      41.940  51.500  25.420  1.00  0.00           C
ATOM   1575  HA  ASP A 119      42.360  50.740  24.760  1.00  0.00           H
ATOM   1576  CB  ASP A 119      40.400  51.190  25.530  1.00  0.00           C
ATOM   1577  HB1 ASP A 119      40.050  51.350  24.510  1.00  0.00           H
ATOM   1578  HB2 ASP A 119      39.950  51.930  26.200  1.00  0.00           H
ATOM   1579  CG  ASP A 119      40.110  49.780  26.030  1.00  0.00           C
ATOM   1580  OD1 ASP A 119      40.810  49.210  26.900  1.00  0.00           O
ATOM   1581  OD2 ASP A 119      39.140  49.250  25.470  1.00  0.00           O
ATOM   1582  C   ASP A 119      42.200  52.810  24.690  1.00  0.00           C
ATOM   1583  O   ASP A 119      42.220  52.720  23.470  1.00  0.00           O
ATOM   1584  N   TYR A 120      42.510  53.890  25.400  1.00  0.00           N
ATOM   1585  H   TYR A 120      42.410  53.760  26.400  1.00  0.00           H
ATOM   1586  CA  TYR A 120      42.910  55.220  24.900  1.00  0.00           C
ATOM   1587  HA  TYR A 120      43.100  55.090  23.830  1.00  0.00           H
ATOM   1588  CB  TYR A 120      41.710  56.210  25.110  1.00  0.00           C
ATOM   1589  HB1 TYR A 120      41.840  57.070  24.460  1.00  0.00           H
ATOM   1590  HB2 TYR A 120      41.960  56.530  26.120  1.00  0.00           H
ATOM   1591  CG  TYR A 120      40.360  55.640  24.880  1.00  0.00           C
ATOM   1592  CD1 TYR A 120      40.010  55.230  23.550  1.00  0.00           C
ATOM   1593  HD1 TYR A 120      40.640  55.330  22.670  1.00  0.00           H
ATOM   1594  CE1 TYR A 120      38.830  54.460  23.390  1.00  0.00           C
ATOM   1595  HE1 TYR A 120      38.620  54.010  22.430  1.00  0.00           H
ATOM   1596  CZ  TYR A 120      37.950  54.280  24.470  1.00  0.00           C
ATOM   1597  OH  TYR A 120      36.880  53.480  24.280  1.00  0.00           O
ATOM   1598  HH  TYR A 120      36.560  53.230  25.150  1.00  0.00           H
ATOM   1599  CE2 TYR A 120      38.300  54.700  25.780  1.00  0.00           C
ATOM   1600  HE2 TYR A 120      37.720  54.350  26.620  1.00  0.00           H
ATOM   1601  CD2 TYR A 120      39.530  55.370  26.010  1.00  0.00           C
ATOM   1602  HD2 TYR A 120      39.790  55.620  27.030  1.00  0.00           H
ATOM   1603  C   TYR A 120      44.180  55.720  25.570  1.00  0.00           C
ATOM   1604  O   TYR A 120      44.240  56.150  26.730  1.00  0.00           O
ATOM   1605  N   GLY A 121      45.260  55.570  24.770  1.00  0.00           N
ATOM   1606  H   GLY A 121      45.200  54.970  23.960  1.00  0.00           H
ATOM   1607  CA  GLY A 121      46.560  56.200  25.050  1.00  0.00           C
ATOM   1608  HA1 GLY A 121      47.290  55.520  24.610  1.00  0.00           H
ATOM   1609  HA2 GLY A 121      46.710  56.250  26.120  1.00  0.00           H
ATOM   1610  C   GLY A 121      46.770  57.640  24.570  1.00  0.00           C
ATOM   1611  O   GLY A 121      47.890  58.140  24.640  1.00  0.00           O
ATOM   1612  N   TYR A 122      45.690  58.260  24.140  1.00  0.00           N
ATOM   1613  H   TYR A 122      44.830  57.730  24.170  1.00  0.00           H
ATOM   1614  CA  TYR A 122      45.640  59.700  23.920  1.00  0.00           C
ATOM   1615  HA  TYR A 122      46.630  60.070  24.150  1.00  0.00           H
ATOM   1616  CB  TYR A 122      45.510  60.000  22.420  1.00  0.00           C
ATOM   1617  HB1 TYR A 122      46.210  59.400  21.830  1.00  0.00           H
ATOM   1618  HB2 TYR A 122      45.670  61.040  22.150  1.00  0.00           H
ATOM   1619  CG  TYR A 122      44.070  59.550  22.010  1.00  0.00           C
ATOM   1620  CD1 TYR A 122      43.830  58.220  21.770  1.00  0.00           C
ATOM   1621  HD1 TYR A 122      44.670  57.560  21.880  1.00  0.00           H
ATOM   1622  CE1 TYR A 122      42.520  57.730  21.370  1.00  0.00           C
ATOM   1623  HE1 TYR A 122      42.380  56.680  21.130  1.00  0.00           H
ATOM   1624  CZ  TYR A 122      41.430  58.540  21.450  1.00  0.00           C
ATOM   1625  OH  TYR A 122      40.150  57.930  21.380  1.00  0.00           O
ATOM   1626  HH  TYR A 122      39.380  58.480  21.560  1.00  0.00           H
ATOM   1627  CE2 TYR A 122      41.620  59.910  21.820  1.00  0.00           C
ATOM   1628  HE2 TYR A 122      40.800  60.600  21.890  1.00  0.00           H
ATOM   1629  CD2 TYR A 122      42.930  60.360  22.110  1.00  0.00           C
ATOM   1630  HD2 TYR A 122      43.140  61.370  22.430  1.00  0.00           H
ATOM   1631  C   TYR A 122      44.470  60.310  24.820  1.00  0.00           C
ATOM   1632  O   TYR A 122      43.530  59.570  25.170  1.00  0.00           O
ATOM   1633  N   LYS A 123      44.460  61.560  25.280  1.00  0.00           N
ATOM   1634  H   LYS A 123      45.150  62.230  24.980  1.00  0.00           H
ATOM   1635  CA  LYS A 123      43.490  62.060  26.220  1.00  0.00           C
ATOM   1636  HA  LYS A 123      43.640  61.460  27.120  1.00  0.00           H
ATOM   1637  CB  LYS A 123      43.920  63.520  26.570  1.00  0.00           C
ATOM   1638  HB1 LYS A 123      43.040  64.000  26.990  1.00  0.00           H
ATOM   1639  HB2 LYS A 123      44.120  64.110  25.670  1.00  0.00           H
ATOM   1640  CG  LYS A 123      45.090  63.590  27.520  1.00  0.00           C
ATOM   1641  HG1 LYS A 123      45.690  62.710  27.280  1.00  0.00           H
ATOM   1642  HG2 LYS A 123      44.720  63.510  28.540  1.00  0.00           H
ATOM   1643  CD  LYS A 123      45.930  64.850  27.480  1.00  0.00           C
ATOM   1644  HD1 LYS A 123      45.290  65.620  27.910  1.00  0.00           H
ATOM   1645  HD2 LYS A 123      46.250  64.980  26.450  1.00  0.00           H
ATOM   1646  CE  LYS A 123      47.260  64.630  28.280  1.00  0.00           C
ATOM   1647  HE1 LYS A 123      47.710  63.710  27.900  1.00  0.00           H
ATOM   1648  HE2 LYS A 123      46.950  64.420  29.310  1.00  0.00           H
ATOM   1649  NZ  LYS A 123      48.180  65.830  28.260  1.00  0.00           N
ATOM   1650  HZ1 LYS A 123      47.650  66.670  28.470  1.00  0.00           H
ATOM   1651  HZ2 LYS A 123      48.910  65.820  28.960  1.00  0.00           H
ATOM   1652  HZ3 LYS A 123      48.670  66.020  27.400  1.00  0.00           H
ATOM   1653  C   LYS A 123      42.090  61.960  25.630  1.00  0.00           C
ATOM   1654  O   LYS A 123      41.820  62.560  24.600  1.00  0.00           O
ATOM   1655  N   SER A 124      41.150  61.250  26.340  1.00  0.00           N
ATOM   1656  H   SER A 124      41.470  60.790  27.180  1.00  0.00           H
ATOM   1657  CA  SER A 124      39.760  61.000  25.950  1.00  0.00           C
ATOM   1658  HA  SER A 124      39.470  61.640  25.120  1.00  0.00           H
ATOM   1659  CB  SER A 124      39.740  59.520  25.420  1.00  0.00           C
ATOM   1660  HB1 SER A 124      40.540  59.490  24.680  1.00  0.00           H
ATOM   1661  HB2 SER A 124      38.780  59.260  24.970  1.00  0.00           H
ATOM   1662  OG  SER A 124      39.960  58.680  26.540  1.00  0.00           O
ATOM   1663  HG  SER A 124      40.850  58.760  26.900  1.00  0.00           H
ATOM   1664  C   SER A 124      38.770  61.320  27.100  1.00  0.00           C
ATOM   1665  O   SER A 124      39.070  61.130  28.270  1.00  0.00           O
ATOM   1666  N   TRP A 125      37.550  61.830  26.660  1.00  0.00           N
ATOM   1667  H   TRP A 125      37.320  61.750  25.680  1.00  0.00           H
ATOM   1668  CA  TRP A 125      36.560  62.150  27.650  1.00  0.00           C
ATOM   1669  HA  TRP A 125      37.040  62.630  28.500  1.00  0.00           H
ATOM   1670  CB  TRP A 125      35.530  63.080  26.960  1.00  0.00           C
ATOM   1671  HB1 TRP A 125      35.210  62.510  26.090  1.00  0.00           H
ATOM   1672  HB2 TRP A 125      35.910  63.990  26.490  1.00  0.00           H
ATOM   1673  CG  TRP A 125      34.440  63.460  27.840  1.00  0.00           C
ATOM   1674  CD1 TRP A 125      33.220  62.860  27.910  1.00  0.00           C
ATOM   1675  HD1 TRP A 125      32.810  62.140  27.210  1.00  0.00           H
ATOM   1676  NE1 TRP A 125      32.490  63.430  28.930  1.00  0.00           N
ATOM   1677  HE1 TRP A 125      31.670  62.970  29.300  1.00  0.00           H
ATOM   1678  CE2 TRP A 125      33.070  64.560  29.370  1.00  0.00           C
ATOM   1679  CZ2 TRP A 125      32.690  65.600  30.250  1.00  0.00           C
ATOM   1680  HZ2 TRP A 125      31.660  65.760  30.520  1.00  0.00           H
ATOM   1681  CH2 TRP A 125      33.680  66.530  30.680  1.00  0.00           C
ATOM   1682  HH2 TRP A 125      33.370  67.380  31.270  1.00  0.00           H
ATOM   1683  CZ3 TRP A 125      35.020  66.390  30.250  1.00  0.00           C
ATOM   1684  HZ3 TRP A 125      35.670  67.090  30.760  1.00  0.00           H
ATOM   1685  CE3 TRP A 125      35.350  65.510  29.200  1.00  0.00           C
ATOM   1686  HE3 TRP A 125      36.340  65.400  28.770  1.00  0.00           H
ATOM   1687  CD2 TRP A 125      34.380  64.510  28.840  1.00  0.00           C
ATOM   1688  C   TRP A 125      35.840  60.880  28.150  1.00  0.00           C
ATOM   1689  O   TRP A 125      35.350  60.750  29.250  1.00  0.00           O
ATOM   1690  N   GLU A 126      35.980  59.820  27.420  1.00  0.00           N
ATOM   1691  H   GLU A 126      36.410  59.860  26.510  1.00  0.00           H
ATOM   1692  CA  GLU A 126      35.640  58.550  27.900  1.00  0.00           C
ATOM   1693  HA  GLU A 126      34.610  58.620  28.280  1.00  0.00           H
ATOM   1694  CB  GLU A 126      35.630  57.540  26.730  1.00  0.00           C
ATOM   1695  HB1 GLU A 126      36.640  57.570  26.320  1.00  0.00           H
ATOM   1696  HB2 GLU A 126      34.820  57.910  26.100  1.00  0.00           H
ATOM   1697  CG  GLU A 126      35.150  56.100  27.110  1.00  0.00           C
ATOM   1698  HG1 GLU A 126      35.850  55.710  27.850  1.00  0.00           H
ATOM   1699  HG2 GLU A 126      35.340  55.460  26.240  1.00  0.00           H
ATOM   1700  CD  GLU A 126      33.740  56.000  27.740  1.00  0.00           C
ATOM   1701  OE1 GLU A 126      33.410  54.990  28.360  1.00  0.00           O
ATOM   1702  OE2 GLU A 126      32.800  56.860  27.580  1.00  0.00           O
ATOM   1703  C   GLU A 126      36.510  58.060  29.080  1.00  0.00           C
ATOM   1704  O   GLU A 126      35.990  57.760  30.120  1.00  0.00           O
ATOM   1705  N   ALA A 127      37.900  58.040  29.030  1.00  0.00           N
ATOM   1706  H   ALA A 127      38.360  58.250  28.150  1.00  0.00           H
ATOM   1707  CA  ALA A 127      38.700  57.600  30.200  1.00  0.00           C
ATOM   1708  HA  ALA A 127      38.200  56.700  30.540  1.00  0.00           H
ATOM   1709  CB  ALA A 127      40.190  57.230  29.890  1.00  0.00           C
ATOM   1710  HB1 ALA A 127      40.230  56.570  29.030  1.00  0.00           H
ATOM   1711  HB2 ALA A 127      40.780  58.130  29.710  1.00  0.00           H
ATOM   1712  HB3 ALA A 127      40.730  56.740  30.710  1.00  0.00           H
ATOM   1713  C   ALA A 127      38.640  58.450  31.370  1.00  0.00           C
ATOM   1714  O   ALA A 127      38.960  58.010  32.480  1.00  0.00           O
ATOM   1715  N   PHE A 128      38.240  59.690  31.160  1.00  0.00           N
ATOM   1716  H   PHE A 128      37.950  59.880  30.210  1.00  0.00           H
ATOM   1717  CA  PHE A 128      37.810  60.710  32.170  1.00  0.00           C
ATOM   1718  HA  PHE A 128      38.530  60.610  32.990  1.00  0.00           H
ATOM   1719  CB  PHE A 128      37.950  62.110  31.560  1.00  0.00           C
ATOM   1720  HB1 PHE A 128      37.330  62.160  30.660  1.00  0.00           H
ATOM   1721  HB2 PHE A 128      38.950  62.410  31.250  1.00  0.00           H
ATOM   1722  CG  PHE A 128      37.430  63.140  32.550  1.00  0.00           C
ATOM   1723  CD1 PHE A 128      36.220  63.800  32.210  1.00  0.00           C
ATOM   1724  HD1 PHE A 128      35.740  63.650  31.260  1.00  0.00           H
ATOM   1725  CE1 PHE A 128      35.540  64.540  33.260  1.00  0.00           C
ATOM   1726  HE1 PHE A 128      34.490  64.770  33.130  1.00  0.00           H
ATOM   1727  CZ  PHE A 128      36.100  64.630  34.540  1.00  0.00           C
ATOM   1728  HZ  PHE A 128      35.570  65.190  35.290  1.00  0.00           H
ATOM   1729  CE2 PHE A 128      37.360  64.020  34.830  1.00  0.00           C
ATOM   1730  HE2 PHE A 128      37.870  64.160  35.780  1.00  0.00           H
ATOM   1731  CD2 PHE A 128      38.040  63.280  33.840  1.00  0.00           C
ATOM   1732  HD2 PHE A 128      38.900  62.710  34.170  1.00  0.00           H
ATOM   1733  C   PHE A 128      36.420  60.280  32.750  1.00  0.00           C
ATOM   1734  O   PHE A 128      36.350  59.910  33.950  1.00  0.00           O
ATOM   1735  N   SER A 129      35.310  60.290  32.030  1.00  0.00           N
ATOM   1736  H   SER A 129      35.370  60.410  31.030  1.00  0.00           H
ATOM   1737  CA  SER A 129      33.960  60.060  32.580  1.00  0.00           C
ATOM   1738  HA  SER A 129      33.820  60.650  33.490  1.00  0.00           H
ATOM   1739  CB  SER A 129      32.950  60.580  31.490  1.00  0.00           C
ATOM   1740  HB1 SER A 129      33.010  61.650  31.290  1.00  0.00           H
ATOM   1741  HB2 SER A 129      31.910  60.350  31.730  1.00  0.00           H
ATOM   1742  OG  SER A 129      33.170  59.860  30.210  1.00  0.00           O
ATOM   1743  HG  SER A 129      33.930  60.270  29.790  1.00  0.00           H
ATOM   1744  C   SER A 129      33.690  58.670  33.180  1.00  0.00           C
ATOM   1745  O   SER A 129      33.030  58.490  34.210  1.00  0.00           O
ATOM   1746  N   ASN A 130      34.140  57.620  32.450  1.00  0.00           N
ATOM   1747  H   ASN A 130      34.540  57.870  31.550  1.00  0.00           H
ATOM   1748  CA  ASN A 130      33.800  56.180  32.670  1.00  0.00           C
ATOM   1749  HA  ASN A 130      32.760  56.320  32.950  1.00  0.00           H
ATOM   1750  CB  ASN A 130      33.850  55.290  31.370  1.00  0.00           C
ATOM   1751  HB1 ASN A 130      34.880  55.290  31.020  1.00  0.00           H
ATOM   1752  HB2 ASN A 130      33.180  55.770  30.660  1.00  0.00           H
ATOM   1753  CG  ASN A 130      33.220  53.950  31.620  1.00  0.00           C
ATOM   1754  OD1 ASN A 130      32.800  53.620  32.720  1.00  0.00           O
ATOM   1755  ND2 ASN A 130      33.030  53.240  30.540  1.00  0.00           N
ATOM   1756 HD21 ASN A 130      33.390  53.530  29.640  1.00  0.00           H
ATOM   1757 HD22 ASN A 130      32.430  52.430  30.540  1.00  0.00           H
ATOM   1758  C   ASN A 130      34.650  55.660  33.850  1.00  0.00           C
ATOM   1759  O   ASN A 130      35.800  55.330  33.630  1.00  0.00           O
ATOM   1760  N   LEU A 131      34.090  55.650  35.020  1.00  0.00           N
ATOM   1761  H   LEU A 131      33.160  56.040  35.090  1.00  0.00           H
ATOM   1762  CA  LEU A 131      34.720  55.180  36.220  1.00  0.00           C
ATOM   1763  HA  LEU A 131      35.710  55.580  36.440  1.00  0.00           H
ATOM   1764  CB  LEU A 131      33.820  55.680  37.370  1.00  0.00           C
ATOM   1765  HB1 LEU A 131      34.350  55.600  38.310  1.00  0.00           H
ATOM   1766  HB2 LEU A 131      32.940  55.030  37.360  1.00  0.00           H
ATOM   1767  CG  LEU A 131      33.330  57.120  37.440  1.00  0.00           C
ATOM   1768  HG  LEU A 131      32.650  57.260  36.600  1.00  0.00           H
ATOM   1769  CD1 LEU A 131      32.540  57.500  38.660  1.00  0.00           C
ATOM   1770 HD11 LEU A 131      32.120  58.490  38.500  1.00  0.00           H
ATOM   1771 HD12 LEU A 131      31.760  56.740  38.760  1.00  0.00           H
ATOM   1772 HD13 LEU A 131      33.150  57.370  39.550  1.00  0.00           H
ATOM   1773  CD2 LEU A 131      34.440  58.090  37.190  1.00  0.00           C
ATOM   1774 HD21 LEU A 131      35.080  57.970  38.060  1.00  0.00           H
ATOM   1775 HD22 LEU A 131      34.990  58.020  36.250  1.00  0.00           H
ATOM   1776 HD23 LEU A 131      34.130  59.130  37.250  1.00  0.00           H
ATOM   1777  C   LEU A 131      34.840  53.600  36.310  1.00  0.00           C
ATOM   1778  O   LEU A 131      35.620  53.050  37.060  1.00  0.00           O
ATOM   1779  N   SER A 132      34.150  52.880  35.440  1.00  0.00           N
ATOM   1780  H   SER A 132      33.450  53.290  34.830  1.00  0.00           H
ATOM   1781  CA  SER A 132      34.380  51.410  35.320  1.00  0.00           C
ATOM   1782  HA  SER A 132      34.260  50.840  36.240  1.00  0.00           H
ATOM   1783  CB  SER A 132      33.290  50.890  34.400  1.00  0.00           C
ATOM   1784  HB1 SER A 132      33.330  49.800  34.390  1.00  0.00           H
ATOM   1785  HB2 SER A 132      33.460  51.280  33.400  1.00  0.00           H
ATOM   1786  OG  SER A 132      31.980  51.270  34.760  1.00  0.00           O
ATOM   1787  HG  SER A 132      31.380  51.310  34.010  1.00  0.00           H
ATOM   1788  C   SER A 132      35.840  51.030  34.910  1.00  0.00           C
ATOM   1789  O   SER A 132      36.150  49.860  35.030  1.00  0.00           O
ATOM   1790  N   TYR A 133      36.610  51.960  34.380  1.00  0.00           N
ATOM   1791  H   TYR A 133      36.170  52.850  34.150  1.00  0.00           H
ATOM   1792  CA  TYR A 133      38.020  51.720  34.010  1.00  0.00           C
ATOM   1793  HA  TYR A 133      38.140  50.650  33.860  1.00  0.00           H
ATOM   1794  CB  TYR A 133      38.440  52.520  32.720  1.00  0.00           C
ATOM   1795  HB1 TYR A 133      39.520  52.360  32.660  1.00  0.00           H
ATOM   1796  HB2 TYR A 133      38.170  53.560  32.860  1.00  0.00           H
ATOM   1797  CG  TYR A 133      37.760  52.070  31.500  1.00  0.00           C
ATOM   1798  CD1 TYR A 133      38.260  50.950  30.870  1.00  0.00           C
ATOM   1799  HD1 TYR A 133      38.890  50.220  31.340  1.00  0.00           H
ATOM   1800  CE1 TYR A 133      37.880  50.640  29.530  1.00  0.00           C
ATOM   1801  HE1 TYR A 133      38.200  49.690  29.130  1.00  0.00           H
ATOM   1802  CZ  TYR A 133      36.940  51.440  28.840  1.00  0.00           C
ATOM   1803  OH  TYR A 133      36.520  51.210  27.600  1.00  0.00           O
ATOM   1804  HH  TYR A 133      35.780  51.740  27.290  1.00  0.00           H
ATOM   1805  CE2 TYR A 133      36.390  52.570  29.520  1.00  0.00           C
ATOM   1806  HE2 TYR A 133      35.670  53.210  29.040  1.00  0.00           H
ATOM   1807  CD2 TYR A 133      36.810  52.860  30.870  1.00  0.00           C
ATOM   1808  HD2 TYR A 133      36.470  53.780  31.340  1.00  0.00           H
ATOM   1809  C   TYR A 133      38.920  52.050  35.160  1.00  0.00           C
ATOM   1810  O   TYR A 133      38.770  53.060  35.820  1.00  0.00           O
ATOM   1811  N   TYR A 134      40.050  51.320  35.310  1.00  0.00           N
ATOM   1812  H   TYR A 134      40.170  50.500  34.730  1.00  0.00           H
ATOM   1813  CA  TYR A 134      41.250  51.880  35.920  1.00  0.00           C
ATOM   1814  HA  TYR A 134      40.960  52.340  36.860  1.00  0.00           H
ATOM   1815  CB  TYR A 134      42.300  50.860  36.280  1.00  0.00           C
ATOM   1816  HB1 TYR A 134      43.220  51.390  36.520  1.00  0.00           H
ATOM   1817  HB2 TYR A 134      42.470  50.310  35.350  1.00  0.00           H
ATOM   1818  CG  TYR A 134      41.880  49.780  37.350  1.00  0.00           C
ATOM   1819  CD1 TYR A 134      41.460  50.110  38.650  1.00  0.00           C
ATOM   1820  HD1 TYR A 134      41.420  51.160  38.890  1.00  0.00           H
ATOM   1821  CE1 TYR A 134      41.140  49.030  39.510  1.00  0.00           C
ATOM   1822  HE1 TYR A 134      40.860  49.260  40.530  1.00  0.00           H
ATOM   1823  CZ  TYR A 134      41.310  47.730  39.110  1.00  0.00           C
ATOM   1824  OH  TYR A 134      40.990  46.720  40.020  1.00  0.00           O
ATOM   1825  HH  TYR A 134      41.310  45.900  39.640  1.00  0.00           H
ATOM   1826  CE2 TYR A 134      41.900  47.420  37.870  1.00  0.00           C
ATOM   1827  HE2 TYR A 134      42.200  46.440  37.520  1.00  0.00           H
ATOM   1828  CD2 TYR A 134      42.150  48.460  36.970  1.00  0.00           C
ATOM   1829  HD2 TYR A 134      42.560  48.370  35.970  1.00  0.00           H
ATOM   1830  C   TYR A 134      41.810  53.000  34.970  1.00  0.00           C
ATOM   1831  O   TYR A 134      41.790  52.920  33.720  1.00  0.00           O
ATOM   1832  N   THR A 135      42.580  53.910  35.560  1.00  0.00           N
ATOM   1833  H   THR A 135      42.810  53.790  36.540  1.00  0.00           H
ATOM   1834  CA  THR A 135      43.480  54.780  34.810  1.00  0.00           C
ATOM   1835  HA  THR A 135      42.940  54.920  33.870  1.00  0.00           H
ATOM   1836  CB  THR A 135      43.660  56.180  35.390  1.00  0.00           C
ATOM   1837  HB  THR A 135      42.750  56.670  35.720  1.00  0.00           H
ATOM   1838  CG2 THR A 135      44.630  56.270  36.670  1.00  0.00           C
ATOM   1839 HG21 THR A 135      45.550  55.710  36.530  1.00  0.00           H
ATOM   1840 HG22 THR A 135      44.890  57.320  36.810  1.00  0.00           H
ATOM   1841 HG23 THR A 135      44.100  55.890  37.540  1.00  0.00           H
ATOM   1842  OG1 THR A 135      44.250  57.060  34.510  1.00  0.00           O
ATOM   1843  HG1 THR A 135      43.890  57.020  33.620  1.00  0.00           H
ATOM   1844  C   THR A 135      44.800  54.060  34.510  1.00  0.00           C
ATOM   1845  O   THR A 135      45.070  52.950  34.930  1.00  0.00           O
ATOM   1846  N   ARG A 136      45.680  54.660  33.670  1.00  0.00           N
ATOM   1847  H   ARG A 136      45.430  55.530  33.210  1.00  0.00           H
ATOM   1848  CA  ARG A 136      47.110  54.310  33.440  1.00  0.00           C
ATOM   1849  HA  ARG A 136      47.380  53.540  34.150  1.00  0.00           H
ATOM   1850  CB  ARG A 136      47.150  53.700  32.040  1.00  0.00           C
ATOM   1851  HB1 ARG A 136      48.210  53.660  31.820  1.00  0.00           H
ATOM   1852  HB2 ARG A 136      46.720  54.390  31.310  1.00  0.00           H
ATOM   1853  CG  ARG A 136      46.410  52.320  31.760  1.00  0.00           C
ATOM   1854  HG1 ARG A 136      46.270  52.060  30.710  1.00  0.00           H
ATOM   1855  HG2 ARG A 136      45.370  52.400  32.090  1.00  0.00           H
ATOM   1856  CD  ARG A 136      46.980  51.160  32.540  1.00  0.00           C
ATOM   1857  HD1 ARG A 136      46.500  50.220  32.260  1.00  0.00           H
ATOM   1858  HD2 ARG A 136      46.710  51.330  33.580  1.00  0.00           H
ATOM   1859  NE  ARG A 136      48.550  51.160  32.410  1.00  0.00           N
ATOM   1860  HE  ARG A 136      49.070  51.200  33.280  1.00  0.00           H
ATOM   1861  CZ  ARG A 136      49.310  51.040  31.330  1.00  0.00           C
ATOM   1862  NH1 ARG A 136      48.820  50.790  30.160  1.00  0.00           N
ATOM   1863 HH11 ARG A 136      47.830  50.600  30.060  1.00  0.00           H
ATOM   1864 HH12 ARG A 136      49.480  50.680  29.410  1.00  0.00           H
ATOM   1865  NH2 ARG A 136      50.560  51.290  31.400  1.00  0.00           N
ATOM   1866 HH21 ARG A 136      50.870  51.570  32.320  1.00  0.00           H
ATOM   1867 HH22 ARG A 136      51.070  51.190  30.530  1.00  0.00           H
ATOM   1868  C   ARG A 136      48.090  55.480  33.640  1.00  0.00           C
ATOM   1869  O   ARG A 136      47.700  56.580  33.370  1.00  0.00           O
ATOM   1870  N   ALA A 137      49.340  55.240  34.010  1.00  0.00           N
ATOM   1871  H   ALA A 137      49.600  54.290  34.230  1.00  0.00           H
ATOM   1872  CA  ALA A 137      50.370  56.220  34.240  1.00  0.00           C
ATOM   1873  HA  ALA A 137      50.000  57.210  34.460  1.00  0.00           H
ATOM   1874  CB  ALA A 137      51.300  55.690  35.340  1.00  0.00           C
ATOM   1875  HB1 ALA A 137      51.660  54.670  35.210  1.00  0.00           H
ATOM   1876  HB2 ALA A 137      52.230  56.260  35.350  1.00  0.00           H
ATOM   1877  HB3 ALA A 137      50.730  55.790  36.270  1.00  0.00           H
ATOM   1878  C   ALA A 137      51.140  56.410  32.930  1.00  0.00           C
ATOM   1879  O   ALA A 137      51.530  57.540  32.640  1.00  0.00           O
ATOM   1880  N   LEU A 138      51.260  55.380  32.110  1.00  0.00           N
ATOM   1881  H   LEU A 138      50.940  54.450  32.330  1.00  0.00           H
ATOM   1882  CA  LEU A 138      51.750  55.360  30.810  1.00  0.00           C
ATOM   1883  HA  LEU A 138      51.940  56.370  30.460  1.00  0.00           H
ATOM   1884  CB  LEU A 138      53.080  54.650  30.750  1.00  0.00           C
ATOM   1885  HB1 LEU A 138      53.290  54.300  29.730  1.00  0.00           H
ATOM   1886  HB2 LEU A 138      52.960  53.700  31.270  1.00  0.00           H
ATOM   1887  CG  LEU A 138      54.290  55.380  31.390  1.00  0.00           C
ATOM   1888  HG  LEU A 138      54.080  55.700  32.410  1.00  0.00           H
ATOM   1889  CD1 LEU A 138      55.350  54.320  31.520  1.00  0.00           C
ATOM   1890 HD11 LEU A 138      55.090  53.350  31.930  1.00  0.00           H
ATOM   1891 HD12 LEU A 138      55.860  54.150  30.580  1.00  0.00           H
ATOM   1892 HD13 LEU A 138      56.110  54.750  32.190  1.00  0.00           H
ATOM   1893  CD2 LEU A 138      54.790  56.510  30.520  1.00  0.00           C
ATOM   1894 HD21 LEU A 138      54.050  57.310  30.590  1.00  0.00           H
ATOM   1895 HD22 LEU A 138      55.660  56.980  30.970  1.00  0.00           H
ATOM   1896 HD23 LEU A 138      54.930  56.170  29.500  1.00  0.00           H
ATOM   1897  C   LEU A 138      50.790  54.760  29.790  1.00  0.00           C
ATOM   1898  O   LEU A 138      50.120  53.820  30.120  1.00  0.00           O
ATOM   1899  N   PRO A 139      50.630  55.290  28.550  1.00  0.00           N
ATOM   1900  CD  PRO A 139      51.520  56.280  27.840  1.00  0.00           C
ATOM   1901  HD1 PRO A 139      52.540  55.940  27.630  1.00  0.00           H
ATOM   1902  HD2 PRO A 139      51.650  57.210  28.400  1.00  0.00           H
ATOM   1903  CG  PRO A 139      50.960  56.470  26.450  1.00  0.00           C
ATOM   1904  HG1 PRO A 139      51.500  55.950  25.670  1.00  0.00           H
ATOM   1905  HG2 PRO A 139      50.820  57.520  26.200  1.00  0.00           H
ATOM   1906  CB  PRO A 139      49.660  55.720  26.450  1.00  0.00           C
ATOM   1907  HB1 PRO A 139      49.490  55.210  25.500  1.00  0.00           H
ATOM   1908  HB2 PRO A 139      48.820  56.400  26.570  1.00  0.00           H
ATOM   1909  CA  PRO A 139      49.660  54.750  27.600  1.00  0.00           C
ATOM   1910  HA  PRO A 139      48.700  54.790  28.110  1.00  0.00           H
ATOM   1911  C   PRO A 139      50.010  53.320  27.160  1.00  0.00           C
ATOM   1912  O   PRO A 139      51.180  52.850  27.070  1.00  0.00           O
ATOM   1913  N   PRO A 140      48.920  52.650  26.660  1.00  0.00           N
ATOM   1914  CD  PRO A 140      47.560  52.940  26.780  1.00  0.00           C
ATOM   1915  HD1 PRO A 140      47.400  53.980  26.490  1.00  0.00           H
ATOM   1916  HD2 PRO A 140      47.200  52.650  27.770  1.00  0.00           H
ATOM   1917  CG  PRO A 140      46.900  52.080  25.700  1.00  0.00           C
ATOM   1918  HG1 PRO A 140      47.090  52.600  24.760  1.00  0.00           H
ATOM   1919  HG2 PRO A 140      45.860  51.870  25.960  1.00  0.00           H
ATOM   1920  CB  PRO A 140      47.720  50.800  25.670  1.00  0.00           C
ATOM   1921  HB1 PRO A 140      47.660  50.290  24.710  1.00  0.00           H
ATOM   1922  HB2 PRO A 140      47.360  50.140  26.460  1.00  0.00           H
ATOM   1923  CA  PRO A 140      49.090  51.310  26.110  1.00  0.00           C
ATOM   1924  HA  PRO A 140      49.490  50.650  26.880  1.00  0.00           H
ATOM   1925  C   PRO A 140      50.100  51.290  24.940  1.00  0.00           C
ATOM   1926  O   PRO A 140      50.120  52.160  24.060  1.00  0.00           O
ATOM   1927  N   VAL A 141      50.950  50.290  24.870  1.00  0.00           N
ATOM   1928  H   VAL A 141      51.140  49.730  25.680  1.00  0.00           H
ATOM   1929  CA  VAL A 141      51.770  49.980  23.770  1.00  0.00           C
ATOM   1930  HA  VAL A 141      52.460  50.810  23.610  1.00  0.00           H
ATOM   1931  CB  VAL A 141      52.720  48.820  24.100  1.00  0.00           C
ATOM   1932  HB  VAL A 141      52.200  47.890  24.330  1.00  0.00           H
ATOM   1933  CG1 VAL A 141      53.680  48.540  22.880  1.00  0.00           C
ATOM   1934 HG11 VAL A 141      54.170  49.480  22.630  1.00  0.00           H
ATOM   1935 HG12 VAL A 141      54.320  47.700  23.150  1.00  0.00           H
ATOM   1936 HG13 VAL A 141      53.190  48.120  22.010  1.00  0.00           H
ATOM   1937  CG2 VAL A 141      53.670  49.160  25.210  1.00  0.00           C
ATOM   1938 HG21 VAL A 141      54.260  50.050  25.010  1.00  0.00           H
ATOM   1939 HG22 VAL A 141      53.110  49.260  26.140  1.00  0.00           H
ATOM   1940 HG23 VAL A 141      54.330  48.300  25.300  1.00  0.00           H
ATOM   1941  C   VAL A 141      50.990  49.690  22.440  1.00  0.00           C
ATOM   1942  O   VAL A 141      50.160  48.820  22.430  1.00  0.00           O
ATOM   1943  N   PRO A 142      51.290  50.540  21.350  1.00  0.00           N
ATOM   1944  CD  PRO A 142      52.080  51.780  21.300  1.00  0.00           C
ATOM   1945  HD1 PRO A 142      53.100  51.390  21.240  1.00  0.00           H
ATOM   1946  HD2 PRO A 142      51.870  52.380  22.190  1.00  0.00           H
ATOM   1947  CG  PRO A 142      51.620  52.450  20.040  1.00  0.00           C
ATOM   1948  HG1 PRO A 142      52.520  52.880  19.590  1.00  0.00           H
ATOM   1949  HG2 PRO A 142      50.780  53.120  20.150  1.00  0.00           H
ATOM   1950  CB  PRO A 142      51.210  51.300  19.160  1.00  0.00           C
ATOM   1951  HB1 PRO A 142      52.180  50.910  18.850  1.00  0.00           H
ATOM   1952  HB2 PRO A 142      50.490  51.600  18.400  1.00  0.00           H
ATOM   1953  CA  PRO A 142      50.590  50.300  20.110  1.00  0.00           C
ATOM   1954  HA  PRO A 142      49.560  50.660  20.210  1.00  0.00           H
ATOM   1955  C   PRO A 142      50.660  48.850  19.610  1.00  0.00           C
ATOM   1956  O   PRO A 142      51.710  48.210  19.810  1.00  0.00           O
ATOM   1957  N   ASP A 143      49.560  48.380  18.970  1.00  0.00           N
ATOM   1958  H   ASP A 143      48.740  48.970  18.990  1.00  0.00           H
ATOM   1959  CA  ASP A 143      49.370  47.000  18.440  1.00  0.00           C
ATOM   1960  HA  ASP A 143      49.510  46.390  19.340  1.00  0.00           H
ATOM   1961  CB  ASP A 143      47.910  46.640  18.070  1.00  0.00           C
ATOM   1962  HB1 ASP A 143      47.830  45.610  17.710  1.00  0.00           H
ATOM   1963  HB2 ASP A 143      47.570  47.200  17.210  1.00  0.00           H
ATOM   1964  CG  ASP A 143      46.850  46.850  19.180  1.00  0.00           C
ATOM   1965  OD1 ASP A 143      46.800  47.920  19.860  1.00  0.00           O
ATOM   1966  OD2 ASP A 143      46.030  45.920  19.410  1.00  0.00           O
ATOM   1967  C   ASP A 143      50.330  46.700  17.300  1.00  0.00           C
ATOM   1968  O   ASP A 143      50.950  45.620  17.320  1.00  0.00           O
ATOM   1969  N   ASP A 144      50.610  47.680  16.450  1.00  0.00           N
ATOM   1970  H   ASP A 144      50.140  48.550  16.630  1.00  0.00           H
ATOM   1971  CA  ASP A 144      51.560  47.720  15.320  1.00  0.00           C
ATOM   1972  HA  ASP A 144      51.550  46.700  14.930  1.00  0.00           H
ATOM   1973  CB  ASP A 144      51.130  48.750  14.190  1.00  0.00           C
ATOM   1974  HB1 ASP A 144      50.220  48.300  13.810  1.00  0.00           H
ATOM   1975  HB2 ASP A 144      51.760  48.640  13.320  1.00  0.00           H
ATOM   1976  CG  ASP A 144      50.850  50.220  14.590  1.00  0.00           C
ATOM   1977  OD1 ASP A 144      50.250  50.390  15.640  1.00  0.00           O
ATOM   1978  OD2 ASP A 144      51.100  51.200  13.780  1.00  0.00           O
ATOM   1979  C   ASP A 144      53.010  48.070  15.740  1.00  0.00           C
ATOM   1980  O   ASP A 144      53.880  48.360  14.890  1.00  0.00           O
ATOM   1981  N   CYS A 145      53.330  48.030  17.080  1.00  0.00           N
ATOM   1982  H   CYS A 145      52.580  47.800  17.720  1.00  0.00           H
ATOM   1983  CA  CYS A 145      54.720  48.040  17.530  1.00  0.00           C
ATOM   1984  HA  CYS A 145      55.250  48.780  16.940  1.00  0.00           H
ATOM   1985  CB  CYS A 145      54.860  48.370  18.960  1.00  0.00           C
ATOM   1986  HB1 CYS A 145      55.920  48.320  19.210  1.00  0.00           H
ATOM   1987  HB2 CYS A 145      54.250  47.650  19.500  1.00  0.00           H
ATOM   1988  SG  CYS A 145      54.490  50.030  19.580  1.00  0.00           S
ATOM   1989  C   CYS A 145      55.400  46.780  17.190  1.00  0.00           C
ATOM   1990  O   CYS A 145      54.820  45.710  17.270  1.00  0.00           O
ATOM   1991  N   PRO A 146      56.670  46.840  16.720  1.00  0.00           N
ATOM   1992  CD  PRO A 146      57.440  48.090  16.550  1.00  0.00           C
ATOM   1993  HD1 PRO A 146      57.320  48.700  17.440  1.00  0.00           H
ATOM   1994  HD2 PRO A 146      57.110  48.660  15.680  1.00  0.00           H
ATOM   1995  CG  PRO A 146      58.820  47.620  16.380  1.00  0.00           C
ATOM   1996  HG1 PRO A 146      59.220  47.470  17.380  1.00  0.00           H
ATOM   1997  HG2 PRO A 146      59.430  48.320  15.820  1.00  0.00           H
ATOM   1998  CB  PRO A 146      58.740  46.310  15.660  1.00  0.00           C
ATOM   1999  HB1 PRO A 146      59.650  45.710  15.680  1.00  0.00           H
ATOM   2000  HB2 PRO A 146      58.430  46.550  14.640  1.00  0.00           H
ATOM   2001  CA  PRO A 146      57.510  45.680  16.290  1.00  0.00           C
ATOM   2002  HA  PRO A 146      56.990  45.120  15.520  1.00  0.00           H
ATOM   2003  C   PRO A 146      57.920  44.640  17.360  1.00  0.00           C
ATOM   2004  O   PRO A 146      58.300  43.480  16.980  1.00  0.00           O
ATOM   2005  N   THR A 147      57.740  44.970  18.650  1.00  0.00           N
ATOM   2006  H   THR A 147      57.300  45.820  18.980  1.00  0.00           H
ATOM   2007  CA  THR A 147      57.810  44.080  19.820  1.00  0.00           C
ATOM   2008  HA  THR A 147      57.600  43.090  19.420  1.00  0.00           H
ATOM   2009  CB  THR A 147      59.170  44.110  20.590  1.00  0.00           C
ATOM   2010  HB  THR A 147      59.160  43.270  21.290  1.00  0.00           H
ATOM   2011  CG2 THR A 147      60.420  43.770  19.800  1.00  0.00           C
ATOM   2012 HG21 THR A 147      60.590  44.550  19.060  1.00  0.00           H
ATOM   2013 HG22 THR A 147      61.270  43.630  20.470  1.00  0.00           H
ATOM   2014 HG23 THR A 147      60.250  42.810  19.310  1.00  0.00           H
ATOM   2015  OG1 THR A 147      59.480  45.310  21.250  1.00  0.00           O
ATOM   2016  HG1 THR A 147      60.230  45.010  21.770  1.00  0.00           H
ATOM   2017  C   THR A 147      56.610  44.380  20.750  1.00  0.00           C
ATOM   2018  O   THR A 147      56.070  45.430  20.510  1.00  0.00           O
ATOM   2019  N   PRO A 148      56.200  43.490  21.690  1.00  0.00           N
ATOM   2020  CD  PRO A 148      56.770  42.130  21.790  1.00  0.00           C
ATOM   2021  HD1 PRO A 148      57.510  42.160  22.600  1.00  0.00           H
ATOM   2022  HD2 PRO A 148      57.110  41.840  20.800  1.00  0.00           H
ATOM   2023  CG  PRO A 148      55.590  41.340  22.280  1.00  0.00           C
ATOM   2024  HG1 PRO A 148      55.920  40.440  22.790  1.00  0.00           H
ATOM   2025  HG2 PRO A 148      54.960  41.080  21.430  1.00  0.00           H
ATOM   2026  CB  PRO A 148      54.900  42.360  23.230  1.00  0.00           C
ATOM   2027  HB1 PRO A 148      55.250  42.390  24.260  1.00  0.00           H
ATOM   2028  HB2 PRO A 148      53.830  42.130  23.220  1.00  0.00           H
ATOM   2029  CA  PRO A 148      55.070  43.680  22.510  1.00  0.00           C
ATOM   2030  HA  PRO A 148      54.160  43.970  21.980  1.00  0.00           H
ATOM   2031  C   PRO A 148      55.280  44.750  23.620  1.00  0.00           C
ATOM   2032  O   PRO A 148      54.360  44.970  24.370  1.00  0.00           O
ATOM   2033  N   LEU A 149      56.500  45.260  23.770  1.00  0.00           N
ATOM   2034  H   LEU A 149      57.180  45.030  23.060  1.00  0.00           H
ATOM   2035  CA  LEU A 149      56.810  46.420  24.670  1.00  0.00           C
ATOM   2036  HA  LEU A 149      55.920  46.650  25.240  1.00  0.00           H
ATOM   2037  CB  LEU A 149      57.860  45.900  25.670  1.00  0.00           C
ATOM   2038  HB1 LEU A 149      58.150  46.710  26.330  1.00  0.00           H
ATOM   2039  HB2 LEU A 149      58.760  45.760  25.080  1.00  0.00           H
ATOM   2040  CG  LEU A 149      57.510  44.670  26.580  1.00  0.00           C
ATOM   2041  HG  LEU A 149      57.200  43.830  25.960  1.00  0.00           H
ATOM   2042  CD1 LEU A 149      58.670  44.090  27.400  1.00  0.00           C
ATOM   2043 HD11 LEU A 149      58.330  43.200  27.930  1.00  0.00           H
ATOM   2044 HD12 LEU A 149      59.530  43.900  26.770  1.00  0.00           H
ATOM   2045 HD13 LEU A 149      58.830  44.830  28.190  1.00  0.00           H
ATOM   2046  CD2 LEU A 149      56.420  45.020  27.560  1.00  0.00           C
ATOM   2047 HD21 LEU A 149      55.490  45.160  27.000  1.00  0.00           H
ATOM   2048 HD22 LEU A 149      56.200  44.230  28.280  1.00  0.00           H
ATOM   2049 HD23 LEU A 149      56.610  45.940  28.110  1.00  0.00           H
ATOM   2050  C   LEU A 149      57.190  47.770  23.980  1.00  0.00           C
ATOM   2051  O   LEU A 149      57.310  48.850  24.600  1.00  0.00           O
ATOM   2052  N   GLY A 150      57.180  47.770  22.670  1.00  0.00           N
ATOM   2053  H   GLY A 150      56.980  46.890  22.210  1.00  0.00           H
ATOM   2054  CA  GLY A 150      57.760  48.850  21.810  1.00  0.00           C
ATOM   2055  HA1 GLY A 150      58.330  49.560  22.410  1.00  0.00           H
ATOM   2056  HA2 GLY A 150      56.890  49.270  21.310  1.00  0.00           H
ATOM   2057  C   GLY A 150      58.650  48.310  20.640  1.00  0.00           C
ATOM   2058  O   GLY A 150      58.120  47.790  19.660  1.00  0.00           O
ATOM   2059  N   VAL A 151      59.960  48.370  20.700  1.00  0.00           N
ATOM   2060  H   VAL A 151      60.190  48.660  21.640  1.00  0.00           H
ATOM   2061  CA  VAL A 151      61.110  48.080  19.720  1.00  0.00           C
ATOM   2062  HA  VAL A 151      60.610  47.520  18.930  1.00  0.00           H
ATOM   2063  CB  VAL A 151      61.550  49.430  19.140  1.00  0.00           C
ATOM   2064  HB  VAL A 151      62.360  49.380  18.410  1.00  0.00           H
ATOM   2065  CG1 VAL A 151      60.400  50.250  18.590  1.00  0.00           C
ATOM   2066 HG11 VAL A 151      59.570  50.390  19.300  1.00  0.00           H
ATOM   2067 HG12 VAL A 151      60.720  51.180  18.140  1.00  0.00           H
ATOM   2068 HG13 VAL A 151      60.120  49.640  17.730  1.00  0.00           H
ATOM   2069  CG2 VAL A 151      62.090  50.350  20.260  1.00  0.00           C
ATOM   2070 HG21 VAL A 151      62.920  49.810  20.720  1.00  0.00           H
ATOM   2071 HG22 VAL A 151      62.460  51.270  19.820  1.00  0.00           H
ATOM   2072 HG23 VAL A 151      61.340  50.650  20.990  1.00  0.00           H
ATOM   2073  C   VAL A 151      62.320  47.240  20.200  1.00  0.00           C
ATOM   2074  O   VAL A 151      63.230  46.880  19.420  1.00  0.00           O
ATOM   2075  N   LYS A 152      62.400  46.990  21.510  1.00  0.00           N
ATOM   2076  H   LYS A 152      61.650  47.290  22.110  1.00  0.00           H
ATOM   2077  CA  LYS A 152      63.420  46.220  22.210  1.00  0.00           C
ATOM   2078  HA  LYS A 152      64.270  46.250  21.510  1.00  0.00           H
ATOM   2079  CB  LYS A 152      63.910  46.970  23.530  1.00  0.00           C
ATOM   2080  HB1 LYS A 152      64.670  46.420  24.080  1.00  0.00           H
ATOM   2081  HB2 LYS A 152      63.030  47.170  24.150  1.00  0.00           H
ATOM   2082  CG  LYS A 152      64.570  48.370  23.220  1.00  0.00           C
ATOM   2083  HG1 LYS A 152      64.560  48.930  24.160  1.00  0.00           H
ATOM   2084  HG2 LYS A 152      64.020  48.990  22.510  1.00  0.00           H
ATOM   2085  CD  LYS A 152      65.950  48.240  22.520  1.00  0.00           C
ATOM   2086  HD1 LYS A 152      65.740  48.050  21.460  1.00  0.00           H
ATOM   2087  HD2 LYS A 152      66.540  47.440  22.960  1.00  0.00           H
ATOM   2088  CE  LYS A 152      66.750  49.570  22.520  1.00  0.00           C
ATOM   2089  HE1 LYS A 152      66.510  49.810  23.550  1.00  0.00           H
ATOM   2090  HE2 LYS A 152      66.270  50.320  21.900  1.00  0.00           H
ATOM   2091  NZ  LYS A 152      68.220  49.460  22.410  1.00  0.00           N
ATOM   2092  HZ1 LYS A 152      68.590  50.400  22.450  1.00  0.00           H
ATOM   2093  HZ2 LYS A 152      68.630  48.890  23.120  1.00  0.00           H
ATOM   2094  HZ3 LYS A 152      68.460  49.060  21.520  1.00  0.00           H
ATOM   2095  C   LYS A 152      63.120  44.760  22.480  1.00  0.00           C
ATOM   2096  O   LYS A 152      61.930  44.470  22.720  1.00  0.00           O
ATOM   2097  N   GLY A 153      64.140  43.960  22.660  1.00  0.00           N
ATOM   2098  H   GLY A 153      65.040  44.370  22.430  1.00  0.00           H
ATOM   2099  CA  GLY A 153      64.100  42.570  23.060  1.00  0.00           C
ATOM   2100  HA1 GLY A 153      63.750  42.530  24.100  1.00  0.00           H
ATOM   2101  HA2 GLY A 153      65.120  42.190  23.190  1.00  0.00           H
ATOM   2102  C   GLY A 153      63.290  41.630  22.130  1.00  0.00           C
ATOM   2103  O   GLY A 153      63.260  41.820  20.900  1.00  0.00           O
ATOM   2104  N   LYS A 154      62.730  40.510  22.660  1.00  0.00           N
ATOM   2105  H   LYS A 154      62.940  40.190  23.590  1.00  0.00           H
ATOM   2106  CA  LYS A 154      62.030  39.540  21.800  1.00  0.00           C
ATOM   2107  HA  LYS A 154      62.690  39.160  21.020  1.00  0.00           H
ATOM   2108  CB  LYS A 154      61.770  38.350  22.700  1.00  0.00           C
ATOM   2109  HB1 LYS A 154      61.200  37.660  22.080  1.00  0.00           H
ATOM   2110  HB2 LYS A 154      61.260  38.650  23.610  1.00  0.00           H
ATOM   2111  CG  LYS A 154      63.040  37.620  23.140  1.00  0.00           C
ATOM   2112  HG1 LYS A 154      63.560  38.260  23.850  1.00  0.00           H
ATOM   2113  HG2 LYS A 154      63.620  37.420  22.250  1.00  0.00           H
ATOM   2114  CD  LYS A 154      62.750  36.270  23.820  1.00  0.00           C
ATOM   2115  HD1 LYS A 154      62.230  35.580  23.150  1.00  0.00           H
ATOM   2116  HD2 LYS A 154      62.120  36.490  24.680  1.00  0.00           H
ATOM   2117  CE  LYS A 154      64.110  35.580  24.160  1.00  0.00           C
ATOM   2118  HE1 LYS A 154      64.830  36.280  24.580  1.00  0.00           H
ATOM   2119  HE2 LYS A 154      64.600  35.090  23.320  1.00  0.00           H
ATOM   2120  NZ  LYS A 154      63.890  34.580  25.210  1.00  0.00           N
ATOM   2121  HZ1 LYS A 154      63.300  33.860  24.840  1.00  0.00           H
ATOM   2122  HZ2 LYS A 154      64.760  34.160  25.520  1.00  0.00           H
ATOM   2123  HZ3 LYS A 154      63.390  35.000  25.970  1.00  0.00           H
ATOM   2124  C   LYS A 154      60.740  40.020  21.100  1.00  0.00           C
ATOM   2125  O   LYS A 154      59.990  40.820  21.680  1.00  0.00           O
ATOM   2126  N   LYS A 155      60.500  39.460  19.920  1.00  0.00           N
ATOM   2127  H   LYS A 155      61.100  38.720  19.590  1.00  0.00           H
ATOM   2128  CA  LYS A 155      59.210  39.590  19.120  1.00  0.00           C
ATOM   2129  HA  LYS A 155      58.910  40.630  19.000  1.00  0.00           H
ATOM   2130  CB  LYS A 155      59.420  38.960  17.770  1.00  0.00           C
ATOM   2131  HB1 LYS A 155      58.480  38.720  17.270  1.00  0.00           H
ATOM   2132  HB2 LYS A 155      59.830  37.970  17.950  1.00  0.00           H
ATOM   2133  CG  LYS A 155      60.250  39.720  16.750  1.00  0.00           C
ATOM   2134  HG1 LYS A 155      61.270  39.760  17.140  1.00  0.00           H
ATOM   2135  HG2 LYS A 155      59.900  40.750  16.780  1.00  0.00           H
ATOM   2136  CD  LYS A 155      60.130  39.120  15.370  1.00  0.00           C
ATOM   2137  HD1 LYS A 155      59.150  39.250  14.910  1.00  0.00           H
ATOM   2138  HD2 LYS A 155      60.330  38.050  15.420  1.00  0.00           H
ATOM   2139  CE  LYS A 155      61.150  39.720  14.440  1.00  0.00           C
ATOM   2140  HE1 LYS A 155      62.120  39.720  14.920  1.00  0.00           H
ATOM   2141  HE2 LYS A 155      60.790  40.730  14.220  1.00  0.00           H
ATOM   2142  NZ  LYS A 155      61.260  38.820  13.210  1.00  0.00           N
ATOM   2143  HZ1 LYS A 155      60.390  38.570  12.780  1.00  0.00           H
ATOM   2144  HZ2 LYS A 155      61.810  39.390  12.580  1.00  0.00           H
ATOM   2145  HZ3 LYS A 155      61.830  38.000  13.390  1.00  0.00           H
ATOM   2146  C   LYS A 155      58.050  38.870  19.920  1.00  0.00           C
ATOM   2147  O   LYS A 155      56.920  39.390  19.850  1.00  0.00           O
ATOM   2148  N   GLN A 156      58.300  37.780  20.750  1.00  0.00           N
ATOM   2149  H   GLN A 156      59.270  37.520  20.840  1.00  0.00           H
ATOM   2150  CA  GLN A 156      57.390  37.170  21.720  1.00  0.00           C
ATOM   2151  HA  GLN A 156      56.460  37.740  21.840  1.00  0.00           H
ATOM   2152  CB  GLN A 156      57.080  35.680  21.340  1.00  0.00           C
ATOM   2153  HB1 GLN A 156      56.240  35.460  22.000  1.00  0.00           H
ATOM   2154  HB2 GLN A 156      57.980  35.080  21.520  1.00  0.00           H
ATOM   2155  CG  GLN A 156      56.600  35.430  19.860  1.00  0.00           C
ATOM   2156  HG1 GLN A 156      57.340  35.860  19.180  1.00  0.00           H
ATOM   2157  HG2 GLN A 156      55.760  36.080  19.660  1.00  0.00           H
ATOM   2158  CD  GLN A 156      56.300  33.960  19.580  1.00  0.00           C
ATOM   2159  OE1 GLN A 156      57.130  33.090  19.510  1.00  0.00           O
ATOM   2160  NE2 GLN A 156      55.050  33.620  19.490  1.00  0.00           N
ATOM   2161 HE21 GLN A 156      54.250  34.230  19.420  1.00  0.00           H
ATOM   2162 HE22 GLN A 156      54.820  32.630  19.450  1.00  0.00           H
ATOM   2163  C   GLN A 156      57.900  37.180  23.170  1.00  0.00           C
ATOM   2164  O   GLN A 156      59.070  36.870  23.460  1.00  0.00           O
ATOM   2165  N   LEU A 157      57.060  37.500  24.150  1.00  0.00           N
ATOM   2166  H   LEU A 157      56.110  37.760  23.940  1.00  0.00           H
ATOM   2167  CA  LEU A 157      57.480  37.580  25.560  1.00  0.00           C
ATOM   2168  HA  LEU A 157      58.470  38.020  25.470  1.00  0.00           H
ATOM   2169  CB  LEU A 157      56.610  38.500  26.330  1.00  0.00           C
ATOM   2170  HB1 LEU A 157      56.840  38.210  27.360  1.00  0.00           H
ATOM   2171  HB2 LEU A 157      55.580  38.190  26.140  1.00  0.00           H
ATOM   2172  CG  LEU A 157      56.650  40.050  26.070  1.00  0.00           C
ATOM   2173  HG  LEU A 157      56.540  40.280  25.010  1.00  0.00           H
ATOM   2174  CD1 LEU A 157      55.530  40.720  26.790  1.00  0.00           C
ATOM   2175 HD11 LEU A 157      54.570  40.380  26.390  1.00  0.00           H
ATOM   2176 HD12 LEU A 157      55.530  40.350  27.820  1.00  0.00           H
ATOM   2177 HD13 LEU A 157      55.760  41.770  26.660  1.00  0.00           H
ATOM   2178  CD2 LEU A 157      57.970  40.670  26.460  1.00  0.00           C
ATOM   2179 HD21 LEU A 157      58.120  41.620  25.960  1.00  0.00           H
ATOM   2180 HD22 LEU A 157      57.970  40.830  27.540  1.00  0.00           H
ATOM   2181 HD23 LEU A 157      58.820  40.140  26.030  1.00  0.00           H
ATOM   2182  C   LEU A 157      57.590  36.100  26.100  1.00  0.00           C
ATOM   2183  O   LEU A 157      56.910  35.260  25.580  1.00  0.00           O
ATOM   2184  N   PRO A 158      58.400  35.810  27.120  1.00  0.00           N
ATOM   2185  CD  PRO A 158      59.500  36.640  27.620  1.00  0.00           C
ATOM   2186  HD1 PRO A 158      59.230  37.690  27.750  1.00  0.00           H
ATOM   2187  HD2 PRO A 158      60.370  36.620  26.970  1.00  0.00           H
ATOM   2188  CG  PRO A 158      59.970  35.860  28.810  1.00  0.00           C
ATOM   2189  HG1 PRO A 158      59.330  36.250  29.600  1.00  0.00           H
ATOM   2190  HG2 PRO A 158      61.010  36.060  29.060  1.00  0.00           H
ATOM   2191  CB  PRO A 158      59.780  34.410  28.360  1.00  0.00           C
ATOM   2192  HB1 PRO A 158      59.600  33.720  29.190  1.00  0.00           H
ATOM   2193  HB2 PRO A 158      60.610  34.220  27.680  1.00  0.00           H
ATOM   2194  CA  PRO A 158      58.500  34.430  27.590  1.00  0.00           C
ATOM   2195  HA  PRO A 158      58.590  33.780  26.730  1.00  0.00           H
ATOM   2196  C   PRO A 158      57.270  33.960  28.360  1.00  0.00           C
ATOM   2197  O   PRO A 158      56.450  34.760  28.790  1.00  0.00           O
ATOM   2198  N   ASP A 159      57.150  32.600  28.460  1.00  0.00           N
ATOM   2199  H   ASP A 159      57.950  32.030  28.240  1.00  0.00           H
ATOM   2200  CA  ASP A 159      56.010  31.840  29.070  1.00  0.00           C
ATOM   2201  HA  ASP A 159      55.050  32.020  28.570  1.00  0.00           H
ATOM   2202  CB  ASP A 159      56.290  30.330  28.910  1.00  0.00           C
ATOM   2203  HB1 ASP A 159      57.210  30.110  29.460  1.00  0.00           H
ATOM   2204  HB2 ASP A 159      56.270  30.180  27.830  1.00  0.00           H
ATOM   2205  CG  ASP A 159      55.300  29.430  29.630  1.00  0.00           C
ATOM   2206  OD1 ASP A 159      54.310  29.920  30.220  1.00  0.00           O
ATOM   2207  OD2 ASP A 159      55.560  28.200  29.780  1.00  0.00           O
ATOM   2208  C   ASP A 159      55.820  32.380  30.520  1.00  0.00           C
ATOM   2209  O   ASP A 159      56.760  32.460  31.330  1.00  0.00           O
ATOM   2210  N   SER A 160      54.590  32.820  30.820  1.00  0.00           N
ATOM   2211  H   SER A 160      53.940  32.920  30.050  1.00  0.00           H
ATOM   2212  CA  SER A 160      54.310  33.410  32.170  1.00  0.00           C
ATOM   2213  HA  SER A 160      54.960  34.270  32.330  1.00  0.00           H
ATOM   2214  CB  SER A 160      52.920  34.100  32.150  1.00  0.00           C
ATOM   2215  HB1 SER A 160      53.030  34.980  31.510  1.00  0.00           H
ATOM   2216  HB2 SER A 160      52.630  34.410  33.160  1.00  0.00           H
ATOM   2217  OG  SER A 160      51.910  33.190  31.700  1.00  0.00           O
ATOM   2218  HG  SER A 160      51.090  33.690  31.710  1.00  0.00           H
ATOM   2219  C   SER A 160      54.530  32.400  33.340  1.00  0.00           C
ATOM   2220  O   SER A 160      55.100  32.750  34.340  1.00  0.00           O
ATOM   2221  N   ASN A 161      54.340  31.090  33.030  1.00  0.00           N
ATOM   2222  H   ASN A 161      53.960  30.990  32.100  1.00  0.00           H
ATOM   2223  CA  ASN A 161      54.670  29.910  33.870  1.00  0.00           C
ATOM   2224  HA  ASN A 161      54.210  30.180  34.820  1.00  0.00           H
ATOM   2225  CB  ASN A 161      54.050  28.630  33.260  1.00  0.00           C
ATOM   2226  HB1 ASN A 161      54.600  28.360  32.360  1.00  0.00           H
ATOM   2227  HB2 ASN A 161      53.010  28.870  33.060  1.00  0.00           H
ATOM   2228  CG  ASN A 161      54.100  27.520  34.310  1.00  0.00           C
ATOM   2229  OD1 ASN A 161      53.510  27.750  35.350  1.00  0.00           O
ATOM   2230  ND2 ASN A 161      54.870  26.490  34.220  1.00  0.00           N
ATOM   2231 HD21 ASN A 161      55.540  26.320  33.480  1.00  0.00           H
ATOM   2232 HD22 ASN A 161      55.010  25.900  35.020  1.00  0.00           H
ATOM   2233  C   ASN A 161      56.200  29.730  34.170  1.00  0.00           C
ATOM   2234  O   ASN A 161      56.590  29.660  35.320  1.00  0.00           O
ATOM   2235  N   GLU A 162      57.060  29.730  33.080  1.00  0.00           N
ATOM   2236  H   GLU A 162      56.610  29.940  32.200  1.00  0.00           H
ATOM   2237  CA  GLU A 162      58.530  29.640  33.160  1.00  0.00           C
ATOM   2238  HA  GLU A 162      58.800  28.730  33.690  1.00  0.00           H
ATOM   2239  CB  GLU A 162      59.030  29.680  31.760  1.00  0.00           C
ATOM   2240  HB1 GLU A 162      58.860  30.650  31.290  1.00  0.00           H
ATOM   2241  HB2 GLU A 162      58.500  28.910  31.190  1.00  0.00           H
ATOM   2242  CG  GLU A 162      60.580  29.550  31.730  1.00  0.00           C
ATOM   2243  HG1 GLU A 162      60.910  28.770  32.420  1.00  0.00           H
ATOM   2244  HG2 GLU A 162      61.020  30.470  32.100  1.00  0.00           H
ATOM   2245  CD  GLU A 162      61.200  29.310  30.270  1.00  0.00           C
ATOM   2246  OE1 GLU A 162      62.410  29.530  30.010  1.00  0.00           O
ATOM   2247  OE2 GLU A 162      60.600  28.640  29.400  1.00  0.00           O
ATOM   2248  C   GLU A 162      59.030  30.830  33.960  1.00  0.00           C
ATOM   2249  O   GLU A 162      59.860  30.690  34.830  1.00  0.00           O
ATOM   2250  N   ILE A 163      58.450  32.060  33.710  1.00  0.00           N
ATOM   2251  H   ILE A 163      57.720  32.260  33.040  1.00  0.00           H
ATOM   2252  CA  ILE A 163      58.820  33.230  34.550  1.00  0.00           C
ATOM   2253  HA  ILE A 163      59.900  33.340  34.440  1.00  0.00           H
ATOM   2254  CB  ILE A 163      58.120  34.510  34.150  1.00  0.00           C
ATOM   2255  HB  ILE A 163      57.050  34.310  34.100  1.00  0.00           H
ATOM   2256  CG2 ILE A 163      58.310  35.590  35.220  1.00  0.00           C
ATOM   2257 HG21 ILE A 163      57.980  36.540  34.790  1.00  0.00           H
ATOM   2258 HG22 ILE A 163      57.830  35.510  36.200  1.00  0.00           H
ATOM   2259 HG23 ILE A 163      59.390  35.620  35.350  1.00  0.00           H
ATOM   2260  CG1 ILE A 163      58.700  35.020  32.750  1.00  0.00           C
ATOM   2261 HG11 ILE A 163      58.800  34.180  32.070  1.00  0.00           H
ATOM   2262 HG12 ILE A 163      59.680  35.490  32.900  1.00  0.00           H
ATOM   2263  CD  ILE A 163      57.710  36.000  32.120  1.00  0.00           C
ATOM   2264  HD1 ILE A 163      56.690  35.660  32.340  1.00  0.00           H
ATOM   2265  HD2 ILE A 163      57.960  36.980  32.530  1.00  0.00           H
ATOM   2266  HD3 ILE A 163      57.730  35.950  31.030  1.00  0.00           H
ATOM   2267  C   ILE A 163      58.570  32.960  36.060  1.00  0.00           C
ATOM   2268  O   ILE A 163      59.460  33.250  36.910  1.00  0.00           O
ATOM   2269  N   VAL A 164      57.320  32.520  36.400  1.00  0.00           N
ATOM   2270  H   VAL A 164      56.740  32.300  35.600  1.00  0.00           H
ATOM   2271  CA  VAL A 164      56.940  32.210  37.760  1.00  0.00           C
ATOM   2272  HA  VAL A 164      57.110  33.090  38.370  1.00  0.00           H
ATOM   2273  CB  VAL A 164      55.470  31.830  37.940  1.00  0.00           C
ATOM   2274  HB  VAL A 164      55.270  30.990  37.270  1.00  0.00           H
ATOM   2275  CG1 VAL A 164      54.930  31.330  39.300  1.00  0.00           C
ATOM   2276 HG11 VAL A 164      53.850  31.370  39.390  1.00  0.00           H
ATOM   2277 HG12 VAL A 164      55.160  30.270  39.390  1.00  0.00           H
ATOM   2278 HG13 VAL A 164      55.320  31.850  40.180  1.00  0.00           H
ATOM   2279  CG2 VAL A 164      54.590  32.990  37.600  1.00  0.00           C
ATOM   2280 HG21 VAL A 164      55.030  33.540  36.770  1.00  0.00           H
ATOM   2281 HG22 VAL A 164      53.600  32.640  37.320  1.00  0.00           H
ATOM   2282 HG23 VAL A 164      54.620  33.740  38.400  1.00  0.00           H
ATOM   2283  C   VAL A 164      57.800  31.130  38.400  1.00  0.00           C
ATOM   2284  O   VAL A 164      58.340  31.280  39.480  1.00  0.00           O
ATOM   2285  N   GLU A 165      58.010  30.040  37.660  1.00  0.00           N
ATOM   2286  H   GLU A 165      57.500  30.020  36.790  1.00  0.00           H
ATOM   2287  CA  GLU A 165      58.860  28.870  38.030  1.00  0.00           C
ATOM   2288  HA  GLU A 165      58.550  28.570  39.030  1.00  0.00           H
ATOM   2289  CB  GLU A 165      58.700  27.750  36.960  1.00  0.00           C
ATOM   2290  HB1 GLU A 165      59.540  27.070  36.990  1.00  0.00           H
ATOM   2291  HB2 GLU A 165      58.680  28.200  35.970  1.00  0.00           H
ATOM   2292  CG  GLU A 165      57.530  26.770  37.130  1.00  0.00           C
ATOM   2293  HG1 GLU A 165      56.600  27.320  36.980  1.00  0.00           H
ATOM   2294  HG2 GLU A 165      57.530  26.340  38.130  1.00  0.00           H
ATOM   2295  CD  GLU A 165      57.420  25.640  36.080  1.00  0.00           C
ATOM   2296  OE1 GLU A 165      56.400  24.910  36.080  1.00  0.00           O
ATOM   2297  OE2 GLU A 165      58.270  25.470  35.200  1.00  0.00           O
ATOM   2298  C   GLU A 165      60.370  29.110  38.220  1.00  0.00           C
ATOM   2299  O   GLU A 165      60.920  28.600  39.200  1.00  0.00           O
ATOM   2300  N   LYS A 166      61.060  29.870  37.390  1.00  0.00           N
ATOM   2301  H   LYS A 166      60.600  30.100  36.520  1.00  0.00           H
ATOM   2302  CA  LYS A 166      62.480  30.220  37.500  1.00  0.00           C
ATOM   2303  HA  LYS A 166      63.040  29.300  37.690  1.00  0.00           H
ATOM   2304  CB  LYS A 166      62.880  30.770  36.140  1.00  0.00           C
ATOM   2305  HB1 LYS A 166      63.850  31.270  36.160  1.00  0.00           H
ATOM   2306  HB2 LYS A 166      62.190  31.530  35.790  1.00  0.00           H
ATOM   2307  CG  LYS A 166      63.160  29.620  35.170  1.00  0.00           C
ATOM   2308  HG1 LYS A 166      62.170  29.200  35.000  1.00  0.00           H
ATOM   2309  HG2 LYS A 166      63.760  28.830  35.630  1.00  0.00           H
ATOM   2310  CD  LYS A 166      63.680  29.930  33.780  1.00  0.00           C
ATOM   2311  HD1 LYS A 166      64.590  30.530  33.820  1.00  0.00           H
ATOM   2312  HD2 LYS A 166      62.910  30.480  33.230  1.00  0.00           H
ATOM   2313  CE  LYS A 166      63.930  28.560  33.040  1.00  0.00           C
ATOM   2314  HE1 LYS A 166      63.010  27.970  33.010  1.00  0.00           H
ATOM   2315  HE2 LYS A 166      64.630  27.910  33.550  1.00  0.00           H
ATOM   2316  NZ  LYS A 166      64.460  28.740  31.640  1.00  0.00           N
ATOM   2317  HZ1 LYS A 166      65.360  29.200  31.700  1.00  0.00           H
ATOM   2318  HZ2 LYS A 166      64.560  27.840  31.200  1.00  0.00           H
ATOM   2319  HZ3 LYS A 166      63.820  29.290  31.090  1.00  0.00           H
ATOM   2320  C   LYS A 166      62.870  31.220  38.580  1.00  0.00           C
ATOM   2321  O   LYS A 166      63.940  31.150  39.110  1.00  0.00           O
ATOM   2322  N   LEU A 167      62.040  32.220  38.740  1.00  0.00           N
ATOM   2323  H   LEU A 167      61.150  32.140  38.270  1.00  0.00           H
ATOM   2324  CA  LEU A 167      62.240  33.480  39.450  1.00  0.00           C
ATOM   2325  HA  LEU A 167      63.240  33.500  39.900  1.00  0.00           H
ATOM   2326  CB  LEU A 167      62.210  34.630  38.320  1.00  0.00           C
ATOM   2327  HB1 LEU A 167      62.140  35.610  38.800  1.00  0.00           H
ATOM   2328  HB2 LEU A 167      61.340  34.560  37.660  1.00  0.00           H
ATOM   2329  CG  LEU A 167      63.460  34.570  37.350  1.00  0.00           C
ATOM   2330  HG  LEU A 167      63.650  33.560  37.000  1.00  0.00           H
ATOM   2331  CD1 LEU A 167      63.140  35.400  36.110  1.00  0.00           C
ATOM   2332 HD11 LEU A 167      63.980  35.420  35.420  1.00  0.00           H
ATOM   2333 HD12 LEU A 167      62.230  34.990  35.650  1.00  0.00           H
ATOM   2334 HD13 LEU A 167      62.840  36.430  36.290  1.00  0.00           H
ATOM   2335  CD2 LEU A 167      64.800  35.020  37.880  1.00  0.00           C
ATOM   2336 HD21 LEU A 167      65.560  34.780  37.140  1.00  0.00           H
ATOM   2337 HD22 LEU A 167      64.790  36.090  38.030  1.00  0.00           H
ATOM   2338 HD23 LEU A 167      65.060  34.530  38.810  1.00  0.00           H
ATOM   2339  C   LEU A 167      61.230  33.800  40.580  1.00  0.00           C
ATOM   2340  O   LEU A 167      61.620  34.620  41.420  1.00  0.00           O
ATOM   2341  N   LEU A 168      60.060  33.270  40.670  1.00  0.00           N
ATOM   2342  H   LEU A 168      59.780  32.530  40.040  1.00  0.00           H
ATOM   2343  CA  LEU A 168      59.050  33.710  41.620  1.00  0.00           C
ATOM   2344  HA  LEU A 168      59.360  34.590  42.190  1.00  0.00           H
ATOM   2345  CB  LEU A 168      57.790  34.200  40.870  1.00  0.00           C
ATOM   2346  HB1 LEU A 168      57.170  34.770  41.560  1.00  0.00           H
ATOM   2347  HB2 LEU A 168      57.260  33.330  40.490  1.00  0.00           H
ATOM   2348  CG  LEU A 168      58.000  35.300  39.740  1.00  0.00           C
ATOM   2349  HG  LEU A 168      58.580  34.980  38.880  1.00  0.00           H
ATOM   2350  CD1 LEU A 168      56.610  35.700  39.160  1.00  0.00           C
ATOM   2351 HD11 LEU A 168      56.770  36.580  38.540  1.00  0.00           H
ATOM   2352 HD12 LEU A 168      56.210  34.850  38.610  1.00  0.00           H
ATOM   2353 HD13 LEU A 168      55.940  35.880  40.000  1.00  0.00           H
ATOM   2354  CD2 LEU A 168      58.580  36.630  40.340  1.00  0.00           C
ATOM   2355 HD21 LEU A 168      58.530  37.490  39.670  1.00  0.00           H
ATOM   2356 HD22 LEU A 168      58.160  36.980  41.280  1.00  0.00           H
ATOM   2357 HD23 LEU A 168      59.660  36.510  40.470  1.00  0.00           H
ATOM   2358  C   LEU A 168      58.720  32.680  42.680  1.00  0.00           C
ATOM   2359  O   LEU A 168      58.540  33.010  43.840  1.00  0.00           O
ATOM   2360  N   LEU A 169      58.690  31.350  42.300  1.00  0.00           N
ATOM   2361  H   LEU A 169      58.810  31.120  41.320  1.00  0.00           H
ATOM   2362  CA  LEU A 169      58.320  30.310  43.330  1.00  0.00           C
ATOM   2363  HA  LEU A 169      57.350  30.540  43.780  1.00  0.00           H
ATOM   2364  CB  LEU A 169      58.090  28.910  42.700  1.00  0.00           C
ATOM   2365  HB1 LEU A 169      57.830  28.200  43.480  1.00  0.00           H
ATOM   2366  HB2 LEU A 169      59.040  28.600  42.260  1.00  0.00           H
ATOM   2367  CG  LEU A 169      56.940  28.930  41.720  1.00  0.00           C
ATOM   2368  HG  LEU A 169      57.060  29.690  40.950  1.00  0.00           H
ATOM   2369  CD1 LEU A 169      56.820  27.490  41.230  1.00  0.00           C
ATOM   2370 HD11 LEU A 169      56.000  27.370  40.520  1.00  0.00           H
ATOM   2371 HD12 LEU A 169      57.720  27.110  40.750  1.00  0.00           H
ATOM   2372 HD13 LEU A 169      56.620  26.910  42.130  1.00  0.00           H
ATOM   2373  CD2 LEU A 169      55.600  29.170  42.320  1.00  0.00           C
ATOM   2374 HD21 LEU A 169      54.770  28.890  41.660  1.00  0.00           H
ATOM   2375 HD22 LEU A 169      55.480  28.740  43.310  1.00  0.00           H
ATOM   2376 HD23 LEU A 169      55.520  30.250  42.470  1.00  0.00           H
ATOM   2377  C   LEU A 169      59.250  30.280  44.540  1.00  0.00           C
ATOM   2378  O   LEU A 169      60.450  30.610  44.480  1.00  0.00           O
ATOM   2379  N   ARG A 170      58.740  29.940  45.690  1.00  0.00           N
ATOM   2380  H   ARG A 170      57.730  29.900  45.720  1.00  0.00           H
ATOM   2381  CA  ARG A 170      59.470  29.890  46.930  1.00  0.00           C
ATOM   2382  HA  ARG A 170      60.180  30.710  46.950  1.00  0.00           H
ATOM   2383  CB  ARG A 170      58.380  30.150  48.090  1.00  0.00           C
ATOM   2384  HB1 ARG A 170      57.650  29.350  48.010  1.00  0.00           H
ATOM   2385  HB2 ARG A 170      57.900  31.120  47.950  1.00  0.00           H
ATOM   2386  CG  ARG A 170      59.040  30.060  49.410  1.00  0.00           C
ATOM   2387  HG1 ARG A 170      59.800  30.840  49.530  1.00  0.00           H
ATOM   2388  HG2 ARG A 170      59.380  29.040  49.580  1.00  0.00           H
ATOM   2389  CD  ARG A 170      57.960  30.250  50.490  1.00  0.00           C
ATOM   2390  HD1 ARG A 170      58.230  29.680  51.370  1.00  0.00           H
ATOM   2391  HD2 ARG A 170      57.120  29.640  50.170  1.00  0.00           H
ATOM   2392  NE  ARG A 170      57.580  31.660  50.650  1.00  0.00           N
ATOM   2393  HE  ARG A 170      58.130  32.440  50.300  1.00  0.00           H
ATOM   2394  CZ  ARG A 170      56.440  32.120  51.040  1.00  0.00           C
ATOM   2395  NH1 ARG A 170      55.530  31.360  51.560  1.00  0.00           N
ATOM   2396 HH11 ARG A 170      55.680  30.380  51.750  1.00  0.00           H
ATOM   2397 HH12 ARG A 170      54.650  31.720  51.890  1.00  0.00           H
ATOM   2398  NH2 ARG A 170      56.130  33.360  50.890  1.00  0.00           N
ATOM   2399 HH21 ARG A 170      56.830  33.990  50.530  1.00  0.00           H
ATOM   2400 HH22 ARG A 170      55.250  33.550  51.350  1.00  0.00           H
ATOM   2401  C   ARG A 170      60.150  28.560  47.080  1.00  0.00           C
ATOM   2402  O   ARG A 170      59.530  27.570  47.370  1.00  0.00           O
ATOM   2403  N   ARG A 171      61.470  28.560  46.880  1.00  0.00           N
ATOM   2404  H   ARG A 171      61.890  29.440  46.620  1.00  0.00           H
ATOM   2405  CA  ARG A 171      62.380  27.370  47.120  1.00  0.00           C
ATOM   2406  HA  ARG A 171      61.880  26.480  46.740  1.00  0.00           H
ATOM   2407  CB  ARG A 171      63.780  27.530  46.430  1.00  0.00           C
ATOM   2408  HB1 ARG A 171      64.150  26.510  46.530  1.00  0.00           H
ATOM   2409  HB2 ARG A 171      64.420  28.200  46.990  1.00  0.00           H
ATOM   2410  CG  ARG A 171      63.770  27.900  44.920  1.00  0.00           C
ATOM   2411  HG1 ARG A 171      63.160  28.790  44.800  1.00  0.00           H
ATOM   2412  HG2 ARG A 171      63.350  27.080  44.320  1.00  0.00           H
ATOM   2413  CD  ARG A 171      65.180  28.230  44.320  1.00  0.00           C
ATOM   2414  HD1 ARG A 171      65.880  27.530  44.770  1.00  0.00           H
ATOM   2415  HD2 ARG A 171      65.500  29.200  44.700  1.00  0.00           H
ATOM   2416  NE  ARG A 171      65.260  28.240  42.830  1.00  0.00           N
ATOM   2417  HE  ARG A 171      64.500  28.590  42.260  1.00  0.00           H
ATOM   2418  CZ  ARG A 171      66.270  27.840  42.100  1.00  0.00           C
ATOM   2419  NH1 ARG A 171      67.510  27.700  42.470  1.00  0.00           N
ATOM   2420 HH11 ARG A 171      67.810  27.600  43.430  1.00  0.00           H
ATOM   2421 HH12 ARG A 171      68.160  27.540  41.720  1.00  0.00           H
ATOM   2422  NH2 ARG A 171      66.090  27.640  40.830  1.00  0.00           N
ATOM   2423 HH21 ARG A 171      65.260  27.900  40.330  1.00  0.00           H
ATOM   2424 HH22 ARG A 171      66.850  27.160  40.370  1.00  0.00           H
ATOM   2425  C   ARG A 171      62.510  27.030  48.620  1.00  0.00           C
ATOM   2426  O   ARG A 171      62.540  25.880  49.070  1.00  0.00           O
ATOM   2427  N   LYS A 172      62.540  28.130  49.340  1.00  0.00           N
ATOM   2428  H   LYS A 172      62.530  28.960  48.770  1.00  0.00           H
ATOM   2429  CA  LYS A 172      62.420  28.160  50.820  1.00  0.00           C
ATOM   2430  HA  LYS A 172      61.730  27.380  51.140  1.00  0.00           H
ATOM   2431  CB  LYS A 172      63.770  27.880  51.370  1.00  0.00           C
ATOM   2432  HB1 LYS A 172      64.580  28.550  51.080  1.00  0.00           H
ATOM   2433  HB2 LYS A 172      64.100  26.910  51.000  1.00  0.00           H
ATOM   2434  CG  LYS A 172      63.940  27.950  52.870  1.00  0.00           C
ATOM   2435  HG1 LYS A 172      63.190  27.290  53.310  1.00  0.00           H
ATOM   2436  HG2 LYS A 172      63.880  28.980  53.210  1.00  0.00           H
ATOM   2437  CD  LYS A 172      65.360  27.350  53.260  1.00  0.00           C
ATOM   2438  HD1 LYS A 172      66.110  27.860  52.640  1.00  0.00           H
ATOM   2439  HD2 LYS A 172      65.270  26.360  52.820  1.00  0.00           H
ATOM   2440  CE  LYS A 172      65.620  27.150  54.760  1.00  0.00           C
ATOM   2441  HE1 LYS A 172      65.060  26.290  55.130  1.00  0.00           H
ATOM   2442  HE2 LYS A 172      65.340  28.060  55.300  1.00  0.00           H
ATOM   2443  NZ  LYS A 172      67.030  26.870  55.150  1.00  0.00           N
ATOM   2444  HZ1 LYS A 172      67.320  25.930  54.900  1.00  0.00           H
ATOM   2445  HZ2 LYS A 172      67.740  27.460  54.740  1.00  0.00           H
ATOM   2446  HZ3 LYS A 172      67.150  26.900  56.150  1.00  0.00           H
ATOM   2447  C   LYS A 172      61.840  29.520  51.210  1.00  0.00           C
ATOM   2448  O   LYS A 172      62.100  30.500  50.480  1.00  0.00           O
ATOM   2449  N   PHE A 173      61.100  29.760  52.290  1.00  0.00           N
ATOM   2450  H   PHE A 173      60.790  28.950  52.800  1.00  0.00           H
ATOM   2451  CA  PHE A 173      60.620  31.030  52.820  1.00  0.00           C
ATOM   2452  HA  PHE A 173      60.070  31.560  52.040  1.00  0.00           H
ATOM   2453  CB  PHE A 173      59.680  30.820  54.000  1.00  0.00           C
ATOM   2454  HB1 PHE A 173      60.070  30.050  54.670  1.00  0.00           H
ATOM   2455  HB2 PHE A 173      58.830  30.380  53.490  1.00  0.00           H
ATOM   2456  CG  PHE A 173      59.250  32.030  54.820  1.00  0.00           C
ATOM   2457  CD1 PHE A 173      60.060  32.480  55.850  1.00  0.00           C
ATOM   2458  HD1 PHE A 173      61.000  32.000  56.050  1.00  0.00           H
ATOM   2459  CE1 PHE A 173      59.520  33.540  56.660  1.00  0.00           C
ATOM   2460  HE1 PHE A 173      60.060  33.820  57.560  1.00  0.00           H
ATOM   2461  CZ  PHE A 173      58.250  34.120  56.370  1.00  0.00           C
ATOM   2462  HZ  PHE A 173      57.780  34.830  57.040  1.00  0.00           H
ATOM   2463  CE2 PHE A 173      57.490  33.630  55.300  1.00  0.00           C
ATOM   2464  HE2 PHE A 173      56.620  34.150  54.920  1.00  0.00           H
ATOM   2465  CD2 PHE A 173      57.980  32.560  54.500  1.00  0.00           C
ATOM   2466  HD2 PHE A 173      57.390  32.160  53.690  1.00  0.00           H
ATOM   2467  C   PHE A 173      61.800  31.850  53.200  1.00  0.00           C
ATOM   2468  O   PHE A 173      62.630  31.450  54.060  1.00  0.00           O
ATOM   2469  N   ILE A 174      61.890  33.110  52.650  1.00  0.00           N
ATOM   2470  H   ILE A 174      61.330  33.300  51.840  1.00  0.00           H
ATOM   2471  CA  ILE A 174      62.720  34.170  53.270  1.00  0.00           C
ATOM   2472  HA  ILE A 174      63.470  33.720  53.930  1.00  0.00           H
ATOM   2473  CB  ILE A 174      63.410  34.920  52.080  1.00  0.00           C
ATOM   2474  HB  ILE A 174      62.640  35.410  51.490  1.00  0.00           H
ATOM   2475  CG2 ILE A 174      64.270  36.090  52.510  1.00  0.00           C
ATOM   2476 HG21 ILE A 174      63.670  36.910  52.890  1.00  0.00           H
ATOM   2477 HG22 ILE A 174      64.900  35.790  53.340  1.00  0.00           H
ATOM   2478 HG23 ILE A 174      64.950  36.470  51.750  1.00  0.00           H
ATOM   2479  CG1 ILE A 174      64.290  33.920  51.210  1.00  0.00           C
ATOM   2480 HG11 ILE A 174      63.830  32.940  51.080  1.00  0.00           H
ATOM   2481 HG12 ILE A 174      65.300  33.840  51.630  1.00  0.00           H
ATOM   2482  CD  ILE A 174      64.510  34.530  49.850  1.00  0.00           C
ATOM   2483  HD1 ILE A 174      65.140  35.420  49.780  1.00  0.00           H
ATOM   2484  HD2 ILE A 174      64.830  33.740  49.180  1.00  0.00           H
ATOM   2485  HD3 ILE A 174      63.520  34.800  49.490  1.00  0.00           H
ATOM   2486  C   ILE A 174      61.850  35.150  54.070  1.00  0.00           C
ATOM   2487  O   ILE A 174      61.000  35.780  53.420  1.00  0.00           O
ATOM   2488  N   PRO A 175      62.180  35.410  55.320  1.00  0.00           N
ATOM   2489  CD  PRO A 175      63.200  34.740  56.160  1.00  0.00           C
ATOM   2490  HD1 PRO A 175      64.240  34.830  55.840  1.00  0.00           H
ATOM   2491  HD2 PRO A 175      62.920  33.690  56.290  1.00  0.00           H
ATOM   2492  CG  PRO A 175      63.230  35.410  57.550  1.00  0.00           C
ATOM   2493  HG1 PRO A 175      63.980  36.180  57.370  1.00  0.00           H
ATOM   2494  HG2 PRO A 175      63.440  34.740  58.380  1.00  0.00           H
ATOM   2495  CB  PRO A 175      61.820  36.110  57.600  1.00  0.00           C
ATOM   2496  HB1 PRO A 175      61.980  37.010  58.190  1.00  0.00           H
ATOM   2497  HB2 PRO A 175      61.010  35.520  58.030  1.00  0.00           H
ATOM   2498  CA  PRO A 175      61.470  36.430  56.150  1.00  0.00           C
ATOM   2499  HA  PRO A 175      60.390  36.320  56.080  1.00  0.00           H
ATOM   2500  C   PRO A 175      61.810  37.820  55.770  1.00  0.00           C
ATOM   2501  O   PRO A 175      62.920  38.070  55.380  1.00  0.00           O
ATOM   2502  N   ASP A 176      60.850  38.740  55.890  1.00  0.00           N
ATOM   2503  H   ASP A 176      59.920  38.440  56.160  1.00  0.00           H
ATOM   2504  CA  ASP A 176      61.080  40.180  55.850  1.00  0.00           C
ATOM   2505  HA  ASP A 176      61.400  40.430  54.840  1.00  0.00           H
ATOM   2506  CB  ASP A 176      59.760  40.920  56.240  1.00  0.00           C
ATOM   2507  HB1 ASP A 176      59.440  40.510  57.200  1.00  0.00           H
ATOM   2508  HB2 ASP A 176      59.000  40.810  55.470  1.00  0.00           H
ATOM   2509  CG  ASP A 176      60.010  42.410  56.340  1.00  0.00           C
ATOM   2510  OD1 ASP A 176      60.950  43.010  55.790  1.00  0.00           O
ATOM   2511  OD2 ASP A 176      59.230  42.920  57.130  1.00  0.00           O
ATOM   2512  C   ASP A 176      62.140  40.620  57.000  1.00  0.00           C
ATOM   2513  O   ASP A 176      61.980  40.390  58.210  1.00  0.00           O
ATOM   2514  N   PRO A 177      63.280  41.230  56.660  1.00  0.00           N
ATOM   2515  CD  PRO A 177      63.650  41.490  55.290  1.00  0.00           C
ATOM   2516  HD1 PRO A 177      62.900  42.030  54.720  1.00  0.00           H
ATOM   2517  HD2 PRO A 177      63.790  40.590  54.710  1.00  0.00           H
ATOM   2518  CG  PRO A 177      64.800  42.460  55.330  1.00  0.00           C
ATOM   2519  HG1 PRO A 177      64.380  43.460  55.450  1.00  0.00           H
ATOM   2520  HG2 PRO A 177      65.510  42.540  54.500  1.00  0.00           H
ATOM   2521  CB  PRO A 177      65.460  42.110  56.660  1.00  0.00           C
ATOM   2522  HB1 PRO A 177      66.040  42.890  57.150  1.00  0.00           H
ATOM   2523  HB2 PRO A 177      66.110  41.250  56.510  1.00  0.00           H
ATOM   2524  CA  PRO A 177      64.300  41.750  57.510  1.00  0.00           C
ATOM   2525  HA  PRO A 177      64.710  41.110  58.290  1.00  0.00           H
ATOM   2526  C   PRO A 177      63.770  43.010  58.330  1.00  0.00           C
ATOM   2527  O   PRO A 177      64.310  43.250  59.410  1.00  0.00           O
ATOM   2528  N   GLN A 178      62.670  43.590  57.930  1.00  0.00           N
ATOM   2529  H   GLN A 178      62.200  43.310  57.080  1.00  0.00           H
ATOM   2530  CA  GLN A 178      61.950  44.640  58.710  1.00  0.00           C
ATOM   2531  HA  GLN A 178      62.710  45.230  59.230  1.00  0.00           H
ATOM   2532  CB  GLN A 178      61.210  45.580  57.700  1.00  0.00           C
ATOM   2533  HB1 GLN A 178      60.710  46.380  58.260  1.00  0.00           H
ATOM   2534  HB2 GLN A 178      60.510  44.970  57.120  1.00  0.00           H
ATOM   2535  CG  GLN A 178      62.120  46.460  56.720  1.00  0.00           C
ATOM   2536  HG1 GLN A 178      62.550  45.820  55.950  1.00  0.00           H
ATOM   2537  HG2 GLN A 178      62.970  46.910  57.240  1.00  0.00           H
ATOM   2538  CD  GLN A 178      61.260  47.540  56.020  1.00  0.00           C
ATOM   2539  OE1 GLN A 178      61.390  47.740  54.820  1.00  0.00           O
ATOM   2540  NE2 GLN A 178      60.390  48.320  56.700  1.00  0.00           N
ATOM   2541 HE21 GLN A 178      60.030  48.070  57.610  1.00  0.00           H
ATOM   2542 HE22 GLN A 178      59.780  48.950  56.180  1.00  0.00           H
ATOM   2543  C   GLN A 178      61.040  44.210  59.760  1.00  0.00           C
ATOM   2544  O   GLN A 178      60.630  44.990  60.660  1.00  0.00           O
ATOM   2545  N   GLY A 179      60.600  42.910  59.660  1.00  0.00           N
ATOM   2546  H   GLY A 179      60.970  42.370  58.890  1.00  0.00           H
ATOM   2547  CA  GLY A 179      60.010  42.270  60.770  1.00  0.00           C
ATOM   2548  HA1 GLY A 179      60.530  42.730  61.610  1.00  0.00           H
ATOM   2549  HA2 GLY A 179      60.380  41.240  60.860  1.00  0.00           H
ATOM   2550  C   GLY A 179      58.500  42.240  60.700  1.00  0.00           C
ATOM   2551  O   GLY A 179      57.850  41.960  61.710  1.00  0.00           O
ATOM   2552  N   SER A 180      57.960  42.540  59.530  1.00  0.00           N
ATOM   2553  H   SER A 180      58.510  42.960  58.800  1.00  0.00           H
ATOM   2554  CA  SER A 180      56.510  42.480  59.180  1.00  0.00           C
ATOM   2555  HA  SER A 180      55.970  43.280  59.680  1.00  0.00           H
ATOM   2556  CB  SER A 180      56.310  42.650  57.680  1.00  0.00           C
ATOM   2557  HB1 SER A 180      55.260  42.520  57.410  1.00  0.00           H
ATOM   2558  HB2 SER A 180      56.740  41.810  57.150  1.00  0.00           H
ATOM   2559  OG  SER A 180      56.880  43.820  57.150  1.00  0.00           O
ATOM   2560  HG  SER A 180      57.840  43.730  57.130  1.00  0.00           H
ATOM   2561  C   SER A 180      55.980  41.130  59.670  1.00  0.00           C
ATOM   2562  O   SER A 180      56.610  40.060  59.590  1.00  0.00           O
ATOM   2563  N   ASN A 181      54.780  41.160  60.220  1.00  0.00           N
ATOM   2564  H   ASN A 181      54.450  42.120  60.250  1.00  0.00           H
ATOM   2565  CA  ASN A 181      53.950  40.030  60.690  1.00  0.00           C
ATOM   2566  HA  ASN A 181      54.580  39.150  60.560  1.00  0.00           H
ATOM   2567  CB  ASN A 181      53.660  40.250  62.180  1.00  0.00           C
ATOM   2568  HB1 ASN A 181      54.550  40.300  62.810  1.00  0.00           H
ATOM   2569  HB2 ASN A 181      53.080  39.430  62.600  1.00  0.00           H
ATOM   2570  CG  ASN A 181      52.780  41.440  62.450  1.00  0.00           C
ATOM   2571  OD1 ASN A 181      52.070  41.990  61.600  1.00  0.00           O
ATOM   2572  ND2 ASN A 181      52.660  41.700  63.730  1.00  0.00           N
ATOM   2573 HD21 ASN A 181      53.140  41.150  64.430  1.00  0.00           H
ATOM   2574 HD22 ASN A 181      52.210  42.580  63.950  1.00  0.00           H
ATOM   2575  C   ASN A 181      52.680  39.740  59.930  1.00  0.00           C
ATOM   2576  O   ASN A 181      52.390  40.380  58.960  1.00  0.00           O
ATOM   2577  N   MET A 182      51.810  38.870  60.350  1.00  0.00           N
ATOM   2578  H   MET A 182      51.980  38.310  61.180  1.00  0.00           H
ATOM   2579  CA  MET A 182      50.540  38.570  59.660  1.00  0.00           C
ATOM   2580  HA  MET A 182      50.680  38.760  58.590  1.00  0.00           H
ATOM   2581  CB  MET A 182      50.010  37.110  59.760  1.00  0.00           C
ATOM   2582  HB1 MET A 182      49.030  37.050  59.300  1.00  0.00           H
ATOM   2583  HB2 MET A 182      49.920  36.820  60.800  1.00  0.00           H
ATOM   2584  CG  MET A 182      51.030  36.150  59.080  1.00  0.00           C
ATOM   2585  HG1 MET A 182      50.700  35.130  59.260  1.00  0.00           H
ATOM   2586  HG2 MET A 182      52.020  36.150  59.550  1.00  0.00           H
ATOM   2587  SD  MET A 182      51.440  36.390  57.270  1.00  0.00           S
ATOM   2588  CE  MET A 182      49.800  35.820  56.680  1.00  0.00           C
ATOM   2589  HE1 MET A 182      49.780  35.840  55.590  1.00  0.00           H
ATOM   2590  HE2 MET A 182      49.560  34.940  57.280  1.00  0.00           H
ATOM   2591  HE3 MET A 182      49.080  36.580  56.970  1.00  0.00           H
ATOM   2592  C   MET A 182      49.420  39.580  60.010  1.00  0.00           C
ATOM   2593  O   MET A 182      48.450  39.690  59.260  1.00  0.00           O
ATOM   2594  N   MET A 183      49.520  40.320  61.090  1.00  0.00           N
ATOM   2595  H   MET A 183      50.310  40.050  61.670  1.00  0.00           H
ATOM   2596  CA  MET A 183      48.660  41.480  61.260  1.00  0.00           C
ATOM   2597  HA  MET A 183      47.640  41.130  61.130  1.00  0.00           H
ATOM   2598  CB  MET A 183      48.740  42.120  62.620  1.00  0.00           C
ATOM   2599  HB1 MET A 183      48.210  43.070  62.690  1.00  0.00           H
ATOM   2600  HB2 MET A 183      49.750  42.280  62.980  1.00  0.00           H
ATOM   2601  CG  MET A 183      48.050  41.310  63.650  1.00  0.00           C
ATOM   2602  HG1 MET A 183      48.340  41.720  64.610  1.00  0.00           H
ATOM   2603  HG2 MET A 183      48.460  40.310  63.580  1.00  0.00           H
ATOM   2604  SD  MET A 183      46.160  41.210  63.700  1.00  0.00           S
ATOM   2605  CE  MET A 183      45.660  42.950  64.160  1.00  0.00           C
ATOM   2606  HE1 MET A 183      46.260  43.720  63.680  1.00  0.00           H
ATOM   2607  HE2 MET A 183      44.640  43.160  63.860  1.00  0.00           H
ATOM   2608  HE3 MET A 183      45.580  43.060  65.240  1.00  0.00           H
ATOM   2609  C   MET A 183      48.830  42.510  60.090  1.00  0.00           C
ATOM   2610  O   MET A 183      47.850  43.010  59.610  1.00  0.00           O
ATOM   2611  N   PHE A 184      50.050  42.710  59.680  1.00  0.00           N
ATOM   2612  H   PHE A 184      50.810  42.390  60.250  1.00  0.00           H
ATOM   2613  CA  PHE A 184      50.380  43.580  58.490  1.00  0.00           C
ATOM   2614  HA  PHE A 184      49.920  44.540  58.720  1.00  0.00           H
ATOM   2615  CB  PHE A 184      51.940  43.830  58.410  1.00  0.00           C
ATOM   2616  HB1 PHE A 184      52.520  42.910  58.440  1.00  0.00           H
ATOM   2617  HB2 PHE A 184      52.240  44.390  59.300  1.00  0.00           H
ATOM   2618  CG  PHE A 184      52.340  44.630  57.210  1.00  0.00           C
ATOM   2619  CD1 PHE A 184      52.850  44.020  56.000  1.00  0.00           C
ATOM   2620  HD1 PHE A 184      53.010  42.950  55.980  1.00  0.00           H
ATOM   2621  CE1 PHE A 184      53.010  44.740  54.840  1.00  0.00           C
ATOM   2622  HE1 PHE A 184      53.380  44.190  53.990  1.00  0.00           H
ATOM   2623  CZ  PHE A 184      52.680  46.110  54.810  1.00  0.00           C
ATOM   2624  HZ  PHE A 184      52.800  46.650  53.890  1.00  0.00           H
ATOM   2625  CE2 PHE A 184      52.340  46.790  56.030  1.00  0.00           C
ATOM   2626  HE2 PHE A 184      52.160  47.850  55.980  1.00  0.00           H
ATOM   2627  CD2 PHE A 184      52.230  46.040  57.190  1.00  0.00           C
ATOM   2628  HD2 PHE A 184      51.940  46.440  58.150  1.00  0.00           H
ATOM   2629  C   PHE A 184      49.850  42.930  57.160  1.00  0.00           C
ATOM   2630  O   PHE A 184      49.030  43.500  56.460  1.00  0.00           O
ATOM   2631  N   ALA A 185      50.310  41.680  56.820  1.00  0.00           N
ATOM   2632  H   ALA A 185      50.950  41.230  57.460  1.00  0.00           H
ATOM   2633  CA  ALA A 185      49.960  41.030  55.580  1.00  0.00           C
ATOM   2634  HA  ALA A 185      50.530  41.470  54.770  1.00  0.00           H
ATOM   2635  CB  ALA A 185      50.410  39.610  55.640  1.00  0.00           C
ATOM   2636  HB1 ALA A 185      50.240  39.160  54.660  1.00  0.00           H
ATOM   2637  HB2 ALA A 185      51.460  39.610  55.940  1.00  0.00           H
ATOM   2638  HB3 ALA A 185      49.790  39.040  56.320  1.00  0.00           H
ATOM   2639  C   ALA A 185      48.490  40.860  55.340  1.00  0.00           C
ATOM   2640  O   ALA A 185      48.140  40.940  54.150  1.00  0.00           O
ATOM   2641  N   PHE A 186      47.590  40.770  56.330  1.00  0.00           N
ATOM   2642  H   PHE A 186      48.030  40.690  57.230  1.00  0.00           H
ATOM   2643  CA  PHE A 186      46.170  40.870  56.050  1.00  0.00           C
ATOM   2644  HA  PHE A 186      45.910  40.580  55.030  1.00  0.00           H
ATOM   2645  CB  PHE A 186      45.440  39.860  56.870  1.00  0.00           C
ATOM   2646  HB1 PHE A 186      44.370  40.070  56.780  1.00  0.00           H
ATOM   2647  HB2 PHE A 186      45.770  40.070  57.890  1.00  0.00           H
ATOM   2648  CG  PHE A 186      45.660  38.390  56.490  1.00  0.00           C
ATOM   2649  CD1 PHE A 186      45.540  37.900  55.220  1.00  0.00           C
ATOM   2650  HD1 PHE A 186      45.160  38.510  54.400  1.00  0.00           H
ATOM   2651  CE1 PHE A 186      45.800  36.580  54.970  1.00  0.00           C
ATOM   2652  HE1 PHE A 186      45.700  36.180  53.970  1.00  0.00           H
ATOM   2653  CZ  PHE A 186      46.130  35.680  56.040  1.00  0.00           C
ATOM   2654  HZ  PHE A 186      46.230  34.640  55.760  1.00  0.00           H
ATOM   2655  CE2 PHE A 186      46.270  36.100  57.340  1.00  0.00           C
ATOM   2656  HE2 PHE A 186      46.520  35.520  58.220  1.00  0.00           H
ATOM   2657  CD2 PHE A 186      46.010  37.490  57.540  1.00  0.00           C
ATOM   2658  HD2 PHE A 186      46.190  37.950  58.500  1.00  0.00           H
ATOM   2659  C   PHE A 186      45.540  42.300  56.210  1.00  0.00           C
ATOM   2660  O   PHE A 186      44.410  42.510  55.690  1.00  0.00           O
ATOM   2661  N   PHE A 187      46.130  43.240  56.950  1.00  0.00           N
ATOM   2662  H   PHE A 187      46.940  42.950  57.470  1.00  0.00           H
ATOM   2663  CA  PHE A 187      45.780  44.650  56.860  1.00  0.00           C
ATOM   2664  HA  PHE A 187      44.720  44.770  57.100  1.00  0.00           H
ATOM   2665  CB  PHE A 187      46.600  45.520  57.820  1.00  0.00           C
ATOM   2666  HB1 PHE A 187      47.610  45.630  57.410  1.00  0.00           H
ATOM   2667  HB2 PHE A 187      46.670  45.050  58.800  1.00  0.00           H
ATOM   2668  CG  PHE A 187      45.900  46.860  57.940  1.00  0.00           C
ATOM   2669  CD1 PHE A 187      45.980  47.770  56.940  1.00  0.00           C
ATOM   2670  HD1 PHE A 187      46.760  47.640  56.200  1.00  0.00           H
ATOM   2671  CE1 PHE A 187      45.340  49.020  57.060  1.00  0.00           C
ATOM   2672  HE1 PHE A 187      45.360  49.670  56.200  1.00  0.00           H
ATOM   2673  CZ  PHE A 187      44.500  49.220  58.200  1.00  0.00           C
ATOM   2674  HZ  PHE A 187      44.020  50.190  58.280  1.00  0.00           H
ATOM   2675  CE2 PHE A 187      44.300  48.260  59.160  1.00  0.00           C
ATOM   2676  HE2 PHE A 187      43.580  48.410  59.960  1.00  0.00           H
ATOM   2677  CD2 PHE A 187      44.980  47.070  59.060  1.00  0.00           C
ATOM   2678  HD2 PHE A 187      44.830  46.360  59.860  1.00  0.00           H
ATOM   2679  C   PHE A 187      46.000  45.060  55.430  1.00  0.00           C
ATOM   2680  O   PHE A 187      45.130  45.630  54.800  1.00  0.00           O
ATOM   2681  N   ALA A 188      47.060  44.540  54.760  1.00  0.00           N
ATOM   2682  H   ALA A 188      47.670  43.980  55.330  1.00  0.00           H
ATOM   2683  CA  ALA A 188      47.430  44.860  53.340  1.00  0.00           C
ATOM   2684  HA  ALA A 188      47.390  45.940  53.180  1.00  0.00           H
ATOM   2685  CB  ALA A 188      48.750  44.110  53.050  1.00  0.00           C
ATOM   2686  HB1 ALA A 188      49.100  44.520  52.100  1.00  0.00           H
ATOM   2687  HB2 ALA A 188      49.440  44.270  53.870  1.00  0.00           H
ATOM   2688  HB3 ALA A 188      48.520  43.060  52.870  1.00  0.00           H
ATOM   2689  C   ALA A 188      46.290  44.320  52.360  1.00  0.00           C
ATOM   2690  O   ALA A 188      45.670  45.170  51.720  1.00  0.00           O
ATOM   2691  N   GLN A 189      45.880  43.070  52.380  1.00  0.00           N
ATOM   2692  H   GLN A 189      46.380  42.440  53.000  1.00  0.00           H
ATOM   2693  CA  GLN A 189      44.820  42.520  51.510  1.00  0.00           C
ATOM   2694  HA  GLN A 189      45.060  42.690  50.460  1.00  0.00           H
ATOM   2695  CB  GLN A 189      44.750  40.990  51.790  1.00  0.00           C
ATOM   2696  HB1 GLN A 189      44.270  40.780  52.750  1.00  0.00           H
ATOM   2697  HB2 GLN A 189      45.770  40.630  51.910  1.00  0.00           H
ATOM   2698  CG  GLN A 189      44.020  40.280  50.590  1.00  0.00           C
ATOM   2699  HG1 GLN A 189      44.600  40.480  49.690  1.00  0.00           H
ATOM   2700  HG2 GLN A 189      43.040  40.710  50.400  1.00  0.00           H
ATOM   2701  CD  GLN A 189      43.780  38.760  50.800  1.00  0.00           C
ATOM   2702  OE1 GLN A 189      43.730  38.250  51.900  1.00  0.00           O
ATOM   2703  NE2 GLN A 189      43.890  38.070  49.680  1.00  0.00           N
ATOM   2704 HE21 GLN A 189      44.230  38.530  48.850  1.00  0.00           H
ATOM   2705 HE22 GLN A 189      43.930  37.060  49.740  1.00  0.00           H
ATOM   2706  C   GLN A 189      43.470  43.180  51.750  1.00  0.00           C
ATOM   2707  O   GLN A 189      42.840  43.620  50.820  1.00  0.00           O
ATOM   2708  N   HIS A 190      43.120  43.320  53.030  1.00  0.00           N
ATOM   2709  H   HIS A 190      43.680  43.050  53.820  1.00  0.00           H
ATOM   2710  CA  HIS A 190      41.800  43.890  53.410  1.00  0.00           C
ATOM   2711  HA  HIS A 190      41.040  43.360  52.830  1.00  0.00           H
ATOM   2712  CB  HIS A 190      41.480  43.600  54.890  1.00  0.00           C
ATOM   2713  HB1 HIS A 190      42.370  43.970  55.420  1.00  0.00           H
ATOM   2714  HB2 HIS A 190      41.440  42.520  55.000  1.00  0.00           H
ATOM   2715  CG  HIS A 190      40.160  44.150  55.440  1.00  0.00           C
ATOM   2716  ND1 HIS A 190      39.830  45.480  55.770  1.00  0.00           N
ATOM   2717  CE1 HIS A 190      38.600  45.440  56.300  1.00  0.00           C
ATOM   2718  HE1 HIS A 190      38.070  46.310  56.660  1.00  0.00           H
ATOM   2719  NE2 HIS A 190      38.040  44.190  56.160  1.00  0.00           N
ATOM   2720  HE2 HIS A 190      37.100  43.930  56.430  1.00  0.00           H
ATOM   2721  CD2 HIS A 190      39.030  43.380  55.650  1.00  0.00           C
ATOM   2722  HD2 HIS A 190      39.050  42.310  55.490  1.00  0.00           H
ATOM   2723  C   HIS A 190      41.600  45.310  52.980  1.00  0.00           C
ATOM   2724  O   HIS A 190      40.670  45.550  52.210  1.00  0.00           O
ATOM   2725  N   PHE A 191      42.490  46.170  53.400  1.00  0.00           N
ATOM   2726  H   PHE A 191      43.250  45.920  54.020  1.00  0.00           H
ATOM   2727  CA  PHE A 191      42.490  47.590  52.970  1.00  0.00           C
ATOM   2728  HA  PHE A 191      41.620  48.030  53.450  1.00  0.00           H
ATOM   2729  CB  PHE A 191      43.760  48.200  53.530  1.00  0.00           C
ATOM   2730  HB1 PHE A 191      44.570  47.510  53.290  1.00  0.00           H
ATOM   2731  HB2 PHE A 191      43.540  48.170  54.600  1.00  0.00           H
ATOM   2732  CG  PHE A 191      44.030  49.670  53.140  1.00  0.00           C
ATOM   2733  CD1 PHE A 191      45.210  49.950  52.530  1.00  0.00           C
ATOM   2734  HD1 PHE A 191      45.970  49.190  52.480  1.00  0.00           H
ATOM   2735  CE1 PHE A 191      45.490  51.230  51.980  1.00  0.00           C
ATOM   2736  HE1 PHE A 191      46.400  51.350  51.410  1.00  0.00           H
ATOM   2737  CZ  PHE A 191      44.520  52.240  52.160  1.00  0.00           C
ATOM   2738  HZ  PHE A 191      44.650  53.230  51.750  1.00  0.00           H
ATOM   2739  CE2 PHE A 191      43.310  51.960  52.770  1.00  0.00           C
ATOM   2740  HE2 PHE A 191      42.540  52.710  52.730  1.00  0.00           H
ATOM   2741  CD2 PHE A 191      43.050  50.660  53.250  1.00  0.00           C
ATOM   2742  HD2 PHE A 191      42.130  50.400  53.740  1.00  0.00           H
ATOM   2743  C   PHE A 191      42.420  47.750  51.470  1.00  0.00           C
ATOM   2744  O   PHE A 191      41.540  48.320  50.930  1.00  0.00           O
ATOM   2745  N   THR A 192      43.370  47.110  50.800  1.00  0.00           N
ATOM   2746  H   THR A 192      44.100  46.670  51.330  1.00  0.00           H
ATOM   2747  CA  THR A 192      43.610  47.320  49.320  1.00  0.00           C
ATOM   2748  HA  THR A 192      43.750  48.380  49.110  1.00  0.00           H
ATOM   2749  CB  THR A 192      44.860  46.590  48.780  1.00  0.00           C
ATOM   2750  HB  THR A 192      44.850  46.690  47.690  1.00  0.00           H
ATOM   2751  CG2 THR A 192      46.120  47.210  49.400  1.00  0.00           C
ATOM   2752 HG21 THR A 192      47.080  46.820  49.060  1.00  0.00           H
ATOM   2753 HG22 THR A 192      46.180  48.280  49.160  1.00  0.00           H
ATOM   2754 HG23 THR A 192      46.090  47.170  50.490  1.00  0.00           H
ATOM   2755  OG1 THR A 192      44.900  45.230  49.090  1.00  0.00           O
ATOM   2756  HG1 THR A 192      45.220  45.180  49.990  1.00  0.00           H
ATOM   2757  C   THR A 192      42.370  46.770  48.500  1.00  0.00           C
ATOM   2758  O   THR A 192      42.060  47.420  47.480  1.00  0.00           O
ATOM   2759  N   HIS A 193      41.720  45.690  48.910  1.00  0.00           N
ATOM   2760  H   HIS A 193      41.910  45.240  49.790  1.00  0.00           H
ATOM   2761  CA  HIS A 193      40.640  45.030  48.160  1.00  0.00           C
ATOM   2762  HA  HIS A 193      40.930  45.090  47.110  1.00  0.00           H
ATOM   2763  CB  HIS A 193      40.500  43.550  48.540  1.00  0.00           C
ATOM   2764  HB1 HIS A 193      39.460  43.290  48.330  1.00  0.00           H
ATOM   2765  HB2 HIS A 193      40.570  43.370  49.610  1.00  0.00           H
ATOM   2766  CG  HIS A 193      41.340  42.580  47.690  1.00  0.00           C
ATOM   2767  ND1 HIS A 193      42.750  42.550  47.670  1.00  0.00           N
ATOM   2768  CE1 HIS A 193      43.060  41.340  47.120  1.00  0.00           C
ATOM   2769  HE1 HIS A 193      44.060  40.950  47.010  1.00  0.00           H
ATOM   2770  NE2 HIS A 193      41.970  40.640  46.750  1.00  0.00           N
ATOM   2771  HE2 HIS A 193      41.970  39.640  46.560  1.00  0.00           H
ATOM   2772  CD2 HIS A 193      40.880  41.390  47.190  1.00  0.00           C
ATOM   2773  HD2 HIS A 193      39.860  41.040  47.150  1.00  0.00           H
ATOM   2774  C   HIS A 193      39.330  45.700  48.280  1.00  0.00           C
ATOM   2775  O   HIS A 193      38.420  45.420  47.520  1.00  0.00           O
ATOM   2776  N   GLN A 194      39.240  46.800  48.990  1.00  0.00           N
ATOM   2777  H   GLN A 194      40.010  47.090  49.570  1.00  0.00           H
ATOM   2778  CA  GLN A 194      38.210  47.810  48.770  1.00  0.00           C
ATOM   2779  HA  GLN A 194      37.270  47.290  48.610  1.00  0.00           H
ATOM   2780  CB  GLN A 194      38.190  48.670  50.030  1.00  0.00           C
ATOM   2781  HB1 GLN A 194      38.600  48.090  50.860  1.00  0.00           H
ATOM   2782  HB2 GLN A 194      37.130  48.800  50.280  1.00  0.00           H
ATOM   2783  CG  GLN A 194      38.900  49.990  49.960  1.00  0.00           C
ATOM   2784  HG1 GLN A 194      38.430  50.620  49.210  1.00  0.00           H
ATOM   2785  HG2 GLN A 194      39.930  49.760  49.670  1.00  0.00           H
ATOM   2786  CD  GLN A 194      39.020  50.800  51.290  1.00  0.00           C
ATOM   2787  OE1 GLN A 194      38.270  51.630  51.560  1.00  0.00           O
ATOM   2788  NE2 GLN A 194      40.140  50.710  51.940  1.00  0.00           N
ATOM   2789 HE21 GLN A 194      40.770  50.020  51.570  1.00  0.00           H
ATOM   2790 HE22 GLN A 194      40.280  51.330  52.730  1.00  0.00           H
ATOM   2791  C   GLN A 194      38.350  48.620  47.430  1.00  0.00           C
ATOM   2792  O   GLN A 194      37.380  48.800  46.640  1.00  0.00           O
ATOM   2793  N   PHE A 195      39.560  49.050  47.080  1.00  0.00           N
ATOM   2794  H   PHE A 195      40.400  48.660  47.500  1.00  0.00           H
ATOM   2795  CA  PHE A 195      39.810  49.840  45.840  1.00  0.00           C
ATOM   2796  HA  PHE A 195      38.820  50.020  45.400  1.00  0.00           H
ATOM   2797  CB  PHE A 195      40.500  51.150  46.220  1.00  0.00           C
ATOM   2798  HB1 PHE A 195      39.760  51.880  46.550  1.00  0.00           H
ATOM   2799  HB2 PHE A 195      40.850  51.560  45.280  1.00  0.00           H
ATOM   2800  CG  PHE A 195      41.670  51.200  47.090  1.00  0.00           C
ATOM   2801  CD1 PHE A 195      41.540  51.650  48.400  1.00  0.00           C
ATOM   2802  HD1 PHE A 195      40.580  52.040  48.700  1.00  0.00           H
ATOM   2803  CE1 PHE A 195      42.660  51.480  49.310  1.00  0.00           C
ATOM   2804  HE1 PHE A 195      42.620  51.670  50.370  1.00  0.00           H
ATOM   2805  CZ  PHE A 195      43.820  50.890  48.820  1.00  0.00           C
ATOM   2806  HZ  PHE A 195      44.620  50.800  49.530  1.00  0.00           H
ATOM   2807  CE2 PHE A 195      43.950  50.510  47.460  1.00  0.00           C
ATOM   2808  HE2 PHE A 195      44.950  50.230  47.150  1.00  0.00           H
ATOM   2809  CD2 PHE A 195      42.900  50.640  46.600  1.00  0.00           C
ATOM   2810  HD2 PHE A 195      42.940  50.260  45.590  1.00  0.00           H
ATOM   2811  C   PHE A 195      40.580  49.010  44.750  1.00  0.00           C
ATOM   2812  O   PHE A 195      40.980  49.570  43.740  1.00  0.00           O
ATOM   2813  N   PHE A 196      40.780  47.680  44.810  1.00  0.00           N
ATOM   2814  H   PHE A 196      40.610  47.160  45.660  1.00  0.00           H
ATOM   2815  CA  PHE A 196      41.100  46.770  43.670  1.00  0.00           C
ATOM   2816  HA  PHE A 196      41.020  47.320  42.730  1.00  0.00           H
ATOM   2817  CB  PHE A 196      42.470  46.100  43.750  1.00  0.00           C
ATOM   2818  HB1 PHE A 196      42.710  45.760  42.740  1.00  0.00           H
ATOM   2819  HB2 PHE A 196      42.300  45.240  44.410  1.00  0.00           H
ATOM   2820  CG  PHE A 196      43.620  47.050  44.090  1.00  0.00           C
ATOM   2821  CD1 PHE A 196      43.810  48.200  43.290  1.00  0.00           C
ATOM   2822  HD1 PHE A 196      43.200  48.210  42.410  1.00  0.00           H
ATOM   2823  CE1 PHE A 196      44.790  49.160  43.630  1.00  0.00           C
ATOM   2824  HE1 PHE A 196      44.860  50.060  43.030  1.00  0.00           H
ATOM   2825  CZ  PHE A 196      45.690  48.930  44.640  1.00  0.00           C
ATOM   2826  HZ  PHE A 196      46.470  49.660  44.810  1.00  0.00           H
ATOM   2827  CE2 PHE A 196      45.620  47.720  45.400  1.00  0.00           C
ATOM   2828  HE2 PHE A 196      46.430  47.320  46.000  1.00  0.00           H
ATOM   2829  CD2 PHE A 196      44.540  46.880  45.150  1.00  0.00           C
ATOM   2830  HD2 PHE A 196      44.490  45.890  45.590  1.00  0.00           H
ATOM   2831  C   PHE A 196      39.970  45.740  43.490  1.00  0.00           C
ATOM   2832  O   PHE A 196      39.990  44.600  44.010  1.00  0.00           O
ATOM   2833  N   LYS A 197      38.930  46.030  42.720  1.00  0.00           N
ATOM   2834  H   LYS A 197      38.910  46.890  42.200  1.00  0.00           H
ATOM   2835  CA  LYS A 197      37.790  45.130  42.500  1.00  0.00           C
ATOM   2836  HA  LYS A 197      37.930  44.180  43.030  1.00  0.00           H
ATOM   2837  CB  LYS A 197      36.530  45.820  43.170  1.00  0.00           C
ATOM   2838  HB1 LYS A 197      35.620  45.230  43.040  1.00  0.00           H
ATOM   2839  HB2 LYS A 197      36.440  46.780  42.670  1.00  0.00           H
ATOM   2840  CG  LYS A 197      36.740  46.010  44.650  1.00  0.00           C
ATOM   2841  HG1 LYS A 197      37.540  46.740  44.810  1.00  0.00           H
ATOM   2842  HG2 LYS A 197      36.940  45.010  45.040  1.00  0.00           H
ATOM   2843  CD  LYS A 197      35.590  46.720  45.370  1.00  0.00           C
ATOM   2844  HD1 LYS A 197      35.600  47.800  45.250  1.00  0.00           H
ATOM   2845  HD2 LYS A 197      35.770  46.560  46.440  1.00  0.00           H
ATOM   2846  CE  LYS A 197      34.240  46.240  44.980  1.00  0.00           C
ATOM   2847  HE1 LYS A 197      34.100  45.160  45.080  1.00  0.00           H
ATOM   2848  HE2 LYS A 197      34.040  46.620  43.980  1.00  0.00           H
ATOM   2849  NZ  LYS A 197      33.280  46.870  45.860  1.00  0.00           N
ATOM   2850  HZ1 LYS A 197      33.720  47.030  46.750  1.00  0.00           H
ATOM   2851  HZ2 LYS A 197      33.110  47.780  45.450  1.00  0.00           H
ATOM   2852  HZ3 LYS A 197      32.390  46.400  45.960  1.00  0.00           H
ATOM   2853  C   LYS A 197      37.560  44.690  41.000  1.00  0.00           C
ATOM   2854  O   LYS A 197      36.480  44.760  40.440  1.00  0.00           O
ATOM   2855  N   THR A 198      38.720  44.310  40.370  1.00  0.00           N
ATOM   2856  H   THR A 198      39.530  44.550  40.930  1.00  0.00           H
ATOM   2857  CA  THR A 198      38.910  43.970  38.950  1.00  0.00           C
ATOM   2858  HA  THR A 198      39.140  44.890  38.410  1.00  0.00           H
ATOM   2859  CB  THR A 198      40.170  43.120  38.800  1.00  0.00           C
ATOM   2860  HB  THR A 198      39.990  42.110  39.170  1.00  0.00           H
ATOM   2861  CG2 THR A 198      40.550  42.990  37.300  1.00  0.00           C
ATOM   2862 HG21 THR A 198      41.380  42.280  37.210  1.00  0.00           H
ATOM   2863 HG22 THR A 198      39.680  42.620  36.750  1.00  0.00           H
ATOM   2864 HG23 THR A 198      40.840  43.920  36.820  1.00  0.00           H
ATOM   2865  OG1 THR A 198      41.210  43.740  39.470  1.00  0.00           O
ATOM   2866  HG1 THR A 198      42.020  43.280  39.210  1.00  0.00           H
ATOM   2867  C   THR A 198      37.620  43.220  38.380  1.00  0.00           C
ATOM   2868  O   THR A 198      37.350  42.110  38.880  1.00  0.00           O
ATOM   2869  N   ASP A 199      36.940  43.790  37.340  1.00  0.00           N
ATOM   2870  H   ASP A 199      37.320  44.600  36.860  1.00  0.00           H
ATOM   2871  CA  ASP A 199      35.720  43.260  36.720  1.00  0.00           C
ATOM   2872  HA  ASP A 199      35.150  42.740  37.480  1.00  0.00           H
ATOM   2873  CB  ASP A 199      34.850  44.370  36.190  1.00  0.00           C
ATOM   2874  HB1 ASP A 199      35.350  44.830  35.350  1.00  0.00           H
ATOM   2875  HB2 ASP A 199      34.770  45.120  36.980  1.00  0.00           H
ATOM   2876  CG  ASP A 199      33.500  44.060  35.610  1.00  0.00           C
ATOM   2877  OD1 ASP A 199      33.240  42.820  35.510  1.00  0.00           O
ATOM   2878  OD2 ASP A 199      32.710  44.950  35.240  1.00  0.00           O
ATOM   2879  C   ASP A 199      36.220  42.200  35.690  1.00  0.00           C
ATOM   2880  O   ASP A 199      36.260  42.490  34.480  1.00  0.00           O
ATOM   2881  N   HIS A 200      36.560  41.030  36.150  1.00  0.00           N
ATOM   2882  H   HIS A 200      36.500  40.910  37.150  1.00  0.00           H
ATOM   2883  CA  HIS A 200      36.840  39.890  35.320  1.00  0.00           C
ATOM   2884  HA  HIS A 200      37.700  40.120  34.690  1.00  0.00           H
ATOM   2885  CB  HIS A 200      37.250  38.650  36.140  1.00  0.00           C
ATOM   2886  HB1 HIS A 200      37.410  37.770  35.530  1.00  0.00           H
ATOM   2887  HB2 HIS A 200      36.370  38.430  36.750  1.00  0.00           H
ATOM   2888  CG  HIS A 200      38.550  38.820  36.980  1.00  0.00           C
ATOM   2889  ND1 HIS A 200      39.840  39.270  36.460  1.00  0.00           N
ATOM   2890  CE1 HIS A 200      40.620  39.570  37.510  1.00  0.00           C
ATOM   2891  HE1 HIS A 200      41.610  40.000  37.520  1.00  0.00           H
ATOM   2892  NE2 HIS A 200      39.940  39.220  38.630  1.00  0.00           N
ATOM   2893  HE2 HIS A 200      40.180  39.510  39.570  1.00  0.00           H
ATOM   2894  CD2 HIS A 200      38.640  38.790  38.370  1.00  0.00           C
ATOM   2895  HD2 HIS A 200      37.890  38.440  39.050  1.00  0.00           H
ATOM   2896  C   HIS A 200      35.750  39.440  34.270  1.00  0.00           C
ATOM   2897  O   HIS A 200      35.930  38.560  33.390  1.00  0.00           O
ATOM   2898  N   LYS A 201      34.570  40.060  34.270  1.00  0.00           N
ATOM   2899  H   LYS A 201      34.400  40.780  34.960  1.00  0.00           H
ATOM   2900  CA  LYS A 201      33.580  39.860  33.100  1.00  0.00           C
ATOM   2901  HA  LYS A 201      33.740  38.860  32.680  1.00  0.00           H
ATOM   2902  CB  LYS A 201      32.130  39.770  33.580  1.00  0.00           C
ATOM   2903  HB1 LYS A 201      31.560  39.570  32.680  1.00  0.00           H
ATOM   2904  HB2 LYS A 201      31.890  40.730  34.030  1.00  0.00           H
ATOM   2905  CG  LYS A 201      31.780  38.720  34.660  1.00  0.00           C
ATOM   2906  HG1 LYS A 201      32.470  38.860  35.490  1.00  0.00           H
ATOM   2907  HG2 LYS A 201      32.050  37.770  34.190  1.00  0.00           H
ATOM   2908  CD  LYS A 201      30.420  38.840  35.280  1.00  0.00           C
ATOM   2909  HD1 LYS A 201      29.670  38.500  34.570  1.00  0.00           H
ATOM   2910  HD2 LYS A 201      30.340  39.920  35.400  1.00  0.00           H
ATOM   2911  CE  LYS A 201      30.380  38.190  36.660  1.00  0.00           C
ATOM   2912  HE1 LYS A 201      31.120  38.680  37.290  1.00  0.00           H
ATOM   2913  HE2 LYS A 201      30.610  37.130  36.570  1.00  0.00           H
ATOM   2914  NZ  LYS A 201      29.080  38.330  37.400  1.00  0.00           N
ATOM   2915  HZ1 LYS A 201      28.430  37.610  37.110  1.00  0.00           H
ATOM   2916  HZ2 LYS A 201      29.230  38.310  38.400  1.00  0.00           H
ATOM   2917  HZ3 LYS A 201      28.690  39.240  37.190  1.00  0.00           H
ATOM   2918  C   LYS A 201      33.730  40.840  31.920  1.00  0.00           C
ATOM   2919  O   LYS A 201      33.150  40.610  30.870  1.00  0.00           O
ATOM   2920  N   ARG A 202      34.650  41.790  32.110  1.00  0.00           N
ATOM   2921  H   ARG A 202      35.150  41.740  32.980  1.00  0.00           H
ATOM   2922  CA  ARG A 202      35.070  42.840  31.150  1.00  0.00           C
ATOM   2923  HA  ARG A 202      34.470  42.850  30.240  1.00  0.00           H
ATOM   2924  CB  ARG A 202      34.850  44.200  31.760  1.00  0.00           C
ATOM   2925  HB1 ARG A 202      35.290  44.920  31.070  1.00  0.00           H
ATOM   2926  HB2 ARG A 202      35.430  44.240  32.680  1.00  0.00           H
ATOM   2927  CG  ARG A 202      33.370  44.630  32.060  1.00  0.00           C
ATOM   2928  HG1 ARG A 202      33.080  44.090  32.960  1.00  0.00           H
ATOM   2929  HG2 ARG A 202      32.600  44.320  31.350  1.00  0.00           H
ATOM   2930  CD  ARG A 202      33.200  46.120  32.260  1.00  0.00           C
ATOM   2931  HD1 ARG A 202      33.440  46.760  31.410  1.00  0.00           H
ATOM   2932  HD2 ARG A 202      33.990  46.420  32.940  1.00  0.00           H
ATOM   2933  NE  ARG A 202      31.950  46.520  32.890  1.00  0.00           N
ATOM   2934  HE  ARG A 202      31.720  46.020  33.740  1.00  0.00           H
ATOM   2935  CZ  ARG A 202      31.020  47.300  32.360  1.00  0.00           C
ATOM   2936  NH1 ARG A 202      31.100  47.970  31.220  1.00  0.00           N
ATOM   2937 HH11 ARG A 202      31.900  47.910  30.600  1.00  0.00           H
ATOM   2938 HH12 ARG A 202      30.240  48.450  30.990  1.00  0.00           H
ATOM   2939  NH2 ARG A 202      29.940  47.480  33.010  1.00  0.00           N
ATOM   2940 HH21 ARG A 202      29.730  47.070  33.910  1.00  0.00           H
ATOM   2941 HH22 ARG A 202      29.180  47.860  32.460  1.00  0.00           H
ATOM   2942  C   ARG A 202      36.550  42.660  30.800  1.00  0.00           C
ATOM   2943  O   ARG A 202      36.800  42.580  29.580  1.00  0.00           O
ATOM   2944  N   GLY A 203      37.370  42.570  31.820  1.00  0.00           N
ATOM   2945  H   GLY A 203      36.990  42.650  32.750  1.00  0.00           H
ATOM   2946  CA  GLY A 203      38.820  42.390  31.650  1.00  0.00           C
ATOM   2947  HA1 GLY A 203      39.140  42.810  30.690  1.00  0.00           H
ATOM   2948  HA2 GLY A 203      39.000  41.350  31.910  1.00  0.00           H
ATOM   2949  C   GLY A 203      39.620  43.130  32.690  1.00  0.00           C
ATOM   2950  O   GLY A 203      39.170  43.900  33.490  1.00  0.00           O
ATOM   2951  N   PRO A 204      40.990  43.090  32.650  1.00  0.00           N
ATOM   2952  CD  PRO A 204      41.670  42.190  31.780  1.00  0.00           C
ATOM   2953  HD1 PRO A 204      41.300  42.330  30.760  1.00  0.00           H
ATOM   2954  HD2 PRO A 204      41.480  41.140  31.980  1.00  0.00           H
ATOM   2955  CG  PRO A 204      43.170  42.440  31.940  1.00  0.00           C
ATOM   2956  HG1 PRO A 204      43.450  43.330  31.370  1.00  0.00           H
ATOM   2957  HG2 PRO A 204      43.760  41.580  31.660  1.00  0.00           H
ATOM   2958  CB  PRO A 204      43.150  42.710  33.460  1.00  0.00           C
ATOM   2959  HB1 PRO A 204      43.920  43.440  33.700  1.00  0.00           H
ATOM   2960  HB2 PRO A 204      43.200  41.840  34.110  1.00  0.00           H
ATOM   2961  CA  PRO A 204      41.880  43.460  33.770  1.00  0.00           C
ATOM   2962  HA  PRO A 204      41.360  43.050  34.630  1.00  0.00           H
ATOM   2963  C   PRO A 204      42.000  45.030  33.920  1.00  0.00           C
ATOM   2964  O   PRO A 204      42.410  45.510  34.970  1.00  0.00           O
ATOM   2965  N   ALA A 205      41.630  45.780  32.850  1.00  0.00           N
ATOM   2966  H   ALA A 205      41.240  45.200  32.130  1.00  0.00           H
ATOM   2967  CA  ALA A 205      41.520  47.280  32.920  1.00  0.00           C
ATOM   2968  HA  ALA A 205      42.320  47.670  33.550  1.00  0.00           H
ATOM   2969  CB  ALA A 205      41.650  47.780  31.440  1.00  0.00           C
ATOM   2970  HB1 ALA A 205      41.680  48.870  31.490  1.00  0.00           H
ATOM   2971  HB2 ALA A 205      42.610  47.520  31.000  1.00  0.00           H
ATOM   2972  HB3 ALA A 205      40.880  47.370  30.790  1.00  0.00           H
ATOM   2973  C   ALA A 205      40.190  47.710  33.550  1.00  0.00           C
ATOM   2974  O   ALA A 205      40.090  48.930  33.790  1.00  0.00           O
ATOM   2975  N   PHE A 206      39.230  46.800  33.820  1.00  0.00           N
ATOM   2976  H   PHE A 206      39.300  45.810  33.640  1.00  0.00           H
ATOM   2977  CA  PHE A 206      37.980  47.240  34.380  1.00  0.00           C
ATOM   2978  HA  PHE A 206      37.850  48.320  34.300  1.00  0.00           H
ATOM   2979  CB  PHE A 206      36.920  46.600  33.530  1.00  0.00           C
ATOM   2980  HB1 PHE A 206      36.050  46.930  34.110  1.00  0.00           H
ATOM   2981  HB2 PHE A 206      36.970  45.520  33.600  1.00  0.00           H
ATOM   2982  CG  PHE A 206      36.910  47.070  32.100  1.00  0.00           C
ATOM   2983  CD1 PHE A 206      36.180  48.220  31.640  1.00  0.00           C
ATOM   2984  HD1 PHE A 206      35.660  48.830  32.360  1.00  0.00           H
ATOM   2985  CE1 PHE A 206      35.950  48.360  30.270  1.00  0.00           C
ATOM   2986  HE1 PHE A 206      35.230  49.080  29.910  1.00  0.00           H
ATOM   2987  CZ  PHE A 206      36.610  47.440  29.390  1.00  0.00           C
ATOM   2988  HZ  PHE A 206      36.480  47.510  28.320  1.00  0.00           H
ATOM   2989  CE2 PHE A 206      37.360  46.320  29.850  1.00  0.00           C
ATOM   2990  HE2 PHE A 206      37.560  45.540  29.120  1.00  0.00           H
ATOM   2991  CD2 PHE A 206      37.580  46.160  31.240  1.00  0.00           C
ATOM   2992  HD2 PHE A 206      38.070  45.270  31.600  1.00  0.00           H
ATOM   2993  C   PHE A 206      37.850  46.840  35.840  1.00  0.00           C
ATOM   2994  O   PHE A 206      38.600  45.940  36.230  1.00  0.00           O
ATOM   2995  N   THR A 207      36.970  47.530  36.560  1.00  0.00           N
ATOM   2996  H   THR A 207      36.420  48.270  36.160  1.00  0.00           H
ATOM   2997  CA  THR A 207      36.720  47.270  38.030  1.00  0.00           C
ATOM   2998  HA  THR A 207      36.990  46.260  38.350  1.00  0.00           H
ATOM   2999  CB  THR A 207      37.690  48.210  38.850  1.00  0.00           C
ATOM   3000  HB  THR A 207      38.690  48.150  38.430  1.00  0.00           H
ATOM   3001  CG2 THR A 207      37.310  49.750  38.920  1.00  0.00           C
ATOM   3002 HG21 THR A 207      38.100  50.320  39.400  1.00  0.00           H
ATOM   3003 HG22 THR A 207      37.350  50.140  37.900  1.00  0.00           H
ATOM   3004 HG23 THR A 207      36.310  49.970  39.290  1.00  0.00           H
ATOM   3005  OG1 THR A 207      37.620  47.710  40.220  1.00  0.00           O
ATOM   3006  HG1 THR A 207      38.150  48.290  40.760  1.00  0.00           H
ATOM   3007  C   THR A 207      35.290  47.580  38.350  1.00  0.00           C
ATOM   3008  O   THR A 207      34.590  48.270  37.620  1.00  0.00           O
ATOM   3009  N   ASN A 208      34.810  47.100  39.460  1.00  0.00           N
ATOM   3010  H   ASN A 208      35.410  46.520  40.030  1.00  0.00           H
ATOM   3011  CA  ASN A 208      33.570  47.550  40.070  1.00  0.00           C
ATOM   3012  HA  ASN A 208      33.130  48.310  39.420  1.00  0.00           H
ATOM   3013  CB  ASN A 208      32.670  46.280  40.330  1.00  0.00           C
ATOM   3014  HB1 ASN A 208      31.740  46.530  40.850  1.00  0.00           H
ATOM   3015  HB2 ASN A 208      33.150  45.600  41.030  1.00  0.00           H
ATOM   3016  CG  ASN A 208      32.250  45.560  39.050  1.00  0.00           C
ATOM   3017  OD1 ASN A 208      31.500  46.150  38.310  1.00  0.00           O
ATOM   3018  ND2 ASN A 208      32.580  44.350  38.770  1.00  0.00           N
ATOM   3019 HD21 ASN A 208      33.080  43.750  39.410  1.00  0.00           H
ATOM   3020 HD22 ASN A 208      32.080  43.890  38.020  1.00  0.00           H
ATOM   3021  C   ASN A 208      33.760  48.410  41.280  1.00  0.00           C
ATOM   3022  O   ASN A 208      32.790  48.800  41.880  1.00  0.00           O
ATOM   3023  N   GLY A 209      34.980  48.790  41.590  1.00  0.00           N
ATOM   3024  H   GLY A 209      35.820  48.440  41.160  1.00  0.00           H
ATOM   3025  CA  GLY A 209      35.320  49.720  42.670  1.00  0.00           C
ATOM   3026  HA1 GLY A 209      36.360  49.500  42.930  1.00  0.00           H
ATOM   3027  HA2 GLY A 209      34.710  49.520  43.560  1.00  0.00           H
ATOM   3028  C   GLY A 209      35.080  51.240  42.200  1.00  0.00           C
ATOM   3029  O   GLY A 209      36.060  51.920  41.870  1.00  0.00           O
ATOM   3030  N   LEU A 210      33.850  51.750  42.140  1.00  0.00           N
ATOM   3031  H   LEU A 210      33.090  51.180  42.480  1.00  0.00           H
ATOM   3032  CA  LEU A 210      33.590  52.960  41.290  1.00  0.00           C
ATOM   3033  HA  LEU A 210      34.140  53.080  40.360  1.00  0.00           H
ATOM   3034  CB  LEU A 210      32.160  52.970  40.800  1.00  0.00           C
ATOM   3035  HB1 LEU A 210      32.030  53.900  40.240  1.00  0.00           H
ATOM   3036  HB2 LEU A 210      31.450  52.860  41.630  1.00  0.00           H
ATOM   3037  CG  LEU A 210      31.770  51.840  39.850  1.00  0.00           C
ATOM   3038  HG  LEU A 210      31.930  50.900  40.380  1.00  0.00           H
ATOM   3039  CD1 LEU A 210      30.310  51.970  39.280  1.00  0.00           C
ATOM   3040 HD11 LEU A 210      30.020  51.140  38.640  1.00  0.00           H
ATOM   3041 HD12 LEU A 210      29.670  52.130  40.160  1.00  0.00           H
ATOM   3042 HD13 LEU A 210      30.270  52.880  38.680  1.00  0.00           H
ATOM   3043  CD2 LEU A 210      32.650  51.820  38.650  1.00  0.00           C
ATOM   3044 HD21 LEU A 210      32.380  51.020  37.960  1.00  0.00           H
ATOM   3045 HD22 LEU A 210      32.560  52.630  37.930  1.00  0.00           H
ATOM   3046 HD23 LEU A 210      33.720  51.820  38.880  1.00  0.00           H
ATOM   3047  C   LEU A 210      33.790  54.200  42.180  1.00  0.00           C
ATOM   3048  O   LEU A 210      33.770  55.330  41.740  1.00  0.00           O
ATOM   3049  N   GLY A 211      34.160  53.990  43.490  1.00  0.00           N
ATOM   3050  H   GLY A 211      34.260  53.040  43.820  1.00  0.00           H
ATOM   3051  CA  GLY A 211      34.630  55.070  44.360  1.00  0.00           C
ATOM   3052  HA1 GLY A 211      34.530  54.670  45.370  1.00  0.00           H
ATOM   3053  HA2 GLY A 211      33.990  55.940  44.250  1.00  0.00           H
ATOM   3054  C   GLY A 211      36.010  55.540  44.260  1.00  0.00           C
ATOM   3055  O   GLY A 211      36.270  56.670  44.670  1.00  0.00           O
ATOM   3056  N   HIS A 212      36.890  54.720  43.600  1.00  0.00           N
ATOM   3057  H   HIS A 212      36.550  53.820  43.310  1.00  0.00           H
ATOM   3058  CA  HIS A 212      38.300  54.960  43.220  1.00  0.00           C
ATOM   3059  HA  HIS A 212      38.800  54.030  42.950  1.00  0.00           H
ATOM   3060  CB  HIS A 212      38.300  55.880  42.040  1.00  0.00           C
ATOM   3061  HB1 HIS A 212      39.310  56.260  41.930  1.00  0.00           H
ATOM   3062  HB2 HIS A 212      37.600  56.710  42.090  1.00  0.00           H
ATOM   3063  CG  HIS A 212      38.160  55.130  40.750  1.00  0.00           C
ATOM   3064  ND1 HIS A 212      39.210  54.520  40.150  1.00  0.00           N
ATOM   3065  CE1 HIS A 212      38.670  53.920  39.110  1.00  0.00           C
ATOM   3066  HE1 HIS A 212      39.140  53.200  38.450  1.00  0.00           H
ATOM   3067  NE2 HIS A 212      37.400  54.030  39.070  1.00  0.00           N
ATOM   3068  HE2 HIS A 212      36.810  53.780  38.290  1.00  0.00           H
ATOM   3069  CD2 HIS A 212      37.040  54.900  40.090  1.00  0.00           C
ATOM   3070  HD2 HIS A 212      36.040  55.230  40.350  1.00  0.00           H
ATOM   3071  C   HIS A 212      39.230  55.420  44.400  1.00  0.00           C
ATOM   3072  O   HIS A 212      40.290  56.050  44.210  1.00  0.00           O
ATOM   3073  N   GLY A 213      38.870  54.900  45.570  1.00  0.00           N
ATOM   3074  H   GLY A 213      38.070  54.280  45.550  1.00  0.00           H
ATOM   3075  CA  GLY A 213      39.580  55.210  46.790  1.00  0.00           C
ATOM   3076  HA1 GLY A 213      39.470  56.290  46.750  1.00  0.00           H
ATOM   3077  HA2 GLY A 213      40.640  54.990  46.680  1.00  0.00           H
ATOM   3078  C   GLY A 213      39.050  54.680  48.100  1.00  0.00           C
ATOM   3079  O   GLY A 213      38.350  53.670  48.160  1.00  0.00           O
ATOM   3080  N   VAL A 214      39.390  55.370  49.170  1.00  0.00           N
ATOM   3081  H   VAL A 214      39.850  56.260  49.140  1.00  0.00           H
ATOM   3082  CA  VAL A 214      39.020  55.030  50.550  1.00  0.00           C
ATOM   3083  HA  VAL A 214      39.010  53.950  50.650  1.00  0.00           H
ATOM   3084  CB  VAL A 214      40.130  55.530  51.550  1.00  0.00           C
ATOM   3085  HB  VAL A 214      40.160  56.610  51.550  1.00  0.00           H
ATOM   3086  CG1 VAL A 214      39.990  54.910  52.960  1.00  0.00           C
ATOM   3087 HG11 VAL A 214      39.840  53.850  52.800  1.00  0.00           H
ATOM   3088 HG12 VAL A 214      40.880  55.060  53.570  1.00  0.00           H
ATOM   3089 HG13 VAL A 214      39.140  55.410  53.430  1.00  0.00           H
ATOM   3090  CG2 VAL A 214      41.450  55.060  50.950  1.00  0.00           C
ATOM   3091 HG21 VAL A 214      42.290  55.260  51.620  1.00  0.00           H
ATOM   3092 HG22 VAL A 214      41.390  53.970  50.840  1.00  0.00           H
ATOM   3093 HG23 VAL A 214      41.730  55.550  50.020  1.00  0.00           H
ATOM   3094  C   VAL A 214      37.650  55.560  50.830  1.00  0.00           C
ATOM   3095  O   VAL A 214      37.460  56.610  51.410  1.00  0.00           O
ATOM   3096  N   ASP A 215      36.630  54.800  50.410  1.00  0.00           N
ATOM   3097  H   ASP A 215      36.870  54.040  49.790  1.00  0.00           H
ATOM   3098  CA  ASP A 215      35.210  54.940  50.820  1.00  0.00           C
ATOM   3099  HA  ASP A 215      35.060  55.840  51.420  1.00  0.00           H
ATOM   3100  CB  ASP A 215      34.220  55.000  49.620  1.00  0.00           C
ATOM   3101  HB1 ASP A 215      34.520  55.840  48.990  1.00  0.00           H
ATOM   3102  HB2 ASP A 215      33.170  55.200  49.820  1.00  0.00           H
ATOM   3103  CG  ASP A 215      34.310  53.860  48.660  1.00  0.00           C
ATOM   3104  OD1 ASP A 215      35.100  52.940  48.930  1.00  0.00           O
ATOM   3105  OD2 ASP A 215      33.540  53.810  47.670  1.00  0.00           O
ATOM   3106  C   ASP A 215      34.750  53.810  51.720  1.00  0.00           C
ATOM   3107  O   ASP A 215      33.590  53.770  52.170  1.00  0.00           O
ATOM   3108  N   LEU A 216      35.590  52.810  52.040  1.00  0.00           N
ATOM   3109  H   LEU A 216      36.460  52.760  51.540  1.00  0.00           H
ATOM   3110  CA  LEU A 216      35.210  51.660  52.900  1.00  0.00           C
ATOM   3111  HA  LEU A 216      36.050  50.960  52.780  1.00  0.00           H
ATOM   3112  CB  LEU A 216      35.070  52.050  54.400  1.00  0.00           C
ATOM   3113  HB1 LEU A 216      34.580  51.240  54.940  1.00  0.00           H
ATOM   3114  HB2 LEU A 216      34.430  52.930  54.490  1.00  0.00           H
ATOM   3115  CG  LEU A 216      36.380  52.190  55.240  1.00  0.00           C
ATOM   3116  HG  LEU A 216      36.840  51.220  55.440  1.00  0.00           H
ATOM   3117  CD1 LEU A 216      37.420  53.140  54.570  1.00  0.00           C
ATOM   3118 HD11 LEU A 216      36.850  53.930  54.080  1.00  0.00           H
ATOM   3119 HD12 LEU A 216      38.120  53.510  55.310  1.00  0.00           H
ATOM   3120 HD13 LEU A 216      38.010  52.570  53.850  1.00  0.00           H
ATOM   3121  CD2 LEU A 216      36.020  52.720  56.660  1.00  0.00           C
ATOM   3122 HD21 LEU A 216      36.960  52.820  57.210  1.00  0.00           H
ATOM   3123 HD22 LEU A 216      35.560  53.700  56.640  1.00  0.00           H
ATOM   3124 HD23 LEU A 216      35.340  51.970  57.060  1.00  0.00           H
ATOM   3125  C   LEU A 216      34.060  50.850  52.200  1.00  0.00           C
ATOM   3126  O   LEU A 216      33.280  50.220  52.860  1.00  0.00           O
ATOM   3127  N   ASN A 217      34.040  50.750  50.870  1.00  0.00           N
ATOM   3128  H   ASN A 217      34.480  51.460  50.290  1.00  0.00           H
ATOM   3129  CA  ASN A 217      33.020  49.880  50.260  1.00  0.00           C
ATOM   3130  HA  ASN A 217      32.030  50.230  50.560  1.00  0.00           H
ATOM   3131  CB  ASN A 217      33.010  50.120  48.730  1.00  0.00           C
ATOM   3132  HB1 ASN A 217      32.790  51.180  48.590  1.00  0.00           H
ATOM   3133  HB2 ASN A 217      32.120  49.700  48.260  1.00  0.00           H
ATOM   3134  CG  ASN A 217      34.250  49.640  48.100  1.00  0.00           C
ATOM   3135  OD1 ASN A 217      34.410  48.470  47.860  1.00  0.00           O
ATOM   3136  ND2 ASN A 217      35.260  50.330  47.930  1.00  0.00           N
ATOM   3137 HD21 ASN A 217      35.360  51.270  48.290  1.00  0.00           H
ATOM   3138 HD22 ASN A 217      36.040  49.810  47.550  1.00  0.00           H
ATOM   3139  C   ASN A 217      33.220  48.370  50.680  1.00  0.00           C
ATOM   3140  O   ASN A 217      32.290  47.550  50.670  1.00  0.00           O
ATOM   3141  N   HIS A 218      34.410  47.910  51.150  1.00  0.00           N
ATOM   3142  H   HIS A 218      35.220  48.510  51.130  1.00  0.00           H
ATOM   3143  CA  HIS A 218      34.750  46.560  51.620  1.00  0.00           C
ATOM   3144  HA  HIS A 218      34.290  45.830  50.950  1.00  0.00           H
ATOM   3145  CB  HIS A 218      36.210  46.260  51.650  1.00  0.00           C
ATOM   3146  HB1 HIS A 218      36.640  46.410  50.660  1.00  0.00           H
ATOM   3147  HB2 HIS A 218      36.470  45.240  51.960  1.00  0.00           H
ATOM   3148  CG  HIS A 218      36.950  47.210  52.630  1.00  0.00           C
ATOM   3149  ND1 HIS A 218      36.710  48.530  52.870  1.00  0.00           N
ATOM   3150  CE1 HIS A 218      37.670  48.900  53.790  1.00  0.00           C
ATOM   3151  HE1 HIS A 218      37.830  49.890  54.170  1.00  0.00           H
ATOM   3152  NE2 HIS A 218      38.550  47.900  54.070  1.00  0.00           N
ATOM   3153  HE2 HIS A 218      39.310  47.950  54.730  1.00  0.00           H
ATOM   3154  CD2 HIS A 218      38.080  46.860  53.340  1.00  0.00           C
ATOM   3155  HD2 HIS A 218      38.500  45.860  53.380  1.00  0.00           H
ATOM   3156  C   HIS A 218      34.170  46.200  52.940  1.00  0.00           C
ATOM   3157  O   HIS A 218      34.060  45.040  53.370  1.00  0.00           O
ATOM   3158  N   ILE A 219      33.570  47.220  53.590  1.00  0.00           N
ATOM   3159  H   ILE A 219      33.440  48.090  53.090  1.00  0.00           H
ATOM   3160  CA  ILE A 219      32.720  47.120  54.830  1.00  0.00           C
ATOM   3161  HA  ILE A 219      32.630  46.180  55.380  1.00  0.00           H
ATOM   3162  CB  ILE A 219      33.380  48.090  55.880  1.00  0.00           C
ATOM   3163  HB  ILE A 219      33.550  49.020  55.340  1.00  0.00           H
ATOM   3164  CG2 ILE A 219      32.520  48.290  57.130  1.00  0.00           C
ATOM   3165 HG21 ILE A 219      33.120  48.700  57.940  1.00  0.00           H
ATOM   3166 HG22 ILE A 219      31.640  48.940  57.140  1.00  0.00           H
ATOM   3167 HG23 ILE A 219      32.170  47.280  57.320  1.00  0.00           H
ATOM   3168  CG1 ILE A 219      34.670  47.470  56.380  1.00  0.00           C
ATOM   3169 HG11 ILE A 219      35.150  46.840  55.630  1.00  0.00           H
ATOM   3170 HG12 ILE A 219      34.460  46.840  57.240  1.00  0.00           H
ATOM   3171  CD  ILE A 219      35.680  48.520  56.770  1.00  0.00           C
ATOM   3172  HD1 ILE A 219      35.250  49.210  57.500  1.00  0.00           H
ATOM   3173  HD2 ILE A 219      36.540  48.110  57.290  1.00  0.00           H
ATOM   3174  HD3 ILE A 219      36.080  48.960  55.860  1.00  0.00           H
ATOM   3175  C   ILE A 219      31.300  47.500  54.420  1.00  0.00           C
ATOM   3176  O   ILE A 219      30.430  46.740  54.790  1.00  0.00           O
ATOM   3177  N   TYR A 220      31.070  48.570  53.690  1.00  0.00           N
ATOM   3178  H   TYR A 220      31.800  49.240  53.450  1.00  0.00           H
ATOM   3179  CA  TYR A 220      29.630  49.020  53.580  1.00  0.00           C
ATOM   3180  HA  TYR A 220      29.080  48.510  54.370  1.00  0.00           H
ATOM   3181  CB  TYR A 220      29.590  50.500  53.770  1.00  0.00           C
ATOM   3182  HB1 TYR A 220      28.570  50.870  53.800  1.00  0.00           H
ATOM   3183  HB2 TYR A 220      30.110  50.990  52.940  1.00  0.00           H
ATOM   3184  CG  TYR A 220      30.270  50.950  55.100  1.00  0.00           C
ATOM   3185  CD1 TYR A 220      29.800  50.510  56.330  1.00  0.00           C
ATOM   3186  HD1 TYR A 220      28.850  50.010  56.440  1.00  0.00           H
ATOM   3187  CE1 TYR A 220      30.430  50.970  57.500  1.00  0.00           C
ATOM   3188  HE1 TYR A 220      29.990  50.750  58.460  1.00  0.00           H
ATOM   3189  CZ  TYR A 220      31.520  51.880  57.470  1.00  0.00           C
ATOM   3190  OH  TYR A 220      32.160  52.350  58.570  1.00  0.00           O
ATOM   3191  HH  TYR A 220      32.830  53.010  58.400  1.00  0.00           H
ATOM   3192  CE2 TYR A 220      31.970  52.260  56.220  1.00  0.00           C
ATOM   3193  HE2 TYR A 220      32.850  52.870  56.200  1.00  0.00           H
ATOM   3194  CD2 TYR A 220      31.440  51.740  54.990  1.00  0.00           C
ATOM   3195  HD2 TYR A 220      31.960  52.100  54.110  1.00  0.00           H
ATOM   3196  C   TYR A 220      28.880  48.610  52.310  1.00  0.00           C
ATOM   3197  O   TYR A 220      27.690  48.800  52.240  1.00  0.00           O
ATOM   3198  N   GLY A 221      29.610  47.930  51.370  1.00  0.00           N
ATOM   3199  H   GLY A 221      30.600  47.870  51.560  1.00  0.00           H
ATOM   3200  CA  GLY A 221      29.110  47.400  50.080  1.00  0.00           C
ATOM   3201  HA1 GLY A 221      28.040  47.200  50.190  1.00  0.00           H
ATOM   3202  HA2 GLY A 221      29.760  46.540  49.890  1.00  0.00           H
ATOM   3203  C   GLY A 221      29.150  48.440  48.970  1.00  0.00           C
ATOM   3204  O   GLY A 221      28.870  49.600  49.340  1.00  0.00           O
ATOM   3205  N   GLU A 222      29.480  48.060  47.710  1.00  0.00           N
ATOM   3206  H   GLU A 222      29.660  47.070  47.600  1.00  0.00           H
ATOM   3207  CA  GLU A 222      29.580  48.970  46.560  1.00  0.00           C
ATOM   3208  HA  GLU A 222      30.390  49.690  46.670  1.00  0.00           H
ATOM   3209  CB  GLU A 222      30.050  48.160  45.340  1.00  0.00           C
ATOM   3210  HB1 GLU A 222      29.280  47.480  44.980  1.00  0.00           H
ATOM   3211  HB2 GLU A 222      30.860  47.590  45.780  1.00  0.00           H
ATOM   3212  CG  GLU A 222      30.520  49.090  44.200  1.00  0.00           C
ATOM   3213  HG1 GLU A 222      29.650  49.690  43.910  1.00  0.00           H
ATOM   3214  HG2 GLU A 222      30.800  48.390  43.420  1.00  0.00           H
ATOM   3215  CD  GLU A 222      31.680  49.920  44.590  1.00  0.00           C
ATOM   3216  OE1 GLU A 222      31.810  51.050  44.080  1.00  0.00           O
ATOM   3217  OE2 GLU A 222      32.590  49.390  45.310  1.00  0.00           O
ATOM   3218  C   GLU A 222      28.340  49.830  46.300  1.00  0.00           C
ATOM   3219  O   GLU A 222      28.500  51.060  46.250  1.00  0.00           O
ATOM   3220  N   THR A 223      27.210  49.230  46.060  1.00  0.00           N
ATOM   3221  H   THR A 223      27.120  48.240  45.870  1.00  0.00           H
ATOM   3222  CA  THR A 223      25.920  49.880  45.840  1.00  0.00           C
ATOM   3223  HA  THR A 223      25.980  50.910  45.480  1.00  0.00           H
ATOM   3224  CB  THR A 223      25.130  49.100  44.810  1.00  0.00           C
ATOM   3225  HB  THR A 223      24.200  49.650  44.630  1.00  0.00           H
ATOM   3226  CG2 THR A 223      25.830  48.900  43.550  1.00  0.00           C
ATOM   3227 HG21 THR A 223      26.540  49.720  43.400  1.00  0.00           H
ATOM   3228 HG22 THR A 223      26.430  48.000  43.630  1.00  0.00           H
ATOM   3229 HG23 THR A 223      25.090  48.750  42.770  1.00  0.00           H
ATOM   3230  OG1 THR A 223      24.810  47.790  45.140  1.00  0.00           O
ATOM   3231  HG1 THR A 223      24.140  47.550  44.490  1.00  0.00           H
ATOM   3232  C   THR A 223      25.080  50.120  47.100  1.00  0.00           C
ATOM   3233  O   THR A 223      25.320  49.420  48.160  1.00  0.00           O
ATOM   3234  N   LEU A 224      24.070  50.990  46.980  1.00  0.00           N
ATOM   3235  H   LEU A 224      24.080  51.500  46.100  1.00  0.00           H
ATOM   3236  CA  LEU A 224      23.060  51.290  48.050  1.00  0.00           C
ATOM   3237  HA  LEU A 224      23.650  51.390  48.960  1.00  0.00           H
ATOM   3238  CB  LEU A 224      22.380  52.610  47.640  1.00  0.00           C
ATOM   3239  HB1 LEU A 224      21.870  52.430  46.690  1.00  0.00           H
ATOM   3240  HB2 LEU A 224      23.220  53.280  47.490  1.00  0.00           H
ATOM   3241  CG  LEU A 224      21.280  53.230  48.630  1.00  0.00           C
ATOM   3242  HG  LEU A 224      20.420  52.560  48.680  1.00  0.00           H
ATOM   3243  CD1 LEU A 224      21.850  53.480  50.070  1.00  0.00           C
ATOM   3244 HD11 LEU A 224      21.020  53.770  50.710  1.00  0.00           H
ATOM   3245 HD12 LEU A 224      22.210  52.560  50.530  1.00  0.00           H
ATOM   3246 HD13 LEU A 224      22.700  54.150  50.160  1.00  0.00           H
ATOM   3247  CD2 LEU A 224      20.690  54.460  48.110  1.00  0.00           C
ATOM   3248 HD21 LEU A 224      21.500  55.000  47.610  1.00  0.00           H
ATOM   3249 HD22 LEU A 224      19.990  54.240  47.300  1.00  0.00           H
ATOM   3250 HD23 LEU A 224      20.340  55.050  48.950  1.00  0.00           H
ATOM   3251  C   LEU A 224      22.080  50.130  48.300  1.00  0.00           C
ATOM   3252  O   LEU A 224      21.720  49.840  49.480  1.00  0.00           O
ATOM   3253  N   ALA A 225      21.800  49.250  47.290  1.00  0.00           N
ATOM   3254  H   ALA A 225      22.190  49.460  46.380  1.00  0.00           H
ATOM   3255  CA  ALA A 225      21.090  47.960  47.450  1.00  0.00           C
ATOM   3256  HA  ALA A 225      20.150  48.070  47.990  1.00  0.00           H
ATOM   3257  CB  ALA A 225      20.830  47.350  46.030  1.00  0.00           C
ATOM   3258  HB1 ALA A 225      20.410  48.070  45.320  1.00  0.00           H
ATOM   3259  HB2 ALA A 225      21.820  47.080  45.670  1.00  0.00           H
ATOM   3260  HB3 ALA A 225      20.210  46.460  46.150  1.00  0.00           H
ATOM   3261  C   ALA A 225      21.920  47.060  48.310  1.00  0.00           C
ATOM   3262  O   ALA A 225      21.310  46.570  49.290  1.00  0.00           O
ATOM   3263  N   ARG A 226      23.250  46.850  48.090  1.00  0.00           N
ATOM   3264  H   ARG A 226      23.670  47.450  47.400  1.00  0.00           H
ATOM   3265  CA  ARG A 226      23.960  45.960  49.040  1.00  0.00           C
ATOM   3266  HA  ARG A 226      23.410  45.030  49.150  1.00  0.00           H
ATOM   3267  CB  ARG A 226      25.360  45.840  48.440  1.00  0.00           C
ATOM   3268  HB1 ARG A 226      25.910  46.760  48.650  1.00  0.00           H
ATOM   3269  HB2 ARG A 226      25.260  45.700  47.370  1.00  0.00           H
ATOM   3270  CG  ARG A 226      26.240  44.730  49.090  1.00  0.00           C
ATOM   3271  HG1 ARG A 226      25.660  43.810  49.160  1.00  0.00           H
ATOM   3272  HG2 ARG A 226      26.440  45.020  50.120  1.00  0.00           H
ATOM   3273  CD  ARG A 226      27.560  44.490  48.330  1.00  0.00           C
ATOM   3274  HD1 ARG A 226      28.160  45.400  48.310  1.00  0.00           H
ATOM   3275  HD2 ARG A 226      27.220  44.350  47.300  1.00  0.00           H
ATOM   3276  NE  ARG A 226      28.380  43.410  48.840  1.00  0.00           N
ATOM   3277  HE  ARG A 226      29.350  43.520  49.120  1.00  0.00           H
ATOM   3278  CZ  ARG A 226      28.140  42.140  48.620  1.00  0.00           C
ATOM   3279  NH1 ARG A 226      27.090  41.630  48.170  1.00  0.00           N
ATOM   3280 HH11 ARG A 226      26.370  42.210  47.760  1.00  0.00           H
ATOM   3281 HH12 ARG A 226      27.130  40.630  48.040  1.00  0.00           H
ATOM   3282  NH2 ARG A 226      28.900  41.190  49.050  1.00  0.00           N
ATOM   3283 HH21 ARG A 226      29.450  41.510  49.830  1.00  0.00           H
ATOM   3284 HH22 ARG A 226      28.400  40.320  49.110  1.00  0.00           H
ATOM   3285  C   ARG A 226      24.080  46.680  50.430  1.00  0.00           C
ATOM   3286  O   ARG A 226      23.790  46.090  51.480  1.00  0.00           O
ATOM   3287  N   GLN A 227      24.350  47.990  50.510  1.00  0.00           N
ATOM   3288  H   GLN A 227      24.630  48.440  49.650  1.00  0.00           H
ATOM   3289  CA  GLN A 227      24.490  48.690  51.770  1.00  0.00           C
ATOM   3290  HA  GLN A 227      25.330  48.360  52.380  1.00  0.00           H
ATOM   3291  CB  GLN A 227      24.780  50.120  51.480  1.00  0.00           C
ATOM   3292  HB1 GLN A 227      23.860  50.570  51.130  1.00  0.00           H
ATOM   3293  HB2 GLN A 227      25.490  50.140  50.650  1.00  0.00           H
ATOM   3294  CG  GLN A 227      25.350  50.920  52.660  1.00  0.00           C
ATOM   3295  HG1 GLN A 227      26.440  50.920  52.650  1.00  0.00           H
ATOM   3296  HG2 GLN A 227      24.930  50.500  53.580  1.00  0.00           H
ATOM   3297  CD  GLN A 227      24.940  52.370  52.700  1.00  0.00           C
ATOM   3298  OE1 GLN A 227      24.050  52.880  53.430  1.00  0.00           O
ATOM   3299  NE2 GLN A 227      25.550  53.170  51.840  1.00  0.00           N
ATOM   3300 HE21 GLN A 227      26.280  52.810  51.250  1.00  0.00           H
ATOM   3301 HE22 GLN A 227      25.270  54.120  51.640  1.00  0.00           H
ATOM   3302  C   GLN A 227      23.140  48.570  52.590  1.00  0.00           C
ATOM   3303  O   GLN A 227      23.150  48.400  53.830  1.00  0.00           O
ATOM   3304  N   ARG A 228      21.930  48.570  51.990  1.00  0.00           N
ATOM   3305  H   ARG A 228      21.900  49.070  51.110  1.00  0.00           H
ATOM   3306  CA  ARG A 228      20.620  48.510  52.650  1.00  0.00           C
ATOM   3307  HA  ARG A 228      20.650  49.090  53.580  1.00  0.00           H
ATOM   3308  CB  ARG A 228      19.580  49.010  51.670  1.00  0.00           C
ATOM   3309  HB1 ARG A 228      18.600  48.620  51.950  1.00  0.00           H
ATOM   3310  HB2 ARG A 228      19.680  48.500  50.710  1.00  0.00           H
ATOM   3311  CG  ARG A 228      19.500  50.540  51.570  1.00  0.00           C
ATOM   3312  HG1 ARG A 228      20.410  51.010  51.200  1.00  0.00           H
ATOM   3313  HG2 ARG A 228      19.310  50.980  52.540  1.00  0.00           H
ATOM   3314  CD  ARG A 228      18.340  50.980  50.640  1.00  0.00           C
ATOM   3315  HD1 ARG A 228      17.460  50.410  50.950  1.00  0.00           H
ATOM   3316  HD2 ARG A 228      18.580  50.680  49.620  1.00  0.00           H
ATOM   3317  NE  ARG A 228      18.120  52.430  50.810  1.00  0.00           N
ATOM   3318  HE  ARG A 228      18.420  52.840  51.680  1.00  0.00           H
ATOM   3319  CZ  ARG A 228      17.690  53.290  49.940  1.00  0.00           C
ATOM   3320  NH1 ARG A 228      17.330  52.950  48.730  1.00  0.00           N
ATOM   3321 HH11 ARG A 228      17.180  51.970  48.540  1.00  0.00           H
ATOM   3322 HH12 ARG A 228      17.000  53.620  48.060  1.00  0.00           H
ATOM   3323  NH2 ARG A 228      17.590  54.540  50.250  1.00  0.00           N
ATOM   3324 HH21 ARG A 228      17.850  54.930  51.140  1.00  0.00           H
ATOM   3325 HH22 ARG A 228      17.230  55.220  49.590  1.00  0.00           H
ATOM   3326  C   ARG A 228      20.330  47.020  52.960  1.00  0.00           C
ATOM   3327  O   ARG A 228      19.450  46.830  53.780  1.00  0.00           O
ATOM   3328  N   LYS A 229      21.040  46.030  52.390  1.00  0.00           N
ATOM   3329  H   LYS A 229      21.530  46.350  51.560  1.00  0.00           H
ATOM   3330  CA  LYS A 229      21.130  44.600  52.720  1.00  0.00           C
ATOM   3331  HA  LYS A 229      20.190  44.320  53.190  1.00  0.00           H
ATOM   3332  CB  LYS A 229      21.400  43.800  51.490  1.00  0.00           C
ATOM   3333  HB1 LYS A 229      21.780  42.840  51.840  1.00  0.00           H
ATOM   3334  HB2 LYS A 229      22.140  44.280  50.850  1.00  0.00           H
ATOM   3335  CG  LYS A 229      20.190  43.540  50.660  1.00  0.00           C
ATOM   3336  HG1 LYS A 229      19.750  44.450  50.240  1.00  0.00           H
ATOM   3337  HG2 LYS A 229      19.520  42.910  51.250  1.00  0.00           H
ATOM   3338  CD  LYS A 229      20.540  42.750  49.410  1.00  0.00           C
ATOM   3339  HD1 LYS A 229      21.140  41.920  49.770  1.00  0.00           H
ATOM   3340  HD2 LYS A 229      21.150  43.370  48.760  1.00  0.00           H
ATOM   3341  CE  LYS A 229      19.280  42.300  48.690  1.00  0.00           C
ATOM   3342  HE1 LYS A 229      18.780  43.190  48.300  1.00  0.00           H
ATOM   3343  HE2 LYS A 229      18.600  41.840  49.400  1.00  0.00           H
ATOM   3344  NZ  LYS A 229      19.610  41.320  47.680  1.00  0.00           N
ATOM   3345  HZ1 LYS A 229      18.800  40.810  47.350  1.00  0.00           H
ATOM   3346  HZ2 LYS A 229      20.130  41.610  46.860  1.00  0.00           H
ATOM   3347  HZ3 LYS A 229      20.170  40.600  48.110  1.00  0.00           H
ATOM   3348  C   LYS A 229      22.090  44.280  53.860  1.00  0.00           C
ATOM   3349  O   LYS A 229      21.860  43.290  54.540  1.00  0.00           O
ATOM   3350  N   LEU A 230      23.030  45.180  54.280  1.00  0.00           N
ATOM   3351  H   LEU A 230      23.230  45.910  53.600  1.00  0.00           H
ATOM   3352  CA  LEU A 230      23.980  44.990  55.360  1.00  0.00           C
ATOM   3353  HA  LEU A 230      24.010  43.950  55.690  1.00  0.00           H
ATOM   3354  CB  LEU A 230      25.420  45.400  54.860  1.00  0.00           C
ATOM   3355  HB1 LEU A 230      26.040  45.330  55.750  1.00  0.00           H
ATOM   3356  HB2 LEU A 230      25.450  46.470  54.640  1.00  0.00           H
ATOM   3357  CG  LEU A 230      26.000  44.520  53.770  1.00  0.00           C
ATOM   3358  HG  LEU A 230      25.300  44.320  52.960  1.00  0.00           H
ATOM   3359  CD1 LEU A 230      27.240  45.210  53.260  1.00  0.00           C
ATOM   3360 HD11 LEU A 230      27.720  44.510  52.580  1.00  0.00           H
ATOM   3361 HD12 LEU A 230      26.930  46.170  52.850  1.00  0.00           H
ATOM   3362 HD13 LEU A 230      27.930  45.420  54.080  1.00  0.00           H
ATOM   3363  CD2 LEU A 230      26.460  43.140  54.230  1.00  0.00           C
ATOM   3364 HD21 LEU A 230      26.900  42.570  53.420  1.00  0.00           H
ATOM   3365 HD22 LEU A 230      27.110  43.330  55.080  1.00  0.00           H
ATOM   3366 HD23 LEU A 230      25.510  42.680  54.490  1.00  0.00           H
ATOM   3367  C   LEU A 230      23.670  45.810  56.560  1.00  0.00           C
ATOM   3368  O   LEU A 230      24.250  45.610  57.640  1.00  0.00           O
ATOM   3369  N   ARG A 231      22.820  46.790  56.380  1.00  0.00           N
ATOM   3370  H   ARG A 231      22.560  46.990  55.420  1.00  0.00           H
ATOM   3371  CA  ARG A 231      22.380  47.680  57.460  1.00  0.00           C
ATOM   3372  HA  ARG A 231      23.140  47.890  58.210  1.00  0.00           H
ATOM   3373  CB  ARG A 231      22.140  49.120  56.890  1.00  0.00           C
ATOM   3374  HB1 ARG A 231      21.730  49.790  57.650  1.00  0.00           H
ATOM   3375  HB2 ARG A 231      21.530  49.070  55.980  1.00  0.00           H
ATOM   3376  CG  ARG A 231      23.430  49.910  56.690  1.00  0.00           C
ATOM   3377  HG1 ARG A 231      24.170  49.380  56.090  1.00  0.00           H
ATOM   3378  HG2 ARG A 231      23.900  50.180  57.640  1.00  0.00           H
ATOM   3379  CD  ARG A 231      23.200  51.270  56.010  1.00  0.00           C
ATOM   3380  HD1 ARG A 231      22.680  51.130  55.060  1.00  0.00           H
ATOM   3381  HD2 ARG A 231      24.180  51.710  55.850  1.00  0.00           H
ATOM   3382  NE  ARG A 231      22.440  52.230  56.850  1.00  0.00           N
ATOM   3383  HE  ARG A 231      22.180  51.900  57.770  1.00  0.00           H
ATOM   3384  CZ  ARG A 231      22.040  53.450  56.570  1.00  0.00           C
ATOM   3385  NH1 ARG A 231      22.390  53.990  55.420  1.00  0.00           N
ATOM   3386 HH11 ARG A 231      23.020  53.510  54.790  1.00  0.00           H
ATOM   3387 HH12 ARG A 231      22.040  54.880  55.080  1.00  0.00           H
ATOM   3388  NH2 ARG A 231      21.470  54.270  57.360  1.00  0.00           N
ATOM   3389 HH21 ARG A 231      21.050  54.020  58.240  1.00  0.00           H
ATOM   3390 HH22 ARG A 231      21.310  55.140  56.880  1.00  0.00           H
ATOM   3391  C   ARG A 231      21.200  47.140  58.280  1.00  0.00           C
ATOM   3392  O   ARG A 231      20.420  46.360  57.780  1.00  0.00           O
ATOM   3393  N   LEU A 232      21.150  47.630  59.520  1.00  0.00           N
ATOM   3394  H   LEU A 232      21.960  48.190  59.750  1.00  0.00           H
ATOM   3395  CA  LEU A 232      20.090  47.290  60.470  1.00  0.00           C
ATOM   3396  HA  LEU A 232      19.660  46.330  60.210  1.00  0.00           H
ATOM   3397  CB  LEU A 232      20.740  47.200  61.870  1.00  0.00           C
ATOM   3398  HB1 LEU A 232      20.690  48.240  62.210  1.00  0.00           H
ATOM   3399  HB2 LEU A 232      21.740  46.770  61.780  1.00  0.00           H
ATOM   3400  CG  LEU A 232      20.020  46.460  63.010  1.00  0.00           C
ATOM   3401  HG  LEU A 232      19.100  46.940  63.340  1.00  0.00           H
ATOM   3402  CD1 LEU A 232      19.780  44.990  62.620  1.00  0.00           C
ATOM   3403 HD11 LEU A 232      19.460  44.450  63.500  1.00  0.00           H
ATOM   3404 HD12 LEU A 232      18.850  44.870  62.070  1.00  0.00           H
ATOM   3405 HD13 LEU A 232      20.580  44.650  61.960  1.00  0.00           H
ATOM   3406  CD2 LEU A 232      20.810  46.340  64.260  1.00  0.00           C
ATOM   3407 HD21 LEU A 232      21.810  45.970  64.070  1.00  0.00           H
ATOM   3408 HD22 LEU A 232      21.150  47.310  64.620  1.00  0.00           H
ATOM   3409 HD23 LEU A 232      20.340  45.880  65.130  1.00  0.00           H
ATOM   3410  C   LEU A 232      18.850  48.230  60.490  1.00  0.00           C
ATOM   3411  O   LEU A 232      17.680  47.940  60.740  1.00  0.00           O
ATOM   3412  N   PHE A 233      19.080  49.520  60.170  1.00  0.00           N
ATOM   3413  H   PHE A 233      20.070  49.710  60.160  1.00  0.00           H
ATOM   3414  CA  PHE A 233      18.140  50.690  60.230  1.00  0.00           C
ATOM   3415  HA  PHE A 233      18.740  51.590  60.090  1.00  0.00           H
ATOM   3416  CB  PHE A 233      17.040  50.700  59.090  1.00  0.00           C
ATOM   3417  HB1 PHE A 233      16.570  51.680  59.050  1.00  0.00           H
ATOM   3418  HB2 PHE A 233      16.170  50.080  59.330  1.00  0.00           H
ATOM   3419  CG  PHE A 233      17.560  50.320  57.680  1.00  0.00           C
ATOM   3420  CD1 PHE A 233      18.240  51.270  56.980  1.00  0.00           C
ATOM   3421  HD1 PHE A 233      18.570  52.120  57.560  1.00  0.00           H
ATOM   3422  CE1 PHE A 233      18.510  50.990  55.660  1.00  0.00           C
ATOM   3423  HE1 PHE A 233      19.100  51.660  55.050  1.00  0.00           H
ATOM   3424  CZ  PHE A 233      18.060  49.810  55.040  1.00  0.00           C
ATOM   3425  HZ  PHE A 233      18.150  49.520  54.000  1.00  0.00           H
ATOM   3426  CE2 PHE A 233      17.460  48.810  55.820  1.00  0.00           C
ATOM   3427  HE2 PHE A 233      17.360  47.790  55.490  1.00  0.00           H
ATOM   3428  CD2 PHE A 233      17.310  49.000  57.190  1.00  0.00           C
ATOM   3429  HD2 PHE A 233      16.910  48.280  57.890  1.00  0.00           H
ATOM   3430  C   PHE A 233      17.540  50.890  61.590  1.00  0.00           C
ATOM   3431  O   PHE A 233      16.400  51.320  61.700  1.00  0.00           O
ATOM   3432  N   LYS A 234      18.260  50.560  62.660  1.00  0.00           N
ATOM   3433  H   LYS A 234      19.200  50.280  62.440  1.00  0.00           H
ATOM   3434  CA  LYS A 234      18.140  51.120  64.020  1.00  0.00           C
ATOM   3435  HA  LYS A 234      17.480  51.970  63.870  1.00  0.00           H
ATOM   3436  CB  LYS A 234      17.510  50.040  64.940  1.00  0.00           C
ATOM   3437  HB1 LYS A 234      18.200  49.210  64.800  1.00  0.00           H
ATOM   3438  HB2 LYS A 234      16.440  49.900  64.840  1.00  0.00           H
ATOM   3439  CG  LYS A 234      17.740  50.410  66.450  1.00  0.00           C
ATOM   3440  HG1 LYS A 234      17.340  51.400  66.620  1.00  0.00           H
ATOM   3441  HG2 LYS A 234      18.800  50.450  66.710  1.00  0.00           H
ATOM   3442  CD  LYS A 234      17.000  49.450  67.380  1.00  0.00           C
ATOM   3443  HD1 LYS A 234      17.530  48.510  67.240  1.00  0.00           H
ATOM   3444  HD2 LYS A 234      15.950  49.510  67.090  1.00  0.00           H
ATOM   3445  CE  LYS A 234      17.110  49.890  68.800  1.00  0.00           C
ATOM   3446  HE1 LYS A 234      16.550  50.780  69.070  1.00  0.00           H
ATOM   3447  HE2 LYS A 234      18.120  50.270  68.960  1.00  0.00           H
ATOM   3448  NZ  LYS A 234      16.830  48.840  69.780  1.00  0.00           N
ATOM   3449  HZ1 LYS A 234      15.830  48.710  69.710  1.00  0.00           H
ATOM   3450  HZ2 LYS A 234      17.340  48.000  69.530  1.00  0.00           H
ATOM   3451  HZ3 LYS A 234      17.020  49.040  70.750  1.00  0.00           H
ATOM   3452  C   LYS A 234      19.530  51.590  64.440  1.00  0.00           C
ATOM   3453  O   LYS A 234      20.530  50.910  64.220  1.00  0.00           O
ATOM   3454  N   ASP A 235      19.530  52.710  65.130  1.00  0.00           N
ATOM   3455  H   ASP A 235      18.640  53.180  65.220  1.00  0.00           H
ATOM   3456  CA  ASP A 235      20.730  53.430  65.690  1.00  0.00           C
ATOM   3457  HA  ASP A 235      20.380  54.440  65.900  1.00  0.00           H
ATOM   3458  CB  ASP A 235      20.970  52.710  67.060  1.00  0.00           C
ATOM   3459  HB1 ASP A 235      21.780  53.250  67.550  1.00  0.00           H
ATOM   3460  HB2 ASP A 235      21.260  51.660  66.950  1.00  0.00           H
ATOM   3461  CG  ASP A 235      19.820  52.730  68.040  1.00  0.00           C
ATOM   3462  OD1 ASP A 235      18.990  53.650  68.030  1.00  0.00           O
ATOM   3463  OD2 ASP A 235      19.790  51.870  68.930  1.00  0.00           O
ATOM   3464  C   ASP A 235      21.910  53.660  64.810  1.00  0.00           C
ATOM   3465  O   ASP A 235      23.030  53.900  65.280  1.00  0.00           O
ATOM   3466  N   GLY A 236      21.870  53.680  63.520  1.00  0.00           N
ATOM   3467  H   GLY A 236      21.050  53.270  63.120  1.00  0.00           H
ATOM   3468  CA  GLY A 236      22.950  53.880  62.560  1.00  0.00           C
ATOM   3469  HA1 GLY A 236      23.600  54.590  63.070  1.00  0.00           H
ATOM   3470  HA2 GLY A 236      22.450  54.180  61.640  1.00  0.00           H
ATOM   3471  C   GLY A 236      23.710  52.500  62.250  1.00  0.00           C
ATOM   3472  O   GLY A 236      24.740  52.540  61.570  1.00  0.00           O
ATOM   3473  N   LYS A 237      23.230  51.390  62.760  1.00  0.00           N
ATOM   3474  H   LYS A 237      22.320  51.450  63.200  1.00  0.00           H
ATOM   3475  CA  LYS A 237      24.000  50.100  62.860  1.00  0.00           C
ATOM   3476  HA  LYS A 237      25.030  50.310  63.160  1.00  0.00           H
ATOM   3477  CB  LYS A 237      23.610  49.290  64.020  1.00  0.00           C
ATOM   3478  HB1 LYS A 237      24.040  48.290  64.060  1.00  0.00           H
ATOM   3479  HB2 LYS A 237      22.540  49.110  63.930  1.00  0.00           H
ATOM   3480  CG  LYS A 237      24.070  50.010  65.320  1.00  0.00           C
ATOM   3481  HG1 LYS A 237      23.770  51.060  65.340  1.00  0.00           H
ATOM   3482  HG2 LYS A 237      25.160  50.060  65.290  1.00  0.00           H
ATOM   3483  CD  LYS A 237      23.700  49.260  66.650  1.00  0.00           C
ATOM   3484  HD1 LYS A 237      23.960  48.200  66.540  1.00  0.00           H
ATOM   3485  HD2 LYS A 237      22.630  49.240  66.870  1.00  0.00           H
ATOM   3486  CE  LYS A 237      24.510  49.860  67.760  1.00  0.00           C
ATOM   3487  HE1 LYS A 237      24.250  50.910  67.850  1.00  0.00           H
ATOM   3488  HE2 LYS A 237      25.540  49.880  67.400  1.00  0.00           H
ATOM   3489  NZ  LYS A 237      24.240  49.210  69.040  1.00  0.00           N
ATOM   3490  HZ1 LYS A 237      23.250  49.190  69.220  1.00  0.00           H
ATOM   3491  HZ2 LYS A 237      24.390  48.220  68.950  1.00  0.00           H
ATOM   3492  HZ3 LYS A 237      24.750  49.550  69.840  1.00  0.00           H
ATOM   3493  C   LYS A 237      23.950  49.140  61.680  1.00  0.00           C
ATOM   3494  O   LYS A 237      22.970  49.050  60.980  1.00  0.00           O
ATOM   3495  N   MET A 238      24.970  48.420  61.370  1.00  0.00           N
ATOM   3496  H   MET A 238      25.760  48.450  62.010  1.00  0.00           H
ATOM   3497  CA  MET A 238      24.990  47.180  60.570  1.00  0.00           C
ATOM   3498  HA  MET A 238      24.340  47.430  59.740  1.00  0.00           H
ATOM   3499  CB  MET A 238      26.400  46.900  59.990  1.00  0.00           C
ATOM   3500  HB1 MET A 238      26.440  46.010  59.370  1.00  0.00           H
ATOM   3501  HB2 MET A 238      27.010  46.550  60.830  1.00  0.00           H
ATOM   3502  CG  MET A 238      26.940  48.170  59.320  1.00  0.00           C
ATOM   3503  HG1 MET A 238      28.030  48.130  59.390  1.00  0.00           H
ATOM   3504  HG2 MET A 238      26.680  49.100  59.820  1.00  0.00           H
ATOM   3505  SD  MET A 238      26.620  48.300  57.580  1.00  0.00           S
ATOM   3506  CE  MET A 238      27.960  47.180  56.990  1.00  0.00           C
ATOM   3507  HE1 MET A 238      27.740  46.170  57.330  1.00  0.00           H
ATOM   3508  HE2 MET A 238      27.870  47.180  55.910  1.00  0.00           H
ATOM   3509  HE3 MET A 238      28.920  47.590  57.290  1.00  0.00           H
ATOM   3510  C   MET A 238      24.350  46.020  61.240  1.00  0.00           C
ATOM   3511  O   MET A 238      24.080  46.110  62.450  1.00  0.00           O
ATOM   3512  N   LYS A 239      23.890  45.070  60.450  1.00  0.00           N
ATOM   3513  H   LYS A 239      24.200  45.050  59.490  1.00  0.00           H
ATOM   3514  CA  LYS A 239      23.370  43.830  60.920  1.00  0.00           C
ATOM   3515  HA  LYS A 239      22.660  43.980  61.730  1.00  0.00           H
ATOM   3516  CB  LYS A 239      22.630  43.070  59.780  1.00  0.00           C
ATOM   3517  HB1 LYS A 239      22.650  42.010  60.050  1.00  0.00           H
ATOM   3518  HB2 LYS A 239      23.190  43.200  58.850  1.00  0.00           H
ATOM   3519  CG  LYS A 239      21.250  43.460  59.420  1.00  0.00           C
ATOM   3520  HG1 LYS A 239      21.340  44.540  59.260  1.00  0.00           H
ATOM   3521  HG2 LYS A 239      20.600  43.210  60.270  1.00  0.00           H
ATOM   3522  CD  LYS A 239      20.720  42.780  58.150  1.00  0.00           C
ATOM   3523  HD1 LYS A 239      20.950  41.720  58.180  1.00  0.00           H
ATOM   3524  HD2 LYS A 239      21.080  43.380  57.310  1.00  0.00           H
ATOM   3525  CE  LYS A 239      19.230  42.830  58.190  1.00  0.00           C
ATOM   3526  HE1 LYS A 239      18.950  43.880  58.280  1.00  0.00           H
ATOM   3527  HE2 LYS A 239      18.870  42.220  59.030  1.00  0.00           H
ATOM   3528  NZ  LYS A 239      18.650  42.270  56.970  1.00  0.00           N
ATOM   3529  HZ1 LYS A 239      19.100  42.690  56.170  1.00  0.00           H
ATOM   3530  HZ2 LYS A 239      18.870  41.290  56.890  1.00  0.00           H
ATOM   3531  HZ3 LYS A 239      17.650  42.380  57.070  1.00  0.00           H
ATOM   3532  C   LYS A 239      24.550  42.990  61.500  1.00  0.00           C
ATOM   3533  O   LYS A 239      25.720  43.290  61.180  1.00  0.00           O
ATOM   3534  N   TYR A 240      24.270  42.090  62.480  1.00  0.00           N
ATOM   3535  H   TYR A 240      23.290  41.980  62.700  1.00  0.00           H
ATOM   3536  CA  TYR A 240      25.130  41.250  63.210  1.00  0.00           C
ATOM   3537  HA  TYR A 240      25.880  40.850  62.530  1.00  0.00           H
ATOM   3538  CB  TYR A 240      25.900  42.000  64.330  1.00  0.00           C
ATOM   3539  HB1 TYR A 240      26.360  42.860  63.860  1.00  0.00           H
ATOM   3540  HB2 TYR A 240      26.650  41.300  64.690  1.00  0.00           H
ATOM   3541  CG  TYR A 240      25.030  42.510  65.500  1.00  0.00           C
ATOM   3542  CD1 TYR A 240      24.550  43.790  65.320  1.00  0.00           C
ATOM   3543  HD1 TYR A 240      24.890  44.420  64.520  1.00  0.00           H
ATOM   3544  CE1 TYR A 240      23.750  44.380  66.350  1.00  0.00           C
ATOM   3545  HE1 TYR A 240      23.550  45.440  66.410  1.00  0.00           H
ATOM   3546  CZ  TYR A 240      23.300  43.580  67.380  1.00  0.00           C
ATOM   3547  OH  TYR A 240      22.620  44.080  68.470  1.00  0.00           O
ATOM   3548  HH  TYR A 240      22.540  43.450  69.190  1.00  0.00           H
ATOM   3549  CE2 TYR A 240      23.720  42.260  67.490  1.00  0.00           C
ATOM   3550  HE2 TYR A 240      23.400  41.610  68.300  1.00  0.00           H
ATOM   3551  CD2 TYR A 240      24.660  41.770  66.630  1.00  0.00           C
ATOM   3552  HD2 TYR A 240      25.090  40.780  66.740  1.00  0.00           H
ATOM   3553  C   TYR A 240      24.450  40.130  63.890  1.00  0.00           C
ATOM   3554  O   TYR A 240      23.270  40.250  64.230  1.00  0.00           O
ATOM   3555  N   GLN A 241      25.200  39.030  64.060  1.00  0.00           N
ATOM   3556  H   GLN A 241      26.110  38.960  63.630  1.00  0.00           H
ATOM   3557  CA  GLN A 241      24.820  37.850  64.900  1.00  0.00           C
ATOM   3558  HA  GLN A 241      23.790  38.100  65.170  1.00  0.00           H
ATOM   3559  CB  GLN A 241      24.870  36.620  63.990  1.00  0.00           C
ATOM   3560  HB1 GLN A 241      24.140  36.810  63.200  1.00  0.00           H
ATOM   3561  HB2 GLN A 241      24.410  35.810  64.550  1.00  0.00           H
ATOM   3562  CG  GLN A 241      26.220  36.280  63.350  1.00  0.00           C
ATOM   3563  HG1 GLN A 241      26.940  36.040  64.130  1.00  0.00           H
ATOM   3564  HG2 GLN A 241      26.540  37.110  62.720  1.00  0.00           H
ATOM   3565  CD  GLN A 241      26.070  34.930  62.590  1.00  0.00           C
ATOM   3566  OE1 GLN A 241      25.380  34.020  63.020  1.00  0.00           O
ATOM   3567  NE2 GLN A 241      26.820  34.630  61.520  1.00  0.00           N
ATOM   3568 HE21 GLN A 241      27.340  35.380  61.090  1.00  0.00           H
ATOM   3569 HE22 GLN A 241      26.600  33.740  61.080  1.00  0.00           H
ATOM   3570  C   GLN A 241      25.620  37.760  66.250  1.00  0.00           C
ATOM   3571  O   GLN A 241      26.650  38.430  66.380  1.00  0.00           O
ATOM   3572  N   ILE A 242      25.250  36.880  67.180  1.00  0.00           N
ATOM   3573  H   ILE A 242      24.340  36.450  67.060  1.00  0.00           H
ATOM   3574  CA  ILE A 242      25.980  36.570  68.390  1.00  0.00           C
ATOM   3575  HA  ILE A 242      26.980  37.010  68.310  1.00  0.00           H
ATOM   3576  CB  ILE A 242      25.270  37.170  69.610  1.00  0.00           C
ATOM   3577  HB  ILE A 242      24.280  36.740  69.750  1.00  0.00           H
ATOM   3578  CG2 ILE A 242      26.100  36.830  70.820  1.00  0.00           C
ATOM   3579 HG21 ILE A 242      27.160  37.100  70.780  1.00  0.00           H
ATOM   3580 HG22 ILE A 242      25.730  37.290  71.740  1.00  0.00           H
ATOM   3581 HG23 ILE A 242      26.120  35.750  70.990  1.00  0.00           H
ATOM   3582  CG1 ILE A 242      24.990  38.720  69.480  1.00  0.00           C
ATOM   3583 HG11 ILE A 242      24.560  38.970  70.450  1.00  0.00           H
ATOM   3584 HG12 ILE A 242      24.290  38.970  68.690  1.00  0.00           H
ATOM   3585  CD  ILE A 242      26.170  39.680  69.420  1.00  0.00           C
ATOM   3586  HD1 ILE A 242      26.890  39.390  68.660  1.00  0.00           H
ATOM   3587  HD2 ILE A 242      25.880  40.730  69.380  1.00  0.00           H
ATOM   3588  HD3 ILE A 242      26.610  39.460  70.400  1.00  0.00           H
ATOM   3589  C   ILE A 242      26.100  35.070  68.440  1.00  0.00           C
ATOM   3590  O   ILE A 242      25.120  34.310  68.370  1.00  0.00           O
ATOM   3591  N   ILE A 243      27.360  34.630  68.550  1.00  0.00           N
ATOM   3592  H   ILE A 243      28.040  35.350  68.780  1.00  0.00           H
ATOM   3593  CA  ILE A 243      27.740  33.200  68.580  1.00  0.00           C
ATOM   3594  HA  ILE A 243      26.790  32.670  68.680  1.00  0.00           H
ATOM   3595  CB  ILE A 243      28.400  32.620  67.270  1.00  0.00           C
ATOM   3596  HB  ILE A 243      29.440  32.950  67.190  1.00  0.00           H
ATOM   3597  CG2 ILE A 243      28.370  31.040  67.360  1.00  0.00           C
ATOM   3598 HG21 ILE A 243      28.970  30.530  66.610  1.00  0.00           H
ATOM   3599 HG22 ILE A 243      28.920  30.650  68.220  1.00  0.00           H
ATOM   3600 HG23 ILE A 243      27.350  30.670  67.480  1.00  0.00           H
ATOM   3601  CG1 ILE A 243      27.610  32.980  65.960  1.00  0.00           C
ATOM   3602 HG11 ILE A 243      27.480  34.060  66.010  1.00  0.00           H
ATOM   3603 HG12 ILE A 243      26.670  32.430  65.840  1.00  0.00           H
ATOM   3604  CD  ILE A 243      28.220  32.560  64.630  1.00  0.00           C
ATOM   3605  HD1 ILE A 243      28.160  31.480  64.500  1.00  0.00           H
ATOM   3606  HD2 ILE A 243      27.640  33.050  63.860  1.00  0.00           H
ATOM   3607  HD3 ILE A 243      29.250  32.920  64.620  1.00  0.00           H
ATOM   3608  C   ILE A 243      28.640  32.860  69.770  1.00  0.00           C
ATOM   3609  O   ILE A 243      29.710  33.450  69.900  1.00  0.00           O
ATOM   3610  N   ASP A 244      28.210  32.000  70.680  1.00  0.00           N
ATOM   3611  H   ASP A 244      27.340  31.510  70.500  1.00  0.00           H
ATOM   3612  CA  ASP A 244      28.870  31.830  72.010  1.00  0.00           C
ATOM   3613  HA  ASP A 244      28.010  31.440  72.560  1.00  0.00           H
ATOM   3614  CB  ASP A 244      29.960  30.780  72.000  1.00  0.00           C
ATOM   3615  HB1 ASP A 244      30.140  30.510  73.040  1.00  0.00           H
ATOM   3616  HB2 ASP A 244      30.900  31.200  71.630  1.00  0.00           H
ATOM   3617  CG  ASP A 244      29.580  29.490  71.300  1.00  0.00           C
ATOM   3618  OD1 ASP A 244      28.390  29.060  71.470  1.00  0.00           O
ATOM   3619  OD2 ASP A 244      30.460  28.900  70.550  1.00  0.00           O
ATOM   3620  C   ASP A 244      29.200  33.180  72.730  1.00  0.00           C
ATOM   3621  O   ASP A 244      30.250  33.370  73.330  1.00  0.00           O
ATOM   3622  N   GLY A 245      28.300  34.190  72.620  1.00  0.00           N
ATOM   3623  H   GLY A 245      27.510  34.140  71.990  1.00  0.00           H
ATOM   3624  CA  GLY A 245      28.590  35.530  73.250  1.00  0.00           C
ATOM   3625  HA1 GLY A 245      29.070  35.430  74.220  1.00  0.00           H
ATOM   3626  HA2 GLY A 245      27.690  36.040  73.580  1.00  0.00           H
ATOM   3627  C   GLY A 245      29.540  36.490  72.540  1.00  0.00           C
ATOM   3628  O   GLY A 245      29.680  37.580  73.060  1.00  0.00           O
ATOM   3629  N   GLU A 246      29.950  36.240  71.360  1.00  0.00           N
ATOM   3630  H   GLU A 246      29.630  35.390  70.910  1.00  0.00           H
ATOM   3631  CA  GLU A 246      30.830  37.120  70.530  1.00  0.00           C
ATOM   3632  HA  GLU A 246      31.030  38.010  71.130  1.00  0.00           H
ATOM   3633  CB  GLU A 246      32.150  36.420  70.340  1.00  0.00           C
ATOM   3634  HB1 GLU A 246      32.580  36.810  69.420  1.00  0.00           H
ATOM   3635  HB2 GLU A 246      32.050  35.340  70.380  1.00  0.00           H
ATOM   3636  CG  GLU A 246      33.040  36.720  71.520  1.00  0.00           C
ATOM   3637  HG1 GLU A 246      33.780  35.920  71.490  1.00  0.00           H
ATOM   3638  HG2 GLU A 246      32.350  36.830  72.350  1.00  0.00           H
ATOM   3639  CD  GLU A 246      33.780  38.070  71.270  1.00  0.00           C
ATOM   3640  OE1 GLU A 246      33.410  39.110  71.830  1.00  0.00           O
ATOM   3641  OE2 GLU A 246      34.710  38.100  70.420  1.00  0.00           O
ATOM   3642  C   GLU A 246      30.170  37.610  69.200  1.00  0.00           C
ATOM   3643  O   GLU A 246      29.350  36.950  68.600  1.00  0.00           O
ATOM   3644  N   MET A 247      30.390  38.890  68.790  1.00  0.00           N
ATOM   3645  H   MET A 247      30.980  39.480  69.360  1.00  0.00           H
ATOM   3646  CA  MET A 247      29.740  39.440  67.590  1.00  0.00           C
ATOM   3647  HA  MET A 247      28.700  39.100  67.510  1.00  0.00           H
ATOM   3648  CB  MET A 247      29.710  40.980  67.740  1.00  0.00           C
ATOM   3649  HB1 MET A 247      30.720  41.360  67.600  1.00  0.00           H
ATOM   3650  HB2 MET A 247      29.470  41.250  68.770  1.00  0.00           H
ATOM   3651  CG  MET A 247      28.890  41.750  66.680  1.00  0.00           C
ATOM   3652  HG1 MET A 247      27.840  41.510  66.800  1.00  0.00           H
ATOM   3653  HG2 MET A 247      29.130  41.430  65.660  1.00  0.00           H
ATOM   3654  SD  MET A 247      28.960  43.490  66.820  1.00  0.00           S
ATOM   3655  CE  MET A 247      27.790  43.690  68.250  1.00  0.00           C
ATOM   3656  HE1 MET A 247      26.920  43.070  68.050  1.00  0.00           H
ATOM   3657  HE2 MET A 247      28.340  43.350  69.130  1.00  0.00           H
ATOM   3658  HE3 MET A 247      27.510  44.730  68.400  1.00  0.00           H
ATOM   3659  C   MET A 247      30.570  39.020  66.340  1.00  0.00           C
ATOM   3660  O   MET A 247      31.770  39.190  66.260  1.00  0.00           O
ATOM   3661  N   TYR A 248      29.940  38.560  65.270  1.00  0.00           N
ATOM   3662  H   TYR A 248      28.950  38.350  65.330  1.00  0.00           H
ATOM   3663  CA  TYR A 248      30.500  38.280  63.950  1.00  0.00           C
ATOM   3664  HA  TYR A 248      31.430  38.820  63.730  1.00  0.00           H
ATOM   3665  CB  TYR A 248      30.770  36.740  63.910  1.00  0.00           C
ATOM   3666  HB1 TYR A 248      31.270  36.570  62.960  1.00  0.00           H
ATOM   3667  HB2 TYR A 248      29.820  36.220  63.980  1.00  0.00           H
ATOM   3668  CG  TYR A 248      31.580  36.190  65.020  1.00  0.00           C
ATOM   3669  CD1 TYR A 248      32.960  36.420  65.050  1.00  0.00           C
ATOM   3670  HD1 TYR A 248      33.340  36.920  64.170  1.00  0.00           H
ATOM   3671  CE1 TYR A 248      33.810  35.870  65.960  1.00  0.00           C
ATOM   3672  HE1 TYR A 248      34.860  36.110  65.980  1.00  0.00           H
ATOM   3673  CZ  TYR A 248      33.270  34.950  66.870  1.00  0.00           C
ATOM   3674  OH  TYR A 248      34.050  34.480  67.890  1.00  0.00           O
ATOM   3675  HH  TYR A 248      33.630  33.860  68.500  1.00  0.00           H
ATOM   3676  CE2 TYR A 248      31.890  34.580  66.880  1.00  0.00           C
ATOM   3677  HE2 TYR A 248      31.510  33.890  67.610  1.00  0.00           H
ATOM   3678  CD2 TYR A 248      31.050  35.230  65.910  1.00  0.00           C
ATOM   3679  HD2 TYR A 248      30.050  34.850  65.780  1.00  0.00           H
ATOM   3680  C   TYR A 248      29.490  38.720  62.850  1.00  0.00           C
ATOM   3681  O   TYR A 248      28.300  38.940  63.160  1.00  0.00           O
ATOM   3682  N   PRO A 249      29.880  38.780  61.550  1.00  0.00           N
ATOM   3683  CD  PRO A 249      31.280  38.750  61.010  1.00  0.00           C
ATOM   3684  HD1 PRO A 249      31.610  37.750  60.710  1.00  0.00           H
ATOM   3685  HD2 PRO A 249      32.010  39.160  61.700  1.00  0.00           H
ATOM   3686  CG  PRO A 249      31.330  39.590  59.740  1.00  0.00           C
ATOM   3687  HG1 PRO A 249      32.040  39.200  59.010  1.00  0.00           H
ATOM   3688  HG2 PRO A 249      31.590  40.610  60.030  1.00  0.00           H
ATOM   3689  CB  PRO A 249      29.920  39.540  59.240  1.00  0.00           C
ATOM   3690  HB1 PRO A 249      29.780  38.730  58.510  1.00  0.00           H
ATOM   3691  HB2 PRO A 249      29.680  40.450  58.690  1.00  0.00           H
ATOM   3692  CA  PRO A 249      29.040  39.350  60.460  1.00  0.00           C
ATOM   3693  HA  PRO A 249      28.750  40.360  60.710  1.00  0.00           H
ATOM   3694  C   PRO A 249      27.790  38.510  60.260  1.00  0.00           C
ATOM   3695  O   PRO A 249      27.810  37.290  60.430  1.00  0.00           O
ATOM   3696  N   PRO A 250      26.650  39.130  59.860  1.00  0.00           N
ATOM   3697  CD  PRO A 250      26.560  40.480  59.420  1.00  0.00           C
ATOM   3698  HD1 PRO A 250      27.460  40.760  58.870  1.00  0.00           H
ATOM   3699  HD2 PRO A 250      26.460  41.180  60.260  1.00  0.00           H
ATOM   3700  CG  PRO A 250      25.260  40.550  58.550  1.00  0.00           C
ATOM   3701  HG1 PRO A 250      25.430  40.160  57.550  1.00  0.00           H
ATOM   3702  HG2 PRO A 250      24.720  41.500  58.530  1.00  0.00           H
ATOM   3703  CB  PRO A 250      24.420  39.490  59.250  1.00  0.00           C
ATOM   3704  HB1 PRO A 250      23.680  39.110  58.540  1.00  0.00           H
ATOM   3705  HB2 PRO A 250      24.040  39.970  60.150  1.00  0.00           H
ATOM   3706  CA  PRO A 250      25.400  38.450  59.690  1.00  0.00           C
ATOM   3707  HA  PRO A 250      25.070  37.980  60.620  1.00  0.00           H
ATOM   3708  C   PRO A 250      25.470  37.420  58.590  1.00  0.00           C
ATOM   3709  O   PRO A 250      26.400  37.480  57.810  1.00  0.00           O
ATOM   3710  N   THR A 251      24.580  36.360  58.590  1.00  0.00           N
ATOM   3711  H   THR A 251      23.890  36.330  59.330  1.00  0.00           H
ATOM   3712  CA  THR A 251      24.670  35.450  57.430  1.00  0.00           C
ATOM   3713  HA  THR A 251      25.720  35.200  57.330  1.00  0.00           H
ATOM   3714  CB  THR A 251      24.010  34.090  57.720  1.00  0.00           C
ATOM   3715  HB  THR A 251      24.520  33.300  57.170  1.00  0.00           H
ATOM   3716  CG2 THR A 251      24.310  33.670  59.140  1.00  0.00           C
ATOM   3717 HG21 THR A 251      24.030  32.610  59.160  1.00  0.00           H
ATOM   3718 HG22 THR A 251      25.390  33.720  59.240  1.00  0.00           H
ATOM   3719 HG23 THR A 251      23.820  34.270  59.910  1.00  0.00           H
ATOM   3720  OG1 THR A 251      22.590  33.970  57.650  1.00  0.00           O
ATOM   3721  HG1 THR A 251      22.190  34.400  58.400  1.00  0.00           H
ATOM   3722  C   THR A 251      24.140  35.940  56.120  1.00  0.00           C
ATOM   3723  O   THR A 251      23.330  36.870  56.100  1.00  0.00           O
ATOM   3724  N   VAL A 252      24.600  35.360  55.040  1.00  0.00           N
ATOM   3725  H   VAL A 252      25.320  34.650  55.130  1.00  0.00           H
ATOM   3726  CA  VAL A 252      24.040  35.510  53.660  1.00  0.00           C
ATOM   3727  HA  VAL A 252      24.270  36.500  53.260  1.00  0.00           H
ATOM   3728  CB  VAL A 252      24.790  34.510  52.660  1.00  0.00           C
ATOM   3729  HB  VAL A 252      24.870  33.550  53.180  1.00  0.00           H
ATOM   3730  CG1 VAL A 252      24.090  34.400  51.330  1.00  0.00           C
ATOM   3731 HG11 VAL A 252      24.690  33.950  50.540  1.00  0.00           H
ATOM   3732 HG12 VAL A 252      23.210  33.770  51.460  1.00  0.00           H
ATOM   3733 HG13 VAL A 252      23.820  35.360  50.880  1.00  0.00           H
ATOM   3734  CG2 VAL A 252      26.180  35.080  52.430  1.00  0.00           C
ATOM   3735 HG21 VAL A 252      26.690  35.390  53.350  1.00  0.00           H
ATOM   3736 HG22 VAL A 252      26.850  34.290  52.090  1.00  0.00           H
ATOM   3737 HG23 VAL A 252      26.180  35.940  51.770  1.00  0.00           H
ATOM   3738  C   VAL A 252      22.490  35.260  53.690  1.00  0.00           C
ATOM   3739  O   VAL A 252      21.790  35.780  52.800  1.00  0.00           O
ATOM   3740  N   LYS A 253      21.980  34.560  54.720  1.00  0.00           N
ATOM   3741  H   LYS A 253      22.640  34.270  55.430  1.00  0.00           H
ATOM   3742  CA  LYS A 253      20.560  34.340  54.840  1.00  0.00           C
ATOM   3743  HA  LYS A 253      20.040  34.210  53.880  1.00  0.00           H
ATOM   3744  CB  LYS A 253      20.350  32.970  55.520  1.00  0.00           C
ATOM   3745  HB1 LYS A 253      20.580  33.080  56.580  1.00  0.00           H
ATOM   3746  HB2 LYS A 253      21.070  32.270  55.100  1.00  0.00           H
ATOM   3747  CG  LYS A 253      18.910  32.440  55.430  1.00  0.00           C
ATOM   3748  HG1 LYS A 253      18.570  32.430  54.400  1.00  0.00           H
ATOM   3749  HG2 LYS A 253      18.280  33.020  56.100  1.00  0.00           H
ATOM   3750  CD  LYS A 253      18.960  31.010  56.030  1.00  0.00           C
ATOM   3751  HD1 LYS A 253      19.350  30.980  57.050  1.00  0.00           H
ATOM   3752  HD2 LYS A 253      19.670  30.420  55.460  1.00  0.00           H
ATOM   3753  CE  LYS A 253      17.580  30.370  55.950  1.00  0.00           C
ATOM   3754  HE1 LYS A 253      17.270  30.310  54.910  1.00  0.00           H
ATOM   3755  HE2 LYS A 253      16.980  31.110  56.480  1.00  0.00           H
ATOM   3756  NZ  LYS A 253      17.480  28.960  56.440  1.00  0.00           N
ATOM   3757  HZ1 LYS A 253      18.070  28.280  55.970  1.00  0.00           H
ATOM   3758  HZ2 LYS A 253      17.770  29.000  57.410  1.00  0.00           H
ATOM   3759  HZ3 LYS A 253      16.500  28.740  56.450  1.00  0.00           H
ATOM   3760  C   LYS A 253      19.790  35.490  55.540  1.00  0.00           C
ATOM   3761  O   LYS A 253      18.640  35.720  55.280  1.00  0.00           O
ATOM   3762  N   ASP A 254      20.390  36.130  56.470  1.00  0.00           N
ATOM   3763  H   ASP A 254      21.340  35.850  56.680  1.00  0.00           H
ATOM   3764  CA  ASP A 254      19.720  37.210  57.150  1.00  0.00           C
ATOM   3765  HA  ASP A 254      18.650  37.010  57.090  1.00  0.00           H
ATOM   3766  CB  ASP A 254      20.130  37.300  58.590  1.00  0.00           C
ATOM   3767  HB1 ASP A 254      19.360  37.800  59.180  1.00  0.00           H
ATOM   3768  HB2 ASP A 254      21.140  37.710  58.650  1.00  0.00           H
ATOM   3769  CG  ASP A 254      20.180  35.940  59.280  1.00  0.00           C
ATOM   3770  OD1 ASP A 254      19.110  35.340  59.590  1.00  0.00           O
ATOM   3771  OD2 ASP A 254      21.290  35.410  59.260  1.00  0.00           O
ATOM   3772  C   ASP A 254      19.930  38.550  56.340  1.00  0.00           C
ATOM   3773  O   ASP A 254      19.200  39.530  56.530  1.00  0.00           O
ATOM   3774  N   THR A 255      20.940  38.630  55.470  1.00  0.00           N
ATOM   3775  H   THR A 255      21.540  37.820  55.430  1.00  0.00           H
ATOM   3776  CA  THR A 255      21.200  39.820  54.660  1.00  0.00           C
ATOM   3777  HA  THR A 255      20.850  40.720  55.160  1.00  0.00           H
ATOM   3778  CB  THR A 255      22.720  39.970  54.500  1.00  0.00           C
ATOM   3779  HB  THR A 255      22.830  40.830  53.840  1.00  0.00           H
ATOM   3780  CG2 THR A 255      23.360  40.340  55.870  1.00  0.00           C
ATOM   3781 HG21 THR A 255      22.710  40.990  56.460  1.00  0.00           H
ATOM   3782 HG22 THR A 255      23.610  39.430  56.420  1.00  0.00           H
ATOM   3783 HG23 THR A 255      24.210  40.960  55.580  1.00  0.00           H
ATOM   3784  OG1 THR A 255      23.330  38.740  54.140  1.00  0.00           O
ATOM   3785  HG1 THR A 255      23.340  38.200  54.940  1.00  0.00           H
ATOM   3786  C   THR A 255      20.580  39.830  53.240  1.00  0.00           C
ATOM   3787  O   THR A 255      20.090  40.880  52.790  1.00  0.00           O
ATOM   3788  N   GLN A 256      20.520  38.670  52.640  1.00  0.00           N
ATOM   3789  H   GLN A 256      20.810  37.900  53.220  1.00  0.00           H
ATOM   3790  CA  GLN A 256      20.250  38.420  51.230  1.00  0.00           C
ATOM   3791  HA  GLN A 256      20.360  37.340  51.110  1.00  0.00           H
ATOM   3792  CB  GLN A 256      18.760  38.770  50.910  1.00  0.00           C
ATOM   3793  HB1 GLN A 256      18.510  38.440  49.890  1.00  0.00           H
ATOM   3794  HB2 GLN A 256      18.630  39.840  50.990  1.00  0.00           H
ATOM   3795  CG  GLN A 256      17.770  38.210  51.900  1.00  0.00           C
ATOM   3796  HG1 GLN A 256      17.850  38.630  52.910  1.00  0.00           H
ATOM   3797  HG2 GLN A 256      17.950  37.140  52.050  1.00  0.00           H
ATOM   3798  CD  GLN A 256      16.320  38.390  51.520  1.00  0.00           C
ATOM   3799  OE1 GLN A 256      15.910  39.150  50.640  1.00  0.00           O
ATOM   3800  NE2 GLN A 256      15.330  37.960  52.280  1.00  0.00           N
ATOM   3801 HE21 GLN A 256      15.630  37.490  53.120  1.00  0.00           H
ATOM   3802 HE22 GLN A 256      14.380  38.280  52.170  1.00  0.00           H
ATOM   3803  C   GLN A 256      21.220  39.070  50.200  1.00  0.00           C
ATOM   3804  O   GLN A 256      20.950  39.110  49.000  1.00  0.00           O
ATOM   3805  N   ALA A 257      22.360  39.590  50.730  1.00  0.00           N
ATOM   3806  H   ALA A 257      22.640  39.500  51.700  1.00  0.00           H
ATOM   3807  CA  ALA A 257      23.430  40.130  49.920  1.00  0.00           C
ATOM   3808  HA  ALA A 257      23.060  40.590  49.000  1.00  0.00           H
ATOM   3809  CB  ALA A 257      24.080  41.290  50.650  1.00  0.00           C
ATOM   3810  HB1 ALA A 257      23.420  42.150  50.640  1.00  0.00           H
ATOM   3811  HB2 ALA A 257      24.300  41.170  51.710  1.00  0.00           H
ATOM   3812  HB3 ALA A 257      24.950  41.630  50.090  1.00  0.00           H
ATOM   3813  C   ALA A 257      24.350  38.980  49.540  1.00  0.00           C
ATOM   3814  O   ALA A 257      24.890  38.280  50.390  1.00  0.00           O
ATOM   3815  N   GLU A 258      24.690  38.930  48.200  1.00  0.00           N
ATOM   3816  H   GLU A 258      24.230  39.460  47.480  1.00  0.00           H
ATOM   3817  CA  GLU A 258      25.530  37.770  47.690  1.00  0.00           C
ATOM   3818  HA  GLU A 258      25.010  36.870  48.020  1.00  0.00           H
ATOM   3819  CB  GLU A 258      25.550  37.790  46.180  1.00  0.00           C
ATOM   3820  HB1 GLU A 258      26.190  37.050  45.710  1.00  0.00           H
ATOM   3821  HB2 GLU A 258      25.820  38.790  45.840  1.00  0.00           H
ATOM   3822  CG  GLU A 258      24.170  37.540  45.610  1.00  0.00           C
ATOM   3823  HG1 GLU A 258      23.420  37.990  46.270  1.00  0.00           H
ATOM   3824  HG2 GLU A 258      23.890  36.490  45.650  1.00  0.00           H
ATOM   3825  CD  GLU A 258      24.160  38.060  44.170  1.00  0.00           C
ATOM   3826  OE1 GLU A 258      23.330  38.930  43.910  1.00  0.00           O
ATOM   3827  OE2 GLU A 258      24.870  37.590  43.310  1.00  0.00           O
ATOM   3828  C   GLU A 258      27.010  37.730  48.270  1.00  0.00           C
ATOM   3829  O   GLU A 258      27.450  38.760  48.760  1.00  0.00           O
ATOM   3830  N   MET A 259      27.650  36.590  48.170  1.00  0.00           N
ATOM   3831  H   MET A 259      27.220  35.790  47.730  1.00  0.00           H
ATOM   3832  CA  MET A 259      29.000  36.440  48.810  1.00  0.00           C
ATOM   3833  HA  MET A 259      29.600  37.330  48.630  1.00  0.00           H
ATOM   3834  CB  MET A 259      28.950  36.120  50.310  1.00  0.00           C
ATOM   3835  HB1 MET A 259      29.770  35.500  50.640  1.00  0.00           H
ATOM   3836  HB2 MET A 259      28.050  35.510  50.420  1.00  0.00           H
ATOM   3837  CG  MET A 259      28.740  37.310  51.210  1.00  0.00           C
ATOM   3838  HG1 MET A 259      28.680  36.920  52.230  1.00  0.00           H
ATOM   3839  HG2 MET A 259      27.720  37.650  51.020  1.00  0.00           H
ATOM   3840  SD  MET A 259      30.030  38.640  51.290  1.00  0.00           S
ATOM   3841  CE  MET A 259      31.580  37.710  51.770  1.00  0.00           C
ATOM   3842  HE1 MET A 259      31.690  36.950  50.990  1.00  0.00           H
ATOM   3843  HE2 MET A 259      32.430  38.390  51.850  1.00  0.00           H
ATOM   3844  HE3 MET A 259      31.470  37.230  52.740  1.00  0.00           H
ATOM   3845  C   MET A 259      29.560  35.200  48.120  1.00  0.00           C
ATOM   3846  O   MET A 259      28.760  34.250  47.920  1.00  0.00           O
ATOM   3847  N   ILE A 260      30.860  35.210  47.840  1.00  0.00           N
ATOM   3848  H   ILE A 260      31.350  36.090  47.960  1.00  0.00           H
ATOM   3849  CA  ILE A 260      31.540  34.110  47.360  1.00  0.00           C
ATOM   3850  HA  ILE A 260      30.900  33.640  46.620  1.00  0.00           H
ATOM   3851  CB  ILE A 260      32.850  34.500  46.600  1.00  0.00           C
ATOM   3852  HB  ILE A 260      33.590  34.880  47.310  1.00  0.00           H
ATOM   3853  CG2 ILE A 260      33.240  33.280  45.820  1.00  0.00           C
ATOM   3854 HG21 ILE A 260      34.230  33.400  45.380  1.00  0.00           H
ATOM   3855 HG22 ILE A 260      33.380  32.390  46.430  1.00  0.00           H
ATOM   3856 HG23 ILE A 260      32.520  33.100  45.020  1.00  0.00           H
ATOM   3857  CG1 ILE A 260      32.520  35.650  45.590  1.00  0.00           C
ATOM   3858 HG11 ILE A 260      32.500  36.610  46.110  1.00  0.00           H
ATOM   3859 HG12 ILE A 260      31.640  35.420  44.990  1.00  0.00           H
ATOM   3860  CD  ILE A 260      33.450  35.880  44.530  1.00  0.00           C
ATOM   3861  HD1 ILE A 260      33.300  36.860  44.070  1.00  0.00           H
ATOM   3862  HD2 ILE A 260      34.480  35.830  44.900  1.00  0.00           H
ATOM   3863  HD3 ILE A 260      33.300  35.140  43.750  1.00  0.00           H
ATOM   3864  C   ILE A 260      31.770  32.990  48.400  1.00  0.00           C
ATOM   3865  O   ILE A 260      32.610  33.180  49.370  1.00  0.00           O
ATOM   3866  N   TYR A 261      30.980  31.890  48.290  1.00  0.00           N
ATOM   3867  H   TYR A 261      30.440  31.860  47.440  1.00  0.00           H
ATOM   3868  CA  TYR A 261      31.270  30.650  49.030  1.00  0.00           C
ATOM   3869  HA  TYR A 261      32.330  30.740  49.290  1.00  0.00           H
ATOM   3870  CB  TYR A 261      30.410  30.560  50.270  1.00  0.00           C
ATOM   3871  HB1 TYR A 261      30.640  29.580  50.680  1.00  0.00           H
ATOM   3872  HB2 TYR A 261      29.370  30.470  49.970  1.00  0.00           H
ATOM   3873  CG  TYR A 261      30.760  31.630  51.340  1.00  0.00           C
ATOM   3874  CD1 TYR A 261      31.910  31.510  52.130  1.00  0.00           C
ATOM   3875  HD1 TYR A 261      32.590  30.710  51.860  1.00  0.00           H
ATOM   3876  CE1 TYR A 261      32.260  32.430  53.080  1.00  0.00           C
ATOM   3877  HE1 TYR A 261      33.140  32.350  53.710  1.00  0.00           H
ATOM   3878  CZ  TYR A 261      31.380  33.430  53.350  1.00  0.00           C
ATOM   3879  OH  TYR A 261      31.740  34.400  54.250  1.00  0.00           O
ATOM   3880  HH  TYR A 261      31.120  35.100  54.480  1.00  0.00           H
ATOM   3881  CE2 TYR A 261      30.220  33.630  52.570  1.00  0.00           C
ATOM   3882  HE2 TYR A 261      29.520  34.420  52.790  1.00  0.00           H
ATOM   3883  CD2 TYR A 261      29.930  32.780  51.460  1.00  0.00           C
ATOM   3884  HD2 TYR A 261      29.040  32.890  50.850  1.00  0.00           H
ATOM   3885  C   TYR A 261      30.960  29.360  48.130  1.00  0.00           C
ATOM   3886  O   TYR A 261      29.820  29.230  47.640  1.00  0.00           O
ATOM   3887  N   PRO A 262      31.920  28.470  48.110  1.00  0.00           N
ATOM   3888  CD  PRO A 262      33.310  28.510  48.590  1.00  0.00           C
ATOM   3889  HD1 PRO A 262      33.310  28.900  49.600  1.00  0.00           H
ATOM   3890  HD2 PRO A 262      33.990  29.020  47.910  1.00  0.00           H
ATOM   3891  CG  PRO A 262      33.790  27.080  48.590  1.00  0.00           C
ATOM   3892  HG1 PRO A 262      33.520  26.740  49.590  1.00  0.00           H
ATOM   3893  HG2 PRO A 262      34.870  27.110  48.440  1.00  0.00           H
ATOM   3894  CB  PRO A 262      33.010  26.430  47.420  1.00  0.00           C
ATOM   3895  HB1 PRO A 262      32.970  25.340  47.550  1.00  0.00           H
ATOM   3896  HB2 PRO A 262      33.520  26.660  46.490  1.00  0.00           H
ATOM   3897  CA  PRO A 262      31.720  27.160  47.400  1.00  0.00           C
ATOM   3898  HA  PRO A 262      31.400  27.350  46.380  1.00  0.00           H
ATOM   3899  C   PRO A 262      30.610  26.290  48.060  1.00  0.00           C
ATOM   3900  O   PRO A 262      30.510  26.310  49.290  1.00  0.00           O
ATOM   3901  N   PRO A 263      29.880  25.450  47.220  1.00  0.00           N
ATOM   3902  CD  PRO A 263      30.230  24.900  45.880  1.00  0.00           C
ATOM   3903  HD1 PRO A 263      30.870  24.040  46.040  1.00  0.00           H
ATOM   3904  HD2 PRO A 263      30.580  25.690  45.220  1.00  0.00           H
ATOM   3905  CG  PRO A 263      28.920  24.370  45.350  1.00  0.00           C
ATOM   3906  HG1 PRO A 263      29.070  23.610  44.580  1.00  0.00           H
ATOM   3907  HG2 PRO A 263      28.330  25.240  45.050  1.00  0.00           H
ATOM   3908  CB  PRO A 263      28.370  23.780  46.660  1.00  0.00           C
ATOM   3909  HB1 PRO A 263      28.880  22.850  46.900  1.00  0.00           H
ATOM   3910  HB2 PRO A 263      27.290  23.630  46.540  1.00  0.00           H
ATOM   3911  CA  PRO A 263      28.680  24.820  47.660  1.00  0.00           C
ATOM   3912  HA  PRO A 263      27.820  25.500  47.690  1.00  0.00           H
ATOM   3913  C   PRO A 263      28.830  24.050  49.060  1.00  0.00           C
ATOM   3914  O   PRO A 263      27.800  23.820  49.690  1.00  0.00           O
ATOM   3915  N   GLN A 264      30.010  23.630  49.440  1.00  0.00           N
ATOM   3916  H   GLN A 264      30.710  23.650  48.710  1.00  0.00           H
ATOM   3917  CA  GLN A 264      30.210  22.790  50.690  1.00  0.00           C
ATOM   3918  HA  GLN A 264      29.390  22.110  50.880  1.00  0.00           H
ATOM   3919  CB  GLN A 264      31.390  21.850  50.460  1.00  0.00           C
ATOM   3920  HB1 GLN A 264      31.290  21.240  49.570  1.00  0.00           H
ATOM   3921  HB2 GLN A 264      31.280  21.170  51.300  1.00  0.00           H
ATOM   3922  CG  GLN A 264      32.820  22.540  50.490  1.00  0.00           C
ATOM   3923  HG1 GLN A 264      33.590  21.780  50.660  1.00  0.00           H
ATOM   3924  HG2 GLN A 264      32.860  23.410  51.140  1.00  0.00           H
ATOM   3925  CD  GLN A 264      33.300  23.120  49.130  1.00  0.00           C
ATOM   3926  OE1 GLN A 264      32.570  23.130  48.190  1.00  0.00           O
ATOM   3927  NE2 GLN A 264      34.580  23.520  48.950  1.00  0.00           N
ATOM   3928 HE21 GLN A 264      35.080  23.750  49.790  1.00  0.00           H
ATOM   3929 HE22 GLN A 264      34.770  24.030  48.100  1.00  0.00           H
ATOM   3930  C   GLN A 264      30.340  23.590  52.040  1.00  0.00           C
ATOM   3931  O   GLN A 264      30.430  23.010  53.130  1.00  0.00           O
ATOM   3932  N   VAL A 265      30.250  24.910  51.970  1.00  0.00           N
ATOM   3933  H   VAL A 265      30.150  25.290  51.040  1.00  0.00           H
ATOM   3934  CA  VAL A 265      30.350  25.860  53.150  1.00  0.00           C
ATOM   3935  HA  VAL A 265      31.090  25.420  53.810  1.00  0.00           H
ATOM   3936  CB  VAL A 265      30.720  27.370  52.800  1.00  0.00           C
ATOM   3937  HB  VAL A 265      30.010  27.840  52.120  1.00  0.00           H
ATOM   3938  CG1 VAL A 265      30.810  28.360  53.910  1.00  0.00           C
ATOM   3939 HG11 VAL A 265      31.330  27.860  54.730  1.00  0.00           H
ATOM   3940 HG12 VAL A 265      31.230  29.340  53.690  1.00  0.00           H
ATOM   3941 HG13 VAL A 265      29.810  28.620  54.250  1.00  0.00           H
ATOM   3942  CG2 VAL A 265      32.140  27.300  52.160  1.00  0.00           C
ATOM   3943 HG21 VAL A 265      32.630  28.270  52.200  1.00  0.00           H
ATOM   3944 HG22 VAL A 265      32.750  26.780  52.900  1.00  0.00           H
ATOM   3945 HG23 VAL A 265      32.170  27.010  51.110  1.00  0.00           H
ATOM   3946  C   VAL A 265      29.000  25.810  53.840  1.00  0.00           C
ATOM   3947  O   VAL A 265      27.930  26.150  53.310  1.00  0.00           O
ATOM   3948  N   PRO A 266      28.990  25.470  55.170  1.00  0.00           N
ATOM   3949  CD  PRO A 266      30.000  24.760  55.900  1.00  0.00           C
ATOM   3950  HD1 PRO A 266      30.780  25.410  56.310  1.00  0.00           H
ATOM   3951  HD2 PRO A 266      30.410  23.950  55.290  1.00  0.00           H
ATOM   3952  CG  PRO A 266      29.260  24.120  57.080  1.00  0.00           C
ATOM   3953  HG1 PRO A 266      29.800  23.980  58.020  1.00  0.00           H
ATOM   3954  HG2 PRO A 266      28.990  23.150  56.660  1.00  0.00           H
ATOM   3955  CB  PRO A 266      28.130  25.080  57.410  1.00  0.00           C
ATOM   3956  HB1 PRO A 266      28.610  25.900  57.940  1.00  0.00           H
ATOM   3957  HB2 PRO A 266      27.290  24.570  57.890  1.00  0.00           H
ATOM   3958  CA  PRO A 266      27.730  25.490  55.980  1.00  0.00           C
ATOM   3959  HA  PRO A 266      26.990  24.820  55.530  1.00  0.00           H
ATOM   3960  C   PRO A 266      27.030  26.850  55.940  1.00  0.00           C
ATOM   3961  O   PRO A 266      27.710  27.850  56.080  1.00  0.00           O
ATOM   3962  N   GLU A 267      25.700  26.930  56.010  1.00  0.00           N
ATOM   3963  H   GLU A 267      25.170  26.070  56.020  1.00  0.00           H
ATOM   3964  CA  GLU A 267      24.980  28.160  55.860  1.00  0.00           C
ATOM   3965  HA  GLU A 267      25.380  28.620  54.950  1.00  0.00           H
ATOM   3966  CB  GLU A 267      23.490  27.900  55.750  1.00  0.00           C
ATOM   3967  HB1 GLU A 267      23.080  27.560  56.700  1.00  0.00           H
ATOM   3968  HB2 GLU A 267      23.380  27.130  54.980  1.00  0.00           H
ATOM   3969  CG  GLU A 267      22.550  29.150  55.340  1.00  0.00           C
ATOM   3970  HG1 GLU A 267      22.930  29.590  54.420  1.00  0.00           H
ATOM   3971  HG2 GLU A 267      22.580  29.840  56.190  1.00  0.00           H
ATOM   3972  CD  GLU A 267      21.240  28.480  54.940  1.00  0.00           C
ATOM   3973  OE1 GLU A 267      21.130  28.200  53.670  1.00  0.00           O
ATOM   3974  OE2 GLU A 267      20.390  28.100  55.770  1.00  0.00           O
ATOM   3975  C   GLU A 267      25.290  29.150  56.940  1.00  0.00           C
ATOM   3976  O   GLU A 267      25.400  30.360  56.590  1.00  0.00           O
ATOM   3977  N   HIS A 268      25.360  28.730  58.180  1.00  0.00           N
ATOM   3978  H   HIS A 268      25.180  27.750  58.340  1.00  0.00           H
ATOM   3979  CA  HIS A 268      25.720  29.640  59.350  1.00  0.00           C
ATOM   3980  HA  HIS A 268      25.030  30.470  59.460  1.00  0.00           H
ATOM   3981  CB  HIS A 268      25.530  28.790  60.680  1.00  0.00           C
ATOM   3982  HB1 HIS A 268      24.530  28.360  60.600  1.00  0.00           H
ATOM   3983  HB2 HIS A 268      25.550  29.480  61.530  1.00  0.00           H
ATOM   3984  CG  HIS A 268      26.500  27.690  60.900  1.00  0.00           C
ATOM   3985  ND1 HIS A 268      26.700  26.620  60.040  1.00  0.00           N
ATOM   3986  CE1 HIS A 268      27.650  25.800  60.580  1.00  0.00           C
ATOM   3987  HE1 HIS A 268      28.020  24.880  60.150  1.00  0.00           H
ATOM   3988  NE2 HIS A 268      27.970  26.270  61.800  1.00  0.00           N
ATOM   3989  HE2 HIS A 268      28.630  25.920  62.470  1.00  0.00           H
ATOM   3990  CD2 HIS A 268      27.420  27.520  61.910  1.00  0.00           C
ATOM   3991  HD2 HIS A 268      27.630  28.200  62.720  1.00  0.00           H
ATOM   3992  C   HIS A 268      27.130  30.250  59.140  1.00  0.00           C
ATOM   3993  O   HIS A 268      27.390  31.300  59.750  1.00  0.00           O
ATOM   3994  N   LEU A 269      28.100  29.550  58.420  1.00  0.00           N
ATOM   3995  H   LEU A 269      27.770  28.730  57.930  1.00  0.00           H
ATOM   3996  CA  LEU A 269      29.390  30.040  58.170  1.00  0.00           C
ATOM   3997  HA  LEU A 269      29.650  30.750  58.960  1.00  0.00           H
ATOM   3998  CB  LEU A 269      30.290  28.810  58.020  1.00  0.00           C
ATOM   3999  HB1 LEU A 269      31.300  29.200  57.880  1.00  0.00           H
ATOM   4000  HB2 LEU A 269      29.910  28.170  57.220  1.00  0.00           H
ATOM   4001  CG  LEU A 269      30.460  27.960  59.260  1.00  0.00           C
ATOM   4002  HG  LEU A 269      29.480  27.600  59.570  1.00  0.00           H
ATOM   4003  CD1 LEU A 269      31.290  26.740  59.080  1.00  0.00           C
ATOM   4004 HD11 LEU A 269      32.300  26.980  58.760  1.00  0.00           H
ATOM   4005 HD12 LEU A 269      31.480  26.180  59.990  1.00  0.00           H
ATOM   4006 HD13 LEU A 269      30.780  26.060  58.390  1.00  0.00           H
ATOM   4007  CD2 LEU A 269      31.120  28.760  60.360  1.00  0.00           C
ATOM   4008 HD21 LEU A 269      30.400  29.480  60.750  1.00  0.00           H
ATOM   4009 HD22 LEU A 269      31.440  28.100  61.170  1.00  0.00           H
ATOM   4010 HD23 LEU A 269      31.960  29.290  59.920  1.00  0.00           H
ATOM   4011  C   LEU A 269      29.550  30.990  57.000  1.00  0.00           C
ATOM   4012  O   LEU A 269      30.550  31.740  56.910  1.00  0.00           O
ATOM   4013  N   ARG A 270      28.490  31.090  56.210  1.00  0.00           N
ATOM   4014  H   ARG A 270      27.690  30.500  56.410  1.00  0.00           H
ATOM   4015  CA  ARG A 270      28.340  32.090  55.120  1.00  0.00           C
ATOM   4016  HA  ARG A 270      29.340  32.170  54.670  1.00  0.00           H
ATOM   4017  CB  ARG A 270      27.290  31.540  54.080  1.00  0.00           C
ATOM   4018  HB1 ARG A 270      27.080  32.280  53.310  1.00  0.00           H
ATOM   4019  HB2 ARG A 270      26.280  31.440  54.470  1.00  0.00           H
ATOM   4020  CG  ARG A 270      27.760  30.310  53.350  1.00  0.00           C
ATOM   4021  HG1 ARG A 270      27.840  29.550  54.120  1.00  0.00           H
ATOM   4022  HG2 ARG A 270      28.720  30.450  52.850  1.00  0.00           H
ATOM   4023  CD  ARG A 270      26.670  29.840  52.420  1.00  0.00           C
ATOM   4024  HD1 ARG A 270      26.810  30.470  51.540  1.00  0.00           H
ATOM   4025  HD2 ARG A 270      25.630  29.920  52.740  1.00  0.00           H
ATOM   4026  NE  ARG A 270      26.790  28.470  51.950  1.00  0.00           N
ATOM   4027  HE  ARG A 270      27.040  27.910  52.760  1.00  0.00           H
ATOM   4028  CZ  ARG A 270      26.620  27.920  50.740  1.00  0.00           C
ATOM   4029  NH1 ARG A 270      26.360  28.700  49.720  1.00  0.00           N
ATOM   4030 HH11 ARG A 270      25.960  29.610  49.890  1.00  0.00           H
ATOM   4031 HH12 ARG A 270      26.350  28.230  48.820  1.00  0.00           H
ATOM   4032  NH2 ARG A 270      26.860  26.650  50.540  1.00  0.00           N
ATOM   4033 HH21 ARG A 270      27.270  26.150  51.310  1.00  0.00           H
ATOM   4034 HH22 ARG A 270      26.420  26.260  49.720  1.00  0.00           H
ATOM   4035  C   ARG A 270      28.090  33.520  55.670  1.00  0.00           C
ATOM   4036  O   ARG A 270      27.000  34.100  55.520  1.00  0.00           O
ATOM   4037  N   PHE A 271      29.100  34.070  56.320  1.00  0.00           N
ATOM   4038  H   PHE A 271      29.920  33.500  56.470  1.00  0.00           H
ATOM   4039  CA  PHE A 271      29.180  35.410  56.840  1.00  0.00           C
ATOM   4040  HA  PHE A 271      28.290  35.680  57.420  1.00  0.00           H
ATOM   4041  CB  PHE A 271      30.440  35.640  57.790  1.00  0.00           C
ATOM   4042  HB1 PHE A 271      30.420  36.680  58.130  1.00  0.00           H
ATOM   4043  HB2 PHE A 271      31.240  35.490  57.070  1.00  0.00           H
ATOM   4044  CG  PHE A 271      30.560  34.640  58.950  1.00  0.00           C
ATOM   4045  CD1 PHE A 271      29.430  34.080  59.610  1.00  0.00           C
ATOM   4046  HD1 PHE A 271      28.430  34.340  59.310  1.00  0.00           H
ATOM   4047  CE1 PHE A 271      29.670  33.270  60.660  1.00  0.00           C
ATOM   4048  HE1 PHE A 271      28.760  32.980  61.180  1.00  0.00           H
ATOM   4049  CZ  PHE A 271      30.920  32.920  61.160  1.00  0.00           C
ATOM   4050  HZ  PHE A 271      30.930  32.410  62.110  1.00  0.00           H
ATOM   4051  CE2 PHE A 271      31.970  33.560  60.590  1.00  0.00           C
ATOM   4052  HE2 PHE A 271      32.940  33.450  61.070  1.00  0.00           H
ATOM   4053  CD2 PHE A 271      31.850  34.300  59.390  1.00  0.00           C
ATOM   4054  HD2 PHE A 271      32.720  34.790  58.970  1.00  0.00           H
ATOM   4055  C   PHE A 271      29.190  36.490  55.720  1.00  0.00           C
ATOM   4056  O   PHE A 271      29.920  36.350  54.700  1.00  0.00           O
ATOM   4057  N   ALA A 272      28.290  37.500  55.740  1.00  0.00           N
ATOM   4058  H   ALA A 272      27.680  37.590  56.540  1.00  0.00           H
ATOM   4059  CA  ALA A 272      28.120  38.580  54.690  1.00  0.00           C
ATOM   4060  HA  ALA A 272      28.720  38.280  53.830  1.00  0.00           H
ATOM   4061  CB  ALA A 272      26.610  38.710  54.310  1.00  0.00           C
ATOM   4062  HB1 ALA A 272      26.090  39.170  55.160  1.00  0.00           H
ATOM   4063  HB2 ALA A 272      26.350  39.320  53.440  1.00  0.00           H
ATOM   4064  HB3 ALA A 272      26.260  37.720  54.050  1.00  0.00           H
ATOM   4065  C   ALA A 272      28.780  39.910  55.150  1.00  0.00           C
ATOM   4066  O   ALA A 272      28.510  40.330  56.290  1.00  0.00           O
ATOM   4067  N   VAL A 273      29.620  40.560  54.310  1.00  0.00           N
ATOM   4068  H   VAL A 273      29.740  40.160  53.380  1.00  0.00           H
ATOM   4069  CA  VAL A 273      30.310  41.860  54.600  1.00  0.00           C
ATOM   4070  HA  VAL A 273      29.830  42.430  55.400  1.00  0.00           H
ATOM   4071  CB  VAL A 273      31.800  41.520  55.090  1.00  0.00           C
ATOM   4072  HB  VAL A 273      32.380  42.380  55.420  1.00  0.00           H
ATOM   4073  CG1 VAL A 273      31.770  40.510  56.310  1.00  0.00           C
ATOM   4074 HG11 VAL A 273      31.110  40.900  57.080  1.00  0.00           H
ATOM   4075 HG12 VAL A 273      31.410  39.510  56.090  1.00  0.00           H
ATOM   4076 HG13 VAL A 273      32.720  40.460  56.850  1.00  0.00           H
ATOM   4077  CG2 VAL A 273      32.700  40.810  54.080  1.00  0.00           C
ATOM   4078 HG21 VAL A 273      33.670  40.590  54.520  1.00  0.00           H
ATOM   4079 HG22 VAL A 273      32.270  39.830  53.870  1.00  0.00           H
ATOM   4080 HG23 VAL A 273      32.870  41.430  53.200  1.00  0.00           H
ATOM   4081  C   VAL A 273      30.280  42.720  53.310  1.00  0.00           C
ATOM   4082  O   VAL A 273      29.850  42.200  52.290  1.00  0.00           O
ATOM   4083  N   GLY A 274      30.840  43.940  53.300  1.00  0.00           N
ATOM   4084  H   GLY A 274      30.980  44.380  54.210  1.00  0.00           H
ATOM   4085  CA  GLY A 274      30.920  44.850  52.150  1.00  0.00           C
ATOM   4086  HA1 GLY A 274      31.460  45.750  52.440  1.00  0.00           H
ATOM   4087  HA2 GLY A 274      29.880  45.130  51.950  1.00  0.00           H
ATOM   4088  C   GLY A 274      31.550  44.160  50.920  1.00  0.00           C
ATOM   4089  O   GLY A 274      30.850  44.190  49.790  1.00  0.00           O
ATOM   4090  N   GLN A 275      32.730  43.550  51.000  1.00  0.00           N
ATOM   4091  H   GLN A 275      33.170  43.580  51.900  1.00  0.00           H
ATOM   4092  CA  GLN A 275      33.450  42.860  49.940  1.00  0.00           C
ATOM   4093  HA  GLN A 275      33.230  43.370  49.000  1.00  0.00           H
ATOM   4094  CB  GLN A 275      34.940  42.960  50.090  1.00  0.00           C
ATOM   4095  HB1 GLN A 275      35.240  41.940  50.320  1.00  0.00           H
ATOM   4096  HB2 GLN A 275      35.080  43.560  50.990  1.00  0.00           H
ATOM   4097  CG  GLN A 275      35.870  43.580  48.940  1.00  0.00           C
ATOM   4098  HG1 GLN A 275      36.870  43.530  49.360  1.00  0.00           H
ATOM   4099  HG2 GLN A 275      35.510  44.590  48.780  1.00  0.00           H
ATOM   4100  CD  GLN A 275      35.860  42.860  47.610  1.00  0.00           C
ATOM   4101  OE1 GLN A 275      34.890  42.230  47.270  1.00  0.00           O
ATOM   4102  NE2 GLN A 275      36.840  43.030  46.780  1.00  0.00           N
ATOM   4103 HE21 GLN A 275      37.670  43.590  46.930  1.00  0.00           H
ATOM   4104 HE22 GLN A 275      36.600  42.510  45.940  1.00  0.00           H
ATOM   4105  C   GLN A 275      32.920  41.410  49.660  1.00  0.00           C
ATOM   4106  O   GLN A 275      32.970  40.580  50.540  1.00  0.00           O
ATOM   4107  N   GLU A 276      32.400  41.090  48.480  1.00  0.00           N
ATOM   4108  H   GLU A 276      32.380  41.780  47.740  1.00  0.00           H
ATOM   4109  CA  GLU A 276      31.770  39.770  48.200  1.00  0.00           C
ATOM   4110  HA  GLU A 276      30.920  39.610  48.860  1.00  0.00           H
ATOM   4111  CB  GLU A 276      31.200  39.700  46.800  1.00  0.00           C
ATOM   4112  HB1 GLU A 276      30.320  40.320  46.620  1.00  0.00           H
ATOM   4113  HB2 GLU A 276      30.940  38.650  46.620  1.00  0.00           H
ATOM   4114  CG  GLU A 276      32.180  39.990  45.630  1.00  0.00           C
ATOM   4115  HG1 GLU A 276      32.570  39.020  45.310  1.00  0.00           H
ATOM   4116  HG2 GLU A 276      32.990  40.620  45.990  1.00  0.00           H
ATOM   4117  CD  GLU A 276      31.430  40.600  44.430  1.00  0.00           C
ATOM   4118  OE1 GLU A 276      31.990  41.650  43.950  1.00  0.00           O
ATOM   4119  OE2 GLU A 276      30.380  40.110  43.980  1.00  0.00           O
ATOM   4120  C   GLU A 276      32.870  38.640  48.370  1.00  0.00           C
ATOM   4121  O   GLU A 276      32.590  37.430  48.640  1.00  0.00           O
ATOM   4122  N   VAL A 277      34.140  39.010  48.240  1.00  0.00           N
ATOM   4123  H   VAL A 277      34.310  39.900  47.790  1.00  0.00           H
ATOM   4124  CA  VAL A 277      35.220  38.010  48.280  1.00  0.00           C
ATOM   4125  HA  VAL A 277      34.930  37.050  47.850  1.00  0.00           H
ATOM   4126  CB  VAL A 277      36.420  38.440  47.380  1.00  0.00           C
ATOM   4127  HB  VAL A 277      37.120  37.600  47.420  1.00  0.00           H
ATOM   4128  CG1 VAL A 277      35.950  38.590  45.920  1.00  0.00           C
ATOM   4129 HG11 VAL A 277      35.400  37.690  45.620  1.00  0.00           H
ATOM   4130 HG12 VAL A 277      35.210  39.400  45.910  1.00  0.00           H
ATOM   4131 HG13 VAL A 277      36.840  38.730  45.310  1.00  0.00           H
ATOM   4132  CG2 VAL A 277      37.140  39.720  47.870  1.00  0.00           C
ATOM   4133 HG21 VAL A 277      36.600  40.280  48.640  1.00  0.00           H
ATOM   4134 HG22 VAL A 277      38.050  39.500  48.440  1.00  0.00           H
ATOM   4135 HG23 VAL A 277      37.460  40.310  47.020  1.00  0.00           H
ATOM   4136  C   VAL A 277      35.800  37.750  49.650  1.00  0.00           C
ATOM   4137  O   VAL A 277      36.580  36.820  49.860  1.00  0.00           O
ATOM   4138  N   PHE A 278      35.350  38.430  50.660  1.00  0.00           N
ATOM   4139  H   PHE A 278      34.560  39.040  50.470  1.00  0.00           H
ATOM   4140  CA  PHE A 278      36.050  38.380  51.960  1.00  0.00           C
ATOM   4141  HA  PHE A 278      37.140  38.400  51.880  1.00  0.00           H
ATOM   4142  CB  PHE A 278      35.760  39.670  52.700  1.00  0.00           C
ATOM   4143  HB1 PHE A 278      35.880  39.410  53.750  1.00  0.00           H
ATOM   4144  HB2 PHE A 278      34.730  39.970  52.500  1.00  0.00           H
ATOM   4145  CG  PHE A 278      36.660  40.840  52.370  1.00  0.00           C
ATOM   4146  CD1 PHE A 278      37.610  40.820  51.360  1.00  0.00           C
ATOM   4147  HD1 PHE A 278      37.780  40.020  50.670  1.00  0.00           H
ATOM   4148  CE1 PHE A 278      38.460  41.960  51.230  1.00  0.00           C
ATOM   4149  HE1 PHE A 278      39.270  41.900  50.520  1.00  0.00           H
ATOM   4150  CZ  PHE A 278      38.190  43.120  51.950  1.00  0.00           C
ATOM   4151  HZ  PHE A 278      38.860  43.960  51.760  1.00  0.00           H
ATOM   4152  CE2 PHE A 278      37.290  43.130  53.010  1.00  0.00           C
ATOM   4153  HE2 PHE A 278      37.160  43.950  53.700  1.00  0.00           H
ATOM   4154  CD2 PHE A 278      36.550  41.980  53.220  1.00  0.00           C
ATOM   4155  HD2 PHE A 278      35.900  41.860  54.070  1.00  0.00           H
ATOM   4156  C   PHE A 278      35.760  37.150  52.860  1.00  0.00           C
ATOM   4157  O   PHE A 278      36.400  37.040  53.900  1.00  0.00           O
ATOM   4158  N   GLY A 279      34.970  36.230  52.380  1.00  0.00           N
ATOM   4159  H   GLY A 279      34.520  36.320  51.470  1.00  0.00           H
ATOM   4160  CA  GLY A 279      34.860  34.860  52.880  1.00  0.00           C
ATOM   4161  HA1 GLY A 279      33.980  34.470  52.350  1.00  0.00           H
ATOM   4162  HA2 GLY A 279      34.740  34.880  53.960  1.00  0.00           H
ATOM   4163  C   GLY A 279      35.990  33.910  52.450  1.00  0.00           C
ATOM   4164  O   GLY A 279      36.090  32.770  52.930  1.00  0.00           O
ATOM   4165  N   LEU A 280      36.890  34.350  51.610  1.00  0.00           N
ATOM   4166  H   LEU A 280      36.710  35.290  51.290  1.00  0.00           H
ATOM   4167  CA  LEU A 280      38.040  33.630  51.040  1.00  0.00           C
ATOM   4168  HA  LEU A 280      37.600  32.770  50.550  1.00  0.00           H
ATOM   4169  CB  LEU A 280      38.680  34.470  49.940  1.00  0.00           C
ATOM   4170  HB1 LEU A 280      38.990  35.360  50.480  1.00  0.00           H
ATOM   4171  HB2 LEU A 280      37.900  34.710  49.220  1.00  0.00           H
ATOM   4172  CG  LEU A 280      39.970  33.980  49.240  1.00  0.00           C
ATOM   4173  HG  LEU A 280      40.700  33.960  50.050  1.00  0.00           H
ATOM   4174  CD1 LEU A 280      39.840  32.670  48.500  1.00  0.00           C
ATOM   4175 HD11 LEU A 280      40.770  32.210  48.180  1.00  0.00           H
ATOM   4176 HD12 LEU A 280      39.200  31.990  49.050  1.00  0.00           H
ATOM   4177 HD13 LEU A 280      39.150  32.870  47.680  1.00  0.00           H
ATOM   4178  CD2 LEU A 280      40.350  34.970  48.210  1.00  0.00           C
ATOM   4179 HD21 LEU A 280      41.010  35.740  48.590  1.00  0.00           H
ATOM   4180 HD22 LEU A 280      41.010  34.570  47.440  1.00  0.00           H
ATOM   4181 HD23 LEU A 280      39.400  35.260  47.750  1.00  0.00           H
ATOM   4182  C   LEU A 280      39.080  33.090  51.970  1.00  0.00           C
ATOM   4183  O   LEU A 280      39.580  32.000  51.760  1.00  0.00           O
ATOM   4184  N   VAL A 281      39.380  33.820  53.050  1.00  0.00           N
ATOM   4185  H   VAL A 281      39.040  34.770  53.110  1.00  0.00           H
ATOM   4186  CA  VAL A 281      40.240  33.350  54.110  1.00  0.00           C
ATOM   4187  HA  VAL A 281      40.150  32.260  54.200  1.00  0.00           H
ATOM   4188  CB  VAL A 281      41.650  33.730  53.670  1.00  0.00           C
ATOM   4189  HB  VAL A 281      42.370  33.610  54.480  1.00  0.00           H
ATOM   4190  CG1 VAL A 281      42.370  32.880  52.640  1.00  0.00           C
ATOM   4191 HG11 VAL A 281      41.770  32.940  51.740  1.00  0.00           H
ATOM   4192 HG12 VAL A 281      43.400  33.170  52.420  1.00  0.00           H
ATOM   4193 HG13 VAL A 281      42.510  31.870  53.040  1.00  0.00           H
ATOM   4194  CG2 VAL A 281      41.760  35.210  53.160  1.00  0.00           C
ATOM   4195 HG21 VAL A 281      42.820  35.480  53.130  1.00  0.00           H
ATOM   4196 HG22 VAL A 281      41.410  35.300  52.130  1.00  0.00           H
ATOM   4197 HG23 VAL A 281      41.290  35.910  53.850  1.00  0.00           H
ATOM   4198  C   VAL A 281      39.880  34.020  55.490  1.00  0.00           C
ATOM   4199  O   VAL A 281      39.640  35.240  55.530  1.00  0.00           O
ATOM   4200  N   PRO A 282      40.040  33.370  56.660  1.00  0.00           N
ATOM   4201  CD  PRO A 282      40.240  31.940  56.850  1.00  0.00           C
ATOM   4202  HD1 PRO A 282      41.240  31.580  56.580  1.00  0.00           H
ATOM   4203  HD2 PRO A 282      39.580  31.320  56.250  1.00  0.00           H
ATOM   4204  CG  PRO A 282      39.890  31.660  58.320  1.00  0.00           C
ATOM   4205  HG1 PRO A 282      40.410  30.820  58.790  1.00  0.00           H
ATOM   4206  HG2 PRO A 282      38.810  31.500  58.340  1.00  0.00           H
ATOM   4207  CB  PRO A 282      40.310  32.980  58.980  1.00  0.00           C
ATOM   4208  HB1 PRO A 282      41.390  33.060  59.020  1.00  0.00           H
ATOM   4209  HB2 PRO A 282      39.930  33.050  60.000  1.00  0.00           H
ATOM   4210  CA  PRO A 282      39.890  34.080  57.970  1.00  0.00           C
ATOM   4211  HA  PRO A 282      38.850  34.360  58.140  1.00  0.00           H
ATOM   4212  C   PRO A 282      40.630  35.360  58.270  1.00  0.00           C
ATOM   4213  O   PRO A 282      40.130  36.140  59.040  1.00  0.00           O
ATOM   4214  N   GLY A 283      41.800  35.680  57.680  1.00  0.00           N
ATOM   4215  H   GLY A 283      42.260  35.050  57.040  1.00  0.00           H
ATOM   4216  CA  GLY A 283      42.440  36.990  57.870  1.00  0.00           C
ATOM   4217  HA1 GLY A 283      43.360  36.980  57.280  1.00  0.00           H
ATOM   4218  HA2 GLY A 283      42.680  37.020  58.940  1.00  0.00           H
ATOM   4219  C   GLY A 283      41.580  38.190  57.440  1.00  0.00           C
ATOM   4220  O   GLY A 283      41.500  39.160  58.190  1.00  0.00           O
ATOM   4221  N   LEU A 284      40.940  38.090  56.300  1.00  0.00           N
ATOM   4222  H   LEU A 284      41.070  37.280  55.710  1.00  0.00           H
ATOM   4223  CA  LEU A 284      39.960  39.090  55.780  1.00  0.00           C
ATOM   4224  HA  LEU A 284      40.400  40.080  55.740  1.00  0.00           H
ATOM   4225  CB  LEU A 284      39.500  38.660  54.370  1.00  0.00           C
ATOM   4226  HB1 LEU A 284      38.690  39.360  54.170  1.00  0.00           H
ATOM   4227  HB2 LEU A 284      39.070  37.660  54.340  1.00  0.00           H
ATOM   4228  CG  LEU A 284      40.700  38.830  53.420  1.00  0.00           C
ATOM   4229  HG  LEU A 284      41.570  38.240  53.730  1.00  0.00           H
ATOM   4230  CD1 LEU A 284      40.130  38.410  52.100  1.00  0.00           C
ATOM   4231 HD11 LEU A 284      39.280  39.040  51.830  1.00  0.00           H
ATOM   4232 HD12 LEU A 284      41.020  38.390  51.470  1.00  0.00           H
ATOM   4233 HD13 LEU A 284      39.880  37.350  52.130  1.00  0.00           H
ATOM   4234  CD2 LEU A 284      41.090  40.290  53.220  1.00  0.00           C
ATOM   4235 HD21 LEU A 284      41.310  40.540  52.180  1.00  0.00           H
ATOM   4236 HD22 LEU A 284      40.330  40.990  53.560  1.00  0.00           H
ATOM   4237 HD23 LEU A 284      42.010  40.490  53.770  1.00  0.00           H
ATOM   4238  C   LEU A 284      38.740  39.160  56.740  1.00  0.00           C
ATOM   4239  O   LEU A 284      38.270  40.220  57.050  1.00  0.00           O
ATOM   4240  N   MET A 285      38.250  37.980  57.110  1.00  0.00           N
ATOM   4241  H   MET A 285      38.540  37.120  56.680  1.00  0.00           H
ATOM   4242  CA  MET A 285      37.030  37.870  57.950  1.00  0.00           C
ATOM   4243  HA  MET A 285      36.280  38.510  57.470  1.00  0.00           H
ATOM   4244  CB  MET A 285      36.490  36.440  57.840  1.00  0.00           C
ATOM   4245  HB1 MET A 285      37.120  35.730  58.380  1.00  0.00           H
ATOM   4246  HB2 MET A 285      36.450  36.030  56.830  1.00  0.00           H
ATOM   4247  CG  MET A 285      35.160  36.280  58.550  1.00  0.00           C
ATOM   4248  HG1 MET A 285      35.220  36.400  59.630  1.00  0.00           H
ATOM   4249  HG2 MET A 285      34.760  35.280  58.370  1.00  0.00           H
ATOM   4250  SD  MET A 285      33.790  37.380  57.810  1.00  0.00           S
ATOM   4251  CE  MET A 285      34.040  37.040  56.050  1.00  0.00           C
ATOM   4252  HE1 MET A 285      33.870  35.970  55.970  1.00  0.00           H
ATOM   4253  HE2 MET A 285      33.400  37.600  55.370  1.00  0.00           H
ATOM   4254  HE3 MET A 285      35.090  37.290  55.880  1.00  0.00           H
ATOM   4255  C   MET A 285      37.250  38.320  59.400  1.00  0.00           C
ATOM   4256  O   MET A 285      36.290  38.830  60.000  1.00  0.00           O
ATOM   4257  N   MET A 286      38.440  38.180  59.960  1.00  0.00           N
ATOM   4258  H   MET A 286      39.190  37.800  59.390  1.00  0.00           H
ATOM   4259  CA  MET A 286      38.840  38.870  61.240  1.00  0.00           C
ATOM   4260  HA  MET A 286      38.150  38.540  62.010  1.00  0.00           H
ATOM   4261  CB  MET A 286      40.270  38.450  61.760  1.00  0.00           C
ATOM   4262  HB1 MET A 286      41.000  38.680  60.980  1.00  0.00           H
ATOM   4263  HB2 MET A 286      40.360  37.410  62.070  1.00  0.00           H
ATOM   4264  CG  MET A 286      40.590  39.200  62.990  1.00  0.00           C
ATOM   4265  HG1 MET A 286      39.690  39.300  63.590  1.00  0.00           H
ATOM   4266  HG2 MET A 286      40.970  40.170  62.670  1.00  0.00           H
ATOM   4267  SD  MET A 286      41.730  38.480  64.170  1.00  0.00           S
ATOM   4268  CE  MET A 286      43.160  38.150  63.160  1.00  0.00           C
ATOM   4269  HE1 MET A 286      43.010  37.360  62.430  1.00  0.00           H
ATOM   4270  HE2 MET A 286      43.210  39.120  62.670  1.00  0.00           H
ATOM   4271  HE3 MET A 286      44.040  37.870  63.750  1.00  0.00           H
ATOM   4272  C   MET A 286      38.800  40.350  60.970  1.00  0.00           C
ATOM   4273  O   MET A 286      38.110  41.050  61.660  1.00  0.00           O
ATOM   4274  N   TYR A 287      39.510  40.970  60.030  1.00  0.00           N
ATOM   4275  H   TYR A 287      40.090  40.370  59.460  1.00  0.00           H
ATOM   4276  CA  TYR A 287      39.530  42.420  59.830  1.00  0.00           C
ATOM   4277  HA  TYR A 287      39.900  42.840  60.760  1.00  0.00           H
ATOM   4278  CB  TYR A 287      40.680  42.830  58.790  1.00  0.00           C
ATOM   4279  HB1 TYR A 287      40.400  43.760  58.300  1.00  0.00           H
ATOM   4280  HB2 TYR A 287      40.720  42.120  57.960  1.00  0.00           H
ATOM   4281  CG  TYR A 287      42.060  43.140  59.330  1.00  0.00           C
ATOM   4282  CD1 TYR A 287      42.170  44.080  60.370  1.00  0.00           C
ATOM   4283  HD1 TYR A 287      41.250  44.600  60.580  1.00  0.00           H
ATOM   4284  CE1 TYR A 287      43.380  44.380  61.020  1.00  0.00           C
ATOM   4285  HE1 TYR A 287      43.370  44.990  61.910  1.00  0.00           H
ATOM   4286  CZ  TYR A 287      44.580  43.810  60.460  1.00  0.00           C
ATOM   4287  OH  TYR A 287      45.700  44.080  61.150  1.00  0.00           O
ATOM   4288  HH  TYR A 287      46.410  43.550  60.780  1.00  0.00           H
ATOM   4289  CE2 TYR A 287      44.480  42.800  59.450  1.00  0.00           C
ATOM   4290  HE2 TYR A 287      45.330  42.170  59.240  1.00  0.00           H
ATOM   4291  CD2 TYR A 287      43.220  42.470  58.900  1.00  0.00           C
ATOM   4292  HD2 TYR A 287      43.240  41.710  58.120  1.00  0.00           H
ATOM   4293  C   TYR A 287      38.130  43.010  59.530  1.00  0.00           C
ATOM   4294  O   TYR A 287      37.790  44.080  59.980  1.00  0.00           O
ATOM   4295  N   ALA A 288      37.240  42.270  58.850  1.00  0.00           N
ATOM   4296  H   ALA A 288      37.450  41.440  58.310  1.00  0.00           H
ATOM   4297  CA  ALA A 288      35.840  42.740  58.760  1.00  0.00           C
ATOM   4298  HA  ALA A 288      35.930  43.810  58.550  1.00  0.00           H
ATOM   4299  CB  ALA A 288      35.170  41.940  57.650  1.00  0.00           C
ATOM   4300  HB1 ALA A 288      35.820  41.930  56.780  1.00  0.00           H
ATOM   4301  HB2 ALA A 288      35.020  40.930  58.040  1.00  0.00           H
ATOM   4302  HB3 ALA A 288      34.240  42.470  57.430  1.00  0.00           H
ATOM   4303  C   ALA A 288      35.050  42.620  60.100  1.00  0.00           C
ATOM   4304  O   ALA A 288      34.380  43.610  60.440  1.00  0.00           O
ATOM   4305  N   THR A 289      35.280  41.520  60.900  1.00  0.00           N
ATOM   4306  H   THR A 289      35.930  40.780  60.680  1.00  0.00           H
ATOM   4307  CA  THR A 289      34.740  41.510  62.220  1.00  0.00           C
ATOM   4308  HA  THR A 289      33.650  41.540  62.150  1.00  0.00           H
ATOM   4309  CB  THR A 289      35.180  40.260  62.980  1.00  0.00           C
ATOM   4310  HB  THR A 289      36.260  40.160  63.080  1.00  0.00           H
ATOM   4311  CG2 THR A 289      34.590  40.200  64.420  1.00  0.00           C
ATOM   4312 HG21 THR A 289      34.860  39.320  65.000  1.00  0.00           H
ATOM   4313 HG22 THR A 289      34.900  41.060  65.010  1.00  0.00           H
ATOM   4314 HG23 THR A 289      33.500  40.220  64.350  1.00  0.00           H
ATOM   4315  OG1 THR A 289      34.690  39.170  62.290  1.00  0.00           O
ATOM   4316  HG1 THR A 289      35.190  38.970  61.490  1.00  0.00           H
ATOM   4317  C   THR A 289      35.180  42.700  63.050  1.00  0.00           C
ATOM   4318  O   THR A 289      34.360  43.320  63.740  1.00  0.00           O
ATOM   4319  N   ILE A 290      36.430  43.070  63.010  1.00  0.00           N
ATOM   4320  H   ILE A 290      37.020  42.450  62.480  1.00  0.00           H
ATOM   4321  CA  ILE A 290      36.990  44.280  63.660  1.00  0.00           C
ATOM   4322  HA  ILE A 290      36.710  44.190  64.710  1.00  0.00           H
ATOM   4323  CB  ILE A 290      38.510  44.360  63.530  1.00  0.00           C
ATOM   4324  HB  ILE A 290      38.760  44.300  62.460  1.00  0.00           H
ATOM   4325  CG2 ILE A 290      38.970  45.720  64.050  1.00  0.00           C
ATOM   4326 HG21 ILE A 290      40.030  45.730  64.300  1.00  0.00           H
ATOM   4327 HG22 ILE A 290      38.840  46.480  63.280  1.00  0.00           H
ATOM   4328 HG23 ILE A 290      38.450  45.950  64.980  1.00  0.00           H
ATOM   4329  CG1 ILE A 290      39.320  43.310  64.370  1.00  0.00           C
ATOM   4330 HG11 ILE A 290      38.780  42.370  64.320  1.00  0.00           H
ATOM   4331 HG12 ILE A 290      39.300  43.560  65.430  1.00  0.00           H
ATOM   4332  CD  ILE A 290      40.740  43.080  63.960  1.00  0.00           C
ATOM   4333  HD1 ILE A 290      41.250  44.030  64.070  1.00  0.00           H
ATOM   4334  HD2 ILE A 290      41.180  42.350  64.650  1.00  0.00           H
ATOM   4335  HD3 ILE A 290      40.830  42.750  62.930  1.00  0.00           H
ATOM   4336  C   ILE A 290      36.250  45.590  63.320  1.00  0.00           C
ATOM   4337  O   ILE A 290      35.650  46.200  64.210  1.00  0.00           O
ATOM   4338  N   TRP A 291      36.170  45.990  62.060  1.00  0.00           N
ATOM   4339  H   TRP A 291      36.720  45.450  61.410  1.00  0.00           H
ATOM   4340  CA  TRP A 291      35.550  47.220  61.610  1.00  0.00           C
ATOM   4341  HA  TRP A 291      36.040  48.090  62.050  1.00  0.00           H
ATOM   4342  CB  TRP A 291      35.960  47.370  60.080  1.00  0.00           C
ATOM   4343  HB1 TRP A 291      35.490  48.280  59.710  1.00  0.00           H
ATOM   4344  HB2 TRP A 291      35.800  46.530  59.410  1.00  0.00           H
ATOM   4345  CG  TRP A 291      37.440  47.730  59.900  1.00  0.00           C
ATOM   4346  CD1 TRP A 291      38.390  46.970  59.350  1.00  0.00           C
ATOM   4347  HD1 TRP A 291      38.320  45.980  58.920  1.00  0.00           H
ATOM   4348  NE1 TRP A 291      39.610  47.580  59.490  1.00  0.00           N
ATOM   4349  HE1 TRP A 291      40.520  47.280  59.190  1.00  0.00           H
ATOM   4350  CE2 TRP A 291      39.430  48.880  59.950  1.00  0.00           C
ATOM   4351  CZ2 TRP A 291      40.330  49.960  60.110  1.00  0.00           C
ATOM   4352  HZ2 TRP A 291      41.360  49.950  59.810  1.00  0.00           H
ATOM   4353  CH2 TRP A 291      39.810  51.160  60.580  1.00  0.00           C
ATOM   4354  HH2 TRP A 291      40.400  52.060  60.650  1.00  0.00           H
ATOM   4355  CZ3 TRP A 291      38.470  51.310  60.970  1.00  0.00           C
ATOM   4356  HZ3 TRP A 291      38.130  52.230  61.420  1.00  0.00           H
ATOM   4357  CE3 TRP A 291      37.600  50.210  60.780  1.00  0.00           C
ATOM   4358  HE3 TRP A 291      36.600  50.390  61.130  1.00  0.00           H
ATOM   4359  CD2 TRP A 291      38.060  49.000  60.200  1.00  0.00           C
ATOM   4360  C   TRP A 291      33.950  47.200  61.770  1.00  0.00           C
ATOM   4361  O   TRP A 291      33.380  48.250  62.040  1.00  0.00           O
ATOM   4362  N   LEU A 292      33.270  46.070  61.800  1.00  0.00           N
ATOM   4363  H   LEU A 292      33.780  45.210  61.640  1.00  0.00           H
ATOM   4364  CA  LEU A 292      31.860  45.850  62.080  1.00  0.00           C
ATOM   4365  HA  LEU A 292      31.240  46.460  61.410  1.00  0.00           H
ATOM   4366  CB  LEU A 292      31.430  44.360  61.860  1.00  0.00           C
ATOM   4367  HB1 LEU A 292      31.850  43.730  62.640  1.00  0.00           H
ATOM   4368  HB2 LEU A 292      31.880  44.070  60.920  1.00  0.00           H
ATOM   4369  CG  LEU A 292      29.930  43.990  61.790  1.00  0.00           C
ATOM   4370  HG  LEU A 292      29.510  44.440  62.690  1.00  0.00           H
ATOM   4371  CD1 LEU A 292      29.270  44.550  60.540  1.00  0.00           C
ATOM   4372 HD11 LEU A 292      29.220  45.630  60.660  1.00  0.00           H
ATOM   4373 HD12 LEU A 292      29.960  44.360  59.710  1.00  0.00           H
ATOM   4374 HD13 LEU A 292      28.280  44.110  60.440  1.00  0.00           H
ATOM   4375  CD2 LEU A 292      29.670  42.490  61.920  1.00  0.00           C
ATOM   4376 HD21 LEU A 292      28.620  42.210  62.040  1.00  0.00           H
ATOM   4377 HD22 LEU A 292      29.950  42.090  60.950  1.00  0.00           H
ATOM   4378 HD23 LEU A 292      30.330  42.080  62.680  1.00  0.00           H
ATOM   4379  C   LEU A 292      31.530  46.310  63.440  1.00  0.00           C
ATOM   4380  O   LEU A 292      30.630  47.140  63.670  1.00  0.00           O
ATOM   4381  N   ARG A 293      32.290  45.670  64.410  1.00  0.00           N
ATOM   4382  H   ARG A 293      33.130  45.210  64.090  1.00  0.00           H
ATOM   4383  CA  ARG A 293      32.240  46.050  65.820  1.00  0.00           C
ATOM   4384  HA  ARG A 293      31.210  45.950  66.160  1.00  0.00           H
ATOM   4385  CB  ARG A 293      33.160  45.120  66.550  1.00  0.00           C
ATOM   4386  HB1 ARG A 293      33.300  45.480  67.570  1.00  0.00           H
ATOM   4387  HB2 ARG A 293      34.170  45.240  66.140  1.00  0.00           H
ATOM   4388  CG  ARG A 293      32.680  43.650  66.650  1.00  0.00           C
ATOM   4389  HG1 ARG A 293      32.640  43.230  65.640  1.00  0.00           H
ATOM   4390  HG2 ARG A 293      31.740  43.550  67.180  1.00  0.00           H
ATOM   4391  CD  ARG A 293      33.830  42.860  67.400  1.00  0.00           C
ATOM   4392  HD1 ARG A 293      33.910  43.280  68.400  1.00  0.00           H
ATOM   4393  HD2 ARG A 293      34.830  43.070  67.010  1.00  0.00           H
ATOM   4394  NE  ARG A 293      33.700  41.400  67.320  1.00  0.00           N
ATOM   4395  HE  ARG A 293      33.270  41.050  66.480  1.00  0.00           H
ATOM   4396  CZ  ARG A 293      34.280  40.530  68.140  1.00  0.00           C
ATOM   4397  NH1 ARG A 293      35.130  40.860  69.110  1.00  0.00           N
ATOM   4398 HH11 ARG A 293      35.270  41.840  69.310  1.00  0.00           H
ATOM   4399 HH12 ARG A 293      35.440  40.170  69.770  1.00  0.00           H
ATOM   4400  NH2 ARG A 293      34.050  39.310  67.920  1.00  0.00           N
ATOM   4401 HH21 ARG A 293      33.250  39.150  67.330  1.00  0.00           H
ATOM   4402 HH22 ARG A 293      34.370  38.690  68.650  1.00  0.00           H
ATOM   4403  C   ARG A 293      32.550  47.540  66.070  1.00  0.00           C
ATOM   4404  O   ARG A 293      31.790  48.150  66.760  1.00  0.00           O
ATOM   4405  N   GLU A 294      33.580  48.080  65.500  1.00  0.00           N
ATOM   4406  H   GLU A 294      34.230  47.460  65.040  1.00  0.00           H
ATOM   4407  CA  GLU A 294      33.950  49.470  65.620  1.00  0.00           C
ATOM   4408  HA  GLU A 294      34.200  49.680  66.660  1.00  0.00           H
ATOM   4409  CB  GLU A 294      35.300  49.750  64.860  1.00  0.00           C
ATOM   4410  HB1 GLU A 294      35.050  49.820  63.800  1.00  0.00           H
ATOM   4411  HB2 GLU A 294      36.110  49.030  64.970  1.00  0.00           H
ATOM   4412  CG  GLU A 294      35.910  51.130  65.140  1.00  0.00           C
ATOM   4413  HG1 GLU A 294      35.280  51.890  64.680  1.00  0.00           H
ATOM   4414  HG2 GLU A 294      36.830  51.160  64.550  1.00  0.00           H
ATOM   4415  CD  GLU A 294      36.110  51.350  66.650  1.00  0.00           C
ATOM   4416  OE1 GLU A 294      35.280  52.000  67.260  1.00  0.00           O
ATOM   4417  OE2 GLU A 294      37.050  50.740  67.180  1.00  0.00           O
ATOM   4418  C   GLU A 294      32.900  50.380  65.080  1.00  0.00           C
ATOM   4419  O   GLU A 294      32.490  51.290  65.750  1.00  0.00           O
ATOM   4420  N   HIS A 295      32.290  50.130  63.880  1.00  0.00           N
ATOM   4421  H   HIS A 295      32.560  49.350  63.300  1.00  0.00           H
ATOM   4422  CA  HIS A 295      31.200  50.920  63.270  1.00  0.00           C
ATOM   4423  HA  HIS A 295      31.560  51.940  63.220  1.00  0.00           H
ATOM   4424  CB  HIS A 295      30.840  50.430  61.870  1.00  0.00           C
ATOM   4425  HB1 HIS A 295      30.380  49.470  62.060  1.00  0.00           H
ATOM   4426  HB2 HIS A 295      31.720  50.270  61.240  1.00  0.00           H
ATOM   4427  CG  HIS A 295      29.800  51.310  61.240  1.00  0.00           C
ATOM   4428  ND1 HIS A 295      30.040  52.410  60.370  1.00  0.00           N
ATOM   4429  HD1 HIS A 295      30.940  52.810  60.150  1.00  0.00           H
ATOM   4430  CE1 HIS A 295      28.930  52.760  59.840  1.00  0.00           C
ATOM   4431  HE1 HIS A 295      28.750  53.550  59.130  1.00  0.00           H
ATOM   4432  NE2 HIS A 295      27.850  51.990  60.290  1.00  0.00           N
ATOM   4433  CD2 HIS A 295      28.440  51.120  61.230  1.00  0.00           C
ATOM   4434  HD2 HIS A 295      27.960  50.360  61.820  1.00  0.00           H
ATOM   4435  C   HIS A 295      29.990  50.880  64.250  1.00  0.00           C
ATOM   4436  O   HIS A 295      29.230  51.910  64.310  1.00  0.00           O
ATOM   4437  N   ASN A 296      29.740  49.770  64.960  1.00  0.00           N
ATOM   4438  H   ASN A 296      30.300  48.960  64.730  1.00  0.00           H
ATOM   4439  CA  ASN A 296      28.620  49.710  65.960  1.00  0.00           C
ATOM   4440  HA  ASN A 296      27.790  50.300  65.580  1.00  0.00           H
ATOM   4441  CB  ASN A 296      28.070  48.280  66.070  1.00  0.00           C
ATOM   4442  HB1 ASN A 296      27.430  48.280  66.950  1.00  0.00           H
ATOM   4443  HB2 ASN A 296      28.900  47.620  66.320  1.00  0.00           H
ATOM   4444  CG  ASN A 296      27.290  47.770  64.790  1.00  0.00           C
ATOM   4445  OD1 ASN A 296      27.030  48.380  63.800  1.00  0.00           O
ATOM   4446  ND2 ASN A 296      26.700  46.580  64.830  1.00  0.00           N
ATOM   4447 HD21 ASN A 296      26.800  46.020  65.670  1.00  0.00           H
ATOM   4448 HD22 ASN A 296      26.020  46.440  64.100  1.00  0.00           H
ATOM   4449  C   ASN A 296      29.040  50.390  67.300  1.00  0.00           C
ATOM   4450  O   ASN A 296      28.200  51.010  67.940  1.00  0.00           O
ATOM   4451  N   ARG A 297      30.370  50.300  67.610  1.00  0.00           N
ATOM   4452  H   ARG A 297      30.980  49.960  66.890  1.00  0.00           H
ATOM   4453  CA  ARG A 297      30.910  50.950  68.820  1.00  0.00           C
ATOM   4454  HA  ARG A 297      30.200  50.620  69.590  1.00  0.00           H
ATOM   4455  CB  ARG A 297      32.350  50.530  69.140  1.00  0.00           C
ATOM   4456  HB1 ARG A 297      32.860  51.020  68.320  1.00  0.00           H
ATOM   4457  HB2 ARG A 297      32.510  49.460  69.010  1.00  0.00           H
ATOM   4458  CG  ARG A 297      32.730  50.930  70.560  1.00  0.00           C
ATOM   4459  HG1 ARG A 297      32.330  50.150  71.210  1.00  0.00           H
ATOM   4460  HG2 ARG A 297      32.260  51.860  70.880  1.00  0.00           H
ATOM   4461  CD  ARG A 297      34.270  51.040  70.630  1.00  0.00           C
ATOM   4462  HD1 ARG A 297      34.630  50.190  70.050  1.00  0.00           H
ATOM   4463  HD2 ARG A 297      34.630  51.010  71.650  1.00  0.00           H
ATOM   4464  NE  ARG A 297      34.680  52.260  69.940  1.00  0.00           N
ATOM   4465  HE  ARG A 297      34.940  52.240  68.970  1.00  0.00           H
ATOM   4466  CZ  ARG A 297      34.850  53.450  70.370  1.00  0.00           C
ATOM   4467  NH1 ARG A 297      34.530  53.780  71.530  1.00  0.00           N
ATOM   4468 HH11 ARG A 297      34.230  53.020  72.130  1.00  0.00           H
ATOM   4469 HH12 ARG A 297      34.620  54.710  71.910  1.00  0.00           H
ATOM   4470  NH2 ARG A 297      35.110  54.460  69.550  1.00  0.00           N
ATOM   4471 HH21 ARG A 297      35.420  54.330  68.600  1.00  0.00           H
ATOM   4472 HH22 ARG A 297      35.190  55.350  70.010  1.00  0.00           H
ATOM   4473  C   ARG A 297      30.760  52.480  68.670  1.00  0.00           C
ATOM   4474  O   ARG A 297      30.340  53.170  69.580  1.00  0.00           O
ATOM   4475  N   VAL A 298      31.120  53.000  67.490  1.00  0.00           N
ATOM   4476  H   VAL A 298      31.380  52.360  66.760  1.00  0.00           H
ATOM   4477  CA  VAL A 298      31.030  54.410  67.100  1.00  0.00           C
ATOM   4478  HA  VAL A 298      31.480  55.070  67.840  1.00  0.00           H
ATOM   4479  CB  VAL A 298      31.690  54.750  65.770  1.00  0.00           C
ATOM   4480  HB  VAL A 298      31.270  54.160  64.960  1.00  0.00           H
ATOM   4481  CG1 VAL A 298      31.570  56.260  65.350  1.00  0.00           C
ATOM   4482 HG11 VAL A 298      32.190  56.340  64.460  1.00  0.00           H
ATOM   4483 HG12 VAL A 298      30.530  56.590  65.230  1.00  0.00           H
ATOM   4484 HG13 VAL A 298      31.990  56.970  66.070  1.00  0.00           H
ATOM   4485  CG2 VAL A 298      33.220  54.450  65.900  1.00  0.00           C
ATOM   4486 HG21 VAL A 298      33.680  55.080  66.660  1.00  0.00           H
ATOM   4487 HG22 VAL A 298      33.510  53.400  65.950  1.00  0.00           H
ATOM   4488 HG23 VAL A 298      33.740  54.800  65.010  1.00  0.00           H
ATOM   4489  C   VAL A 298      29.560  54.850  66.970  1.00  0.00           C
ATOM   4490  O   VAL A 298      29.210  55.940  67.540  1.00  0.00           O
ATOM   4491  N   CYS A 299      28.650  54.080  66.410  1.00  0.00           N
ATOM   4492  H   CYS A 299      29.030  53.340  65.850  1.00  0.00           H
ATOM   4493  CA  CYS A 299      27.220  54.430  66.520  1.00  0.00           C
ATOM   4494  HA  CYS A 299      27.090  55.440  66.130  1.00  0.00           H
ATOM   4495  CB  CYS A 299      26.440  53.390  65.600  1.00  0.00           C
ATOM   4496  HB1 CYS A 299      25.460  53.190  66.050  1.00  0.00           H
ATOM   4497  HB2 CYS A 299      27.070  52.520  65.480  1.00  0.00           H
ATOM   4498  SG  CYS A 299      26.190  54.110  63.880  1.00  0.00           S
ATOM   4499  HG  CYS A 299      25.970  52.960  63.230  1.00  0.00           H
ATOM   4500  C   CYS A 299      26.700  54.540  68.000  1.00  0.00           C
ATOM   4501  O   CYS A 299      26.020  55.520  68.350  1.00  0.00           O
ATOM   4502  N   ASP A 300      27.120  53.660  68.930  1.00  0.00           N
ATOM   4503  H   ASP A 300      27.510  52.760  68.700  1.00  0.00           H
ATOM   4504  CA  ASP A 300      26.970  53.800  70.360  1.00  0.00           C
ATOM   4505  HA  ASP A 300      25.920  53.950  70.620  1.00  0.00           H
ATOM   4506  CB  ASP A 300      27.300  52.560  71.170  1.00  0.00           C
ATOM   4507  HB1 ASP A 300      27.160  52.850  72.210  1.00  0.00           H
ATOM   4508  HB2 ASP A 300      28.350  52.300  71.070  1.00  0.00           H
ATOM   4509  CG  ASP A 300      26.460  51.290  70.980  1.00  0.00           C
ATOM   4510  OD1 ASP A 300      25.380  51.250  70.360  1.00  0.00           O
ATOM   4511  OD2 ASP A 300      26.810  50.360  71.720  1.00  0.00           O
ATOM   4512  C   ASP A 300      27.550  55.050  71.000  1.00  0.00           C
ATOM   4513  O   ASP A 300      26.950  55.600  71.880  1.00  0.00           O
ATOM   4514  N   VAL A 301      28.780  55.460  70.520  1.00  0.00           N
ATOM   4515  H   VAL A 301      29.170  55.060  69.680  1.00  0.00           H
ATOM   4516  CA  VAL A 301      29.300  56.740  70.920  1.00  0.00           C
ATOM   4517  HA  VAL A 301      29.260  56.730  72.010  1.00  0.00           H
ATOM   4518  CB  VAL A 301      30.810  56.880  70.470  1.00  0.00           C
ATOM   4519  HB  VAL A 301      30.840  56.570  69.420  1.00  0.00           H
ATOM   4520  CG1 VAL A 301      31.420  58.330  70.740  1.00  0.00           C
ATOM   4521 HG11 VAL A 301      32.450  58.410  70.380  1.00  0.00           H
ATOM   4522 HG12 VAL A 301      30.840  59.080  70.210  1.00  0.00           H
ATOM   4523 HG13 VAL A 301      31.450  58.490  71.820  1.00  0.00           H
ATOM   4524  CG2 VAL A 301      31.680  55.950  71.300  1.00  0.00           C
ATOM   4525 HG21 VAL A 301      31.560  56.050  72.380  1.00  0.00           H
ATOM   4526 HG22 VAL A 301      31.430  54.900  71.140  1.00  0.00           H
ATOM   4527 HG23 VAL A 301      32.750  56.090  71.130  1.00  0.00           H
ATOM   4528  C   VAL A 301      28.520  57.980  70.430  1.00  0.00           C
ATOM   4529  O   VAL A 301      28.090  58.810  71.230  1.00  0.00           O
ATOM   4530  N   LEU A 302      28.290  58.040  69.110  1.00  0.00           N
ATOM   4531  H   LEU A 302      28.650  57.300  68.520  1.00  0.00           H
ATOM   4532  CA  LEU A 302      27.520  59.180  68.540  1.00  0.00           C
ATOM   4533  HA  LEU A 302      27.970  60.140  68.770  1.00  0.00           H
ATOM   4534  CB  LEU A 302      27.510  58.990  66.990  1.00  0.00           C
ATOM   4535  HB1 LEU A 302      26.860  59.700  66.490  1.00  0.00           H
ATOM   4536  HB2 LEU A 302      27.150  58.000  66.710  1.00  0.00           H
ATOM   4537  CG  LEU A 302      28.870  59.180  66.320  1.00  0.00           C
ATOM   4538  HG  LEU A 302      29.480  58.320  66.580  1.00  0.00           H
ATOM   4539  CD1 LEU A 302      28.590  59.200  64.790  1.00  0.00           C
ATOM   4540 HD11 LEU A 302      28.130  60.160  64.570  1.00  0.00           H
ATOM   4541 HD12 LEU A 302      29.480  59.190  64.160  1.00  0.00           H
ATOM   4542 HD13 LEU A 302      27.870  58.410  64.550  1.00  0.00           H
ATOM   4543  CD2 LEU A 302      29.730  60.450  66.700  1.00  0.00           C
ATOM   4544 HD21 LEU A 302      30.760  60.370  66.370  1.00  0.00           H
ATOM   4545 HD22 LEU A 302      29.220  61.320  66.270  1.00  0.00           H
ATOM   4546 HD23 LEU A 302      29.750  60.660  67.770  1.00  0.00           H
ATOM   4547  C   LEU A 302      26.070  59.390  69.030  1.00  0.00           C
ATOM   4548  O   LEU A 302      25.550  60.530  69.170  1.00  0.00           O
ATOM   4549  N   LYS A 303      25.400  58.280  69.320  1.00  0.00           N
ATOM   4550  H   LYS A 303      25.800  57.370  69.150  1.00  0.00           H
ATOM   4551  CA  LYS A 303      23.970  58.350  69.800  1.00  0.00           C
ATOM   4552  HA  LYS A 303      23.450  59.090  69.190  1.00  0.00           H
ATOM   4553  CB  LYS A 303      23.280  57.030  69.700  1.00  0.00           C
ATOM   4554  HB1 LYS A 303      23.730  56.360  70.430  1.00  0.00           H
ATOM   4555  HB2 LYS A 303      23.460  56.590  68.720  1.00  0.00           H
ATOM   4556  CG  LYS A 303      21.780  57.000  69.960  1.00  0.00           C
ATOM   4557  HG1 LYS A 303      21.250  57.500  69.150  1.00  0.00           H
ATOM   4558  HG2 LYS A 303      21.500  57.530  70.870  1.00  0.00           H
ATOM   4559  CD  LYS A 303      21.420  55.460  70.040  1.00  0.00           C
ATOM   4560  HD1 LYS A 303      22.030  54.830  70.690  1.00  0.00           H
ATOM   4561  HD2 LYS A 303      21.570  55.050  69.040  1.00  0.00           H
ATOM   4562  CE  LYS A 303      19.970  55.290  70.440  1.00  0.00           C
ATOM   4563  HE1 LYS A 303      19.830  55.630  71.470  1.00  0.00           H
ATOM   4564  HE2 LYS A 303      19.730  54.240  70.580  1.00  0.00           H
ATOM   4565  NZ  LYS A 303      19.100  56.070  69.600  1.00  0.00           N
ATOM   4566  HZ1 LYS A 303      18.160  56.070  69.970  1.00  0.00           H
ATOM   4567  HZ2 LYS A 303      19.350  57.040  69.450  1.00  0.00           H
ATOM   4568  HZ3 LYS A 303      19.040  55.710  68.660  1.00  0.00           H
ATOM   4569  C   LYS A 303      23.790  58.930  71.180  1.00  0.00           C
ATOM   4570  O   LYS A 303      22.730  59.440  71.610  1.00  0.00           O
ATOM   4571  N   GLN A 304      24.830  58.880  72.010  1.00  0.00           N
ATOM   4572  H   GLN A 304      25.690  58.470  71.680  1.00  0.00           H
ATOM   4573  CA  GLN A 304      24.990  59.480  73.320  1.00  0.00           C
ATOM   4574  HA  GLN A 304      23.980  59.440  73.720  1.00  0.00           H
ATOM   4575  CB  GLN A 304      25.970  58.610  74.210  1.00  0.00           C
ATOM   4576  HB1 GLN A 304      26.900  58.380  73.680  1.00  0.00           H
ATOM   4577  HB2 GLN A 304      25.480  57.650  74.410  1.00  0.00           H
ATOM   4578  CG  GLN A 304      26.270  59.270  75.540  1.00  0.00           C
ATOM   4579  HG1 GLN A 304      25.360  59.320  76.130  1.00  0.00           H
ATOM   4580  HG2 GLN A 304      26.530  60.340  75.530  1.00  0.00           H
ATOM   4581  CD  GLN A 304      27.290  58.470  76.430  1.00  0.00           C
ATOM   4582  OE1 GLN A 304      27.230  57.260  76.510  1.00  0.00           O
ATOM   4583  NE2 GLN A 304      28.250  59.070  77.050  1.00  0.00           N
ATOM   4584 HE21 GLN A 304      28.370  60.070  76.890  1.00  0.00           H
ATOM   4585 HE22 GLN A 304      29.030  58.570  77.450  1.00  0.00           H
ATOM   4586  C   GLN A 304      25.370  60.960  73.220  1.00  0.00           C
ATOM   4587  O   GLN A 304      24.810  61.830  73.900  1.00  0.00           O
ATOM   4588  N   GLU A 305      26.300  61.330  72.300  1.00  0.00           N
ATOM   4589  H   GLU A 305      26.860  60.570  71.940  1.00  0.00           H
ATOM   4590  CA  GLU A 305      26.720  62.710  71.920  1.00  0.00           C
ATOM   4591  HA  GLU A 305      26.840  63.300  72.830  1.00  0.00           H
ATOM   4592  CB  GLU A 305      27.950  62.610  71.060  1.00  0.00           C
ATOM   4593  HB1 GLU A 305      28.100  63.450  70.390  1.00  0.00           H
ATOM   4594  HB2 GLU A 305      27.840  61.760  70.380  1.00  0.00           H
ATOM   4595  CG  GLU A 305      29.230  62.420  71.830  1.00  0.00           C
ATOM   4596  HG1 GLU A 305      30.100  62.300  71.190  1.00  0.00           H
ATOM   4597  HG2 GLU A 305      29.300  61.460  72.320  1.00  0.00           H
ATOM   4598  CD  GLU A 305      29.440  63.600  72.780  1.00  0.00           C
ATOM   4599  OE1 GLU A 305      29.450  63.460  73.990  1.00  0.00           O
ATOM   4600  OE2 GLU A 305      29.680  64.750  72.260  1.00  0.00           O
ATOM   4601  C   GLU A 305      25.700  63.480  71.180  1.00  0.00           C
ATOM   4602  O   GLU A 305      25.700  64.700  71.380  1.00  0.00           O
ATOM   4603  N   HIS A 306      24.700  62.920  70.460  1.00  0.00           N
ATOM   4604  H   HIS A 306      24.620  61.930  70.310  1.00  0.00           H
ATOM   4605  CA  HIS A 306      23.570  63.640  69.880  1.00  0.00           C
ATOM   4606  HA  HIS A 306      23.280  64.490  70.490  1.00  0.00           H
ATOM   4607  CB  HIS A 306      23.980  64.160  68.500  1.00  0.00           C
ATOM   4608  HB1 HIS A 306      23.100  64.660  68.110  1.00  0.00           H
ATOM   4609  HB2 HIS A 306      24.350  63.320  67.910  1.00  0.00           H
ATOM   4610  CG  HIS A 306      25.020  65.230  68.410  1.00  0.00           C
ATOM   4611  ND1 HIS A 306      24.830  66.600  68.170  1.00  0.00           N
ATOM   4612  CE1 HIS A 306      26.060  67.080  68.210  1.00  0.00           C
ATOM   4613  HE1 HIS A 306      26.260  68.090  67.880  1.00  0.00           H
ATOM   4614  NE2 HIS A 306      27.010  66.140  68.040  1.00  0.00           N
ATOM   4615  HE2 HIS A 306      28.010  66.200  67.990  1.00  0.00           H
ATOM   4616  CD2 HIS A 306      26.360  64.950  68.280  1.00  0.00           C
ATOM   4617  HD2 HIS A 306      26.710  63.930  68.290  1.00  0.00           H
ATOM   4618  C   HIS A 306      22.320  62.710  69.770  1.00  0.00           C
ATOM   4619  O   HIS A 306      22.160  62.010  68.720  1.00  0.00           O
ATOM   4620  N   PRO A 307      21.500  62.560  70.850  1.00  0.00           N
ATOM   4621  CD  PRO A 307      21.740  63.220  72.140  1.00  0.00           C
ATOM   4622  HD1 PRO A 307      21.250  64.190  72.120  1.00  0.00           H
ATOM   4623  HD2 PRO A 307      22.790  63.300  72.390  1.00  0.00           H
ATOM   4624  CG  PRO A 307      21.160  62.150  73.060  1.00  0.00           C
ATOM   4625  HG1 PRO A 307      20.930  62.550  74.050  1.00  0.00           H
ATOM   4626  HG2 PRO A 307      21.840  61.310  73.200  1.00  0.00           H
ATOM   4627  CB  PRO A 307      19.940  61.690  72.370  1.00  0.00           C
ATOM   4628  HB1 PRO A 307      19.080  62.340  72.540  1.00  0.00           H
ATOM   4629  HB2 PRO A 307      19.780  60.730  72.860  1.00  0.00           H
ATOM   4630  CA  PRO A 307      20.470  61.580  70.970  1.00  0.00           C
ATOM   4631  HA  PRO A 307      20.810  60.560  70.790  1.00  0.00           H
ATOM   4632  C   PRO A 307      19.240  61.780  70.000  1.00  0.00           C
ATOM   4633  O   PRO A 307      18.510  60.820  69.740  1.00  0.00           O
ATOM   4634  N   GLU A 308      19.040  62.990  69.470  1.00  0.00           N
ATOM   4635  H   GLU A 308      19.720  63.680  69.760  1.00  0.00           H
ATOM   4636  CA  GLU A 308      17.980  63.350  68.500  1.00  0.00           C
ATOM   4637  HA  GLU A 308      17.150  62.710  68.810  1.00  0.00           H
ATOM   4638  CB  GLU A 308      17.650  64.880  68.550  1.00  0.00           C
ATOM   4639  HB1 GLU A 308      17.580  65.200  69.590  1.00  0.00           H
ATOM   4640  HB2 GLU A 308      16.660  65.120  68.170  1.00  0.00           H
ATOM   4641  CG  GLU A 308      18.720  65.800  67.890  1.00  0.00           C
ATOM   4642  HG1 GLU A 308      18.240  66.750  67.650  1.00  0.00           H
ATOM   4643  HG2 GLU A 308      19.010  65.350  66.940  1.00  0.00           H
ATOM   4644  CD  GLU A 308      20.050  66.000  68.720  1.00  0.00           C
ATOM   4645  OE1 GLU A 308      20.760  66.950  68.350  1.00  0.00           O
ATOM   4646  OE2 GLU A 308      20.340  65.350  69.760  1.00  0.00           O
ATOM   4647  C   GLU A 308      18.240  62.880  67.070  1.00  0.00           C
ATOM   4648  O   GLU A 308      17.260  63.020  66.270  1.00  0.00           O
ATOM   4649  N   TRP A 309      19.460  62.400  66.680  1.00  0.00           N
ATOM   4650  H   TRP A 309      20.200  62.330  67.370  1.00  0.00           H
ATOM   4651  CA  TRP A 309      19.860  61.960  65.290  1.00  0.00           C
ATOM   4652  HA  TRP A 309      19.590  62.780  64.610  1.00  0.00           H
ATOM   4653  CB  TRP A 309      21.390  61.880  65.120  1.00  0.00           C
ATOM   4654  HB1 TRP A 309      21.530  61.250  64.240  1.00  0.00           H
ATOM   4655  HB2 TRP A 309      21.830  61.280  65.910  1.00  0.00           H
ATOM   4656  CG  TRP A 309      22.210  63.130  64.960  1.00  0.00           C
ATOM   4657  CD1 TRP A 309      21.820  64.400  65.210  1.00  0.00           C
ATOM   4658  HD1 TRP A 309      20.790  64.620  65.450  1.00  0.00           H
ATOM   4659  NE1 TRP A 309      22.860  65.260  64.950  1.00  0.00           N
ATOM   4660  HE1 TRP A 309      22.820  66.210  65.270  1.00  0.00           H
ATOM   4661  CE2 TRP A 309      24.000  64.570  64.580  1.00  0.00           C
ATOM   4662  CZ2 TRP A 309      25.320  64.900  64.230  1.00  0.00           C
ATOM   4663  HZ2 TRP A 309      25.590  65.950  64.170  1.00  0.00           H
ATOM   4664  CH2 TRP A 309      26.270  63.880  63.980  1.00  0.00           C
ATOM   4665  HH2 TRP A 309      27.240  64.190  63.620  1.00  0.00           H
ATOM   4666  CZ3 TRP A 309      25.920  62.530  64.010  1.00  0.00           C
ATOM   4667  HZ3 TRP A 309      26.660  61.780  63.770  1.00  0.00           H
ATOM   4668  CE3 TRP A 309      24.580  62.140  64.320  1.00  0.00           C
ATOM   4669  HE3 TRP A 309      24.310  61.100  64.400  1.00  0.00           H
ATOM   4670  CD2 TRP A 309      23.620  63.170  64.550  1.00  0.00           C
ATOM   4671  C   TRP A 309      19.190  60.620  64.930  1.00  0.00           C
ATOM   4672  O   TRP A 309      19.120  59.680  65.760  1.00  0.00           O
ATOM   4673  N   GLY A 310      18.750  60.400  63.680  1.00  0.00           N
ATOM   4674  H   GLY A 310      18.800  61.140  63.010  1.00  0.00           H
ATOM   4675  CA  GLY A 310      18.230  59.080  63.270  1.00  0.00           C
ATOM   4676  HA1 GLY A 310      17.460  59.200  62.510  1.00  0.00           H
ATOM   4677  HA2 GLY A 310      17.680  58.570  64.050  1.00  0.00           H
ATOM   4678  C   GLY A 310      19.370  58.180  62.690  1.00  0.00           C
ATOM   4679  O   GLY A 310      20.540  58.620  62.540  1.00  0.00           O
ATOM   4680  N   ASP A 311      19.000  57.020  62.310  1.00  0.00           N
ATOM   4681  H   ASP A 311      18.030  56.750  62.320  1.00  0.00           H
ATOM   4682  CA  ASP A 311      19.880  55.980  61.750  1.00  0.00           C
ATOM   4683  HA  ASP A 311      20.600  55.670  62.510  1.00  0.00           H
ATOM   4684  CB  ASP A 311      19.010  54.670  61.550  1.00  0.00           C
ATOM   4685  HB1 ASP A 311      18.180  54.960  60.910  1.00  0.00           H
ATOM   4686  HB2 ASP A 311      18.610  54.400  62.530  1.00  0.00           H
ATOM   4687  CG  ASP A 311      19.790  53.610  60.800  1.00  0.00           C
ATOM   4688  OD1 ASP A 311      20.250  52.650  61.470  1.00  0.00           O
ATOM   4689  OD2 ASP A 311      19.880  53.690  59.570  1.00  0.00           O
ATOM   4690  C   ASP A 311      20.690  56.440  60.500  1.00  0.00           C
ATOM   4691  O   ASP A 311      21.890  56.320  60.500  1.00  0.00           O
ATOM   4692  N   GLU A 312      20.080  57.190  59.570  1.00  0.00           N
ATOM   4693  H   GLU A 312      19.120  57.400  59.790  1.00  0.00           H
ATOM   4694  CA  GLU A 312      20.790  57.830  58.420  1.00  0.00           C
ATOM   4695  HA  GLU A 312      21.300  56.970  57.990  1.00  0.00           H
ATOM   4696  CB  GLU A 312      19.900  58.390  57.380  1.00  0.00           C
ATOM   4697  HB1 GLU A 312      19.310  59.180  57.830  1.00  0.00           H
ATOM   4698  HB2 GLU A 312      19.210  57.600  57.060  1.00  0.00           H
ATOM   4699  CG  GLU A 312      20.460  58.760  56.000  1.00  0.00           C
ATOM   4700  HG1 GLU A 312      21.140  59.610  56.000  1.00  0.00           H
ATOM   4701  HG2 GLU A 312      19.600  58.960  55.350  1.00  0.00           H
ATOM   4702  CD  GLU A 312      21.150  57.620  55.210  1.00  0.00           C
ATOM   4703  OE1 GLU A 312      21.600  58.010  54.110  1.00  0.00           O
ATOM   4704  OE2 GLU A 312      21.160  56.460  55.610  1.00  0.00           O
ATOM   4705  C   GLU A 312      21.890  58.820  58.890  1.00  0.00           C
ATOM   4706  O   GLU A 312      23.040  58.690  58.380  1.00  0.00           O
ATOM   4707  N   GLN A 313      21.670  59.660  59.910  1.00  0.00           N
ATOM   4708  H   GLN A 313      20.740  59.720  60.280  1.00  0.00           H
ATOM   4709  CA  GLN A 313      22.700  60.650  60.340  1.00  0.00           C
ATOM   4710  HA  GLN A 313      23.260  61.090  59.520  1.00  0.00           H
ATOM   4711  CB  GLN A 313      22.020  61.740  61.160  1.00  0.00           C
ATOM   4712  HB1 GLN A 313      21.900  61.340  62.170  1.00  0.00           H
ATOM   4713  HB2 GLN A 313      21.050  61.970  60.730  1.00  0.00           H
ATOM   4714  CG  GLN A 313      22.890  63.060  61.210  1.00  0.00           C
ATOM   4715  HG1 GLN A 313      23.320  63.220  60.220  1.00  0.00           H
ATOM   4716  HG2 GLN A 313      23.820  62.880  61.760  1.00  0.00           H
ATOM   4717  CD  GLN A 313      22.220  64.350  61.590  1.00  0.00           C
ATOM   4718  OE1 GLN A 313      20.990  64.470  61.730  1.00  0.00           O
ATOM   4719  NE2 GLN A 313      23.020  65.320  61.770  1.00  0.00           N
ATOM   4720 HE21 GLN A 313      23.970  65.080  61.530  1.00  0.00           H
ATOM   4721 HE22 GLN A 313      22.680  66.240  62.030  1.00  0.00           H
ATOM   4722  C   GLN A 313      23.790  59.940  61.120  1.00  0.00           C
ATOM   4723  O   GLN A 313      24.990  60.240  60.920  1.00  0.00           O
ATOM   4724  N   LEU A 314      23.490  59.030  62.090  1.00  0.00           N
ATOM   4725  H   LEU A 314      22.520  58.880  62.320  1.00  0.00           H
ATOM   4726  CA  LEU A 314      24.400  58.190  62.810  1.00  0.00           C
ATOM   4727  HA  LEU A 314      25.110  58.860  63.290  1.00  0.00           H
ATOM   4728  CB  LEU A 314      23.690  57.340  63.850  1.00  0.00           C
ATOM   4729  HB1 LEU A 314      24.380  56.530  64.100  1.00  0.00           H
ATOM   4730  HB2 LEU A 314      22.910  56.900  63.230  1.00  0.00           H
ATOM   4731  CG  LEU A 314      23.200  58.200  65.010  1.00  0.00           C
ATOM   4732  HG  LEU A 314      22.770  59.170  64.760  1.00  0.00           H
ATOM   4733  CD1 LEU A 314      22.130  57.420  65.780  1.00  0.00           C
ATOM   4734 HD11 LEU A 314      21.370  56.960  65.150  1.00  0.00           H
ATOM   4735 HD12 LEU A 314      22.510  56.490  66.200  1.00  0.00           H
ATOM   4736 HD13 LEU A 314      21.610  58.000  66.550  1.00  0.00           H
ATOM   4737  CD2 LEU A 314      24.280  58.650  65.970  1.00  0.00           C
ATOM   4738 HD21 LEU A 314      25.130  59.040  65.390  1.00  0.00           H
ATOM   4739 HD22 LEU A 314      23.970  59.510  66.560  1.00  0.00           H
ATOM   4740 HD23 LEU A 314      24.650  57.800  66.540  1.00  0.00           H
ATOM   4741  C   LEU A 314      25.280  57.240  61.830  1.00  0.00           C
ATOM   4742  O   LEU A 314      26.510  57.330  61.960  1.00  0.00           O
ATOM   4743  N   PHE A 315      24.660  56.620  60.850  1.00  0.00           N
ATOM   4744  H   PHE A 315      23.660  56.750  60.800  1.00  0.00           H
ATOM   4745  CA  PHE A 315      25.320  55.800  59.870  1.00  0.00           C
ATOM   4746  HA  PHE A 315      25.900  55.050  60.410  1.00  0.00           H
ATOM   4747  CB  PHE A 315      24.380  54.970  58.960  1.00  0.00           C
ATOM   4748  HB1 PHE A 315      23.590  55.630  58.590  1.00  0.00           H
ATOM   4749  HB2 PHE A 315      23.830  54.330  59.640  1.00  0.00           H
ATOM   4750  CG  PHE A 315      25.140  54.160  57.900  1.00  0.00           C
ATOM   4751  CD1 PHE A 315      25.360  54.660  56.600  1.00  0.00           C
ATOM   4752  HD1 PHE A 315      24.820  55.500  56.190  1.00  0.00           H
ATOM   4753  CE1 PHE A 315      26.170  53.950  55.670  1.00  0.00           C
ATOM   4754  HE1 PHE A 315      26.260  54.290  54.650  1.00  0.00           H
ATOM   4755  CZ  PHE A 315      26.820  52.700  55.990  1.00  0.00           C
ATOM   4756  HZ  PHE A 315      27.320  52.100  55.250  1.00  0.00           H
ATOM   4757  CE2 PHE A 315      26.550  52.240  57.310  1.00  0.00           C
ATOM   4758  HE2 PHE A 315      26.910  51.280  57.650  1.00  0.00           H
ATOM   4759  CD2 PHE A 315      25.690  52.910  58.210  1.00  0.00           C
ATOM   4760  HD2 PHE A 315      25.600  52.530  59.210  1.00  0.00           H
ATOM   4761  C   PHE A 315      26.300  56.660  59.100  1.00  0.00           C
ATOM   4762  O   PHE A 315      27.420  56.360  58.980  1.00  0.00           O
ATOM   4763  N   GLN A 316      25.770  57.710  58.420  1.00  0.00           N
ATOM   4764  H   GLN A 316      24.780  57.850  58.540  1.00  0.00           H
ATOM   4765  CA  GLN A 316      26.570  58.390  57.370  1.00  0.00           C
ATOM   4766  HA  GLN A 316      26.970  57.610  56.730  1.00  0.00           H
ATOM   4767  CB  GLN A 316      25.700  59.300  56.490  1.00  0.00           C
ATOM   4768  HB1 GLN A 316      26.340  59.890  55.840  1.00  0.00           H
ATOM   4769  HB2 GLN A 316      25.200  59.890  57.260  1.00  0.00           H
ATOM   4770  CG  GLN A 316      24.630  58.600  55.680  1.00  0.00           C
ATOM   4771  HG1 GLN A 316      23.990  59.360  55.240  1.00  0.00           H
ATOM   4772  HG2 GLN A 316      24.020  57.880  56.240  1.00  0.00           H
ATOM   4773  CD  GLN A 316      25.160  57.790  54.490  1.00  0.00           C
ATOM   4774  OE1 GLN A 316      26.380  57.510  54.370  1.00  0.00           O
ATOM   4775  NE2 GLN A 316      24.260  57.440  53.610  1.00  0.00           N
ATOM   4776 HE21 GLN A 316      23.350  57.830  53.790  1.00  0.00           H
ATOM   4777 HE22 GLN A 316      24.430  56.890  52.780  1.00  0.00           H
ATOM   4778  C   GLN A 316      27.740  59.160  57.960  1.00  0.00           C
ATOM   4779  O   GLN A 316      28.670  59.510  57.250  1.00  0.00           O
ATOM   4780  N   THR A 317      27.660  59.410  59.290  1.00  0.00           N
ATOM   4781  H   THR A 317      26.770  59.210  59.740  1.00  0.00           H
ATOM   4782  CA  THR A 317      28.750  60.050  60.090  1.00  0.00           C
ATOM   4783  HA  THR A 317      29.230  60.770  59.430  1.00  0.00           H
ATOM   4784  CB  THR A 317      28.250  60.870  61.280  1.00  0.00           C
ATOM   4785  HB  THR A 317      27.940  60.230  62.110  1.00  0.00           H
ATOM   4786  CG2 THR A 317      29.220  61.860  61.840  1.00  0.00           C
ATOM   4787 HG21 THR A 317      30.160  61.320  61.980  1.00  0.00           H
ATOM   4788 HG22 THR A 317      29.640  62.460  61.030  1.00  0.00           H
ATOM   4789 HG23 THR A 317      28.890  62.400  62.720  1.00  0.00           H
ATOM   4790  OG1 THR A 317      27.160  61.740  60.950  1.00  0.00           O
ATOM   4791  HG1 THR A 317      26.370  61.210  61.100  1.00  0.00           H
ATOM   4792  C   THR A 317      29.730  59.000  60.560  1.00  0.00           C
ATOM   4793  O   THR A 317      30.910  59.140  60.360  1.00  0.00           O
ATOM   4794  N   SER A 318      29.220  57.860  61.060  1.00  0.00           N
ATOM   4795  H   SER A 318      28.220  57.730  61.190  1.00  0.00           H
ATOM   4796  CA  SER A 318      29.990  56.680  61.420  1.00  0.00           C
ATOM   4797  HA  SER A 318      30.650  57.070  62.190  1.00  0.00           H
ATOM   4798  CB  SER A 318      29.170  55.460  61.880  1.00  0.00           C
ATOM   4799  HB1 SER A 318      29.760  54.550  62.000  1.00  0.00           H
ATOM   4800  HB2 SER A 318      28.300  55.280  61.260  1.00  0.00           H
ATOM   4801  OG  SER A 318      28.680  55.820  63.180  1.00  0.00           O
ATOM   4802  HG  SER A 318      27.800  55.430  63.210  1.00  0.00           H
ATOM   4803  C   SER A 318      30.910  56.290  60.240  1.00  0.00           C
ATOM   4804  O   SER A 318      32.120  56.040  60.370  1.00  0.00           O
ATOM   4805  N   ARG A 319      30.340  56.290  59.060  1.00  0.00           N
ATOM   4806  H   ARG A 319      29.340  56.430  58.970  1.00  0.00           H
ATOM   4807  CA  ARG A 319      31.080  55.950  57.800  1.00  0.00           C
ATOM   4808  HA  ARG A 319      31.460  54.940  57.890  1.00  0.00           H
ATOM   4809  CB  ARG A 319      30.120  55.950  56.540  1.00  0.00           C
ATOM   4810  HB1 ARG A 319      29.760  56.970  56.380  1.00  0.00           H
ATOM   4811  HB2 ARG A 319      29.280  55.270  56.700  1.00  0.00           H
ATOM   4812  CG  ARG A 319      30.820  55.580  55.240  1.00  0.00           C
ATOM   4813  HG1 ARG A 319      31.420  54.690  55.440  1.00  0.00           H
ATOM   4814  HG2 ARG A 319      31.470  56.400  54.940  1.00  0.00           H
ATOM   4815  CD  ARG A 319      29.910  55.180  54.100  1.00  0.00           C
ATOM   4816  HD1 ARG A 319      29.300  56.040  53.840  1.00  0.00           H
ATOM   4817  HD2 ARG A 319      29.340  54.320  54.450  1.00  0.00           H
ATOM   4818  NE  ARG A 319      30.700  54.720  52.950  1.00  0.00           N
ATOM   4819  HE  ARG A 319      31.690  54.880  53.010  1.00  0.00           H
ATOM   4820  CZ  ARG A 319      30.260  54.130  51.860  1.00  0.00           C
ATOM   4821  NH1 ARG A 319      28.990  54.040  51.660  1.00  0.00           N
ATOM   4822 HH11 ARG A 319      28.390  54.560  52.280  1.00  0.00           H
ATOM   4823 HH12 ARG A 319      28.550  53.420  50.990  1.00  0.00           H
ATOM   4824  NH2 ARG A 319      31.040  53.610  51.040  1.00  0.00           N
ATOM   4825 HH21 ARG A 319      32.050  53.640  51.130  1.00  0.00           H
ATOM   4826 HH22 ARG A 319      30.650  53.170  50.220  1.00  0.00           H
ATOM   4827  C   ARG A 319      32.370  56.920  57.700  1.00  0.00           C
ATOM   4828  O   ARG A 319      33.550  56.530  57.550  1.00  0.00           O
ATOM   4829  N   LEU A 320      32.090  58.230  57.720  1.00  0.00           N
ATOM   4830  H   LEU A 320      31.130  58.500  57.860  1.00  0.00           H
ATOM   4831  CA  LEU A 320      33.100  59.280  57.630  1.00  0.00           C
ATOM   4832  HA  LEU A 320      33.720  59.030  56.770  1.00  0.00           H
ATOM   4833  CB  LEU A 320      32.320  60.640  57.460  1.00  0.00           C
ATOM   4834  HB1 LEU A 320      33.050  61.450  57.400  1.00  0.00           H
ATOM   4835  HB2 LEU A 320      31.730  60.770  58.370  1.00  0.00           H
ATOM   4836  CG  LEU A 320      31.570  60.720  56.170  1.00  0.00           C
ATOM   4837  HG  LEU A 320      30.940  59.870  55.950  1.00  0.00           H
ATOM   4838  CD1 LEU A 320      30.780  62.010  56.180  1.00  0.00           C
ATOM   4839 HD11 LEU A 320      31.480  62.850  56.200  1.00  0.00           H
ATOM   4840 HD12 LEU A 320      30.040  62.000  55.380  1.00  0.00           H
ATOM   4841 HD13 LEU A 320      30.190  62.050  57.100  1.00  0.00           H
ATOM   4842  CD2 LEU A 320      32.500  60.830  54.940  1.00  0.00           C
ATOM   4843 HD21 LEU A 320      33.160  61.670  55.170  1.00  0.00           H
ATOM   4844 HD22 LEU A 320      33.110  59.930  54.930  1.00  0.00           H
ATOM   4845 HD23 LEU A 320      31.950  60.990  54.010  1.00  0.00           H
ATOM   4846  C   LEU A 320      34.220  59.360  58.710  1.00  0.00           C
ATOM   4847  O   LEU A 320      35.400  59.660  58.460  1.00  0.00           O
ATOM   4848  N   ILE A 321      33.910  58.990  59.930  1.00  0.00           N
ATOM   4849  H   ILE A 321      32.970  58.640  60.050  1.00  0.00           H
ATOM   4850  CA  ILE A 321      34.810  58.760  61.080  1.00  0.00           C
ATOM   4851  HA  ILE A 321      35.410  59.660  61.250  1.00  0.00           H
ATOM   4852  CB  ILE A 321      34.100  58.470  62.430  1.00  0.00           C
ATOM   4853  HB  ILE A 321      33.310  57.760  62.190  1.00  0.00           H
ATOM   4854  CG2 ILE A 321      35.050  57.890  63.470  1.00  0.00           C
ATOM   4855 HG21 ILE A 321      35.820  58.610  63.740  1.00  0.00           H
ATOM   4856 HG22 ILE A 321      34.440  57.620  64.330  1.00  0.00           H
ATOM   4857 HG23 ILE A 321      35.600  56.980  63.230  1.00  0.00           H
ATOM   4858  CG1 ILE A 321      33.440  59.700  62.930  1.00  0.00           C
ATOM   4859 HG11 ILE A 321      32.860  60.220  62.170  1.00  0.00           H
ATOM   4860 HG12 ILE A 321      34.230  60.350  63.310  1.00  0.00           H
ATOM   4861  CD  ILE A 321      32.400  59.530  64.010  1.00  0.00           C
ATOM   4862  HD1 ILE A 321      32.040  60.530  64.240  1.00  0.00           H
ATOM   4863  HD2 ILE A 321      31.630  58.810  63.750  1.00  0.00           H
ATOM   4864  HD3 ILE A 321      32.850  59.210  64.960  1.00  0.00           H
ATOM   4865  C   ILE A 321      35.840  57.630  60.750  1.00  0.00           C
ATOM   4866  O   ILE A 321      37.090  57.910  60.810  1.00  0.00           O
ATOM   4867  N   LEU A 322      35.330  56.460  60.290  1.00  0.00           N
ATOM   4868  H   LEU A 322      34.320  56.410  60.220  1.00  0.00           H
ATOM   4869  CA  LEU A 322      36.030  55.220  59.960  1.00  0.00           C
ATOM   4870  HA  LEU A 322      36.570  55.030  60.890  1.00  0.00           H
ATOM   4871  CB  LEU A 322      34.980  54.030  59.910  1.00  0.00           C
ATOM   4872  HB1 LEU A 322      35.110  53.390  59.040  1.00  0.00           H
ATOM   4873  HB2 LEU A 322      33.970  54.450  59.810  1.00  0.00           H
ATOM   4874  CG  LEU A 322      35.010  53.080  61.140  1.00  0.00           C
ATOM   4875  HG  LEU A 322      36.050  52.770  61.290  1.00  0.00           H
ATOM   4876  CD1 LEU A 322      34.510  53.910  62.360  1.00  0.00           C
ATOM   4877 HD11 LEU A 322      34.500  53.190  63.180  1.00  0.00           H
ATOM   4878 HD12 LEU A 322      35.360  54.530  62.630  1.00  0.00           H
ATOM   4879 HD13 LEU A 322      33.600  54.470  62.170  1.00  0.00           H
ATOM   4880  CD2 LEU A 322      33.980  51.920  60.970  1.00  0.00           C
ATOM   4881 HD21 LEU A 322      33.980  51.210  61.800  1.00  0.00           H
ATOM   4882 HD22 LEU A 322      32.970  52.310  60.840  1.00  0.00           H
ATOM   4883 HD23 LEU A 322      34.090  51.420  60.010  1.00  0.00           H
ATOM   4884  C   LEU A 322      36.930  55.300  58.740  1.00  0.00           C
ATOM   4885  O   LEU A 322      38.020  54.740  58.830  1.00  0.00           O
ATOM   4886  N   ILE A 323      36.490  55.960  57.660  1.00  0.00           N
ATOM   4887  H   ILE A 323      35.520  56.240  57.700  1.00  0.00           H
ATOM   4888  CA  ILE A 323      37.390  56.510  56.610  1.00  0.00           C
ATOM   4889  HA  ILE A 323      37.900  55.710  56.080  1.00  0.00           H
ATOM   4890  CB  ILE A 323      36.630  57.260  55.530  1.00  0.00           C
ATOM   4891  HB  ILE A 323      36.110  58.070  56.040  1.00  0.00           H
ATOM   4892  CG2 ILE A 323      37.530  57.950  54.530  1.00  0.00           C
ATOM   4893 HG21 ILE A 323      36.850  58.550  53.900  1.00  0.00           H
ATOM   4894 HG22 ILE A 323      38.250  58.640  54.960  1.00  0.00           H
ATOM   4895 HG23 ILE A 323      38.170  57.220  54.040  1.00  0.00           H
ATOM   4896  CG1 ILE A 323      35.570  56.380  54.830  1.00  0.00           C
ATOM   4897 HG11 ILE A 323      35.210  55.570  55.460  1.00  0.00           H
ATOM   4898 HG12 ILE A 323      36.090  56.020  53.940  1.00  0.00           H
ATOM   4899  CD  ILE A 323      34.360  57.200  54.530  1.00  0.00           C
ATOM   4900  HD1 ILE A 323      33.650  56.580  53.990  1.00  0.00           H
ATOM   4901  HD2 ILE A 323      33.820  57.520  55.420  1.00  0.00           H
ATOM   4902  HD3 ILE A 323      34.520  58.120  53.970  1.00  0.00           H
ATOM   4903  C   ILE A 323      38.530  57.320  57.210  1.00  0.00           C
ATOM   4904  O   ILE A 323      39.680  57.110  56.810  1.00  0.00           O
ATOM   4905  N   GLY A 324      38.300  58.170  58.220  1.00  0.00           N
ATOM   4906  H   GLY A 324      37.320  58.320  58.390  1.00  0.00           H
ATOM   4907  CA  GLY A 324      39.310  58.980  58.870  1.00  0.00           C
ATOM   4908  HA1 GLY A 324      38.810  59.680  59.540  1.00  0.00           H
ATOM   4909  HA2 GLY A 324      39.910  59.490  58.120  1.00  0.00           H
ATOM   4910  C   GLY A 324      40.330  58.220  59.670  1.00  0.00           C
ATOM   4911  O   GLY A 324      41.540  58.210  59.440  1.00  0.00           O
ATOM   4912  N   GLU A 325      39.830  57.300  60.560  1.00  0.00           N
ATOM   4913  H   GLU A 325      38.850  57.240  60.780  1.00  0.00           H
ATOM   4914  CA  GLU A 325      40.650  56.350  61.290  1.00  0.00           C
ATOM   4915  HA  GLU A 325      41.270  57.010  61.890  1.00  0.00           H
ATOM   4916  CB  GLU A 325      39.740  55.470  62.120  1.00  0.00           C
ATOM   4917  HB1 GLU A 325      40.420  54.710  62.500  1.00  0.00           H
ATOM   4918  HB2 GLU A 325      39.040  54.890  61.520  1.00  0.00           H
ATOM   4919  CG  GLU A 325      38.900  56.060  63.160  1.00  0.00           C
ATOM   4920  HG1 GLU A 325      37.940  56.320  62.720  1.00  0.00           H
ATOM   4921  HG2 GLU A 325      39.340  56.960  63.600  1.00  0.00           H
ATOM   4922  CD  GLU A 325      38.740  55.110  64.420  1.00  0.00           C
ATOM   4923  OE1 GLU A 325      39.610  55.100  65.310  1.00  0.00           O
ATOM   4924  OE2 GLU A 325      37.710  54.460  64.550  1.00  0.00           O
ATOM   4925  C   GLU A 325      41.490  55.490  60.350  1.00  0.00           C
ATOM   4926  O   GLU A 325      42.680  55.210  60.660  1.00  0.00           O
ATOM   4927  N   THR A 326      40.850  55.040  59.240  1.00  0.00           N
ATOM   4928  H   THR A 326      39.910  55.350  59.040  1.00  0.00           H
ATOM   4929  CA  THR A 326      41.490  54.090  58.260  1.00  0.00           C
ATOM   4930  HA  THR A 326      41.940  53.270  58.820  1.00  0.00           H
ATOM   4931  CB  THR A 326      40.560  53.730  57.120  1.00  0.00           C
ATOM   4932  HB  THR A 326      40.200  54.680  56.720  1.00  0.00           H
ATOM   4933  CG2 THR A 326      41.150  52.770  56.050  1.00  0.00           C
ATOM   4934 HG21 THR A 326      41.920  53.200  55.410  1.00  0.00           H
ATOM   4935 HG22 THR A 326      41.620  51.940  56.560  1.00  0.00           H
ATOM   4936 HG23 THR A 326      40.340  52.390  55.420  1.00  0.00           H
ATOM   4937  OG1 THR A 326      39.530  52.970  57.690  1.00  0.00           O
ATOM   4938  HG1 THR A 326      39.020  53.610  58.210  1.00  0.00           H
ATOM   4939  C   THR A 326      42.680  54.780  57.640  1.00  0.00           C
ATOM   4940  O   THR A 326      43.700  54.070  57.600  1.00  0.00           O
ATOM   4941  N   ILE A 327      42.680  56.030  57.240  1.00  0.00           N
ATOM   4942  H   ILE A 327      41.770  56.460  57.320  1.00  0.00           H
ATOM   4943  CA  ILE A 327      43.830  56.830  56.770  1.00  0.00           C
ATOM   4944  HA  ILE A 327      44.310  56.270  55.960  1.00  0.00           H
ATOM   4945  CB  ILE A 327      43.280  58.160  56.170  1.00  0.00           C
ATOM   4946  HB  ILE A 327      42.820  58.660  57.020  1.00  0.00           H
ATOM   4947  CG2 ILE A 327      44.520  59.020  55.760  1.00  0.00           C
ATOM   4948 HG21 ILE A 327      44.120  59.880  55.220  1.00  0.00           H
ATOM   4949 HG22 ILE A 327      45.090  59.370  56.620  1.00  0.00           H
ATOM   4950 HG23 ILE A 327      45.230  58.350  55.270  1.00  0.00           H
ATOM   4951  CG1 ILE A 327      42.370  58.110  54.910  1.00  0.00           C
ATOM   4952 HG11 ILE A 327      41.560  57.370  54.970  1.00  0.00           H
ATOM   4953 HG12 ILE A 327      42.920  57.840  54.010  1.00  0.00           H
ATOM   4954  CD  ILE A 327      41.610  59.340  54.620  1.00  0.00           C
ATOM   4955  HD1 ILE A 327      40.770  59.040  54.000  1.00  0.00           H
ATOM   4956  HD2 ILE A 327      41.180  59.670  55.570  1.00  0.00           H
ATOM   4957  HD3 ILE A 327      42.280  60.040  54.130  1.00  0.00           H
ATOM   4958  C   ILE A 327      44.850  57.130  57.840  1.00  0.00           C
ATOM   4959  O   ILE A 327      46.060  56.990  57.580  1.00  0.00           O
ATOM   4960  N   LYS A 328      44.450  57.440  59.090  1.00  0.00           N
ATOM   4961  H   LYS A 328      43.470  57.650  59.200  1.00  0.00           H
ATOM   4962  CA  LYS A 328      45.310  57.640  60.250  1.00  0.00           C
ATOM   4963  HA  LYS A 328      46.010  58.430  59.980  1.00  0.00           H
ATOM   4964  CB  LYS A 328      44.440  57.970  61.490  1.00  0.00           C
ATOM   4965  HB1 LYS A 328      43.760  57.130  61.640  1.00  0.00           H
ATOM   4966  HB2 LYS A 328      43.830  58.860  61.330  1.00  0.00           H
ATOM   4967  CG  LYS A 328      45.270  58.120  62.810  1.00  0.00           C
ATOM   4968  HG1 LYS A 328      45.950  57.280  62.950  1.00  0.00           H
ATOM   4969  HG2 LYS A 328      44.600  58.030  63.660  1.00  0.00           H
ATOM   4970  CD  LYS A 328      46.010  59.490  62.850  1.00  0.00           C
ATOM   4971  HD1 LYS A 328      45.380  60.290  62.460  1.00  0.00           H
ATOM   4972  HD2 LYS A 328      46.910  59.330  62.260  1.00  0.00           H
ATOM   4973  CE  LYS A 328      46.320  59.760  64.330  1.00  0.00           C
ATOM   4974  HE1 LYS A 328      46.770  58.880  64.810  1.00  0.00           H
ATOM   4975  HE2 LYS A 328      45.380  59.970  64.840  1.00  0.00           H
ATOM   4976  NZ  LYS A 328      47.290  60.830  64.470  1.00  0.00           N
ATOM   4977  HZ1 LYS A 328      47.610  60.890  65.430  1.00  0.00           H
ATOM   4978  HZ2 LYS A 328      47.980  60.540  63.800  1.00  0.00           H
ATOM   4979  HZ3 LYS A 328      46.830  61.710  64.280  1.00  0.00           H
ATOM   4980  C   LYS A 328      46.160  56.400  60.550  1.00  0.00           C
ATOM   4981  O   LYS A 328      47.380  56.520  60.620  1.00  0.00           O
ATOM   4982  N   ILE A 329      45.540  55.240  60.700  1.00  0.00           N
ATOM   4983  H   ILE A 329      44.550  55.280  60.560  1.00  0.00           H
ATOM   4984  CA  ILE A 329      46.170  53.940  60.930  1.00  0.00           C
ATOM   4985  HA  ILE A 329      46.860  54.010  61.770  1.00  0.00           H
ATOM   4986  CB  ILE A 329      44.950  52.970  61.200  1.00  0.00           C
ATOM   4987  HB  ILE A 329      44.280  53.000  60.340  1.00  0.00           H
ATOM   4988  CG2 ILE A 329      45.400  51.550  61.520  1.00  0.00           C
ATOM   4989 HG21 ILE A 329      44.530  50.890  61.490  1.00  0.00           H
ATOM   4990 HG22 ILE A 329      46.080  51.110  60.780  1.00  0.00           H
ATOM   4991 HG23 ILE A 329      45.850  51.480  62.520  1.00  0.00           H
ATOM   4992  CG1 ILE A 329      44.210  53.490  62.550  1.00  0.00           C
ATOM   4993 HG11 ILE A 329      43.920  54.530  62.410  1.00  0.00           H
ATOM   4994 HG12 ILE A 329      44.860  53.400  63.420  1.00  0.00           H
ATOM   4995  CD  ILE A 329      42.900  52.710  62.940  1.00  0.00           C
ATOM   4996  HD1 ILE A 329      42.580  53.150  63.890  1.00  0.00           H
ATOM   4997  HD2 ILE A 329      42.250  52.930  62.100  1.00  0.00           H
ATOM   4998  HD3 ILE A 329      43.020  51.650  63.150  1.00  0.00           H
ATOM   4999  C   ILE A 329      47.040  53.490  59.750  1.00  0.00           C
ATOM   5000  O   ILE A 329      48.170  52.970  59.940  1.00  0.00           O
ATOM   5001  N   VAL A 330      46.630  53.850  58.510  1.00  0.00           N
ATOM   5002  H   VAL A 330      45.660  54.090  58.350  1.00  0.00           H
ATOM   5003  CA  VAL A 330      47.530  53.660  57.400  1.00  0.00           C
ATOM   5004  HA  VAL A 330      47.920  52.650  57.520  1.00  0.00           H
ATOM   5005  CB  VAL A 330      46.850  53.740  55.980  1.00  0.00           C
ATOM   5006  HB  VAL A 330      46.000  54.420  55.980  1.00  0.00           H
ATOM   5007  CG1 VAL A 330      47.820  53.890  54.810  1.00  0.00           C
ATOM   5008 HG11 VAL A 330      47.370  53.880  53.820  1.00  0.00           H
ATOM   5009 HG12 VAL A 330      48.330  54.850  54.870  1.00  0.00           H
ATOM   5010 HG13 VAL A 330      48.570  53.100  54.860  1.00  0.00           H
ATOM   5011  CG2 VAL A 330      46.220  52.430  55.720  1.00  0.00           C
ATOM   5012 HG21 VAL A 330      46.890  51.580  55.740  1.00  0.00           H
ATOM   5013 HG22 VAL A 330      45.390  52.230  56.390  1.00  0.00           H
ATOM   5014 HG23 VAL A 330      45.760  52.420  54.730  1.00  0.00           H
ATOM   5015  C   VAL A 330      48.800  54.520  57.510  1.00  0.00           C
ATOM   5016  O   VAL A 330      49.890  53.970  57.420  1.00  0.00           O
ATOM   5017  N   ILE A 331      48.610  55.830  57.780  1.00  0.00           N
ATOM   5018  H   ILE A 331      47.680  56.210  57.890  1.00  0.00           H
ATOM   5019  CA  ILE A 331      49.730  56.730  57.630  1.00  0.00           C
ATOM   5020  HA  ILE A 331      50.260  56.430  56.720  1.00  0.00           H
ATOM   5021  CB  ILE A 331      49.220  58.180  57.480  1.00  0.00           C
ATOM   5022  HB  ILE A 331      48.510  58.320  58.300  1.00  0.00           H
ATOM   5023  CG2 ILE A 331      50.300  59.260  57.730  1.00  0.00           C
ATOM   5024 HG21 ILE A 331      49.990  60.280  57.490  1.00  0.00           H
ATOM   5025 HG22 ILE A 331      50.420  59.230  58.810  1.00  0.00           H
ATOM   5026 HG23 ILE A 331      51.190  59.040  57.140  1.00  0.00           H
ATOM   5027  CG1 ILE A 331      48.570  58.360  56.050  1.00  0.00           C
ATOM   5028 HG11 ILE A 331      47.870  57.540  55.910  1.00  0.00           H
ATOM   5029 HG12 ILE A 331      49.340  58.150  55.310  1.00  0.00           H
ATOM   5030  CD  ILE A 331      48.030  59.770  55.820  1.00  0.00           C
ATOM   5031  HD1 ILE A 331      47.540  59.740  54.850  1.00  0.00           H
ATOM   5032  HD2 ILE A 331      47.260  59.950  56.570  1.00  0.00           H
ATOM   5033  HD3 ILE A 331      48.820  60.520  55.890  1.00  0.00           H
ATOM   5034  C   ILE A 331      50.650  56.400  58.820  1.00  0.00           C
ATOM   5035  O   ILE A 331      51.860  56.410  58.640  1.00  0.00           O
ATOM   5036  N   GLU A 332      50.150  56.250  60.030  1.00  0.00           N
ATOM   5037  H   GLU A 332      49.160  56.330  60.200  1.00  0.00           H
ATOM   5038  CA  GLU A 332      51.010  56.310  61.260  1.00  0.00           C
ATOM   5039  HA  GLU A 332      51.990  56.690  60.940  1.00  0.00           H
ATOM   5040  CB  GLU A 332      50.360  57.240  62.260  1.00  0.00           C
ATOM   5041  HB1 GLU A 332      50.990  57.250  63.150  1.00  0.00           H
ATOM   5042  HB2 GLU A 332      49.340  56.910  62.460  1.00  0.00           H
ATOM   5043  CG  GLU A 332      50.280  58.700  61.680  1.00  0.00           C
ATOM   5044  HG1 GLU A 332      49.470  58.690  60.950  1.00  0.00           H
ATOM   5045  HG2 GLU A 332      51.240  59.040  61.300  1.00  0.00           H
ATOM   5046  CD  GLU A 332      49.920  59.740  62.710  1.00  0.00           C
ATOM   5047  OE1 GLU A 332      49.180  60.700  62.410  1.00  0.00           O
ATOM   5048  OE2 GLU A 332      50.260  59.570  63.920  1.00  0.00           O
ATOM   5049  C   GLU A 332      51.360  54.990  61.910  1.00  0.00           C
ATOM   5050  O   GLU A 332      52.340  54.910  62.640  1.00  0.00           O
ATOM   5051  N   ASP A 333      50.580  53.970  61.600  1.00  0.00           N
ATOM   5052  H   ASP A 333      49.720  54.180  61.110  1.00  0.00           H
ATOM   5053  CA  ASP A 333      50.970  52.590  61.940  1.00  0.00           C
ATOM   5054  HA  ASP A 333      51.790  52.630  62.660  1.00  0.00           H
ATOM   5055  CB  ASP A 333      49.860  51.790  62.700  1.00  0.00           C
ATOM   5056  HB1 ASP A 333      50.280  50.810  62.950  1.00  0.00           H
ATOM   5057  HB2 ASP A 333      49.050  51.590  62.000  1.00  0.00           H
ATOM   5058  CG  ASP A 333      49.320  52.470  63.930  1.00  0.00           C
ATOM   5059  OD1 ASP A 333      50.130  52.760  64.840  1.00  0.00           O
ATOM   5060  OD2 ASP A 333      48.050  52.670  64.100  1.00  0.00           O
[truncated: 6,746,849 more chars]
