# Supplementary material for: Identification and validation of biomarkers associated with lactic acid metabolism in diabetic nephropathy
Source: PeerJ. 2026 Mar 3;14:e20761. doi: 10.7717/peerj.20761 (PMC12965171; doi:10.7717/peerj.20761)
Supplement: Supplemental Information 57 [file peerj-14-20761-s057.xvg]

# This file was created Mon Jul 14 02:50:06 2025
# Created by:
#                       :-) GROMACS - gmx rmsf, 2023.2 (-:
# 
# Executable:   /usr/local/gromacs/bin/gmx
# Data prefix:  /usr/local/gromacs
# Working dir:  /root/autodl-tmp/102_NJZK-20403-7-2/PTGS2_CIMICOXIB-67890
# Command line:
#   gmx rmsf -s md_0_1.tpr -f md_nopbc.xtc -o rmsf.xvg -res
# gmx rmsf is part of G R O M A C S:
#
# GRowing Old MAkes el Chrono Sweat
#
@    title "RMS fluctuation"
@    xaxis  label "Residue"
@    yaxis  label "(nm)"
@TYPE xy
   19   0.1963
   20   0.2077
   21   0.1726
   22   0.1563
   23   0.2145
   24   0.2120
   25   0.1720
   26   0.1797
   27   0.2190
   28   0.1548
   29   0.1382
   30   0.1409
   31   0.2013
   32   0.1778
   33   0.2763
   34   0.2318
   35   0.2697
   36   0.2577
   37   0.3539
   38   0.2808
   39   0.2885
   40   0.2280
   41   0.3060
   42   0.2290
   43   0.2367
   44   0.2386
   45   0.2778
   46   0.3496
   47   0.1899
   48   0.2267
   49   0.2141
   50   0.3405
   51   0.3069
   52   0.3743
   53   0.2844
   54   0.2203
   55   0.2712
   56   0.3050
   57   0.2699
   58   0.3053
   59   0.4096
   60   0.3349
   61   0.2360
   62   0.3560
   63   0.3181
   64   0.2674
   65   0.2284
   66   0.3642
   67   0.2953
   68   0.3229
   69   0.1953
   70   0.2261
   71   0.2346
   72   0.2946
   73   0.2001
   74   0.1539
   75   0.1430
   76   0.1716
   77   0.1455
   78   0.0967
   79   0.1116
   80   0.1632
   81   0.1901
   82   0.1840
   83   0.1560
   84   0.1664
   85   0.1176
   86   0.1840
   87   0.1684
   88   0.1257
   89   0.1106
   90   0.1882
   91   0.1474
   92   0.1411
   93   0.2332
   94   0.1435
   95   0.1102
   96   0.1557
   97   0.1303
   98   0.1221
   99   0.1040
  100   0.1407
  101   0.1630
  102   0.1365
  103   0.1573
  104   0.1928
  105   0.1766
  106   0.1118
  107   0.1446
  108   0.2546
  109   0.1459
  110   0.1586
  111   0.1511
  112   0.1493
  113   0.1306
  114   0.1049
  115   0.1375
  116   0.1094
  117   0.1396
  118   0.1236
  119   0.1932
  120   0.2544
  121   0.1291
  122   0.2497
  123   0.1632
  124   0.1582
  125   0.3790
  126   0.2596
  127   0.1706
  128   0.2339
  129   0.1619
  130   0.1458
  131   0.1112
  132   0.1021
  133   0.1109
  134   0.0702
  135   0.0854
  136   0.0742
  137   0.0889
  138   0.0937
  139   0.0937
  140   0.1032
  141   0.1196
  142   0.1314
  143   0.2086
  144   0.1784
  145   0.1198
  146   0.1334
  147   0.1137
  148   0.1116
  149   0.0975
  150   0.1135
  151   0.1452
  152   0.1513
  153   0.1297
  154   0.1874
  155   0.2262
  156   0.2070
  157   0.0963
  158   0.0823
  159   0.1007
  160   0.0806
  161   0.1330
  162   0.1322
  163   0.0671
  164   0.0959
  165   0.1259
  166   0.1092
  167   0.0734
  168   0.0687
  169   0.0938
  170   0.0613
  171   0.2227
  172   0.1574
  173   0.0780
  174   0.0840
  175   0.0822
  176   0.0863
  177   0.1364
  178   0.2383
  179   0.0785
  180   0.0586
  181   0.0490
  182   0.0805
  183   0.0726
  184   0.0653
  185   0.0616
  186   0.0825
  187   0.0635
  188   0.0667
  189   0.1016
  190   0.1018
  191   0.0867
  192   0.0729
  193   0.1004
  194   0.0867
  195   0.0904
  196   0.0692
  197   0.0814
  198   0.0761
  199   0.1107
  200   0.2848
  201   0.2233
  202   0.1296
  203   0.0856
  204   0.0833
  205   0.0812
  206   0.1045
  207   0.0747
  208   0.1185
  209   0.0829
  210   0.1066
  211   0.0822
  212   0.0781
  213   0.0770
  214   0.0960
  215   0.0838
  216   0.0790
  217   0.0773
  218   0.0736
  219   0.0737
  220   0.0923
  221   0.0834
  222   0.1173
  223   0.1156
  224   0.1265
  225   0.1145
  226   0.1020
  227   0.0944
  228   0.1350
  229   0.1228
  230   0.0991
  231   0.1158
  232   0.1112
  233   0.1580
  234   0.1907
  235   0.1380
  236   0.0970
  237   0.1026
  238   0.1071
  239   0.1054
  240   0.0986
  241   0.0983
  242   0.1083
  243   0.1110
  244   0.1744
  245   0.1216
  246   0.1290
  247   0.1090
  248   0.0898
  249   0.0791
  250   0.0831
  251   0.1132
  252   0.1058
  253   0.1916
  254   0.1575
  255   0.1007
  256   0.1755
  257   0.1173
  258   0.1937
  259   0.1000
  260   0.1205
  261   0.0910
  262   0.1076
  263   0.1457
  264   0.2108
  265   0.1158
  266   0.1260
  267   0.1794
  268   0.1245
  269   0.1079
  270   0.1244
  271   0.0879
  272   0.0849
  273   0.0808
  274   0.0852
  275   0.1017
  276   0.1383
  277   0.0954
  278   0.0740
  279   0.0738
  280   0.0937
  281   0.0865
  282   0.0676
  283   0.0626
  284   0.0688
  285   0.0709
  286   0.0863
  287   0.0581
  288   0.0622
  289   0.0638
  290   0.0937
  291   0.0836
  292   0.1107
  293   0.0623
  294   0.0843
  295   0.0861
  296   0.0781
  297   0.0911
  298   0.0830
  299   0.0977
  300   0.1364
  301   0.1221
  302   0.1047
  303   0.1834
  304   0.2066
  305   0.1773
  306   0.2393
  307   0.1998
  308   0.2638
  309   0.1717
  310   0.1243
  311   0.1286
  312   0.1364
  313   0.1745
  314   0.1045
  315   0.0843
  316   0.1403
  317   0.0785
  318   0.0851
  319   0.0740
  320   0.1156
  321   0.0741
  322   0.0977
  323   0.0750
  324   0.0762
  325   0.1100
  326   0.0926
  327   0.1138
  328   0.1255
  329   0.1133
  330   0.0817
  331   0.0972
  332   0.1201
  333   0.1277
  334   0.0886
  335   0.0826
  336   0.1021
  337   0.0877
  338   0.1232
  339   0.0908
  340   0.0841
  341   0.0886
  342   0.1174
  343   0.0897
  344   0.1694
  345   0.0975
  346   0.1373
  347   0.1365
  348   0.1394
  349   0.1312
  350   0.1947
  351   0.1650
  352   0.1741
  353   0.2531
  354   0.2490
  355   0.2733
  356   0.2647
  357   0.1605
  358   0.1909
  359   0.1199
  360   0.2312
  361   0.0968
  362   0.0987
  363   0.0735
  364   0.0721
  365   0.0663
  366   0.0698
  367   0.0727
  368   0.0753
  369   0.0629
  370   0.0917
  371   0.0696
  372   0.0756
  373   0.0644
  374   0.0733
  375   0.0576
  376   0.0772
  377   0.0812
  378   0.0660
  379   0.1077
  380   0.0792
  381   0.0737
  382   0.1611
  383   0.0891
  384   0.1430
  385   0.1710
  386   0.1417
  387   0.1632
  388   0.0782
  389   0.1310
  390   0.0710
  391   0.1128
  392   0.1466
  393   0.0776
  394   0.1298
  395   0.0965
  396   0.0850
  397   0.0796
  398   0.0998
  399   0.1036
  400   0.1126
  401   0.1308
  402   0.1383
  403   0.0894
  404   0.0872
  405   0.1095
  406   0.1045
  407   0.1554
  408   0.0881
  409   0.0866
  410   0.1284
  411   0.0685
  412   0.1003
  413   0.0771
  414   0.1807
  415   0.0592
  416   0.0963
  417   0.0577
  418   0.0529
  419   0.0681
  420   0.0726
  421   0.0606
  422   0.0627
  423   0.0549
  424   0.1090
  425   0.0534
  426   0.0594
  427   0.0626
  428   0.0749
  429   0.0767
  430   0.0894
  431   0.1047
  432   0.1730
  433   0.1011
  434   0.0796
  435   0.1015
  436   0.0742
  437   0.0703
  438   0.0706
  439   0.1167
  440   0.1233
  441   0.0703
  442   0.0697
  443   0.1336
  444   0.0871
  445   0.1265
  446   0.0715
  447   0.1118
  448   0.0930
  449   0.0704
  450   0.0716
  451   0.1069
  452   0.0821
  453   0.0699
  454   0.1041
  455   0.1249
  456   0.1457
  457   0.1204
  458   0.0817
  459   0.1159
  460   0.0734
  461   0.0725
  462   0.1404
  463   0.0801
  464   0.0816
  465   0.1242
  466   0.1029
  467   0.0713
  468   0.0758
  469   0.0951
  470   0.1611
  471   0.1640
  472   0.1922
  473   0.1081
  474   0.0878
  475   0.0962
  476   0.1272
  477   0.0880
  478   0.1255
  479   0.1085
  480   0.1085
  481   0.0862
  482   0.1024
  483   0.1499
  484   0.0794
  485   0.1150
  486   0.0941
  487   0.1049
  488   0.0671
  489   0.0801
  490   0.0603
  491   0.0654
  492   0.0602
  493   0.0711
  494   0.0936
  495   0.0881
  496   0.0792
  497   0.1161
  498   0.0712
  499   0.1039
  500   0.0938
  501   0.1314
  502   0.0805
  503   0.1060
  504   0.0782
  505   0.0684
  506   0.0823
  507   0.0672
  508   0.1098
  509   0.0948
  510   0.0898
  511   0.0704
  512   0.0680
  513   0.0812
  514   0.0837
  515   0.1166
  516   0.0751
  517   0.1353
  518   0.1086
  519   0.0986
  520   0.1210
  521   0.1389
  522   0.1307
  523   0.1682
  524   0.2024
  525   0.1576
  526   0.1099
  527   0.1600
  528   0.2011
  529   0.1986
  530   0.2085
  531   0.1163
  532   0.1832
  533   0.1163
  534   0.1386
  535   0.1159
  536   0.1048
  537   0.1329
  538   0.1135
  539   0.1813
  540   0.1971
  541   0.1190
  542   0.1449
  543   0.2261
  544   0.1533
  545   0.0987
  546   0.1777
  547   0.1245
  548   0.0915
  549   0.0877
  550   0.1271
  551   0.1659
  552   0.0851
  553   0.0943
  554   0.0795
  555   0.0752
  556   0.0900
  557   0.0639
  558   0.0902
  559   0.1719
  560   0.1131
  561   0.0881
  562   0.0880
  563   0.1432
  564   0.1010
  565   0.0804
  566   0.0626
  567   0.0789
  568   0.0824
  569   0.1041
  570   0.1513
  571   0.1424
  572   0.2343
  573   0.1595
  574   0.1376
  575   0.2560
  576   0.2255
  577   0.1536
  578   0.1796
  579   0.2470
  580   0.3501
  581   0.3606
  582   0.4490
  583   0.3940
  584   0.2885
  585   0.5567
  586   0.3503
  587   0.3347
  588   0.3522
  589   0.4710
  590   0.5798
  591   0.4039
  592   0.5006
  593   0.5633
  594   0.4834
  595   0.3184
  596   0.4402
  597   0.6051
  598   0.9383
  599   1.1378
  600   1.3226
  601   1.4080
  602   1.6181
  603   1.5437
  604   1.6315
