# Supplementary material for: Identification and validation of biomarkers associated with lactic acid metabolism in diabetic nephropathy
Source: PeerJ. 2026 Mar 3;14:e20761. doi: 10.7717/peerj.20761 (PMC12965171; doi:10.7717/peerj.20761)
Supplement: Supplemental Information 58 [file peerj-14-20761-s058.xvg]

# This file was created Mon Jul 14 02:49:45 2025
# Created by:
#                       :-) GROMACS - gmx rms, 2023.2 (-:
# 
# Executable:   /usr/local/gromacs/bin/gmx
# Data prefix:  /usr/local/gromacs
# Working dir:  /root/autodl-tmp/102_NJZK-20403-7-2/PTGS2_CIMICOXIB-67890
# Command line:
#   gmx rms -s md_0_1.tpr -f md_nopbc.xtc -o rmsd.xvg -tu ns
# gmx rms is part of G R O M A C S:
#
# Green Red Orange Magenta Azure Cyan Skyblue
#
@    title "RMSD"
@    xaxis  label "Time (ns)"
@    yaxis  label "RMSD (nm)"
@TYPE xy
@ subtitle "MOL after lsq fit to Protein"
   0.0000000    0.0004505
   0.0300000    0.0899029
   0.0600000    0.1953340
   0.0900000    0.3537235
   0.1200000    0.3496606
   0.1500000    0.4602588
   0.1800000    0.4966972
   0.2100000    0.5477018
   0.2400000    0.6370234
   0.2700000    0.6456944
   0.3000000    0.7812808
   0.3300000    0.8021262
   0.3600000    0.7453312
   0.3900000    0.5328994
   0.4200000    0.5824974
   0.4500000    0.5490524
   0.4800000    0.5531986
   0.5100001    0.6121185
   0.5400000    0.5345594
   0.5700001    0.6764024
   0.6000000    0.6716148
   0.6300001    0.7386352
   0.6600000    0.5766730
   0.6900001    0.4790703
   0.7200000    0.4486141
   0.7500001    0.4787213
   0.7800000    0.5845634
   0.8100001    0.7084466
   0.8400000    0.6049475
   0.8700001    0.5217071
   0.9000000    0.4671212
   0.9300001    0.4363791
   0.9600000    0.4872422
   0.9900001    0.5199922
   1.0200001    0.4594050
   1.0500001    0.5175228
   1.0800000    0.5741092
   1.1100000    0.4950950
   1.1400001    0.7343993
   1.1700001    0.5711082
   1.2000000    0.6849344
   1.2300000    0.9202228
   1.2600001    1.1735394
   1.2900001    1.1308639
   1.3200001    1.0021666
   1.3500000    0.9392581
   1.3800001    1.0124683
   1.4100001    1.1112030
   1.4400001    1.0875183
   1.4700000    0.9953372
   1.5000001    1.1436633
   1.5300001    1.0595366
   1.5600001    1.0023793
   1.5900000    1.0284545
   1.6200001    1.0531855
   1.6500001    1.0404561
   1.6800001    1.0353032
   1.7100000    1.0392864
   1.7400001    0.9558998
   1.7700001    1.0456719
   1.8000001    0.9893980
   1.8300000    1.0133562
   1.8600001    1.0189075
   1.8900001    0.9661813
   1.9200001    1.0373285
   1.9500000    1.0820395
   1.9800001    0.9972798
   2.0100000    1.0642085
   2.0400002    0.9664910
   2.0700002    1.0215946
   2.1000001    0.9899791
   2.1300001    0.9313897
   2.1600001    1.0919719
   2.1900001    0.9990087
   2.2200000    1.0416521
   2.2500000    1.0744264
   2.2800002    1.0480191
   2.3100002    1.0609337
   2.3400002    1.1009214
   2.3700001    1.0489944
   2.4000001    1.1112639
   2.4300001    1.0345145
   2.4600000    1.1396235
   2.4900000    1.0447966
   2.5200002    1.0761480
   2.5500002    0.9508097
   2.5800002    1.1012242
   2.6100001    1.0403585
   2.6400001    1.1043298
   2.6700001    1.0681332
   2.7000000    0.9678000
   2.7300000    1.0323623
   2.7600002    0.9740410
   2.7900002    0.9246550
   2.8200002    0.9888824
   2.8500001    0.9527985
   2.8800001    1.1655594
   2.9100001    1.1022789
   2.9400001    1.0632083
   2.9700000    1.1363245
   3.0000002    1.0660607
   3.0300002    1.0953422
   3.0600002    1.0802608
   3.0900002    1.0937167
   3.1200001    1.1397289
   3.1500001    1.1165223
   3.1800001    1.1582444
   3.2100000    0.8523055
   3.2400002    1.1123737
   3.2700002    1.0032842
   3.3000002    1.0596129
   3.3300002    0.9804967
   3.3600001    0.9686421
   3.3900001    0.9657755
   3.4200001    0.9666908
   3.4500000    0.7911835
   3.4800003    1.0141485
   3.5100002    0.9528428
   3.5400002    0.9484708
   3.5700002    1.2049952
   3.6000001    1.1350106
   3.6300001    1.1750460
   3.6600001    1.1403468
   3.6900001    1.2206146
   3.7200003    1.1471609
   3.7500002    1.1087724
   3.7800002    1.0889261
   3.8100002    1.0391033
   3.8400002    1.1746632
   3.8700001    1.1070451
   3.9000001    1.1717439
   3.9300003    1.1237507
   3.9600003    1.0943377
   3.9900002    1.0039940
   4.0200000    1.1325061
   4.0500002    1.1291087
   4.0800004    1.2423997
   4.1100001    1.2119414
   4.1400003    1.1744339
   4.1700001    1.1584187
   4.2000003    1.2567605
   4.2300000    1.1373208
   4.2600002    1.0703583
   4.2900004    1.0648321
   4.3200002    1.2018502
   4.3500004    0.9838752
   4.3800001    1.1239501
   4.4100003    1.0559261
   4.4400001    1.0050683
   4.4700003    0.9917697
   4.5000000    1.0491834
   4.5300002    1.0629113
   4.5600004    1.0816559
   4.5900002    1.0258571
   4.6200004    1.0651464
   4.6500001    1.1444156
   4.6800003    1.2125359
   4.7100000    1.1317509
   4.7400002    1.1554071
   4.7700005    1.1059043
   4.8000002    1.2227429
   4.8300004    1.1691647
   4.8600001    1.1426739
   4.8900003    1.2283381
   4.9200001    1.1489701
   4.9500003    1.2903731
   4.9800000    1.2892396
   5.0100002    1.1344761
   5.0400004    1.2761804
   5.0700002    1.1940187
   5.1000004    0.9810398
   5.1300001    0.9953517
   5.1600003    1.0278296
   5.1900001    1.1763343
   5.2200003    1.1839362
   5.2500005    0.8714119
   5.2800002    1.0243684
   5.3100004    1.1099453
   5.3400002    1.1783807
   5.3700004    1.0581764
   5.4000001    1.1417706
   5.4300003    1.0184562
   5.4600000    1.1330739
   5.4900002    1.0030943
   5.5200005    0.9834858
   5.5500002    1.1314241
   5.5800004    1.1701232
   5.6100001    1.0625033
   5.6400003    0.9607154
   5.6700001    0.9379862
   5.7000003    1.0270903
   5.7300005    1.1288397
   5.7600002    1.1347737
   5.7900004    1.1070405
   5.8200002    1.1551138
   5.8500004    1.1160389
   5.8800001    1.0945369
   5.9100003    1.1208756
   5.9400001    1.1067982
   5.9700003    1.1676203
   6.0000005    1.0455859
   6.0300002    1.0235662
   6.0600004    1.1145563
   6.0900002    1.1264830
   6.1200004    1.2603052
   6.1500001    1.0921062
   6.1800003    1.1273297
   6.2100005    1.2049230
   6.2400002    1.1249225
   6.2700005    1.2114551
   6.3000002    1.1793349
   6.3300004    1.1092856
   6.3600001    1.1650256
   6.3900003    1.1754321
   6.4200001    1.1783807
   6.4500003    1.1081877
   6.4800005    1.2086477
   6.5100002    1.1180745
   6.5400004    1.1606672
   6.5700002    1.2448157
   6.6000004    1.1776755
   6.6300001    1.1440942
   6.6600003    1.1462351
   6.6900005    1.1035855
   6.7200003    1.2224764
   6.7500005    1.1308609
   6.7800002    1.0457126
   6.8100004    1.1061736
   6.8400002    1.0778096
   6.8700004    1.2550563
   6.9000001    1.2930357
   6.9300003    1.3362049
   6.9600005    1.2986113
   6.9900002    1.4724798
   7.0200005    1.5189439
   7.0500002    1.4829268
   7.0800004    1.7584738
   7.1100001    1.6417019
   7.1400003    1.6634918
   7.1700006    1.7523144
   7.2000003    1.7856672
   7.2300005    1.6455497
   7.2600002    1.6900197
   7.2900004    1.6917567
   7.3200002    1.6356226
   7.3500004    1.6482390
   7.3800001    1.6985896
   7.4100003    1.7152480
   7.4400005    1.7719378
   7.4700003    1.6435558
   7.5000005    1.7225746
   7.5300002    1.6961244
   7.5600004    1.6339014
   7.5900002    1.7478815
   7.6200004    1.6961060
   7.6500006    1.7438506
   7.6800003    1.6841595
   7.7100005    1.6986349
   7.7400002    1.6847799
   7.7700005    1.6713314
   7.8000002    1.6461647
   7.8300004    1.6961483
   7.8600006    1.7113867
   7.8900003    1.6629786
   7.9200006    1.6835928
   7.9500003    1.6917945
   7.9800005    1.6572256
   8.0100002    1.6723247
   8.0400000    1.6352906
   8.0700006    1.7181334
   8.1000004    1.7380832
   8.1300001    1.6735525
   8.1600008    1.7068449
   8.1900005    1.7251657
   8.2200003    1.7028106
   8.2500000    1.7179315
   8.2800007    1.6952087
   8.3100004    1.6504858
   8.3400002    1.6335969
   8.3700008    1.6635425
   8.4000006    1.6542891
   8.4300003    1.6708846
   8.4600000    1.6984657
   8.4900007    1.6923232
   8.5200005    1.7137970
   8.5500002    1.6852871
   8.5800009    1.6943879
   8.6100006    1.6951782
   8.6400003    1.7259773
   8.6700001    1.6862959
   8.7000008    1.7009677
   8.7300005    1.6801932
   8.7600002    1.6784722
   8.7900000    1.6597866
   8.8200006    1.6575594
   8.8500004    1.6705930
   8.8800001    1.6608500
   8.9100008    1.6830896
   8.9400005    1.6959635
   8.9700003    1.6799489
   9.0000000    1.7026012
   9.0300007    1.7209090
   9.0600004    1.7286471
   9.0900002    1.7209908
   9.1200008    1.7454333
   9.1500006    1.7193507
   9.1800003    1.6827495
   9.2100000    1.7043582
   9.2400007    1.7295414
   9.2700005    1.6939642
   9.3000002    1.6260663
   9.3300009    1.6933732
   9.3600006    1.6325099
   9.3900003    1.6195078
   9.4200001    1.7371975
   9.4500008    1.6655768
   9.4800005    1.7262844
   9.5100002    1.6525054
   9.5400009    1.6675910
   9.5700006    1.6958956
   9.6000004    1.6033014
   9.6300001    1.6320175
   9.6600008    1.6168272
   9.6900005    1.6336726
   9.7200003    1.6204301
   9.7500000    1.6877335
   9.7800007    1.6479095
   9.8100004    1.6631230
   9.8400002    1.7137804
   9.8700008    1.7144336
   9.9000006    1.6874547
   9.9300003    1.6665305
   9.9600000    1.7056773
   9.9900007    1.6618936
  10.0200005    1.6525285
  10.0500002    1.6325234
  10.0800009    1.6046227
  10.1100006    1.5981970
  10.1400003    1.6267105
  10.1700001    1.6632221
  10.2000008    1.6271770
  10.2300005    1.6346160
  10.2600002    1.5984958
  10.2900009    1.6723366
  10.3200006    1.6201437
  10.3500004    1.7001669
  10.3800001    1.6463735
  10.4100008    1.6438352
  10.4400005    1.6182032
  10.4700003    1.6139653
  10.5000010    1.6071668
  10.5300007    1.6017933
  10.5600004    1.6225792
  10.5900002    1.5960248
  10.6200008    1.5695424
  10.6500006    1.6001570
  10.6800003    1.6657438
  10.7100000    1.6305760
  10.7400007    1.6901106
  10.7700005    1.6969187
  10.8000002    1.6475105
  10.8300009    1.6383628
  10.8600006    1.6724672
  10.8900003    1.6251254
  10.9200001    1.6481994
  10.9500008    1.6810911
  10.9800005    1.6781143
  11.0100002    1.7256614
  11.0400009    1.6639670
  11.0700006    1.6015576
  11.1000004    1.6689020
  11.1300001    1.6743474
  11.1600008    1.6182384
  11.1900005    1.6279837
  11.2200003    1.6383559
  11.2500010    1.6994082
  11.2800007    1.6213422
  11.3100004    1.6448333
  11.3400002    1.6535038
  11.3700008    1.6036742
  11.4000006    1.6496887
  11.4300003    1.6708523
  11.4600010    1.6643602
  11.4900007    1.6160145
  11.5200005    1.6286711
  11.5500002    1.6410570
  11.5800009    1.6773678
  11.6100006    1.6884636
  11.6400003    1.6924528
  11.6700010    1.6260211
  11.7000008    1.6740139
  11.7300005    1.6652074
  11.7600002    1.6676294
  11.7900009    1.6279619
  11.8200006    1.6789776
  11.8500004    1.6339517
  11.8800001    1.6331199
  11.9100008    1.6457573
  11.9400005    1.6097382
  11.9700003    1.6339843
  12.0000010    1.6094879
  12.0300007    1.6778897
  12.0600004    1.5981649
  12.0900002    1.5981735
  12.1200008    1.6104178
  12.1500006    1.6319534
  12.1800003    1.6313536
  12.2100010    1.5953342
  12.2400007    1.5843269
  12.2700005    1.5896664
  12.3000002    1.6250639
  12.3300009    1.6185222
  12.3600006    1.5980160
  12.3900003    1.6386589
  12.4200010    1.6431959
  12.4500008    1.6153249
  12.4800005    1.6183633
  12.5100002    1.7094127
  12.5400009    1.7113408
  12.5700006    1.6407360
  12.6000004    1.5962967
  12.6300011    1.6607060
  12.6600008    1.7031605
  12.6900005    1.6139848
  12.7200003    1.5559602
  12.7500010    1.5881530
  12.7800007    1.6034430
  12.8100004    1.6258119
  12.8400002    1.6326039
  12.8700008    1.6164299
  12.9000006    1.6310503
  12.9300003    1.6529888
  12.9600010    1.6603954
  12.9900007    1.6603265
  13.0200005    1.6365681
  13.0500002    1.6234307
  13.0800009    1.6186551
  13.1100006    1.6200298
  13.1400003    1.6424655
  13.1700010    1.6465927
  13.2000008    1.7022073
  13.2300005    1.6772990
  13.2600002    1.6363109
  13.2900009    1.7451247
  13.3200006    1.7090445
  13.3500004    1.6731584
  13.3800011    1.6392643
  13.4100008    1.6517967
  13.4400005    1.6413164
  13.4700003    1.5787795
  13.5000010    1.6053914
  13.5300007    1.5916913
  13.5600004    1.6139337
  13.5900011    1.5927066
  13.6200008    1.6631880
  13.6500006    1.5953667
  13.6800003    1.6415688
  13.7100010    1.5959302
  13.7400007    1.6597360
  13.7700005    1.5730234
  13.8000002    1.6379396
  13.8300009    1.5978060
  13.8600006    1.6100167
  13.8900003    1.5908912
  13.9200010    1.5578135
  13.9500008    1.6649228
  13.9800005    1.6802610
  14.0100002    1.5599396
  14.0400009    1.5713935
  14.0700006    1.6319816
  14.1000004    1.5895666
  14.1300011    1.6094645
  14.1600008    1.5828199
  14.1900005    1.6221985
  14.2200003    1.6398728
  14.2500010    1.6199325
  14.2800007    1.5688481
  14.3100004    1.5896988
  14.3400011    1.5871772
  14.3700008    1.6470617
  14.4000006    1.6153952
  14.4300003    1.6433437
  14.4600010    1.5118963
  14.4900007    1.6209257
  14.5200005    1.6309804
  14.5500011    1.5750664
  14.5800009    1.6219376
  14.6100006    1.5894738
  14.6400003    1.6179854
  14.6700010    1.6339138
  14.7000008    1.6579640
  14.7300005    1.6752121
  14.7600002    1.6045734
  14.7900009    1.5925800
  14.8200006    1.6033334
  14.8500004    1.6085486
  14.8800011    1.6703969
  14.9100008    1.6282147
  14.9400005    1.6325674
  14.9700003    1.6288149
  15.0000010    1.6261697
  15.0300007    1.6509788
  15.0600004    1.5609614
  15.0900011    1.5861284
  15.1200008    1.6345853
  15.1500006    1.6485292
  15.1800003    1.6223396
  15.2100010    1.6093252
  15.2400007    1.6092925
  15.2700005    1.6450925
  15.3000011    1.6432335
  15.3300009    1.6419345
  15.3600006    1.6226954
  15.3900003    1.6313449
  15.4200010    1.6260116
  15.4500008    1.6336136
  15.4800005    1.6618394
  15.5100012    1.6141083
  15.5400009    1.5881808
  15.5700006    1.6507804
  15.6000004    1.6001312
  15.6300011    1.6538279
  15.6600008    1.6008023
  15.6900005    1.6173289
  15.7200012    1.5805007
  15.7500010    1.6554850
  15.7800007    1.7072780
  15.8100004    1.6602628
  15.8400011    1.6241391
  15.8700008    1.6851717
  15.9000006    1.6677133
  15.9300003    1.6939943
  15.9600010    1.6841578
  15.9900007    1.6923558
  16.0200005    1.6510390
  16.0500011    1.6902364
  16.0799999    1.6388389
  16.1100006    1.6160253
  16.1400013    1.6597422
  16.1700001    1.6452876
  16.2000008    1.5812056
  16.2300014    1.5807520
  16.2600002    1.6127090
  16.2900009    1.6427121
  16.3200016    1.6271240
  16.3500004    1.6399990
  16.3800011    1.6629757
  16.4099998    1.5924504
  16.4400005    1.6132253
  16.4700012    1.6619772
  16.5000000    1.6482466
  16.5300007    1.5916079
  16.5600014    1.5620064
  16.5900002    1.6478449
  16.6200008    1.6421837
  16.6500015    1.6124202
  16.6800003    1.6296821
  16.7100010    1.5845925
  16.7400017    1.5621479
  16.7700005    1.5761311
  16.8000011    1.6249956
  16.8299999    1.6615635
  16.8600006    1.5965354
  16.8900013    1.5880108
  16.9200001    1.6084583
  16.9500008    1.5923588
  16.9800014    1.5679480
  17.0100002    1.5900044
  17.0400009    1.6691241
  17.0700016    1.6209189
  17.1000004    1.6518846
  17.1300011    1.6430044
  17.1600018    1.5842024
  17.1900005    1.5487615
  17.2200012    1.6400640
  17.2500000    1.5571032
  17.2800007    1.5595845
  17.3100014    1.5523299
  17.3400002    1.6089156
  17.3700008    1.5918475
  17.4000015    1.6072823
  17.4300003    1.6011541
  17.4600010    1.5991735
  17.4900017    1.6436418
  17.5200005    1.6186253
  17.5500011    1.5571074
  17.5799999    1.5982558
  17.6100006    1.6122959
  17.6400013    1.6280129
  17.6700001    1.6833643
  17.7000008    1.6464828
  17.7300014    1.6087196
  17.7600002    1.6213971
  17.7900009    1.6203035
  17.8200016    1.6080955
  17.8500004    1.6225350
  17.8800011    1.6607424
  17.9100018    1.6307217
  17.9400005    1.6719904
  17.9700012    1.5713847
  18.0000000    1.5706465
  18.0300007    1.5963783
  18.0600014    1.6125739
  18.0900002    1.5978619
  18.1200008    1.5232100
  18.1500015    1.5812260
  18.1800003    1.6469827
  18.2100010    1.6206279
  18.2400017    1.5966421
  18.2700005    1.6524262
  18.3000011    1.6451557
  18.3299999    1.5721347
  18.3600006    1.5909154
  18.3900013    1.6043743
  18.4200001    1.6543390
  18.4500008    1.7127876
  18.4800014    1.7215406
  18.5100002    1.6895713
  18.5400009    1.6313698
  18.5700016    1.6351864
  18.6000004    1.6668942
  18.6300011    1.6312217
  18.6600018    1.6923233
  18.6900005    1.8110628
  18.7200012    1.8021060
  18.7500000    1.7994717
  18.7800007    1.7905920
  18.8100014    1.7716500
  18.8400002    1.8107952
  18.8700008    1.7825134
  18.9000015    1.7650772
  18.9300003    1.7586511
  18.9600010    1.7526947
  18.9900017    1.7660937
  19.0200005    1.7413833
  19.0500011    1.8582916
  19.0800018    1.7847974
  19.1100006    1.7852751
  19.1400013    1.8291969
  19.1700001    1.8140275
  19.2000008    1.7628675
  19.2300014    1.7877669
  19.2600002    1.8318042
  19.2900009    1.8429157
  19.3200016    1.8349075
  19.3500004    1.7934376
  19.3800011    1.7830930
  19.4100018    1.8013492
  19.4400005    1.7997743
  19.4700012    1.8066578
  19.5000000    1.7659668
  19.5300007    1.7716089
  19.5600014    1.8274931
  19.5900002    1.7737521
  19.6200008    1.8259702
  19.6500015    1.7579072
  19.6800003    1.7839410
  19.7100010    1.8206815
  19.7400017    1.8064110
  19.7700005    1.7973373
  19.8000011    1.8303123
  19.8300018    1.7704964
  19.8600006    1.7478700
  19.8900013    1.7755370
  19.9200001    1.7749605
  19.9500008    1.7290419
  19.9800014    1.7295084
  20.0100002    1.7861515
  20.0400009    1.7654200
  20.0700016    1.7450367
  20.1000004    1.8366425
  20.1300011    1.7886294
  20.1600018    1.7190907
  20.1900005    1.7853833
  20.2200012    1.7445900
  20.2500019    1.8076817
  20.2800007    1.8638180
  20.3100014    1.7853920
  20.3400002    1.8339530
  20.3700008    1.8329515
  20.4000015    1.8125083
  20.4300003    1.8402746
  20.4600010    1.7866949
  20.4900017    1.8012025
  20.5200005    1.8563578
  20.5500011    1.8094233
  20.5800018    1.8774389
  20.6100006    1.8528019
  20.6400013    1.8056264
  20.6700001    1.8161699
  20.7000008    1.8251086
  20.7300014    1.8003196
  20.7600002    1.8559092
  20.7900009    1.8137355
  20.8200016    1.7816423
  20.8500004    1.7715048
  20.8800011    1.7289244
  20.9100018    1.8016537
  20.9400005    1.7910157
  20.9700012    1.7952557
  21.0000019    1.8188186
  21.0300007    1.8708962
  21.0600014    1.7733860
  21.0900002    1.8445656
  21.1200008    1.8448147
  21.1500015    1.8587681
  21.1800003    1.7827380
  21.2100010    1.7932941
  21.2400017    1.8602116
  21.2700005    1.7581296
  21.3000011    1.8028557
  21.3300018    1.8013119
  21.3600006    1.8155507
  21.3900013    1.8135439
  21.4200001    1.8525653
  21.4500008    1.8070246
  21.4800014    1.8007548
  21.5100002    1.8235807
  21.5400009    1.8282582
  21.5700016    1.8212042
  21.6000004    1.8040211
  21.6300011    1.7995502
  21.6600018    1.8222144
  21.6900005    1.8034086
  21.7200012    1.8147782
  21.7500019    1.8426656
  21.7800007    1.8084410
  21.8100014    1.7859247
  21.8400002    1.7955416
  21.8700008    1.7986808
  21.9000015    1.7985425
  21.9300003    1.7701252
  21.9600010    1.7892387
  21.9900017    1.8747025
  22.0200005    1.8264420
  22.0500011    1.7876053
  22.0800018    1.8273125
  22.1100006    1.8137919
  22.1400013    1.7900515
  22.1700020    1.8201492
  22.2000008    1.8536093
  22.2300014    1.8068835
  22.2600002    1.8828621
  22.2900009    1.8789011
  22.3200016    1.8311177
  22.3500004    1.8245314
  22.3800011    1.8200711
  22.4100018    1.8112718
  22.4400005    1.8297554
  22.4700012    1.8050255
  22.5000019    1.8108590
  22.5300007    1.8676170
  22.5600014    1.8616056
  22.5900002    1.8232530
  22.6200008    1.8462703
  22.6500015    1.8713619
  22.6800003    1.8270483
  22.7100010    1.8326689
  22.7400017    1.8153232
  22.7700005    1.7864666
  22.8000011    1.7517840
  22.8300018    1.8278737
  22.8600006    1.7730079
  22.8900013    1.7692113
  22.9200020    1.7839930
  22.9500008    1.9050888
  22.9800014    1.8939769
  23.0100002    1.8577549
  23.0400009    1.7428373
  23.0700016    1.7337594
  23.1000004    1.8415288
  23.1300011    1.8004453
  23.1600018    1.7645632
  23.1900005    1.8609779
  23.2200012    1.8251495
  23.2500019    1.7979602
  23.2800007    1.8566926
  23.3100014    1.8160098
  23.3400021    1.8918248
  23.3700008    1.8644211
  23.4000015    1.8381789
  23.4300003    1.8635412
  23.4600010    1.7980874
  23.4900017    1.7917368
  23.5200005    1.7889882
  23.5500011    1.8283226
  23.5800018    1.8811423
  23.6100006    1.8626757
  23.6400013    1.8121263
  23.6700020    1.7913533
  23.7000008    1.7960426
  23.7300014    1.8524661
  23.7600002    1.7904342
  23.7900009    1.7906363
  23.8200016    1.8246926
  23.8500004    1.8276924
  23.8800011    1.8170172
  23.9100018    1.8251780
  23.9400005    1.7870559
  23.9700012    1.8328626
  24.0000019    1.8358952
  24.0300007    1.8300004
  24.0600014    1.8224154
  24.0900021    1.8402195
  24.1200008    1.8497713
  24.1500015    1.8475009
  24.1800003    1.8882087
  24.2100010    1.8028188
  24.2400017    1.8392206
  24.2700005    1.8458617
  24.3000011    1.8687462
  24.3300018    1.8037194
  24.3600006    1.8440033
  24.3900013    1.8452662
  24.4200020    1.8458830
  24.4500008    1.8117052
  24.4800014    1.8515913
  24.5100002    1.8535321
  24.5400009    1.8508798
  24.5700016    1.8652546
  24.6000004    1.7920011
  24.6300011    1.8270268
  24.6600018    1.8185059
  24.6900005    1.8078865
  24.7200012    1.8238615
  24.7500019    1.8350495
  24.7800007    1.8004581
  24.8100014    1.7857299
  24.8400021    1.7993773
  24.8700008    1.8038427
  24.9000015    1.7778436
  24.9300003    1.8001305
  24.9600010    1.8608873
  24.9900017    1.8675982
  25.0200005    1.8386650
  25.0500011    1.8425281
  25.0800018    1.8296279
  25.1100006    1.8433350
  25.1400013    1.8450271
  25.1700020    1.8138644
  25.2000008    1.8431946
  25.2300014    1.8297645
  25.2600021    1.8075261
  25.2900009    1.8390732
  25.3200016    1.8265364
  25.3500004    1.8039603
  25.3800011    1.8494685
  25.4100018    1.7988576
  25.4400005    1.8034219
  25.4700012    1.8202863
  25.5000019    1.8794104
  25.5300007    1.8399880
  25.5600014    1.8372635
  25.5900021    1.8185309
  25.6200008    1.8054938
  25.6500015    1.8506824
  25.6800003    1.8190448
  25.7100010    1.7932241
  25.7400017    1.8224826
  25.7700005    1.8368334
  25.8000011    1.7732440
  25.8300018    1.7821696
  25.8600006    1.8332579
  25.8900013    1.8100803
  25.9200020    1.8243303
  25.9500008    1.7963834
  25.9800014    1.8542079
  26.0100021    1.8236011
  26.0400009    1.8020688
  26.0700016    1.8711472
  26.1000004    1.8240843
  26.1300011    1.7985346
  26.1600018    1.7762750
  26.1900005    1.8218453
  26.2200012    1.8236079
  26.2500019    1.8189473
  26.2800007    1.8133010
  26.3100014    1.8743087
  26.3400021    1.7565068
  26.3700008    1.8215334
  26.4000015    1.8344018
  26.4300003    1.8239390
  26.4600010    1.8100797
  26.4900017    1.8027111
  26.5200005    1.7954607
  26.5500011    1.8225713
  26.5800018    1.7855145
  26.6100006    1.7847241
  26.6400013    1.8193796
  26.6700020    1.7872287
  26.7000008    1.8042384
  26.7300014    1.8097912
  26.7600021    1.8276294
  26.7900009    1.8204271
  26.8200016    1.7944355
  26.8500004    1.8130913
  26.8800011    1.8181887
  26.9100018    1.7928437
  26.9400005    1.8310457
  26.9700012    1.8209901
  27.0000019    1.8425972
  27.0300007    1.8456146
  27.0600014    1.8722730
  27.0900021    1.8374035
  27.1200008    1.8085198
  27.1500015    1.8719422
  27.1800022    1.8184342
  27.2100010    1.8638704
  27.2400017    1.9012641
  27.2700005    1.8437179
  27.3000011    1.8335228
  27.3300018    1.8080059
  27.3600006    1.8226274
  27.3900013    1.8253043
  27.4200020    1.8399725
  27.4500008    1.8510869
  27.4800014    1.8150958
  27.5100021    1.8249091
  27.5400009    1.8385564
  27.5700016    1.8489983
  27.6000004    1.8347188
  27.6300011    1.8743850
  27.6600018    1.8699222
  27.6900005    1.8716106
  27.7200012    1.9718937
  27.7500019    1.9281532
  27.7800007    1.8349221
  27.8100014    1.8577726
  27.8400021    1.8201929
  27.8700008    1.9084703
  27.9000015    1.8754709
  27.9300022    1.8969289
  27.9600010    1.9266059
  27.9900017    1.8691847
  28.0200005    1.8742456
  28.0500011    1.8316175
  28.0800018    1.8620809
  28.1100006    1.9239434
  28.1400013    1.8759587
  28.1700020    1.9375204
  28.2000008    1.8297346
  28.2300014    1.8241745
  28.2600021    1.8871928
  28.2900009    1.8442785
  28.3200016    1.8249456
  28.3500023    1.7940058
  28.3800011    1.8497841
  28.4100018    1.8882090
  28.4400005    1.8037778
  28.4700012    1.8657211
  28.5000019    1.8431805
  28.5300007    1.8514512
  28.5600014    1.8439217
  28.5900021    1.8952327
  28.6200008    1.7973158
  28.6500015    1.8252925
  28.6800022    1.8350066
  28.7100010    1.8255534
  28.7400017    1.8000727
  28.7700005    1.8526435
  28.8000011    1.8519948
  28.8300018    1.8502567
  28.8600006    1.9134663
  28.8900013    1.9028862
  28.9200020    1.8542653
  28.9500008    1.7853621
  28.9800014    1.8090076
  29.0100021    1.7946800
  29.0400009    1.7894071
  29.0700016    1.8082155
  29.1000023    1.8040161
  29.1300011    1.8528260
  29.1600018    1.8662246
  29.1900005    1.8458792
  29.2200012    1.7694434
  29.2500019    1.8319297
  29.2800007    1.8613211
  29.3100014    1.8331681
  29.3400021    1.8002989
  29.3700008    1.8088000
  29.4000015    1.8598058
  29.4300022    1.8566628
  29.4600010    1.8458741
  29.4900017    1.8445228
  29.5200005    1.8684295
  29.5500011    1.8192910
  29.5800018    1.8861413
  29.6100006    1.8681642
  29.6400013    1.8368415
  29.6700020    1.8440055
  29.7000008    1.7748746
  29.7300014    1.8321004
  29.7600021    1.8391395
  29.7900009    1.8212121
  29.8200016    1.8098007
  29.8500023    1.8484473
  29.8800011    1.8527548
  29.9100018    1.8172718
  29.9400005    1.8141533
  29.9700012    1.8227208
  30.0000019    1.8868330
  30.0300007    1.8257550
  30.0600014    1.8156208
  30.0900021    1.8019097
  30.1200008    1.8335911
  30.1500015    1.8188561
  30.1800022    1.7660547
  30.2100010    1.8252223
  30.2400017    1.8855194
  30.2700024    1.7974334
  30.3000011    1.8123081
  30.3300018    1.8072484
  30.3600006    1.8165064
  30.3900013    1.8051616
  30.4200020    1.8183118
  30.4500008    1.8295760
  30.4800014    1.7900323
  30.5100021    1.7797186
  30.5400009    1.7525904
  30.5700016    1.7443086
  30.6000023    1.7604415
  30.6300011    1.7589523
  30.6600018    1.7704573
  30.6900005    1.7211715
  30.7200012    1.7753437
  30.7500019    1.7946298
  30.7800007    1.7406535
  30.8100014    1.7606217
  30.8400021    1.7559012
  30.8700008    1.7890332
  30.9000015    1.7501611
  30.9300022    1.7734178
  30.9600010    1.8009192
  30.9900017    1.7773525
  31.0200024    1.8260381
  31.0500011    1.8141211
  31.0800018    1.7894715
  31.1100006    1.7809836
  31.1400013    1.7207744
  31.1700020    1.7574412
  31.2000008    1.8271513
  31.2300014    1.8280563
  31.2600021    1.8015202
  31.2900009    1.7786008
  31.3200016    1.7606282
  31.3500023    1.7271615
  31.3800011    1.7264055
  31.4100018    1.7620413
  31.4400024    1.7067099
  31.4700012    1.7136574
  31.5000019    1.7117951
  31.5300007    1.8152521
  31.5600014    1.7714138
  31.5900021    1.7049521
  31.6200008    1.7539545
  31.6500015    1.7713449
  31.6800022    1.8500144
  31.7100010    1.8088007
  31.7400017    1.8576115
  31.7700024    1.8115183
  31.8000011    1.8530914
  31.8300018    1.8214463
  31.8600006    1.8634270
  31.8900013    1.8184946
  31.9200020    1.8140209
  31.9500008    1.8314451
  31.9800014    1.8515548
  32.0100021    1.8027277
  32.0400009    1.7576498
  32.0699997    1.7706614
  32.1000023    1.7920665
  32.1300011    1.7692028
  32.1599998    1.8022188
  32.1900024    1.7377760
  32.2200012    1.7888499
  32.2500000    1.8109347
  32.2800026    1.7617701
  32.3100014    1.8348011
  32.3400002    1.8329800
  32.3700027    1.9644076
  32.4000015    1.9633193
  32.4300003    1.8833328
  32.4600029    2.0485125
  32.4900017    2.0481894
  32.5200005    2.1563592
  32.5500031    2.1198578
  32.5800018    2.1774883
  32.6100006    2.1959877
  32.6400032    2.2063370
  32.6700020    2.1462634
  32.7000008    2.2433228
  32.7300034    2.1015851
  32.7600021    2.2244027
  32.7900009    2.1972532
  32.8199997    2.2020359
  32.8500023    2.2487864
  32.8800011    2.2515476
  32.9099998    2.2074037
  32.9400024    2.1904864
  32.9700012    2.2214625
  33.0000000    2.2751951
  33.0300026    2.2268889
  33.0600014    2.2093368
  33.0900002    2.2486963
  33.1200027    2.2137835
  33.1500015    2.2451694
  33.1800003    2.2683206
  33.2100029    2.2107277
  33.2400017    2.1885049
  33.2700005    2.1806808
  33.3000031    2.1933415
  33.3300018    2.2849810
  33.3600006    2.2790205
  33.3900032    2.2462723
  33.4200020    2.1904397
  33.4500008    2.2568786
  33.4800034    2.2458494
  33.5100021    2.1983268
  33.5400009    2.2344763
  33.5699997    2.2145903
  33.6000023    2.2626493
  33.6300011    2.2631285
  33.6599998    2.2170782
  33.6900024    2.1641247
  33.7200012    2.2089353
  33.7500000    2.1494069
  33.7800026    2.1646805
  33.8100014    2.2006361
  33.8400002    2.2023027
  33.8700027    2.1296303
  33.9000015    2.1994765
  33.9300003    2.2101817
  33.9600029    2.2559381
  33.9900017    2.2156417
  34.0200005    2.2428782
  34.0500031    2.2040350
  34.0800018    2.2634370
  34.1100006    2.1695576
  34.1400032    2.1237438
  34.1700020    2.1732101
  34.2000008    2.1833975
  34.2300034    2.1797769
  34.2600021    2.2285020
  34.2900009    2.2339034
  34.3200035    2.2309229
  34.3500023    2.1134973
  34.3800011    2.2316608
  34.4099998    2.0737982
  34.4400024    2.1203487
  34.4700012    2.1018338
  34.5000000    2.1080430
  34.5300026    2.0342994
  34.5600014    2.0969410
  34.5900002    2.1513488
  34.6200027    2.0724881
  34.6500015    2.0794456
  34.6800003    2.0968277
  34.7100029    2.1555064
  34.7400017    2.0953391
  34.7700005    2.1841528
  34.8000031    2.2504606
  34.8300018    2.2024641
  34.8600006    2.2139726
  34.8900032    2.1690497
  34.9200020    2.2110531
  34.9500008    2.2425747
  34.9800034    2.2086134
  35.0100021    2.2629249
  35.0400009    2.2398331
  35.0700035    2.2385619
  35.1000023    2.1932120
  35.1300011    2.1774669
  35.1599998    2.2108121
  35.1900024    2.1386397
  35.2200012    2.1184456
  35.2500000    2.1368027
  35.2800026    2.1600778
  35.3100014    2.2307727
  35.3400002    2.1738648
  35.3700027    2.1459165
  35.4000015    2.2164907
  35.4300003    2.2150624
  35.4600029    2.2818933
  35.4900017    2.1634789
  35.5200005    2.2620587
  35.5500031    2.1627936
  35.5800018    2.1999831
  35.6100006    2.1648526
  35.6400032    2.2347219
  35.6700020    2.1973963
  35.7000008    2.2571287
  35.7300034    2.2091169
  35.7600021    2.2612965
  35.7900009    2.2331562
  35.8200035    2.1668093
  35.8500023    2.2399931
  35.8800011    2.1759484
  35.9099998    2.2027040
  35.9400024    2.2601554
  35.9700012    2.1767943
  36.0000000    2.1913550
  36.0300026    2.2333379
  36.0600014    2.1375883
  36.0900002    2.1743047
  36.1200027    2.1411412
  36.1500015    2.0757916
  36.1800003    2.0878465
  36.2100029    2.2021108
  36.2400017    2.2088110
  36.2700005    2.1873469
  36.3000031    2.1583483
  36.3300018    2.1934338
  36.3600006    2.1573169
  36.3900032    2.1294456
  36.4200020    2.1543572
  36.4500008    2.0529411
  36.4800034    2.2202406
  36.5100021    2.1807370
  36.5400009    2.1733832
  36.5700035    2.1729128
  36.6000023    2.0905919
  36.6300011    2.1716211
  36.6599998    2.2414520
  36.6900024    2.1918993
  36.7200012    2.1837239
  36.7500000    2.1595752
  36.7800026    2.1645312
  36.8100014    2.1565266
  36.8400002    2.0760593
  36.8700027    2.1073570
  36.9000015    2.0574872
  36.9300003    2.1143572
  36.9600029    2.2064826
  36.9900017    2.1629434
  37.0200005    2.1801615
  37.0500031    2.2098427
  37.0800018    2.1850445
  37.1100006    2.2113152
  37.1400032    2.2308142
  37.1700020    2.0383604
  37.2000008    2.2416539
  37.2300034    2.2125900
  37.2600021    2.1607332
  37.2900009    2.2100816
  37.3200035    2.1994958
  37.3500023    2.2324083
  37.3800011    2.2658951
  37.4100037    2.1885209
  37.4400024    2.2323508
  37.4700012    2.1750891
  37.5000000    2.1645608
  37.5300026    2.2134309
  37.5600014    2.2688830
  37.5900002    2.2919600
  37.6200027    2.2384882
  37.6500015    2.2383461
  37.6800003    2.1453319
  37.7100029    2.2737629
  37.7400017    2.2591879
  37.7700005    2.1788089
  37.8000031    2.1981304
  37.8300018    2.2305946
  37.8600006    2.2676873
  37.8900032    2.2422707
  37.9200020    2.1930940
  37.9500008    2.1722691
  37.9800034    2.2396591
  38.0100021    2.2191248
  38.0400009    2.2332666
  38.0700035    2.1861470
  38.1000023    2.2379019
  38.1300011    2.1484966
  38.1600037    2.1756036
  38.1900024    2.2605526
  38.2200012    2.1714661
  38.2500000    2.1961436
  38.2800026    2.2511771
  38.3100014    2.2805090
  38.3400002    2.2256410
  38.3700027    2.1375320
  38.4000015    2.1764841
  38.4300003    2.2093742
  38.4600029    2.1923563
  38.4900017    2.2045555
  38.5200005    2.1884515
  38.5500031    2.2100172
  38.5800018    2.1654072
  38.6100006    2.2138898
  38.6400032    2.1886127
  38.6700020    2.1931493
  38.7000008    2.1684546
  38.7300034    2.1864364
  38.7600021    2.2916658
  38.7900009    2.2017136
  38.8200035    2.1480103
  38.8500023    2.2051828
  38.8800011    2.1956780
  38.9100037    2.2199144
  38.9400024    2.2255454
  38.9700012    2.2886002
  39.0000000    2.1937613
  39.0300026    2.2267325
  39.0600014    2.2069762
  39.0900002    2.1874969
  39.1200027    2.2292030
  39.1500015    2.2608845
  39.1800003    2.1756008
  39.2100029    2.2043562
  39.2400017    2.1582787
  39.2700005    2.1748264
  39.3000031    2.2070081
  39.3300018    2.2465093
  39.3600006    2.2048337
  39.3900032    2.1839035
  39.4200020    2.2539067
  39.4500008    2.1728849
  39.4800034    2.2232518
  39.5100021    2.2230244
  39.5400009    2.2879326
  39.5700035    2.2677500
  39.6000023    2.2603672
  39.6300011    2.1526477
  39.6600037    2.1871741
  39.6900024    2.2229571
  39.7200012    2.2792835
  39.7500000    2.2385402
  39.7800026    2.2673428
  39.8100014    2.1662660
  39.8400002    2.2776370
  39.8700027    2.2344201
  39.9000015    2.1670358
  39.9300003    2.1790733
  39.9600029    2.2231269
  39.9900017    2.2402031
  40.0200005    2.2025290
  40.0500031    2.1700237
  40.0800018    2.2075717
  40.1100006    2.1443505
  40.1400032    2.1983240
  40.1700020    2.1981676
  40.2000008    2.1943424
  40.2300034    2.1654105
  40.2600021    2.2543530
  40.2900009    2.2130373
  40.3200035    2.2210793
  40.3500023    2.2188022
  40.3800011    2.3162713
  40.4100037    2.2176142
  40.4400024    2.2259817
  40.4700012    2.2515759
  40.5000038    2.3167167
  40.5300026    2.2686315
  40.5600014    2.2090163
  40.5900002    2.2169695
  40.6200027    2.2369366
  40.6500015    2.1968412
  40.6800003    2.2618895
  40.7100029    2.2184784
  40.7400017    2.2542391
  40.7700005    2.3393955
  40.8000031    2.2757220
  40.8300018    2.1462281
  40.8600006    2.2500110
  40.8900032    2.2451875
  40.9200020    2.2239056
  40.9500008    2.2061770
  40.9800034    2.2230773
  41.0100021    2.2776761
  41.0400009    2.2384295
  41.0700035    2.2832854
  41.1000023    2.2213559
  41.1300011    2.2473838
  41.1600037    2.2863381
  41.1900024    2.1812711
  41.2200012    2.2527199
  41.2500038    2.1605842
  41.2800026    2.2786393
  41.3100014    2.2126520
  41.3400002    2.2412877
  41.3700027    2.2897863
  41.4000015    2.2561755
  41.4300003    2.2283633
  41.4600029    2.1923821
  41.4900017    2.2500470
  41.5200005    2.2308757
  41.5500031    2.2720041
  41.5800018    2.1576638
  41.6100006    2.3090777
  41.6400032    2.2815142
  41.6700020    2.3333616
  41.7000008    2.2738199
  41.7300034    2.2843733
  41.7600021    2.1571436
  41.7900009    2.1988091
  41.8200035    2.2247403
  41.8500023    2.2788625
  41.8800011    2.2136564
  41.9100037    2.1863518
  41.9400024    2.2506995
  41.9700012    2.2793005
  42.0000038    2.3092344
  42.0300026    2.1025956
  42.0600014    2.2017345
  42.0900002    2.2905562
  42.1200027    2.2873220
  42.1500015    2.2784438
  42.1800003    2.1971684
  42.2100029    2.1968160
  42.2400017    2.2779508
  42.2700005    2.1938288
  42.3000031    2.2884126
  42.3300018    2.3451846
  42.3600006    2.2448282
  42.3900032    2.2549126
  42.4200020    2.2630699
  42.4500008    2.3036377
  42.4800034    2.2905030
  42.5100021    2.3178174
  42.5400009    2.3170185
  42.5700035    2.2150085
  42.6000023    2.2997370
  42.6300011    2.2908912
  42.6600037    2.2896099
  42.6900024    2.3102379
  42.7200012    2.3107867
  42.7500038    2.3334529
  42.7800026    2.3120508
  42.8100014    2.3237548
  42.8400002    2.2949529
  42.8700027    2.3030596
  42.9000015    2.3977883
  42.9300003    2.3411441
  42.9600029    2.3247654
  42.9900017    2.2625520
  43.0200005    2.3255959
  43.0500031    2.2885282
  43.0800018    2.3898125
  43.1100006    2.3941967
  43.1400032    2.3464026
  43.1700020    2.3681343
  43.2000008    2.2781062
  43.2300034    2.3530321
  43.2600021    2.4001224
  43.2900009    2.2978716
  43.3200035    2.3107491
  43.3500023    2.2946863
  43.3800011    2.3657286
  43.4100037    2.2859101
  43.4400024    2.2970815
  43.4700012    2.3188097
  43.5000038    2.3491197
  43.5300026    2.2722526
  43.5600014    2.2577999
  43.5900040    2.2587290
  43.6200027    2.3336666
  43.6500015    2.2574298
  43.6800003    2.3282468
  43.7100029    2.2943387
  43.7400017    2.3449583
  43.7700005    2.3217857
  43.8000031    2.2981677
  43.8300018    2.3041823
  43.8600006    2.3301015
  43.8900032    2.3494899
  43.9200020    2.3437917
  43.9500008    2.3030202
  43.9800034    2.2808030
  44.0100021    2.2659719
  44.0400009    2.2553904
  44.0700035    2.2419405
  44.1000023    2.2556291
  44.1300011    2.2991638
  44.1600037    2.3002620
  44.1900024    2.2599895
  44.2200012    2.2462096
  44.2500038    2.2540665
  44.2800026    2.2547259
  44.3100014    2.2925136
  44.3400040    2.1836021
  44.3700027    2.2921057
  44.4000015    2.1545775
  44.4300003    2.2789049
  44.4600029    2.1928370
  44.4900017    2.1310070
  44.5200005    2.3031983
  44.5500031    2.2522953
  44.5800018    2.3858075
  44.6100006    2.1322501
  44.6400032    2.2546918
  44.6700020    2.1429434
  44.7000008    2.2090971
  44.7300034    2.3044872
  44.7600021    2.2827330
  44.7900009    2.2022414
  44.8200035    2.2282052
  44.8500023    2.1556885
  44.8800011    2.1862633
  44.9100037    2.2549295
  44.9400024    2.2302938
  44.9700012    2.2830715
  45.0000038    2.2609918
  45.0300026    2.2350051
  45.0600014    2.2797511
  45.0900040    2.2210169
  45.1200027    2.2292895
  45.1500015    2.2700431
  45.1800003    2.2283707
  45.2100029    2.1652720
  45.2400017    2.2039917
  45.2700005    2.1064689
  45.3000031    2.1730459
  45.3300018    2.2189844
  45.3600006    2.2203529
  45.3900032    2.2936554
  45.4200020    2.1555858
  45.4500008    2.2322278
  45.4800034    2.2226746
  45.5100021    2.2951772
  45.5400009    2.2410388
  45.5700035    2.1901398
  45.6000023    2.2607100
  45.6300011    2.2411010
  45.6600037    2.2598927
  45.6900024    2.2540412
  45.7200012    2.1805332
  45.7500038    2.1475184
  45.7800026    2.2027154
  45.8100014    2.1876435
  45.8400040    2.2157061
  45.8700027    2.1347101
  45.9000015    2.1893823
  45.9300003    2.2251875
  45.9600029    2.0889783
  45.9900017    2.1389439
  46.0200005    2.0194604
  46.0500031    2.1251657
  46.0800018    2.1109486
  46.1100006    2.1041129
  46.1400032    2.1342435
  46.1700020    2.0397508
  46.2000008    2.0840039
  46.2300034    2.1629744
  46.2600021    2.3419867
  46.2900009    2.2921839
  46.3200035    2.1551495
  46.3500023    2.2078416
  46.3800011    2.1845624
  46.4100037    2.1351807
  46.4400024    2.2133722
  46.4700012    2.2316065
  46.5000038    2.2235615
  46.5300026    2.1108720
  46.5600014    2.1842706
  46.5900040    2.1901948
  46.6200027    2.1679826
  46.6500015    2.2059739
  46.6800041    2.1245880
  46.7100029    2.1558795
  46.7400017    2.1672747
  46.7700005    2.1349256
  46.8000031    2.1905923
  46.8300018    2.0840905
  46.8600006    2.2213922
  46.8900032    2.2171903
  46.9200020    2.1892064
  46.9500008    2.1825135
  46.9800034    2.1928420
  47.0100021    2.1539955
  47.0400009    2.2499435
  47.0700035    2.2554696
  47.1000023    2.2067292
  47.1300011    2.2618060
  47.1600037    2.2274177
  47.1900024    2.3579202
  47.2200012    2.3300829
  47.2500038    2.2496421
  47.2800026    2.3409503
  47.3100014    2.2661941
  47.3400040    2.3120167
  47.3700027    2.3102567
  47.4000015    2.2650027
  47.4300041    2.2446563
  47.4600029    2.3251479
  47.4900017    2.2651699
  47.5200005    2.3048310
  47.5500031    2.3073549
  47.5800018    2.1949408
  47.6100006    2.1850879
  47.6400032    2.1736598
  47.6700020    2.2017200
  47.7000008    2.1220703
  47.7300034    2.2249646
  47.7600021    2.2031074
  47.7900009    2.1813784
  47.8200035    2.0545716
  47.8500023    2.1686497
  47.8800011    2.2400377
  47.9100037    2.1744971
  47.9400024    2.2284980
  47.9700012    2.1192958
  48.0000038    2.1211832
  48.0300026    2.1001976
  48.0600014    2.1159840
  48.0900040    2.1168487
  48.1200027    1.9766799
  48.1500015    2.0012221
  48.1800041    2.0253804
  48.2100029    2.0598083
  48.2400017    2.2096903
  48.2700005    2.0980916
  48.3000031    2.2000237
  48.3300018    2.2555327
  48.3600006    2.2089195
  48.3900032    2.0595715
  48.4200020    2.0910521
  48.4500008    2.2147257
  48.4800034    2.1593509
  48.5100021    2.1283734
  48.5400009    2.2680600
  48.5700035    2.1532207
  48.6000023    2.1003735
  48.6300011    2.1979547
  48.6600037    2.2249186
  48.6900024    2.2473841
  48.7200012    2.2491705
  48.7500038    2.3214138
  48.7800026    2.2441947
  48.8100014    2.1432674
  48.8400040    2.2508490
  48.8700027    2.1797678
  48.9000015    2.1822546
  48.9300041    2.2700436
  48.9600029    2.2521963
  48.9900017    2.2750840
  49.0200005    2.2077324
  49.0500031    2.1934721
  49.0800018    2.1623621
  49.1100006    2.2755365
  49.1400032    2.2589018
  49.1700020    2.1516340
  49.2000008    2.1221638
  49.2300034    2.2678676
  49.2600021    2.2579465
  49.2900009    2.2747808
  49.3200035    2.2377596
  49.3500023    2.3140676
  49.3800011    2.2063158
  49.4100037    2.2668231
  49.4400024    2.1962533
  49.4700012    2.2965295
  49.5000038    2.1110065
  49.5300026    2.1900566
  49.5600014    2.2552521
  49.5900040    2.2314332
  49.6200027    2.2870536
  49.6500015    2.2607682
  49.6800041    2.3505287
  49.7100029    2.2691970
  49.7400017    2.2356954
  49.7700005    2.2336521
  49.8000031    2.2358778
  49.8300018    2.2370670
  49.8600006    2.1804311
  49.8900032    2.2462580
  49.9200020    2.2018545
  49.9500008    2.1887262
  49.9800034    2.1475971
  50.0100021    2.2009599
  50.0400009    2.1519635
  50.0700035    2.2065690
  50.1000023    2.1588109
  50.1300011    2.2040000
  50.1600037    2.2783096
  50.1900024    2.2359753
  50.2200012    2.2147169
  50.2500038    2.1888826
  50.2800026    2.2807438
  50.3100014    2.1909552
  50.3400040    2.1705592
  50.3700027    2.2319553
  50.4000015    2.1845579
  50.4300041    2.2319164
  50.4600029    2.2786353
  50.4900017    2.1772838
  50.5200043    2.1988399
  50.5500031    2.2541847
  50.5800018    2.2468143
  50.6100006    2.2103472
  50.6400032    2.1644497
  50.6700020    2.2273040
  50.7000008    2.1826403
  50.7300034    2.2935367
  50.7600021    2.2587781
  50.7900009    2.1608732
  50.8200035    2.1876252
  50.8500023    2.2339106
  50.8800011    2.2009358
  50.9100037    2.2071362
  50.9400024    2.0908813
  50.9700012    2.1519895
  51.0000038    2.2140951
  51.0300026    2.1936760
  51.0600014    2.1835427
  51.0900040    2.2274797
  51.1200027    2.2066903
  51.1500015    2.1892264
  51.1800041    2.1372521
  51.2100029    2.1362758
  51.2400017    2.0704765
  51.2700043    2.1276343
  51.3000031    2.1946774
  51.3300018    2.1787453
  51.3600006    2.1592913
  51.3900032    2.1438591
  51.4200020    2.1532359
  51.4500008    2.2469432
  51.4800034    2.2796252
  51.5100021    2.1971428
  51.5400009    2.2229583
  51.5700035    2.1505024
  51.6000023    2.1609802
  51.6300011    2.1753094
  51.6600037    2.2802012
  51.6900024    2.2498965
  51.7200012    2.2794755
  51.7500038    2.2578814
  51.7800026    2.2632120
  51.8100014    2.2504981
  51.8400040    2.1997924
  51.8700027    2.1882188
  51.9000015    2.2673640
  51.9300041    2.2077456
  51.9600029    2.1763024
  51.9900017    2.1730433
  52.0200043    2.1336350
  52.0500031    2.2872281
  52.0800018    2.2581747
  52.1100006    2.2369080
  52.1400032    2.2391431
  52.1700020    2.1836011
  52.2000008    2.2417581
  52.2300034    2.1585143
  52.2600021    2.2736130
  52.2900009    2.2097144
  52.3200035    2.2528789
  52.3500023    2.2439051
  52.3800011    2.2094538
  52.4100037    2.2322917
  52.4400024    2.2291324
  52.4700012    2.2593896
  52.5000038    2.2178035
  52.5300026    2.1810608
  52.5600014    2.0945976
  52.5900040    2.2942023
  52.6200027    2.2294044
  52.6500015    2.1418593
  52.6800041    2.2089670
  52.7100029    2.2500653
  52.7400017    2.2075379
  52.7700043    2.1737478
  52.8000031    2.1841314
  52.8300018    2.1083961
  52.8600006    2.1845975
  52.8900032    2.1333628
  52.9200020    2.1475618
  52.9500008    2.2664163
  52.9800034    2.2591777
  53.0100021    2.2026279
  53.0400009    2.1408069
  53.0700035    2.2413778
  53.1000023    2.1902127
  53.1300011    2.2355943
  53.1600037    2.2195041
  53.1900024    2.2463620
  53.2200012    2.2005308
  53.2500038    2.2629769
  53.2800026    2.2008536
  53.3100014    2.3304665
  53.3400040    2.3366208
  53.3700027    2.3199158
  53.4000015    2.3208153
  53.4300041    2.3040211
  53.4600029    2.2679555
  53.4900017    2.3101137
  53.5200043    2.2745168
  53.5500031    2.2303095
  53.5800018    2.2428157
  53.6100044    2.2671502
  53.6400032    2.2843735
  53.6700020    2.2898011
  53.7000008    2.3501611
  53.7300034    2.3432055
  53.7600021    2.3141050
  53.7900009    2.3054316
  53.8200035    2.3552716
  53.8500023    2.3235111
  53.8800011    2.3085365
  53.9100037    2.3179142
  53.9400024    2.3675559
  53.9700012    2.2712610
  54.0000038    2.2743733
  54.0300026    2.3270442
  54.0600014    2.2909019
  54.0900040    2.2927842
  54.1200027    2.2200794
  54.1500015    2.3231761
  54.1800041    2.3345075
  54.2100029    2.3247209
  54.2400017    2.2974153
  54.2700043    2.2688038
  54.3000031    2.1891460
  54.3300018    2.3052030
  54.3600044    2.2930086
  54.3900032    2.2801003
  54.4200020    2.2515986
  54.4500008    2.2931979
  54.4800034    2.3362658
  54.5100021    2.3340838
  54.5400009    2.2461650
  54.5700035    2.2397432
  54.6000023    2.2424924
  54.6300011    2.2985907
  54.6600037    2.2473660
  54.6900024    2.2268162
  54.7200012    2.2073874
  54.7500038    2.3090074
  54.7800026    2.2592714
  54.8100014    2.2735341
  54.8400040    2.2446706
  54.8700027    2.2578483
  54.9000015    2.3270032
  54.9300041    2.2982261
  54.9600029    2.2238581
  54.9900017    2.2255354
  55.0200043    2.2278121
  55.0500031    2.1696286
  55.0800018    2.1492300
  55.1100044    2.1258168
  55.1400032    2.1634052
  55.1700020    2.1614122
  55.2000008    2.2268894
  55.2300034    2.1654141
  55.2600021    2.2559125
  55.2900009    2.1857536
  55.3200035    2.1945441
  55.3500023    2.1961160
  55.3800011    2.1605659
  55.4100037    2.1955304
  55.4400024    2.2291336
  55.4700012    2.1778343
  55.5000038    2.2599399
  55.5300026    2.1909096
  55.5600014    2.2394476
  55.5900040    2.2264812
  55.6200027    2.1908038
  55.6500015    2.1253262
  55.6800041    2.1511724
  55.7100029    2.2503271
  55.7400017    2.2417693
  55.7700043    2.2039485
  55.8000031    2.1923208
  55.8300018    2.1546795
  55.8600044    2.2025397
  55.8900032    2.1596408
  55.9200020    2.2205577
  55.9500008    2.2262955
  55.9800034    2.2316976
  56.0100021    2.1925991
  56.0400009    2.2015817
  56.0700035    2.1700301
  56.1000023    2.1871417
  56.1300011    2.1704998
  56.1600037    2.2058713
  56.1900024    2.2578511
  56.2200012    2.2341630
  56.2500038    2.2797949
  56.2800026    2.1787722
  56.3100014    2.1885889
  56.3400040    2.2708740
  56.3700027    2.2948551
  56.4000015    2.2648568
  56.4300041    2.1818867
  56.4600029    2.2713187
  56.4900017    2.2963238
  56.5200043    2.2819631
  56.5500031    2.2051680
  56.5800018    2.2248075
  56.6100044    2.2435617
  56.6400032    2.2357557
  56.6700020    2.1619358
  56.7000046    2.1524804
  56.7300034    2.2393153
  56.7600021    2.1472008
  56.7900009    2.1920731
  56.8200035    2.2208366
  56.8500023    2.1629910
  56.8800011    2.1886842
  56.9100037    2.2204072
  56.9400024    2.2242568
  56.9700012    2.2191956
  57.0000038    2.2477958
  57.0300026    2.3143749
  57.0600014    2.2698433
  57.0900040    2.2270985
  57.1200027    2.2288208
  57.1500015    2.1540396
  57.1800041    2.1540434
  57.2100029    2.1596510
  57.2400017    2.2491829
  57.2700043    2.2581947
  57.3000031    2.2320852
  57.3300018    2.2285206
  57.3600044    2.1653464
  57.3900032    2.2442949
  57.4200020    2.1331575
  57.4500046    2.2290826
  57.4800034    2.2375271
  57.5100021    2.2233264
  57.5400009    2.2626023
  57.5700035    2.2336185
  57.6000023    2.1696522
  57.6300011    2.1864786
  57.6600037    2.2276523
  57.6900024    2.1880467
  57.7200012    2.2117786
  57.7500038    2.2778568
  57.7800026    2.2570705
  57.8100014    2.2207389
  57.8400040    2.2299976
  57.8700027    2.1766400
  57.9000015    2.2217379
  57.9300041    2.2097776
  57.9600029    2.2605603
  57.9900017    2.2616572
  58.0200043    2.2503462
  58.0500031    2.2366185
  58.0800018    2.2183907
  58.1100044    2.1398625
  58.1400032    2.1756592
  58.1700020    2.2253313
  58.2000046    2.2118387
  58.2300034    2.2156930
  58.2600021    2.2019761
  58.2900009    2.1553600
  58.3200035    2.3034732
  58.3500023    2.2885273
  58.3800011    2.2522652
  58.4100037    2.1772101
  58.4400024    2.1999319
  58.4700012    2.2033601
  58.5000038    2.1965480
  58.5300026    2.2286124
  58.5600014    2.2204921
  58.5900040    2.2288916
  58.6200027    2.1892188
  58.6500015    2.2195482
  58.6800041    2.2275977
  58.7100029    2.2188873
  58.7400017    2.1710217
  58.7700043    2.1951320
  58.8000031    2.1667888
  58.8300018    2.1566098
  58.8600044    2.2690370
  58.8900032    2.1747103
  58.9200020    2.1730301
  58.9500046    2.2063947
  58.9800034    2.2164412
  59.0100021    2.1665082
  59.0400009    2.1854162
  59.0700035    2.1788297
  59.1000023    2.2497561
  59.1300011    2.2484818
  59.1600037    2.1697915
  59.1900024    2.1757977
  59.2200012    2.1822658
  59.2500038    2.1917405
  59.2800026    2.1997349
  59.3100014    2.1727433
  59.3400040    2.2333989
  59.3700027    2.1788049
  59.4000015    2.1740096
  59.4300041    2.1832280
  59.4600029    2.1771991
  59.4900017    2.2113638
  59.5200043    2.2229285
  59.5500031    2.2018137
  59.5800018    2.2676709
  59.6100044    2.1814544
  59.6400032    2.1316154
  59.6700020    2.1085587
  59.7000046    2.2186782
  59.7300034    2.2537425
  59.7600021    2.1966698
  59.7900047    2.2544935
  59.8200035    2.1243320
  59.8500023    2.1222453
  59.8800011    2.2420540
  59.9100037    2.2116549
  59.9400024    2.1775892
  59.9700012    2.2688234
  60.0000038    2.2186530
  60.0300026    2.2772515
  60.0600014    2.2651038
  60.0900040    2.2565227
  60.1200027    2.2430007
  60.1500015    2.2160013
  60.1800041    2.3559816
  60.2100029    2.2762644
  60.2400017    2.2937026
  60.2700043    2.2975268
  60.3000031    2.2352521
  60.3300018    2.2282341
  60.3600044    2.2176633
  60.3900032    2.1764266
  60.4200020    2.3085251
  60.4500046    2.2757170
  60.4800034    2.2801521
  60.5100021    2.3208823
  60.5400047    2.2461367
  60.5700035    2.1757214
  60.6000023    2.2316046
  60.6300011    2.2657504
  60.6600037    2.2641075
  60.6900024    2.2642603
  60.7200012    2.2529142
  60.7500038    2.3037655
  60.7800026    2.1730566
  60.8100014    2.2588091
  60.8400040    2.1944981
  60.8700027    2.1933501
  60.9000015    2.1880276
  60.9300041    2.1639140
  60.9600029    2.1318612
  60.9900017    2.2620096
  61.0200043    2.2404423
  61.0500031    2.1036172
  61.0800018    2.2236362
  61.1100044    2.2541268
  61.1400032    2.2124770
  61.1700020    2.2691555
  61.2000046    2.1894276
  61.2300034    2.1927407
  61.2600021    2.2422190
  61.2900047    2.2318876
  61.3200035    2.2423718
  61.3500023    2.2291188
  61.3800011    2.2759020
  61.4100037    2.2584698
  61.4400024    2.3017964
  61.4700012    2.2989893
  61.5000038    2.2641165
  61.5300026    2.3072910
  61.5600014    2.2314701
  61.5900040    2.2516541
  61.6200027    2.1897593
  61.6500015    2.2349250
  61.6800041    2.3119621
  61.7100029    2.2789407
  61.7400017    2.3159049
  61.7700043    2.1950126
  61.8000031    2.1805563
  61.8300018    2.2380879
  61.8600044    2.1631911
  61.8900032    2.0809605
  61.9200020    2.1292713
  61.9500046    2.1728168
  61.9800034    2.1260953
  62.0100021    2.1582007
  62.0400047    2.1961617
  62.0700035    2.2163424
  62.1000023    2.2267935
  62.1300011    2.1433351
  62.1600037    2.1593988
  62.1900024    2.2415967
  62.2200012    2.2084699
  62.2500038    2.1397278
  62.2800026    2.1591752
  62.3100014    2.2597561
  62.3400040    2.1972983
  62.3700027    2.2662506
  62.4000015    2.2481325
  62.4300041    2.2110243
  62.4600029    2.2782145
  62.4900017    2.2195451
  62.5200043    2.2110572
  62.5500031    2.2337995
  62.5800018    2.1968629
  62.6100044    2.2296112
  62.6400032    2.3035746
  62.6700020    2.2178524
  62.7000046    2.2626076
  62.7300034    2.2887475
  62.7600021    2.3126957
  62.7900047    2.2356312
  62.8200035    2.2436235
  62.8500023    2.1326184
  62.8800049    2.2538781
  62.9100037    2.2342491
  62.9400024    2.2695951
  62.9700012    2.3016152
  63.0000038    2.2605474
  63.0300026    2.1716759
  63.0600014    2.2251871
  63.0900040    2.2620046
  63.1200027    2.1530192
  63.1500015    2.2172415
  63.1800041    2.2427557
  63.2100029    2.2533841
  63.2400017    2.2640135
  63.2700043    2.2228625
  63.3000031    2.1810174
  63.3300018    2.2053680
  63.3600044    2.2617307
  63.3900032    2.2842951
  63.4200020    2.2551637
  63.4500046    2.2684507
  63.4800034    2.2254469
  63.5100021    2.2119601
  63.5400047    2.2402027
  63.5700035    2.3031070
  63.6000023    2.1982989
  63.6300049    2.2038035
  63.6600037    2.1987195
  63.6900024    2.1981752
  63.7200012    2.2025754
  63.7500038    2.1906645
  63.7800026    2.1323419
  63.8100014    2.2078025
  63.8400040    2.1972272
  63.8700027    2.2332864
  63.9000015    2.1421819
  63.9300041    2.1620300
  63.9600029    2.1269903
  63.9900017    2.1963789
  64.0200043    2.2088032
  64.0500031    2.2158070
  64.0800018    2.1074631
  64.1100006    2.1452312
  64.1399994    2.2177429
  64.1700058    2.1983187
  64.2000046    2.2011309
  64.2300034    2.2563150
  64.2600021    2.1703789
  64.2900009    2.2391419
  64.3199997    2.1799562
  64.3500061    2.2327404
  64.3800049    2.1613662
  64.4100037    2.2286878
  64.4400024    2.2028522
  64.4700012    2.2993679
  64.5000000    2.2870502
  64.5300064    2.2335427
  64.5600052    2.1358175
  64.5900040    2.2758052
  64.6200027    2.2018101
  64.6500015    2.2697258
  64.6800003    2.2519889
  64.7100067    2.2625377
  64.7400055    2.1810598
  64.7700043    2.2057881
  64.8000031    2.1946788
  64.8300018    2.1702166
  64.8600006    2.3046820
  64.8899994    2.2272384
  64.9200058    2.1794114
  64.9500046    2.2189333
  64.9800034    2.2678897
  65.0100021    2.1815856
  65.0400009    2.1575036
  65.0699997    2.2025156
  65.1000061    2.2136860
  65.1300049    2.1453693
  65.1600037    2.2051749
  65.1900024    2.1451912
  65.2200012    2.2545850
  65.2500000    2.2205098
  65.2800064    2.1445096
  65.3100052    2.1591263
  65.3400040    2.1991138
  65.3700027    2.2380621
  65.4000015    2.2289362
  65.4300003    2.1753969
  65.4600067    2.2682312
  65.4900055    2.2509005
  65.5200043    2.1875184
  65.5500031    2.2682161
  65.5800018    2.1978011
  65.6100006    2.1674778
  65.6399994    2.2057049
  65.6700058    2.2724173
  65.7000046    2.2980478
  65.7300034    2.3211176
  65.7600021    2.1739171
  65.7900009    2.2338629
  65.8199997    2.1663749
  65.8500061    2.1724887
  65.8800049    2.1631575
  65.9100037    2.1676784
  65.9400024    2.1877663
  65.9700012    2.2384307
  66.0000000    2.1943743
  66.0300064    2.2158275
  66.0600052    2.2915044
  66.0900040    2.2157643
  66.1200027    2.2254860
  66.1500015    2.2636077
  66.1800003    2.2373595
  66.2100067    2.2583191
  66.2400055    2.1869626
  66.2700043    2.2073040
  66.3000031    2.2093525
  66.3300018    2.2452667
  66.3600006    2.2184470
  66.3899994    2.1785619
  66.4200058    2.2188625
  66.4500046    2.2405643
  66.4800034    2.1896312
  66.5100021    2.1333504
  66.5400009    2.2422183
  66.5699997    2.1943014
  66.6000061    2.1779139
  66.6300049    2.2192683
  66.6600037    2.2699840
  66.6900024    2.1663332
  66.7200012    2.1948450
  66.7500000    2.1939862
  66.7800064    2.1400182
  66.8100052    2.1968825
  66.8400040    2.1992545
  66.8700027    2.1772435
  66.9000015    2.2142682
  66.9300003    2.1725788
  66.9600067    2.2220414
  66.9900055    2.2256820
  67.0200043    2.2009387
  67.0500031    2.2040510
  67.0800018    2.2651203
  67.1100006    2.1529760
  67.1399994    2.1498964
  67.1700058    2.1463974
  67.2000046    2.1949401
  67.2300034    2.2128744
  67.2600021    2.1758857
  67.2900009    2.2150488
  67.3199997    2.2210894
  67.3500061    2.2105260
  67.3800049    2.2291884
  67.4100037    2.1817684
  67.4400024    2.2092023
  67.4700012    2.2184427
  67.5000000    2.0805800
  67.5300064    2.2296119
  67.5600052    2.2350249
  67.5900040    2.2248547
  67.6200027    2.2289710
  67.6500015    2.1828940
  67.6800003    2.2213526
  67.7100067    2.2515857
  67.7400055    2.2169423
  67.7700043    2.1921930
  67.8000031    2.2004268
  67.8300018    2.1922050
  67.8600006    2.2353809
  67.8900070    2.2357860
  67.9200058    2.2516074
  67.9500046    2.2661495
  67.9800034    2.1424601
  68.0100021    2.2419767
  68.0400009    2.2176025
  68.0699997    2.1681731
  68.1000061    2.1460092
  68.1300049    2.2633698
  68.1600037    2.1918151
  68.1900024    2.1227303
  68.2200012    2.2566688
  68.2500000    2.2643304
  68.2800064    2.2915452
  68.3100052    2.2519004
  68.3400040    2.2887609
  68.3700027    2.1977966
  68.4000015    2.2530162
  68.4300003    2.2140148
  68.4600067    2.2269883
  68.4900055    2.2589419
  68.5200043    2.1764166
  68.5500031    2.2621620
  68.5800018    2.2174201
  68.6100006    2.2332392
  68.6400070    2.2368121
  68.6700058    2.3101130
  68.7000046    2.2705305
  68.7300034    2.2982893
  68.7600021    2.2770288
  68.7900009    2.2135346
  68.8199997    2.2110891
  68.8500061    2.2224796
  68.8800049    2.3162954
  68.9100037    2.2889309
  68.9400024    2.2557530
  68.9700012    2.2337720
  69.0000000    2.2758121
  69.0300064    2.1923716
  69.0600052    2.1934190
  69.0900040    2.2219176
  69.1200027    2.2422605
  69.1500015    2.1780689
  69.1800003    2.2282860
  69.2100067    2.2392499
  69.2400055    2.1980450
  69.2700043    2.2315321
  69.3000031    2.2837496
  69.3300018    2.2072175
  69.3600006    2.2202108
  69.3900070    2.2379975
  69.4200058    2.1888049
  69.4500046    2.2258372
  69.4800034    2.2160110
  69.5100021    2.1733224
  69.5400009    2.2622051
  69.5699997    2.1968009
  69.6000061    2.1405830
  69.6300049    2.3213892
  69.6600037    2.2684116
  69.6900024    2.2082438
  69.7200012    2.2661567
  69.7500000    2.2603734
  69.7800064    2.2340569
  69.8100052    2.1809516
  69.8400040    2.2080414
  69.8700027    2.1813855
  69.9000015    2.2149775
  69.9300003    2.1420398
  69.9600067    2.2200713
  69.9900055    2.1995416
  70.0200043    2.2457631
  70.0500031    2.2276602
  70.0800018    2.2540395
  70.1100006    2.1937647
  70.1400070    2.1388724
  70.1700058    2.2157638
  70.2000046    2.1594272
  70.2300034    2.2586958
  70.2600021    2.2496417
  70.2900009    2.1569569
  70.3199997    2.1658008
  70.3500061    2.1981800
  70.3800049    2.1581702
  70.4100037    2.1707878
  70.4400024    2.2077277
  70.4700012    2.2137537
  70.5000000    2.1814382
  70.5300064    2.2772443
  70.5600052    2.1856830
  70.5900040    2.1377227
  70.6200027    2.1345510
  70.6500015    2.1712599
  70.6800003    2.1806376
  70.7100067    2.1669223
  70.7400055    2.1910548
  70.7700043    2.1972566
  70.8000031    2.2286437
  70.8300018    2.1803198
  70.8600006    2.1665318
  70.8900070    2.2375684
  70.9200058    2.1715293
  70.9500046    2.2266698
  70.9800034    2.2253213
  71.0100021    2.3865504
  71.0400009    2.2225378
  71.0699997    2.2077754
  71.1000061    2.2170408
  71.1300049    2.1903653
  71.1600037    2.2263966
  71.1900024    2.2796011
  71.2200012    2.2590406
  71.2500000    2.2039578
  71.2800064    2.1923358
  71.3100052    2.2060182
  71.3400040    2.2222617
  71.3700027    2.2283585
  71.4000015    2.2519183
  71.4300003    2.1634936
  71.4600067    2.2239819
  71.4900055    2.2481756
  71.5200043    2.2101219
  71.5500031    2.1777086
  71.5800018    2.2280269
  71.6100006    2.2373371
  71.6400070    2.2374811
  71.6700058    2.2953525
  71.7000046    2.1635239
  71.7300034    2.2963219
  71.7600021    2.1830189
  71.7900009    2.1945832
  71.8199997    2.2596624
  71.8500061    2.2154193
  71.8800049    2.2147794
  71.9100037    2.2621529
  71.9400024    2.2745519
  71.9700012    2.3296936
  72.0000000    2.2407489
  72.0300064    2.2469256
  72.0600052    2.3078756
  72.0900040    2.2358587
  72.1200027    2.1949074
  72.1500015    2.2340581
  72.1800003    2.1909921
  72.2100067    2.2105336
  72.2400055    2.2288408
  72.2700043    2.2570255
  72.3000031    2.2437437
  72.3300018    2.2234454
  72.3600006    2.2145615
  72.3900070    2.2346275
  72.4200058    2.2113528
  72.4500046    2.2736511
  72.4800034    2.2350166
  72.5100021    2.2458339
  72.5400009    2.2532847
  72.5699997    2.2528090
  72.6000061    2.1907043
  72.6300049    2.2528918
  72.6600037    2.1887922
  72.6900024    2.2766430
  72.7200012    2.2545755
  72.7500000    2.1825080
  72.7800064    2.2682335
  72.8100052    2.2763464
  72.8400040    2.2560055
  72.8700027    2.2358909
  72.9000015    2.1876457
  72.9300003    2.2264936
  72.9600067    2.2164786
  72.9900055    2.2302794
  73.0200043    2.2119901
  73.0500031    2.2500515
  73.0800018    2.2975760
  73.1100006    2.2309124
  73.1400070    2.1943994
  73.1700058    2.1879122
  73.2000046    2.2523265
  73.2300034    2.2022519
  73.2600021    2.2632549
  73.2900009    2.2772145
  73.3199997    2.2497492
  73.3500061    2.2523212
  73.3800049    2.2384024
  73.4100037    2.1994965
  73.4400024    2.2422724
  73.4700012    2.2371156
  73.5000000    2.2583599
  73.5300064    2.2350678
  73.5600052    2.2203071
  73.5900040    2.2069349
  73.6200027    2.2648685
  73.6500015    2.2777677
  73.6800003    2.1936293
  73.7100067    2.2443378
  73.7400055    2.3422303
  73.7700043    2.2383120
  73.8000031    2.2547092
  73.8300018    2.2392869
  73.8600006    2.2055864
  73.8900070    2.2081392
  73.9200058    2.3307898
  73.9500046    2.2146175
  73.9800034    2.2593052
  74.0100021    2.3098953
  74.0400009    2.2402999
  74.0700073    2.2622151
  74.1000061    2.2024179
  74.1300049    2.1988349
  74.1600037    2.2438011
  74.1900024    2.2635562
  74.2200012    2.2625051
  74.2500000    2.2658277
  74.2800064    2.2899816
  74.3100052    2.2415204
  74.3400040    2.1950722
  74.3700027    2.1718028
  74.4000015    2.2557285
  74.4300003    2.2462764
  74.4600067    2.2651830
  74.4900055    2.1894588
  74.5200043    2.2622228
  74.5500031    2.1880207
  74.5800018    2.2107658
  74.6100006    2.1975710
  74.6400070    2.1899059
  74.6700058    2.2771506
  74.7000046    2.2268045
  74.7300034    2.2825050
  74.7600021    2.2713513
  74.7900009    2.2392235
  74.8200073    2.2657504
  74.8500061    2.2619264
  74.8800049    2.2453125
  74.9100037    2.3201301
  74.9400024    2.2759938
  74.9700012    2.2484212
  75.0000000    2.1965880
  75.0300064    2.2632799
  75.0600052    2.1658862
  75.0900040    2.2481554
  75.1200027    2.2163684
  75.1500015    2.1355939
  75.1800003    2.2305326
  75.2100067    2.2941577
  75.2400055    2.1987913
  75.2700043    2.2516994
  75.3000031    2.1940367
  75.3300018    2.1936481
  75.3600006    2.1980662
  75.3900070    2.2399275
  75.4200058    2.1919641
  75.4500046    2.2481475
  75.4800034    2.2510657
  75.5100021    2.2496412
  75.5400009    2.2069395
  75.5700073    2.2182429
  75.6000061    2.1668379
  75.6300049    2.2562184
  75.6600037    2.1982880
  75.6900024    2.2432642
  75.7200012    2.2352307
  75.7500000    2.3293188
  75.7800064    2.2221458
  75.8100052    2.2276340
  75.8400040    2.1924300
  75.8700027    2.2349687
  75.9000015    2.2389452
  75.9300003    2.2219138
  75.9600067    2.2437193
  75.9900055    2.2900195
  76.0200043    2.1941841
  76.0500031    2.1836526
  76.0800018    2.2149608
  76.1100006    2.2219503
  76.1400070    2.2341313
  76.1700058    2.2070487
  76.2000046    2.2222018
  76.2300034    2.2118309
  76.2600021    2.2185047
  76.2900009    2.1761787
  76.3200073    2.1700401
  76.3500061    2.1951573
  76.3800049    2.2289772
  76.4100037    2.1879301
  76.4400024    2.2235494
  76.4700012    2.2635629
  76.5000000    2.2712038
  76.5300064    2.2753780
  76.5600052    2.2111928
  76.5900040    2.2685440
  76.6200027    2.1904285
  76.6500015    2.1636729
  76.6800003    2.2625136
  76.7100067    2.1858408
  76.7400055    2.2756979
  76.7700043    2.1980007
  76.8000031    2.1855407
  76.8300018    2.2379036
  76.8600006    2.1847279
  76.8900070    2.1886361
  76.9200058    2.2404144
  76.9500046    2.1980686
  76.9800034    2.1704137
  77.0100021    2.1922300
  77.0400009    2.1466918
  77.0700073    2.1933548
  77.1000061    2.1593122
  77.1300049    2.1277394
  77.1600037    2.2486172
  77.1900024    2.1594398
  77.2200012    2.1956146
  77.2500000    2.2475102
  77.2800064    2.1947086
  77.3100052    2.1657631
  77.3400040    2.2431557
  77.3700027    2.2116349
  77.4000015    2.1821494
  77.4300003    2.1249032
  77.4600067    2.1939368
  77.4900055    2.1598072
  77.5200043    2.1998086
  77.5500031    2.2155600
  77.5800018    2.2365530
  77.6100006    2.1628356
  77.6400070    2.1668570
  77.6700058    2.0995266
  77.7000046    2.1663108
  77.7300034    2.2618432
  77.7600021    2.1657746
  77.7900009    2.2618704
  77.8200073    2.2081697
  77.8500061    2.2564900
  77.8800049    2.1818364
  77.9100037    2.2987258
  77.9400024    2.1659510
  77.9700012    2.2523699
  78.0000000    2.3139417
  78.0300064    2.2847664
  78.0600052    2.2437904
  78.0900040    2.2144220
  78.1200027    2.2515512
  78.1500015    2.2742593
  78.1800003    2.1462872
  78.2100067    2.2881925
  78.2400055    2.1946826
  78.2700043    2.1420555
  78.3000031    2.2594481
  78.3300018    2.2179341
  78.3600006    2.2677643
  78.3900070    2.1573524
  78.4200058    2.1512365
  78.4500046    2.1775186
  78.4800034    2.2105088
  78.5100021    2.2116773
  78.5400009    2.2081456
  78.5700073    2.2097206
  78.6000061    2.2685180
  78.6300049    2.2465191
  78.6600037    2.2938230
  78.6900024    2.3030474
  78.7200012    2.2882013
  78.7500000    2.2617521
  78.7800064    2.3262703
  78.8100052    2.2629678
  78.8400040    2.1394069
  78.8700027    2.2581501
  78.9000015    2.2779579
  78.9300003    2.1932130
  78.9600067    2.1878991
  78.9900055    2.2311161
  79.0200043    2.1875339
  79.0500031    2.1601100
  79.0800018    2.3029332
  79.1100006    2.1831708
  79.1400070    2.2315130
  79.1700058    2.2109149
  79.2000046    2.2189517
  79.2300034    2.2092953
  79.2600021    2.1409416
  79.2900009    2.1693668
  79.3200073    2.1902211
  79.3500061    2.1863182
  79.3800049    2.1387148
  79.4100037    2.2067220
  79.4400024    2.2206869
  79.4700012    2.1202765
  79.5000000    2.1393390
  79.5300064    2.2164912
  79.5600052    2.2861421
  79.5900040    2.2641134
  79.6200027    2.2651219
  79.6500015    2.2157125
  79.6800003    2.1871693
  79.7100067    2.1552484
  79.7400055    2.0815616
  79.7700043    2.1934557
  79.8000031    2.1191316
  79.8300018    2.1544931
  79.8600006    2.1996429
  79.8900070    2.2430182
  79.9200058    2.1910222
  79.9500046    2.2428150
  79.9800034    2.1833031
  80.0100021    2.1437738
  80.0400009    2.1699829
  80.0700073    2.1850812
  80.1000061    2.2679646
  80.1300049    2.1859574
  80.1600037    2.1845925
  80.1900024    2.2223487
  80.2200012    2.2459164
  80.2500000    2.2253723
  80.2800064    2.2093923
  80.3100052    2.2917511
  80.3400040    2.2247663
  80.3700027    2.2803471
  80.4000015    2.2840478
  80.4300003    2.1586709
  80.4600067    2.2117283
  80.4900055    2.2485404
  80.5200043    2.2423632
  80.5500031    2.2467854
  80.5800018    2.2349329
  80.6100006    2.2458806
  80.6400070    2.2486084
  80.6700058    2.3891840
  80.7000046    2.1033850
  80.7300034    2.2523460
  80.7600021    2.2382741
  80.7900009    2.2350225
  80.8200073    2.1703315
  80.8500061    2.0898123
  80.8800049    2.2723269
  80.9100037    2.1774340
  80.9400024    2.2081285
  80.9700012    2.1900225
  81.0000076    2.2377584
  81.0300064    2.1877570
  81.0600052    2.1403589
  81.0900040    2.1910748
  81.1200027    2.1860435
  81.1500015    2.1936800
  81.1800003    2.1637657
  81.2100067    2.2021194
  81.2400055    2.1118019
  81.2700043    2.1297266
  81.3000031    2.1550157
  81.3300018    2.1158874
  81.3600006    2.1857646
  81.3900070    2.2213292
  81.4200058    2.1679931
  81.4500046    2.1970689
  81.4800034    2.1660480
  81.5100021    2.1812773
  81.5400009    2.1305864
  81.5700073    2.1749620
  81.6000061    2.1836138
  81.6300049    2.1372590
  81.6600037    2.1575861
  81.6900024    2.2045362
  81.7200012    2.2025468
  81.7500076    2.1884356
  81.7800064    2.1279345
  81.8100052    2.1720948
  81.8400040    2.1872208
  81.8700027    2.2501206
  81.9000015    2.1237996
  81.9300003    2.0919843
  81.9600067    2.1839099
  81.9900055    2.1267421
  82.0200043    2.0752933
  82.0500031    2.1203356
  82.0800018    2.1150529
  82.1100006    2.1492205
  82.1400070    2.1570334
  82.1700058    2.0902660
  82.2000046    2.1073380
  82.2300034    2.1596453
  82.2600021    2.1820176
  82.2900009    2.1177785
  82.3200073    2.1995072
  82.3500061    2.1388111
  82.3800049    2.1835132
  82.4100037    2.1368327
  82.4400024    2.1457717
  82.4700012    2.1402099
  82.5000076    2.1819794
  82.5300064    2.1453471
  82.5600052    2.1649699
  82.5900040    2.1135268
  82.6200027    2.1589587
  82.6500015    2.1390126
  82.6800003    2.1756351
  82.7100067    2.2003710
  82.7400055    2.1810405
  82.7700043    2.2280362
  82.8000031    2.1695189
  82.8300018    2.2209504
  82.8600006    2.2544613
  82.8900070    2.1647832
  82.9200058    2.2402318
  82.9500046    2.1861348
  82.9800034    2.1300600
  83.0100021    2.1599467
  83.0400009    2.1883380
  83.0700073    2.2881651
  83.1000061    2.2247834
  83.1300049    2.1998363
  83.1600037    2.1787941
  83.1900024    2.1562109
  83.2200012    2.1159971
  83.2500076    2.1514194
  83.2800064    2.1480711
  83.3100052    2.1786897
  83.3400040    2.2298288
  83.3700027    2.2078691
  83.4000015    2.2648547
  83.4300003    2.3313124
  83.4600067    2.2466855
  83.4900055    2.1717653
  83.5200043    2.2905941
  83.5500031    2.1969426
  83.5800018    2.2328339
  83.6100006    2.3478844
  83.6400070    2.2297051
  83.6700058    2.1572754
  83.7000046    2.2939093
  83.7300034    2.3089478
  83.7600021    2.1805944
  83.7900009    2.1934052
  83.8200073    2.1492357
  83.8500061    2.1447189
  83.8800049    2.1750338
  83.9100037    2.1296527
  83.9400024    2.1383905
  83.9700012    2.1552732
  84.0000076    2.1410489
  84.0300064    2.1861539
  84.0600052    2.2286561
  84.0900040    2.2315249
  84.1200027    2.1900890
  84.1500015    2.2131581
  84.1800003    2.1962526
  84.2100067    2.2858336
  84.2400055    2.2803502
  84.2700043    2.2011790
  84.3000031    2.1616626
  84.3300018    2.1647615
  84.3600006    2.1605160
  84.3900070    2.1765888
  84.4200058    2.1830173
  84.4500046    2.2082086
  84.4800034    2.1779077
  84.5100021    2.1607239
  84.5400009    2.1531219
  84.5700073    2.0848823
  84.6000061    2.1604555
  84.6300049    2.1373072
  84.6600037    2.1958373
  84.6900024    2.2170808
  84.7200012    2.1419170
  84.7500076    2.1710362
  84.7800064    2.1786163
  84.8100052    2.1616690
  84.8400040    2.1205707
  84.8700027    2.1438732
  84.9000015    2.2792449
  84.9300003    2.2924531
  84.9600067    2.2028468
  84.9900055    2.1998115
  85.0200043    2.2070284
  85.0500031    2.2506599
  85.0800018    2.2343123
  85.1100006    2.2832775
  85.1400070    2.1398635
  85.1700058    2.2678354
  85.2000046    2.3028231
  85.2300034    2.3362181
  85.2600021    2.3505399
  85.2900009    2.3379188
  85.3200073    2.2710359
  85.3500061    2.2276127
  85.3800049    2.2512283
  85.4100037    2.1400082
  85.4400024    2.1628783
  85.4700012    2.1454501
  85.5000076    2.1023948
  85.5300064    2.1681883
  85.5600052    2.1051040
  85.5900040    2.1952713
  85.6200027    2.2313135
  85.6500015    2.1548567
  85.6800003    2.1778684
  85.7100067    2.2203066
  85.7400055    2.1921942
  85.7700043    2.2842116
  85.8000031    2.1742790
  85.8300018    2.1373465
  85.8600006    2.2366135
  85.8900070    2.2761500
  85.9200058    2.1430924
  85.9500046    2.2115033
  85.9800034    2.2624321
  86.0100021    2.2603164
  86.0400009    2.2104559
  86.0700073    2.1302330
  86.1000061    2.1634364
  86.1300049    2.1467199
  86.1600037    2.2107315
  86.1900024    2.2227206
  86.2200012    2.2154565
  86.2500076    2.2290540
  86.2800064    2.2217765
  86.3100052    2.1264975
  86.3400040    2.2555726
  86.3700027    2.1359951
  86.4000015    2.1823649
  86.4300003    2.1576891
  86.4600067    2.2447782
  86.4900055    2.1849489
  86.5200043    2.3268518
  86.5500031    2.2342508
  86.5800018    2.2969620
  86.6100006    2.3043025
  86.6400070    2.2242832
  86.6700058    2.2513168
  86.7000046    2.1896985
  86.7300034    2.2160161
  86.7600021    2.2125318
  86.7900009    2.2937341
  86.8200073    2.2817819
  86.8500061    2.3083231
  86.8800049    2.2787499
  86.9100037    2.3108549
  86.9400024    2.2365944
  86.9700012    2.2228787
  87.0000076    2.1100094
  87.0300064    2.2236154
  87.0600052    2.3176148
  87.0900040    2.2605898
  87.1200027    2.1752982
  87.1500015    2.2520604
  87.1800079    2.3069971
  87.2100067    2.2201314
  87.2400055    2.2294927
  87.2700043    2.2811234
  87.3000031    2.2355742
  87.3300018    2.2138078
  87.3600006    2.2351003
  87.3900070    2.2915287
  87.4200058    2.2149308
  87.4500046    2.1822491
  87.4800034    2.2133355
  87.5100021    2.2569752
  87.5400009    2.2209990
  87.5700073    2.2286477
  87.6000061    2.1571600
  87.6300049    2.2745972
  87.6600037    2.1979091
  87.6900024    2.1374645
  87.7200012    2.2284651
  87.7500076    2.2391233
  87.7800064    2.2437458
  87.8100052    2.1639335
  87.8400040    2.2344460
  87.8700027    2.1323218
  87.9000015    2.2490761
  87.9300079    2.2569873
  87.9600067    2.1688769
  87.9900055    2.1803565
  88.0200043    2.2188387
  88.0500031    2.1527402
  88.0800018    2.1495256
  88.1100006    2.2434158
  88.1400070    2.2664485
  88.1700058    2.2511067
  88.2000046    2.1682763
  88.2300034    2.2482178
  88.2600021    2.2944021
  88.2900009    2.2195327
  88.3200073    2.2237577
  88.3500061    2.2348716
  88.3800049    2.3109503
  88.4100037    2.1773663
  88.4400024    2.1297214
  88.4700012    2.2349563
  88.5000076    2.1829159
  88.5300064    2.1778014
  88.5600052    2.1768396
  88.5900040    2.2578382
  88.6200027    2.2878342
  88.6500015    2.2743063
  88.6800079    2.2942657
  88.7100067    2.1790037
  88.7400055    2.2252693
  88.7700043    2.2871950
  88.8000031    2.2650919
  88.8300018    2.2702289
  88.8600006    2.2688074
  88.8900070    2.2641587
  88.9200058    2.1815414
  88.9500046    2.2070599
  88.9800034    2.2052965
  89.0100021    2.2424822
  89.0400009    2.2022898
  89.0700073    2.1631968
  89.1000061    2.1996295
  89.1300049    2.1698914
  89.1600037    2.2167218
  89.1900024    2.2076299
  89.2200012    2.1819844
  89.2500076    2.2699766
  89.2800064    2.2379522
  89.3100052    2.2304356
  89.3400040    2.1785614
  89.3700027    2.2055311
  89.4000015    2.2455041
  89.4300079    2.2479801
  89.4600067    2.2377253
  89.4900055    2.2642975
  89.5200043    2.1145988
  89.5500031    2.2112567
  89.5800018    2.1969531
  89.6100006    2.2187464
  89.6400070    2.1807492
  89.6700058    2.2352405
  89.7000046    2.1885431
  89.7300034    2.1952970
  89.7600021    2.1937671
  89.7900009    2.2103953
  89.8200073    2.2621930
  89.8500061    2.2325439
  89.8800049    2.2575660
  89.9100037    2.2454913
  89.9400024    2.2591307
  89.9700012    2.2979403
  90.0000076    2.1951458
  90.0300064    2.1755629
  90.0600052    2.1850863
  90.0900040    2.1976988
  90.1200027    2.1925650
  90.1500015    2.1486878
  90.1800079    2.1858754
  90.2100067    2.2120419
  90.2400055    2.2673473
  90.2700043    2.1596022
  90.3000031    2.1760273
  90.3300018    2.1968687
  90.3600006    2.1095428
  90.3900070    2.1342375
  90.4200058    2.1640847
  90.4500046    2.1905379
  90.4800034    2.1970832
  90.5100021    2.1822405
  90.5400009    2.1043396
  90.5700073    2.1837602
  90.6000061    2.1346161
  90.6300049    2.2787879
  90.6600037    2.1703999
  90.6900024    2.2308118
  90.7200012    2.2489851
  90.7500076    2.2235255
  90.7800064    2.2363098
  90.8100052    2.1723549
  90.8400040    2.1945031
  90.8700027    2.2239187
  90.9000015    2.2264001
  90.9300079    2.2684677
  90.9600067    2.2231727
  90.9900055    2.1810431
  91.0200043    2.1587095
  91.0500031    2.2227175
  91.0800018    2.1720507
  91.1100006    2.1651587
  91.1400070    2.2248924
  91.1700058    2.1879697
  91.2000046    2.1612763
  91.2300034    2.1913178
  91.2600021    2.1925232
  91.2900009    2.2251825
  91.3200073    2.1638718
  91.3500061    2.2144687
  91.3800049    2.2161279
  91.4100037    2.2315505
  91.4400024    2.2053156
  91.4700012    2.1838613
  91.5000076    2.2112138
  91.5300064    2.1860588
  91.5600052    2.1545255
  91.5900040    2.2467139
  91.6200027    2.2266722
  91.6500015    2.2149615
  91.6800079    2.2639265
  91.7100067    2.1774235
  91.7400055    2.2198646
  91.7700043    2.1815431
  91.8000031    2.2375908
  91.8300018    2.2255666
  91.8600006    2.2091577
  91.8900070    2.2800257
  91.9200058    2.1833158
  91.9500046    2.2198861
  91.9800034    2.2170486
  92.0100021    2.2506320
  92.0400009    2.1686838
  92.0700073    2.1590598
  92.1000061    2.2109327
  92.1300049    2.2039163
  92.1600037    2.2424505
  92.1900024    2.2865582
  92.2200012    2.2595992
  92.2500076    2.1903541
  92.2800064    2.1747875
  92.3100052    2.1777482
  92.3400040    2.2348084
  92.3700027    2.1806200
  92.4000015    2.1809216
  92.4300079    2.1406996
  92.4600067    2.1846495
  92.4900055    2.2230675
  92.5200043    2.2505348
  92.5500031    2.2498789
  92.5800018    2.2229578
  92.6100006    2.2245986
  92.6400070    2.1773636
  92.6700058    2.2087739
  92.7000046    2.2533162
  92.7300034    2.2083099
  92.7600021    2.2006011
  92.7900009    2.2192726
  92.8200073    2.2078903
  92.8500061    2.2252693
  92.8800049    2.2109284
  92.9100037    2.2684159
  92.9400024    2.2696745
  92.9700012    2.2788539
  93.0000076    2.1945293
  93.0300064    2.2321236
  93.0600052    2.2162166
  93.0900040    2.2895858
  93.1200027    2.2128124
  93.1500015    2.1759844
  93.1800079    2.2406013
  93.2100067    2.3009281
  93.2400055    2.1608298
  93.2700043    2.2485743
  93.3000031    2.2345791
  93.3300018    2.1953793
  93.3600082    2.2220807
  93.3900070    2.2111781
  93.4200058    2.2581940
  93.4500046    2.1841383
  93.4800034    2.1768782
  93.5100021    2.2526219
  93.5400009    2.1714931
  93.5700073    2.1401143
  93.6000061    2.2086315
  93.6300049    2.1592677
  93.6600037    2.1606629
  93.6900024    2.2170539
  93.7200012    2.2069323
  93.7500076    2.1897473
  93.7800064    2.1724255
  93.8100052    2.2818305
  93.8400040    2.1024828
  93.8700027    2.2143672
  93.9000015    2.2005510
  93.9300079    2.1638865
  93.9600067    2.2029474
  93.9900055    2.2216132
  94.0200043    2.1601310
  94.0500031    2.1930809
  94.0800018    2.2156124
  94.1100082    2.1806009
  94.1400070    2.1796679
  94.1700058    2.1731591
  94.2000046    2.2555687
  94.2300034    2.2023578
  94.2600021    2.1708074
  94.2900009    2.2350276
  94.3200073    2.2014072
  94.3500061    2.1736286
  94.3800049    2.2105637
  94.4100037    2.1789808
  94.4400024    2.1824231
  94.4700012    2.1973076
  94.5000076    2.2017698
  94.5300064    2.1424365
  94.5600052    2.2559896
  94.5900040    2.2404695
  94.6200027    2.2315648
  94.6500015    2.1692996
  94.6800079    2.2536831
  94.7100067    2.2205360
  94.7400055    2.2701826
  94.7700043    2.3049119
  94.8000031    2.1958218
  94.8300018    2.2372749
  94.8600082    2.2964039
  94.8900070    2.2402346
  94.9200058    2.2437387
  94.9500046    2.1471481
  94.9800034    2.1696231
  95.0100021    2.2046814
  95.0400009    2.2100801
  95.0700073    2.2234046
  95.1000061    2.2246945
  95.1300049    2.1787446
  95.1600037    2.2371061
  95.1900024    2.2515147
  95.2200012    2.1943474
  95.2500076    2.2339280
  95.2800064    2.1684349
  95.3100052    2.2795842
  95.3400040    2.2663805
  95.3700027    2.1925387
  95.4000015    2.2059586
  95.4300079    2.2296946
  95.4600067    2.2536733
  95.4900055    2.2535977
  95.5200043    2.1923494
  95.5500031    2.1517568
  95.5800018    2.1745052
  95.6100082    2.2986515
  95.6400070    2.1427355
  95.6700058    2.2627189
  95.7000046    2.2296965
  95.7300034    2.1809282
  95.7600021    2.2044201
  95.7900009    2.1952257
  95.8200073    2.2541823
  95.8500061    2.2367568
  95.8800049    2.1993959
  95.9100037    2.2668629
  95.9400024    2.1705306
  95.9700012    2.1910779
  96.0000076    2.2362030
  96.0300064    2.3245897
  96.0600052    2.2545278
  96.0900040    2.2682357
  96.1200027    2.2386961
  96.1500015    2.1925535
  96.1800079    2.2398524
  96.2100067    2.1877823
  96.2400055    2.2379563
  96.2700043    2.1363001
  96.3000031    2.1683664
  96.3300018    2.2935598
  96.3600082    2.2405875
  96.3900070    2.2507269
  96.4200058    2.2934175
  96.4500046    2.2920785
  96.4800034    2.2855339
  96.5100021    2.1711929
  96.5400009    2.2046497
  96.5700073    2.2489901
  96.6000061    2.3265870
  96.6300049    2.2302415
  96.6600037    2.2983539
  96.6900024    2.2069154
  96.7200012    2.1841717
  96.7500076    2.1788192
  96.7800064    2.2124350
  96.8100052    2.1815152
  96.8400040    2.2212000
  96.8700027    2.2191043
  96.9000015    2.2835133
  96.9300079    2.1997006
  96.9600067    2.2532272
  96.9900055    2.3319349
  97.0200043    2.2484407
  97.0500031    2.2289159
  97.0800018    2.3084586
  97.1100082    2.2919600
  97.1400070    2.2161405
  97.1700058    2.2045102
  97.2000046    2.1839945
  97.2300034    2.1946449
  97.2600021    2.2479122
  97.2900009    2.2309330
  97.3200073    2.2631850
  97.3500061    2.2924502
  97.3800049    2.2708704
  97.4100037    2.2697043
  97.4400024    2.2280872
  97.4700012    2.1893077
  97.5000076    2.3105435
  97.5300064    2.2107098
  97.5600052    2.2327776
  97.5900040    2.2635031
  97.6200027    2.2414920
  97.6500015    2.1974924
  97.6800079    2.2818301
  97.7100067    2.2839155
  97.7400055    2.2460356
  97.7700043    2.1995976
  97.8000031    2.2278719
  97.8300018    2.1753833
  97.8600082    2.2184174
  97.8900070    2.2410207
  97.9200058    2.1514704
  97.9500046    2.2143843
  97.9800034    2.1584880
  98.0100021    2.2093010
  98.0400009    2.2023909
  98.0700073    2.2669528
  98.1000061    2.2387831
  98.1300049    2.2177112
  98.1600037    2.2114987
  98.1900024    2.2706041
  98.2200012    2.3053317
  98.2500076    2.1578710
  98.2800064    2.1625512
  98.3100052    2.2058675
  98.3400040    2.1731794
  98.3700027    2.2125490
  98.4000015    2.3019893
  98.4300079    2.2149844
  98.4600067    2.2605221
  98.4900055    2.2831233
  98.5200043    2.1599474
  98.5500031    2.1956122
  98.5800018    2.2630181
  98.6100082    2.2756495
  98.6400070    2.2616072
  98.6700058    2.2936399
  98.7000046    2.2059922
  98.7300034    2.1865864
  98.7600021    2.2819932
  98.7900009    2.2565792
  98.8200073    2.3275273
  98.8500061    2.2105219
  98.8800049    2.2616189
  98.9100037    2.2488530
  98.9400024    2.2069750
  98.9700012    2.2524796
  99.0000076    2.3344886
  99.0300064    2.2108777
  99.0600052    2.3173549
  99.0900040    2.2516212
  99.1200027    2.2896101
  99.1500015    2.2000816
  99.1800079    2.1450884
  99.2100067    2.1935766
  99.2400055    2.2177167
  99.2700043    2.2282031
  99.3000031    2.2086670
  99.3300018    2.1389310
  99.3600082    2.2497039
  99.3900070    2.1283793
  99.4200058    2.2226856
  99.4500046    2.2107487
  99.4800034    2.1988916
  99.5100021    2.2490077
  99.5400009    2.2713666
  99.5700073    2.2575526
  99.6000061    2.1178107
  99.6300049    2.1116884
  99.6600037    2.2701313
  99.6900024    2.2099886
  99.7200012    2.2714057
  99.7500076    2.2791262
  99.7800064    2.2725797
  99.8100052    2.2972574
  99.8400040    2.1574249
  99.8700027    2.2327185
  99.9000015    2.1287389
  99.9300079    2.2272592
  99.9600067    2.2053850
  99.9900055    2.1647158
