# Supplementary material for: Identification and validation of biomarkers associated with lactic acid metabolism in diabetic nephropathy
Source: PeerJ. 2026 Mar 3;14:e20761. doi: 10.7717/peerj.20761 (PMC12965171; doi:10.7717/peerj.20761)
Supplement: Supplemental Information 59 [file peerj-14-20761-s059.r]

# 清除当前环境所有变量并返回内存使⽤情况1
rm(list = ls()); gc()

#定义变量output和ORIGINAL_DIR
ORIGINAL_DIR <- "/data/nas1/yangyudong_OD/project/MD/45_NJZK-20403-7/"
output <- file.path(ORIGINAL_DIR, "./")

#确保输出目录存在
if (!dir.exists(output)) {
  dir.create(output, recursive = TRUE)
}

#切换至项目目录
setwd(ORIGINAL_DIR)

library(dplyr)
library(ggplot2)


# 读取数据
read_xvg <- function(file_path) {
  # 读取文件所有行
  lines <- readLines(file_path)
  
  # 去除注释行(以#或@开头的行)
  data_lines <- lines[!grepl("^[#@]", lines)]
  
  # 从注释行中提取列名
  col_names <- c()
  
  # 提取x轴和y轴标签
  x_label <- lines[grepl("@\\s*xaxis\\s+label", lines)]
  if (length(x_label) > 0) {
    x_label <- gsub('.*label\\s*"(.*?)".*', "\\1", x_label[1])
    col_names <- c(col_names, x_label)
  }
  
  y_label <- lines[grepl("@\\s*yaxis\\s+label", lines)]
  if (length(y_label) > 0) {
    y_label <- gsub('.*label\\s*"(.*?)".*', "\\1", y_label[1])
    col_names <- c(col_names, y_label)
  }
  
  # 如果没有找到标签，使用默认列名
  if (length(col_names) == 0) {
    col_names <- c("X", "Y")
  }
  
  # 将数据读入数据框
  data <- read.table(text = data_lines, header = FALSE)
  names(data) <- col_names
  
  return(data)
}

# RMSD----------------
# 读取数据
a_rmsd <- read_xvg("./analysis_NFE2L2_LAGASCATRIOL/rmsd.xvg")
b_rmsd <- read_xvg("./analysis_PTGS2_CIMICOXIB/rmsd.xvg")
# c_rmsd <- read_xvg("./08_MD/01_results/analysis_KDM6B_digoxin/rmsd.xvg")

# 为每个数据集添加基因名称标识
a_rmsd$Gene <- "NFE2L2_LAGASCATRIOL"
b_rmsd$Gene <- "PTGS2_CIMICOXIB"
# c_rmsd$Gene <- "KDM6B_Digoxin"

# 合并三个数据集
combined_rmsd <- rbind(a_rmsd, b_rmsd)#, KDM6B_rmsd)

# 绘制折线图
p1 <- ggplot(combined_rmsd, aes(x = `Time (ns)`, y = `RMSD (nm)`, color = Gene)) +
  geom_line(linewidth = 0.8) +  # 绘制折线
  labs(title = "",  # 标题
       x = "Time (ns)",          # x轴标签
       y = "RMSD (nm)",          # y轴标签
       color = "Group") +         # 图例标题
  scale_color_manual(values = c("NFE2L2_LAGASCATRIOL" = "#E41A1C",  # 设置颜色
                                # "EGLN1_Digoxin" = "black",
                                "PTGS2_CIMICOXIB" = "#4DAF4A")) +
  theme_minimal() +              # 使用简洁主题
  theme(plot.title = element_text(hjust = 0.5),  # 标题居中
        legend.position = "top")  # 图例位置在顶部
pdf(file = file.path(output, "01.RMSD_plot.pdf"), width = 8, height = 6)  # 打开PDF设备，设置宽度和高度（英寸）
print(p1)  # 绘制图形
dev.off()  # 关闭设备，保存文件

png(file = file.path(output, "01.RMSD_plot.png"), 
    width = 8, 
    height = 6, 
    units = "in",  # 单位：英寸
    res = 300)    # 分辨率：300 dpi
print(p1)  # 绘制图形
dev.off()  # 关闭设备，保存文件

# RMSF--------------------
# 读取数据
a_rmsf <- read_xvg("./analysis_NFE2L2_LAGASCATRIOL/rmsf.xvg")
b_rmsf <- read_xvg("./analysis_PTGS2_CIMICOXIB/rmsf.xvg")

# 氨基酸重新编号，从1开始
a_rmsf$Residue <- seq_len(nrow(a_rmsf))
b_rmsf$Residue <- seq_len(nrow(b_rmsf))

# 为每个数据集添加基因名称标识
a_rmsf$Gene <- "NFE2L2_LAGASCATRIOL"
b_rmsf$Gene <- "PTGS2_CIMICOXIB"
# c_rmsf$Gene <- "KDM6B_Digoxin"

# 合并三个数据集
combined_rmsf <- rbind(a_rmsf, b_rmsf)#, KDM6B_rmsf)

# 绘制折线图
p2 <- ggplot(combined_rmsf, aes(x = Residue, y = `(nm)`, color = Gene)) +
  geom_line(linewidth = 0.8) +  # 绘制折线
  labs(title = "",  # 标题
       x = "Residue",          # x轴标签
       y = "RMSF (nm)",          # y轴标签
       color = "Group") +         # 图例标题
  scale_color_manual(values = c("NFE2L2_LAGASCATRIOL" = "#E41A1C",  # 设置颜色
                                # "EGLN1_Digoxin" = "black",
                                "PTGS2_CIMICOXIB" = "#4DAF4A")) +
  theme_minimal() +              # 使用简洁主题
  theme(plot.title = element_text(hjust = 0.5),  # 标题居中
        legend.position = "top")  # 图例位置在顶部
pdf(file = file.path(output, "02.RMSF_plot.pdf"), width = 8, height = 6)  # 打开PDF设备，设置宽度和高度（英寸）
print(p2)  # 绘制图形
dev.off()  # 关闭设备，保存文件

png(file = file.path(output, "02.RMSF_plot.png"), 
    width = 8, 
    height = 6, 
    units = "in",  # 单位：英寸
    res = 300)    # 分辨率：300 dpi
print(p2)  # 绘制图形
dev.off()  # 关闭设备，保存文件

# energy--------------------
read_multi_xvg <- function(file_path) {
  # 读取文件所有行
  lines <- readLines(file_path)
  
  # 去除注释行(以#或@开头的行)
  data_lines <- lines[!grepl("^[#@]", lines)]
  
  # 从注释行中提取列名
  col_names <- c()
  
  # 提取x轴标签
  x_label <- lines[grepl("@\\s*xaxis\\s+label", lines)]
  if (length(x_label) > 0) {
    x_label <- gsub('.*label\\s*"(.*?)".*', "\\1", x_label[1])
    col_names <- c(col_names, x_label)
  } else {
    col_names <- c(col_names, "Time")
  }
  
  # 提取y轴标签
  y_label <- lines[grepl("@\\s*yaxis\\s+label", lines)]
  if (length(y_label) > 0) {
    y_label <- gsub('.*label\\s*"(.*?)".*', "\\1", y_label[1])
  } else {
    y_label <- "Value"
  }
  
  # 提取图例信息作为列名
  legends <- lines[grepl("@\\s*s\\d+\\s+legend", lines)]
  if (length(legends) > 0) {
    legend_names <- gsub('.*legend\\s*"(.*?)".*', "\\1", legends)
    col_names <- c(col_names, legend_names)
  } else {
    # 如果没有图例信息，使用默认列名
    n_columns <- length(strsplit(data_lines[1], "\\s+")[[1]])
    if (n_columns > length(col_names)) {
      default_names <- paste0(y_label, "_", seq_len(n_columns - length(col_names)))
      col_names <- c(col_names, default_names)
    }
  }
  
  # 将数据读入数据框
  data <- read.table(text = data_lines, header = FALSE)
  
  # 确保列名数量与数据列数匹配
  if (ncol(data) > length(col_names)) {
    col_names <- c(col_names, paste0("V", seq(length(col_names)+1, ncol(data))))
  } else if (ncol(data) < length(col_names)) {
    col_names <- col_names[1:ncol(data)]
  }
  
  names(data) <- col_names
  
  return(data)
}
# 读取数据
a_en <- read_multi_xvg("./analysis_NFE2L2_LAGASCATRIOL/energy_total.xvg")
b_en <- read_multi_xvg("./analysis_PTGS2_CIMICOXIB/energy_total.xvg")
# c_en <- read_multi_xvg("./08_MD/01_results/analysis_KDM6B_digoxin/energy_total.xvg")

# 为每个数据集添加基因名称标识
a_en$Gene <- "NFE2L2_LAGASCATRIOL"
b_en$Gene <- "PTGS2_CIMICOXIB"
# c_en$Gene <- "KDM6B_Digoxin"

# 合并三个数据集
combined_en <- rbind(a_en, b_en)#, KDM6B_en)

# 绘制折线图
p3 <- ggplot(combined_en, aes(x = `Time (ps)`, y = `Total Energy`, color = Gene)) +
  geom_line(linewidth = 0.8) +  # 绘制折线
  labs(title = "",  # 标题
       x = "Time (ps)",          # x轴标签
       y = "Energy (kcal/mol)",          # y轴标签
       color = "Group") +         # 图例标题
  scale_color_manual(values = c("NFE2L2_LAGASCATRIOL" = "#E41A1C",  # 设置颜色
                                # "EGLN1_Digoxin" = "black",
                                "PTGS2_CIMICOXIB" = "#4DAF4A")) +
  theme_minimal() +              # 使用简洁主题
  theme(plot.title = element_text(hjust = 0.5),  # 标题居中
        legend.position = "top")  # 图例位置在顶部
pdf(file = file.path(output, "03.energy_plot.pdf"), width = 8, height = 6)  # 打开PDF设备，设置宽度和高度（英寸）
print(p3)  # 绘制图形
dev.off()  # 关闭设备，保存文件

png(file = file.path(output, "03.energy_plot.png"), 
    width = 8, 
    height = 6, 
    units = "in",  # 单位：英寸
    res = 300)    # 分辨率：300 dpi
print(p3)  # 绘制图形
dev.off()  # 关闭设备，保存文件

# Hydrogen bond-------------
# 读取数据
a_hb <- read_xvg("./analysis_NFE2L2_LAGASCATRIOL/hbond_num.xvg")
b_hb <- read_xvg("./analysis_PTGS2_CIMICOXIB/hbond_num.xvg")
# c_hb <- read_xvg("./08_MD/01_results/analysis_KDM6B_digoxin/hbond_num.xvg")

# 为每个数据集添加基因名称标识
a_hb$Gene <- "NFE2L2_LAGASCATRIOL"
b_hb$Gene <- "PTGS2_CIMICOXIB"
# c_hb$Gene <- "KDM6B_Digoxin"

# 合并三个数据集
combined_hb <- rbind(a_hb, b_hb)#, KDM6B_hb)

# 绘制折线图
p4 <- ggplot(combined_hb, aes(x = `Time (ps)`, y = `Hbonds`, color = Gene)) +
  geom_line(linewidth = 0.8) +  # 绘制折线
  labs(title = "",  # 标题
       x = "Time (ps)",          # x轴标签
       y = "Hydrogen bond numbers",          # y轴标签
       color = "Group") +         # 图例标题
  scale_color_manual(values = c("NFE2L2_LAGASCATRIOL" = "#E41A1C",  # 设置颜色
                                # "EGLN1_Digoxin" = "black",
                                "PTGS2_CIMICOXIB" = "#4DAF4A")) +
  theme_minimal() +              # 使用简洁主题
  theme(plot.title = element_text(hjust = 0.5),  # 标题居中
        legend.position = "top")  # 图例位置在顶部
pdf(file = file.path(output, "04.hbonds_plot.pdf"), width = 8, height = 6)  # 打开PDF设备，设置宽度和高度（英寸）
print(p4)  # 绘制图形
dev.off()  # 关闭设备，保存文件

png(file = file.path(output, "04.hbonds_plot.png"), 
    width = 8, 
    height = 6, 
    units = "in",  # 单位：英寸
    res = 300)    # 分辨率：300 dpi
print(p4)  # 绘制图形
dev.off()  # 关闭设备，保存文件


# distance of MOL and binding site -------------
# 读取数据
a_hb <- read_xvg("./analysis_NFE2L2_LAGASCATRIOL/site_dist_554.xvg")
b_hb <- read_xvg("./analysis_PTGS2_CIMICOXIB/site_dist_276.xvg")
# c_hb <- read_xvg("./08_MD/01_results/analysis_KDM6B_digoxin/hbond_num.xvg")

# 为每个数据集添加基因名称标识
a_hb$Gene <- "NFE2L2 554K_LAGASCATRIOL"
b_hb$Gene <- "PTGS2 276E_CIMICOXIB"
# c_hb$Gene <- "KDM6B_Digoxin"

# 合并三个数据集
combined_hb <- rbind(a_hb, b_hb)#, KDM6B_hb)

# 绘制折线图
p4 <- ggplot(combined_hb, aes(x = `Time (ps)`, y = `Distance (nm)`, color = Gene)) +
  geom_line(linewidth = 0.8) +  # 绘制折线
  labs(title = "",  # 标题
       x = "Time (ps)",          # x轴标签
       y = "Distance Between Compound and Binding Site",          # y轴标签
       color = "Group") +         # 图例标题
  scale_color_manual(values = c("NFE2L2 554K_LAGASCATRIOL" = "#E41A1C",  # 设置颜色
                                # "EGLN1_Digoxin" = "black",
                                "PTGS2 276E_CIMICOXIB" = "#4DAF4A")) +
  theme_minimal() +              # 使用简洁主题
  theme(plot.title = element_text(hjust = 0.5),  # 标题居中
        legend.position = "top")  # 图例位置在顶部
pdf(file = file.path(output, "05.site_distance.pdf"), width = 8, height = 6)  # 打开PDF设备，设置宽度和高度（英寸）
print(p4)  # 绘制图形
dev.off()  # 关闭设备，保存文件

png(file = file.path(output, "05.site_distance.png"), 
    width = 8, 
    height = 6, 
    units = "in",  # 单位：英寸
    res = 300)    # 分辨率：300 dpi
print(p4)  # 绘制图形
dev.off()  # 关闭设备，保存文件
