# Supplementary material for: Identification and validation of biomarkers associated with lactic acid metabolism in diabetic nephropathy
Source: PeerJ. 2026 Mar 3;14:e20761. doi: 10.7717/peerj.20761 (PMC12965171; doi:10.7717/peerj.20761)
Supplement: Supplemental Information 61 [file peerj-14-20761-s061.xlsx]

## Sheet: Sheet1
Supplemental Table S2. General clinical characteristics in DN patients and healthy participants.
	NC(n=5）	DN（n=5）	P
Sex
Male	3(60%)	4(80%)
Female	2(40%)	1(20%)
Age (year)	52.13 ±10.64	53.07 ± 7.80
BMI (kg.m −2)	23.51 ± 1.31	24.43 ± 1.86
HbA1c (%)	4.72 ± 0.73	9.22 ± 1.2	<0.001
Cr (µmol/l)	62.90 ± 4.48	82.31 ± 15.13	<0.001
TG (mmol/l)	0.80 ± 0.31	3.92 ± 0.56	<0.001
TC (mmol/l)	2.19 ± 0.32	5.44 ± 1.43	<0.001
HLD-C (mmol/l)	1.09 ± 0.25	1.42 ± 0.21
LDL-C (mmol/l)	2.96 ± 0.20	3.63 ± 0.71
BUN (mmol/l)	5.81 ± 1.05	11.78 ±2.20	<0.001
ACR (mg/g)	12.18 ± 6.12	76.29 ±18.34	<0.001
eGFR (ml/min/1.73 m2)	132.13 ± 10.42	76.68 ± 15.18	<0.001
Abbreviation: ACR, creatinine ratio; BMI, body-mass index; BUN, blood urea nitrogen; Cr, creatinine; eGFR, estimated GFR; HbA1c, glycated hemoglobin A1c; HDL-C, high-density lipoprotein cholesterol; LDL-C, low-density lipoprotein cholesterol; TC, total cholesterol; TG, triglyceride.
