# Supplementary material for: Identification and validation of biomarkers associated with lactic acid metabolism in diabetic nephropathy
Source: PeerJ. 2026 Mar 3;14:e20761. doi: 10.7717/peerj.20761 (PMC12965171; doi:10.7717/peerj.20761)
Supplement: Supplemental Information 62 [file peerj-14-20761-s062.xlsx]

## Sheet: Supplemental Table S3
node_name	DMNC	EPC	Closeness	Radiality
IL10	0.62176	11.224	36.75	3.53774
IL6	0.48356	11.789	41.6667	3.72705
IL1B	0.50429	11.562	39.5	3.64423
TNF	0.49999	11.138	39	3.63239
CCL2	0.68811	10.36	33.5	3.39576
ICAM1	0.68001	10.562	33.6667	3.40759
IL1A	0.74486	10.209	33.3333	3.40759
MMP9	0.63144	10.013	35.5833	3.52591
PTGS2	0.83144	8.729	31.0833	3.37209
CCL5	0.70896	9.743	33.3333	3.40759
MMP1	0.81956	8.857	31.1667	3.34843
TIMP1	0.61936	9.563	32.5	3.39576
CCR2	0.81806	7.976	29.6667	3.28927
CD40LG	0.62782	8.167	30.3333	3.31293
CCL20	0.69834	7.739	29.6667	3.28927
EGF	0.70248	8.92	33.0833	3.44308
TLR9	0.67062	7.056	28.6667	3.26561
HIF1A	0.37162	8.431	34.8333	3.52591
HGF	0.73175	6.492	27.8333	3.21828
CX3CR1	0.73175	6.393	26.5	3.09996
MMP13	0.54881	6.207	29	3.28927
SELL	0.64826	5.57	27	3.21828
F3	0.38039	5.614	27.5833	3.23011
SNAI1	0.45378	5.012	28.8333	3.3366
NFE2L2	0.56839	5.175	28.5833	3.31293
RUNX2	0.45378	4.757	29.0833	3.32477
ADAMTS5	0.47366	3.89	25.4167	3.09996
PLAUR	0.32413	4.508	27.1667	3.19461
TNFRSF13B	0.37893	3.466	24.4167	3.01714
PARP1	0.30898	3.658	26.6667	3.17095
CCR4	0.46346	3.288	21.9	2.79233
NAMPT	0.30779	2.826	26.6667	3.18278
SLC2A1	0.30898	3.108	25.5833	3.11179
CDKN1A	0	2.605	22.7833	2.83966
LTF	0.30779	3.305	24.45	3.0053
PFKFB3	0.30898	2.139	22.5	2.89882
PUS1	0	1.304	3	0.13953
HSPA5	0.30779	3.083	25.25	3.12362
PER2	0	2.213	23.4167	2.98164
SIRT5	0.30779	1.424	18.6333	2.53203
SIRT4	0.30779	1.452	18.6333	2.53203
MSX1	0	1.951	20.75	2.7805
SLC2A3	0.30779	2.06	21.8333	2.87515
THBD	0.30779	2.053	19.7333	2.65035
PRL	0	2.298	21.5333	2.82783
COL18A1	0	2.492	22.6667	2.93431
TCHP	0	2.147	22.25	2.91065
TNFRSF17	0.30779	1.91	19.9833	2.66218
CTH	0	1.183	2	0.12209
CA1	0	1.192	2.5	0.18605
ALAS2	0	1.209	2.5	0.18605
GBE1	0	1.202	2	0.12209
SLC7A5	0	1.321	17.65	2.4492
RPUSD3	0	1.128	2	0.10853
TRIT1	0	1.106	2	0.10853
TRMT61B	0	1.128	2	0.10853
PPP1R3C	0	1.098	1	0.06977
PPP1R3B	0	1.098	1	0.06977
PSEN1	0	1.095	1	0.06977
PLD1	0	1.095	1	0.06977
NR4A2	0	1.144	16.65	2.31905
NDUFAF4	0	1.111	1	0.06977
NDUFAF1	0	1.111	1	0.06977
NT5E	0	1.201	18.1333	2.5202
LYPD3	0	1.479	18.3	2.53203
LPO	0	1.358	17.05	2.34272
LMNA	0	1.316	18.1167	2.50836
PTX3	0	2.375	23.75	3.06446
HSPA1A	0	1.281	17.5833	2.46104
OTC	0	1.113	1.5	0.10465
ENC1	0	1.505	19.0333	2.65035
NOG	0	1.766	20.6167	2.7805
MAOB	0	1.107	1	0.06977
DBH	0	1.107	1	0.06977
EARS2	0	1.091	1	0.06977
DARS2	0	1.091	1	0.06977
SUOX	0	1.082	1.5	0.10465
MFSD8	0	1.089	1	0.06977
CLN5	0	1.089	1	0.06977
SKP2	0	1.222	16.1	2.17707
CA2	0	1.109	1.83333	0.15504
BCKDHB	0	1.111	1.5	0.10465
GATM	0	1.124	1.83333	0.15504
AGL	0	1.111	1.5	0.10465
GNAS	0	1.094	1	0.06977
ADM	0	1.094	1	0.06977
