# Supplementary material for: Identification and validation of biomarkers associated with lactic acid metabolism in diabetic nephropathy
Source: PeerJ. 2026 Mar 3;14:e20761. doi: 10.7717/peerj.20761 (PMC12965171; doi:10.7717/peerj.20761)
Supplement: Supplemental Information 63 [file peerj-14-20761-s063.xlsx]

## Sheet: Supplemental Table S4
	ONTOLOGY	ID	Description	GeneRatio	BgRatio	pvalue	p.adjust	qvalue	geneID	Count
GO:2001234	BP	GO:2001234	negative regulation of apoptotic signaling pathway	2025-10-21	243/18870	3.24613352817197e-14	5.72617954369536e-11	1.60256486811858e-11	IL1B/IL10/TNF/ICAM1/IL1A/MMP9/PTGS2/HGF/NFE2L2/SNAI1	10
GO:0043410	BP	GO:0043410	positive regulation of MAPK cascade	2025-11-21	474/18870	6.29782718894152e-13	5.55468358064642e-10	1.55456892190188e-10	IL6/IL1B/TNF/ICAM1/CCL2/IL1A/CCL5/EGF/CCL20/TLR9/HGF	11
GO:0002696	BP	GO:0002696	positive regulation of leukocyte activation	2025-10-21	380/18870	2.82351202210441e-12	1.31304603843758e-09	3.67477379178438e-10	IL6/IL1B/IL10/TNF/CCL2/IL1A/CCL5/CD40LG/CCR2/TLR9	10
GO:0050867	BP	GO:0050867	positive regulation of cell activation	2025-10-21	396/18870	4.24884006556861e-12	1.31304603843758e-09	3.67477379178438e-10	IL6/IL1B/IL10/TNF/CCL2/IL1A/CCL5/CD40LG/CCR2/TLR9	10
GO:0050900	BP	GO:0050900	leukocyte migration	2025-10-21	396/18870	4.24884006556861e-12	1.31304603843758e-09	3.67477379178438e-10	IL6/IL1B/IL10/TNF/ICAM1/CCL2/IL1A/CCL5/CCR2/CCL20	10
GO:2001233	BP	GO:2001233	regulation of apoptotic signaling pathway	2025-10-21	398/18870	4.46614298788294e-12	1.31304603843758e-09	3.67477379178438e-10	IL1B/IL10/TNF/ICAM1/IL1A/MMP9/PTGS2/HGF/NFE2L2/SNAI1	10
GO:0007159	BP	GO:0007159	leukocyte cell-cell adhesion	2025-10-21	419/18870	7.42709008549969e-12	1.87162670154592e-09	5.23805300766821e-10	IL6/IL1B/IL10/TNF/ICAM1/CCL2/IL1A/CCL5/CD40LG/CCR2	10
GO:0050727	BP	GO:0050727	regulation of inflammatory response	2025-10-21	425/18870	8.547296719016e-12	1.88467892654303e-09	5.27458179107698e-10	IL6/IL1B/IL10/TNF/MMP9/CCL5/PTGS2/CCR2/TLR9/HGF	10
GO:0022409	BP	GO:0022409	positive regulation of cell-cell adhesion	2025-09-21	322/18870	2.69440266249769e-11	5.28102921849547e-09	1.47798227919464e-09	IL6/IL1B/IL10/TNF/CCL2/IL1A/CCL5/CD40LG/CCR2	9
GO:0051251	BP	GO:0051251	positive regulation of lymphocyte activation	2025-09-21	330/18870	3.35402318643999e-11	5.91649690088015e-09	1.65582828888459e-09	IL6/IL1B/IL10/CCL2/IL1A/CCL5/CD40LG/CCR2/TLR9	9
GO:0070371	BP	GO:0070371	ERK1 and ERK2 cascade	2025-09-21	336/18870	3.93859747794067e-11	6.10641943869673e-09	1.70898121300201e-09	IL1B/TNF/ICAM1/CCL2/IL1A/CCL5/EGF/CCL20/TLR9	9
GO:0001819	BP	GO:0001819	positive regulation of cytokine production	2025-10-21	499/18870	4.15402682904539e-11	6.10641943869673e-09	1.70898121300201e-09	IL6/IL1B/IL10/TNF/IL1A/PTGS2/CD40LG/CCR2/TLR9/HGF	10
GO:0032496	BP	GO:0032496	response to lipopolysaccharide	2025-09-21	348/18870	5.38400377974918e-11	7.13175567571955e-09	1.99593830523479e-09	IL6/IL1B/IL10/TNF/CCL2/IL1A/MMP9/PTGS2/TLR9	9
GO:0010573	BP	GO:0010573	vascular endothelial growth factor production	2025-06-21	63/18870	5.66012355215837e-11	7.13175567571955e-09	1.99593830523479e-09	IL6/IL1B/TNF/IL1A/PTGS2/CCR2	6
GO:0071222	BP	GO:0071222	cellular response to lipopolysaccharide	2025-08-21	226/18870	6.6557242648889e-11	7.82713173550934e-09	2.19055065279501e-09	IL6/IL1B/IL10/TNF/CCL2/IL1A/MMP9/TLR9	8
GO:0002685	BP	GO:0002685	regulation of leukocyte migration	2025-08-21	230/18870	7.65655323194545e-11	8.44134993821986e-09	2.36244964854106e-09	IL6/TNF/ICAM1/CCL2/IL1A/CCL5/CCR2/CCL20	8
GO:0072577	BP	GO:0072577	endothelial cell apoptotic process	2025-06-21	67/18870	8.29068183559639e-11	8.60280162234826e-09	2.40763453925369e-09	IL10/TNF/ICAM1/CCL2/CD40LG/NFE2L2	6
GO:0002237	BP	GO:0002237	response to molecule of bacterial origin	2025-09-21	369/18870	9.06620356894908e-11	8.7355538856157e-09	2.44478742830515e-09	IL6/IL1B/IL10/TNF/CCL2/IL1A/MMP9/PTGS2/TLR9	9
GO:0090594	BP	GO:0090594	inflammatory response to wounding	2025-05-21	28/18870	9.87406205466035e-11	8.7355538856157e-09	2.44478742830515e-09	IL6/TNF/IL1A/TIMP1/CCR2	5
GO:0050670	BP	GO:0050670	regulation of lymphocyte proliferation	2025-08-21	238/18870	1.00575882397204e-10	8.7355538856157e-09	2.44478742830515e-09	IL6/IL1B/IL10/IL1A/CCL5/CD40LG/CCR2/TLR9	8
GO:0071219	BP	GO:0071219	cellular response to molecule of bacterial origin	2025-08-21	239/18870	1.03994689114473e-10	8.7355538856157e-09	2.44478742830515e-09	IL6/IL1B/IL10/TNF/CCL2/IL1A/MMP9/TLR9	8
GO:0032944	BP	GO:0032944	regulation of mononuclear cell proliferation	2025-08-21	242/18870	1.14865378610127e-10	9.21011490310295e-09	2.57760107981578e-09	IL6/IL1B/IL10/IL1A/CCL5/CD40LG/CCR2/TLR9	8
GO:1903037	BP	GO:1903037	regulation of leukocyte cell-cell adhesion	2025-09-21	382/18870	1.2329285979027e-10	9.45602629000157e-09	2.64642339778657e-09	IL6/IL1B/IL10/TNF/CCL2/IL1A/CCL5/CD40LG/CCR2	9
GO:1904019	BP	GO:1904019	epithelial cell apoptotic process	2025-07-21	144/18870	1.38377095999385e-10	1.01707165559548e-08	2.84644114139085e-09	IL6/IL10/TNF/ICAM1/CCL2/CD40LG/NFE2L2	7
GO:0050671	BP	GO:0050671	positive regulation of lymphocyte proliferation	2025-07-21	145/18870	1.45301324178817e-10	1.02524614340573e-08	2.86931878062591e-09	IL6/IL1B/IL1A/CCL5/CD40LG/CCR2/TLR9	7
GO:0032946	BP	GO:0032946	positive regulation of mononuclear cell proliferation	2025-07-21	148/18870	1.67876072213014e-10	1.13897458224522e-08	3.1876063914131e-09	IL6/IL1B/IL1A/CCL5/CD40LG/CCR2/TLR9	7
GO:0002687	BP	GO:0002687	positive regulation of leukocyte migration	2025-07-21	149/18870	1.76036662455802e-10	1.15010619471124e-08	3.21876002696964e-09	IL6/TNF/ICAM1/IL1A/CCL5/CCR2/CCL20	7
GO:0071216	BP	GO:0071216	cellular response to biotic stimulus	2025-08-21	265/18870	2.3653793942013e-10	1.49018901834682e-08	4.17053735293387e-09	IL6/IL1B/IL10/TNF/CCL2/IL1A/MMP9/TLR9	8
GO:0070663	BP	GO:0070663	regulation of leukocyte proliferation	2025-08-21	267/18870	2.51094049593381e-10	1.52734449476801e-08	4.27452302211599e-09	IL6/IL1B/IL10/IL1A/CCL5/CD40LG/CCR2/TLR9	8
GO:0150076	BP	GO:0150076	neuroinflammatory response	2025-06-21	82/18870	2.87935995726563e-10	1.69306365487219e-08	4.73831515774589e-09	IL6/IL1B/TNF/MMP9/PTGS2/TLR9	6
GO:1903039	BP	GO:1903039	positive regulation of leukocyte cell-cell adhesion	2025-08-21	275/18870	3.17399375285092e-10	1.80610483226743e-08	5.0546793551344e-09	IL6/IL1B/TNF/CCL2/IL1A/CCL5/CD40LG/CCR2	8
GO:0001660	BP	GO:0001660	fever generation	2025-04-21	11/18870	3.72089531745391e-10	2.01216999032753e-08	5.63138635555322e-09	IL1B/TNF/IL1A/PTGS2	4
GO:0070665	BP	GO:0070665	positive regulation of leukocyte proliferation	2025-07-21	166/18870	3.76426358734741e-10	2.01216999032753e-08	5.63138635555322e-09	IL6/IL1B/IL1A/CCL5/CD40LG/CCR2/TLR9	7
GO:0007259	BP	GO:0007259	receptor signaling pathway via JAK-STAT	2025-07-21	174/18870	5.23708850696535e-10	2.71712474302555e-08	7.60431736769892e-09	IL6/IL10/TNF/CCL2/CCL5/EGF/CCR2	7
GO:0032635	BP	GO:0032635	interleukin-6 production	2025-07-21	177/18870	5.90360582294276e-10	2.89276685324195e-08	8.09588049988349e-09	IL6/IL1B/IL10/TNF/IL1A/TLR9/HGF	7
GO:0032675	BP	GO:0032675	regulation of interleukin-6 production	2025-07-21	177/18870	5.90360582294276e-10	2.89276685324195e-08	8.09588049988349e-09	IL6/IL1B/IL10/TNF/IL1A/TLR9/HGF	7
GO:0042129	BP	GO:0042129	regulation of T cell proliferation	2025-07-21	182/18870	7.17522119899787e-10	3.42083518784655e-08	9.57376598102418e-09	IL6/IL1B/IL10/IL1A/CCL5/CD40LG/CCR2	7
GO:0150077	BP	GO:0150077	regulation of neuroinflammatory response	2025-05-21	41/18870	7.46016736965063e-10	3.43211599778569e-08	9.6053371700769e-09	IL6/IL1B/TNF/MMP9/PTGS2	5
GO:0046651	BP	GO:0046651	lymphocyte proliferation	2025-08-21	307/18870	7.58801155973026e-10	3.43211599778569e-08	9.6053371700769e-09	IL6/IL1B/IL10/IL1A/CCL5/CD40LG/CCR2/TLR9	8
GO:0048661	BP	GO:0048661	positive regulation of smooth muscle cell proliferation	2025-06-21	98/18870	8.56145872974339e-10	3.71963286443869e-08	1.04100000800916e-08	IL6/IL10/TNF/MMP9/CCL5/PTGS2	6
GO:0070372	BP	GO:0070372	regulation of ERK1 and ERK2 cascade	2025-08-21	313/18870	8.8416058465582e-10	3.71963286443869e-08	1.04100000800916e-08	IL1B/TNF/ICAM1/CCL2/IL1A/CCL5/CCL20/TLR9	8
GO:0097696	BP	GO:0097696	receptor signaling pathway via STAT	2025-07-21	188/18870	9.0027340614986e-10	3.71963286443869e-08	1.04100000800916e-08	IL6/IL10/TNF/CCL2/CCL5/EGF/CCR2	7
GO:0032943	BP	GO:0032943	mononuclear cell proliferation	2025-08-21	314/18870	9.06713226592198e-10	3.71963286443869e-08	1.04100000800916e-08	IL6/IL1B/IL10/IL1A/CCL5/CD40LG/CCR2/TLR9	8
GO:0045785	BP	GO:0045785	positive regulation of cell adhesion	2025-09-21	482/18870	9.61767098758225e-10	3.85581173229434e-08	1.07911188831964e-08	IL6/IL1B/IL10/TNF/CCL2/IL1A/CCL5/CD40LG/CCR2	9
GO:0002700	BP	GO:0002700	regulation of production of molecular mediator of immune response	2025-07-21	191/18870	1.00561286128054e-09	3.94200241621973e-08	1.10323375892532e-08	IL6/IL1B/IL10/TNF/CD40LG/CCR2/TLR9	7
GO:0022407	BP	GO:0022407	regulation of cell-cell adhesion	2025-09-21	493/18870	1.17275831166077e-09	4.46547512404681e-08	1.24973614582764e-08	IL6/IL1B/IL10/TNF/CCL2/IL1A/CCL5/CD40LG/CCR2	9
GO:0060326	BP	GO:0060326	cell chemotaxis	2025-08-21	325/18870	1.18978078701927e-09	4.46547512404681e-08	1.24973614582764e-08	IL6/IL1B/IL10/CCL2/CCL5/CCR2/CCL20/HGF	8
GO:0042102	BP	GO:0042102	positive regulation of T cell proliferation	2025-06-21	105/18870	1.30270678588983e-09	4.78744743814513e-08	1.3398453565402e-08	IL6/IL1B/IL1A/CCL5/CD40LG/CCR2	6
GO:0006953	BP	GO:0006953	acute-phase response	2025-05-21	48/18870	1.69615446594874e-09	6.10615607741548e-08	1.7089075070461e-08	IL6/IL1B/TNF/IL1A/PTGS2	5
GO:0071674	BP	GO:0071674	mononuclear cell migration	2025-07-21	207/18870	1.76285665307855e-09	6.21935827206113e-08	1.7405889900923e-08	IL6/TNF/ICAM1/CCL2/CCL5/CCR2/CCL20	7
GO:1904035	BP	GO:1904035	regulation of epithelial cell apoptotic process	2025-06-21	113/18870	2.03400034777609e-09	7.03524826171965e-08	1.96892912921978e-08	IL6/TNF/ICAM1/CCL2/CD40LG/NFE2L2	6
GO:0070661	BP	GO:0070661	leukocyte proliferation	2025-08-21	350/18870	2.13262897100935e-09	7.1592314383866e-08	2.00362784616501e-08	IL6/IL1B/IL10/IL1A/CCL5/CD40LG/CCR2/TLR9	8
GO:0042098	BP	GO:0042098	T cell proliferation	2025-07-21	213/18870	2.15101624849484e-09	7.1592314383866e-08	2.00362784616501e-08	IL6/IL1B/IL10/IL1A/CCL5/CD40LG/CCR2	7
GO:0031649	BP	GO:0031649	heat generation	2025-04-21	17/18870	2.67196713449481e-09	8.72842597268304e-08	2.44279256545432e-08	IL1B/TNF/IL1A/PTGS2	4
GO:0002718	BP	GO:0002718	regulation of cytokine production involved in immune response	2025-06-21	120/18870	2.92658065598668e-09	9.38634232211001e-08	2.62692120125886e-08	IL6/IL1B/IL10/TNF/CCR2/TLR9	6
GO:0002367	BP	GO:0002367	cytokine production involved in immune response	2025-06-21	122/18870	3.23411519076439e-09	1.01874628509078e-07	2.85112786554229e-08	IL6/IL1B/IL10/TNF/CCR2/TLR9	6
GO:0050863	BP	GO:0050863	regulation of T cell activation	2025-08-21	381/18870	4.15209717590473e-09	1.28496481022736e-07	3.59618388827206e-08	IL6/IL1B/IL10/CCL2/IL1A/CCL5/CD40LG/CCR2	8
GO:0002697	BP	GO:0002697	regulation of immune effector process	2025-08-21	389/18870	4.88616342883292e-09	1.44892174274614e-07	4.05504414218845e-08	IL6/IL1B/IL10/TNF/ICAM1/CD40LG/CCR2/TLR9	8
GO:0010574	BP	GO:0010574	regulation of vascular endothelial growth factor production	2025-05-21	59/18870	4.92070296541832e-09	1.44892174274614e-07	4.05504414218845e-08	IL6/IL1B/IL1A/PTGS2/CCR2	5
GO:0030595	BP	GO:0030595	leukocyte chemotaxis	2025-07-21	240/18870	4.92830524743586e-09	1.44892174274614e-07	4.05504414218845e-08	IL6/IL1B/IL10/CCL2/CCL5/CCR2/CCL20	7
GO:0097529	BP	GO:0097529	myeloid leukocyte migration	2025-07-21	242/18870	5.22008007346703e-09	1.50954446714686e-07	4.22470673762905e-08	IL6/IL1B/CCL2/IL1A/CCL5/CCR2/CCL20	7
GO:2000351	BP	GO:2000351	regulation of endothelial cell apoptotic process	2025-05-21	61/18870	5.83905495122864e-09	1.66130531193021e-07	4.64943424809207e-08	TNF/ICAM1/CCL2/CD40LG/NFE2L2	5
GO:0033002	BP	GO:0033002	muscle cell proliferation	2025-07-21	247/18870	6.01453381044256e-09	1.68406946692392e-07	4.71314345379709e-08	IL6/IL10/TNF/MMP9/CCL5/PTGS2/HGF	7
GO:0002703	BP	GO:0002703	regulation of leukocyte mediated immunity	2025-07-21	249/18870	6.3599151387324e-09	1.75295161011312e-07	4.90592138168667e-08	IL6/IL1B/IL10/TNF/ICAM1/CCR2/TLR9	7
GO:0050870	BP	GO:0050870	positive regulation of T cell activation	2025-07-21	251/18870	6.72201752206596e-09	1.82425213983452e-07	5.10546755926953e-08	IL6/IL1B/CCL2/IL1A/CCL5/CD40LG/CCR2	7
GO:0051043	BP	GO:0051043	regulation of membrane protein ectodomain proteolysis	2025-04-21	24/18870	1.18694660727418e-08	3.17238456853281e-07	8.87843634468246e-08	IL1B/IL10/TNF/TIMP1	4
GO:0050729	BP	GO:0050729	positive regulation of inflammatory response	2025-06-21	152/18870	1.2149852098339e-08	3.19885658230895e-07	8.9525225987761e-08	IL6/IL1B/TNF/PTGS2/CCR2/TLR9	6
GO:0002548	BP	GO:0002548	monocyte chemotaxis	2025-05-21	71/18870	1.26888004537834e-08	3.29162411771674e-07	9.21214769787057e-08	IL6/CCL2/CCL5/CCR2/CCL20	5
GO:0072678	BP	GO:0072678	T cell migration	2025-05-21	73/18870	1.4617633469793e-08	3.73702977401665e-07	1.04586881728954e-07	ICAM1/CCL2/CCL5/CCR2/CCL20	5
GO:0002637	BP	GO:0002637	regulation of immunoglobulin production	2025-05-21	77/18870	1.91737040148172e-08	4.83177341173393e-07	1.3522507042029e-07	IL6/IL10/TNF/CD40LG/TLR9	5
GO:0002443	BP	GO:0002443	leukocyte mediated immunity	2025-08-21	466/18870	1.99914832331326e-08	4.96689808778112e-07	1.39006755171819e-07	IL6/IL1B/IL10/TNF/ICAM1/CD40LG/CCR2/TLR9	8
GO:0006935	BP	GO:0006935	chemotaxis	2025-08-21	468/18870	2.0667838631042e-08	5.0636204646053e-07	1.41713688859045e-07	IL6/IL1B/IL10/CCL2/CCL5/CCR2/CCL20/HGF	8
GO:0042330	BP	GO:0042330	taxis	2025-08-21	470/18870	2.13639054274963e-08	5.16245605124705e-07	1.44479764174416e-07	IL6/IL1B/IL10/CCL2/CCL5/CCR2/CCL20/HGF	8
GO:0002675	BP	GO:0002675	positive regulation of acute inflammatory response	2025-04-21	28/18870	2.28051097729486e-08	5.4362450864164e-07	1.52142197489515e-07	IL6/IL1B/TNF/PTGS2	4
GO:0048660	BP	GO:0048660	regulation of smooth muscle cell proliferation	2025-06-21	171/18870	2.45869975747005e-08	5.78286182956956e-07	1.61842833158379e-07	IL6/IL10/TNF/MMP9/CCL5/PTGS2	6
GO:0048659	BP	GO:0048659	smooth muscle cell proliferation	2025-06-21	175/18870	2.82264367390515e-08	6.55150452732721e-07	1.83354554440653e-07	IL6/IL10/TNF/MMP9/CCL5/PTGS2	6
GO:0010575	BP	GO:0010575	positive regulation of vascular endothelial growth factor production	2025-04-21	30/18870	3.04797555242429e-08	6.98263490191747e-07	1.95420442117156e-07	IL6/IL1B/IL1A/PTGS2	4
GO:0002440	BP	GO:0002440	production of molecular mediator of immune response	2025-07-21	314/18870	3.14587846039435e-08	7.11452513350723e-07	1.99111605657888e-07	IL6/IL1B/IL10/TNF/CD40LG/CCR2/TLR9	7
GO:0045765	BP	GO:0045765	regulation of angiogenesis	2025-07-21	349/18870	6.48591528245122e-08	1.44824741243594e-06	4.05315691868038e-07	IL6/IL1B/IL10/TNF/IL1A/CCR2/NFE2L2	7
GO:2001237	BP	GO:2001237	negative regulation of extrinsic apoptotic signaling pathway	2025-05-21	99/18870	6.83351974244691e-08	1.50679110320954e-06	4.21700099895737e-07	IL1B/TNF/ICAM1/IL1A/HGF	5
GO:1901342	BP	GO:1901342	regulation of vasculature development	2025-07-21	354/18870	7.14761674343288e-08	1.55659209079205e-06	4.35637719645227e-07	IL6/IL1B/IL10/TNF/IL1A/CCR2/NFE2L2	7
GO:0032755	BP	GO:0032755	positive regulation of interleukin-6 production	2025-05-21	101/18870	7.55710435000915e-08	1.62569903334343e-06	4.54978426207226e-07	IL6/IL1B/TNF/IL1A/TLR9	5
GO:0032677	BP	GO:0032677	regulation of interleukin-8 production	2025-05-21	103/18870	8.34025645884102e-08	1.77255571004766e-06	4.96078665719269e-07	IL6/IL1B/IL10/TNF/TLR9	5
GO:0032637	BP	GO:0032637	interleukin-8 production	2025-05-21	104/18870	8.75527392262991e-08	1.81697684700225e-06	5.08510646404139e-07	IL6/IL1B/IL10/TNF/TLR9	5
GO:0032642	BP	GO:0032642	regulation of chemokine production	2025-05-21	104/18870	8.75527392262991e-08	1.81697684700225e-06	5.08510646404139e-07	IL6/IL1B/IL10/TNF/TLR9	5
GO:0032602	BP	GO:0032602	chemokine production	2025-05-21	105/18870	9.18652408483194e-08	1.88430563786553e-06	5.27353708174563e-07	IL6/IL1B/IL10/TNF/TLR9	5
GO:0002449	BP	GO:0002449	lymphocyte mediated immunity	2025-07-21	368/18870	9.3124468812887e-08	1.88817888489578e-06	5.28437699615778e-07	IL6/IL1B/IL10/TNF/ICAM1/CD40LG/CCR2	7
GO:0046425	BP	GO:0046425	regulation of receptor signaling pathway via JAK-STAT	2025-05-21	106/18870	9.63447119279222e-08	1.93127354364608e-06	5.40498443710473e-07	IL6/IL10/TNF/CCL5/EGF	5
GO:0002526	BP	GO:0002526	acute inflammatory response	2025-05-21	107/18870	1.00995879120649e-07	2.00176101987443e-06	5.60225515169536e-07	IL6/IL1B/TNF/IL1A/PTGS2	5
GO:0070374	BP	GO:0070374	positive regulation of ERK1 and ERK2 cascade	2025-06-21	218/18870	1.04193573872857e-07	2.042194047908e-06	5.71541358437077e-07	TNF/ICAM1/CCL2/IL1A/CCL5/CCL20	6
GO:0002460	BP	GO:0002460	adaptive immune response based on somatic recombination of immune receptors built from immunoglobulin superfamily domains	2025-07-21	380/18870	1.1587097681691e-07	2.24611431983549e-06	6.28611777063398e-07	IL6/IL1B/IL10/TNF/ICAM1/CD40LG/CCR2	7
GO:0071347	BP	GO:0071347	cellular response to interleukin-1	2025-05-21	111/18870	1.2141502348792e-07	2.32800110252924e-06	6.51529130615953e-07	IL6/IL1B/CCL2/CCL5/CCL20	5
GO:0032733	BP	GO:0032733	positive regulation of interleukin-10 production	2025-04-21	42/18870	1.23415102455527e-07	2.34090581431774e-06	6.55140724976141e-07	IL6/CD40LG/TLR9/HGF	4
GO:2001243	BP	GO:2001243	negative regulation of intrinsic apoptotic signaling pathway	2025-05-21	114/18870	1.38776545762806e-07	2.60427475239989e-06	7.28848823771063e-07	IL10/MMP9/PTGS2/NFE2L2/SNAI1	5
GO:0002676	BP	GO:0002676	regulation of chronic inflammatory response	2025-03-21	10/18870	1.41827834236038e-07	2.63351894307758e-06	7.37033288162899e-07	IL10/TNF/CCL5	3
GO:0006509	BP	GO:0006509	membrane protein ectodomain proteolysis	2025-04-21	44/18870	1.49464528445584e-07	2.71809719771144e-06	7.60703894096352e-07	IL1B/IL10/TNF/TIMP1	4
GO:0045840	BP	GO:0045840	positive regulation of mitotic nuclear division	2025-04-21	44/18870	1.49464528445584e-07	2.71809719771144e-06	7.60703894096352e-07	IL1B/TNF/IL1A/EGF	4
GO:0032609	BP	GO:0032609	type II interferon production	2025-05-21	119/18870	1.7204030249926e-07	3.03479093608694e-06	8.49335809180556e-07	IL1B/IL10/TNF/CCR2/TLR9	5
GO:0032649	BP	GO:0032649	regulation of type II interferon production	2025-05-21	119/18870	1.7204030249926e-07	3.03479093608694e-06	8.49335809180556e-07	IL1B/IL10/TNF/CCR2/TLR9	5
GO:1904892	BP	GO:1904892	regulation of receptor signaling pathway via STAT	2025-05-21	119/18870	1.7204030249926e-07	3.03479093608694e-06	8.49335809180556e-07	IL6/IL10/TNF/CCL5/EGF	5
GO:0002274	BP	GO:0002274	myeloid leukocyte activation	2025-06-21	241/18870	1.88470566109408e-07	3.29170374868312e-06	9.21237055813572e-07	IL6/IL10/TNF/CCL5/CCR2/TLR9	6
GO:0071492	BP	GO:0071492	cellular response to UV-A	2025-03-21	11/18870	1.94873738500148e-07	3.37016935994373e-06	9.43196938664286e-07	MMP9/TIMP1/MMP1	3
GO:0051091	BP	GO:0051091	positive regulation of DNA-binding transcription factor activity	2025-06-21	244/18870	2.02732167710556e-07	3.47203440622739e-06	9.71705535577422e-07	IL6/IL1B/IL10/TNF/CD40LG/TLR9	6
GO:0072676	BP	GO:0072676	lymphocyte migration	2025-05-21	124/18870	2.11335782405623e-07	3.58458000157229e-06	1.0032032585854e-06	ICAM1/CCL2/CCL5/CCR2/CCL20	5
GO:0071675	BP	GO:0071675	regulation of mononuclear cell migration	2025-05-21	125/18870	2.1998538612506e-07	3.69575448690101e-06	1.03431725406169e-06	TNF/CCL2/CCL5/CCR2/CCL20	5
GO:0002673	BP	GO:0002673	regulation of acute inflammatory response	2025-04-21	49/18870	2.32439549279179e-07	3.83199406475207e-06	1.07244612505593e-06	IL6/IL1B/TNF/PTGS2	4
GO:0046427	BP	GO:0046427	positive regulation of receptor signaling pathway via JAK-STAT	2025-04-21	49/18870	2.32439549279179e-07	3.83199406475207e-06	1.07244612505593e-06	IL6/IL10/TNF/CCL5	4
GO:1990266	BP	GO:1990266	neutrophil migration	2025-05-21	129/18870	2.57432761771385e-07	4.20197327144116e-06	1.17599084873249e-06	IL1B/CCL2/IL1A/CCL5/CCL20	5
GO:0031650	BP	GO:0031650	regulation of heat generation	2025-03-21	12/18870	2.59645740695627e-07	4.20197327144116e-06	1.17599084873249e-06	IL1B/TNF/PTGS2	3
GO:0030098	BP	GO:0030098	lymphocyte differentiation	2025-07-21	429/18870	2.63897039570659e-07	4.23194888911493e-06	1.18438001491521e-06	IL6/IL1B/IL10/IL1A/CD40LG/CCR2/TLR9	7
GO:0034612	BP	GO:0034612	response to tumor necrosis factor	2025-06-21	259/18870	2.88054748300672e-07	4.57773491894041e-06	1.28115388291148e-06	TNF/CCL2/CCL5/PTGS2/CCL20/NFE2L2	6
GO:1904645	BP	GO:1904645	response to amyloid-beta	2025-04-21	53/18870	3.20319119487713e-07	5.00037988297634e-06	1.39943797894492e-06	TNF/ICAM1/MMP9/MMP13	4
GO:1904894	BP	GO:1904894	positive regulation of receptor signaling pathway via STAT	2025-04-21	53/18870	3.20319119487713e-07	5.00037988297634e-06	1.39943797894492e-06	IL6/IL10/TNF/CCL5	4
GO:0072683	BP	GO:0072683	T cell extravasation	2025-03-21	13/18870	3.37297953318143e-07	5.2192420145018e-06	1.46069012101763e-06	ICAM1/CCL2/CCR2	3
GO:0002699	BP	GO:0002699	positive regulation of immune effector process	2025-06-21	270/18870	3.67802033865242e-07	5.64176337163728e-06	1.57893962364118e-06	IL6/IL1B/IL10/TNF/CCR2/TLR9	6
GO:0070555	BP	GO:0070555	response to interleukin-1	2025-05-21	140/18870	3.86965927484723e-07	5.88455082830217e-06	1.64688765871448e-06	IL6/IL1B/CCL2/CCL5/CCL20	5
GO:0032621	BP	GO:0032621	interleukin-18 production	2025-03-21	14/18870	4.28981149993325e-07	6.28119668188219e-06	1.75789547905642e-06	IL10/TNF/TLR9	3
GO:0032661	BP	GO:0032661	regulation of interleukin-18 production	2025-03-21	14/18870	4.28981149993325e-07	6.28119668188219e-06	1.75789547905642e-06	IL10/TNF/TLR9	3
GO:0034116	BP	GO:0034116	positive regulation of heterotypic cell-cell adhesion	2025-03-21	14/18870	4.28981149993325e-07	6.28119668188219e-06	1.75789547905642e-06	IL1B/IL10/TNF	3
GO:0070141	BP	GO:0070141	response to UV-A	2025-03-21	14/18870	4.28981149993325e-07	6.28119668188219e-06	1.75789547905642e-06	MMP9/TIMP1/MMP1	3
GO:0061900	BP	GO:0061900	glial cell activation	2025-04-21	57/18870	4.3085306037854e-07	6.28119668188219e-06	1.75789547905642e-06	IL6/IL1B/TNF/TLR9	4
GO:0045428	BP	GO:0045428	regulation of nitric oxide biosynthetic process	2025-04-21	58/18870	4.62434258640593e-07	6.68634452657382e-06	1.8712827204697e-06	IL1B/IL10/TNF/PTGS2	4
GO:0051051	BP	GO:0051051	negative regulation of transport	2025-07-21	469/18870	4.81731325672113e-07	6.90873218280981e-06	1.93352153821327e-06	IL1B/TNF/MMP9/EGF/PTGS2/CCR2/TLR9	7
GO:0033619	BP	GO:0033619	membrane protein proteolysis	2025-04-21	59/18870	4.95707971780607e-07	7.0518456630725e-06	1.9735741830654e-06	IL1B/IL10/TNF/TIMP1	4
GO:0007566	BP	GO:0007566	embryo implantation	2025-04-21	60/18870	5.30732524018706e-07	7.37174938873226e-06	2.06310446551822e-06	IL1B/MMP9/TIMP1/PTGS2	4
GO:0051785	BP	GO:0051785	positive regulation of nuclear division	2025-04-21	60/18870	5.30732524018706e-07	7.37174938873226e-06	2.06310446551822e-06	IL1B/TNF/IL1A/EGF	4
GO:0080164	BP	GO:0080164	regulation of nitric oxide metabolic process	2025-04-21	60/18870	5.30732524018706e-07	7.37174938873226e-06	2.06310446551822e-06	IL1B/IL10/TNF/PTGS2	4
GO:0031349	BP	GO:0031349	positive regulation of defense response	2025-07-21	480/18870	5.63088158148931e-07	7.76005867948995e-06	2.17177916259744e-06	IL6/IL1B/TNF/CCL5/PTGS2/CCR2/TLR9	7
GO:1903131	BP	GO:1903131	mononuclear cell differentiation	2025-07-21	481/18870	5.71026239847829e-07	7.80845183791915e-06	2.18532277836501e-06	IL6/IL1B/IL10/IL1A/CD40LG/CCR2/TLR9	7
GO:0022617	BP	GO:0022617	extracellular matrix disassembly	2025-04-21	62/18870	6.06272008316871e-07	8.22664478977662e-06	2.30236090607783e-06	IL6/MMP9/MMP1/MMP13	4
GO:0032757	BP	GO:0032757	positive regulation of interleukin-8 production	2025-04-21	63/18870	6.46908143634931e-07	8.71103790360319e-06	2.43792623033172e-06	IL6/IL1B/TNF/TLR9	4
GO:0097530	BP	GO:0097530	granulocyte migration	2025-05-21	156/18870	6.62175268583609e-07	8.8490694983446e-06	2.47655662652084e-06	IL1B/CCL2/IL1A/CCL5/CCL20	5
GO:0048247	BP	GO:0048247	lymphocyte chemotaxis	2025-04-21	64/18870	6.89537517365863e-07	9.1454449671683e-06	2.55950214202287e-06	CCL2/CCL5/CCR2/CCL20	4
GO:0002366	BP	GO:0002366	leukocyte activation involved in immune response	2025-06-21	301/18870	6.95162981649538e-07	9.1512499972372e-06	2.5611267744983e-06	IL6/IL10/TNF/ICAM1/CD40LG/CCR2	6
GO:2001236	BP	GO:2001236	regulation of extrinsic apoptotic signaling pathway	2025-05-21	158/18870	7.05307073377818e-07	9.21601242547015e-06	2.57925159777151e-06	IL1B/TNF/ICAM1/IL1A/HGF	5
GO:0001667	BP	GO:0001667	ameboidal-type cell migration	2025-07-21	497/18870	7.11470160903892e-07	9.22818649878283e-06	2.58265871102109e-06	TNF/MMP9/TIMP1/EGF/PTGS2/NFE2L2/SNAI1	7
GO:0032613	BP	GO:0032613	interleukin-10 production	2025-04-21	65/18870	7.342229869439e-07	9.38528513745681e-06	2.6266253308672e-06	IL6/CD40LG/TLR9/HGF	4
GO:0032653	BP	GO:0032653	regulation of interleukin-10 production	2025-04-21	65/18870	7.342229869439e-07	9.38528513745681e-06	2.6266253308672e-06	IL6/CD40LG/TLR9/HGF	4
GO:0002263	BP	GO:0002263	cell activation involved in immune response	2025-06-21	305/18870	7.50893525243094e-07	9.52932502538718e-06	2.66693724603568e-06	IL6/IL10/TNF/ICAM1/CD40LG/CCR2	6
GO:0032310	BP	GO:0032310	prostaglandin secretion	2025-03-21	17/18870	7.9967442433813e-07	1.00758977466604e-05	2.81990454898183e-06	IL1B/IL1A/PTGS2	3
GO:2000401	BP	GO:2000401	regulation of lymphocyte migration	2025-04-21	69/18870	9.34814252832305e-07	1.16951229928808e-05	3.27307118012953e-06	CCL2/CCL5/CCR2/CCL20	4
GO:0050731	BP	GO:0050731	positive regulation of peptidyl-tyrosine phosphorylation	2025-05-21	168/18870	9.55484118790094e-07	1.18289488881698e-05	3.31052454263733e-06	IL6/TNF/CCL5/EGF/HGF	5
GO:0150078	BP	GO:0150078	positive regulation of neuroinflammatory response	2025-03-21	18/18870	9.58922727328957e-07	1.18289488881698e-05	3.31052454263733e-06	IL6/IL1B/TNF	3
GO:0097193	BP	GO:0097193	intrinsic apoptotic signaling pathway	2025-06-21	319/18870	9.75631847921e-07	1.19514901370323e-05	3.34481971253618e-06	IL10/TNF/MMP9/PTGS2/NFE2L2/SNAI1	6
GO:0030856	BP	GO:0030856	regulation of epithelial cell differentiation	2025-05-21	171/18870	1.04278407132854e-06	1.2686007598783e-05	3.55038642071205e-06	IL1B/TNF/IL1A/MMP9/TLR9	5
GO:0032722	BP	GO:0032722	positive regulation of chemokine production	2025-04-21	72/18870	1.11005921581842e-06	1.34119483335869e-05	3.75355279177244e-06	IL6/IL1B/TNF/TLR9	4
GO:0002544	BP	GO:0002544	chronic inflammatory response	2025-03-21	19/18870	1.13790601057983e-06	1.36548721269579e-05	3.82153898289967e-06	IL10/TNF/CCL5	3
GO:0006809	BP	GO:0006809	nitric oxide biosynthetic process	2025-04-21	73/18870	1.17356307566472e-06	1.38937266139098e-05	3.88838631216357e-06	IL1B/IL10/TNF/PTGS2	4
GO:0071677	BP	GO:0071677	positive regulation of mononuclear cell migration	2025-04-21	73/18870	1.17356307566472e-06	1.38937266139098e-05	3.88838631216357e-06	TNF/CCL5/CCR2/CCL20	4
GO:0042742	BP	GO:0042742	defense response to bacterium	2025-06-21	330/18870	1.18856714657318e-06	1.39775496437006e-05	3.91184555608997e-06	IL6/IL1B/IL10/TNF/CCL20/TLR9	6
GO:0045123	BP	GO:0045123	cellular extravasation	2025-04-21	74/18870	1.23972863522793e-06	1.44826576989541e-05	4.05320829502894e-06	TNF/ICAM1/CCL2/CCR2	4
GO:0032729	BP	GO:0032729	positive regulation of type II interferon production	2025-04-21	77/18870	1.45491637387366e-06	1.66894070028264e-05	4.67080312944598e-06	IL1B/TNF/CCR2/TLR9	4
GO:0001659	BP	GO:0001659	temperature homeostasis	2025-05-21	183/18870	1.45701172246897e-06	1.66894070028264e-05	4.67080312944598e-06	IL1B/TNF/IL1A/PTGS2/CCR2	5
GO:1905952	BP	GO:1905952	regulation of lipid localization	2025-05-21	183/18870	1.45701172246897e-06	1.66894070028264e-05	4.67080312944598e-06	IL6/IL1B/TNF/IL1A/EGF	5
GO:0046209	BP	GO:0046209	nitric oxide metabolic process	2025-04-21	78/18870	1.53245388243211e-06	1.74403138620015e-05	4.88095667817086e-06	IL1B/IL10/TNF/PTGS2	4
GO:0032640	BP	GO:0032640	tumor necrosis factor production	2025-05-21	186/18870	1.57846933822159e-06	1.76229108393854e-05	4.93205942455647e-06	IL6/IL10/IL1A/CCR2/TLR9	5
GO:0032680	BP	GO:0032680	regulation of tumor necrosis factor production	2025-05-21	186/18870	1.57846933822159e-06	1.76229108393854e-05	4.93205942455647e-06	IL6/IL10/IL1A/CCR2/TLR9	5
GO:0032872	BP	GO:0032872	regulation of stress-activated MAPK cascade	2025-05-21	186/18870	1.57846933822159e-06	1.76229108393854e-05	4.93205942455647e-06	IL1B/TNF/IL1A/TLR9/HGF	5
GO:0051966	BP	GO:0051966	regulation of synaptic transmission, glutamatergic	2025-04-21	79/18870	1.61301994203791e-06	1.7783544860968e-05	4.97701547905119e-06	TNF/CCL2/PTGS2/CCR2	4
GO:2001057	BP	GO:2001057	reactive nitrogen species metabolic process	2025-04-21	79/18870	1.61301994203791e-06	1.7783544860968e-05	4.97701547905119e-06	IL1B/IL10/TNF/PTGS2	4
GO:0002706	BP	GO:0002706	regulation of lymphocyte mediated immunity	2025-05-21	188/18870	1.66378129269538e-06	1.82292559025754e-05	5.10175499361969e-06	IL6/IL1B/IL10/TNF/CCR2	5
GO:0046890	BP	GO:0046890	regulation of lipid biosynthetic process	2025-05-21	189/18870	1.70777936229508e-06	1.84817349391934e-05	5.17241537563056e-06	IL1B/TNF/IL1A/PTGS2/SNAI1	5
GO:0070302	BP	GO:0070302	regulation of stress-activated protein kinase signaling cascade	2025-05-21	189/18870	1.70777936229508e-06	1.84817349391934e-05	5.17241537563056e-06	IL1B/TNF/IL1A/TLR9/HGF	5
GO:2001242	BP	GO:2001242	regulation of intrinsic apoptotic signaling pathway	2025-05-21	190/18870	1.75269024302977e-06	1.88521072481983e-05	5.27607011541055e-06	IL10/MMP9/PTGS2/NFE2L2/SNAI1	5
GO:0071706	BP	GO:0071706	tumor necrosis factor superfamily cytokine production	2025-05-21	191/18870	1.79852765433336e-06	1.91120649532774e-05	5.34882352493562e-06	IL6/IL10/IL1A/CCR2/TLR9	5
GO:1903555	BP	GO:1903555	regulation of tumor necrosis factor superfamily cytokine production	2025-05-21	191/18870	1.79852765433336e-06	1.91120649532774e-05	5.34882352493562e-06	IL6/IL10/IL1A/CCR2/TLR9	5
GO:0002822	BP	GO:0002822	regulation of adaptive immune response based on somatic recombination of immune receptors built from immunoglobulin superfamily domains	2025-05-21	193/18870	1.89303757805056e-06	1.99959178903065e-05	5.59618420488946e-06	IL6/IL1B/IL10/TNF/CCR2	5
GO:0002377	BP	GO:0002377	immunoglobulin production	2025-05-21	196/18870	2.04210170839715e-06	2.14420679381701e-05	6.00091291502672e-06	IL6/IL10/TNF/CD40LG/TLR9	5
GO:0060252	BP	GO:0060252	positive regulation of glial cell proliferation	2025-03-21	23/18870	2.07375686988261e-06	2.1645604251319e-05	6.05787587651786e-06	IL6/IL1B/TNF	3
GO:0034114	BP	GO:0034114	regulation of heterotypic cell-cell adhesion	2025-03-21	24/18870	2.36831221328401e-06	2.45685318699275e-05	6.87590490929467e-06	IL1B/IL10/TNF	3
GO:0010631	BP	GO:0010631	epithelial cell migration	2025-06-21	372/18870	2.3816433955542e-06	2.45685318699275e-05	6.87590490929467e-06	TNF/MMP9/EGF/PTGS2/NFE2L2/SNAI1	6
GO:0046330	BP	GO:0046330	positive regulation of JNK cascade	2025-04-21	88/18870	2.4872033356629e-06	2.54391109377548e-05	7.11955068015693e-06	IL1B/TNF/IL1A/TLR9	4
GO:0090132	BP	GO:0090132	epithelium migration	2025-06-21	375/18870	2.49487879378207e-06	2.54391109377548e-05	7.11955068015693e-06	TNF/MMP9/EGF/PTGS2/NFE2L2/SNAI1	6
GO:0000302	BP	GO:0000302	response to reactive oxygen species	2025-05-21	205/18870	2.54552276138721e-06	2.58063342016496e-05	7.2223241082311e-06	IL6/IL1A/MMP9/HGF/NFE2L2	5
GO:0048143	BP	GO:0048143	astrocyte activation	2025-03-21	25/18870	2.68933840676969e-06	2.69949220158737e-05	7.5549698206497e-06	IL6/IL1B/TNF	3
GO:0090130	BP	GO:0090130	tissue migration	2025-06-21	380/18870	2.6933709040781e-06	2.69949220158737e-05	7.5549698206497e-06	TNF/MMP9/EGF/PTGS2/NFE2L2/SNAI1	6
GO:0046889	BP	GO:0046889	positive regulation of lipid biosynthetic process	2025-04-21	90/18870	2.72144355908037e-06	2.70886412422442e-05	7.58119867681856e-06	IL1B/TNF/IL1A/PTGS2	4
GO:0002819	BP	GO:0002819	regulation of adaptive immune response	2025-05-21	208/18870	2.73343432036251e-06	2.70886412422442e-05	7.58119867681856e-06	IL6/IL1B/IL10/TNF/CCR2	5
GO:0070098	BP	GO:0070098	chemokine-mediated signaling pathway	2025-04-21	91/18870	2.84451295286529e-06	2.80319600494658e-05	7.84520185177197e-06	CCL2/CCL5/CCR2/CCL20	4
GO:1901623	BP	GO:1901623	regulation of lymphocyte chemotaxis	2025-03-21	26/18870	3.03794662626942e-06	2.96073914294987e-05	8.28611205420389e-06	CCL2/CCL5/CCR2	3
GO:1904996	BP	GO:1904996	positive regulation of leukocyte adhesion to vascular endothelial cell	2025-03-21	26/18870	3.03794662626942e-06	2.96073914294987e-05	8.28611205420389e-06	IL6/TNF/CCR2	3
GO:0002064	BP	GO:0002064	epithelial cell development	2025-05-21	214/18870	3.1419765765652e-06	3.04530037420935e-05	8.52277047084488e-06	IL1B/TNF/ICAM1/IL1A/TLR9	5
GO:0006979	BP	GO:0006979	response to oxidative stress	2025-06-21	400/18870	3.62097201158133e-06	3.49037957837676e-05	9.7683973162591e-06	IL6/IL1A/MMP9/PTGS2/HGF/NFE2L2	6
GO:0015732	BP	GO:0015732	prostaglandin transport	2025-03-21	28/18870	3.82233754794155e-06	3.66445838835266e-05	1.02555852973947e-05	IL1B/IL1A/PTGS2	3
GO:0051090	BP	GO:0051090	regulation of DNA-binding transcription factor activity	2025-06-21	406/18870	3.94516507117804e-06	3.7575429162445e-05	1.05160975517285e-05	IL6/IL1B/IL10/TNF/CD40LG/TLR9	6
GO:1990868	BP	GO:1990868	response to chemokine	2025-04-21	99/18870	3.98333631143833e-06	3.7575429162445e-05	1.05160975517285e-05	CCL2/CCL5/CCR2/CCL20	4
GO:1990869	BP	GO:1990869	cellular response to chemokine	2025-04-21	99/18870	3.98333631143833e-06	3.7575429162445e-05	1.05160975517285e-05	CCL2/CCL5/CCR2/CCL20	4
GO:0097421	BP	GO:0097421	liver regeneration	2025-03-21	29/18870	4.26032632066749e-06	3.99745512215822e-05	1.11875310436341e-05	IL6/IL10/TNF	3
GO:0097191	BP	GO:0097191	extrinsic apoptotic signaling pathway	2025-05-21	229/18870	4.37550838456134e-06	4.08380782559059e-05	1.14292031877431e-05	IL1B/TNF/ICAM1/IL1A/HGF	5
GO:0009743	BP	GO:0009743	response to carbohydrate	2025-05-21	230/18870	4.46956310160387e-06	4.12791063415142e-05	1.15526321005909e-05	IL1B/TNF/ICAM1/IL1A/PTGS2	5
GO:0051403	BP	GO:0051403	stress-activated MAPK cascade	2025-05-21	230/18870	4.46956310160387e-06	4.12791063415142e-05	1.15526321005909e-05	IL1B/TNF/IL1A/TLR9/HGF	5
GO:0050730	BP	GO:0050730	regulation of peptidyl-tyrosine phosphorylation	2025-05-21	231/18870	4.56520034132669e-06	4.1942778135939e-05	1.17383714916788e-05	IL6/TNF/CCL5/EGF/HGF	5
GO:0045861	BP	GO:0045861	negative regulation of proteolysis	2025-05-21	235/18870	4.96396005718495e-06	4.53700805226645e-05	1.2697558041013e-05	IL10/TNF/MMP9/TIMP1/HGF	5
GO:0042060	BP	GO:0042060	wound healing	2025-06-21	423/18870	4.99461953352035e-06	4.5414994108917e-05	1.27101278416769e-05	IL6/TNF/IL1A/TIMP1/CD40LG/NFE2L2	6
GO:0032760	BP	GO:0032760	positive regulation of tumor necrosis factor production	2025-04-21	106/18870	5.23013890041738e-06	4.68089338933191e-05	1.31002446568604e-05	IL6/IL1A/CCR2/TLR9	4
GO:0032963	BP	GO:0032963	collagen metabolic process	2025-04-21	106/18870	5.23013890041738e-06	4.68089338933191e-05	1.31002446568604e-05	IL6/MMP9/MMP1/MMP13	4
GO:2000273	BP	GO:2000273	positive regulation of signaling receptor activity	2025-03-21	31/18870	5.23338133311951e-06	4.68089338933191e-05	1.31002446568604e-05	IL10/CCL2/CCR2	3
GO:0031098	BP	GO:0031098	stress-activated protein kinase signaling cascade	2025-05-21	238/18870	5.28059968524405e-06	4.68089338933191e-05	1.31002446568604e-05	IL1B/TNF/IL1A/TLR9/HGF	5
GO:0071356	BP	GO:0071356	cellular response to tumor necrosis factor	2025-05-21	238/18870	5.28059968524405e-06	4.68089338933191e-05	1.31002446568604e-05	TNF/CCL2/CCL5/CCL20/NFE2L2	5
GO:0030593	BP	GO:0030593	neutrophil chemotaxis	2025-04-21	107/18870	5.42932892066191e-06	4.7886681080238e-05	1.34018698094233e-05	IL1B/CCL2/CCL5/CCL20	4
GO:0010469	BP	GO:0010469	regulation of signaling receptor activity	2025-04-21	110/18870	6.06065683496422e-06	5.26650180141718e-05	1.47391654425627e-05	IL10/TNF/CCL2/CCR2	4
GO:0042116	BP	GO:0042116	macrophage activation	2025-04-21	110/18870	6.06065683496422e-06	5.26650180141718e-05	1.47391654425627e-05	IL6/IL10/TNF/TLR9	4
GO:1903557	BP	GO:1903557	positive regulation of tumor necrosis factor superfamily cytokine production	2025-04-21	110/18870	6.06065683496422e-06	5.26650180141718e-05	1.47391654425627e-05	IL6/IL1A/CCR2/TLR9	4
GO:0035249	BP	GO:0035249	synaptic transmission, glutamatergic	2025-04-21	111/18870	6.28268456623437e-06	5.4326743013909e-05	1.52042263238592e-05	TNF/CCL2/PTGS2/CCR2	4
GO:0001503	BP	GO:0001503	ossification	2025-06-21	444/18870	6.59461844733305e-06	5.6745887517539e-05	1.58812634238727e-05	IL6/TNF/PTGS2/HGF/MMP13/SNAI1	6
GO:0051924	BP	GO:0051924	regulation of calcium ion transport	2025-05-21	251/18870	6.84082567809813e-06	5.85787208551704e-05	1.63942117681554e-05	CCL2/CCL5/EGF/PTGS2/TLR9	5
GO:0032743	BP	GO:0032743	positive regulation of interleukin-2 production	2025-03-21	34/18870	6.95203303503077e-06	5.9243411950697e-05	1.65802364273045e-05	IL1B/IL1A/CCR2	3
GO:0051968	BP	GO:0051968	positive regulation of synaptic transmission, glutamatergic	2025-03-21	35/18870	7.59834629300214e-06	6.35236154542928e-05	1.77781212842006e-05	CCL2/PTGS2/CCR2	3
GO:1901099	BP	GO:1901099	negative regulation of signal transduction in absence of ligand	2025-03-21	35/18870	7.59834629300214e-06	6.35236154542928e-05	1.77781212842006e-05	IL1B/TNF/IL1A	3
GO:2000406	BP	GO:2000406	positive regulation of T cell migration	2025-03-21	35/18870	7.59834629300214e-06	6.35236154542928e-05	1.77781212842006e-05	CCL5/CCR2/CCL20	3
GO:2001240	BP	GO:2001240	negative regulation of extrinsic apoptotic signaling pathway in absence of ligand	2025-03-21	35/18870	7.59834629300214e-06	6.35236154542928e-05	1.77781212842006e-05	IL1B/TNF/IL1A	3
GO:0006959	BP	GO:0006959	humoral immune response	2025-05-21	258/18870	7.81899325675812e-06	6.50599250232137e-05	1.82080826088359e-05	IL6/IL1B/TNF/CCL2/CCR2	5
GO:0007088	BP	GO:0007088	regulation of mitotic nuclear division	2025-04-21	118/18870	8.00953757952154e-06	6.63325084050516e-05	1.85642358527087e-05	IL1B/TNF/IL1A/EGF	4
GO:0071346	BP	GO:0071346	cellular response to type II interferon	2025-04-21	120/18870	8.56155146002857e-06	7.05727886705159e-05	1.97509475393674e-05	TNF/CCL2/CCL5/CCL20	4
GO:0050708	BP	GO:0050708	regulation of protein secretion	2025-05-21	266/18870	9.06777132021813e-06	7.43979005063478e-05	2.08214675602561e-05	IL6/IL1B/TNF/IL1A/CCL5	5
GO:0032874	BP	GO:0032874	positive regulation of stress-activated MAPK cascade	2025-04-21	122/18870	9.14118370767393e-06	7.46530002793371e-05	2.08928613981436e-05	IL1B/TNF/IL1A/TLR9	4
GO:0002824	BP	GO:0002824	positive regulation of adaptive immune response based on somatic recombination of immune receptors built from immunoglobulin superfamily domains	2025-04-21	124/18870	9.7493046838509e-06	7.80045415485591e-05	2.18308449613762e-05	IL6/IL1B/TNF/CCR2	4
GO:0070304	BP	GO:0070304	positive regulation of stress-activated protein kinase signaling cascade	2025-04-21	124/18870	9.7493046838509e-06	7.80045415485591e-05	2.18308449613762e-05	IL1B/TNF/IL1A/TLR9	4
GO:0002369	BP	GO:0002369	T cell cytokine production	2025-03-21	38/18870	9.7726778243943e-06	7.80045415485591e-05	2.18308449613762e-05	IL6/IL1B/CCR2	3
GO:0002724	BP	GO:0002724	regulation of T cell cytokine production	2025-03-21	38/18870	9.7726778243943e-06	7.80045415485591e-05	2.18308449613762e-05	IL6/IL1B/CCR2	3
GO:0045429	BP	GO:0045429	positive regulation of nitric oxide biosynthetic process	2025-03-21	38/18870	9.7726778243943e-06	7.80045415485591e-05	2.18308449613762e-05	IL1B/TNF/PTGS2	3
GO:0043086	BP	GO:0043086	negative regulation of catalytic activity	2025-06-21	480/18870	1.02951763210003e-05	8.14380763688096e-05	2.27917757590236e-05	IL1B/TNF/MMP9/TIMP1/CCR2/HGF	6
GO:0050673	BP	GO:0050673	epithelial cell proliferation	2025-06-21	480/18870	1.02951763210003e-05	8.14380763688096e-05	2.27917757590236e-05	IL6/IL10/TNF/CCL2/EGF/HGF	6
GO:0002688	BP	GO:0002688	regulation of leukocyte chemotaxis	2025-04-21	126/18870	1.03867959692983e-05	8.17960182582242e-05	2.28919516428614e-05	IL6/CCL2/CCL5/CCR2	4
GO:1904407	BP	GO:1904407	positive regulation of nitric oxide metabolic process	2025-03-21	39/18870	1.05794937046553e-05	8.29432306444977e-05	2.3213017766004e-05	IL1B/TNF/PTGS2	3
GO:0051384	BP	GO:0051384	response to glucocorticoid	2025-04-21	127/18870	1.07168340150696e-05	8.36482088609854e-05	2.34103174339433e-05	IL6/IL10/TNF/PTGS2	4
GO:0023061	BP	GO:0023061	signal release	2025-06-21	484/18870	1.07936709355047e-05	8.38768085032174e-05	2.34742947774251e-05	IL6/IL1B/TNF/IL1A/CCL5/PTGS2	6
GO:0018108	BP	GO:0018108	peptidyl-tyrosine phosphorylation	2025-05-21	276/18870	1.08428941985199e-05	8.38897603780224e-05	2.34779195711257e-05	IL6/TNF/CCL5/EGF/HGF	5
GO:0010951	BP	GO:0010951	negative regulation of endopeptidase activity	2025-04-21	128/18870	1.1054550263772e-05	8.5153828232724e-05	2.38316896056496e-05	TNF/MMP9/TIMP1/HGF	4
GO:0018212	BP	GO:0018212	peptidyl-tyrosine modification	2025-05-21	278/18870	1.12284547823768e-05	8.61173662439683e-05	2.41013514550788e-05	IL6/TNF/CCL5/EGF/HGF	5
GO:0002456	BP	GO:0002456	T cell mediated immunity	2025-04-21	129/18870	1.1400058023836e-05	8.7054988545657e-05	2.43637603699207e-05	IL6/IL1B/ICAM1/CCR2	4
GO:0002821	BP	GO:0002821	positive regulation of adaptive immune response	2025-04-21	130/18870	1.17534712861713e-05	8.89833620120436e-05	2.49034471796446e-05	IL6/IL1B/TNF/CCR2	4
GO:0071621	BP	GO:0071621	granulocyte chemotaxis	2025-04-21	130/18870	1.17534712861713e-05	8.89833620120436e-05	2.49034471796446e-05	IL1B/CCL2/CCL5/CCL20	4
GO:0060251	BP	GO:0060251	regulation of glial cell proliferation	2025-03-21	41/18870	1.23225846563538e-05	9.24980397183321e-05	2.58870871392158e-05	IL6/IL1B/TNF	3
GO:1904994	BP	GO:1904994	regulation of leukocyte adhesion to vascular endothelial cell	2025-03-21	41/18870	1.23225846563538e-05	9.24980397183321e-05	2.58870871392158e-05	IL6/TNF/CCR2	3
GO:0046328	BP	GO:0046328	regulation of JNK cascade	2025-04-21	132/18870	1.24844736751202e-05	9.33161506903051e-05	2.61160488565181e-05	IL1B/TNF/IL1A/TLR9	4
GO:0042092	BP	GO:0042092	type 2 immune response	2025-03-21	42/18870	1.32609823143459e-05	9.82872806827993e-05	2.75073007758878e-05	IL6/IL10/CCR2	3
GO:2000403	BP	GO:2000403	positive regulation of lymphocyte migration	2025-03-21	42/18870	1.32609823143459e-05	9.82872806827993e-05	2.75073007758878e-05	CCL5/CCR2/CCL20	3
GO:0002702	BP	GO:0002702	positive regulation of production of molecular mediator of immune response	2025-04-21	136/18870	1.40464351124383e-05	0.0001036732700349	2.90146578627331e-05	IL6/IL1B/IL10/TLR9	4
GO:0014002	BP	GO:0014002	astrocyte development	2025-03-21	43/18870	1.4245357869061e-05	0.000104268926477276	2.91813620466896e-05	IL6/IL1B/TNF	3
GO:1904037	BP	GO:1904037	positive regulation of epithelial cell apoptotic process	2025-03-21	43/18870	1.4245357869061e-05	0.000104268926477276	2.91813620466896e-05	IL6/CCL2/CD40LG	3
GO:0010466	BP	GO:0010466	negative regulation of peptidase activity	2025-04-21	137/18870	1.44584353159691e-05	0.000105391239245329	2.94954596050001e-05	TNF/MMP9/TIMP1/HGF	4
GO:0033135	BP	GO:0033135	regulation of peptidyl-serine phosphorylation	2025-04-21	138/18870	1.48792771482341e-05	0.000108012530409403	3.02290707494989e-05	IL6/TNF/PTGS2/HGF	4
GO:0010632	BP	GO:0010632	regulation of epithelial cell migration	2025-05-21	295/18870	1.49575223976855e-05	0.00010813553077671	3.02634944111928e-05	TNF/MMP9/EGF/PTGS2/NFE2L2	5
GO:0030574	BP	GO:0030574	collagen catabolic process	2025-03-21	45/18870	1.63562530265745e-05	0.000117765021791336	3.29584647452779e-05	MMP9/MMP1/MMP13	3
GO:0001889	BP	GO:0001889	liver development	2025-04-21	142/18870	1.66534704187346e-05	0.000119417568368487	3.3420956895107e-05	IL6/IL10/TNF/HGF	4
GO:0034341	BP	GO:0034341	response to type II interferon	2025-04-21	143/18870	1.71203333070477e-05	0.000122268291310252	3.42187782697864e-05	TNF/CCL2/CCL5/CCL20	4
GO:0032309	BP	GO:0032309	icosanoid secretion	2025-03-21	46/18870	1.74848699252655e-05	0.000123373242192674	3.45280168208401e-05	IL1B/IL1A/PTGS2	3
GO:0032768	BP	GO:0032768	regulation of monooxygenase activity	2025-03-21	46/18870	1.74848699252655e-05	0.000123373242192674	3.45280168208401e-05	IL1B/TNF/IL1A	3
GO:2001239	BP	GO:2001239	regulation of extrinsic apoptotic signaling pathway in absence of ligand	2025-03-21	46/18870	1.74848699252655e-05	0.000123373242192674	3.45280168208401e-05	IL1B/TNF/IL1A	3
GO:0034763	BP	GO:0034763	negative regulation of transmembrane transport	2025-04-21	144/18870	1.75967675096003e-05	0.000123668119071454	3.46105429314428e-05	IL1B/TNF/MMP9/TLR9	4
GO:0045834	BP	GO:0045834	positive regulation of lipid metabolic process	2025-04-21	145/18870	1.80828968868762e-05	0.000126079960902963	3.52855362593923e-05	IL1B/TNF/IL1A/PTGS2	4
GO:0061008	BP	GO:0061008	hepaticobiliary system development	2025-04-21	145/18870	1.80828968868762e-05	0.000126079960902963	3.52855362593923e-05	IL6/IL10/TNF/HGF	4
GO:0051783	BP	GO:0051783	regulation of nuclear division	2025-04-21	146/18870	1.85788459331392e-05	0.00012902789065377	3.61105625472121e-05	IL1B/TNF/IL1A/EGF	4
GO:0140353	BP	GO:0140353	lipid export from cell	2025-03-21	47/18870	1.86636593240167e-05	0.000129108608029669	3.61331526231738e-05	IL1B/IL1A/PTGS2	3
GO:0031960	BP	GO:0031960	response to corticosteroid	2025-04-21	149/18870	2.01268654725666e-05	0.000138686682396904	3.88137331687242e-05	IL6/IL10/TNF/PTGS2	4
GO:0051092	BP	GO:0051092	positive regulation of NF-kappaB transcription factor activity	2025-04-21	150/18870	2.06633507087059e-05	0.000141829379961701	3.96932684103342e-05	IL1B/TNF/CD40LG/TLR9	4
GO:0062197	BP	GO:0062197	cellular response to chemical stress	2025-05-21	317/18870	2.11481495130863e-05	0.000142573722180576	3.9901584737254e-05	IL6/MMP9/PTGS2/HGF/NFE2L2	5
GO:0001774	BP	GO:0001774	microglial cell activation	2025-03-21	49/18870	2.11759156526706e-05	0.000142573722180576	3.9901584737254e-05	IL6/TNF/TLR9	3
GO:0036230	BP	GO:0036230	granulocyte activation	2025-03-21	49/18870	2.11759156526706e-05	0.000142573722180576	3.9901584737254e-05	TNF/CCL5/CCR2	3
GO:0061028	BP	GO:0061028	establishment of endothelial barrier	2025-03-21	49/18870	2.11759156526706e-05	0.000142573722180576	3.9901584737254e-05	IL1B/TNF/ICAM1	3
GO:2000404	BP	GO:2000404	regulation of T cell migration	2025-03-21	49/18870	2.11759156526706e-05	0.000142573722180576	3.9901584737254e-05	CCL5/CCR2/CCL20	3
GO:0030183	BP	GO:0030183	B cell differentiation	2025-04-21	153/18870	2.23360292249255e-05	0.000149812758755774	4.19275473543728e-05	IL6/IL10/CD40LG/TLR9	4
GO:0030198	BP	GO:0030198	extracellular matrix organization	2025-05-21	321/18870	2.24613492158948e-05	0.000150082651578934	4.2003081268958e-05	IL6/TNF/MMP9/MMP1/MMP13	5
GO:0043062	BP	GO:0043062	extracellular structure organization	2025-05-21	322/18870	2.27993780605086e-05	0.00015176642603297	4.24743130501629e-05	IL6/TNF/MMP9/MMP1/MMP13	5
GO:0034614	BP	GO:0034614	cellular response to reactive oxygen species	2025-04-21	154/18870	2.29150924884623e-05	0.000151963244923487	4.25293960312181e-05	IL6/MMP9/HGF/NFE2L2	4
GO:0045229	BP	GO:0045229	external encapsulating structure organization	2025-05-21	323/18870	2.31413635797357e-05	0.000152889008818928	4.27884861773942e-05	IL6/TNF/MMP9/MMP1/MMP13	5
GO:0045807	BP	GO:0045807	positive regulation of endocytosis	2025-04-21	155/18870	2.35051238992715e-05	0.000154712830441474	4.32989124460265e-05	IL1B/TNF/CCL2/EGF	4
GO:0002269	BP	GO:0002269	leukocyte activation involved in inflammatory response	2025-03-21	52/18870	2.53465119830613e-05	0.000164986151801181	4.61740692175402e-05	IL6/TNF/TLR9	3
GO:0043154	BP	GO:0043154	negative regulation of cysteine-type endopeptidase activity involved in apoptotic process	2025-03-21	52/18870	2.53465119830613e-05	0.000164986151801181	4.61740692175402e-05	TNF/MMP9/HGF	3
GO:1904707	BP	GO:1904707	positive regulation of vascular associated smooth muscle cell proliferation	2025-03-21	52/18870	2.53465119830613e-05	0.000164986151801181	4.61740692175402e-05	IL10/TNF/MMP9	3
GO:0045787	BP	GO:0045787	positive regulation of cell cycle	2025-05-21	334/18870	2.71738431583425e-05	0.000174944012158088	4.89609390751542e-05	IL1B/IL10/TNF/IL1A/EGF	5
GO:0071214	BP	GO:0071214	cellular response to abiotic stimulus	2025-05-21	334/18870	2.71738431583425e-05	0.000174944012158088	4.89609390751542e-05	IL1B/MMP9/TIMP1/MMP1/PTGS2	5
GO:0104004	BP	GO:0104004	cellular response to environmental stimulus	2025-05-21	334/18870	2.71738431583425e-05	0.000174944012158088	4.89609390751542e-05	IL1B/MMP9/TIMP1/MMP1/PTGS2	5
GO:0002639	BP	GO:0002639	positive regulation of immunoglobulin production	2025-03-21	54/18870	2.84070475818378e-05	0.000182218297943134	5.09967667593566e-05	IL6/IL10/TLR9	3
GO:0007254	BP	GO:0007254	JNK cascade	2025-04-21	163/18870	2.8636034319051e-05	0.000183021610647848	5.12215869398739e-05	IL1B/TNF/IL1A/TLR9	4
GO:0042063	BP	GO:0042063	gliogenesis	2025-05-21	338/18870	2.8768636187092e-05	0.000183205322144513	5.12730016026834e-05	IL6/IL1B/TNF/CCL2/CCR2	5
GO:0050796	BP	GO:0050796	regulation of insulin secretion	2025-04-21	165/18870	3.00377286543245e-05	0.000190599112756217	5.33422746644384e-05	IL6/IL1B/TNF/CCL5	4
GO:0019216	BP	GO:0019216	regulation of lipid metabolic process	2025-05-21	342/18870	3.04354396425123e-05	0.000192430521610723	5.38548243438531e-05	IL1B/TNF/IL1A/PTGS2/SNAI1	5
GO:0034250	BP	GO:0034250	positive regulation of amide metabolic process	2025-04-21	169/18870	3.29914755341618e-05	0.000207846295865219	5.81691805470748e-05	IL6/TNF/CCL5/NFE2L2	4
GO:0009895	BP	GO:0009895	negative regulation of catabolic process	2025-05-21	349/18870	3.35324847494967e-05	0.000210502858000399	5.89126628489004e-05	IL1B/IL10/TNF/TIMP1/HGF	5
GO:0051897	BP	GO:0051897	positive regulation of phosphatidylinositol 3-kinase/protein kinase B signal transduction	2025-04-21	171/18870	3.45457356897556e-05	0.000216094601974216	6.04776037271197e-05	TNF/CCL5/EGF/HGF	4
GO:0061756	BP	GO:0061756	leukocyte adhesion to vascular endothelial cell	2025-03-21	58/18870	3.52371615691916e-05	0.000219522966382695	6.14370875005871e-05	IL6/TNF/CCR2	3
GO:0051048	BP	GO:0051048	negative regulation of secretion	2025-04-21	172/18870	3.53426998031096e-05	0.000219522966382695	6.14370875005871e-05	IL1B/TNF/EGF/CCR2	4
GO:0050806	BP	GO:0050806	positive regulation of synaptic transmission	2025-04-21	174/18870	3.69769986002402e-05	0.000228018886317105	6.38148094538264e-05	TNF/CCL2/PTGS2/CCR2	4
GO:0010718	BP	GO:0010718	positive regulation of epithelial to mesenchymal transition	2025-03-21	59/18870	3.70983108690528e-05	0.000228018886317105	6.38148094538264e-05	IL6/IL1B/SNAI1	3
GO:0014009	BP	GO:0014009	glial cell proliferation	2025-03-21	59/18870	3.70983108690528e-05	0.000228018886317105	6.38148094538264e-05	IL6/IL1B/TNF	3
GO:0010038	BP	GO:0010038	response to metal ion	2025-05-21	359/18870	3.83763400160224e-05	0.000235055082598137	6.57840039017343e-05	IL1A/MMP9/PTGS2/TLR9/NFE2L2	5
GO:0010634	BP	GO:0010634	positive regulation of epithelial cell migration	2025-04-21	176/18870	3.86660679263127e-05	0.000236010186235348	6.60513052538359e-05	MMP9/EGF/PTGS2/NFE2L2	4
GO:0001837	BP	GO:0001837	epithelial to mesenchymal transition	2025-04-21	178/18870	4.04110471562096e-05	0.00024581064546053	6.8794123833983e-05	IL6/IL1B/HGF/SNAI1	4
GO:0042176	BP	GO:0042176	regulation of protein catabolic process	2025-05-21	364/18870	4.09936959198565e-05	0.000246911777439759	6.91022936026058e-05	IL1B/IL10/TNF/TIMP1/NFE2L2	5
GO:0034113	BP	GO:0034113	heterotypic cell-cell adhesion	2025-03-21	61/18870	4.10119902436787e-05	0.000246911777439759	6.91022936026058e-05	IL1B/IL10/TNF	3
GO:1905517	BP	GO:1905517	macrophage migration	2025-03-21	61/18870	4.10119902436787e-05	0.000246911777439759	6.91022936026058e-05	CCL2/CCL5/CCR2	3
GO:0015718	BP	GO:0015718	monocarboxylic acid transport	2025-04-21	179/18870	4.13048614117916e-05	0.000247829168470749	6.93590404659157e-05	IL1B/TNF/IL1A/PTGS2	4
GO:1902074	BP	GO:1902074	response to salt	2025-05-21	366/18870	4.20786486625769e-05	0.000251616055053511	7.04188625254186e-05	IL1B/TNF/IL1A/PTGS2/TLR9	5
GO:0001936	BP	GO:0001936	regulation of endothelial cell proliferation	2025-04-21	181/18870	4.31358607581039e-05	0.00025649744029436	7.17849979102845e-05	IL10/TNF/CCL2/EGF	4
GO:0009306	BP	GO:0009306	protein secretion	2025-05-21	368/18870	4.31857935189483e-05	0.00025649744029436	7.17849979102845e-05	IL6/IL1B/TNF/IL1A/CCL5	5
GO:0035592	BP	GO:0035592	establishment of protein localization to extracellular region	2025-05-21	369/18870	4.37477872781481e-05	0.00025896341194179	7.24751403512945e-05	IL6/IL1B/TNF/IL1A/CCL5	5
GO:0032623	BP	GO:0032623	interleukin-2 production	2025-03-21	63/18870	4.51874987968401e-05	0.000264819760390784	7.41141351135444e-05	IL1B/IL1A/CCR2	3
GO:0032663	BP	GO:0032663	regulation of interleukin-2 production	2025-03-21	63/18870	4.51874987968401e-05	0.000264819760390784	7.41141351135444e-05	IL1B/IL1A/CCR2	3
GO:0071715	BP	GO:0071715	icosanoid transport	2025-03-21	63/18870	4.51874987968401e-05	0.000264819760390784	7.41141351135444e-05	IL1B/IL1A/PTGS2	3
GO:0048771	BP	GO:0048771	tissue remodeling	2025-04-21	184/18870	4.59929674776592e-05	0.000268647664339705	7.51854365528832e-05	IL6/IL1A/TIMP1/CCR2	4
GO:0045766	BP	GO:0045766	positive regulation of angiogenesis	2025-04-21	185/18870	4.69754169546816e-05	0.000271334832426345	7.59374844300967e-05	IL1B/IL10/IL1A/NFE2L2	4
GO:1904018	BP	GO:1904018	positive regulation of vasculature development	2025-04-21	185/18870	4.69754169546816e-05	0.000271334832426345	7.59374844300967e-05	IL1B/IL10/IL1A/NFE2L2	4
GO:0001885	BP	GO:0001885	endothelial cell development	2025-03-21	64/18870	4.73759231220603e-05	0.000271334832426345	7.59374844300967e-05	IL1B/TNF/ICAM1	3
GO:0031100	BP	GO:0031100	animal organ regeneration	2025-03-21	64/18870	4.73759231220603e-05	0.000271334832426345	7.59374844300967e-05	IL6/IL10/TNF	3
GO:0032615	BP	GO:0032615	interleukin-12 production	2025-03-21	64/18870	4.73759231220603e-05	0.000271334832426345	7.59374844300967e-05	IL10/CD40LG/TLR9	3
GO:0032655	BP	GO:0032655	regulation of interleukin-12 production	2025-03-21	64/18870	4.73759231220603e-05	0.000271334832426345	7.59374844300967e-05	IL10/CD40LG/TLR9	3
GO:0007565	BP	GO:0007565	female pregnancy	2025-04-21	186/18870	4.79731520671311e-05	0.000273866149664788	7.66459149020082e-05	IL1B/MMP9/TIMP1/PTGS2	4
GO:0071692	BP	GO:0071692	protein localization to extracellular region	2025-05-21	377/18870	4.84511587685138e-05	0.000275702722798898	7.71599098894158e-05	IL6/IL1B/TNF/IL1A/CCL5	5
GO:0061138	BP	GO:0061138	morphogenesis of a branching epithelium	2025-04-21	187/18870	4.89863208021353e-05	0.000277851671687996	7.77613283337331e-05	IL10/TNF/EGF/HGF	4
GO:1905330	BP	GO:1905330	regulation of morphogenesis of an epithelium	2025-03-21	65/18870	4.96327795802109e-05	0.000279719562873776	7.82840881894027e-05	TNF/EGF/HGF	3
GO:2000117	BP	GO:2000117	negative regulation of cysteine-type endopeptidase activity	2025-03-21	65/18870	4.96327795802109e-05	0.000279719562873776	7.82840881894027e-05	TNF/MMP9/HGF	3
GO:0042531	BP	GO:0042531	positive regulation of tyrosine phosphorylation of STAT protein	2025-03-21	66/18870	5.19590534504271e-05	0.000290970699322392	8.14329024837102e-05	IL6/TNF/CCL5	3
GO:1905953	BP	GO:1905953	negative regulation of lipid localization	2025-03-21	66/18870	5.19590534504271e-05	0.000290970699322392	8.14329024837102e-05	IL6/TNF/EGF	3
GO:0035747	BP	GO:0035747	natural killer cell chemotaxis	2025-02-21	10/18870	5.27968675406103e-05	0.000293797079942071	8.22239112619831e-05	CCL2/CCL5	2
GO:0042368	BP	GO:0042368	vitamin D biosynthetic process	2025-02-21	10/18870	5.27968675406103e-05	0.000293797079942071	8.22239112619831e-05	TNF/SNAI1	2
GO:0038034	BP	GO:0038034	signal transduction in absence of ligand	2025-03-21	67/18870	5.4355726981581e-05	0.00030057524261915	8.41208907914915e-05	IL1B/TNF/IL1A	3
GO:0097192	BP	GO:0097192	extrinsic apoptotic signaling pathway in absence of ligand	2025-03-21	67/18870	5.4355726981581e-05	0.00030057524261915	8.41208907914915e-05	IL1B/TNF/IL1A	3
GO:0090276	BP	GO:0090276	regulation of peptide hormone secretion	2025-04-21	195/18870	5.7665207993243e-05	0.000317879459062752	8.89637583843123e-05	IL6/IL1B/TNF/CCL5	4
GO:0043123	BP	GO:0043123	positive regulation of canonical NF-kappaB signal transduction	2025-04-21	196/18870	5.88240227075102e-05	0.000323257246280523	9.04688199699041e-05	IL1B/TNF/IL1A/TLR9	4
GO:0032715	BP	GO:0032715	negative regulation of interleukin-6 production	2025-03-21	69/18870	5.93641869044761e-05	0.00032420565232042	9.07342468900091e-05	IL10/TNF/HGF	3
GO:1901224	BP	GO:1901224	positive regulation of non-canonical NF-kappaB signal transduction	2025-03-21	69/18870	5.93641869044761e-05	0.00032420565232042	9.07342468900091e-05	IL1B/TNF/TLR9	3
GO:0002791	BP	GO:0002791	regulation of peptide secretion	2025-04-21	198/18870	6.11926296257661e-05	0.000333159872406949	9.32402316260049e-05	IL6/IL1B/TNF/CCL5	4
GO:0030073	BP	GO:0030073	insulin secretion	2025-04-21	199/18870	6.24027293060323e-05	0.000338702813833357	9.47915143142644e-05	IL6/IL1B/TNF/CCL5	4
GO:0010959	BP	GO:0010959	regulation of metal ion transport	2025-05-21	398/18870	6.26782336732256e-05	0.00033915461410911	9.49179580004611e-05	CCL2/CCL5/EGF/PTGS2/TLR9	5
GO:0071248	BP	GO:0071248	cellular response to metal ion	2025-04-21	200/18870	6.36302322566141e-05	0.000342206492989839	9.57720761500385e-05	MMP9/PTGS2/TLR9/NFE2L2	4
GO:0090087	BP	GO:0090087	regulation of peptide transport	2025-04-21	200/18870	6.36302322566141e-05	0.000342206492989839	9.57720761500385e-05	IL6/IL1B/TNF/CCL5	4
GO:0001935	BP	GO:0001935	endothelial cell proliferation	2025-04-21	202/18870	6.61380682146363e-05	0.00035461262106571	9.92441337151318e-05	IL10/TNF/CCL2/EGF	4
GO:0001763	BP	GO:0001763	morphogenesis of a branching structure	2025-04-21	203/18870	6.74187125347057e-05	0.000357192820063038	9.99662445456288e-05	IL10/TNF/EGF/HGF	4
GO:0014015	BP	GO:0014015	positive regulation of gliogenesis	2025-03-21	72/18870	6.74292568486347e-05	0.000357192820063038	9.99662445456288e-05	IL6/IL1B/TNF	3
GO:0014823	BP	GO:0014823	response to activity	2025-03-21	72/18870	6.74292568486347e-05	0.000357192820063038	9.99662445456288e-05	IL6/IL10/TNF	3
GO:0050766	BP	GO:0050766	positive regulation of phagocytosis	2025-03-21	72/18870	6.74292568486347e-05	0.000357192820063038	9.99662445456288e-05	IL1B/TNF/CCL2	3
GO:0034284	BP	GO:0034284	response to monosaccharide	2025-04-21	206/18870	7.13694286404283e-05	0.000375807976482733	0.000105176000101684	TNF/ICAM1/IL1A/PTGS2	4
GO:0044703	BP	GO:0044703	multi-organism reproductive process	2025-04-21	206/18870	7.13694286404283e-05	0.000375807976482733	0.000105176000101684	IL1B/MMP9/TIMP1/PTGS2	4
GO:0030656	BP	GO:0030656	regulation of vitamin metabolic process	2025-02-21	12/18870	7.73315102478224e-05	0.000403588118571475	0.000112950726584331	TNF/SNAI1	2
GO:0033083	BP	GO:0033083	regulation of immature T cell proliferation	2025-02-21	12/18870	7.73315102478224e-05	0.000403588118571475	0.000112950726584331	IL1B/IL1A	2
GO:0033084	BP	GO:0033084	regulation of immature T cell proliferation in thymus	2025-02-21	12/18870	7.73315102478224e-05	0.000403588118571475	0.000112950726584331	IL1B/IL1A	2
GO:2000242	BP	GO:2000242	negative regulation of reproductive process	2025-03-21	76/18870	7.92543517830212e-05	0.000412403175649703	0.000115417764279574	IL1A/TIMP1/SNAI1	3
GO:0002285	BP	GO:0002285	lymphocyte activation involved in immune response	2025-04-21	213/18870	8.12426100995113e-05	0.000421505777104523	0.000117965275964925	IL6/IL10/ICAM1/CD40LG	4
GO:0032890	BP	GO:0032890	regulation of organic acid transport	2025-03-21	77/18870	8.24083829482569e-05	0.000426300256659018	0.000119307089374078	IL1B/TNF/IL1A	3
GO:0010827	BP	GO:0010827	regulation of glucose transmembrane transport	2025-03-21	78/18870	8.564342011089e-05	0.000438520144063172	0.000122727024445416	IL1B/TNF/NFE2L2	3
GO:0019233	BP	GO:0019233	sensory perception of pain	2025-03-21	78/18870	8.564342011089e-05	0.000438520144063172	0.000122727024445416	TNF/CCL2/CCR2	3
GO:0042509	BP	GO:0042509	regulation of tyrosine phosphorylation of STAT protein	2025-03-21	78/18870	8.564342011089e-05	0.000438520144063172	0.000122727024445416	IL6/TNF/CCL5	3
GO:0044706	BP	GO:0044706	multi-multicellular organism process	2025-04-21	216/18870	8.5764994162015e-05	0.000438520144063172	0.000122727024445416	IL1B/MMP9/TIMP1/PTGS2	4
GO:0051346	BP	GO:0051346	negative regulation of hydrolase activity	2025-04-21	218/18870	8.88801490836769e-05	0.000453134632900595	0.000126817127837677	TNF/MMP9/TIMP1/HGF	4
GO:0043434	BP	GO:0043434	response to peptide hormone	2025-05-21	430/18870	9.03519679985285e-05	0.000456393563178923	0.000127729192702539	IL1B/IL10/TIMP1/PTGS2/NFE2L2	5
GO:0031392	BP	GO:0031392	regulation of prostaglandin biosynthetic process	2025-02-21	13/18870	9.13304579377323e-05	0.000456393563178923	0.000127729192702539	IL1B/PTGS2	2
GO:0032306	BP	GO:0032306	regulation of prostaglandin secretion	2025-02-21	13/18870	9.13304579377323e-05	0.000456393563178923	0.000127729192702539	IL1B/IL1A	2
GO:0032308	BP	GO:0032308	positive regulation of prostaglandin secretion	2025-02-21	13/18870	9.13304579377323e-05	0.000456393563178923	0.000127729192702539	IL1B/IL1A	2
GO:0033079	BP	GO:0033079	immature T cell proliferation	2025-02-21	13/18870	9.13304579377323e-05	0.000456393563178923	0.000127729192702539	IL1B/IL1A	2
GO:0033080	BP	GO:0033080	immature T cell proliferation in thymus	2025-02-21	13/18870	9.13304579377323e-05	0.000456393563178923	0.000127729192702539	IL1B/IL1A	2
GO:0042362	BP	GO:0042362	fat-soluble vitamin biosynthetic process	2025-02-21	13/18870	9.13304579377323e-05	0.000456393563178923	0.000127729192702539	TNF/SNAI1	2
GO:0009410	BP	GO:0009410	response to xenobiotic stimulus	2025-05-21	434/18870	9.43836345094619e-05	0.000470318449928505	0.000131626299687593	IL1B/IL10/TNF/PTGS2/NFE2L2	5
GO:0050810	BP	GO:0050810	regulation of steroid biosynthetic process	2025-03-21	81/18870	9.58440160015029e-05	0.000476250265427186	0.000133286415136263	TNF/IL1A/SNAI1	3
GO:0009615	BP	GO:0009615	response to virus	2025-05-21	436/18870	9.64508725018728e-05	0.000477919491835122	0.000133753575409161	IL6/IL1B/TNF/CCL5/TLR9	5
GO:0007260	BP	GO:0007260	tyrosine phosphorylation of STAT protein	2025-03-21	82/18870	9.94125108036784e-05	0.00048984265099913	0.000137090466236181	IL6/TNF/CCL5	3
GO:0051341	BP	GO:0051341	regulation of oxidoreductase activity	2025-03-21	82/18870	9.94125108036784e-05	0.00048984265099913	0.000137090466236181	IL1B/TNF/IL1A	3
GO:0048732	BP	GO:0048732	gland development	2025-05-21	443/18870	0.000103962962564115	0.000510837509646513	0.000142966220327136	IL6/IL10/TNF/EGF/HGF	5
GO:0010720	BP	GO:0010720	positive regulation of cell development	2025-05-21	444/18870	0.000105071941426493	0.000514852512989817	0.000144089884587793	IL6/IL1B/IL10/TNF/TLR9	5
GO:0006816	BP	GO:0006816	calcium ion transport	2025-05-21	445/18870	0.000106190030191903	0.000518872823142969	0.00014521503404586	CCL2/CCL5/EGF/PTGS2/TLR9	5
GO:0030213	BP	GO:0030213	hyaluronan biosynthetic process	2025-02-21	14/18870	0.000106480704069022	0.000518872823142969	0.00014521503404586	IL1B/EGF	2
GO:0050871	BP	GO:0050871	positive regulation of B cell activation	2025-03-21	84/18870	0.000106807556212517	0.000519031760768267	0.000145259515336148	IL6/IL10/TLR9	3
GO:0071241	BP	GO:0071241	cellular response to inorganic substance	2025-04-21	229/18870	0.000107509271936891	0.000521006471694164	0.000145812170440723	MMP9/PTGS2/TLR9/NFE2L2	4
GO:0010594	BP	GO:0010594	regulation of endothelial cell migration	2025-04-21	231/18870	0.000111179111937012	0.000535846867368548	0.00014996549755093	TNF/EGF/PTGS2/NFE2L2	4
GO:0032412	BP	GO:0032412	regulation of monoatomic ion transmembrane transporter activity	2025-04-21	231/18870	0.000111179111937012	0.000535846867368548	0.00014996549755093	CCL2/MMP9/CCR2/TLR9	4
GO:0050920	BP	GO:0050920	regulation of chemotaxis	2025-04-21	232/18870	0.000113047825492474	0.000543368839696795	0.000152070644359588	IL6/CCL2/CCL5/CCR2	4
GO:0008625	BP	GO:0008625	extrinsic apoptotic signaling pathway via death domain receptors	2025-03-21	86/18870	0.000114552871945188	0.000549106701389433	0.000153676478667886	TNF/ICAM1/HGF	3
GO:0048708	BP	GO:0048708	astrocyte differentiation	2025-03-21	87/18870	0.000118559193682625	0.000566770779555962	0.000158620059441309	IL6/IL1B/TNF	3
GO:0043406	BP	GO:0043406	positive regulation of MAP kinase activity	2025-03-21	88/18870	0.000122655852165459	0.000579100982387579	0.000162070868086749	IL1B/TNF/EGF	3
GO:0006909	BP	GO:0006909	phagocytosis	2025-04-21	237/18870	0.000122736098099064	0.000579100982387579	0.000162070868086749	IL1B/TNF/CCL2/CCR2	4
GO:0010820	BP	GO:0010820	positive regulation of T cell chemotaxis	2025-02-21	15/18870	0.000122779913499407	0.000579100982387579	0.000162070868086749	CCL5/CCR2	2
GO:0032725	BP	GO:0032725	positive regulation of granulocyte macrophage colony-stimulating factor production	2025-02-21	15/18870	0.000122779913499407	0.000579100982387579	0.000162070868086749	IL1B/TLR9	2
GO:2001279	BP	GO:2001279	regulation of unsaturated fatty acid biosynthetic process	2025-02-21	15/18870	0.000122779913499407	0.000579100982387579	0.000162070868086749	IL1B/PTGS2	2
GO:0022898	BP	GO:0022898	regulation of transmembrane transporter activity	2025-04-21	239/18870	0.000126775446700807	0.000596351701280595	0.00016689876351629	CCL2/MMP9/CCR2/TLR9	4
GO:0030072	BP	GO:0030072	peptide hormone secretion	2025-04-21	241/18870	0.000130910586344515	0.000611911273904134	0.000171253364041675	IL6/IL1B/TNF/CCL5	4
GO:0002312	BP	GO:0002312	B cell activation involved in immune response	2025-03-21	90/18870	0.000131123844408029	0.000611911273904134	0.000171253364041675	IL6/IL10/CD40LG	3
GO:0034644	BP	GO:0034644	cellular response to UV	2025-03-21	90/18870	0.000131123844408029	0.000611911273904134	0.000171253364041675	MMP9/TIMP1/MMP1	3
GO:0010819	BP	GO:0010819	regulation of T cell chemotaxis	2025-02-21	16/18870	0.000140225754437624	0.000645843944720546	0.000180749976174923	CCL5/CCR2	2
GO:0034112	BP	GO:0034112	positive regulation of homotypic cell-cell adhesion	2025-02-21	16/18870	0.000140225754437624	0.000645843944720546	0.000180749976174923	IL6/CCL5	2
GO:0035729	BP	GO:0035729	cellular response to hepatocyte growth factor stimulus	2025-02-21	16/18870	0.000140225754437624	0.000645843944720546	0.000180749976174923	IL10/HGF	2
GO:0051044	BP	GO:0051044	positive regulation of membrane protein ectodomain proteolysis	2025-02-21	16/18870	0.000140225754437624	0.000645843944720546	0.000180749976174923	IL1B/TNF	2
GO:0070230	BP	GO:0070230	positive regulation of lymphocyte apoptotic process	2025-02-21	16/18870	0.000140225754437624	0.000645843944720546	0.000180749976174923	IL10/CCL5	2
GO:0002790	BP	GO:0002790	peptide secretion	2025-04-21	246/18870	0.000141676577890045	0.000650826779682396	0.000182144503921138	IL6/IL1B/TNF/CCL5	4
GO:1904705	BP	GO:1904705	regulation of vascular associated smooth muscle cell proliferation	2025-03-21	93/18870	0.000144526188764933	0.000662192719432058	0.000185325447794269	IL10/TNF/MMP9	3
GO:1903829	BP	GO:1903829	positive regulation of protein localization	2025-05-21	476/18870	0.000145657848599991	0.000665648821063172	0.000186292694282509	IL1B/TNF/IL1A/EGF/PTGS2	5
GO:0051896	BP	GO:0051896	regulation of phosphatidylinositol 3-kinase/protein kinase B signal transduction	2025-04-21	248/18870	0.000146157875605993	0.000666207991134294	0.000186449187159556	TNF/CCL5/EGF/HGF	4
GO:0019915	BP	GO:0019915	lipid storage	2025-03-21	94/18870	0.000149184022995684	0.000678249011763885	0.000189819063442691	IL6/IL1B/TNF	3
GO:0046883	BP	GO:0046883	regulation of hormone secretion	2025-04-21	251/18870	0.000153071581846292	0.000694134371148737	0.000194264840714141	IL6/IL1B/TNF/CCL5	4
GO:1990874	BP	GO:1990874	vascular associated smooth muscle cell proliferation	2025-03-21	95/18870	0.000153938552091014	0.000696275912534741	0.000194864186047734	IL10/TNF/MMP9	3
GO:0002690	BP	GO:0002690	positive regulation of leukocyte chemotaxis	2025-03-21	96/18870	0.000158790672826323	0.000709243657840744	0.000198493421367293	IL6/CCL5/CCR2	3
GO:1900120	BP	GO:1900120	regulation of receptor binding	2025-02-21	17/18870	0.000158815898439396	0.000709243657840744	0.000198493421367293	IL10/MMP9	2
GO:1901550	BP	GO:1901550	regulation of endothelial cell development	2025-02-21	17/18870	0.000158815898439396	0.000709243657840744	0.000198493421367293	IL1B/TNF	2
GO:1903140	BP	GO:1903140	regulation of establishment of endothelial barrier	2025-02-21	17/18870	0.000158815898439396	0.000709243657840744	0.000198493421367293	IL1B/TNF	2
GO:2000310	BP	GO:2000310	regulation of NMDA receptor activity	2025-02-21	17/18870	0.000158815898439396	0.000709243657840744	0.000198493421367293	CCL2/CCR2	2
GO:0034599	BP	GO:0034599	cellular response to oxidative stress	2025-04-21	255/18870	0.000162655195060685	0.000724554959815779	0.000202778539296814	IL6/MMP9/HGF/NFE2L2	4
GO:0050804	BP	GO:0050804	modulation of chemical synaptic transmission	2025-05-21	489/18870	0.000165214984785443	0.000734103861867812	0.000205450955493498	IL1B/TNF/CCL2/PTGS2/CCR2	5
GO:0099177	BP	GO:0099177	regulation of trans-synaptic signaling	2025-05-21	490/18870	0.000166798870637308	0.000739279416593496	0.000206899419013217	IL1B/TNF/CCL2/PTGS2/CCR2	5
GO:0001649	BP	GO:0001649	osteoblast differentiation	2025-04-21	257/18870	0.000167606758326765	0.000740998299970963	0.000207380476600061	IL6/TNF/HGF/SNAI1	4
GO:0009636	BP	GO:0009636	response to toxic substance	2025-04-21	258/18870	0.000170123101083773	0.000750242875779439	0.000209967722127078	TNF/CCL5/PTGS2/NFE2L2	4
GO:0002709	BP	GO:0002709	regulation of T cell mediated immunity	2025-03-21	99/18870	0.000173941509673049	0.000765169134821094	0.000214145079502979	IL6/IL1B/CCR2	3
GO:0022411	BP	GO:0022411	cellular component disassembly	2025-05-21	497/18870	0.000178215450937356	0.00077007019068852	0.000215516720033963	IL6/TNF/MMP9/MMP1/MMP13	5
GO:0002693	BP	GO:0002693	positive regulation of cellular extravasation	2025-02-21	18/18870	0.000178548020403404	0.00077007019068852	0.000215516720033963	ICAM1/CCR2	2
GO:0002827	BP	GO:0002827	positive regulation of T-helper 1 type immune response	2025-02-21	18/18870	0.000178548020403404	0.00077007019068852	0.000215516720033963	IL1B/CCR2	2
GO:0030730	BP	GO:0030730	sequestering of triglyceride	2025-02-21	18/18870	0.000178548020403404	0.00077007019068852	0.000215516720033963	IL1B/TNF	2
GO:0032604	BP	GO:0032604	granulocyte macrophage colony-stimulating factor production	2025-02-21	18/18870	0.000178548020403404	0.00077007019068852	0.000215516720033963	IL1B/TLR9	2
GO:0032645	BP	GO:0032645	regulation of granulocyte macrophage colony-stimulating factor production	2025-02-21	18/18870	0.000178548020403404	0.00077007019068852	0.000215516720033963	IL1B/TLR9	2
GO:0035234	BP	GO:0035234	ectopic germ cell programmed cell death	2025-02-21	18/18870	0.000178548020403404	0.00077007019068852	0.000215516720033963	IL1B/IL1A	2
GO:0035728	BP	GO:0035728	response to hepatocyte growth factor	2025-02-21	18/18870	0.000178548020403404	0.00077007019068852	0.000215516720033963	IL10/HGF	2
GO:0050764	BP	GO:0050764	regulation of phagocytosis	2025-03-21	100/18870	0.000179192907489022	0.00077079132242778	0.000215718540529078	IL1B/TNF/CCL2	3
GO:0015833	BP	GO:0015833	peptide transport	2025-04-21	262/18870	0.000180463047711266	0.00077079132242778	0.000215718540529078	IL6/IL1B/TNF/CCL5	4
GO:0048762	BP	GO:0048762	mesenchymal cell differentiation	2025-04-21	262/18870	0.000180463047711266	0.00077079132242778	0.000215718540529078	IL6/IL1B/HGF/SNAI1	4
GO:0090068	BP	GO:0090068	positive regulation of cell cycle process	2025-04-21	262/18870	0.000180463047711266	0.00077079132242778	0.000215718540529078	IL1B/TNF/IL1A/EGF	4
GO:0043122	BP	GO:0043122	regulation of canonical NF-kappaB signal transduction	2025-04-21	265/18870	0.000188511337028391	0.000803222218642711	0.000224794856512371	IL1B/TNF/IL1A/TLR9	4
GO:0032305	BP	GO:0032305	positive regulation of icosanoid secretion	2025-02-21	19/18870	0.000199419798567266	0.000845616645847732	0.00023665962937259	IL1B/IL1A	2
GO:0035743	BP	GO:0035743	CD4-positive, alpha-beta T cell cytokine production	2025-02-21	19/18870	0.000199419798567266	0.000845616645847732	0.00023665962937259	IL6/IL1B	2
GO:0019218	BP	GO:0019218	regulation of steroid metabolic process	2025-03-21	104/18870	0.000201227607595201	0.000847173030543997	0.000237095209049489	TNF/IL1A/SNAI1	3
GO:0033138	BP	GO:0033138	positive regulation of peptidyl-serine phosphorylation	2025-03-21	104/18870	0.000201227607595201	0.000847173030543997	0.000237095209049489	IL6/TNF/PTGS2	3
GO:0042100	BP	GO:0042100	B cell proliferation	2025-03-21	104/18870	0.000201227607595201	0.000847173030543997	0.000237095209049489	IL10/CD40LG/TLR9	3
GO:0032409	BP	GO:0032409	regulation of transporter activity	2025-04-21	271/18870	0.00020538332130497	0.000862609949480872	0.00024141548293742	CCL2/MMP9/CCR2/TLR9	4
GO:0140014	BP	GO:0140014	mitotic nuclear division	2025-04-21	274/18870	0.000214216837163995	0.000897573636003058	0.000251200641654991	IL1B/TNF/IL1A/EGF	4
GO:0032303	BP	GO:0032303	regulation of icosanoid secretion	2025-02-21	20/18870	0.000221428914503511	0.000919060247492221	0.000257214020810271	IL1B/IL1A	2
GO:0042359	BP	GO:0042359	vitamin D metabolic process	2025-02-21	20/18870	0.000221428914503511	0.000919060247492221	0.000257214020810271	TNF/SNAI1	2
GO:0097709	BP	GO:0097709	connective tissue replacement	2025-02-21	20/18870	0.000221428914503511	0.000919060247492221	0.000257214020810271	IL1A/TIMP1	2
GO:0140131	BP	GO:0140131	positive regulation of lymphocyte chemotaxis	2025-02-21	20/18870	0.000221428914503511	0.000919060247492221	0.000257214020810271	CCL5/CCR2	2
GO:0042113	BP	GO:0042113	B cell activation	2025-04-21	278/18870	0.000226418213301475	0.000937562742403292	0.000262392246203094	IL6/IL10/CD40LG/TLR9	4
GO:0001894	BP	GO:0001894	tissue homeostasis	2025-04-21	279/18870	0.000229545384138975	0.000946070228086804	0.000264773205020116	IL6/PTGS2/CCR2/TLR9	4
GO:0060249	BP	GO:0060249	anatomical structure homeostasis	2025-04-21	279/18870	0.000229545384138975	0.000946070228086804	0.000264773205020116	IL6/PTGS2/CCR2/TLR9	4
GO:0014013	BP	GO:0014013	regulation of gliogenesis	2025-03-21	110/18870	0.00023746289231429	0.000976420843921696	0.000273267320562881	IL6/IL1B/TNF	3
GO:0045860	BP	GO:0045860	positive regulation of protein kinase activity	2025-04-21	282/18870	0.000239114240363078	0.000980924465117372	0.000274527732509874	IL1B/TNF/CCL5/EGF	4
GO:0010717	BP	GO:0010717	regulation of epithelial to mesenchymal transition	2025-03-21	111/18870	0.000243884564751736	0.000989511159852903	0.000276930859273787	IL6/IL1B/SNAI1	3
GO:0001780	BP	GO:0001780	neutrophil homeostasis	2025-02-21	21/18870	0.00024457305311557	0.000989511159852903	0.000276930859273787	IL6/CCR2	2
GO:0010829	BP	GO:0010829	negative regulation of glucose transmembrane transport	2025-02-21	21/18870	0.00024457305311557	0.000989511159852903	0.000276930859273787	IL1B/TNF	2
GO:0060445	BP	GO:0060445	branching involved in salivary gland morphogenesis	2025-02-21	21/18870	0.00024457305311557	0.000989511159852903	0.000276930859273787	TNF/HGF	2
GO:0071498	BP	GO:0071498	cellular response to fluid shear stress	2025-02-21	21/18870	0.00024457305311557	0.000989511159852903	0.000276930859273787	PTGS2/NFE2L2	2
GO:0090026	BP	GO:0090026	positive regulation of monocyte chemotaxis	2025-02-21	21/18870	0.00024457305311557	0.000989511159852903	0.000276930859273787	CCL5/CCR2	2
GO:0043542	BP	GO:0043542	endothelial cell migration	2025-04-21	284/18870	0.000245651454415422	0.000991599921255844	0.000277515433267091	TNF/EGF/PTGS2/NFE2L2	4
GO:0045833	BP	GO:0045833	negative regulation of lipid metabolic process	2025-03-21	112/18870	0.000250417791131964	0.00100853192592873	0.00028225413131673	IL1B/TNF/SNAI1	3
GO:0010721	BP	GO:0010721	negative regulation of cell development	2025-04-21	287/18870	0.000255697966667751	0.00102745151071051	0.000287549086121989	IL6/IL1B/TNF/IL1A	4
GO:1901222	BP	GO:1901222	regulation of non-canonical NF-kappaB signal transduction	2025-03-21	113/18870	0.000257063420238058	0.00103059062113622	0.000288427617444137	IL1B/TNF/TLR9	3
GO:0052548	BP	GO:0052548	regulation of endopeptidase activity	2025-04-21	288/18870	0.000259111736163569	0.00103644694465428	0.000290066605229058	TNF/MMP9/TIMP1/HGF	4
GO:0043491	BP	GO:0043491	phosphatidylinositol 3-kinase/protein kinase B signal transduction	2025-04-21	290/18870	0.000266037798200032	0.00106174361091597	0.000297146290440141	TNF/CCL5/EGF/HGF	4
GO:0010888	BP	GO:0010888	negative regulation of lipid storage	2025-02-21	22/18870	0.000268849902633757	0.00106813339695033	0.000298934576423026	IL6/TNF	2
GO:2000810	BP	GO:2000810	regulation of bicellular tight junction assembly	2025-02-21	22/18870	0.000268849902633757	0.00106813339695033	0.000298934576423026	TNF/SNAI1	2
GO:0030100	BP	GO:0030100	regulation of endocytosis	2025-04-21	291/18870	0.000269550466659562	0.00106851016446622	0.0002990400209659	IL1B/TNF/CCL2/EGF	4
GO:0015908	BP	GO:0015908	fatty acid transport	2025-03-21	116/18870	0.00027768317014073	0.00109828052046692	0.000307371741316975	IL1B/IL1A/PTGS2	3
GO:0018105	BP	GO:0018105	peptidyl-serine phosphorylation	2025-04-21	295/18870	0.000283936454852606	0.00111636442279155	0.00031243281673782	IL6/TNF/PTGS2/HGF	4
GO:0042303	BP	GO:0042303	molting cycle	2025-03-21	117/18870	0.000284786842548866	0.00111636442279155	0.00031243281673782	TNF/PTGS2/SNAI1	3
GO:0042633	BP	GO:0042633	hair cycle	2025-03-21	117/18870	0.000284786842548866	0.00111636442279155	0.00031243281673782	TNF/PTGS2/SNAI1	3
GO:1904659	BP	GO:1904659	glucose transmembrane transport	2025-03-21	117/18870	0.000284786842548866	0.00111636442279155	0.00031243281673782	IL1B/TNF/NFE2L2	3
GO:0050830	BP	GO:0050830	defense response to Gram-positive bacterium	2025-03-21	118/18870	0.000292007120069805	0.00113900870892282	0.000318770190049411	IL6/IL1B/TNF	3
GO:0010893	BP	GO:0010893	positive regulation of steroid biosynthetic process	2025-02-21	23/18870	0.00029425715461127	0.00113900870892282	0.000318770190049411	TNF/IL1A	2
GO:0072574	BP	GO:0072574	hepatocyte proliferation	2025-02-21	23/18870	0.00029425715461127	0.00113900870892282	0.000318770190049411	IL6/TNF	2
GO:0072575	BP	GO:0072575	epithelial cell proliferation involved in liver morphogenesis	2025-02-21	23/18870	0.00029425715461127	0.00113900870892282	0.000318770190049411	IL6/TNF	2
GO:2000193	BP	GO:2000193	positive regulation of fatty acid transport	2025-02-21	23/18870	0.00029425715461127	0.00113900870892282	0.000318770190049411	IL1B/IL1A	2
GO:0001666	BP	GO:0001666	response to hypoxia	2025-04-21	298/18870	0.00029508332198284	0.00113900870892282	0.000318770190049411	TNF/IL1A/PTGS2/NFE2L2	4
GO:0051054	BP	GO:0051054	positive regulation of DNA metabolic process	2025-04-21	298/18870	0.00029508332198284	0.00113900870892282	0.000318770190049411	IL6/TNF/EGF/HGF	4
GO:0007249	BP	GO:0007249	canonical NF-kappaB signal transduction	2025-04-21	300/18870	0.000302687592445419	0.00116580985387275	0.000326270928193293	IL1B/TNF/IL1A/TLR9	4
GO:0008645	BP	GO:0008645	hexose transmembrane transport	2025-03-21	120/18870	0.000306800816538738	0.00117907764787437	0.000329984137040863	IL1B/TNF/NFE2L2	3
GO:0071887	BP	GO:0071887	leukocyte apoptotic process	2025-03-21	121/18870	0.000314375891675626	0.00120556320199088	0.000337396551935626	IL6/IL10/CCL5	3
GO:0002922	BP	GO:0002922	positive regulation of humoral immune response	2025-02-21	24/18870	0.000320792503920177	0.00122179148371821	0.000341938301625396	IL1B/TNF	2
GO:0045723	BP	GO:0045723	positive regulation of fatty acid biosynthetic process	2025-02-21	24/18870	0.000320792503920177	0.00122179148371821	0.000341938301625396	IL1B/PTGS2	2
GO:2000353	BP	GO:2000353	positive regulation of endothelial cell apoptotic process	2025-02-21	24/18870	0.000320792503920177	0.00122179148371821	0.000341938301625396	CCL2/CD40LG	2
GO:0021782	BP	GO:0021782	glial cell development	2025-03-21	122/18870	0.000322070884313473	0.00122179148371821	0.000341938301625396	IL6/IL1B/TNF	3
GO:0022612	BP	GO:0022612	gland morphogenesis	2025-03-21	122/18870	0.000322070884313473	0.00122179148371821	0.000341938301625396	IL6/TNF/HGF	3
GO:0015749	BP	GO:0015749	monosaccharide transmembrane transport	2025-03-21	123/18870	0.000329886615714618	0.00124541655924334	0.000348550164867601	IL1B/TNF/NFE2L2	3
GO:0071482	BP	GO:0071482	cellular response to light stimulus	2025-03-21	123/18870	0.000329886615714618	0.00124541655924334	0.000348550164867601	MMP9/TIMP1/MMP1	3
GO:0030217	BP	GO:0030217	T cell differentiation	2025-04-21	307/18870	0.0003304166381666	0.00124541655924334	0.000348550164867601	IL6/IL1B/IL1A/CCR2	4
GO:0018209	BP	GO:0018209	peptidyl-serine modification	2025-04-21	308/18870	0.00033452195738295	0.0012528593053578	0.000350633138926368	IL6/TNF/PTGS2/HGF	4
GO:0046879	BP	GO:0046879	hormone secretion	2025-04-21	308/18870	0.00033452195738295	0.0012528593053578	0.000350633138926368	IL6/IL1B/TNF/CCL5	4
GO:0051222	BP	GO:0051222	positive regulation of protein transport	2025-04-21	308/18870	0.00033452195738295	0.0012528593053578	0.000350633138926368	IL1B/TNF/IL1A/PTGS2	4
GO:0045446	BP	GO:0045446	endothelial cell differentiation	2025-03-21	124/18870	0.000337823904417861	0.00126254526990065	0.00035334391429968	IL1B/TNF/ICAM1	3
GO:0002698	BP	GO:0002698	negative regulation of immune effector process	2025-03-21	125/18870	0.000345883566243621	0.0012899336381686	0.000361008996479933	IL10/TNF/CCR2	3
GO:0009110	BP	GO:0009110	vitamin biosynthetic process	2025-02-21	25/18870	0.00034845364874743	0.00129132822771106	0.000361399295140523	TNF/SNAI1	2
GO:0010623	BP	GO:0010623	programmed cell death involved in cell development	2025-02-21	25/18870	0.00034845364874743	0.00129132822771106	0.000361399295140523	IL1B/IL1A	2
GO:0072576	BP	GO:0072576	liver morphogenesis	2025-02-21	25/18870	0.00034845364874743	0.00129132822771106	0.000361399295140523	IL6/TNF	2
GO:0052547	BP	GO:0052547	regulation of peptidase activity	2025-04-21	312/18870	0.000351310996698199	0.00129918783684617	0.000363598935124033	TNF/MMP9/TIMP1/HGF	4
GO:0036293	BP	GO:0036293	response to decreased oxygen levels	2025-04-21	315/18870	0.00036429433716981	0.00134438328612457	0.000376247619759174	TNF/IL1A/PTGS2/NFE2L2	4
GO:0097237	BP	GO:0097237	cellular response to toxic substance	2025-03-21	128/18870	0.000370804907992653	0.00136555293882889	0.000382172292821787	TNF/PTGS2/NFE2L2	3
GO:0002407	BP	GO:0002407	dendritic cell chemotaxis	2025-02-21	26/18870	0.00037723829059086	0.00138346849189663	0.000387186252953526	CCL5/CCR2	2
GO:0002726	BP	GO:0002726	positive regulation of T cell cytokine production	2025-02-21	26/18870	0.00037723829059086	0.00138346849189663	0.000387186252953526	IL6/IL1B	2
GO:0002708	BP	GO:0002708	positive regulation of lymphocyte mediated immunity	2025-03-21	129/18870	0.000379362166325244	0.00138837108173803	0.00038855832279218	IL6/IL1B/TNF	3
GO:0009914	BP	GO:0009914	hormone transport	2025-04-21	319/18870	0.00038213749208527	0.00139563257978968	0.000390590571620337	IL6/IL1B/TNF/CCL5	4
GO:0010595	BP	GO:0010595	positive regulation of endothelial cell migration	2025-03-21	130/18870	0.000388045836286797	0.00140557054457887	0.00039337187337838	EGF/PTGS2/NFE2L2	3
GO:0032612	BP	GO:0032612	interleukin-1 production	2025-03-21	130/18870	0.000388045836286797	0.00140557054457887	0.00039337187337838	IL6/IL10/TNF	3
GO:0032652	BP	GO:0032652	regulation of interleukin-1 production	2025-03-21	130/18870	0.000388045836286797	0.00140557054457887	0.00039337187337838	IL6/IL10/TNF	3
GO:0050864	BP	GO:0050864	regulation of B cell activation	2025-03-21	130/18870	0.000388045836286797	0.00140557054457887	0.00039337187337838	IL6/IL10/TLR9	3
GO:0019058	BP	GO:0019058	viral life cycle	2025-04-21	321/18870	0.000391290586788829	0.00141152677933639	0.000395038822955464	TNF/ICAM1/CCL2/CCL5	4
GO:1902105	BP	GO:1902105	regulation of leukocyte differentiation	2025-04-21	321/18870	0.000391290586788829	0.00141152677933639	0.000395038822955464	IL10/TNF/CCR2/TLR9	4
GO:0019079	BP	GO:0019079	viral genome replication	2025-03-21	131/18870	0.000396856717495369	0.00142868418298333	0.000399840602589319	TNF/CCL2/CCL5	3
GO:1904951	BP	GO:1904951	positive regulation of establishment of protein localization	2025-04-21	324/18870	0.00040531401764643	0.001453850714223	0.000406883867389059	IL1B/TNF/IL1A/PTGS2	4
GO:0010818	BP	GO:0010818	T cell chemotaxis	2025-02-21	27/18870	0.000407144134255193	0.001453850714223	0.000406883867389059	CCL5/CCR2	2
GO:0045940	BP	GO:0045940	positive regulation of steroid metabolic process	2025-02-21	27/18870	0.000407144134255193	0.001453850714223	0.000406883867389059	TNF/IL1A	2
GO:0050995	BP	GO:0050995	negative regulation of lipid catabolic process	2025-02-21	27/18870	0.000407144134255193	0.001453850714223	0.000406883867389059	IL1B/TNF	2
GO:0043271	BP	GO:0043271	negative regulation of monoatomic ion transport	2025-03-21	133/18870	0.000414863298718501	0.00147842193725138	0.000413760525463002	MMP9/PTGS2/TLR9	3
GO:0060485	BP	GO:0060485	mesenchyme development	2025-04-21	327/18870	0.000419694694701194	0.00149262387389699	0.000417735169386375	IL6/IL1B/HGF/SNAI1	4
GO:0048545	BP	GO:0048545	response to steroid hormone	2025-04-21	330/18870	0.000434437919641295	0.00154194867252967	0.000431539519880901	IL6/IL10/TNF/PTGS2	4
GO:0048245	BP	GO:0048245	eosinophil chemotaxis	2025-02-21	28/18870	0.000438168887848058	0.00154895775183161	0.000433501125199323	CCL2/CCL5	2
GO:2000108	BP	GO:2000108	positive regulation of leukocyte apoptotic process	2025-02-21	28/18870	0.000438168887848058	0.00154895775183161	0.000433501125199323	IL10/CCL5	2
GO:0034219	BP	GO:0034219	carbohydrate transmembrane transport	2025-03-21	136/18870	0.000442847091387309	0.00156236453841442	0.000437253233390837	IL1B/TNF/NFE2L2	3
GO:0051607	BP	GO:0051607	defense response to virus	2025-04-21	334/18870	0.000454668708635799	0.00160086946513682	0.000448029466015736	IL6/IL1B/TNF/TLR9	4
GO:0140546	BP	GO:0140546	defense response to symbiont	2025-04-21	335/18870	0.000459830071721057	0.00161581722413535	0.000452212840505716	IL6/IL1B/TNF/TLR9	4
GO:0033674	BP	GO:0033674	positive regulation of kinase activity	2025-04-21	337/18870	0.000470278582484523	0.00163957965125867	0.000458863143835968	IL1B/TNF/CCL5/EGF	4
GO:0062012	BP	GO:0062012	regulation of small molecule metabolic process	2025-04-21	337/18870	0.000470278582484523	0.00163957965125867	0.000458863143835968	IL1B/TNF/PTGS2/SNAI1	4
GO:0032770	BP	GO:0032770	positive regulation of monooxygenase activity	2025-02-21	29/18870	0.000470310262776013	0.00163957965125867	0.000458863143835968	IL1B/TNF	2
GO:0090025	BP	GO:0090025	regulation of monocyte chemotaxis	2025-02-21	29/18870	0.000470310262776013	0.00163957965125867	0.000458863143835968	CCL5/CCR2	2
GO:0071902	BP	GO:0071902	positive regulation of protein serine/threonine kinase activity	2025-03-21	140/18870	0.000482009767672143	0.00167705173604272	0.000469350318775532	IL1B/TNF/EGF	3
GO:0045727	BP	GO:0045727	positive regulation of translation	2025-03-21	141/18870	0.000492136152716735	0.00170891372715024	0.000478267417372873	IL6/TNF/CCL5	3
GO:0043405	BP	GO:0043405	regulation of MAP kinase activity	2025-03-21	142/18870	0.00050239836888144	0.00173156019040614	0.00048460539998835	IL1B/TNF/EGF	3
GO:0070482	BP	GO:0070482	response to oxygen levels	2025-04-21	343/18870	0.00050264468417219	0.00173156019040614	0.00048460539998835	TNF/IL1A/PTGS2/NFE2L2	4
GO:0032607	BP	GO:0032607	interferon-alpha production	2025-02-21	30/18870	0.00050356597374056	0.00173156019040614	0.00048460539998835	IL10/TLR9	2
GO:0032647	BP	GO:0032647	regulation of interferon-alpha production	2025-02-21	30/18870	0.00050356597374056	0.00173156019040614	0.00048460539998835	IL10/TLR9	2
GO:0045948	BP	GO:0045948	positive regulation of translational initiation	2025-02-21	30/18870	0.00050356597374056	0.00173156019040614	0.00048460539998835	TNF/CCL5	2
GO:0003158	BP	GO:0003158	endothelium development	2025-03-21	143/18870	0.000512797183929463	0.00175987204757115	0.000492528935619328	IL1B/TNF/ICAM1	3
GO:0050921	BP	GO:0050921	positive regulation of chemotaxis	2025-03-21	145/18870	0.000534007668624381	0.0018213341941019	0.000509730121156337	IL6/CCL5/CCR2	3
GO:0002825	BP	GO:0002825	regulation of T-helper 1 type immune response	2025-02-21	31/18870	0.000537933738734177	0.0018213341941019	0.000509730121156337	IL1B/CCR2	2
GO:0032682	BP	GO:0032682	negative regulation of chemokine production	2025-02-21	31/18870	0.000537933738734177	0.0018213341941019	0.000509730121156337	IL6/IL10	2
GO:0050999	BP	GO:0050999	regulation of nitric-oxide synthase activity	2025-02-21	31/18870	0.000537933738734177	0.0018213341941019	0.000509730121156337	IL1B/IL1A	2
GO:1900017	BP	GO:1900017	positive regulation of cytokine production involved in inflammatory response	2025-02-21	31/18870	0.000537933738734177	0.0018213341941019	0.000509730121156337	IL6/TNF	2
GO:1902042	BP	GO:1902042	negative regulation of extrinsic apoptotic signaling pathway via death domain receptors	2025-02-21	31/18870	0.000537933738734177	0.0018213341941019	0.000509730121156337	ICAM1/HGF	2
GO:2000191	BP	GO:2000191	regulation of fatty acid transport	2025-02-21	31/18870	0.000537933738734177	0.0018213341941019	0.000509730121156337	IL1B/IL1A	2
GO:0045862	BP	GO:0045862	positive regulation of proteolysis	2025-04-21	350/18870	0.000542385278691034	0.00182938361684701	0.000511982883578736	IL1B/TNF/EGF/NFE2L2	4
GO:0051235	BP	GO:0051235	maintenance of location	2025-04-21	350/18870	0.000542385278691034	0.00182938361684701	0.000511982883578736	IL6/IL1B/IL10/TNF	4
GO:0045598	BP	GO:0045598	regulation of fat cell differentiation	2025-03-21	146/18870	0.000544820860708813	0.00183409159979074	0.000513300489498661	IL6/TNF/PTGS2	3
GO:0046942	BP	GO:0046942	carboxylic acid transport	2025-04-21	351/18870	0.000548240314968093	0.00184208745829279	0.000515538261092803	IL1B/TNF/IL1A/PTGS2	4
GO:0015849	BP	GO:0015849	organic acid transport	2025-04-21	352/18870	0.000554140404577918	0.00185837200318526	0.000520095756948256	IL1B/TNF/IL1A/PTGS2	4
GO:0062013	BP	GO:0062013	positive regulation of small molecule metabolic process	2025-03-21	147/18870	0.000555773696561631	0.00186031271486664	0.000520638896808958	IL1B/TNF/PTGS2	3
GO:0042886	BP	GO:0042886	amide transport	2025-04-21	354/18870	0.000566076547046551	0.0018871221944405	0.000528141967533474	IL6/IL1B/TNF/CCL5	4
GO:0038061	BP	GO:0038061	non-canonical NF-kappaB signal transduction	2025-03-21	148/18870	0.00056686693088717	0.0018871221944405	0.000528141967533474	IL1B/TNF/TLR9	3
GO:0001516	BP	GO:0001516	prostaglandin biosynthetic process	2025-02-21	32/18870	0.000573411279036343	0.0018871221944405	0.000528141967533474	IL1B/PTGS2	2
GO:0002313	BP	GO:0002313	mature B cell differentiation involved in immune response	2025-02-21	32/18870	0.000573411279036343	0.0018871221944405	0.000528141967533474	IL6/IL10	2
GO:0007435	BP	GO:0007435	salivary gland morphogenesis	2025-02-21	32/18870	0.000573411279036343	0.0018871221944405	0.000528141967533474	TNF/HGF	2
GO:0046457	BP	GO:0046457	prostanoid biosynthetic process	2025-02-21	32/18870	0.000573411279036343	0.0018871221944405	0.000528141967533474	IL1B/PTGS2	2
GO:0070498	BP	GO:0070498	interleukin-1-mediated signaling pathway	2025-02-21	32/18870	0.000573411279036343	0.0018871221944405	0.000528141967533474	IL6/IL1B	2
GO:0072677	BP	GO:0072677	eosinophil migration	2025-02-21	32/18870	0.000573411279036343	0.0018871221944405	0.000528141967533474	CCL2/CCL5	2
GO:1901889	BP	GO:1901889	negative regulation of cell junction assembly	2025-02-21	32/18870	0.000573411279036343	0.0018871221944405	0.000528141967533474	IL1B/TNF	2
GO:0050768	BP	GO:0050768	negative regulation of neurogenesis	2025-03-21	149/18870	0.000578101315792949	0.0018990143781355	0.000531470189369583	IL6/IL1B/TNF	3
GO:0045667	BP	GO:0045667	regulation of osteoblast differentiation	2025-03-21	150/18870	0.000589477600794668	0.00193278529331188	0.000540921531545097	IL6/TNF/HGF	3
GO:0001890	BP	GO:0001890	placenta development	2025-03-21	151/18870	0.000600996532821162	0.00196325534054913	0.000549449071916423	IL10/PTGS2/SNAI1	3
GO:0002705	BP	GO:0002705	positive regulation of leukocyte mediated immunity	2025-03-21	151/18870	0.000600996532821162	0.00196325534054913	0.000549449071916423	IL6/IL1B/TNF	3
GO:0033198	BP	GO:0033198	response to ATP	2025-02-21	33/18870	0.000609996319209582	0.00197800277037813	0.000553576381016436	IL1B/PTGS2	2
GO:0036336	BP	GO:0036336	dendritic cell migration	2025-02-21	33/18870	0.000609996319209582	0.00197800277037813	0.000553576381016436	CCL5/CCR2	2
GO:0045577	BP	GO:0045577	regulation of B cell differentiation	2025-02-21	33/18870	0.000609996319209582	0.00197800277037813	0.000553576381016436	IL10/TLR9	2
GO:0090279	BP	GO:0090279	regulation of calcium ion import	2025-02-21	33/18870	0.000609996319209582	0.00197800277037813	0.000553576381016436	CCL2/EGF	2
GO:0009411	BP	GO:0009411	response to UV	2025-03-21	152/18870	0.000612658856219363	0.00198299123370818	0.000554972483953416	MMP9/TIMP1/MMP1	3
GO:0032368	BP	GO:0032368	regulation of lipid transport	2025-03-21	153/18870	0.000624465312759252	0.00201381501226201	0.000563599021811006	IL1B/IL1A/EGF	3
GO:0043535	BP	GO:0043535	regulation of blood vessel endothelial cell migration	2025-03-21	153/18870	0.000624465312759252	0.00201381501226201	0.000563599021811006	TNF/PTGS2/NFE2L2	3
GO:0002828	BP	GO:0002828	regulation of type 2 immune response	2025-02-21	34/18870	0.000647686587095492	0.00206122153913237	0.000576866512622677	IL6/CCR2	2
GO:0007431	BP	GO:0007431	salivary gland development	2025-02-21	34/18870	0.000647686587095492	0.00206122153913237	0.000576866512622677	TNF/HGF	2
GO:0030212	BP	GO:0030212	hyaluronan metabolic process	2025-02-21	34/18870	0.000647686587095492	0.00206122153913237	0.000576866512622677	IL1B/EGF	2
GO:0034110	BP	GO:0034110	regulation of homotypic cell-cell adhesion	2025-02-21	34/18870	0.000647686587095492	0.00206122153913237	0.000576866512622677	IL6/CCL5	2
GO:0034405	BP	GO:0034405	response to fluid shear stress	2025-02-21	34/18870	0.000647686587095492	0.00206122153913237	0.000576866512622677	PTGS2/NFE2L2	2
GO:0050901	BP	GO:0050901	leukocyte tethering or rolling	2025-02-21	34/18870	0.000647686587095492	0.00206122153913237	0.000576866512622677	TNF/CCR2	2
GO:1902176	BP	GO:1902176	negative regulation of oxidative stress-induced intrinsic apoptotic signaling pathway	2025-02-21	34/18870	0.000647686587095492	0.00206122153913237	0.000576866512622677	IL10/NFE2L2	2
GO:0051961	BP	GO:0051961	negative regulation of nervous system development	2025-03-21	155/18870	0.000648513579488926	0.00206122153913237	0.000576866512622677	IL6/IL1B/TNF	3
GO:0007043	BP	GO:0007043	cell-cell junction assembly	2025-03-21	157/18870	0.000673147215818742	0.00213566850486378	0.000597701711887523	IL1B/TNF/SNAI1	3
GO:0002719	BP	GO:0002719	negative regulation of cytokine production involved in immune response	2025-02-21	35/18870	0.000686479813810795	0.00217405815361264	0.000608445682088751	IL10/TNF	2
GO:0030336	BP	GO:0030336	negative regulation of cell migration	2025-04-21	373/18870	0.000688806407566005	0.00217751703036995	0.000609413705241382	TNF/CCL2/TIMP1/NFE2L2	4
GO:1901653	BP	GO:1901653	cellular response to peptide	2025-04-21	374/18870	0.000695748708473452	0.00219552901922571	0.000614454654503435	IL1B/TNF/ICAM1/NFE2L2	4
GO:0008643	BP	GO:0008643	carbohydrate transport	2025-03-21	159/18870	0.000698372063641758	0.00219987200047154	0.000615670108736813	IL1B/TNF/NFE2L2	3
GO:2000352	BP	GO:2000352	negative regulation of endothelial cell apoptotic process	2025-02-21	36/18870	0.000726373733743382	0.00228399869219844	0.000639214337415604	ICAM1/NFE2L2	2
GO:0001818	BP	GO:0001818	negative regulation of cytokine production	2025-04-21	381/18870	0.000745747962725841	0.00234074627446332	0.000655096075142198	IL6/IL10/TNF/HGF	4
GO:0043281	BP	GO:0043281	regulation of cysteine-type endopeptidase activity involved in apoptotic process	2025-03-21	163/18870	0.000750618557704854	0.00235184926428306	0.000658203428182811	TNF/MMP9/HGF	3
GO:0046688	BP	GO:0046688	response to copper ion	2025-02-21	37/18870	0.000767366084548368	0.00240005988145979	0.000671695956799523	IL1A/NFE2L2	2
GO:2000146	BP	GO:2000146	negative regulation of cell motility	2025-04-21	388/18870	0.000798252737642613	0.0024922439454895	0.000697495172714272	TNF/CCL2/TIMP1/NFE2L2	4
GO:0002335	BP	GO:0002335	mature B cell differentiation	2025-02-21	38/18870	0.000809454607144143	0.00251386958979273	0.000703547462473319	IL6/IL10	2
GO:0035633	BP	GO:0035633	maintenance of blood-brain barrier	2025-02-21	38/18870	0.000809454607144143	0.00251386958979273	0.000703547462473319	IL6/PTGS2	2
GO:1990776	BP	GO:1990776	response to angiotensin	2025-02-21	38/18870	0.000809454607144143	0.00251386958979273	0.000703547462473319	PTGS2/NFE2L2	2
GO:0031331	BP	GO:0031331	positive regulation of cellular catabolic process	2025-04-21	396/18870	0.000861416232281099	0.00267054171132488	0.000747394714531191	IL6/IL1B/TNF/TLR9	4
GO:1903034	BP	GO:1903034	regulation of response to wounding	2025-03-21	173/18870	0.000891982119386779	0.0027604499273654	0.000772556997215881	IL10/TNF/NFE2L2	3
GO:0002691	BP	GO:0002691	regulation of cellular extravasation	2025-02-21	41/18870	0.000942274663726597	0.00289577091779393	0.000810428786517098	ICAM1/CCR2	2
GO:0043388	BP	GO:0043388	positive regulation of DNA binding	2025-02-21	41/18870	0.000942274663726597	0.00289577091779393	0.000810428786517098	MMP9/EGF	2
GO:0045923	BP	GO:0045923	positive regulation of fatty acid metabolic process	2025-02-21	41/18870	0.000942274663726597	0.00289577091779393	0.000810428786517098	IL1B/PTGS2	2
GO:0048246	BP	GO:0048246	macrophage chemotaxis	2025-02-21	41/18870	0.000942274663726597	0.00289577091779393	0.000810428786517098	CCL2/CCL5	2
GO:0045786	BP	GO:0045786	negative regulation of cell cycle	2025-04-21	407/18870	0.00095395225991721	0.00292147879599646	0.000817623556105942	IL10/TNF/CCL2/PTGS2	4
GO:0050678	BP	GO:0050678	regulation of epithelial cell proliferation	2025-04-21	407/18870	0.00095395225991721	0.00292147879599646	0.000817623556105942	IL10/TNF/CCL2/EGF	4
GO:0042119	BP	GO:0042119	neutrophil activation	2025-02-21	42/18870	0.00098872534779721	0.00301749396801778	0.000844494970163707	TNF/CCL5	2
GO:2000008	BP	GO:2000008	regulation of protein localization to cell surface	2025-02-21	42/18870	0.00098872534779721	0.00301749396801778	0.000844494970163707	TNF/EGF	2
GO:0051347	BP	GO:0051347	positive regulation of transferase activity	2025-04-21	414/18870	0.00101637931177054	0.00308622773539731	0.00086373123755898	IL1B/TNF/CCL5/EGF	4
GO:0043534	BP	GO:0043534	blood vessel endothelial cell migration	2025-03-21	181/18870	0.00101649564300784	0.00308622773539731	0.00086373123755898	TNF/PTGS2/NFE2L2	3
GO:0071478	BP	GO:0071478	cellular response to radiation	2025-03-21	181/18870	0.00101649564300784	0.00308622773539731	0.00086373123755898	MMP9/TIMP1/MMP1	3
GO:0032735	BP	GO:0032735	positive regulation of interleukin-12 production	2025-02-21	43/18870	0.001036260957062	0.003135444816908	0.000877505441657627	CD40LG/TLR9	2
GO:1904646	BP	GO:1904646	cellular response to amyloid-beta	2025-02-21	43/18870	0.001036260957062	0.003135444816908	0.000877505441657627	TNF/ICAM1	2
GO:1903706	BP	GO:1903706	regulation of hemopoiesis	2025-04-21	417/18870	0.00104399840185416	0.00315344722751838	0.000882543710291276	IL10/TNF/CCR2/TLR9	4
GO:0006694	BP	GO:0006694	steroid biosynthetic process	2025-03-21	184/18870	0.00106588468567967	0.00321405228297254	0.000899505024892065	TNF/IL1A/SNAI1	3
GO:0040013	BP	GO:0040013	negative regulation of locomotion	2025-04-21	423/18870	0.00110082269205291	0.00331373929826166	0.000927404064258694	TNF/CCL2/TIMP1/NFE2L2	4
GO:0045088	BP	GO:0045088	regulation of innate immune response	2025-04-21	425/18870	0.0011202401478627	0.00336644569136254	0.00094215480919503	TNF/CCL5/TLR9/NFE2L2	4
GO:0006775	BP	GO:0006775	fat-soluble vitamin metabolic process	2025-02-21	45/18870	0.00113457799607177	0.00338073578559225	0.000946154125458147	TNF/SNAI1	2
GO:0090199	BP	GO:0090199	regulation of release of cytochrome c from mitochondria	2025-02-21	45/18870	0.00113457799607177	0.00338073578559225	0.000946154125458147	MMP9/HGF	2
GO:0140894	BP	GO:0140894	endolysosomal toll-like receptor signaling pathway	2025-02-21	45/18870	0.00113457799607177	0.00338073578559225	0.000946154125458147	TNF/TLR9	2
GO:1900744	BP	GO:1900744	regulation of p38MAPK cascade	2025-02-21	45/18870	0.00113457799607177	0.00338073578559225	0.000946154125458147	IL1B/HGF	2
GO:1905521	BP	GO:1905521	regulation of macrophage migration	2025-02-21	45/18870	0.00113457799607177	0.00338073578559225	0.000946154125458147	CCL5/CCR2	2
GO:0009314	BP	GO:0009314	response to radiation	2025-04-21	428/18870	0.00114981829687265	0.00342037011076451	0.000957246438685137	IL1A/MMP9/TIMP1/MMP1	4
GO:0032892	BP	GO:0032892	positive regulation of organic acid transport	2025-02-21	46/18870	0.00118535495635116	0.00350727287456623	0.000981567596474259	IL1B/IL1A	2
GO:0035272	BP	GO:0035272	exocrine system development	2025-02-21	46/18870	0.00118535495635116	0.00350727287456623	0.000981567596474259	TNF/HGF	2
GO:1902175	BP	GO:1902175	regulation of oxidative stress-induced intrinsic apoptotic signaling pathway	2025-02-21	46/18870	0.00118535495635116	0.00350727287456623	0.000981567596474259	IL10/NFE2L2	2
GO:0031099	BP	GO:0031099	regeneration	2025-03-21	191/18870	0.00118698520754878	0.00350727287456623	0.000981567596474259	IL6/IL10/TNF	3
GO:0016032	BP	GO:0016032	viral process	2025-04-21	432/18870	0.00119010819371157	0.00351062015670103	0.00098250438804916	TNF/ICAM1/CCL2/CCL5	4
GO:0002701	BP	GO:0002701	negative regulation of production of molecular mediator of immune response	2025-02-21	47/18870	0.0012372079028857	0.00362530687822322	0.00101460134018778	IL10/TNF	2
GO:0002920	BP	GO:0002920	regulation of humoral immune response	2025-02-21	47/18870	0.0012372079028857	0.00362530687822322	0.00101460134018778	IL1B/TNF	2
GO:0045601	BP	GO:0045601	regulation of endothelial cell differentiation	2025-02-21	47/18870	0.0012372079028857	0.00362530687822322	0.00101460134018778	IL1B/TNF	2
GO:0051353	BP	GO:0051353	positive regulation of oxidoreductase activity	2025-02-21	47/18870	0.0012372079028857	0.00362530687822322	0.00101460134018778	IL1B/TNF	2
GO:2000116	BP	GO:2000116	regulation of cysteine-type endopeptidase activity	2025-03-21	195/18870	0.00125993547404589	0.00368578138676112	0.0010315261191019	TNF/MMP9/HGF	3
GO:0000280	BP	GO:0000280	nuclear division	2025-04-21	441/18870	0.00128438675859948	0.00373694162609959	0.00104584414765527	IL1B/TNF/IL1A/EGF	4
GO:0002861	BP	GO:0002861	regulation of inflammatory response to antigenic stimulus	2025-02-21	48/18870	0.00129013460901057	0.00373694162609959	0.00104584414765527	IL10/TNF	2
GO:0042088	BP	GO:0042088	T-helper 1 type immune response	2025-02-21	48/18870	0.00129013460901057	0.00373694162609959	0.00104584414765527	IL1B/CCR2	2
GO:0043277	BP	GO:0043277	apoptotic cell clearance	2025-02-21	48/18870	0.00129013460901057	0.00373694162609959	0.00104584414765527	CCL2/CCR2	2
GO:0070509	BP	GO:0070509	calcium ion import	2025-02-21	48/18870	0.00129013460901057	0.00373694162609959	0.00104584414765527	CCL2/EGF	2
GO:0099601	BP	GO:0099601	regulation of neurotransmitter receptor activity	2025-02-21	48/18870	0.00129013460901057	0.00373694162609959	0.00104584414765527	CCL2/CCR2	2
GO:0007369	BP	GO:0007369	gastrulation	2025-03-21	197/18870	0.00129745002015228	0.00375197022221087	0.00105005014573153	IL10/MMP9/SNAI1	3
GO:0015711	BP	GO:0015711	organic anion transport	2025-04-21	443/18870	0.00130603081533106	0.00377060287764974	0.0010552647986739	IL1B/TNF/IL1A/PTGS2	4
GO:0009746	BP	GO:0009746	response to hexose	2025-03-21	198/18870	0.00131646936462192	0.00379452934508671	0.00106196101136512	TNF/ICAM1/PTGS2	3
GO:0006693	BP	GO:0006693	prostaglandin metabolic process	2025-02-21	50/18870	0.00139920040946897	0.00401985264218774	0.00112502141615112	IL1B/PTGS2	2
GO:1902041	BP	GO:1902041	regulation of extrinsic apoptotic signaling pathway via death domain receptors	2025-02-21	50/18870	0.00139920040946897	0.00401985264218774	0.00112502141615112	ICAM1/HGF	2
GO:0006869	BP	GO:0006869	lipid transport	2025-04-21	453/18870	0.00141811958969794	0.00406758204264579	0.00113837926840964	IL1B/IL1A/EGF/PTGS2	4
GO:0034765	BP	GO:0034765	regulation of monoatomic ion transmembrane transport	2025-04-21	454/18870	0.00142968801837021	0.00409410659806015	0.00114580259845459	CCL2/MMP9/CCR2/TLR9	4
GO:0016064	BP	GO:0016064	immunoglobulin mediated immune response	2025-03-21	205/18870	0.00145455515813177	0.00415406319969024	0.00116258243266185	IL10/TNF/CD40LG	3
GO:0006692	BP	GO:0006692	prostanoid metabolic process	2025-02-21	51/18870	0.00145533506655814	0.00415406319969024	0.00116258243266185	IL1B/PTGS2	2
GO:0051216	BP	GO:0051216	cartilage development	2025-03-21	207/18870	0.00149561799135904	0.00425527441412475	0.00119090804405329	TIMP1/MMP13/SNAI1	3
GO:2000241	BP	GO:2000241	regulation of reproductive process	2025-03-21	207/18870	0.00149561799135904	0.00425527441412475	0.00119090804405329	IL1A/TIMP1/SNAI1	3
GO:0006636	BP	GO:0006636	unsaturated fatty acid biosynthetic process	2025-02-21	52/18870	0.00151253460874115	0.00427994595308196	0.00119781277717833	IL1B/PTGS2	2
GO:0060688	BP	GO:0060688	regulation of morphogenesis of a branching structure	2025-02-21	52/18870	0.00151253460874115	0.00427994595308196	0.00119781277717833	TNF/HGF	2
GO:1902895	BP	GO:1902895	positive regulation of miRNA transcription	2025-02-21	52/18870	0.00151253460874115	0.00427994595308196	0.00119781277717833	IL10/TNF	2
GO:0019724	BP	GO:0019724	B cell mediated immunity	2025-03-21	208/18870	0.00151642076002054	0.00427994595308196	0.00119781277717833	IL10/TNF/CD40LG	3
GO:0031330	BP	GO:0031330	negative regulation of cellular catabolic process	2025-03-21	208/18870	0.00151642076002054	0.00427994595308196	0.00119781277717833	IL10/TIMP1/HGF	3
GO:0019722	BP	GO:0019722	calcium-mediated signaling	2025-03-21	210/18870	0.00155857202716587	0.00438488206685902	0.00122718086248769	TNF/CCR2/CCL20	3
GO:0045732	BP	GO:0045732	positive regulation of protein catabolic process	2025-03-21	210/18870	0.00155857202716587	0.00438488206685902	0.00122718086248769	IL1B/TNF/NFE2L2	3
GO:0045619	BP	GO:0045619	regulation of lymphocyte differentiation	2025-03-21	212/18870	0.00160145494148981	0.00449835432609559	0.00125893792752049	IL10/CCR2/TLR9	3
GO:0009612	BP	GO:0009612	response to mechanical stimulus	2025-03-21	213/18870	0.00162317226050968	0.00454488232942709	0.00127195954917133	IL1B/TNF/PTGS2	3
GO:1901888	BP	GO:1901888	regulation of cell junction assembly	2025-03-21	213/18870	0.00162317226050968	0.00454488232942709	0.00127195954917133	IL1B/TNF/SNAI1	3
GO:0010883	BP	GO:0010883	regulation of lipid storage	2025-02-21	54/18870	0.00163011950917794	0.00454989052878146	0.00127336117555705	IL6/TNF	2
GO:0050805	BP	GO:0050805	negative regulation of synaptic transmission	2025-02-21	54/18870	0.00163011950917794	0.00454989052878146	0.00127336117555705	IL1B/PTGS2	2
GO:0043270	BP	GO:0043270	positive regulation of monoatomic ion transport	2025-03-21	214/18870	0.00164507427974136	0.00457714673416998	0.00128098926979694	CCL2/CCL5/CCR2	3
GO:0045216	BP	GO:0045216	cell-cell junction organization	2025-03-21	214/18870	0.00164507427974136	0.00457714673416998	0.00128098926979694	IL1B/TNF/SNAI1	3
GO:0002204	BP	GO:0002204	somatic recombination of immunoglobulin genes involved in immune response	2025-02-21	55/18870	0.00169050045582435	0.00466673365269822	0.00130606163212523	IL10/CD40LG	2
GO:0002208	BP	GO:0002208	somatic diversification of immunoglobulins involved in immune response	2025-02-21	55/18870	0.00169050045582435	0.00466673365269822	0.00130606163212523	IL10/CD40LG	2
GO:0042304	BP	GO:0042304	regulation of fatty acid biosynthetic process	2025-02-21	55/18870	0.00169050045582435	0.00466673365269822	0.00130606163212523	IL1B/PTGS2	2
GO:0045071	BP	GO:0045071	negative regulation of viral genome replication	2025-02-21	55/18870	0.00169050045582435	0.00466673365269822	0.00130606163212523	TNF/CCL5	2
GO:0045190	BP	GO:0045190	isotype switching	2025-02-21	55/18870	0.00169050045582435	0.00466673365269822	0.00130606163212523	IL10/CD40LG	2
GO:0034764	BP	GO:0034764	positive regulation of transmembrane transport	2025-03-21	217/18870	0.00171189444105723	0.004718409053164	0.00132052383693395	CCL2/CCR2/NFE2L2	3
GO:0050679	BP	GO:0050679	positive regulation of epithelial cell proliferation	2025-03-21	218/18870	0.00173454115210803	0.00477337065884331	0.00133590573994362	IL10/TNF/EGF	3
GO:0001836	BP	GO:0001836	release of cytochrome c from mitochondria	2025-02-21	56/18870	0.00175193746434211	0.00480624834696654	0.00134510709793967	MMP9/HGF	2
GO:0030857	BP	GO:0030857	negative regulation of epithelial cell differentiation	2025-02-21	56/18870	0.00175193746434211	0.00480624834696654	0.00134510709793967	IL1A/MMP9	2
GO:0032102	BP	GO:0032102	negative regulation of response to external stimulus	2025-04-21	481/18870	0.00176773826439667	0.00484206568073872	0.00135513116378235	IL10/TNF/CCL2/HGF	4
GO:0038066	BP	GO:0038066	p38MAPK cascade	2025-02-21	57/18870	0.00181442833690811	0.0049622505214045	0.00138876685436133	IL1B/HGF	2
GO:0048285	BP	GO:0048285	organelle fission	2025-04-21	488/18870	0.00186375965384778	0.00508927558728713	0.0014243168936852	IL1B/TNF/IL1A/EGF	4
GO:0007596	BP	GO:0007596	blood coagulation	2025-03-21	224/18870	0.00187438196137194	0.00511037060256585	0.00143022067824525	IL6/CD40LG/NFE2L2	3
GO:0031667	BP	GO:0031667	response to nutrient levels	2025-04-21	495/18870	0.00196336934389068	0.00534472765836906	0.0014958093279479	TNF/IL1A/PTGS2/NFE2L2	4
GO:0050817	BP	GO:0050817	coagulation	2025-03-21	229/18870	0.00199616533132587	0.00542491377588592	0.00151825072257459	IL6/CD40LG/NFE2L2	3
GO:0002381	BP	GO:0002381	immunoglobulin production involved in immunoglobulin-mediated immune response	2025-02-21	60/18870	0.00200820220842035	0.00542491377588592	0.00151825072257459	IL10/CD40LG	2
GO:0008347	BP	GO:0008347	glial cell migration	2025-02-21	60/18870	0.00200820220842035	0.00542491377588592	0.00151825072257459	CCL2/CCR2	2
GO:0046324	BP	GO:0046324	regulation of glucose import	2025-02-21	60/18870	0.00200820220842035	0.00542491377588592	0.00151825072257459	TNF/NFE2L2	2
GO:0070228	BP	GO:0070228	regulation of lymphocyte apoptotic process	2025-02-21	60/18870	0.00200820220842035	0.00542491377588592	0.00151825072257459	IL10/CCL5	2
GO:0007599	BP	GO:0007599	hemostasis	2025-03-21	231/18870	0.00204623199861815	0.00551919456508014	0.00154463674127138	IL6/CD40LG/NFE2L2	3
GO:0043523	BP	GO:0043523	regulation of neuron apoptotic process	2025-03-21	232/18870	0.00207155755547132	0.00556246200951224	0.00155674584226115	IL10/TNF/CCL2	3
GO:0045599	BP	GO:0045599	negative regulation of fat cell differentiation	2025-02-21	61/18870	0.00207488662259584	0.00556246200951224	0.00155674584226115	IL6/TNF	2
GO:0046456	BP	GO:0046456	icosanoid biosynthetic process	2025-02-21	61/18870	0.00207488662259584	0.00556246200951224	0.00155674584226115	IL1B/PTGS2	2
GO:0050994	BP	GO:0050994	regulation of lipid catabolic process	2025-02-21	61/18870	0.00207488662259584	0.00556246200951224	0.00155674584226115	IL1B/TNF	2
GO:0032731	BP	GO:0032731	positive regulation of interleukin-1 beta production	2025-02-21	62/18870	0.00214261395940605	0.00571795918970085	0.00160026426779431	IL6/TNF	2
GO:0043030	BP	GO:0043030	regulation of macrophage activation	2025-02-21	62/18870	0.00214261395940605	0.00571795918970085	0.00160026426779431	IL6/IL10	2
GO:0046824	BP	GO:0046824	positive regulation of nucleocytoplasmic transport	2025-02-21	62/18870	0.00214261395940605	0.00571795918970085	0.00160026426779431	IL1B/PTGS2	2
GO:0008631	BP	GO:0008631	intrinsic apoptotic signaling pathway in response to oxidative stress	2025-02-21	63/18870	0.00221138204008176	0.00588367710211797	0.0016466431321717	IL10/NFE2L2	2
GO:0016447	BP	GO:0016447	somatic recombination of immunoglobulin gene segments	2025-02-21	63/18870	0.00221138204008176	0.00588367710211797	0.0016466431321717	IL10/CD40LG	2
GO:0043547	BP	GO:0043547	positive regulation of GTPase activity	2025-03-21	239/18870	0.00225434246035037	0.00598894593382236	0.00167610433402714	CCL2/CCL5/CCL20	3
GO:0002712	BP	GO:0002712	regulation of B cell mediated immunity	2025-02-21	64/18870	0.00228118868901594	0.00602397731650317	0.00168590843862035	IL10/TNF	2
GO:0002889	BP	GO:0002889	regulation of immunoglobulin mediated immune response	2025-02-21	64/18870	0.00228118868901594	0.00602397731650317	0.00168590843862035	IL10/TNF	2
GO:1904036	BP	GO:1904036	negative regulation of epithelial cell apoptotic process	2025-02-21	64/18870	0.00228118868901594	0.00602397731650317	0.00168590843862035	ICAM1/NFE2L2	2
GO:2000630	BP	GO:2000630	positive regulation of miRNA metabolic process	2025-02-21	64/18870	0.00228118868901594	0.00602397731650317	0.00168590843862035	IL10/TNF	2
GO:0050769	BP	GO:0050769	positive regulation of neurogenesis	2025-03-21	242/18870	0.00233565825958917	0.00615859666654006	0.00172358386239843	IL6/IL1B/TNF	3
GO:0030888	BP	GO:0030888	regulation of B cell proliferation	2025-02-21	65/18870	0.00235203173375993	0.00619251340052615	0.00173307601434942	IL10/TLR9	2
GO:0034605	BP	GO:0034605	cellular response to heat	2025-02-21	66/18870	0.0024239090050196	0.00637224364359848	0.00178337645831704	IL1A/PTGS2	2
GO:0070301	BP	GO:0070301	cellular response to hydrogen peroxide	2025-02-21	67/18870	0.00249681833665154	0.00655278733107305	0.00183390455798619	IL6/NFE2L2	2
GO:0045444	BP	GO:0045444	fat cell differentiation	2025-03-21	248/18870	0.00250372939974107	0.00655278733107305	0.00183390455798619	IL6/TNF/PTGS2	3
GO:0045930	BP	GO:0045930	negative regulation of mitotic cell cycle	2025-03-21	248/18870	0.00250372939974107	0.00655278733107305	0.00183390455798619	IL10/TNF/CCL2	3
GO:0016445	BP	GO:0016445	somatic diversification of immunoglobulins	2025-02-21	68/18870	0.00257075756565923	0.00669839932913276	0.00187465645385086	IL10/CD40LG	2
GO:0034394	BP	GO:0034394	protein localization to cell surface	2025-02-21	68/18870	0.00257075756565923	0.00669839932913276	0.00187465645385086	TNF/EGF	2
GO:0051926	BP	GO:0051926	negative regulation of calcium ion transport	2025-02-21	68/18870	0.00257075756565923	0.00669839932913276	0.00187465645385086	PTGS2/TLR9	2
GO:0010001	BP	GO:0010001	glial cell differentiation	2025-03-21	252/18870	0.00261985128618934	0.0068162502490236	0.00190763895858221	IL6/IL1B/TNF	3
GO:0002711	BP	GO:0002711	positive regulation of T cell mediated immunity	2025-02-21	69/18870	0.00264572453218922	0.00684319365803782	0.00191517951164801	IL6/IL1B	2
GO:0050918	BP	GO:0050918	positive chemotaxis	2025-02-21	69/18870	0.00264572453218922	0.00684319365803782	0.00191517951164801	CCL5/HGF	2
GO:0070830	BP	GO:0070830	bicellular tight junction assembly	2025-02-21	69/18870	0.00264572453218922	0.00684319365803782	0.00191517951164801	TNF/SNAI1	2
GO:2000573	BP	GO:2000573	positive regulation of DNA biosynthetic process	2025-02-21	69/18870	0.00264572453218922	0.00684319365803782	0.00191517951164801	TNF/HGF	2
GO:1902893	BP	GO:1902893	regulation of miRNA transcription	2025-02-21	70/18870	0.00272171707952735	0.00702944206191251	0.00196730416937401	IL10/TNF	2
GO:0061614	BP	GO:0061614	miRNA transcription	2025-02-21	71/18870	0.00279873305409489	0.00721778524477102	0.00202001508521161	IL10/TNF	2
GO:0002562	BP	GO:0002562	somatic diversification of immune receptors via germline recombination within a single locus	2025-02-21	72/18870	0.00287677030544477	0.00737590525989038	0.00206426755393757	IL10/CD40LG	2
GO:0006024	BP	GO:0006024	glycosaminoglycan biosynthetic process	2025-02-21	72/18870	0.00287677030544477	0.00737590525989038	0.00206426755393757	IL1B/EGF	2
GO:0016444	BP	GO:0016444	somatic cell DNA recombination	2025-02-21	72/18870	0.00287677030544477	0.00737590525989038	0.00206426755393757	IL10/CD40LG	2
GO:0071260	BP	GO:0071260	cellular response to mechanical stimulus	2025-02-21	72/18870	0.00287677030544477	0.00737590525989038	0.00206426755393757	IL1B/PTGS2	2
GO:0051098	BP	GO:0051098	regulation of binding	2025-03-21	262/18870	0.00292465412391287	0.00748779372218041	0.00209558136752752	IL10/MMP9/EGF	3
GO:0032413	BP	GO:0032413	negative regulation of ion transmembrane transporter activity	2025-02-21	73/18870	0.00295582668625782	0.00754569938431085	0.00211178721281883	MMP9/TLR9	2
GO:0032732	BP	GO:0032732	positive regulation of interleukin-1 production	2025-02-21	73/18870	0.00295582668625782	0.00754569938431085	0.00211178721281883	IL6/TNF	2
GO:0006023	BP	GO:0006023	aminoglycan biosynthetic process	2025-02-21	74/18870	0.00303590005233887	0.00772774558777166	0.00216273581612657	IL1B/EGF	2
GO:0045669	BP	GO:0045669	positive regulation of osteoblast differentiation	2025-02-21	74/18870	0.00303590005233887	0.00772774558777166	0.00216273581612657	IL6/HGF	2
GO:0120192	BP	GO:0120192	tight junction assembly	2025-02-21	75/18870	0.00311698826261305	0.00792271944560435	0.00221730243465118	TNF/SNAI1	2
GO:0043536	BP	GO:0043536	positive regulation of blood vessel endothelial cell migration	2025-02-21	76/18870	0.00319908917912197	0.00811970260715274	0.00227243138963757	PTGS2/NFE2L2	2
GO:0001937	BP	GO:0001937	negative regulation of endothelial cell proliferation	2025-02-21	77/18870	0.00328220066701993	0.00829484523871513	0.00232144791559697	TNF/CCL2	2
GO:0043297	BP	GO:0043297	apical junction assembly	2025-02-21	77/18870	0.00328220066701993	0.00829484523871513	0.00232144791559697	TNF/SNAI1	2
GO:0046323	BP	GO:0046323	glucose import	2025-02-21	77/18870	0.00328220066701993	0.00829484523871513	0.00232144791559697	TNF/NFE2L2	2
GO:0002200	BP	GO:0002200	somatic diversification of immune receptors	2025-02-21	78/18870	0.00336632059457017	0.00849526398973074	0.00237753837640752	IL10/CD40LG	2
GO:0051402	BP	GO:0051402	neuron apoptotic process	2025-03-21	278/18870	0.00345643822501238	0.0087102243270312	0.00243769853764031	IL10/TNF/CCL2	3
GO:0002437	BP	GO:0002437	inflammatory response to antigenic stimulus	2025-02-21	80/18870	0.00353757725720232	0.0089019775773251	0.00249136381654462	IL10/TNF	2
GO:0002534	BP	GO:0002534	cytokine production involved in inflammatory response	2025-02-21	81/18870	0.00362470974432133	0.00905664021102384	0.00253464868061235	IL6/TNF	2
GO:0002720	BP	GO:0002720	positive regulation of cytokine production involved in immune response	2025-02-21	81/18870	0.00362470974432133	0.00905664021102384	0.00253464868061235	IL6/IL1B	2
GO:0006970	BP	GO:0006970	response to osmotic stress	2025-02-21	81/18870	0.00362470974432133	0.00905664021102384	0.00253464868061235	TNF/PTGS2	2
GO:0120193	BP	GO:0120193	tight junction organization	2025-02-21	81/18870	0.00362470974432133	0.00905664021102384	0.00253464868061235	TNF/SNAI1	2
GO:1900015	BP	GO:1900015	regulation of cytokine production involved in inflammatory response	2025-02-21	81/18870	0.00362470974432133	0.00905664021102384	0.00253464868061235	IL6/TNF	2
GO:0061448	BP	GO:0061448	connective tissue development	2025-03-21	285/18870	0.00370657828348715	0.00923503402834933	0.00258457510400754	TIMP1/MMP13/SNAI1	3
GO:0071900	BP	GO:0071900	regulation of protein serine/threonine kinase activity	2025-03-21	285/18870	0.00370657828348715	0.00923503402834933	0.00258457510400754	IL1B/TNF/EGF	3
GO:0070227	BP	GO:0070227	lymphocyte apoptotic process	2025-02-21	82/18870	0.00371284217515927	0.0092375932256431	0.00258529133716829	IL10/CCL5	2
GO:0006446	BP	GO:0006446	regulation of translational initiation	2025-02-21	83/18870	0.00380197243346743	0.00944602728540358	0.0026436250130411	TNF/CCL5	2
GO:0051962	BP	GO:0051962	positive regulation of nervous system development	2025-03-21	290/18870	0.00389189224142504	0.00965583391543426	0.00270234282512154	IL6/IL1B/TNF	3
GO:0032414	BP	GO:0032414	positive regulation of ion transmembrane transporter activity	2025-02-21	85/18870	0.00398321798292738	0.00984089148723235	0.00275413420904164	CCL2/CCR2	2
GO:0045069	BP	GO:0045069	regulation of viral genome replication	2025-02-21	85/18870	0.00398321798292738	0.00984089148723235	0.00275413420904164	TNF/CCL5	2
GO:0051101	BP	GO:0051101	regulation of DNA binding	2025-02-21	85/18870	0.00398321798292738	0.00984089148723235	0.00275413420904164	MMP9/EGF	2
GO:0032370	BP	GO:0032370	positive regulation of lipid transport	2025-02-21	86/18870	0.00407532905699838	0.0100263325753768	0.00280603292627503	IL1B/IL1A	2
GO:0033273	BP	GO:0033273	response to vitamin	2025-02-21	86/18870	0.00407532905699838	0.0100263325753768	0.00280603292627503	IL1A/PTGS2	2
GO:2000628	BP	GO:2000628	regulation of miRNA metabolic process	2025-02-21	86/18870	0.00407532905699838	0.0100263325753768	0.00280603292627503	IL10/TNF	2
GO:0033077	BP	GO:0033077	T cell differentiation in thymus	2025-02-21	87/18870	0.00416842952437052	0.0102410998342473	0.00286613905135577	IL1B/IL1A	2
GO:0001892	BP	GO:0001892	embryonic placenta development	2025-02-21	88/18870	0.00426251728418924	0.01042868306423	0.00291863728196913	IL10/SNAI1	2
GO:0033627	BP	GO:0033627	cell adhesion mediated by integrin	2025-02-21	88/18870	0.00426251728418924	0.01042868306423	0.00291863728196913	ICAM1/CCL5	2
GO:0098586	BP	GO:0098586	cellular response to virus	2025-02-21	88/18870	0.00426251728418924	0.01042868306423	0.00291863728196913	IL6/CCL5	2
GO:0001960	BP	GO:0001960	negative regulation of cytokine-mediated signaling pathway	2025-02-21	89/18870	0.00435759023866762	0.0106171121284664	0.00297137223311299	IL6/CCL5	2
GO:0014910	BP	GO:0014910	regulation of smooth muscle cell migration	2025-02-21	89/18870	0.00435759023866762	0.0106171121284664	0.00297137223311299	CCL5/NFE2L2	2
GO:0050829	BP	GO:0050829	defense response to Gram-negative bacterium	2025-02-21	89/18870	0.00435759023866762	0.0106171121284664	0.00297137223311299	IL6/TLR9	2
GO:0010507	BP	GO:0010507	negative regulation of autophagy	2025-02-21	90/18870	0.00445364629308261	0.0108361821531003	0.0030326825574675	IL10/HGF	2
GO:0043087	BP	GO:0043087	regulation of GTPase activity	2025-03-21	307/18870	0.00456414111667194	0.0110897313082773	0.00310364242963482	CCL2/CCL5/CCL20	3
GO:0140747	BP	GO:0140747	regulation of ncRNA transcription	2025-02-21	92/18870	0.0046486993381273	0.011248704571271	0.00314813369371411	IL10/TNF	2
GO:1903510	BP	GO:1903510	mucopolysaccharide metabolic process	2025-02-21	92/18870	0.0046486993381273	0.011248704571271	0.00314813369371411	IL1B/EGF	2
GO:1904063	BP	GO:1904063	negative regulation of cation transmembrane transport	2025-02-21	92/18870	0.0046486993381273	0.011248704571271	0.00314813369371411	MMP9/TLR9	2
GO:0019932	BP	GO:0019932	second-messenger-mediated signaling	2025-03-21	310/18870	0.00468964386568358	0.0113322353137888	0.00317151113627339	TNF/CCR2/CCL20	3
GO:0001942	BP	GO:0001942	hair follicle development	2025-02-21	93/18870	0.00474769215459681	0.0114255511060147	0.00319762708480779	TNF/SNAI1	2
GO:0048525	BP	GO:0048525	negative regulation of viral process	2025-02-21	93/18870	0.00474769215459681	0.0114255511060147	0.00319762708480779	TNF/CCL5	2
GO:2000106	BP	GO:2000106	regulation of leukocyte apoptotic process	2025-02-21	93/18870	0.00474769215459681	0.0114255511060147	0.00319762708480779	IL10/CCL5	2
GO:0032411	BP	GO:0032411	positive regulation of transporter activity	2025-02-21	94/18870	0.00484765972267509	0.011618575748368	0.00325164818354493	CCL2/CCR2	2
GO:0051781	BP	GO:0051781	positive regulation of cell division	2025-02-21	94/18870	0.00484765972267509	0.011618575748368	0.00325164818354493	IL1B/IL1A	2
GO:0060761	BP	GO:0060761	negative regulation of response to cytokine stimulus	2025-02-21	94/18870	0.00484765972267509	0.011618575748368	0.00325164818354493	IL6/CCL5	2
GO:0043588	BP	GO:0043588	skin development	2025-03-21	317/18870	0.00499062493596097	0.0119449964545931	0.00334300234944754	TNF/IL1A/SNAI1	3
GO:0009416	BP	GO:0009416	response to light stimulus	2025-03-21	318/18870	0.00503455832471872	0.0120068747293695	0.0033603199952705	MMP9/TIMP1/MMP1	3
GO:0014909	BP	GO:0014909	smooth muscle cell migration	2025-02-21	96/18870	0.00505051079886179	0.0120068747293695	0.0033603199952705	CCL5/NFE2L2	2
GO:0022404	BP	GO:0022404	molting cycle process	2025-02-21	96/18870	0.00505051079886179	0.0120068747293695	0.0033603199952705	TNF/SNAI1	2
GO:0022405	BP	GO:0022405	hair cycle process	2025-02-21	96/18870	0.00505051079886179	0.0120068747293695	0.0033603199952705	TNF/SNAI1	2
GO:0034109	BP	GO:0034109	homotypic cell-cell adhesion	2025-02-21	96/18870	0.00505051079886179	0.0120068747293695	0.0033603199952705	IL6/CCL5	2
GO:0002275	BP	GO:0002275	myeloid cell activation involved in immune response	2025-02-21	98/18870	0.0052572359674885	0.0124647368906582	0.00348846019913993	TNF/CCR2	2
GO:0032410	BP	GO:0032410	negative regulation of transporter activity	2025-02-21	98/18870	0.0052572359674885	0.0124647368906582	0.00348846019913993	MMP9/TLR9	2
GO:0098869	BP	GO:0098869	cellular oxidant detoxification	2025-02-21	99/18870	0.005362046162495	0.0126961737324043	0.00355323157924431	PTGS2/NFE2L2	2
GO:0008202	BP	GO:0008202	steroid metabolic process	2025-03-21	327/18870	0.00544058584625615	0.0128648705533457	0.00360044413982522	TNF/IL1A/SNAI1	3
GO:0019217	BP	GO:0019217	regulation of fatty acid metabolic process	2025-02-21	100/18870	0.00546781867790329	0.012894695384788	0.00360879110601835	IL1B/PTGS2	2
GO:0034766	BP	GO:0034766	negative regulation of monoatomic ion transmembrane transport	2025-02-21	100/18870	0.00546781867790329	0.012894695384788	0.00360879110601835	MMP9/TLR9	2
GO:0042542	BP	GO:0042542	response to hydrogen peroxide	2025-02-21	101/18870	0.00557455145244793	0.0131288501496904	0.00367432314130852	IL6/NFE2L2	2
GO:0008630	BP	GO:0008630	intrinsic apoptotic signaling pathway in response to DNA damage	2025-02-21	102/18870	0.0056822424278829	0.0133646341903806	0.00374031115603801	TNF/SNAI1	2
GO:0009408	BP	GO:0009408	response to heat	2025-02-21	103/18870	0.00579088954897794	0.0136020361709681	0.00380675197767279	IL1A/PTGS2	2
GO:0010586	BP	GO:0010586	miRNA metabolic process	2025-02-21	105/18870	0.00601104402228384	0.0141003745416339	0.003946220109814	IL10/TNF	2
GO:0002532	BP	GO:0002532	production of molecular mediator involved in inflammatory response	2025-02-21	106/18870	0.00612254727907982	0.0143428597613503	0.00401408355894099	IL6/TNF	2
GO:0045089	BP	GO:0045089	positive regulation of innate immune response	2025-03-21	343/18870	0.00621027004230729	0.014529066783329	0.00406619663526751	TNF/CCL5/TLR9	3
GO:0007173	BP	GO:0007173	epidermal growth factor receptor signaling pathway	2025-02-21	107/18870	0.00623499849069877	0.0145675991226393	0.00407698053975284	MMP9/EGF	2
GO:0071496	BP	GO:0071496	cellular response to external stimulus	2025-03-21	346/18870	0.00636149816293697	0.0148434957135196	0.0041541947067912	IL1B/PTGS2/NFE2L2	3
GO:0001776	BP	GO:0001776	leukocyte homeostasis	2025-02-21	109/18870	0.00646273662057295	0.0150201151497901	0.00420362454066807	IL6/CCR2	2
GO:0006766	BP	GO:0006766	vitamin metabolic process	2025-02-21	109/18870	0.00646273662057295	0.0150201151497901	0.00420362454066807	TNF/SNAI1	2
GO:0046822	BP	GO:0046822	regulation of nucleocytoplasmic transport	2025-02-21	109/18870	0.00646273662057295	0.0150201151497901	0.00420362454066807	IL1B/PTGS2	2
GO:0002444	BP	GO:0002444	myeloid leukocyte mediated immunity	2025-02-21	110/18870	0.00657801946739256	0.0152278560898694	0.00426176423567773	IL6/CCR2	2
GO:0008637	BP	GO:0008637	apoptotic mitochondrial changes	2025-02-21	110/18870	0.00657801946739256	0.0152278560898694	0.00426176423567773	MMP9/HGF	2
GO:0014812	BP	GO:0014812	muscle cell migration	2025-02-21	110/18870	0.00657801946739256	0.0152278560898694	0.00426176423567773	CCL5/NFE2L2	2
GO:0001938	BP	GO:0001938	positive regulation of endothelial cell proliferation	2025-02-21	111/18870	0.00669424212615661	0.0153958841076144	0.00430878962076093	IL10/EGF	2
GO:0007229	BP	GO:0007229	integrin-mediated signaling pathway	2025-02-21	111/18870	0.00669424212615661	0.0153958841076144	0.00430878962076093	TIMP1/CD40LG	2
GO:0032611	BP	GO:0032611	interleukin-1 beta production	2025-02-21	111/18870	0.00669424212615661	0.0153958841076144	0.00430878962076093	IL6/TNF	2
GO:0032651	BP	GO:0032651	regulation of interleukin-1 beta production	2025-02-21	111/18870	0.00669424212615661	0.0153958841076144	0.00430878962076093	IL6/TNF	2
GO:1905954	BP	GO:1905954	positive regulation of lipid localization	2025-02-21	111/18870	0.00669424212615661	0.0153958841076144	0.00430878962076093	IL1B/IL1A	2
GO:0030203	BP	GO:0030203	glycosaminoglycan metabolic process	2025-02-21	112/18870	0.0068114025686116	0.0156449402747798	0.00437849205685148	IL1B/EGF	2
GO:0010506	BP	GO:0010506	regulation of autophagy	2025-03-21	355/18870	0.00682844685827535	0.0156636934434301	0.00438374043738435	IL10/TLR9/HGF	3
GO:0032355	BP	GO:0032355	response to estradiol	2025-02-21	113/18870	0.0069294987694832	0.0158337251675756	0.00443132659242926	IL10/PTGS2	2
GO:0042177	BP	GO:0042177	negative regulation of protein catabolic process	2025-02-21	113/18870	0.0069294987694832	0.0158337251675756	0.00443132659242926	IL10/TIMP1	2
GO:2000060	BP	GO:2000060	positive regulation of ubiquitin-dependent protein catabolic process	2025-02-21	113/18870	0.0069294987694832	0.0158337251675756	0.00443132659242926	EGF/NFE2L2	2
GO:0033559	BP	GO:0033559	unsaturated fatty acid metabolic process	2025-02-21	115/18870	0.00716849036025285	0.0163374896582507	0.00457231331287717	IL1B/PTGS2	2
GO:0044344	BP	GO:0044344	cellular response to fibroblast growth factor stimulus	2025-02-21	115/18870	0.00716849036025285	0.0163374896582507	0.00457231331287717	CCL2/CCL5	2
GO:0050878	BP	GO:0050878	regulation of body fluid levels	2025-03-21	365/18870	0.00737083388743937	0.0167769690031523	0.00469530878534338	IL6/CD40LG/NFE2L2	3
GO:2000278	BP	GO:2000278	regulation of DNA biosynthetic process	2025-02-21	117/18870	0.00741120075571605	0.0168471109962411	0.00471493916770324	TNF/HGF	2
GO:0051928	BP	GO:0051928	positive regulation of calcium ion transport	2025-02-21	118/18870	0.00753394547357204	0.0171040924264879	0.00478685961810646	CCL2/CCL5	2
GO:0002833	BP	GO:0002833	positive regulation of response to biotic stimulus	2025-03-21	369/18870	0.00759479660097521	0.017220078668535	0.00481932026228842	TNF/CCL5/TLR9	3
GO:1990748	BP	GO:1990748	cellular detoxification	2025-02-21	119/18870	0.00765761386055767	0.017340219319671	0.00485294358570576	PTGS2/NFE2L2	2
GO:0006022	BP	GO:0006022	aminoglycan metabolic process	2025-02-21	121/18870	0.00790771362678105	0.0178835985097971	0.00500501712680204	IL1B/EGF	2
GO:0045936	BP	GO:0045936	negative regulation of phosphate metabolic process	2025-03-21	376/18870	0.00799644583935425	0.0180611145462496	0.00505469788888354	IL1B/TNF/HGF	3
GO:0010563	BP	GO:0010563	negative regulation of phosphorus metabolic process	2025-03-21	377/18870	0.00805483812158254	0.0181697371438256	0.00508509769689354	IL1B/TNF/HGF	3
GO:0002286	BP	GO:0002286	T cell activation involved in immune response	2025-02-21	123/18870	0.00816148405359256	0.0182701242011894	0.00511319265446822	IL6/ICAM1	2
GO:0006413	BP	GO:0006413	translational initiation	2025-02-21	123/18870	0.00816148405359256	0.0182701242011894	0.00511319265446822	TNF/CCL5	2
GO:0030282	BP	GO:0030282	bone mineralization	2025-02-21	123/18870	0.00816148405359256	0.0182701242011894	0.00511319265446822	PTGS2/MMP13	2
GO:0032479	BP	GO:0032479	regulation of type I interferon production	2025-02-21	123/18870	0.00816148405359256	0.0182701242011894	0.00511319265446822	IL10/TLR9	2
GO:0032606	BP	GO:0032606	type I interferon production	2025-02-21	123/18870	0.00816148405359256	0.0182701242011894	0.00511319265446822	IL10/TLR9	2
GO:0071774	BP	GO:0071774	response to fibroblast growth factor	2025-02-21	123/18870	0.00816148405359256	0.0182701242011894	0.00511319265446822	CCL2/CCL5	2
GO:0038127	BP	GO:0038127	ERBB signaling pathway	2025-02-21	124/18870	0.00828974077734952	0.0185337170231236	0.00518696341081572	MMP9/EGF	2
GO:0006690	BP	GO:0006690	icosanoid metabolic process	2025-02-21	125/18870	0.00841890918728621	0.018798678235915	0.00526111713369385	IL1B/PTGS2	2
GO:0008544	BP	GO:0008544	epidermis development	2025-03-21	385/18870	0.00853115344823434	0.0190252271588943	0.0053245205498994	TNF/IL1A/SNAI1	3
GO:2000027	BP	GO:2000027	regulation of animal organ morphogenesis	2025-02-21	126/18870	0.00854898729652793	0.0190409262513577	0.00532891419733067	TNF/HGF	2
GO:0046683	BP	GO:0046683	response to organophosphorus	2025-02-21	127/18870	0.00867997312112864	0.0192839705109206	0.00539693410288921	IL1B/PTGS2	2
GO:0051099	BP	GO:0051099	positive regulation of binding	2025-02-21	127/18870	0.00867997312112864	0.0192839705109206	0.00539693410288921	MMP9/EGF	2
GO:0001704	BP	GO:0001704	formation of primary germ layer	2025-02-21	128/18870	0.00881186468006731	0.0195278006226617	0.00546517394201477	MMP9/SNAI1	2
GO:0098773	BP	GO:0098773	skin epidermis development	2025-02-21	128/18870	0.00881186468006731	0.0195278006226617	0.00546517394201477	TNF/SNAI1	2
GO:0050767	BP	GO:0050767	regulation of neurogenesis	2025-03-21	390/18870	0.00883717571529328	0.0195593199018536	0.00547399512708518	IL6/IL1B/TNF	3
GO:0030168	BP	GO:0030168	platelet activation	2025-02-21	133/18870	0.0094848393583954	0.020940246092878	0.00586046987561747	IL6/CD40LG	2
GO:0061041	BP	GO:0061041	regulation of wound healing	2025-02-21	133/18870	0.0094848393583954	0.020940246092878	0.00586046987561747	TNF/NFE2L2	2
GO:0048565	BP	GO:0048565	digestive tract development	2025-02-21	134/18870	0.00962212388527144	0.0212167831670235	0.00593786329235829	TNF/TLR9	2
GO:0098781	BP	GO:0098781	ncRNA transcription	2025-02-21	136/18870	0.00989936682764869	0.0218008527889791	0.00610132471537846	IL10/TNF	2
GO:1903052	BP	GO:1903052	positive regulation of proteolysis involved in protein catabolic process	2025-02-21	139/18870	0.0103218866399115	0.0227030025346681	0.00635380605606835	EGF/NFE2L2	2
GO:0043393	BP	GO:0043393	regulation of protein binding	2025-02-21	142/18870	0.0107523461699009	0.0236203470033688	0.00661053988816085	IL10/MMP9	2
GO:0014074	BP	GO:0014074	response to purine-containing compound	2025-02-21	143/18870	0.0108975879994891	0.0237397038824468	0.00664394386016681	IL1B/PTGS2	2
GO:1903900	BP	GO:1903900	regulation of viral life cycle	2025-02-21	143/18870	0.0108975879994891	0.0237397038824468	0.00664394386016681	TNF/CCL5	2
GO:0010565	BP	GO:0010565	regulation of cellular ketone metabolic process	2025-02-21	144/18870	0.0110437042619748	0.0237397038824468	0.00664394386016681	IL1B/PTGS2	2
GO:0002291	BP	GO:0002291	T cell activation via T cell receptor contact with antigen bound to MHC molecule on antigen presenting cell	2025-01-21	10/18870	0.0110758369020713	0.0237397038824468	0.00664394386016681	ICAM1	1
GO:0008627	BP	GO:0008627	intrinsic apoptotic signaling pathway in response to osmotic stress	2025-01-21	10/18870	0.0110758369020713	0.0237397038824468	0.00664394386016681	PTGS2	1
GO:0034351	BP	GO:0034351	negative regulation of glial cell apoptotic process	2025-01-21	10/18870	0.0110758369020713	0.0237397038824468	0.00664394386016681	CCL2	1
GO:0035696	BP	GO:0035696	monocyte extravasation	2025-01-21	10/18870	0.0110758369020713	0.0237397038824468	0.00664394386016681	CCR2	1
GO:0044650	BP	GO:0044650	adhesion of symbiont to host cell	2025-01-21	10/18870	0.0110758369020713	0.0237397038824468	0.00664394386016681	ICAM1	1
GO:0060536	BP	GO:0060536	cartilage morphogenesis	2025-01-21	10/18870	0.0110758369020713	0.0237397038824468	0.00664394386016681	SNAI1	1
GO:0061418	BP	GO:0061418	regulation of transcription from RNA polymerase II promoter in response to hypoxia	2025-01-21	10/18870	0.0110758369020713	0.0237397038824468	0.00664394386016681	NFE2L2	1
GO:0070099	BP	GO:0070099	regulation of chemokine-mediated signaling pathway	2025-01-21	10/18870	0.0110758369020713	0.0237397038824468	0.00664394386016681	CCL5	1
GO:0071803	BP	GO:0071803	positive regulation of podosome assembly	2025-01-21	10/18870	0.0110758369020713	0.0237397038824468	0.00664394386016681	TNF	1
GO:0097050	BP	GO:0097050	type B pancreatic cell apoptotic process	2025-01-21	10/18870	0.0110758369020713	0.0237397038824468	0.00664394386016681	IL6	1
GO:1901856	BP	GO:1901856	negative regulation of cellular respiration	2025-01-21	10/18870	0.0110758369020713	0.0237397038824468	0.00664394386016681	TNF	1
GO:1903596	BP	GO:1903596	regulation of gap junction assembly	2025-01-21	10/18870	0.0110758369020713	0.0237397038824468	0.00664394386016681	IL1B	1
GO:1903799	BP	GO:1903799	negative regulation of miRNA processing	2025-01-21	10/18870	0.0110758369020713	0.0237397038824468	0.00664394386016681	IL6	1
GO:2000121	BP	GO:2000121	regulation of removal of superoxide radicals	2025-01-21	10/18870	0.0110758369020713	0.0237397038824468	0.00664394386016681	NFE2L2	1
GO:2000347	BP	GO:2000347	positive regulation of hepatocyte proliferation	2025-01-21	10/18870	0.0110758369020713	0.0237397038824468	0.00664394386016681	TNF	1
GO:2000425	BP	GO:2000425	regulation of apoptotic cell clearance	2025-01-21	10/18870	0.0110758369020713	0.0237397038824468	0.00664394386016681	CCL2	1
GO:2000659	BP	GO:2000659	regulation of interleukin-1-mediated signaling pathway	2025-01-21	10/18870	0.0110758369020713	0.0237397038824468	0.00664394386016681	IL6	1
GO:0002753	BP	GO:0002753	cytosolic pattern recognition receptor signaling pathway	2025-02-21	146/18870	0.0113385523611405	0.0241852555804739	0.00676863877983188	TNF/TLR9	2
GO:0035296	BP	GO:0035296	regulation of tube diameter	2025-02-21	146/18870	0.0113385523611405	0.0241852555804739	0.00676863877983188	TNF/PTGS2	2
GO:0055123	BP	GO:0055123	digestive system development	2025-02-21	146/18870	0.0113385523611405	0.0241852555804739	0.00676863877983188	TNF/TLR9	2
GO:0097746	BP	GO:0097746	blood vessel diameter maintenance	2025-02-21	146/18870	0.0113385523611405	0.0241852555804739	0.00676863877983188	TNF/PTGS2	2
GO:0035150	BP	GO:0035150	regulation of tube size	2025-02-21	147/18870	0.0114872803427209	0.0244139307524816	0.00683263726155501	TNF/PTGS2	2
GO:0071456	BP	GO:0071456	cellular response to hypoxia	2025-02-21	147/18870	0.0114872803427209	0.0244139307524816	0.00683263726155501	PTGS2/NFE2L2	2
GO:2000377	BP	GO:2000377	regulation of reactive oxygen species metabolic process	2025-02-21	147/18870	0.0114872803427209	0.0244139307524816	0.00683263726155501	TNF/NFE2L2	2
GO:0008584	BP	GO:0008584	male gonad development	2025-02-21	150/18870	0.0119386569447929	0.0252411028897617	0.00706413489396005	IL1A/TLR9	2
GO:0016525	BP	GO:0016525	negative regulation of angiogenesis	2025-02-21	150/18870	0.0119386569447929	0.0252411028897617	0.00706413489396005	TNF/CCR2	2
GO:0031400	BP	GO:0031400	negative regulation of protein modification process	2025-03-21	437/18870	0.0120327256897099	0.0252411028897617	0.00706413489396005	IL1B/TNF/HGF	3
GO:0046546	BP	GO:0046546	development of primary male sexual characteristics	2025-02-21	151/18870	0.0120908403060274	0.0252411028897617	0.00706413489396005	IL1A/TLR9	2
GO:0002887	BP	GO:0002887	negative regulation of myeloid leukocyte mediated immunity	2025-01-21	11/18870	0.0121769719723284	0.0252411028897617	0.00706413489396005	CCR2	1
GO:0021936	BP	GO:0021936	regulation of cerebellar granule cell precursor proliferation	2025-01-21	11/18870	0.0121769719723284	0.0252411028897617	0.00706413489396005	EGF	1
GO:0031915	BP	GO:0031915	positive regulation of synaptic plasticity	2025-01-21	11/18870	0.0121769719723284	0.0252411028897617	0.00706413489396005	PTGS2	1
GO:0032966	BP	GO:0032966	negative regulation of collagen biosynthetic process	2025-01-21	11/18870	0.0121769719723284	0.0252411028897617	0.00706413489396005	IL6	1
GO:0033632	BP	GO:0033632	regulation of cell-cell adhesion mediated by integrin	2025-01-21	11/18870	0.0121769719723284	0.0252411028897617	0.00706413489396005	CCL5	1
GO:0034115	BP	GO:0034115	negative regulation of heterotypic cell-cell adhesion	2025-01-21	11/18870	0.0121769719723284	0.0252411028897617	0.00706413489396005	IL10	1
GO:0034163	BP	GO:0034163	regulation of toll-like receptor 9 signaling pathway	2025-01-21	11/18870	0.0121769719723284	0.0252411028897617	0.00706413489396005	TLR9	1
GO:0034350	BP	GO:0034350	regulation of glial cell apoptotic process	2025-01-21	11/18870	0.0121769719723284	0.0252411028897617	0.00706413489396005	CCL2	1
GO:0061314	BP	GO:0061314	Notch signaling involved in heart development	2025-01-21	11/18870	0.0121769719723284	0.0252411028897617	0.00706413489396005	SNAI1	1
GO:0070587	BP	GO:0070587	regulation of cell-cell adhesion involved in gastrulation	2025-01-21	11/18870	0.0121769719723284	0.0252411028897617	0.00706413489396005	IL10	1
GO:0071609	BP	GO:0071609	chemokine (C-C motif) ligand 5 production	2025-01-21	11/18870	0.0121769719723284	0.0252411028897617	0.00706413489396005	IL10	1
GO:0071649	BP	GO:0071649	regulation of chemokine (C-C motif) ligand 5 production	2025-01-21	11/18870	0.0121769719723284	0.0252411028897617	0.00706413489396005	IL10	1
GO:1900038	BP	GO:1900038	negative regulation of cellular response to hypoxia	2025-01-21	11/18870	0.0121769719723284	0.0252411028897617	0.00706413489396005	NFE2L2	1
GO:1900222	BP	GO:1900222	negative regulation of amyloid-beta clearance	2025-01-21	11/18870	0.0121769719723284	0.0252411028897617	0.00706413489396005	TNF	1
GO:1901731	BP	GO:1901731	positive regulation of platelet aggregation	2025-01-21	11/18870	0.0121769719723284	0.0252411028897617	0.00706413489396005	IL6	1
GO:1902510	BP	GO:1902510	regulation of apoptotic DNA fragmentation	2025-01-21	11/18870	0.0121769719723284	0.0252411028897617	0.00706413489396005	IL6	1
GO:2000343	BP	GO:2000343	positive regulation of chemokine (C-X-C motif) ligand 2 production	2025-01-21	11/18870	0.0121769719723284	0.0252411028897617	0.00706413489396005	TNF	1
GO:0010821	BP	GO:0010821	regulation of mitochondrion organization	2025-02-21	152/18870	0.0122438827253582	0.0252906430064775	0.00707799950473682	MMP9/HGF	2
GO:1903531	BP	GO:1903531	negative regulation of secretion by cell	2025-02-21	152/18870	0.0122438827253582	0.0252906430064775	0.00707799950473682	IL1B/CCR2	2
GO:2000181	BP	GO:2000181	negative regulation of blood vessel morphogenesis	2025-02-21	152/18870	0.0122438827253582	0.0252906430064775	0.00707799950473682	TNF/CCR2	2
GO:1901343	BP	GO:1901343	negative regulation of vasculature development	2025-02-21	153/18870	0.012397782293737	0.0255785824165521	0.00715858405141599	TNF/CCR2	2
GO:0007584	BP	GO:0007584	response to nutrient	2025-02-21	155/18870	0.0127081452556084	0.0261646613089472	0.00732260780158505	IL1A/PTGS2	2
GO:0034329	BP	GO:0034329	cell junction assembly	2025-03-21	446/18870	0.0127115162935191	0.0261646613089472	0.00732260780158505	IL1B/TNF/SNAI1	3
GO:0048754	BP	GO:0048754	branching morphogenesis of an epithelial tube	2025-02-21	156/18870	0.0128646048451568	0.0264489078634693	0.00740215884232432	TNF/EGF	2
GO:0003012	BP	GO:0003012	muscle system process	2025-03-21	452/18870	0.0131761632352452	0.0266445061460522	0.00745690021631368	IL1B/TNF/PTGS2	3
GO:0034767	BP	GO:0034767	positive regulation of monoatomic ion transmembrane transport	2025-02-21	158/18870	0.013180070752795	0.0266445061460522	0.00745690021631368	CCL2/CCR2	2
GO:0036294	BP	GO:0036294	cellular response to decreased oxygen levels	2025-02-21	158/18870	0.013180070752795	0.0266445061460522	0.00745690021631368	PTGS2/NFE2L2	2
GO:0090316	BP	GO:0090316	positive regulation of intracellular protein transport	2025-02-21	158/18870	0.013180070752795	0.0266445061460522	0.00745690021631368	IL1B/PTGS2	2
GO:0098754	BP	GO:0098754	detoxification	2025-02-21	158/18870	0.013180070752795	0.0266445061460522	0.00745690021631368	PTGS2/NFE2L2	2
GO:0048568	BP	GO:0048568	embryonic organ development	2025-03-21	453/18870	0.0132545501928822	0.0266445061460522	0.00745690021631368	IL10/TNF/SNAI1	3
GO:0010459	BP	GO:0010459	negative regulation of heart rate	2025-01-21	12/18870	0.0132769392870634	0.0266445061460522	0.00745690021631368	TNF	1
GO:0010713	BP	GO:0010713	negative regulation of collagen metabolic process	2025-01-21	12/18870	0.0132769392870634	0.0266445061460522	0.00745690021631368	IL6	1
GO:0014854	BP	GO:0014854	response to inactivity	2025-01-21	12/18870	0.0132769392870634	0.0266445061460522	0.00745690021631368	IL10	1
GO:0032782	BP	GO:0032782	bile acid secretion	2025-01-21	12/18870	0.0132769392870634	0.0266445061460522	0.00745690021631368	TNF	1
GO:0048012	BP	GO:0048012	hepatocyte growth factor receptor signaling pathway	2025-01-21	12/18870	0.0132769392870634	0.0266445061460522	0.00745690021631368	HGF	1
GO:0051549	BP	GO:0051549	positive regulation of keratinocyte migration	2025-01-21	12/18870	0.0132769392870634	0.0266445061460522	0.00745690021631368	MMP9	1
GO:0051798	BP	GO:0051798	positive regulation of hair follicle development	2025-01-21	12/18870	0.0132769392870634	0.0266445061460522	0.00745690021631368	TNF	1
GO:0060707	BP	GO:0060707	trophoblast giant cell differentiation	2025-01-21	12/18870	0.0132769392870634	0.0266445061460522	0.00745690021631368	SNAI1	1
GO:0060965	BP	GO:0060965	negative regulation of miRNA-mediated gene silencing	2025-01-21	12/18870	0.0132769392870634	0.0266445061460522	0.00745690021631368	IL6	1
GO:0070586	BP	GO:0070586	cell-cell adhesion involved in gastrulation	2025-01-21	12/18870	0.0132769392870634	0.0266445061460522	0.00745690021631368	IL10	1
GO:1900121	BP	GO:1900121	negative regulation of receptor binding	2025-01-21	12/18870	0.0132769392870634	0.0266445061460522	0.00745690021631368	IL10	1
GO:1901299	BP	GO:1901299	negative regulation of hydrogen peroxide-mediated programmed cell death	2025-01-21	12/18870	0.0132769392870634	0.0266445061460522	0.00745690021631368	HGF	1
GO:1902946	BP	GO:1902946	protein localization to early endosome	2025-01-21	12/18870	0.0132769392870634	0.0266445061460522	0.00745690021631368	EGF	1
GO:1905668	BP	GO:1905668	positive regulation of protein localization to endosome	2025-01-21	12/18870	0.0132769392870634	0.0266445061460522	0.00745690021631368	EGF	1
GO:2001267	BP	GO:2001267	regulation of cysteine-type endopeptidase activity involved in apoptotic signaling pathway	2025-01-21	12/18870	0.0132769392870634	0.0266445061460522	0.00745690021631368	MMP9	1
GO:0043524	BP	GO:0043524	negative regulation of neuron apoptotic process	2025-02-21	163/18870	0.0139835032058486	0.0280305677899057	0.00784481220519499	IL10/CCL2	2
GO:0051960	BP	GO:0051960	regulation of nervous system development	2025-03-21	466/18870	0.0142982675582141	0.0280828409748188	0.00785944170974462	IL6/IL1B/TNF	3
GO:0002863	BP	GO:0002863	positive regulation of inflammatory response to antigenic stimulus	2025-01-21	13/18870	0.0143757400228239	0.0280828409748188	0.00785944170974462	TNF	1
GO:0032490	BP	GO:0032490	detection of molecule of bacterial origin	2025-01-21	13/18870	0.0143757400228239	0.0280828409748188	0.00785944170974462	TLR9	1
GO:0032494	BP	GO:0032494	response to peptidoglycan	2025-01-21	13/18870	0.0143757400228239	0.0280828409748188	0.00785944170974462	IL6	1
GO:0035745	BP	GO:0035745	T-helper 2 cell cytokine production	2025-01-21	13/18870	0.0143757400228239	0.0280828409748188	0.00785944170974462	IL6	1
GO:0042976	BP	GO:0042976	activation of Janus kinase activity	2025-01-21	13/18870	0.0143757400228239	0.0280828409748188	0.00785944170974462	CCL5	1
GO:0043301	BP	GO:0043301	negative regulation of leukocyte degranulation	2025-01-21	13/18870	0.0143757400228239	0.0280828409748188	0.00785944170974462	CCR2	1
GO:0044406	BP	GO:0044406	adhesion of symbiont to host	2025-01-21	13/18870	0.0143757400228239	0.0280828409748188	0.00785944170974462	ICAM1	1
GO:0045986	BP	GO:0045986	negative regulation of smooth muscle contraction	2025-01-21	13/18870	0.0143757400228239	0.0280828409748188	0.00785944170974462	PTGS2	1
GO:0060149	BP	GO:0060149	negative regulation of post-transcriptional gene silencing	2025-01-21	13/18870	0.0143757400228239	0.0280828409748188	0.00785944170974462	IL6	1
GO:0060670	BP	GO:0060670	branching involved in labyrinthine layer morphogenesis	2025-01-21	13/18870	0.0143757400228239	0.0280828409748188	0.00785944170974462	IL10	1
GO:0060967	BP	GO:0060967	negative regulation of gene silencing by regulatory ncRNA	2025-01-21	13/18870	0.0143757400228239	0.0280828409748188	0.00785944170974462	IL6	1
GO:0070234	BP	GO:0070234	positive regulation of T cell apoptotic process	2025-01-21	13/18870	0.0143757400228239	0.0280828409748188	0.00785944170974462	CCL5	1
GO:0070486	BP	GO:0070486	leukocyte aggregation	2025-01-21	13/18870	0.0143757400228239	0.0280828409748188	0.00785944170974462	IL1B	1
GO:0071801	BP	GO:0071801	regulation of podosome assembly	2025-01-21	13/18870	0.0143757400228239	0.0280828409748188	0.00785944170974462	TNF	1
GO:0106049	BP	GO:0106049	regulation of cellular response to osmotic stress	2025-01-21	13/18870	0.0143757400228239	0.0280828409748188	0.00785944170974462	PTGS2	1
GO:1900369	BP	GO:1900369	negative regulation of post-transcriptional gene silencing by regulatory ncRNA	2025-01-21	13/18870	0.0143757400228239	0.0280828409748188	0.00785944170974462	IL6	1
GO:1903238	BP	GO:1903238	positive regulation of leukocyte tethering or rolling	2025-01-21	13/18870	0.0143757400228239	0.0280828409748188	0.00785944170974462	CCR2	1
GO:1903377	BP	GO:1903377	negative regulation of oxidative stress-induced neuron intrinsic apoptotic signaling pathway	2025-01-21	13/18870	0.0143757400228239	0.0280828409748188	0.00785944170974462	IL10	1
GO:1903624	BP	GO:1903624	regulation of DNA catabolic process	2025-01-21	13/18870	0.0143757400228239	0.0280828409748188	0.00785944170974462	IL6	1
GO:1903977	BP	GO:1903977	positive regulation of glial cell migration	2025-01-21	13/18870	0.0143757400228239	0.0280828409748188	0.00785944170974462	CCR2	1
GO:1905666	BP	GO:1905666	regulation of protein localization to endosome	2025-01-21	13/18870	0.0143757400228239	0.0280828409748188	0.00785944170974462	EGF	1
GO:2000551	BP	GO:2000551	regulation of T-helper 2 cell cytokine production	2025-01-21	13/18870	0.0143757400228239	0.0280828409748188	0.00785944170974462	IL6	1
GO:0006633	BP	GO:0006633	fatty acid biosynthetic process	2025-02-21	168/18870	0.0148078441923508	0.028863024481002	0.00807778880629546	IL1B/PTGS2	2
GO:0050792	BP	GO:0050792	regulation of viral process	2025-02-21	168/18870	0.0148078441923508	0.028863024481002	0.00807778880629546	TNF/CCL5	2
GO:0001959	BP	GO:0001959	regulation of cytokine-mediated signaling pathway	2025-02-21	171/18870	0.015312387583115	0.0297007988316476	0.00831225364127146	IL6/CCL5	2
GO:0009266	BP	GO:0009266	response to temperature stimulus	2025-02-21	171/18870	0.015312387583115	0.0297007988316476	0.00831225364127146	IL1A/PTGS2	2
GO:0007194	BP	GO:0007194	negative regulation of adenylate cyclase activity	2025-01-21	14/18870	0.0154733753550363	0.0297007988316476	0.00831225364127146	CCR2	1
GO:0009404	BP	GO:0009404	toxin metabolic process	2025-01-21	14/18870	0.0154733753550363	0.0297007988316476	0.00831225364127146	NFE2L2	1
GO:0034616	BP	GO:0034616	response to laminar fluid shear stress	2025-01-21	14/18870	0.0154733753550363	0.0297007988316476	0.00831225364127146	NFE2L2	1
GO:0042994	BP	GO:0042994	cytoplasmic sequestering of transcription factor	2025-01-21	14/18870	0.0154733753550363	0.0297007988316476	0.00831225364127146	IL10	1
GO:0043922	BP	GO:0043922	negative regulation by host of viral transcription	2025-01-21	14/18870	0.0154733753550363	0.0297007988316476	0.00831225364127146	CCL5	1
GO:0045348	BP	GO:0045348	positive regulation of MHC class II biosynthetic process	2025-01-21	14/18870	0.0154733753550363	0.0297007988316476	0.00831225364127146	IL10	1
GO:0051547	BP	GO:0051547	regulation of keratinocyte migration	2025-01-21	14/18870	0.0154733753550363	0.0297007988316476	0.00831225364127146	MMP9	1
GO:0061043	BP	GO:0061043	regulation of vascular wound healing	2025-01-21	14/18870	0.0154733753550363	0.0297007988316476	0.00831225364127146	TNF	1
GO:1901031	BP	GO:1901031	regulation of response to reactive oxygen species	2025-01-21	14/18870	0.0154733753550363	0.0297007988316476	0.00831225364127146	NFE2L2	1
GO:1901298	BP	GO:1901298	regulation of hydrogen peroxide-mediated programmed cell death	2025-01-21	14/18870	0.0154733753550363	0.0297007988316476	0.00831225364127146	HGF	1
GO:1901533	BP	GO:1901533	negative regulation of hematopoietic progenitor cell differentiation	2025-01-21	14/18870	0.0154733753550363	0.0297007988316476	0.00831225364127146	NFE2L2	1
GO:1905049	BP	GO:1905049	negative regulation of metallopeptidase activity	2025-01-21	14/18870	0.0154733753550363	0.0297007988316476	0.00831225364127146	TIMP1	1
GO:0002262	BP	GO:0002262	myeloid cell homeostasis	2025-02-21	173/18870	0.0156528599987459	0.0299800706164905	0.0083904124114656	IL6/CCR2	2
GO:0050680	BP	GO:0050680	negative regulation of epithelial cell proliferation	2025-02-21	173/18870	0.0156528599987459	0.0299800706164905	0.0083904124114656	TNF/CCL2	2
GO:0046661	BP	GO:0046661	male sex differentiation	2025-02-21	174/18870	0.0158243236939729	0.0302428028127499	0.00846394230766184	IL1A/TLR9	2
GO:0071453	BP	GO:0071453	cellular response to oxygen levels	2025-02-21	174/18870	0.0158243236939729	0.0302428028127499	0.00846394230766184	PTGS2/NFE2L2	2
GO:0031214	BP	GO:0031214	biomineral tissue development	2025-02-21	175/18870	0.0159966032498673	0.0305389698406557	0.00854682948756865	PTGS2/MMP13	2
GO:0043409	BP	GO:0043409	negative regulation of MAPK cascade	2025-02-21	176/18870	0.0161696968216717	0.0308360488577609	0.00862997190254794	IL1B/TLR9	2
GO:2000058	BP	GO:2000058	regulation of ubiquitin-dependent protein catabolic process	2025-02-21	178/18870	0.0165183186477482	0.0311612037866924	0.00872097182000162	EGF/NFE2L2	2
GO:0002829	BP	GO:0002829	negative regulation of type 2 immune response	2025-01-21	15/18870	0.0165698464580031	0.0311612037866924	0.00872097182000162	CCR2	1
GO:0003198	BP	GO:0003198	epithelial to mesenchymal transition involved in endocardial cushion formation	2025-01-21	15/18870	0.0165698464580031	0.0311612037866924	0.00872097182000162	SNAI1	1
GO:0031280	BP	GO:0031280	negative regulation of cyclase activity	2025-01-21	15/18870	0.0165698464580031	0.0311612037866924	0.00872097182000162	CCR2	1
GO:0043518	BP	GO:0043518	negative regulation of DNA damage response, signal transduction by p53 class mediator	2025-01-21	15/18870	0.0165698464580031	0.0311612037866924	0.00872097182000162	SNAI1	1
GO:0050966	BP	GO:0050966	detection of mechanical stimulus involved in sensory perception of pain	2025-01-21	15/18870	0.0165698464580031	0.0311612037866924	0.00872097182000162	TNF	1
GO:0060009	BP	GO:0060009	Sertoli cell development	2025-01-21	15/18870	0.0165698464580031	0.0311612037866924	0.00872097182000162	IL1A	1
GO:0071639	BP	GO:0071639	positive regulation of monocyte chemotactic protein-1 production	2025-01-21	15/18870	0.0165698464580031	0.0311612037866924	0.00872097182000162	IL1B	1
GO:0090280	BP	GO:0090280	positive regulation of calcium ion import	2025-01-21	15/18870	0.0165698464580031	0.0311612037866924	0.00872097182000162	CCL2	1
GO:1902065	BP	GO:1902065	response to L-glutamate	2025-01-21	15/18870	0.0165698464580031	0.0311612037866924	0.00872097182000162	TNF	1
GO:1902563	BP	GO:1902563	regulation of neutrophil activation	2025-01-21	15/18870	0.0165698464580031	0.0311612037866924	0.00872097182000162	TNF	1
GO:1904294	BP	GO:1904294	positive regulation of ERAD pathway	2025-01-21	15/18870	0.0165698464580031	0.0311612037866924	0.00872097182000162	NFE2L2	1
GO:2000402	BP	GO:2000402	negative regulation of lymphocyte migration	2025-01-21	15/18870	0.0165698464580031	0.0311612037866924	0.00872097182000162	CCL2	1
GO:0046631	BP	GO:0046631	alpha-beta T cell activation	2025-02-21	181/18870	0.017047310545435	0.0320249795550025	0.00896271357637916	IL6/CCR2	2
GO:0060759	BP	GO:0060759	regulation of response to cytokine stimulus	2025-02-21	183/18870	0.0174039898876778	0.0323586007753441	0.00905608292375963	IL6/CCL5	2
GO:0006750	BP	GO:0006750	glutathione biosynthetic process	2025-01-21	16/18870	0.0176651545049072	0.0323586007753441	0.00905608292375963	NFE2L2	1
GO:0010715	BP	GO:0010715	regulation of extracellular matrix disassembly	2025-01-21	16/18870	0.0176651545049072	0.0323586007753441	0.00905608292375963	IL6	1
GO:0010958	BP	GO:0010958	regulation of amino acid import across plasma membrane	2025-01-21	16/18870	0.0176651545049072	0.0323586007753441	0.00905608292375963	TNF	1
GO:0021534	BP	GO:0021534	cell proliferation in hindbrain	2025-01-21	16/18870	0.0176651545049072	0.0323586007753441	0.00905608292375963	EGF	1
GO:0021924	BP	GO:0021924	cell proliferation in external granule layer	2025-01-21	16/18870	0.0176651545049072	0.0323586007753441	0.00905608292375963	EGF	1
GO:0021930	BP	GO:0021930	cerebellar granule cell precursor proliferation	2025-01-21	16/18870	0.0176651545049072	0.0323586007753441	0.00905608292375963	EGF	1
GO:0023035	BP	GO:0023035	CD40 signaling pathway	2025-01-21	16/18870	0.0176651545049072	0.0323586007753441	0.00905608292375963	CD40LG	1
GO:0031645	BP	GO:0031645	negative regulation of nervous system process	2025-01-21	16/18870	0.0176651545049072	0.0323586007753441	0.00905608292375963	TNF	1
GO:0034349	BP	GO:0034349	glial cell apoptotic process	2025-01-21	16/18870	0.0176651545049072	0.0323586007753441	0.00905608292375963	CCL2	1
GO:0045019	BP	GO:0045019	negative regulation of nitric oxide biosynthetic process	2025-01-21	16/18870	0.0176651545049072	0.0323586007753441	0.00905608292375963	IL10	1
GO:0045579	BP	GO:0045579	positive regulation of B cell differentiation	2025-01-21	16/18870	0.0176651545049072	0.0323586007753441	0.00905608292375963	IL10	1
GO:0045779	BP	GO:0045779	negative regulation of bone resorption	2025-01-21	16/18870	0.0176651545049072	0.0323586007753441	0.00905608292375963	IL6	1
GO:0046325	BP	GO:0046325	negative regulation of glucose import	2025-01-21	16/18870	0.0176651545049072	0.0323586007753441	0.00905608292375963	TNF	1
GO:0047484	BP	GO:0047484	regulation of response to osmotic stress	2025-01-21	16/18870	0.0176651545049072	0.0323586007753441	0.00905608292375963	PTGS2	1
GO:0051770	BP	GO:0051770	positive regulation of nitric-oxide synthase biosynthetic process	2025-01-21	16/18870	0.0176651545049072	0.0323586007753441	0.00905608292375963	CCL2	1
GO:0051956	BP	GO:0051956	negative regulation of amino acid transport	2025-01-21	16/18870	0.0176651545049072	0.0323586007753441	0.00905608292375963	TNF	1
GO:0072540	BP	GO:0072540	T-helper 17 cell lineage commitment	2025-01-21	16/18870	0.0176651545049072	0.0323586007753441	0.00905608292375963	IL6	1
GO:0090336	BP	GO:0090336	positive regulation of brown fat cell differentiation	2025-01-21	16/18870	0.0176651545049072	0.0323586007753441	0.00905608292375963	PTGS2	1
GO:1903789	BP	GO:1903789	regulation of amino acid transmembrane transport	2025-01-21	16/18870	0.0176651545049072	0.0323586007753441	0.00905608292375963	TNF	1
GO:1903798	BP	GO:1903798	regulation of miRNA processing	2025-01-21	16/18870	0.0176651545049072	0.0323586007753441	0.00905608292375963	IL6	1
GO:1904406	BP	GO:1904406	negative regulation of nitric oxide metabolic process	2025-01-21	16/18870	0.0176651545049072	0.0323586007753441	0.00905608292375963	IL10	1
GO:2000345	BP	GO:2000345	regulation of hepatocyte proliferation	2025-01-21	16/18870	0.0176651545049072	0.0323586007753441	0.00905608292375963	TNF	1
GO:2000696	BP	GO:2000696	regulation of epithelial cell differentiation involved in kidney development	2025-01-21	16/18870	0.0176651545049072	0.0323586007753441	0.00905608292375963	MMP9	1
GO:1902107	BP	GO:1902107	positive regulation of leukocyte differentiation	2025-02-21	185/18870	0.0177638666595103	0.0324719800905452	0.0090878139768861	IL10/TNF	2
GO:1903708	BP	GO:1903708	positive regulation of hemopoiesis	2025-02-21	185/18870	0.0177638666595103	0.0324719800905452	0.0090878139768861	IL10/TNF	2
GO:0051302	BP	GO:0051302	regulation of cell division	2025-02-21	186/18870	0.0179449995329941	0.0327691295819892	0.00917097611526014	IL1B/IL1A	2
GO:0008217	BP	GO:0008217	regulation of blood pressure	2025-02-21	187/18870	0.0181269263110857	0.0330671127329423	0.00925437156686356	TNF/PTGS2	2
GO:0002040	BP	GO:0002040	sprouting angiogenesis	2025-02-21	190/18870	0.0186774519672655	0.0336979698350502	0.00943092723036075	IL10/PTGS2	2
GO:0002730	BP	GO:0002730	regulation of dendritic cell cytokine production	2025-01-21	17/18870	0.0187593006678114	0.0336979698350502	0.00943092723036075	TLR9	1
GO:0007252	BP	GO:0007252	I-kappaB phosphorylation	2025-01-21	17/18870	0.0187593006678114	0.0336979698350502	0.00943092723036075	TNF	1
GO:0010421	BP	GO:0010421	hydrogen peroxide-mediated programmed cell death	2025-01-21	17/18870	0.0187593006678114	0.0336979698350502	0.00943092723036075	HGF	1
GO:0030889	BP	GO:0030889	negative regulation of B cell proliferation	2025-01-21	17/18870	0.0187593006678114	0.0336979698350502	0.00943092723036075	IL10	1
GO:0032780	BP	GO:0032780	negative regulation of ATP-dependent activity	2025-01-21	17/18870	0.0187593006678114	0.0336979698350502	0.00943092723036075	TLR9	1
GO:0033631	BP	GO:0033631	cell-cell adhesion mediated by integrin	2025-01-21	17/18870	0.0187593006678114	0.0336979698350502	0.00943092723036075	CCL5	1
GO:0036005	BP	GO:0036005	response to macrophage colony-stimulating factor	2025-01-21	17/18870	0.0187593006678114	0.0336979698350502	0.00943092723036075	TNF	1
GO:0070920	BP	GO:0070920	regulation of regulatory ncRNA processing	2025-01-21	17/18870	0.0187593006678114	0.0336979698350502	0.00943092723036075	IL6	1
GO:0097396	BP	GO:0097396	response to interleukin-17	2025-01-21	17/18870	0.0187593006678114	0.0336979698350502	0.00943092723036075	IL1B	1
GO:0097398	BP	GO:0097398	cellular response to interleukin-17	2025-01-21	17/18870	0.0187593006678114	0.0336979698350502	0.00943092723036075	IL1B	1
GO:0098712	BP	GO:0098712	L-glutamate import across plasma membrane	2025-01-21	17/18870	0.0187593006678114	0.0336979698350502	0.00943092723036075	TNF	1
GO:1901163	BP	GO:1901163	regulation of trophoblast cell migration	2025-01-21	17/18870	0.0187593006678114	0.0336979698350502	0.00943092723036075	TIMP1	1
GO:1901522	BP	GO:1901522	positive regulation of transcription from RNA polymerase II promoter involved in cellular response to chemical stimulus	2025-01-21	17/18870	0.0187593006678114	0.0336979698350502	0.00943092723036075	NFE2L2	1
GO:1902036	BP	GO:1902036	regulation of hematopoietic stem cell differentiation	2025-01-21	17/18870	0.0187593006678114	0.0336979698350502	0.00943092723036075	NFE2L2	1
GO:0071466	BP	GO:0071466	cellular response to xenobiotic stimulus	2025-02-21	192/18870	0.0190484054479941	0.0341824895323108	0.00956652798105608	IL1B/NFE2L2	2
GO:0071897	BP	GO:0071897	DNA biosynthetic process	2025-02-21	194/18870	0.0194224912260655	0.034818368417459	0.00974448907255535	TNF/HGF	2
GO:0002371	BP	GO:0002371	dendritic cell cytokine production	2025-01-21	18/18870	0.0198522861176593	0.035019432711551	0.00980076019913918	TLR9	1
GO:0002830	BP	GO:0002830	positive regulation of type 2 immune response	2025-01-21	18/18870	0.0198522861176593	0.035019432711551	0.00980076019913918	IL6	1
GO:0002923	BP	GO:0002923	regulation of humoral immune response mediated by circulating immunoglobulin	2025-01-21	18/18870	0.0198522861176593	0.035019432711551	0.00980076019913918	TNF	1
GO:0010042	BP	GO:0010042	response to manganese ion	2025-01-21	18/18870	0.0198522861176593	0.035019432711551	0.00980076019913918	PTGS2	1
GO:0016264	BP	GO:0016264	gap junction assembly	2025-01-21	18/18870	0.0198522861176593	0.035019432711551	0.00980076019913918	IL1B	1
GO:0019184	BP	GO:0019184	nonribosomal peptide biosynthetic process	2025-01-21	18/18870	0.0198522861176593	0.035019432711551	0.00980076019913918	NFE2L2	1
GO:0030949	BP	GO:0030949	positive regulation of vascular endothelial growth factor receptor signaling pathway	2025-01-21	18/18870	0.0198522861176593	0.035019432711551	0.00980076019913918	IL1B	1
GO:0036003	BP	GO:0036003	positive regulation of transcription from RNA polymerase II promoter in response to stress	2025-01-21	18/18870	0.0198522861176593	0.035019432711551	0.00980076019913918	NFE2L2	1
GO:0036499	BP	GO:0036499	PERK-mediated unfolded protein response	2025-01-21	18/18870	0.0198522861176593	0.035019432711551	0.00980076019913918	NFE2L2	1
GO:0038128	BP	GO:0038128	ERBB2 signaling pathway	2025-01-21	18/18870	0.0198522861176593	0.035019432711551	0.00980076019913918	EGF	1
GO:0046851	BP	GO:0046851	negative regulation of bone remodeling	2025-01-21	18/18870	0.0198522861176593	0.035019432711551	0.00980076019913918	IL6	1
GO:0051350	BP	GO:0051350	negative regulation of lyase activity	2025-01-21	18/18870	0.0198522861176593	0.035019432711551	0.00980076019913918	CCR2	1
GO:0060576	BP	GO:0060576	intestinal epithelial cell development	2025-01-21	18/18870	0.0198522861176593	0.035019432711551	0.00980076019913918	TLR9	1
GO:0061450	BP	GO:0061450	trophoblast cell migration	2025-01-21	18/18870	0.0198522861176593	0.035019432711551	0.00980076019913918	TIMP1	1
GO:0071318	BP	GO:0071318	cellular response to ATP	2025-01-21	18/18870	0.0198522861176593	0.035019432711551	0.00980076019913918	PTGS2	1
GO:1903236	BP	GO:1903236	regulation of leukocyte tethering or rolling	2025-01-21	18/18870	0.0198522861176593	0.035019432711551	0.00980076019913918	CCR2	1
GO:0031334	BP	GO:0031334	positive regulation of protein-containing complex assembly	2025-02-21	198/18870	0.0201800022979879	0.0355619620915591	0.0099525959069944	TNF/MMP1	2
GO:0002520	BP	GO:0002520	immune system development	2025-02-21	199/18870	0.0203713153744944	0.0358275177673061	0.0100269160000397	IL10/CD40LG	2
GO:1902075	BP	GO:1902075	cellular response to salt	2025-02-21	199/18870	0.0203713153744944	0.0358275177673061	0.0100269160000397	PTGS2/TLR9	2
GO:0032388	BP	GO:0032388	positive regulation of intracellular transport	2025-02-21	201/18870	0.0207562514312502	0.0363378291028964	0.0101697349619635	IL1B/PTGS2	2
GO:0002281	BP	GO:0002281	macrophage activation involved in immune response	2025-01-21	19/18870	0.0209441120242754	0.0363378291028964	0.0101697349619635	TNF	1
GO:0002523	BP	GO:0002523	leukocyte migration involved in inflammatory response	2025-01-21	19/18870	0.0209441120242754	0.0363378291028964	0.0101697349619635	TNF	1
GO:0010759	BP	GO:0010759	positive regulation of macrophage chemotaxis	2025-01-21	19/18870	0.0209441120242754	0.0363378291028964	0.0101697349619635	CCL5	1
GO:0032695	BP	GO:0032695	negative regulation of interleukin-12 production	2025-01-21	19/18870	0.0209441120242754	0.0363378291028964	0.0101697349619635	IL10	1
GO:0034162	BP	GO:0034162	toll-like receptor 9 signaling pathway	2025-01-21	19/18870	0.0209441120242754	0.0363378291028964	0.0101697349619635	TLR9	1
GO:0045346	BP	GO:0045346	regulation of MHC class II biosynthetic process	2025-01-21	19/18870	0.0209441120242754	0.0363378291028964	0.0101697349619635	IL10	1
GO:0046827	BP	GO:0046827	positive regulation of protein export from nucleus	2025-01-21	19/18870	0.0209441120242754	0.0363378291028964	0.0101697349619635	IL1B	1
GO:0051797	BP	GO:0051797	regulation of hair follicle development	2025-01-21	19/18870	0.0209441120242754	0.0363378291028964	0.0101697349619635	TNF	1
GO:0071800	BP	GO:0071800	podosome assembly	2025-01-21	19/18870	0.0209441120242754	0.0363378291028964	0.0101697349619635	TNF	1
GO:0097468	BP	GO:0097468	programmed cell death in response to reactive oxygen species	2025-01-21	19/18870	0.0209441120242754	0.0363378291028964	0.0101697349619635	HGF	1
GO:1903376	BP	GO:1903376	regulation of oxidative stress-induced neuron intrinsic apoptotic signaling pathway	2025-01-21	19/18870	0.0209441120242754	0.0363378291028964	0.0101697349619635	IL10	1
GO:0002695	BP	GO:0002695	negative regulation of leukocyte activation	2025-02-21	202/18870	0.0209498708603433	0.0363378291028964	0.0101697349619635	IL10/CCR2	2
GO:0050728	BP	GO:0050728	negative regulation of inflammatory response	2025-02-21	202/18870	0.0209498708603433	0.0363378291028964	0.0101697349619635	IL10/HGF	2
GO:0050777	BP	GO:0050777	negative regulation of immune response	2025-02-21	205/18870	0.0215353134995547	0.0373165943155348	0.0104436583924011	IL10/CCR2	2
GO:0002295	BP	GO:0002295	T-helper cell lineage commitment	2025-01-21	20/18870	0.0220347795563682	0.0374463883790304	0.0104799833809317	IL6	1
GO:0002755	BP	GO:0002755	MyD88-dependent toll-like receptor signaling pathway	2025-01-21	20/18870	0.0220347795563682	0.0374463883790304	0.0104799833809317	TLR9	1
GO:0003417	BP	GO:0003417	growth plate cartilage development	2025-01-21	20/18870	0.0220347795563682	0.0374463883790304	0.0104799833809317	MMP13	1
GO:0006309	BP	GO:0006309	apoptotic DNA fragmentation	2025-01-21	20/18870	0.0220347795563682	0.0374463883790304	0.0104799833809317	IL6	1
GO:0031053	BP	GO:0031053	primary miRNA processing	2025-01-21	20/18870	0.0220347795563682	0.0374463883790304	0.0104799833809317	IL6	1
GO:0032515	BP	GO:0032515	negative regulation of phosphoprotein phosphatase activity	2025-01-21	20/18870	0.0220347795563682	0.0374463883790304	0.0104799833809317	TNF	1
GO:0045342	BP	GO:0045342	MHC class II biosynthetic process	2025-01-21	20/18870	0.0220347795563682	0.0374463883790304	0.0104799833809317	IL10	1
GO:0051546	BP	GO:0051546	keratinocyte migration	2025-01-21	20/18870	0.0220347795563682	0.0374463883790304	0.0104799833809317	MMP9	1
GO:0051767	BP	GO:0051767	nitric-oxide synthase biosynthetic process	2025-01-21	20/18870	0.0220347795563682	0.0374463883790304	0.0104799833809317	CCL2	1
GO:0051769	BP	GO:0051769	regulation of nitric-oxide synthase biosynthetic process	2025-01-21	20/18870	0.0220347795563682	0.0374463883790304	0.0104799833809317	CCL2	1
GO:0060353	BP	GO:0060353	regulation of cell adhesion molecule production	2025-01-21	20/18870	0.0220347795563682	0.0374463883790304	0.0104799833809317	IL1B	1
GO:0060749	BP	GO:0060749	mammary gland alveolus development	2025-01-21	20/18870	0.0220347795563682	0.0374463883790304	0.0104799833809317	EGF	1
GO:0061377	BP	GO:0061377	mammary gland lobule development	2025-01-21	20/18870	0.0220347795563682	0.0374463883790304	0.0104799833809317	EGF	1
GO:0072567	BP	GO:0072567	chemokine (C-X-C motif) ligand 2 production	2025-01-21	20/18870	0.0220347795563682	0.0374463883790304	0.0104799833809317	TNF	1
GO:0090201	BP	GO:0090201	negative regulation of release of cytochrome c from mitochondria	2025-01-21	20/18870	0.0220347795563682	0.0374463883790304	0.0104799833809317	HGF	1
GO:1900037	BP	GO:1900037	regulation of cellular response to hypoxia	2025-01-21	20/18870	0.0220347795563682	0.0374463883790304	0.0104799833809317	NFE2L2	1
GO:1900221	BP	GO:1900221	regulation of amyloid-beta clearance	2025-01-21	20/18870	0.0220347795563682	0.0374463883790304	0.0104799833809317	TNF	1
GO:1902004	BP	GO:1902004	positive regulation of amyloid-beta formation	2025-01-21	20/18870	0.0220347795563682	0.0374463883790304	0.0104799833809317	TNF	1
GO:1903978	BP	GO:1903978	regulation of microglial cell activation	2025-01-21	20/18870	0.0220347795563682	0.0374463883790304	0.0104799833809317	IL6	1
GO:2000341	BP	GO:2000341	regulation of chemokine (C-X-C motif) ligand 2 production	2025-01-21	20/18870	0.0220347795563682	0.0374463883790304	0.0104799833809317	TNF	1
GO:0002902	BP	GO:0002902	regulation of B cell apoptotic process	2025-01-21	21/18870	0.0231242898815311	0.0388488070009723	0.0108724731372813	IL10	1
GO:0010288	BP	GO:0010288	response to lead ion	2025-01-21	21/18870	0.0231242898815311	0.0388488070009723	0.0108724731372813	PTGS2	1
GO:0034104	BP	GO:0034104	negative regulation of tissue remodeling	2025-01-21	21/18870	0.0231242898815311	0.0388488070009723	0.0108724731372813	IL6	1
GO:0036480	BP	GO:0036480	neuron intrinsic apoptotic signaling pathway in response to oxidative stress	2025-01-21	21/18870	0.0231242898815311	0.0388488070009723	0.0108724731372813	IL10	1
GO:0070886	BP	GO:0070886	positive regulation of calcineurin-NFAT signaling cascade	2025-01-21	21/18870	0.0231242898815311	0.0388488070009723	0.0108724731372813	TNF	1
GO:0071605	BP	GO:0071605	monocyte chemotactic protein-1 production	2025-01-21	21/18870	0.0231242898815311	0.0388488070009723	0.0108724731372813	IL1B	1
GO:0071637	BP	GO:0071637	regulation of monocyte chemotactic protein-1 production	2025-01-21	21/18870	0.0231242898815311	0.0388488070009723	0.0108724731372813	IL1B	1
GO:0106058	BP	GO:0106058	positive regulation of calcineurin-mediated signaling	2025-01-21	21/18870	0.0231242898815311	0.0388488070009723	0.0108724731372813	TNF	1
GO:1903975	BP	GO:1903975	regulation of glial cell migration	2025-01-21	21/18870	0.0231242898815311	0.0388488070009723	0.0108724731372813	CCR2	1
GO:1904292	BP	GO:1904292	regulation of ERAD pathway	2025-01-21	21/18870	0.0231242898815311	0.0388488070009723	0.0108724731372813	NFE2L2	1
GO:2000010	BP	GO:2000010	positive regulation of protein localization to cell surface	2025-01-21	21/18870	0.0231242898815311	0.0388488070009723	0.0108724731372813	TNF	1
GO:2001044	BP	GO:2001044	regulation of integrin-mediated signaling pathway	2025-01-21	21/18870	0.0231242898815311	0.0388488070009723	0.0108724731372813	TIMP1	1
GO:0003085	BP	GO:0003085	negative regulation of systemic arterial blood pressure	2025-01-21	22/18870	0.0242126441662405	0.0403315432570804	0.01128744109534	TNF	1
GO:0006883	BP	GO:0006883	intracellular sodium ion homeostasis	2025-01-21	22/18870	0.0242126441662405	0.0403315432570804	0.01128744109534	IL1A	1
GO:0030449	BP	GO:0030449	regulation of complement activation	2025-01-21	22/18870	0.0242126441662405	0.0403315432570804	0.01128744109534	IL1B	1
GO:0033630	BP	GO:0033630	positive regulation of cell adhesion mediated by integrin	2025-01-21	22/18870	0.0242126441662405	0.0403315432570804	0.01128744109534	CCL5	1
GO:0035584	BP	GO:0035584	calcium-mediated signaling using intracellular calcium source	2025-01-21	22/18870	0.0242126441662405	0.0403315432570804	0.01128744109534	CCL20	1
GO:0051220	BP	GO:0051220	cytoplasmic sequestering of protein	2025-01-21	22/18870	0.0242126441662405	0.0403315432570804	0.01128744109534	IL10	1
GO:0060008	BP	GO:0060008	Sertoli cell differentiation	2025-01-21	22/18870	0.0242126441662405	0.0403315432570804	0.01128744109534	IL1A	1
GO:0060713	BP	GO:0060713	labyrinthine layer morphogenesis	2025-01-21	22/18870	0.0242126441662405	0.0403315432570804	0.01128744109534	IL10	1
GO:0090370	BP	GO:0090370	negative regulation of cholesterol efflux	2025-01-21	22/18870	0.0242126441662405	0.0403315432570804	0.01128744109534	EGF	1
GO:0050866	BP	GO:0050866	negative regulation of cell activation	2025-02-21	223/18870	0.0251899439812341	0.041826545518105	0.011705841895209	IL10/CCR2	2
GO:0002689	BP	GO:0002689	negative regulation of leukocyte chemotaxis	2025-01-21	23/18870	0.0252998435758606	0.041826545518105	0.011705841895209	CCL2	1
GO:0019430	BP	GO:0019430	removal of superoxide radicals	2025-01-21	23/18870	0.0252998435758606	0.041826545518105	0.011705841895209	NFE2L2	1
GO:0043373	BP	GO:0043373	CD4-positive, alpha-beta T cell lineage commitment	2025-01-21	23/18870	0.0252998435758606	0.041826545518105	0.011705841895209	IL6	1
GO:0045932	BP	GO:0045932	negative regulation of muscle contraction	2025-01-21	23/18870	0.0252998435758606	0.041826545518105	0.011705841895209	PTGS2	1
GO:0060352	BP	GO:0060352	cell adhesion molecule production	2025-01-21	23/18870	0.0252998435758606	0.041826545518105	0.011705841895209	IL1B	1
GO:0061042	BP	GO:0061042	vascular wound healing	2025-01-21	23/18870	0.0252998435758606	0.041826545518105	0.011705841895209	TNF	1
GO:0071636	BP	GO:0071636	positive regulation of transforming growth factor beta production	2025-01-21	23/18870	0.0252998435758606	0.041826545518105	0.011705841895209	PTGS2	1
GO:0033157	BP	GO:0033157	regulation of intracellular protein transport	2025-02-21	226/18870	0.0258222733878134	0.0425705516412176	0.0119140641602405	IL1B/PTGS2	2
GO:0042180	BP	GO:0042180	cellular ketone metabolic process	2025-02-21	226/18870	0.0258222733878134	0.0425705516412176	0.0119140641602405	IL1B/PTGS2	2
GO:0072330	BP	GO:0072330	monocarboxylic acid biosynthetic process	2025-02-21	226/18870	0.0258222733878134	0.0425705516412176	0.0119140641602405	IL1B/PTGS2	2
GO:0002082	BP	GO:0002082	regulation of oxidative phosphorylation	2025-01-21	24/18870	0.0263858892746403	0.0430570848107913	0.0120502284140477	TNF	1
GO:0006925	BP	GO:0006925	inflammatory cell apoptotic process	2025-01-21	24/18870	0.0263858892746403	0.0430570848107913	0.0120502284140477	IL6	1
GO:0009651	BP	GO:0009651	response to salt stress	2025-01-21	24/18870	0.0263858892746403	0.0430570848107913	0.0120502284140477	TNF	1
GO:0010923	BP	GO:0010923	negative regulation of phosphatase activity	2025-01-21	24/18870	0.0263858892746403	0.0430570848107913	0.0120502284140477	TNF	1
GO:0030277	BP	GO:0030277	maintenance of gastrointestinal epithelium	2025-01-21	24/18870	0.0263858892746403	0.0430570848107913	0.0120502284140477	TLR9	1
GO:0032727	BP	GO:0032727	positive regulation of interferon-alpha production	2025-01-21	24/18870	0.0263858892746403	0.0430570848107913	0.0120502284140477	TLR9	1
GO:0032891	BP	GO:0032891	negative regulation of organic acid transport	2025-01-21	24/18870	0.0263858892746403	0.0430570848107913	0.0120502284140477	TNF	1
GO:0034138	BP	GO:0034138	toll-like receptor 3 signaling pathway	2025-01-21	24/18870	0.0263858892746403	0.0430570848107913	0.0120502284140477	TNF	1
GO:0045822	BP	GO:0045822	negative regulation of heart contraction	2025-01-21	24/18870	0.0263858892746403	0.0430570848107913	0.0120502284140477	TNF	1
GO:0060706	BP	GO:0060706	cell differentiation involved in embryonic placenta development	2025-01-21	24/18870	0.0263858892746403	0.0430570848107913	0.0120502284140477	SNAI1	1
GO:1905048	BP	GO:1905048	regulation of metallopeptidase activity	2025-01-21	24/18870	0.0263858892746403	0.0430570848107913	0.0120502284140477	TIMP1	1
GO:0008406	BP	GO:0008406	gonad development	2025-02-21	233/18870	0.0273229521634242	0.0441736191421768	0.0123627087824805	IL1A/TLR9	2
GO:0002363	BP	GO:0002363	alpha-beta T cell lineage commitment	2025-01-21	25/18870	0.0274707824257188	0.0441736191421768	0.0123627087824805	IL6	1
GO:0014856	BP	GO:0014856	skeletal muscle cell proliferation	2025-01-21	25/18870	0.0274707824257188	0.0441736191421768	0.0123627087824805	HGF	1
GO:0045662	BP	GO:0045662	negative regulation of myoblast differentiation	2025-01-21	25/18870	0.0274707824257188	0.0441736191421768	0.0123627087824805	TNF	1
GO:0046641	BP	GO:0046641	positive regulation of alpha-beta T cell proliferation	2025-01-21	25/18870	0.0274707824257188	0.0441736191421768	0.0123627087824805	CCR2	1
GO:0046697	BP	GO:0046697	decidualization	2025-01-21	25/18870	0.0274707824257188	0.0441736191421768	0.0123627087824805	PTGS2	1
GO:0070233	BP	GO:0070233	negative regulation of T cell apoptotic process	2025-01-21	25/18870	0.0274707824257188	0.0441736191421768	0.0123627087824805	CCL5	1
GO:0071450	BP	GO:0071450	cellular response to oxygen radical	2025-01-21	25/18870	0.0274707824257188	0.0441736191421768	0.0123627087824805	NFE2L2	1
GO:0071451	BP	GO:0071451	cellular response to superoxide	2025-01-21	25/18870	0.0274707824257188	0.0441736191421768	0.0123627087824805	NFE2L2	1
GO:0071676	BP	GO:0071676	negative regulation of mononuclear cell migration	2025-01-21	25/18870	0.0274707824257188	0.0441736191421768	0.0123627087824805	CCL2	1
GO:0090200	BP	GO:0090200	positive regulation of release of cytochrome c from mitochondria	2025-01-21	25/18870	0.0274707824257188	0.0441736191421768	0.0123627087824805	MMP9	1
GO:0090335	BP	GO:0090335	regulation of brown fat cell differentiation	2025-01-21	25/18870	0.0274707824257188	0.0441736191421768	0.0123627087824805	PTGS2	1
GO:1902993	BP	GO:1902993	positive regulation of amyloid precursor protein catabolic process	2025-01-21	25/18870	0.0274707824257188	0.0441736191421768	0.0123627087824805	TNF	1
GO:1903306	BP	GO:1903306	negative regulation of regulated secretory pathway	2025-01-21	25/18870	0.0274707824257188	0.0441736191421768	0.0123627087824805	CCR2	1
GO:1903523	BP	GO:1903523	negative regulation of blood circulation	2025-01-21	25/18870	0.0274707824257188	0.0441736191421768	0.0123627087824805	TNF	1
GO:1905563	BP	GO:1905563	negative regulation of vascular endothelial cell proliferation	2025-01-21	25/18870	0.0274707824257188	0.0441736191421768	0.0123627087824805	CCL2	1
GO:0072593	BP	GO:0072593	reactive oxygen species metabolic process	2025-02-21	234/18870	0.0275401948900851	0.0442449032660384	0.012382658808791	TNF/NFE2L2	2
GO:0002573	BP	GO:0002573	myeloid leukocyte differentiation	2025-02-21	235/18870	0.0277581475524493	0.0445139748022914	0.0124579628728217	TNF/MMP9	2
GO:1903050	BP	GO:1903050	regulation of proteolysis involved in protein catabolic process	2025-02-21	235/18870	0.0277581475524493	0.0445139748022914	0.0124579628728217	EGF/NFE2L2	2
GO:0002221	BP	GO:0002221	pattern recognition receptor signaling pathway	2025-02-21	236/18870	0.0279768084651249	0.0448238784127887	0.0125446944597195	TNF/TLR9	2
GO:0045137	BP	GO:0045137	development of primary sexual characteristics	2025-02-21	238/18870	0.0284162483126248	0.0452969250657764	0.0126770842915916	IL1A/TLR9	2
GO:0043369	BP	GO:0043369	CD4-positive or CD8-positive, alpha-beta T cell lineage commitment	2025-01-21	26/18870	0.0285545241911244	0.0452969250657764	0.0126770842915916	IL6	1
GO:0061311	BP	GO:0061311	cell surface receptor signaling pathway involved in heart development	2025-01-21	26/18870	0.0285545241911244	0.0452969250657764	0.0126770842915916	SNAI1	1
GO:0062149	BP	GO:0062149	detection of stimulus involved in sensory perception of pain	2025-01-21	26/18870	0.0285545241911244	0.0452969250657764	0.0126770842915916	TNF	1
GO:0070102	BP	GO:0070102	interleukin-6-mediated signaling pathway	2025-01-21	26/18870	0.0285545241911244	0.0452969250657764	0.0126770842915916	IL6	1
GO:0071280	BP	GO:0071280	cellular response to copper ion	2025-01-21	26/18870	0.0285545241911244	0.0452969250657764	0.0126770842915916	NFE2L2	1
GO:0098581	BP	GO:0098581	detection of external biotic stimulus	2025-01-21	26/18870	0.0285545241911244	0.0452969250657764	0.0126770842915916	TLR9	1
GO:1900407	BP	GO:1900407	regulation of cellular response to oxidative stress	2025-01-21	26/18870	0.0285545241911244	0.0452969250657764	0.0126770842915916	NFE2L2	1
GO:1904753	BP	GO:1904753	negative regulation of vascular associated smooth muscle cell migration	2025-01-21	26/18870	0.0285545241911244	0.0452969250657764	0.0126770842915916	NFE2L2	1
GO:1905523	BP	GO:1905523	positive regulation of macrophage migration	2025-01-21	26/18870	0.0285545241911244	0.0452969250657764	0.0126770842915916	CCL5	1
GO:2000737	BP	GO:2000737	negative regulation of stem cell differentiation	2025-01-21	26/18870	0.0285545241911244	0.0452969250657764	0.0126770842915916	NFE2L2	1
GO:0001783	BP	GO:0001783	B cell apoptotic process	2025-01-21	27/18870	0.0296371157317733	0.0465537597068995	0.013028829993159	IL10	1
GO:0002092	BP	GO:0002092	positive regulation of receptor internalization	2025-01-21	27/18870	0.0296371157317733	0.0465537597068995	0.013028829993159	EGF	1
GO:0032740	BP	GO:0032740	positive regulation of interleukin-17 production	2025-01-21	27/18870	0.0296371157317733	0.0465537597068995	0.013028829993159	IL6	1
GO:0032753	BP	GO:0032753	positive regulation of interleukin-4 production	2025-01-21	27/18870	0.0296371157317733	0.0465537597068995	0.013028829993159	CD40LG	1
GO:0036010	BP	GO:0036010	protein localization to endosome	2025-01-21	27/18870	0.0296371157317733	0.0465537597068995	0.013028829993159	EGF	1
GO:0045672	BP	GO:0045672	positive regulation of osteoclast differentiation	2025-01-21	27/18870	0.0296371157317733	0.0465537597068995	0.013028829993159	TNF	1
GO:0045742	BP	GO:0045742	positive regulation of epidermal growth factor receptor signaling pathway	2025-01-21	27/18870	0.0296371157317733	0.0465537597068995	0.013028829993159	MMP9	1
GO:0050996	BP	GO:0050996	positive regulation of lipid catabolic process	2025-01-21	27/18870	0.0296371157317733	0.0465537597068995	0.013028829993159	IL1B	1
GO:0060669	BP	GO:0060669	embryonic placenta morphogenesis	2025-01-21	27/18870	0.0296371157317733	0.0465537597068995	0.013028829993159	IL10	1
GO:0090330	BP	GO:0090330	regulation of platelet aggregation	2025-01-21	27/18870	0.0296371157317733	0.0465537597068995	0.013028829993159	IL6	1
GO:2000272	BP	GO:2000272	negative regulation of signaling receptor activity	2025-01-21	27/18870	0.0296371157317733	0.0465537597068995	0.013028829993159	TNF	1
GO:0050807	BP	GO:0050807	regulation of synapse organization	2025-02-21	244/18870	0.0297513913730361	0.0466916853932702	0.0130674307491608	IL10/TNF	2
GO:0000303	BP	GO:0000303	response to superoxide	2025-01-21	28/18870	0.0307185582074742	0.0476164645676489	0.0133262453050646	NFE2L2	1
GO:0001963	BP	GO:0001963	synaptic transmission, dopaminergic	2025-01-21	28/18870	0.0307185582074742	0.0476164645676489	0.0133262453050646	PTGS2	1
GO:0003272	BP	GO:0003272	endocardial cushion formation	2025-01-21	28/18870	0.0307185582074742	0.0476164645676489	0.0133262453050646	SNAI1	1
GO:0010758	BP	GO:0010758	regulation of macrophage chemotaxis	2025-01-21	28/18870	0.0307185582074742	0.0476164645676489	0.0133262453050646	CCL5	1
GO:0030194	BP	GO:0030194	positive regulation of blood coagulation	2025-01-21	28/18870	0.0307185582074742	0.0476164645676489	0.0133262453050646	NFE2L2	1
GO:0035308	BP	GO:0035308	negative regulation of protein dephosphorylation	2025-01-21	28/18870	0.0307185582074742	0.0476164645676489	0.0133262453050646	TNF	1
GO:0042634	BP	GO:0042634	regulation of hair cycle	2025-01-21	28/18870	0.0307185582074742	0.0476164645676489	0.0133262453050646	TNF	1
GO:0042832	BP	GO:0042832	defense response to protozoan	2025-01-21	28/18870	0.0307185582074742	0.0476164645676489	0.0133262453050646	IL10	1
GO:0051953	BP	GO:0051953	negative regulation of amine transport	2025-01-21	28/18870	0.0307185582074742	0.0476164645676489	0.0133262453050646	TNF	1
GO:0060575	BP	GO:0060575	intestinal epithelial cell differentiation	2025-01-21	28/18870	0.0307185582074742	0.0476164645676489	0.0133262453050646	TLR9	1
GO:0060964	BP	GO:0060964	regulation of miRNA-mediated gene silencing	2025-01-21	28/18870	0.0307185582074742	0.0476164645676489	0.0133262453050646	IL6	1
GO:1900048	BP	GO:1900048	positive regulation of hemostasis	2025-01-21	28/18870	0.0307185582074742	0.0476164645676489	0.0133262453050646	NFE2L2	1
GO:1903055	BP	GO:1903055	positive regulation of extracellular matrix organization	2025-01-21	28/18870	0.0307185582074742	0.0476164645676489	0.0133262453050646	IL6	1
GO:1903672	BP	GO:1903672	positive regulation of sprouting angiogenesis	2025-01-21	28/18870	0.0307185582074742	0.0476164645676489	0.0133262453050646	IL10	1
GO:0050803	BP	GO:0050803	regulation of synapse structure or activity	2025-02-21	250/18870	0.0311114897716515	0.0481832027718993	0.0134848562477747	IL10/TNF	2
GO:0042593	BP	GO:0042593	glucose homeostasis	2025-02-21	251/18870	0.0313405739231218	0.0484529118320656	0.0135603387332849	IL6/ICAM1	2
GO:1901617	BP	GO:1901617	organic hydroxy compound biosynthetic process	2025-02-21	251/18870	0.0313405739231218	0.0484529118320656	0.0135603387332849	TNF/SNAI1	2
GO:0033500	BP	GO:0033500	carbohydrate homeostasis	2025-02-21	252/18870	0.0315703397042173	0.0487653933784932	0.0136477917976568	IL6/ICAM1	2
GO:0000305	BP	GO:0000305	response to oxygen radical	2025-01-21	29/18870	0.0317988527769278	0.0488191264564845	0.0136628298771281	NFE2L2	1
GO:0001773	BP	GO:0001773	myeloid dendritic cell activation	2025-01-21	29/18870	0.0317988527769278	0.0488191264564845	0.0136628298771281	IL10	1
GO:0003416	BP	GO:0003416	endochondral bone growth	2025-01-21	29/18870	0.0317988527769278	0.0488191264564845	0.0136628298771281	MMP13	1
GO:0010800	BP	GO:0010800	positive regulation of peptidyl-threonine phosphorylation	2025-01-21	29/18870	0.0317988527769278	0.0488191264564845	0.0136628298771281	EGF	1
GO:0015813	BP	GO:0015813	L-glutamate transmembrane transport	2025-01-21	29/18870	0.0317988527769278	0.0488191264564845	0.0136628298771281	TNF	1
GO:1900368	BP	GO:1900368	regulation of post-transcriptional gene silencing by regulatory ncRNA	2025-01-21	29/18870	0.0317988527769278	0.0488191264564845	0.0136628298771281	IL6	1
GO:1901186	BP	GO:1901186	positive regulation of ERBB signaling pathway	2025-01-21	29/18870	0.0317988527769278	0.0488191264564845	0.0136628298771281	MMP9	1
GO:0002758	BP	GO:0002758	innate immune response-activating signaling pathway	2025-02-21	255/18870	0.032263710414219	0.049489726235376	0.0138505081778203	TNF/TLR9	2
GO:0031093	CC	GO:0031093	platelet alpha granule lumen	2025-03-21	67/19886	4.65512973236293e-05	0.00265342394744687	0.00191105325854899	TIMP1/EGF/HGF	3
GO:0031091	CC	GO:0031091	platelet alpha granule	2025-03-21	91/19886	0.000116144110337733	0.00331010714462539	0.00238401068587978	TIMP1/EGF/HGF	3
GO:0009897	CC	GO:0009897	external side of plasma membrane	2025-04-21	387/19886	0.000650138611047954	0.0123526336099111	0.00889663362486673	TNF/ICAM1/CD40LG/CCR2	4
GO:0045121	CC	GO:0045121	membrane raft	2025-03-21	286/19886	0.00323147123230284	0.0295376199324058	0.0212736320842812	TNF/ICAM1/PTGS2	3
GO:0098857	CC	GO:0098857	membrane microdomain	2025-03-21	287/19886	0.00326339356036534	0.0295376199324058	0.0212736320842812	TNF/ICAM1/PTGS2	3
GO:0005788	CC	GO:0005788	endoplasmic reticulum lumen	2025-03-21	313/19886	0.00416277121247941	0.0295376199324058	0.0212736320842812	IL6/TIMP1/PTGS2	3
GO:0034774	CC	GO:0034774	secretory granule lumen	2025-03-21	322/19886	0.00450593847437376	0.0295376199324058	0.0212736320842812	TIMP1/EGF/HGF	3
GO:0060205	CC	GO:0060205	cytoplasmic vesicle lumen	2025-03-21	325/19886	0.00462404837180821	0.0295376199324058	0.0212736320842812	TIMP1/EGF/HGF	3
GO:0031983	CC	GO:0031983	vesicle lumen	2025-03-21	326/19886	0.00466383472616934	0.0295376199324058	0.0212736320842812	TIMP1/EGF/HGF	3
GO:0005126	MF	GO:0005126	cytokine receptor binding	2025-11-21	273/18496	1.83326986946627e-15	1.53994669035167e-13	7.33307947786509e-14	IL6/IL1B/IL10/TNF/CCL2/IL1A/CCL5/CD40LG/CCR2/CCL20/TLR9	11
GO:0005125	MF	GO:0005125	cytokine activity	2025-10-21	237/18496	3.07598844367204e-14	1.29191514634226e-12	6.15197688734408e-13	IL6/IL1B/IL10/TNF/CCL2/IL1A/CCL5/TIMP1/CD40LG/CCL20	10
GO:0070851	MF	GO:0070851	growth factor receptor binding	2025-06-21	138/18496	7.6535652194762e-09	2.14299826145334e-07	1.02047536259683e-07	IL6/IL1B/IL10/IL1A/EGF/TLR9	6
GO:0048020	MF	GO:0048020	CCR chemokine receptor binding	2025-04-21	50/18496	2.7333565121969e-07	5.74004867561348e-06	2.7333565121969e-06	CCL2/CCL5/CCR2/CCL20	4
GO:0005149	MF	GO:0005149	interleukin-1 receptor binding	2025-03-21	17/18496	8.49002190577965e-07	1.23239652277203e-05	5.86855487034299e-06	IL1B/IL1A/TLR9	3
GO:0008083	MF	GO:0008083	growth factor activity	2025-05-21	162/18496	8.80283230551449e-07	1.23239652277203e-05	5.86855487034299e-06	IL6/IL10/TIMP1/EGF/HGF	5
GO:0042379	MF	GO:0042379	chemokine receptor binding	2025-04-21	74/18496	1.34171964355039e-06	1.61006357226046e-05	7.66696939171649e-06	CCL2/CCL5/CCR2/CCL20	4
GO:0008009	MF	GO:0008009	chemokine activity	2025-03-21	49/18496	2.24717356700934e-05	0.00023595322453598	0.000112358678350467	CCL2/CCL5/CCL20	3
GO:0004222	MF	GO:0004222	metalloendopeptidase activity	2025-03-21	110/18496	0.000251771692283766	0.00234986912798182	0.00111898529903896	MMP9/MMP1/MMP13	3
GO:0001664	MF	GO:0001664	G protein-coupled receptor binding	2025-04-21	291/18496	0.000290799616321114	0.00244271677709736	0.00116319846528446	CCL2/CCL5/CCR2/CCL20	4
GO:0030295	MF	GO:0030295	protein kinase activator activity	2025-03-21	124/18496	0.000358107657046173	0.00273464029017078	0.00130220966198608	CCL5/EGF/CD40LG	3
GO:0019209	MF	GO:0019209	kinase activator activity	2025-03-21	133/18496	0.000439715464459552	0.00307800825121686	0.00146571821486517	CCL5/EGF/CD40LG	3
GO:0005164	MF	GO:0005164	tumor necrosis factor receptor binding	2025-02-21	31/18496	0.000559688689096202	0.00361644999108315	0.00172211904337293	TNF/CD40LG	2
GO:0030296	MF	GO:0030296	protein tyrosine kinase activator activity	2025-02-21	33/18496	0.000634648404154812	0.00377628237794086	0.00179822970378136	CCL5/EGF	2
GO:0005178	MF	GO:0005178	integrin binding	2025-03-21	154/18496	0.000674336138918011	0.00377628237794086	0.00179822970378136	IL1B/ICAM1/CD40LG	3
GO:0004252	MF	GO:0004252	serine-type endopeptidase activity	2025-03-21	174/18496	0.000960745107937747	0.00484358363996128	0.00230646839998156	MMP9/MMP1/MMP13	3
GO:0042056	MF	GO:0042056	chemoattractant activity	2025-02-21	41/18496	0.000980249069992164	0.00484358363996128	0.00230646839998156	CCL5/HGF	2
GO:0008237	MF	GO:0008237	metallopeptidase activity	2025-03-21	185/18496	0.00114667536630946	0.00535115170944414	0.00254816748068768	MMP9/MMP1/MMP13	3
GO:0008236	MF	GO:0008236	serine-type peptidase activity	2025-03-21	192/18496	0.00127605903123246	0.00559260432429061	0.00266314491632886	MMP9/MMP1/MMP13	3
GO:0017171	MF	GO:0017171	serine hydrolase activity	2025-03-21	196/18496	0.00135396683253016	0.00559260432429061	0.00266314491632886	MMP9/MMP1/MMP13	3
GO:0032813	MF	GO:0032813	tumor necrosis factor receptor superfamily binding	2025-02-21	49/18496	0.00139815108107265	0.00559260432429061	0.00266314491632886	TNF/CD40LG	2
GO:0019887	MF	GO:0019887	protein kinase regulator activity	2025-03-21	226/18496	0.00203495022914028	0.00776980996580833	0.00369990950752778	CCL5/EGF/CD40LG	3
GO:0005518	MF	GO:0005518	collagen binding	2025-02-21	68/18496	0.00267338497686397	0.00976366687202493	0.00464936517715473	MMP9/MMP13	2
GO:0019207	MF	GO:0019207	kinase regulator activity	2025-03-21	256/18496	0.00289821361859297	0.0101437476650754	0.00483035603098828	CCL5/EGF/CD40LG	3
GO:0004175	MF	GO:0004175	endopeptidase activity	2025-03-21	389/18496	0.00926687898988062	0.0311367134059989	0.014827006383809	MMP9/MMP1/MMP13	3
GO:0002020	MF	GO:0002020	protease binding	2025-02-21	142/18496	0.0111704634726017	0.0351515349701531	0.0167388261762634	TNF/TIMP1	2
GO:0045322	MF	GO:0045322	unmethylated CpG binding	2025-01-21	10/18496	0.0112987076689778	0.0351515349701531	0.0167388261762634	TLR9	1
GO:0031731	MF	GO:0031731	CCR6 chemokine receptor binding	2025-01-21	11/18496	0.0124218672026222	0.0372656016078665	0.0177455245751745	CCL20	1
GO:0035197	MF	GO:0035197	siRNA binding	2025-01-21	12/18496	0.0135438115244371	0.0392303506225074	0.0186811193440511	TLR9	1
GO:0016004	MF	GO:0016004	phospholipase activator activity	2025-01-21	15/18496	0.0169023657041786	0.0473266239717	0.0225364876055714	CCL5	1
GO:0008191	MF	GO:0008191	metalloendopeptidase inhibitor activity	2025-01-21	16/18496	0.0180194616578723	0.0488269283632668	0.0232509182682223	TIMP1	1
