# Supplementary material for: Identification and validation of biomarkers associated with lactic acid metabolism in diabetic nephropathy
Source: PeerJ. 2026 Mar 3;14:e20761. doi: 10.7717/peerj.20761 (PMC12965171; doi:10.7717/peerj.20761)
Supplement: Supplemental Information 64 [file peerj-14-20761-s064.xlsx]

## Sheet: Supplemental Table S5
	category	subcategory	ID	Description	GeneRatio	BgRatio	pvalue	p.adjust	qvalue	geneID	Count
hsa05144	Human Diseases	Infectious disease: parasitic	hsa05144	Malaria	45921	50/8848	7.67789451970029e-16	1.00580418208074e-13	4.52591676950754e-14	IL6/IL1B/IL10/TNF/ICAM1/CCL2/CD40LG/TLR9/HGF	9
hsa05323	Human Diseases	Immune disease	hsa05323	Rheumatoid arthritis	45921	94/8848	3.08797394314767e-13	1.48769444714258e-11	6.69432615829527e-12	IL6/IL1B/TNF/ICAM1/CCL2/IL1A/CCL5/MMP1/CCL20	9
hsa04657	Organismal Systems	Immune system	hsa04657	IL-17 signaling pathway	45921	95/8848	3.40693384841813e-13	1.48769444714258e-11	6.69432615829527e-12	IL6/IL1B/TNF/CCL2/MMP9/MMP1/PTGS2/CCL20/MMP13	9
hsa04668	Environmental Information Processing	Signal transduction	hsa04668	TNF signaling pathway	45921	119/8848	2.72272680724939e-12	8.91693029374176e-11	4.01243950542016e-11	IL6/IL1B/TNF/ICAM1/CCL2/MMP9/CCL5/PTGS2/CCL20	9
hsa05417	Human Diseases	Cardiovascular disease	hsa05417	Lipid and atherosclerosis	45951	216/8848	1.70456020533273e-11	4.46594773797176e-10	2.00958676839228e-10	IL6/IL1B/TNF/ICAM1/CCL2/MMP9/CCL5/MMP1/CD40LG/NFE2L2	10
hsa05143	Human Diseases	Infectious disease: parasitic	hsa05143	African trypanosomiasis	45829	37/8848	1.81251455825581e-10	3.95732345219185e-09	1.78071605723378e-09	IL6/IL1B/IL10/TNF/ICAM1/TLR9	6
hsa04060	Environmental Information Processing	Signaling molecules and interaction	hsa04060	Cytokine-cytokine receptor interaction	45951	298/8848	4.10685359597239e-10	7.6856831581769e-09	3.45840302818728e-09	IL6/IL1B/IL10/TNF/CCL2/IL1A/CCL5/CD40LG/CCR2/CCL20	10
hsa04061	Environmental Information Processing	Signaling molecules and interaction	hsa04061	Viral protein interaction with cytokine and cytokine receptor	45859	100/8848	1.94612788115423e-09	3.18678440539005e-08	1.43398896506101e-08	IL6/IL10/TNF/CCL2/CCL5/CCR2/CCL20	7
hsa05142	Human Diseases	Infectious disease: parasitic	hsa05142	Chagas disease	45859	103/8848	2.39876428361982e-09	3.49153467949106e-08	1.57112046646444e-08	IL6/IL1B/IL10/TNF/CCL2/CCL5/TLR9	7
hsa05418	Human Diseases	Cardiovascular disease	hsa05418	Fluid shear stress and atherosclerosis	45859	141/8848	2.16940819907098e-08	2.84192474078298e-07	1.27880904366289e-07	IL1B/TNF/ICAM1/CCL2/IL1A/MMP9/NFE2L2	7
hsa05164	Human Diseases	Infectious disease: viral	hsa05164	Influenza A	45859	172/8848	8.5825153531945e-08	9.82342693349102e-07	4.42034478325028e-07	IL6/IL1B/TNF/ICAM1/CCL2/IL1A/CCL5	7
hsa04933	Human Diseases	Endocrine and metabolic disease	hsa04933	AGE-RAGE signaling pathway in diabetic complications	45829	101/8848	8.99855902304521e-08	9.82342693349102e-07	4.42034478325028e-07	IL6/IL1B/TNF/ICAM1/CCL2/IL1A	6
hsa05321	Human Diseases	Immune disease	hsa05321	Inflammatory bowel disease	45798	65/8848	3.40081334049181e-07	3.42697344311097e-06	1.54206920702462e-06	IL6/IL1B/IL10/TNF/IL1A	5
hsa05140	Human Diseases	Infectious disease: parasitic	hsa05140	Leishmaniasis	45798	77/8848	7.98833577542032e-07	7.44303845366971e-06	3.34921778550023e-06	IL1B/IL10/TNF/IL1A/PTGS2	5
hsa05133	Human Diseases	Infectious disease: bacterial	hsa05133	Pertussis	45798	78/8848	8.52256311488899e-07	7.44303845366971e-06	3.34921778550023e-06	IL6/IL1B/IL10/TNF/IL1A	5
hsa05152	Human Diseases	Infectious disease: bacterial	hsa05152	Tuberculosis	45829	180/8848	2.74558205529587e-06	2.24794530777349e-05	1.01153023089848e-05	IL6/IL1B/IL10/TNF/IL1A/TLR9	6
hsa05332	Human Diseases	Immune disease	hsa05332	Graft-versus-host disease	45768	44/8848	2.99352434015819e-06	2.30677463859249e-05	1.03800224798055e-05	IL6/IL1B/TNF/IL1A	4
hsa04064	Environmental Information Processing	Signal transduction	hsa04064	NF-kappa B signaling pathway	45798	105/8848	3.74184148336008e-06	2.57990123326405e-05	1.1609037289095e-05	IL1B/TNF/ICAM1/PTGS2/CD40LG	5
hsa04625	Organismal Systems	Immune system	hsa04625	C-type lectin receptor signaling pathway	45798	105/8848	3.74184148336008e-06	2.57990123326405e-05	1.1609037289095e-05	IL6/IL1B/IL10/TNF/PTGS2	5
hsa04620	Organismal Systems	Immune system	hsa04620	Toll-like receptor signaling pathway	45798	109/8848	4.49984766779043e-06	2.94740022240273e-05	1.32627089155928e-05	IL6/IL1B/TNF/CCL5/TLR9	5
hsa05163	Human Diseases	Infectious disease: viral	hsa05163	Human cytomegalovirus infection	45829	226/8848	1.0225727503957e-05	6.37890620484935e-05	2.87037965023354e-05	IL6/IL1B/TNF/CCL2/CCL5/PTGS2	6
hsa05135	Human Diseases	Infectious disease: bacterial	hsa05135	Yersinia infection	45798	138/8848	1.42864098443892e-05	8.50690768006814e-05	3.82793756596075e-05	IL6/IL1B/IL10/TNF/CCL2	5
hsa01523	Human Diseases	Drug resistance: antineoplastic	hsa01523	Antifolate resistance	45737	30/8848	4.4898602613326e-05	0.000255726823580248	0.000115071933471224	IL6/IL1B/TNF	3
hsa05310	Human Diseases	Immune disease	hsa05310	Asthma	45737	31/8848	4.96333220288642e-05	0.000270915216074217	0.000121906404983175	IL10/TNF/CD40LG	3
hsa04621	Organismal Systems	Immune system	hsa04621	NOD-like receptor signaling pathway	45798	189/8848	6.49820988598935e-05	0.000340506198025842	0.000153220948890696	IL6/IL1B/TNF/CCL2/CCL5	5
hsa04640	Organismal Systems	Immune system	hsa04640	Hematopoietic cell lineage	45768	99/8848	7.62609282297148e-05	0.000384237753772794	0.000172899270480325	IL6/IL1B/TNF/IL1A	4
hsa05146	Human Diseases	Infectious disease: parasitic	hsa05146	Amoebiasis	45768	103/8848	8.9017597815865e-05	0.000431173172209789	0.000194019265920034	IL6/IL1B/IL10/TNF	4
hsa05330	Human Diseases	Immune disease	hsa05330	Allograft rejection	45737	38/8848	9.2159151312016e-05	0.000431173172209789	0.000194019265920034	IL10/TNF/CD40LG	3
hsa05219	Human Diseases	Cancer: specific types	hsa05219	Bladder cancer	45737	41/8848	0.000115923080470178	0.000523652535917013	0.00023563312182686	MMP9/EGF/MMP1	3
hsa04940	Human Diseases	Endocrine and metabolic disease	hsa04940	Type I diabetes mellitus	45737	43/8848	0.000133794106079302	0.000584234263212951	0.000262893682120733	IL1B/TNF/IL1A	3
hsa05171	Human Diseases	Infectious disease: viral	hsa05171	Coronavirus disease - COVID-19	45798	238/8848	0.000193068302129924	0.000810240337985229	0.000364591875670332	IL6/IL1B/TNF/CCL2/MMP1	5
hsa04672	Organismal Systems	Immune system	hsa04672	Intestinal immune network for IgA production	45737	49/8848	0.000197921303935323	0.000810240337985229	0.000364591875670332	IL6/IL10/CD40LG	3
hsa05162	Human Diseases	Infectious disease: viral	hsa05162	Measles	45768	139/8848	0.000283616263223067	0.00112587062067339	0.000506619162376132	IL6/IL1B/IL1A/TLR9	4
hsa05134	Human Diseases	Infectious disease: bacterial	hsa05134	Legionellosis	45737	56/8848	0.000294619349976033	0.00113515102490766	0.000510795157853185	IL6/IL1B/TNF	3
hsa05020	Human Diseases	Neurodegenerative disease	hsa05020	Prion disease	45798	278/8848	0.000397331306495012	0.00148715431859562	0.000669189568833705	IL6/IL1B/TNF/IL1A/CCL5	5
hsa04932	Human Diseases	Endocrine and metabolic disease	hsa04932	Non-alcoholic fatty liver disease	45768	157/8848	0.000451207711974956	0.00164189472968664	0.000738819645339109	IL6/IL1B/TNF/IL1A	4
hsa04010	Environmental Information Processing	Signal transduction	hsa04010	MAPK signaling pathway	45798	300/8848	0.000563723568843512	0.00199588614914865	0.000898108672979707	IL1B/TNF/IL1A/EGF/HGF	5
hsa01521	Human Diseases	Drug resistance: antineoplastic	hsa01521	EGFR tyrosine kinase inhibitor resistance	45737	80/8848	0.000841824738453421	0.00290208001940521	0.00130587771062026	IL6/EGF/HGF	3
hsa04623	Organismal Systems	Immune system	hsa04623	Cytosolic DNA-sensing pathway	45737	83/8848	0.000937128289464074	0.00314778989537933	0.00141644221889307	IL6/IL1B/CCL5	3
hsa04062	Organismal Systems	Immune system	hsa04062	Chemokine signaling pathway	45768	193/8848	0.000981688582125821	0.00321503010646206	0.00144669896313279	CCL2/CCL5/CCR2/CCL20	4
hsa05010	Human Diseases	Neurodegenerative disease	hsa05010	Alzheimer disease	45798	391/8848	0.0018581536883557	0.0059370276384048	0.00267154317196198	IL6/IL1B/TNF/IL1A/PTGS2	5
hsa04066	Environmental Information Processing	Signal transduction	hsa04066	HIF-1 signaling pathway	45737	109/8848	0.00205793563816708	0.00641879925237828	0.0028883307202345	IL6/TIMP1/EGF	3
hsa05145	Human Diseases	Infectious disease: parasitic	hsa05145	Toxoplasmosis	45737	111/8848	0.0021677804876622	0.00660416846241274	0.00297174314098122	IL10/TNF/CD40LG	3
hsa05132	Human Diseases	Infectious disease: bacterial	hsa05132	Salmonella infection	45768	251/8848	0.00258587996647438	0.00769886990018509	0.00346433679719056	IL6/IL1B/TNF/TLR9	4
hsa04660	Organismal Systems	Immune system	hsa04660	T cell receptor signaling pathway	45737	122/8848	0.00283736423633319	0.00825988255465883	0.00371678122186336	IL10/TNF/CD40LG	3
hsa04926	Organismal Systems	Endocrine system	hsa04926	Relaxin signaling pathway	45737	130/8848	0.00339652511131147	0.00967271281699572	0.00435252645843118	MMP9/MMP1/MMP13	3
hsa04068	Environmental Information Processing	Signal transduction	hsa04068	FoxO signaling pathway	45737	133/8848	0.0036224513742112	0.0100966197876951	0.00454327607963779	IL6/IL10/EGF	3
hsa05322	Human Diseases	Immune disease	hsa05322	Systemic lupus erythematosus	45737	139/8848	0.00410155282711645	0.0111938212573386	0.00503699469996757	IL10/TNF/CD40LG	3
hsa04380	Organismal Systems	Development and regeneration	hsa04380	Osteoclast differentiation	45737	142/8848	0.00435495438995031	0.0116428372466019	0.00523904287512819	IL1B/TNF/IL1A	3
hsa04936	Human Diseases	Endocrine and metabolic disease	hsa04936	Alcoholic liver disease	45737	144/8848	0.00452909297104687	0.0118662235841428	0.00533956223954999	IL6/IL1B/TNF	3
hsa05022	Human Diseases	Neurodegenerative disease	hsa05022	Pathways of neurodegeneration - multiple diseases	45798	483/8848	0.00466103336985277	0.0119724582637395	0.00538736571128494	IL6/IL1B/TNF/IL1A/PTGS2	5
hsa04217	Cellular Processes	Cell growth and death	hsa04217	Necroptosis	45737	159/8848	0.00597106558127109	0.0150424921374329	0.00676881928241257	IL1B/TNF/IL1A	3
hsa05161	Human Diseases	Infectious disease: viral	hsa05161	Hepatitis B	45737	163/8848	0.00639705348852454	0.0158115850376739	0.0071148956376837	IL6/TNF/MMP9	3
hsa05320	Human Diseases	Immune disease	hsa05320	Autoimmune thyroid disease	45709	53/8848	0.00687378149120478	0.0165647983168622	0.00745382648247718	IL10/CD40LG	2
hsa04630	Environmental Information Processing	Signal transduction	hsa04630	JAK-STAT signaling pathway	45737	168/8848	0.00695468631623987	0.0165647983168622	0.00745382648247718	IL6/IL10/EGF	3
hsa05167	Human Diseases	Infectious disease: viral	hsa05167	Kaposi sarcoma-associated herpesvirus infection	45737	196/8848	0.0106101033153665	0.0248200631127323	0.0111685298056489	IL6/ICAM1/PTGS2	3
hsa05416	Human Diseases	Cardiovascular disease	hsa05416	Viral myocarditis	45709	69/8848	0.0114386401392208	0.0258188376989993	0.0116179583056967	ICAM1/CD40LG	2
hsa05130	Human Diseases	Infectious disease: bacterial	hsa05130	Pathogenic Escherichia coli infection	45737	203/8848	0.0116692646932315	0.0258188376989993	0.0116179583056967	IL6/IL1B/TNF	3
hsa05169	Human Diseases	Infectious disease: viral	hsa05169	Epstein-Barr virus infection	45737	203/8848	0.0116692646932315	0.0258188376989993	0.0116179583056967	IL6/TNF/ICAM1	3
hsa05205	Human Diseases	Cancer: overview	hsa05205	Proteoglycans in cancer	45737	204/8848	0.0118254218468699	0.0258188376989993	0.0116179583056967	TNF/MMP9/HGF	3
hsa05218	Human Diseases	Cancer: specific types	hsa05218	Melanoma	45709	73/8848	0.0127408747206659	0.0269202352968909	0.0121135650994447	EGF/HGF	2
hsa05223	Human Diseases	Cancer: specific types	hsa05223	Non-small cell lung cancer	45709	73/8848	0.0127408747206659	0.0269202352968909	0.0121135650994447	EGF/HGF	2
hsa05166	Human Diseases	Infectious disease: viral	hsa05166	Human T-cell leukemia virus 1 infection	45737	223/8848	0.0150256815374077	0.0312438774825461	0.0140591172279838	IL6/TNF/ICAM1	3
hsa05208	Human Diseases	Cancer: overview	hsa05208	Chemical carcinogenesis - reactive oxygen species	45737	226/8848	0.0155718871373946	0.0318737064843546	0.0143425276265477	EGF/HGF/NFE2L2	3
hsa05235	Human Diseases	Cancer: overview	hsa05235	PD-L1 expression and PD-1 checkpoint pathway in cancer	45709	90/8848	0.0189530746356394	0.0381977350349041	0.0171882134347499	EGF/TLR9	2
hsa05131	Human Diseases	Infectious disease: bacterial	hsa05131	Shigellosis	45737	249/8848	0.0201354745529109	0.0399658661580505	0.0179838369212602	IL1B/TNF/CCL5	3
hsa05215	Human Diseases	Cancer: specific types	hsa05215	Prostate cancer	45709	98/8848	0.0222388225375371	0.0434818769017516	0.0195659711249344	MMP9/EGF	2
hsa05410	Human Diseases	Cardiovascular disease	hsa05410	Hypertrophic cardiomyopathy	45709	99/8848	0.0226651655648622	0.0436637748381904	0.0196478215422954	IL6/TNF	2
hsa05150	Human Diseases	Infectious disease: bacterial	hsa05150	Staphylococcus aureus infection	45709	100/8848	0.0230949237042487	0.0438468841341534	0.019730217047108	IL10/ICAM1	2
hsa04659	Organismal Systems	Immune system	hsa04659	Th17 cell differentiation	45709	108/8848	0.0266539100813803	0.0498808888665831	0.0224453979632676	IL6/IL1B	2
hsa04931	Human Diseases	Endocrine and metabolic disease	hsa04931	Insulin resistance	45709	109/8848	0.0271136479214403	0.0500265898268828	0.0225109604685049	IL6/TNF	2
hsa04670	Organismal Systems	Immune system	hsa04670	Leukocyte transendothelial migration	45709	116/8848	0.0304218422918211	0.055350851947619	0.0249067714669881	ICAM1/MMP9	2
hsa04650	Organismal Systems	Immune system	hsa04650	Natural killer cell mediated cytotoxicity	45709	135/8848	0.0401598035660117	0.0720675927006511	0.0324289689934629	TNF/ICAM1	2
hsa05165	Human Diseases	Infectious disease: viral	hsa05165	Human papillomavirus infection	45737	333/8848	0.0425248494556692	0.07528047673909	0.0338747022690963	TNF/EGF/PTGS2	3
hsa05226	Human Diseases	Cancer: specific types	hsa05226	Gastric cancer	45709	150/8848	0.0485768577941625	0.0848475782804704	0.038179705775061	EGF/HGF	2
hsa04151	Environmental Information Processing	Signal transduction	hsa04151	PI3K-Akt signaling pathway	45737	362/8848	0.0523199398345177	0.0874040963628116	0.039330087555785	IL6/EGF/HGF	3
hsa04148	Cellular Processes	Transport and catabolism	hsa04148	Efferocytosis	45709	157/8848	0.0527093405546726	0.0874040963628116	0.039330087555785	IL10/PTGS2	2
hsa04218	Cellular Processes	Cell growth and death	hsa04218	Cellular senescence	45709	157/8848	0.0527093405546726	0.0874040963628116	0.039330087555785	IL6/IL1A	2
hsa04514	Environmental Information Processing	Signaling molecules and interaction	hsa04514	Cell adhesion molecules	45709	157/8848	0.0527093405546726	0.0874040963628116	0.039330087555785	ICAM1/CD40LG	2
hsa05160	Human Diseases	Infectious disease: viral	hsa05160	Hepatitis C	45709	159/8848	0.0539129212821007	0.0882824085994399	0.03972531041839	TNF/EGF	2
hsa05225	Human Diseases	Cancer: specific types	hsa05225	Hepatocellular carcinoma	45709	170/8848	0.0607076665021992	0.0981815347134334	0.0441797183121918	HGF/NFE2L2	2
hsa05202	Human Diseases	Cancer: overview	hsa05202	Transcriptional misregulation in cancer	45709	193/8848	0.0758089903274474	0.121109484547507	0.0544968351519519	IL6/MMP9	2
hsa04510	Cellular Processes	Cellular community - eukaryotes	hsa04510	Focal adhesion	45709	203/8848	0.0827207695987276	0.130559286957028	0.0587490564049302	EGF/HGF	2
hsa05340	Human Diseases	Immune disease	hsa05340	Primary immunodeficiency	45678	38/8848	0.0865134550324577	0.134919792967285	0.0607111965140054	CD40LG	1
hsa04015	Environmental Information Processing	Signal transduction	hsa04015	Rap1 signaling pathway	45709	212/8848	0.0891058409247731	0.137327825425239	0.0617947627465919	EGF/HGF	2
hsa04930	Human Diseases	Endocrine and metabolic disease	hsa04930	Type II diabetes mellitus	45678	47/8848	0.105933306601644	0.161363525172271	0.0726103447942724	TNF	1
hsa04014	Environmental Information Processing	Signal transduction	hsa04014	Ras signaling pathway	45709	238/8848	0.108347177594082	0.163143451319824	0.0734112758048226	EGF/HGF	2
hsa04913	Organismal Systems	Endocrine system	hsa04913	Ovarian steroidogenesis	45678	51/8848	0.11443756094033	0.170355914581628	0.0766567393858673	PTGS2	1
hsa04020	Environmental Information Processing	Signal transduction	hsa04020	Calcium signaling pathway	45709	254/8848	0.120712254213554	0.177677587662646	0.0799513451917091	EGF/HGF	2
hsa04923	Organismal Systems	Endocrine system	hsa04923	Regulation of lipolysis in adipocytes	45678	59/8848	0.131215510308855	0.188892657697362	0.0849979014146427	PTGS2	1
hsa05213	Human Diseases	Cancer: specific types	hsa05213	Endometrial cancer	45678	59/8848	0.131215510308855	0.188892657697362	0.0849979014146427	EGF	1
hsa04370	Environmental Information Processing	Signal transduction	hsa04370	VEGF signaling pathway	45678	60/8848	0.133291340811018	0.189795278763515	0.0854040627622084	PTGS2	1
hsa00590	Metabolism	Lipid metabolism	hsa00590	Arachidonic acid metabolism	45678	61/8848	0.135362447074442	0.190671834051096	0.0857984950330365	PTGS2	1
hsa04664	Organismal Systems	Immune system	hsa04664	Fc epsilon RI signaling pathway	45678	69/8848	0.151762446020713	0.208284537545979	0.0937238577948961	TNF	1
hsa04920	Organismal Systems	Endocrine system	hsa04920	Adipocytokine signaling pathway	45678	70/8848	0.153791491314432	0.208284537545979	0.0937238577948961	TNF	1
hsa05211	Human Diseases	Cancer: specific types	hsa05211	Renal cell carcinoma	45678	70/8848	0.153791491314432	0.208284537545979	0.0937238577948961	HGF	1
hsa05120	Human Diseases	Infectious disease: bacterial	hsa05120	Epithelial cell signaling in Helicobacter pylori infection	45678	71/8848	0.155815913584015	0.208284537545979	0.0937238577948961	CCL5	1
hsa05204	Human Diseases	Cancer: overview	hsa05204	Chemical carcinogenesis - DNA adducts	45678	71/8848	0.155815913584015	0.208284537545979	0.0937238577948961	PTGS2	1
hsa04622	Organismal Systems	Immune system	hsa04622	RIG-I-like receptor signaling pathway	45678	72/8848	0.157835722837146	0.20885333021885	0.0939798030715598	TNF	1
hsa03320	Organismal Systems	Endocrine system	hsa03320	PPAR signaling pathway	45678	76/8848	0.165869029121294	0.213878387301055	0.0962409778132511	MMP1	1
hsa05214	Human Diseases	Cancer: specific types	hsa05214	Glioma	45678	76/8848	0.165869029121294	0.213878387301055	0.0962409778132511	EGF	1
hsa05212	Human Diseases	Cancer: specific types	hsa05212	Pancreatic cancer	45678	77/8848	0.167865922690429	0.213878387301055	0.0962409778132511	EGF	1
hsa05206	Human Diseases	Cancer: overview	hsa05206	MicroRNAs in cancer	45709	312/8848	0.168163922839761	0.213878387301055	0.0962409778132511	MMP9/PTGS2	2
hsa04612	Organismal Systems	Immune system	hsa04612	Antigen processing and presentation	45678	80/8848	0.173829322436935	0.218958088838832	0.0985267414622307	TNF	1
hsa04012	Environmental Information Processing	Signal transduction	hsa04012	ErbB signaling pathway	45678	86/8848	0.185634241350396	0.231600815399066	0.104215714442328	EGF	1
hsa05210	Human Diseases	Cancer: specific types	hsa05210	Colorectal cancer	45678	87/8848	0.187586042415409	0.231828033551119	0.104317958046305	EGF	1
hsa04540	Cellular Processes	Cellular community - eukaryotes	hsa04540	Gap junction	45678	92/8848	0.197278405852105	0.23940985226432	0.107729624160722	EGF	1
hsa04520	Cellular Processes	Cellular community - eukaryotes	hsa04520	Adherens junction	45678	93/8848	0.199203617532907	0.23940985226432	0.107729624160722	SNAI1	1
hsa05222	Human Diseases	Cancer: specific types	hsa05222	Small cell lung cancer	45678	93/8848	0.199203617532907	0.23940985226432	0.107729624160722	PTGS2	1
hsa01522	Human Diseases	Drug resistance: antineoplastic	hsa01522	Endocrine resistance	45678	99/8848	0.210662863639497	0.246400313721197	0.110875191389209	MMP9	1
hsa04750	Organismal Systems	Sensory system	hsa04750	Inflammatory mediator regulation of TRP channels	45678	99/8848	0.210662863639497	0.246400313721197	0.110875191389209	IL1B	1
hsa05231	Human Diseases	Cancer: overview	hsa05231	Choline metabolism in cancer	45678	99/8848	0.210662863639497	0.246400313721197	0.110875191389209	EGF	1
hsa05414	Human Diseases	Cardiovascular disease	hsa05414	Dilated cardiomyopathy	45678	105/8848	0.221965832017848	0.257323221188833	0.115790280326032	TNF	1
hsa04350	Environmental Information Processing	Signal transduction	hsa04350	TGF-beta signaling pathway	45678	108/8848	0.227559346187626	0.261493634654202	0.11766688260856	TNF	1
hsa04726	Organismal Systems	Nervous system	hsa04726	Serotonergic synapse	45678	115/8848	0.240462320482102	0.271556586061684	0.122195008593446	PTGS2	1
hsa04928	Organismal Systems	Endocrine system	hsa04928	Parathyroid hormone synthesis, secretion and action	45678	115/8848	0.240462320482102	0.271556586061684	0.122195008593446	MMP13	1
hsa04071	Environmental Information Processing	Signal transduction	hsa04071	Sphingolipid signaling pathway	45678	122/8848	0.253159861247123	0.283452494216864	0.127547928293647	TNF	1
hsa04210	Cellular Processes	Cell growth and death	hsa04210	Apoptosis	45678	136/8848	0.277951036480532	0.308572760838557	0.138851543647724	TNF	1
hsa04915	Organismal Systems	Endocrine system	hsa04915	Estrogen signaling pathway	45678	139/8848	0.2831604855263	0.311714484066768	0.14026525598826	MMP9	1
hsa05224	Human Diseases	Cancer: specific types	hsa05224	Breast cancer	45678	148/8848	0.298574920363297	0.322418934550716	0.145082043670873	EGF	1
hsa04072	Environmental Information Processing	Signal transduction	hsa04072	Phospholipase D signaling pathway	45678	149/8848	0.300268015383109	0.322418934550716	0.145082043670873	EGF	1
hsa04723	Organismal Systems	Nervous system	hsa04723	Retrograde endocannabinoid signaling	45678	149/8848	0.300268015383109	0.322418934550716	0.145082043670873	PTGS2	1
hsa04921	Organismal Systems	Endocrine system	hsa04921	Oxytocin signaling pathway	45678	154/8848	0.308675270981668	0.32875171137072	0.147931666024591	PTGS2	1
hsa04150	Environmental Information Processing	Signal transduction	hsa04150	mTOR signaling pathway	45678	158/8848	0.315331719348888	0.33313270350568	0.149903024478249	TNF	1
hsa04141	Genetic Information Processing	Folding, sorting and degradation	hsa04141	Protein processing in endoplasmic reticulum	45678	170/8848	0.334936782513579	0.35101374807423	0.157949135332719	NFE2L2	1
hsa05415	Human Diseases	Cardiovascular disease	hsa05415	Diabetic cardiomyopathy	45678	205/8848	0.389110705377175	0.404551606384206	0.182040096082889	MMP9	1
hsa05170	Human Diseases	Infectious disease: viral	hsa05170	Human immunodeficiency virus 1 infection	45678	213/8848	0.400889225792925	0.413263940844219	0.185960471573132	TNF	1
hsa05207	Human Diseases	Cancer: overview	hsa05207	Chemical carcinogenesis - receptor activation	45678	215/8848	0.403799881130229	0.413263940844219	0.185960471573132	EGF	1
hsa04810	Cellular Processes	Cell motility	hsa04810	Regulation of actin cytoskeleton	45678	230/8848	0.425204489865297	0.431796807537627	0.194299889289732	EGF	1
hsa05012	Human Diseases	Neurodegenerative disease	hsa05012	Parkinson disease	45678	271/8848	0.48003989163169	0.483732506182703	0.217669910375503	NFE2L2	1
hsa05014	Human Diseases	Neurodegenerative disease	hsa05014	Amyotrophic lateral sclerosis	45678	371/8848	0.593662764326166	0.593662764326166	0.267136318218283	TNF	1
