# Supplementary material for: Identification and validation of biomarkers associated with lactic acid metabolism in diabetic nephropathy
Source: PeerJ. 2026 Mar 3;14:e20761. doi: 10.7717/peerj.20761 (PMC12965171; doi:10.7717/peerj.20761)
Supplement: Supplemental Information 65 [file peerj-14-20761-s065.xlsx]

## Sheet: Sheet1
ID	Description	setSize	enrichmentScore	NES	pvalue	p.adjust	qvalue	rank	leading_edge	core_enrichment
KEGG_PRIMARY_IMMUNODEFICIENCY	KEGG_PRIMARY_IMMUNODEFICIENCY	35	-0.595078	-2.08002	4.7747897611464e-05	0.00445609133977402	0.00367092192750262	3080	tags=54%, list=19%, signal=44%	AICDA/CD79A/RAG1/DCLRE1C/IL7R/LCK/RFXAP/ZAP70/CD4/TAP1/RFXANK/TNFRSF13B/IGLL1/IKBKG/BTK/BLNK/CD40/CD19/CIITA
KEGG_P53_SIGNALING_PATHWAY	KEGG_P53_SIGNALING_PATHWAY	65	0.505998673646853	1.98082487301915	4.84357754323263e-05	0.00445609133977402	0.00367092192750262	2995	tags=49%, list=19%, signal=40%	TNFRSF10B/PPM1D/GADD45A/CYCS/CDKN1A/SIAH1/GADD45B/CCNE1/PMAIP1/CASP9/RRM2B/MDM4/CASP3/CHEK1/PERP/THBS1/SESN2/SESN3/GADD45G/RCHY1/IGFBP3/ZMAT3/FAS/CDK1/DDB2/GTSE1/CDK6/MDM2/SFN/CCNG1/EI24/CCNE2
KEGG_ERBB_SIGNALING_PATHWAY	KEGG_ERBB_SIGNALING_PATHWAY	86	0.44526098614722	1.84232301666098	0.000121326530916364	0.00558102042215275	0.00459763696104116	3829	tags=42%, list=24%, signal=32%	NRAS/HBEGF/PIK3R1/AREG/EREG/CDKN1A/ABL2/PIK3CA/RPS6KB1/CRKL/AKT2/CAMK2D/MAPK8/SHC2/PIK3CB/GRB2/CBLB/NRG3/CRK/ELK1/AKT1/RPS6KB2/SRC/NRG1/EGF/ABL1/PIK3R5/SHC1/MAP2K7/RAF1/EIF4EBP1/CDKN1B/PAK6/KRAS/MAPK9/STAT5A
KEGG_NEUROTROPHIN_SIGNALING_PATHWAY	KEGG_NEUROTROPHIN_SIGNALING_PATHWAY	125	0.402106682903298	1.7618949894286	0.000108318807315506	0.00558102042215275	0.00459763696104116	4003	tags=44%, list=25%, signal=33%	NRAS/RELA/PIK3R1/PSEN1/MAPKAPK2/MAPK7/ATF4/YWHAZ/RIPK2/PIK3CA/SH2B3/ARHGDIA/FOXO3/IRS2/NFKBIB/CRKL/CDC42/PDPK1/MAPK11/AKT2/RAPGEF1/CAMK2D/MAPK8/SHC2/PIK3CB/TRAF6/IRAK2/NGFR/GRB2/PRDM4/IRAK1/CRK/AKT1/YWHAQ/NFKBIE/ZNF274/CAMK4/MAPK12/CALM1/ABL1/PIK3R5/FASLG/SHC1/MAP2K7/YWHAE/YWHAG/RAF1/KRAS/CALML3/MAP2K5/MAPK9/IRAK3/MAGED1/CALM3/AKT3
KEGG_JAK_STAT_SIGNALING_PATHWAY	KEGG_JAK_STAT_SIGNALING_PATHWAY	146	0.36555178959585	1.63049097869772	0.000353668844798629	0.0130150134885895	0.0107217502423163	2325	tags=25%, list=15%, signal=21%	IL10/PIK3R1/SPRY1/SPRY2/IL19/STAM/SOCS1/PIK3CA/EP300/SOCS4/SOCS7/EPOR/STAT4/IL2/AKT2/CNTF/LIF/IL20RB/IFNGR1/PIAS2/OSM/PIK3CB/IL15RA/SPRED2/GRB2/CBLB/IL6/CLCF1/IL24/SOCS3/AKT1/SOCS5/CREBBP/IFNG/IL11/MPL
KEGG_RENAL_CELL_CARCINOMA	KEGG_RENAL_CELL_CARCINOMA	66	0.457593805446383	1.7909705280241	0.000521428295537675	0.0137061151969903	0.0112910788808158	2200	tags=32%, list=14%, signal=28%	NRAS/PIK3R1/VHL/VEGFA/PIK3CA/TGFB1/EP300/HIF1A/CUL2/SLC2A1/CRKL/CDC42/AKT2/RAPGEF1/PIK3CB/VEGFC/GRB2/EPAS1/CRK/AKT1/CREBBP
KEGG_INSULIN_SIGNALING_PATHWAY	KEGG_INSULIN_SIGNALING_PATHWAY	134	0.374003828054711	1.64637997199961	0.000455372957591497	0.0137061151969903	0.0112910788808158	4003	tags=41%, list=25%, signal=31%	NRAS/PRKAA1/PIK3R1/EIF4E/PPP1R3B/PTPN1/SOCS1/FASN/PIK3CA/SOCS4/PPP1CB/IRS2/RPS6KB1/CRKL/PDPK1/AKT2/RAPGEF1/MAPK8/SHC2/RHOQ/PIK3CB/PHKG1/GRB2/CBLB/RHEB/INPP5K/CRK/GCK/ELK1/TRIP10/SOCS3/AKT1/PRKCZ/RPS6KB2/CALM1/PIK3R5/PRKAR2B/PRKAR2A/SHC1/SORBS1/PRKAG2/RAF1/EIF4EBP1/INSR/PRKAR1B/PHKA1/FOXO1/KRAS/CALML3/MAPK9/FLOT1/ACACA/CALM3/PRKACA/AKT3
KEGG_MTOR_SIGNALING_PATHWAY	KEGG_MTOR_SIGNALING_PATHWAY	50	0.466863848138841	1.75496811141701	0.00132481200046055	0.0243765408084741	0.0200813608490862	2818	tags=40%, list=18%, signal=33%	PRKAA1/PIK3R1/EIF4E/RICTOR/VEGFA/PIK3CA/HIF1A/RPS6KB1/ULK1/PDPK1/AKT2/DDIT4/PIK3CB/VEGFC/RHEB/CAB39L/AKT1/RPS6KB2/PIK3R5/MLST8
KEGG_VALINE_LEUCINE_AND_ISOLEUCINE_DEGRADATION	KEGG_VALINE_LEUCINE_AND_ISOLEUCINE_DEGRADATION	43	-0.474009	-1.75002	0.00124644560800368	0.0243765408084741	0.0200813608490862	3326	tags=44%, list=21%, signal=35%	ALDH3A2/MCCC2/ALDH9A1/ALDH6A1/BCKDHA/HIBADH/ACAD8/BCKDHB/OXCT1/ECHS1/MCEE/ACAT1/AUH/DBT/HMGCL/HADH/MCCC1/ACADM/HIBCH
KEGG_ANTIGEN_PROCESSING_AND_PRESENTATION	KEGG_ANTIGEN_PROCESSING_AND_PRESENTATION	71	-0.412556	-1.7039	0.00132333493491958	0.0243765408084741	0.0200813608490862	4390	tags=44%, list=28%, signal=32%	HSPA8/PSME1/KLRC3/HLA-DQA1/PSME3/CANX/CD74/KLRC2/HLA-DRB1/HLA-DPA1/PSME2/HLA-DOA/B2M/CTSS/KLRC1/HLA-DQB1/HLA-DMA/HLA-DOB/HSPA1L/RFXAP/HSPA4/HSPA6/CD4/TAP1/RFXANK/NFYB/HLA-DPB1/HLA-DRB5/NFYC/CIITA/HSPA1A
KEGG_GLYCOSAMINOGLYCAN_BIOSYNTHESIS_KERATAN_SULFATE	KEGG_GLYCOSAMINOGLYCAN_BIOSYNTHESIS_KERATAN_SULFATE	14	0.679527336236786	1.84008480729966	0.00151960659696104	0.0254188739855301	0.0209400334892239	2854	tags=64%, list=18%, signal=53%	B4GALT1/B3GNT2/B3GNT7/B4GALT4/B4GALT2/ST3GAL3/FUT8/CHST1/CHST4
KEGG_TGF_BETA_SIGNALING_PATHWAY	KEGG_TGF_BETA_SIGNALING_PATHWAY	85	0.388597909260057	1.60778932231984	0.00228776457961349	0.0350790568874069	0.028898078900381	2947	tags=32%, list=18%, signal=26%	SMAD7/SMURF1/SMAD6/PPP2CA/PPP2R1B/SMAD3/TGFB1/TNF/EP300/RPS6KB1/TGFBR2/ZFYVE9/TFDP1/INHBB/THBS1/DCN/ID3/ID1/CREBBP/INHBA/IFNG/ID2/RPS6KB2/GDF5/ACVR1C/LTBP1/BMP4
KEGG_MAPK_SIGNALING_PATHWAY	KEGG_MAPK_SIGNALING_PATHWAY	261	0.294883108096636	1.41207813030598	0.00271564314299037	0.0384367952546329	0.0316641791571347	3340	tags=29%, list=21%, signal=23%	IL1B/DDIT3/NRAS/RELA/DUSP8/GADD45A/DUSP10/DUSP4/IL1A/MAPKAPK2/MAPK7/FGF9/DUSP14/ATF4/GADD45B/MAP3K8/DUSP5/TGFB1/GNA12/TNF/MAX/ELK4/DUSP16/PTPN7/CRKL/FGF3/CDC42/TGFBR2/CASP3/MAPK11/AKT2/NR4A1/MAPK8/PPP3R1/RRAS2/FGFR1/TRAF6/DUSP2/MAP4K3/CACNB3/GADD45G/MAPT/FGF18/GRB2/JUND/CRK/NFATC2/ELK1/FAS/PPM1B/AKT1/MAPK8IP3/NFKB2/RELB/IL1R1/MAP4K4/EGF/PDGFRB/MAPK12/PPM1A/FASLG/PLA2G5/NLK/CACNA1F/CACNA2D2/FGF21/…
KEGG_PEROXISOME	KEGG_PEROXISOME	78	-0.37874	-1.57642	0.00324008763428514	0.0408242677885323	0.0336309757525666	2882	tags=37%, list=18%, signal=31%	ACSL4/GNPAT/ACOT8/PEX1/PEX11A/PECR/ABCD1/HACL1/PEX14/PEX3/AMACR/PXMP4/PMVK/PRDX1/AGXT/MLYCD/ABCD4/ACOX3/CAT/XDH/HMGCL/NUDT12/ECI2/ACOX1/IDH1/HSD17B4/SLC25A17/PAOX/PEX11B
KEGG_PATHWAYS_IN_CANCER	KEGG_PATHWAYS_IN_CANCER	321	0.284766953558635	1.38417757159609	0.00332806530884774	0.0408242677885323	0.0336309757525666	3829	tags=31%, list=24%, signal=24%	PTGS2/NRAS/RELA/PIK3R1/LAMB3/RASSF5/TRAF4/CYCS/CDKN1A/FGF9/VHL/MMP9/VEGFA/SMAD3/PLD1/PIK3CA/TGFB1/CCNE1/WNT7A/EP300/MAX/HIF1A/CASP9/CUL2/SLC2A1/CRKL/CCDC6/NKX3-1/FGF3/CDC42/TGFBR2/CASP3/AKT2/RUNX1/WNT1/MAPK8/PIAS2/FGFR1/PIK3CB/TRAF6/VEGFC/TFG/TPM3/FGF18/COL4A2/GRB2/CBLB/EPAS1/IL6/RARA/FZD7/CRK/FZD5/CTNNB1/FAS/BIRC2/PTCH1/AKT1/MMP1/NFKB2/CREBBP/EGF/CDK6/PDGFRB/MDM2/ZBTB16/SHH/E2F1/TCF7L1/FZD8/ABL1…
KEGG_MISMATCH_REPAIR	KEGG_MISMATCH_REPAIR	23	-0.55359	-1.73626	0.00372113168722573	0.04208015668715	0.0346655753029154	3339	tags=43%, list=21%, signal=34%	POLD1/MLH1/RPA4/RFC4/RPA2/RFC5/RPA1/POLD4/POLD3/MSH2
KEGG_CYTOKINE_CYTOKINE_RECEPTOR_INTERACTION	KEGG_CYTOKINE_CYTOKINE_RECEPTOR_INTERACTION	250	0.298247722475192	1.41929025318416	0.00388784056348669	0.04208015668715	0.0346655753029154	2542	tags=22%, list=16%, signal=18%	IL10/CXCL1/IL1B/CXCR4/CXCL2/CXCL3/CCR1/CCL20/TNFRSF10B/TNFSF9/IL1A/IL19/VEGFA/TGFB1/TNF/CCL2/CCL7/CXCL16/RELT/CCL28/EPOR/TGFBR2/IL1RAP/IL2/CCR4/TNFSF8/CNTF/INHBB/LIF/IL20RB/IFNGR1/OSM/VEGFC/IL15RA/NGFR/TNFRSF21/TNFSF14/IL6/CLCF1/IL24/CD70/FAS/CCL23/INHBA/IFNG/IL11/CXCR5/IL1R1/MPL/EGF/PDGFRB/IL2RA/GDF5/CCR9
