# Supplementary material for: Identification and validation of biomarkers associated with lactic acid metabolism in diabetic nephropathy
Source: PeerJ. 2026 Mar 3;14:e20761. doi: 10.7717/peerj.20761 (PMC12965171; doi:10.7717/peerj.20761)
Supplement: Supplemental Information 66 [file peerj-14-20761-s066.xlsx]

## Sheet: Sheet1
ID	Description	setSize	enrichmentScore	NES	pvalue	p.adjust	qvalue	rank	leading_edge	core_enrichment
KEGG_CYTOKINE_CYTOKINE_RECEPTOR_INTERACTION	KEGG_CYTOKINE_CYTOKINE_RECEPTOR_INTERACTION	250	0.345790557489759	1.72441794159718	4.15245177276269e-06	0.000764051126188336	0.000642537274311701	3214	tags=32%, list=20%, signal=26%	TNFRSF10B/CCL20/IL1B/CXCL16/IL1RAP/TNFSF9/INHBB/IL1A/IL10/RELT/CXCR4/CCL2/EPOR/CCL7/CXCL2/CXCL1/TNF/CXCL3/IFNGR1/TGFB1/VEGFA/CLCF1/OSM/IL20RB/CD70/TNFRSF12A/TGFBR2/CCR4/IL19/VEGFC/TNFSF14/TNFRSF21/NGFR/CNTF/IL21R/CCR1/CCL26/IL11/IL6/INHBA/IL1R1/CCR6/CCL23/IL17B/IL15RA/IL1R2/TNFSF8/LIF/IL24/TNFSF11/CCL4/CXCR5/TNFRSF13C/KIT/IL22RA2/EGF/PDGFA/CXCR3/GDF5/TNFRSF6B/CXCL14/IL26/TNFRSF4/IL2/TNFRSF9/CRLF2…
KEGG_MISMATCH_REPAIR	KEGG_MISMATCH_REPAIR	23	-0.619859	-1.90355	0.000164226724534933	0.0100725724381425	0.00847064158127548	3618	tags=52%, list=23%, signal=40%	MLH1/RFC2/POLD1/RPA4/LIG1/RFC5/POLD4/RPA1/RFC4/RPA2/POLD3/MSH2
KEGG_ANTIGEN_PROCESSING_AND_PRESENTATION	KEGG_ANTIGEN_PROCESSING_AND_PRESENTATION	71	-0.454093	-1.82209	0.000117929348445162	0.0100725724381425	0.00847064158127548	4296	tags=51%, list=27%, signal=37%	HLA-DMB/HLA-DQB1/RFX5/KLRC3/TAP2/HLA-DRA/CTSB/B2M/HLA-DRB1/HLA-E/PSME2/HLA-F/CREB1/KLRC2/HLA-DPB1/HLA-DOB/HLA-B/RFXAP/HLA-DRB5/PSME3/KLRC1/HLA-DMA/HSPA6/CD4/CTSS/HLA-DOA/PSME1/RFXANK/HSPA8/CIITA/HSPA4/HSPA1L/TAP1/NFYB/NFYC/HSPA1A
KEGG_CIRCADIAN_RHYTHM_MAMMAL	KEGG_CIRCADIAN_RHYTHM_MAMMAL	12	0.771068993652614	2.02398627324588	0.000240278254153375	0.0107220185206059	0.00901680047213423	1594	tags=58%, list=10%, signal=53%	CSNK1D/CRY1/PER2/BHLHE40/CRY2/CSNK1E/PER1
KEGG_PRIMARY_IMMUNODEFICIENCY	KEGG_PRIMARY_IMMUNODEFICIENCY	35	-0.563528	-1.92767	0.000309089784284316	0.0107220185206059	0.00901680047213423	3483	tags=63%, list=22%, signal=49%	CD3D/RAG1/ADA/TNFRSF13B/AICDA/ZAP70/IL2RG/RFXAP/CD19/PTPRC/IGLL1/CD4/IL7R/DCLRE1C/RFXANK/IKBKG/BLNK/CIITA/LCK/BTK/CD40/TAP1
KEGG_PEROXISOME	KEGG_PEROXISOME	78	-0.431005	-1.76889	0.000349631038715409	0.0107220185206059	0.00901680047213423	3807	tags=47%, list=24%, signal=36%	PEX11A/PEX16/ACAA1/ACOT8/PXMP4/ABCD1/PEX1/MVK/ECH1/ABCD2/XDH/PEX14/HACL1/EPHX2/AGXT/PEX3/PEX5/DHRS4/PECR/MPV17/ABCD4/AMACR/NUDT12/PRDX1/GNPAT/PMVK/CAT/ACOX1/ECI2/MLYCD/HMGCL/ACOX3/HSD17B4/PAOX/IDH1/SLC25A17/PEX11B
KEGG_VALINE_LEUCINE_AND_ISOLEUCINE_DEGRADATION	KEGG_VALINE_LEUCINE_AND_ISOLEUCINE_DEGRADATION	43	-0.49804	-1.79477	0.00059885567699035	0.0157413492237463	0.0132378623334709	3667	tags=56%, list=23%, signal=43%	PCCB/MCCC2/ACAA1/IVD/ALDH1B1/BCKDHA/BCKDHB/BCAT2/HIBADH/ECHS1/OXCT1/ALDH6A1/DBT/MCEE/ALDH3A2/AUH/ACAT1/MCCC1/ACAD8/ALDH9A1/HMGCL/HADH/HIBCH/ACADM
KEGG_PENTOSE_AND_GLUCURONATE_INTERCONVERSIONS	KEGG_PENTOSE_AND_GLUCURONATE_INTERCONVERSIONS	20	-0.624471	-1.83834	0.000761714924778266	0.0175194432699001	0.0147331702555796	3604	tags=50%, list=23%, signal=39%	UGT2B28/UGT2B4/UGT1A8/UGT2B15/UGT2B17/AKR1B1/RPE/CRYL1/UGP2/UGDH
KEGG_PROPANOATE_METABOLISM	KEGG_PROPANOATE_METABOLISM	31	-0.539982	-1.79632	0.000964612431930097	0.0197209652750153	0.016584564619149	1597	tags=32%, list=10%, signal=29%	ECHS1/ALDH6A1/MCEE/ALDH3A2/ACAT1/SUCLG1/MLYCD/ALDH9A1/HIBCH/ACADM
KEGG_STARCH_AND_SUCROSE_METABOLISM	KEGG_STARCH_AND_SUCROSE_METABOLISM	38	-0.506988	-1.77479	0.00116128671578804	0.0213676755705	0.0179693839179834	5021	tags=47%, list=32%, signal=33%	TREH/UGT2B10/HK3/PGM2L1/HK1/PGM1/UGT2B28/UGT2B4/ENPP1/UGT1A8/UGT2B15/UGT2B17/GYS1/PGM2/UGP2/AGL/UGDH/GBE1
KEGG_BASE_EXCISION_REPAIR	KEGG_BASE_EXCISION_REPAIR	33	-0.50833	-1.71768	0.0017309611383972	0.0265414041220904	0.0223202883635429	2953	tags=45%, list=19%, signal=37%	POLD1/MBD4/HMGB1/MUTYH/LIG1/MPG/POLD4/SMUG1/NTHL1/APEX2/XRCC1/OGG1/POLD3/PARP4/PARP1
KEGG_P53_SIGNALING_PATHWAY	KEGG_P53_SIGNALING_PATHWAY	65	0.416732813393613	1.68956528521904	0.00160895839488545	0.0265414041220904	0.0223202883635429	1914	tags=32%, list=12%, signal=29%	TNFRSF10B/PPM1D/GADD45A/CASP9/SIAH1/CDKN1A/RRM2B/CCNE1/CASP3/SESN3/GADD45B/GADD45G/CYCS/MDM4/PERP/CHEK1/PMAIP1/DDB2/SESN2/MDM2/RCHY1
KEGG_FATTY_ACID_METABOLISM	KEGG_FATTY_ACID_METABOLISM	41	-0.478467	-1.70239	0.00211539782193122	0.0282619043260112	0.0237671621048263	1597	tags=27%, list=10%, signal=24%	ECHS1/GCDH/ALDH3A2/ACAT1/ACOX1/ECI2/ADH5/ALDH9A1/ACOX3/HADH/ACADM
KEGG_PORPHYRIN_AND_CHLOROPHYLL_METABOLISM	KEGG_PORPHYRIN_AND_CHLOROPHYLL_METABOLISM	33	-0.502427	-1.69773	0.00232518478099117	0.0282619043260112	0.0237671621048263	3941	tags=55%, list=25%, signal=41%	MMAB/UGT2B28/UGT2B4/UGT1A8/PPOX/HMOX1/ALAS1/UGT2B15/BLVRB/UGT2B17/FECH/COX10/HMBS/COX15/EARS2/UROD/ALAD/HMOX2
KEGG_BUTANOATE_METABOLISM	KEGG_BUTANOATE_METABOLISM	33	-0.501015	-1.69296	0.00253497209959013	0.0282619043260112	0.0237671621048263	2457	tags=36%, list=15%, signal=31%	PDHA1/ALDH5A1/AACS/PDHB/ECHS1/OXCT1/ALDH3A2/ACAT1/ALDH9A1/HMGCL/BDH1/HADH
KEGG_NEUROTROPHIN_SIGNALING_PATHWAY	KEGG_NEUROTROPHIN_SIGNALING_PATHWAY	125	0.329916889744261	1.50863395739608	0.00261080714791043	0.0282619043260112	0.0237671621048263	2404	tags=27%, list=15%, signal=23%	MAPK7/PSEN1/RIPK2/NRAS/ARHGDIA/PIK3R1/MAPK8/SH2B3/RELA/PIK3CA/MAPKAPK2/ATF4/MAPK11/CAMK2D/AKT2/CDC42/NGFR/IRS2/PRDM4/YWHAZ/TRAF6/RAPGEF1/NFKBIB/PTPN11/YWHAG/CRK/SHC2/CRKL/IRAK2/BRAF/FOXO3/NFKBIE/IRAK3/PIK3CB
KEGG_MAPK_SIGNALING_PATHWAY	KEGG_MAPK_SIGNALING_PATHWAY	261	0.274162018902736	1.37766735637922	0.00261115420403364	0.0282619043260112	0.0237671621048263	1887	tags=20%, list=12%, signal=18%	DDIT3/MAPK7/GADD45A/IL1B/DUSP4/NRAS/MAP3K8/IL1A/CASP3/RELB/DUSP8/FGF9/DUSP10/GADD45B/TNF/MAPK8/DUSP16/MAP4K3/RELA/GADD45G/TGFB1/MAPKAPK2/ATF4/GNA12/NR4A1/MAPK11/FGF18/PTPN7/TGFBR2/FGF3/AKT2/NFKB2/ELK4/PPP3R1/CDC42/JUND/CACNB3/DUSP2/DUSP14/MAX/TRAF6/DUSP5/MAPK8IP3/RRAS2/PPM1B/HSPA2/DUSP9/IL1R1/GNG12/CRK/IL1R2
KEGG_ASCORBATE_AND_ALDARATE_METABOLISM	KEGG_ASCORBATE_AND_ALDARATE_METABOLISM	18	-0.602571	-1.73362	0.00430391604557954	0.0439955862437019	0.036998576532175	3604	tags=61%, list=23%, signal=47%	ALDH7A1/UGT2B10/UGT2B28/UGT2B4/ALDH1B1/UGT1A8/UGT2B15/UGT2B17/ALDH3A2/ALDH9A1/UGDH
KEGG_TAURINE_AND_HYPOTAURINE_METABOLISM	KEGG_TAURINE_AND_HYPOTAURINE_METABOLISM	10	0.705515044429045	1.78194023114184	0.00575852291862134	0.0481621916830149	0.0405025296190114	3467	tags=50%, list=22%, signal=39%	ADO/CDO1/GGT1/BAAT/GGT5
KEGG_HOMOLOGOUS_RECOMBINATION	KEGG_HOMOLOGOUS_RECOMBINATION	26	-0.534514	-1.71199	0.00563128125238468	0.0481621916830149	0.0405025296190114	3222	tags=50%, list=20%, signal=40%	XRCC2/TOP3A/POLD1/RPA4/TOP3B/RAD50/RAD51D/POLD4/RPA1/RPA2/RAD52/MUS81/POLD3
KEGG_DNA_REPLICATION	KEGG_DNA_REPLICATION	36	-0.484439	-1.67097	0.00561888805815809	0.0481621916830149	0.0405025296190114	2394	tags=53%, list=15%, signal=45%	MCM5/POLE/RFC2/POLD1/RPA4/POLA1/LIG1/POLA2/RFC5/RNASEH2C/RNASEH2A/POLD4/RNASEH2B/RPA1/RFC4/RPA2/PRIM1/POLD3/MCM3
KEGG_PATHWAYS_IN_CANCER	KEGG_PATHWAYS_IN_CANCER	321	0.254858148766354	1.30799858968391	0.00562065345381048	0.0481621916830149	0.0405025296190114	3238	tags=26%, list=20%, signal=21%	LAMB3/HIF1A/NRAS/SMAD3/CASP9/CDKN1A/MMP9/PTGS2/CCNE1/PIK3R1/CASP3/RUNX1/PLD1/FGF9/RARA/NKX3-1/TRAF4/CUL2/MAPK8/WNT1/CCDC6/RELA/TGFB1/PIK3CA/VEGFA/RASSF5/SLC2A1/CYCS/EPAS1/FGF18/TGFBR2/FGF3/AKT2/FZD7/PIAS2/NFKB2/VHL/E2F1/CDC42/VEGFC/TFG/TRAF3/ZBTB16/MAX/WNT7A/TRAF6/FZD8/IL6/PPARD/BIRC2/SMAD4/WNT11/MDM2/CRK/CREBBP/ITGA2B/CRKL/FZD9/BRAF/KIT/CTNNB1/EGF/PIK3CB/PTCH1/PDGFA/FZD5/PRKCG/PAX8/PDGFRB/CDKN2A…
