# Supplementary material for: Identification and validation of biomarkers associated with lactic acid metabolism in diabetic nephropathy
Source: PeerJ. 2026 Mar 3;14:e20761. doi: 10.7717/peerj.20761 (PMC12965171; doi:10.7717/peerj.20761)
Supplement: Supplemental Information 67 [file peerj-14-20761-s067.xlsx]

## Sheet: Supplemental Table S8
	Activated.B.cell	CD56bright.natural.killer.cell	Effector.memory.CD8.T.cell	Mast.cell	Memory.B.cell	Plasmacytoid.dendritic.cell	T.follicular.helper.cell	Type.1.T.helper.cell
Activated.B.cell	1	0.494986631016043	0.380013368983957	-0.401404	0.583890374331551	-0.276738	-0.497995	0.088903743315508
CD56bright.natural.killer.cell	0.494986631016043	1	0.354946524064171	-0.24131	0.46524064171123	0.071524064171123	-0.530414	0.136363636363636
Effector.memory.CD8.T.cell	0.380013368983957	0.354946524064171	1	-0.625	0.297794117647059	0.394050802139037	-0.429479	-0.189171
Mast.cell	-0.401404	-0.24131	-0.625	1	-0.209225	-0.0284091	0.341243315508021	0.0397727272727273
Memory.B.cell	0.583890374331551	0.46524064171123	0.297794117647059	-0.209225	1	-0.0013369	-0.654078	0.0762032085561497
Plasmacytoid.dendritic.cell	-0.276738	0.071524064171123	0.394050802139037	-0.0284091	-0.0013369	1	-0.162767	-0.408422
T.follicular.helper.cell	-0.497995	-0.530414	-0.429479	0.341243315508021	-0.654078	-0.162767	1	0.0949197860962567
Type.1.T.helper.cell	0.088903743315508	0.136363636363636	-0.189171	0.0397727272727273	0.0762032085561497	-0.408422	0.0949197860962567	1
