# Supplementary material for: Identification and validation of biomarkers associated with lactic acid metabolism in diabetic nephropathy
Source: PeerJ. 2026 Mar 3;14:e20761. doi: 10.7717/peerj.20761 (PMC12965171; doi:10.7717/peerj.20761)
Supplement: Supplemental Information 68 [file peerj-14-20761-s068.xlsx]

## Sheet: high_evidence
ID	Species (miRNA)	Species (Target)	miRNA	Target
MIRT007310	Homo sapiens	Homo sapiens	hsa-miR-144-3p	NFE2L2
MIRT007311	Homo sapiens	Homo sapiens	hsa-miR-153-3p	NFE2L2
MIRT007312	Homo sapiens	Homo sapiens	hsa-miR-142-5p	NFE2L2
MIRT007313	Homo sapiens	Homo sapiens	hsa-miR-27a-3p	NFE2L2
MIRT001426	Homo sapiens	Homo sapiens	hsa-miR-16-5p	PTGS2								3	2
MIRT001603	Homo sapiens	Homo sapiens	hsa-let-7b-5p	PTGS2								2	1
MIRT004297	Homo sapiens	Homo sapiens	hsa-miR-101-3p	PTGS2								4	4
MIRT004659	Homo sapiens	Homo sapiens	hsa-miR-26b-5p	PTGS2								4	3
MIRT006329	Homo sapiens	Homo sapiens	hsa-miR-137	PTGS2								2	1
MIRT006757	Homo sapiens	Homo sapiens	hsa-miR-143-3p	PTGS2								3	2
MIRT052956	Homo sapiens	Homo sapiens	hsa-miR-199a-3p	PTGS2								3	1
MIRT054370	Homo sapiens	Homo sapiens	hsa-miR-199a-5p	PTGS2								2	1
MIRT437352	Homo sapiens	Homo sapiens	hsa-miR-146a-5p	PTGS2								3	1
MIRT437813	Homo sapiens	Homo sapiens	hsa-miR-558	PTGS2								1	1
MIRT732182	Homo sapiens	Homo sapiens	hsa-miR-26a-5p	PTGS2
MIRT732183	Homo sapiens	Homo sapiens	hsa-miR-144-3p	PTGS2								1	1
												1	1
												1	1
												3	1
												3	1

## Sheet: Sheet2
ID	Species (miRNA)	Species (Target)	miRNA	Target
MIRT001426	Homo sapiens	Homo sapiens	hsa-miR-16-5p	PTGS2
MIRT001603	Homo sapiens	Homo sapiens	hsa-let-7b-5p	PTGS2
MIRT004297	Homo sapiens	Homo sapiens	hsa-miR-101-3p	PTGS2
MIRT004659	Homo sapiens	Homo sapiens	hsa-miR-26b-5p	PTGS2
MIRT006329	Homo sapiens	Homo sapiens	hsa-miR-137	PTGS2
MIRT006757	Homo sapiens	Homo sapiens	hsa-miR-143-3p	PTGS2
MIRT017755	Homo sapiens	Homo sapiens	hsa-miR-335-5p	PTGS2
MIRT021768	Homo sapiens	Homo sapiens	hsa-miR-132-3p	PTGS2
MIRT021956	Homo sapiens	Homo sapiens	hsa-miR-128-3p	PTGS2
MIRT022542	Homo sapiens	Homo sapiens	hsa-miR-124-3p	PTGS2
MIRT025094	Homo sapiens	Homo sapiens	hsa-miR-181a-5p	PTGS2
MIRT052956	Homo sapiens	Homo sapiens	hsa-miR-199a-3p	PTGS2
MIRT054370	Homo sapiens	Homo sapiens	hsa-miR-199a-5p	PTGS2
MIRT437352	Homo sapiens	Homo sapiens	hsa-miR-146a-5p	PTGS2
MIRT437360	Homo sapiens	Homo sapiens	hsa-miR-589-5p	PTGS2
MIRT437813	Homo sapiens	Homo sapiens	hsa-miR-558	PTGS2
MIRT439871	Homo sapiens	Homo sapiens	hsa-miR-379-3p	PTGS2
MIRT732182	Homo sapiens	Homo sapiens	hsa-miR-26a-5p	PTGS2
MIRT732183	Homo sapiens	Homo sapiens	hsa-miR-144-3p	PTGS2
MIRT007310	Homo sapiens	Homo sapiens	hsa-miR-144-3p	NFE2L2
MIRT007311	Homo sapiens	Homo sapiens	hsa-miR-153-3p	NFE2L2
MIRT007312	Homo sapiens	Homo sapiens	hsa-miR-142-5p	NFE2L2
MIRT007313	Homo sapiens	Homo sapiens	hsa-miR-27a-3p	NFE2L2
MIRT028764	Homo sapiens	Homo sapiens	hsa-miR-26b-5p	NFE2L2
MIRT038563	Homo sapiens	Homo sapiens	hsa-miR-106b-3p	NFE2L2
MIRT440118	Homo sapiens	Homo sapiens	hsa-miR-374a-5p	NFE2L2
MIRT727087	Homo sapiens	Homo sapiens	hsa-miR-27b-3p	NFE2L2
