# Supplementary material for: Identification and validation of biomarkers associated with lactic acid metabolism in diabetic nephropathy
Source: PeerJ. 2026 Mar 3;14:e20761. doi: 10.7717/peerj.20761 (PMC12965171; doi:10.7717/peerj.20761)
Supplement: Supplemental Information 69 [file peerj-14-20761-s069.xlsx]

## Sheet: Sheet1
RBP	geneName
ACIN1	NFE2L2
ALYREF	NFE2L2
AQR	NFE2L2
AUH	NFE2L2
BCCIP	NFE2L2
BCLAF1	NFE2L2
CAPRIN1	NFE2L2
CDK1	NFE2L2
CELF2	NFE2L2
CENPC	NFE2L2
CHTOP	NFE2L2
CNBP	NFE2L2
CPSF1	NFE2L2
CPSF2	NFE2L2
CPSF4	NFE2L2
CPSF6	NFE2L2
CPSF7	NFE2L2
CSTF2	NFE2L2
CSTF2T	NFE2L2
CTCF	NFE2L2
DAP3	NFE2L2
DDX3X	NFE2L2
DDX54	NFE2L2
DDX6	NFE2L2
DGCR8	NFE2L2
DHX36	NFE2L2
DHX9	NFE2L2
DICER1	NFE2L2
DROSHA	NFE2L2
EIF3A	NFE2L2
EIF4A3	NFE2L2
EIF4E	NFE2L2
ELAVL1	NFE2L2
ELAVL3	NFE2L2
EWSR1	NFE2L2
EXOSC10	NFE2L2
FAM120A	NFE2L2
FIP1L1	NFE2L2
FKBP4	NFE2L2
FMR1	NFE2L2
FUBP1	NFE2L2
FUBP3	NFE2L2
FUS	NFE2L2
FXR1	NFE2L2
FXR2	NFE2L2
G3BP1	NFE2L2
GRWD1	NFE2L2
GTF2F1	NFE2L2
HDLBP	NFE2L2
HLTF	NFE2L2
HNRNPA1	NFE2L2
HNRNPA2B1	NFE2L2
HNRNPC	NFE2L2
HNRNPD	NFE2L2
HNRNPH1	NFE2L2
HNRNPK	NFE2L2
HNRNPL	NFE2L2
HNRNPM	NFE2L2
HNRNPU	NFE2L2
HNRNPUL1	NFE2L2
IGF2BP1	NFE2L2
IGF2BP2	NFE2L2
IGF2BP3	NFE2L2
ILF3	NFE2L2
KHDRBS1	NFE2L2
KHSRP	NFE2L2
LARP4B	NFE2L2
LIN28A	NFE2L2
LIN28B	NFE2L2
MATR3	NFE2L2
MBNL1	NFE2L2
METTL1	NFE2L2
MOV10	NFE2L2
MSI1	NFE2L2
MSI2	NFE2L2
MTDH	NFE2L2
NONO	NFE2L2
NOP58	NFE2L2
NUDT16L1	NFE2L2
NUDT21	NFE2L2
NXF1	NFE2L2
PABPC4	NFE2L2
PCBP2	NFE2L2
POLR2A	NFE2L2
POLR2G	NFE2L2
PRPF4	NFE2L2
PRPF8	NFE2L2
PTBP1	NFE2L2
PUM1	NFE2L2
PUM2	NFE2L2
PUS10	NFE2L2
RBFOX1	NFE2L2
RBFOX2	NFE2L2
RBM10	NFE2L2
RBM15	NFE2L2
RBM15B	NFE2L2
RBM20	NFE2L2
RBM22	NFE2L2
RBM39	NFE2L2
RBM4	NFE2L2
RBM47	NFE2L2
RBM5	NFE2L2
RBM7	NFE2L2
RBMX	NFE2L2
RBPMS	NFE2L2
RC3H1	NFE2L2
RNF10	NFE2L2
RNPS1	NFE2L2
RTCB	NFE2L2
SAFB	NFE2L2
SAFB2	NFE2L2
SCAF4	NFE2L2
SCAF8	NFE2L2
SF3A3	NFE2L2
SF3B4	NFE2L2
SLTM	NFE2L2
SND1	NFE2L2
SOX2	NFE2L2
SP1	NFE2L2
SRRM4	NFE2L2
SRSF1	NFE2L2
SRSF3	NFE2L2
SRSF7	NFE2L2
SRSF9	NFE2L2
TAF15	NFE2L2
TARBP2	NFE2L2
TARDBP	NFE2L2
TIA1	NFE2L2
TIAL1	NFE2L2
TNRC6A	NFE2L2
TRA2A	NFE2L2
TRA2B	NFE2L2
U2AF1	NFE2L2
U2AF2	NFE2L2
UPF1	NFE2L2
WDR33	NFE2L2
WDR4	NFE2L2
XRN2	NFE2L2
YBX1	NFE2L2
YBX3	NFE2L2
YTHDC1	NFE2L2
YTHDF1	NFE2L2
YTHDF2	NFE2L2
YTHDF3	NFE2L2
ZC3H11A	NFE2L2
ZC3H7B	NFE2L2
ZCCHC14	NFE2L2
ZNF800	NFE2L2
ACIN1	PTGS2
CPSF1	PTGS2
CSTF2	PTGS2
CTCF	PTGS2
DDX6	PTGS2
EIF4A3	PTGS2
ELAVL1	PTGS2
HNRNPA2B1	PTGS2
HNRNPL	PTGS2
HNRNPU	PTGS2
IGF2BP2	PTGS2
NXF1	PTGS2
PTBP1	PTGS2
RBFOX1	PTGS2
RBM47	PTGS2
RBM7	PTGS2
RNPS1	PTGS2
SOX2	PTGS2
SRSF3	PTGS2
TRIM25	PTGS2
U2AF1	PTGS2
UPF1	PTGS2
ZC3H7B	PTGS2
