# Supplementary material for: Identification and validation of biomarkers associated with lactic acid metabolism in diabetic nephropathy
Source: PeerJ. 2026 Mar 3;14:e20761. doi: 10.7717/peerj.20761 (PMC12965171; doi:10.7717/peerj.20761)
Supplement: Supplemental Information 70 [file peerj-14-20761-s070.xlsx]

## Sheet: Supplemental Table S11
Disease Name	Disease ID	Direct Evidence	Inference Network	Inference Score	Reference Count
Inflammation	MESH:D007249	marker/mechanism	1,1-dimethylbutyl-1-deoxy-Delta(9)-THC|1,2-dibromo-4-(1,2-dibromoethyl)cyclohexane|1,2-Dimethylhydrazine|15-deoxy-delta(12,14)-prostaglandin J2|17-hydroxyjolkinolide B|1-Naphthylisothiocyanate|2,2'-azobis(2-amidinopropane)|2,3',4,4',5-pentachlorobiphenyl|2,4,5,2',4',5'-hexachlorobiphenyl|2-(4-chloro-6-(2,3-dimethylphenylamino)pyrimidin-2-ylthio)octanoic acid|2,4-dihydroxy-N-(4-hydroxyphenyl)benza…	1031.16	854
Edema	MESH:D004487	marker/mechanism	1,2-Dimethylhydrazine|1,2-naphthoquinone|1-(6-((3-methoxyestra-1,3,5(10)-trien-17-yl)amino)hexyl)-1H-pyrrole-2,5-dione|1-Naphthylisothiocyanate|2,2',4,4'-tetrabromodiphenyl ether|2-(2-amino-3-methoxyphenyl)-4H-1-benzopyran-4-one|2-chloroethyl ethyl sulfide|3,4,5,3',4'-pentachlorobiphenyl|4,4',4''-(4-propyl-((1)H)-pyrazole-1,3,5-triyl) tris-phenol|5,5-dimethyl-3-(3-fluorophenyl)-4-(4-methylsulfony…	698.62	526
Kidney Diseases	MESH:D007674	marker/mechanism	1,2-dibromo-4-(1,2-dibromoethyl)cyclohexane|1,3-dimethylthiourea|2,2',4,4',5-brominated diphenyl ether|2,4-Dichlorophenoxyacetic Acid|2-hydroxyestradiol|4-phenylbutyric acid|6-chloro-2,3,4,9-tetrahydro-1H-carbazole-1-carboxamide|9,10-Dimethyl-1,2-benzanthracene|Acetaminophen|acetovanillone|Acetylcysteine|Acrolein|Acrylamide|Acyclovir|Aflatoxin B1|Air Pollutants, Occupational|Albuterol|Allopurinol…	690.03	1128
Hyperplasia	MESH:D006965	marker/mechanism	1,2-Dimethylhydrazine|1,4-bis(2-(3,5-dichloropyridyloxy))benzene|1-Naphthylisothiocyanate|2,2',4,4'-tetrabromodiphenyl ether|2,2-bis(4-glycidyloxyphenyl)propane|2,3',4,4',5-pentachlorobiphenyl|2-(4-morpholinyl)-8-phenyl-4H-1-benzopyran-4-one|2-Acetylaminofluorene|3,4,5,3',4'-pentachlorobiphenyl|4-(5-benzo(1,3)dioxol-5-yl-4-pyridin-2-yl-1H-imidazol-2-yl)benzamide|4-Nitroquinoline-1-oxide|4-(N-meth…	485.21	255
Hyperglycemia	MESH:D006943	marker/mechanism	1,1-dimethylbutyl-1-deoxy-Delta(9)-THC|2,2',4,4'-tetrabromodiphenyl ether|2-chloro-N-(4-chlorobiphenyl-2-yl)nicotinamide|3,3',4,5'-tetrahydroxystilbene|3,4,3',4'-tetrachlorobiphenyl|3,4-dihydroxyphenylethanol|4-(4-(3-adamantan-1-ylureido)cyclohexyloxy)benzoic acid|4,4'-bisphenol F|4,4'-hexafluorisopropylidene diphenol|4-phenylbutyric acid|6-chloro-2,3,4,9-tetrahydro-1H-carbazole-1-carboxamide|9,1…	432.11	496
Cognition Disorders	MESH:D003072	marker/mechanism	1-bromopropane|2,2',3',4,4',5-hexachlorobiphenyl|2-(7-(3,4-dimethoxyphenyl)imidazo(1,2-c)pyrimidin-5-ylamino)nicotinamide|3-nitropropionic acid|4,4'-hexafluorisopropylidene diphenol|Acetylcysteine|Acrolein|Air Pollutants|Alendronate|alpha-Tocopherol|Aluminum|Aluminum Chloride|Amphetamine|Anti-Inflammatory Agents, Non-Steroidal|Apigenin|aristolochic acid I|Arsenic|arsenic disulfide|asiatic acid|As…	399.56	398
Fibrosis	MESH:D005355	marker/mechanism	1,1-dimethylbutyl-1-deoxy-Delta(9)-THC|1,4-bis(2-(3,5-dichloropyridyloxy))benzene|1-Naphthylisothiocyanate|2-Methoxyestradiol|3,4,5,3',4'-pentachlorobiphenyl|3-methyladenine|6-chloro-2,3,4,9-tetrahydro-1H-carbazole-1-carboxamide|Acetaminophen|Air Pollutants|Albuterol|Alendronate|alpha-Tocopherol|Amiodarone|Arecoline|Arginine|aristolochic acid I|Arsenic Trioxide|arsenite|Asbestos|Asbestos, Amphibo…	385.53	271
Drug-Related Side Effects and Adverse Reactions	MESH:D064420	marker/mechanism	1,2-bis(2-aminophenoxy)ethane N,N,N',N'-tetraacetic acid acetoxymethyl ester|1-bromopropane|1-Methyl-4-phenylpyridinium|2-phenylphenol|4,4'-bisphenol F|Acetaminophen|Acetylcysteine|Aflatoxin B1|Allopurinol|alpha-Linolenic Acid|alpha-Tocopherol|Amikacin|Amiodarone|Amphetamine|anandamide|Arsenic Trioxide|arsenite|Ascorbic Acid|Aspirin|Atenolol|Atorvastatin|Atrazine|Atropine|Azathioprine|benzamide|B…	383.99	593
Neoplasms	MESH:D009369	marker/mechanism	1,4-phenylenebis(methylene)selenocyanate|2,2',4,4'-tetrabromodiphenyl ether|2,4,5,2',4',5'-hexachlorobiphenyl|2-amino-1-methyl-6-phenylimidazo(4,5-b)pyridine|2-amino-3,8-dimethylimidazo(4,5-f)quinoxaline|2-amino-3-methylimidazo(4,5-f)quinoline|2-tert-butylhydroquinone|3,3',4,5'-tetrahydroxystilbene|3,4,5,3',4'-pentachlorobiphenyl|4-biphenylamine|4-nitroquinolone-1-oxide|4-(N-methyl-N-nitrosamino)…	383.55	260
Hyperalgesia	MESH:D006930	marker/mechanism	1,1-dimethylbutyl-1-deoxy-Delta(9)-THC|1-(2-(3-(4-methoxyphenyl)propoxy)-4-methoxyphenylethyl)-1H-imidazole|1-((4-methylsulfonyl)phenyl)-3-trifluoromethyl-5-(4-fluorophenyl)pyrazole|1-Methyl-3-isobutylxanthine|2-(2-amino-3-methoxyphenyl)-4H-1-benzopyran-4-one|2-(4-morpholinyl)-8-phenyl-4H-1-benzopyran-4-one|4-amino-5-(4-methylphenyl)-7-(tert-butyl)pyrazolo(3,4-d)pyrimidine|4-(nitroxy)butanoic aci…	380.06	512
Proteinuria	MESH:D011507	marker/mechanism	1,3-dimethylthiourea|2-hydroxyestradiol|Acetaminophen|Acetylcysteine|Acyclovir|Alendronate|Allopurinol|alpha-Tocopherol|Amikacin|Arsenic|arsenic disulfide|Artesunate|Asbestos, Amphibole|Ascorbic Acid|Aspirin|Atenolol|Atorvastatin|Auranofin|Azathioprine|Biological Products|bisphenol A|Blood Glucose|Butylated Hydroxytoluene|Cadmium|Cadmium Chloride|Caffeine|candesartan|Carboplatin|Celecoxib|Chloroq…	328.6	538
Seizures	MESH:D012640	marker/mechanism	2,6-dinitrotoluene|4-iodo-2,5-dimethoxyphenylisopropylamine|7-nitroindazole|8-Hydroxy-2-(di-n-propylamino)tetralin|abrine|Acetaminophen|Acetylcysteine|Acyclovir|Adenosine Triphosphate|Albuterol|Alendronate|alpha-cyano-(3,4-dihydroxy)-N-benzylcinnamide|alpha-methylhistamine|alpha-Tocopherol|Aluminum Hydroxide|Amikacin|Amiloride|Amino Acids, Peptides, and Proteins|Amiodarone|Ammonia|Ammonium Chlori…	326.04	1478
Atherosclerosis	MESH:D050197	marker/mechanism	27-hydroxycholesterol|3,4,3',4'-tetrachlorobiphenyl|3,4,5,3',4'-pentachlorobiphenyl|Acrolein|Air Pollutants|aluminum sulfate|Arsenic|Arsenic Trioxide|arsenite|Asbestos|Aspirin|Atorvastatin|Benzo(a)pyrene|Biological Products|bisphenol A|Cacodylic Acid|Cadmium|caffeic acid|Capsaicin|Carnosine|Catechin|Cholecalciferol|Cholesterol|Cholic Acid|Clofibrate|CPG-oligonucleotide|crocin|Curcumin|delphinidin…	306.56	189
Depressive Disorder	MESH:D003866	marker/mechanism	1-bromopropane|2,3-bis(4-hydroxyphenyl)-propionitrile|2,4,5,2',4',5'-hexachlorobiphenyl|2,4-Dichlorophenoxyacetic Acid|3-(4-chlorophenylselanyl)-1-methyl-1H-indole|4,4'-hexafluorisopropylidene diphenol|Acyclovir|Air Pollutants|alpha-Linolenic Acid|Aluminum Chloride|Amiodarone|Amphetamine|Apigenin|Aripiprazole|aristolochic acid I|Arsenic|Arsenic Trioxide|Asbestos|Ascorbic Acid|Atenolol|Atorvastati…	298.83	401
Brain Injuries	MESH:D001930	marker/mechanism	1'-acetoxychavicol acetate|1-Methyl-4-phenyl-1,2,3,6-tetrahydropyridine|2,4-Dichlorophenoxyacetic Acid|4-phenylbutyric acid|Acetylcysteine|Acrylamide|alpha-Linolenic Acid|alpha-Tocopherol|Aluminum Chloride|Amphetamine|Apigenin|Arsenic|Arsenic Trioxide|arsenite|Ascorbic Acid|asiatic acid|Atorvastatin|Atrazine|Bee Venoms|benzamide|Berberine|bifenthrin|Biological Factors|bisphenol A|Bungarotoxins|Ca…	296.53	364
Stomach Ulcer	MESH:D013276	marker/mechanism	16,16-Dimethylprostaglandin E2|1-Butanol|Acetic Acid|acetovanillone|Acetylcysteine|aliskiren|allylpyrocatechol|Aminosalicylic Acids|Amiodarone|Ampicillin|Anti-Inflammatory Agents, Non-Steroidal|apple polyphenol extract|Arginine|Artesunate|Ascorbic Acid|Aspirin|Atropine|baicalein|bisdemethoxycurcumin|Blood Glucose|boldine|Capsaicin|carvacrol|Chlorpheniramine|Cisplatin|cobaltiprotoporphyrin|Copper|…	285.89	218
Breast Neoplasms	MESH:D001943	marker/mechanism	2,2',3',4,4',5-hexachlorobiphenyl|2,4,5,2',4',5'-hexachlorobiphenyl|2,4-diaminotoluene|2-amino-1-methyl-6-phenylimidazo(4,5-b)pyridine|2-amino-3-methylimidazo(4,5-f)quinoline|2-chloro-5-nitrobenzanilide|2-hydroxyestradiol|2-Methoxyestradiol|3,3',4,5'-tetrahydroxystilbene|3,3'-diindolylmethane|3,4,3',4'-tetrachlorobiphenyl|3,4,5,3',4',5'-hexachlorobiphenyl|4-biphenylamine|4-hydroxyestradiol|4-(N-m…	267.35	735
Cardiomyopathies	MESH:D009202	marker/mechanism	1,1-dimethylbutyl-1-deoxy-Delta(9)-THC|2-(2-amino-3-methoxyphenyl)-4H-1-benzopyran-4-one|4-(4-fluorophenyl)-2-(4-hydroxyphenyl)-5-(4-pyridyl)imidazole|6-hydroxy-2,5,7,8-tetramethylchroman-2-carboxylic acid|Acetaminophen|Acetylcysteine|Albuterol|Amiodarone|Amphetamine|Apigenin|Arsenic|Arsenic Trioxide|Ascorbic Acid|bellidifolin|bisphenol A|boric acid|Bungarotoxins|Busulfan|Butylated Hydroxytoluene…	262.15	595
Nervous System Diseases	MESH:D009422	marker/mechanism	1-Methyl-4-phenyl-1,2,3,6-tetrahydropyridine|2,2',4,4',5-brominated diphenyl ether|3-nitropropionic acid|Acrylamide|Acyclovir|alpha-Linolenic Acid|alpha-Tocopherol|Aluminum|Amikacin|Amiodarone|Amodiaquine|Amphetamine|Ampicillin|Arsenic|Arsenic Trioxide|Artesunate|Ascorbic Acid|Atropine|benzamide|Bleomycin|Bortezomib|Bupivacaine|Capecitabine|Capsaicin|Carboplatin|Celecoxib|Chloramphenicol|Chloroqu…	260.38	350
Colonic Neoplasms	MESH:D003110	marker/mechanism	1,2-Dimethylhydrazine|1-(4-chlorobenzoyl)-5-methoxy-2-1H-indole-3-acetic acid 3-(nitrooxymethyl)phenyl ester|1,4-phenylenebis(methylene)selenocyanate|2-amino-1-methyl-6-phenylimidazo(4,5-b)pyridine|2-amino-3,8-dimethylimidazo(4,5-f)quinoxaline|2-amino-3-methylimidazo(4,5-f)quinoline|3,3'-diindolylmethane|Acetaminophen|Acetylcysteine|Apigenin|arsenite|Asbestos|Aspirin|astaxanthine|Atenolol|Atrazin…	245.17	251
Fever	MESH:D005334	marker/mechanism	3,4-Methylenedioxyamphetamine|5,5-dimethyl-3-(3-fluorophenyl)-4-(4-methylsulfonyl)phenyl-2(5H)-furanone|Acetaminophen|Acetylcysteine|alpha-Tocopherol|Amikacin|Aminosalicylic Acids|Amiodarone|Amodiaquine|Amphetamine|Ampicillin|Arachidonic Acid|Arsenic|Arsenic Trioxide|Artesunate|Aspirin|Atropine|Azathioprine|Bee Venoms|benzamide|Benztropine|bifenthrin|Bleomycin|Bupivacaine|Busulfan|Caffeine|Capsai…	241.69	317
Hyperemia	MESH:D006940	marker/mechanism	Acetaminophen|Acetic Acid|Acetylcysteine|Adenosine Triphosphate|Air Pollutants|Aluminum Chloride|Amodiaquine|anemoside B4|Apigenin|aristolochic acid I|Arsenic|Arsenic Trioxide|Aspirin|Atenolol|Atropine|Betamethasone|bisphenol A|Caffeine|Cannabidiol|Capsaicin|capsazepine|Chlorpyrifos|Cisplatin|Curcumin|Cyclophosphamide|cyhalothrin|Dexamethasone|Dextran Sulfate|Diazinon|Dietary Fats|Dietary Sugars|…	230.8	154
Neoplasm Metastasis	MESH:D009362	marker/mechanism	2,3',4,4',5-pentachlorobiphenyl|2,4,5,2',4',5'-hexachlorobiphenyl|2-(4-morpholinyl)-8-phenyl-4H-1-benzopyran-4-one|2-amino-1-methyl-6-phenylimidazo(4,5-b)pyridine|3,3',4,5'-tetrahydroxystilbene|3,4,5,3',4'-pentachlorobiphenyl|5,7-dihydroxy-6-methoxy-2-phenylchromen-4-one|6,2',4'-trimethoxyflavone|Acetylcysteine|alpha-Tocopherol|Amiodarone|Apigenin|Arsenic|Arsenic Trioxide|Atorvastatin|Azathioprin…	216.79	201
Precancerous Conditions	MESH:D011230	marker/mechanism	1,2-Dimethylhydrazine|2-Acetylaminofluorene|2-amino-3,8-dimethylimidazo(4,5-f)quinoxaline|2-amino-3-methylimidazo(4,5-f)quinoline|3,4,5,3',4'-pentachlorobiphenyl|4-biphenylamine|5,7-dimethoxyflavone|9,10-Dimethyl-1,2-benzanthracene|Acetaminophen|Aflatoxin B1|alpha-Tocopherol|Amphetamine|arctiin|Aristolochic Acids|Arsenic|Artesunate|Ascorbic Acid|Aspirin|Azathioprine|Azoxymethane|Benzo(a)pyrene|be…	205.38	157
Skin Neoplasms	MESH:D012878	marker/mechanism	2-amino-1-methyl-6-phenylimidazo(4,5-b)pyridine|2-amino-3,8-dimethylimidazo(4,5-f)quinoxaline|(4-(((2-(3-fluoro-4-(trifluoromethyl)phenyl)-4-methyl-1,3-thiazol-5-yl)methyl)sulfanyl)-2-methylphenoxy)acetic acid|4-Nitroquinoline-1-oxide|7,8-Dihydro-7,8-dihydroxybenzo(a)pyrene 9,10-oxide|9,10-Dimethyl-1,2-benzanthracene|Acetylcysteine|acteoside|allyl sulfide|amarogentin|Anti-Inflammatory Agents, Non…	203.11	148
Colitis	MESH:D003092	marker/mechanism	1,1-dimethylbutyl-1-deoxy-Delta(9)-THC|17-hydroxy-4,7,10,13,15,19-docosahexaenoic acid|2-(1'H-indole-3'-carbonyl)thiazole-4-carboxylic acid methyl ester|2,2-bis(4-glycidyloxyphenyl)propane|2-amino-1-methyl-6-phenylimidazo(4,5-b)pyridine|2-chloro-5-nitrobenzanilide|3,3',4,5'-tetrahydroxystilbene|4-(5-(4-chlorophenyl)-3-(trifluoromethyl)-1H-pyrazol-1-yl)benzenesulfonamide|6-formylindolo(3,2-b)carba…	201.51	220
Arrhythmias, Cardiac	MESH:D001145	marker/mechanism	2-methyl-2H-pyrazole-3-carboxylic acid (2-methyl-4-o-tolylazophenyl)amide|3,4,3',4'-tetrachlorobiphenyl|3,4,5,3',4'-pentachlorobiphenyl|Acrolein|Adenosine Triphosphate|Air Pollutants|Albuterol|Amiodarone|Amphetamine|Aripiprazole|Arsenic|Arsenic Trioxide|Atenolol|Atropine|Benzo(a)pyrene|Betamethasone|bisphenol A|Bupivacaine|Butylated Hydroxytoluene|Calcium|Carbachol|Carboplatin|Celecoxib|Chloroqui…	198.52	465
Lung Diseases	MESH:D008171	marker/mechanism	2-chloroethyl ethyl sulfide|Acetaminophen|Acetylcysteine|Acrolein|Acrylamide|Air Pollutants|Albuterol|Aluminum|Amiodarone|Antigens, Dermatophagoides|Arsenic|Arsenicals|Asbestos, Serpentine|Ascorbic Acid|Aspirin|Benzo(a)pyrene|bisphenol A|Bleomycin|boric acid|Captopril|Choline|chromium hexavalent ion|Cisplatin|Cobalt|Cyclophosphamide|Cytarabine|Deferoxamine|Dexamethasone|Diethylnitrosamine|Dobutam…	198.49	156
Adenocarcinoma	MESH:D000230	marker/mechanism	1,2-Dimethylhydrazine|1,4-phenylenebis(methylene)selenocyanate|2-amino-1-methyl-6-phenylimidazo(4,5-b)pyridine|2-amino-3-methylimidazo(4,5-f)quinoline|2-hydroxyestradiol|3-(3,4-difluorophenyl)-4-(4-(methylsulfonyl)phenyl)-2(5H)-furanone|4,4'-hexafluorisopropylidene diphenol|4-hydroxyestradiol|4-(N-methyl-N-nitrosamino)-1-(3-pyridyl)-1-butanone|9,10-Dimethyl-1,2-benzanthracene|Acrylamide|aflatoxin…	185.97	163
Urinary Bladder Neoplasms	MESH:D001749	marker/mechanism	2-(4-morpholinyl)-8-phenyl-4H-1-benzopyran-4-one|2,6-dinitrotoluene|2-Acetylaminofluorene|2-methylacetoacetanilide|2-phenylphenol|3,3'-diindolylmethane|4-biphenylamine|Acetaminophen|AG 1879|Allopurinol|Amino Acids, Peptides, and Proteins|Ammonium Chloride|Anti-Inflammatory Agents, Non-Steroidal|aristolochic acid I|Arsenic|Arsenicals|Arsenic Trioxide|arsenite|Ascorbic Acid|Aspirin|Atorvastatin|Aza…	178.6	276
Reperfusion Injury	MESH:D015427	marker/mechanism	1-(3,4-dihydroxyphenyl)-3-(2-methoxyphenyl)prop-2-en-1-one|15-deoxy-delta(12,14)-prostaglandin J2|16,16-Dimethylprostaglandin E2|4-phenylbutyric acid|5,5-dimethyl-3-(3-fluorophenyl)-4-(4-methylsulfonyl)phenyl-2(5H)-furanone|6-Ketoprostaglandin F1 alpha|Acetylcysteine|Adenosine Triphosphate|alisol B 23-acetate|alpha-Tocopherol|Amiloride|Antimycin A|astaxanthine|baicalein|baicalin|benzamide|Blood G…	177.08	133
Heart Failure	MESH:D006333	marker/mechanism	3-(3,4-difluorophenyl)-4-(4-(methylsulfonyl)phenyl)-2(5H)-furanone|3-methyladenine|6-chloro-2,3,4,9-tetrahydro-1H-carbazole-1-carboxamide|Air Pollutants|Albuterol|Amiloride|Amiodarone|Anti-Inflammatory Agents, Non-Steroidal|Aspirin|Atenolol|Atorvastatin|Azathioprine|Betamethasone|Bortezomib|Cadmium|Calcium|candesartan|Captopril|Carbachol|Carboplatin|Chloroquine|chloroquine diphosphate|Cilostazol|…	173.2	594
Thrombosis	MESH:D013927	marker/mechanism	2-(4-morpholinyl)-8-phenyl-4H-1-benzopyran-4-one|3,3',4,5'-tetrahydroxystilbene|8,11,14-Eicosatrienoic Acid|Acetaminophen|Anti-Inflammatory Agents, Non-Steroidal|Arachidonic Acid|Ascorbic Acid|Aspirin|Atenolol|Atorvastatin|Azathioprine|Bortezomib|Carboplatin|Celecoxib|Cilostazol|cinnamaldehyde|Cisplatin|cobaltiprotoporphyrin|Complex Mixtures|Cyclophosphamide|Cyclosporine|Daunorubicin|Dexamethason…	165.71	254
Obesity	MESH:D009765	marker/mechanism	2,2',4,4'-tetrabromodiphenyl ether|2,4,5,2',4',5'-hexachlorobiphenyl|2-chloroethyl ethyl sulfide|2-methyl-2H-pyrazole-3-carboxylic acid (2-methyl-4-o-tolylazophenyl)amide|3,4,3',4'-tetrachlorobiphenyl|Acetylcysteine|alpha-naphthoflavone|Aripiprazole|Ascorbic Acid|Atorvastatin|Atrazine|Berberine|bisphenol A|bisphenol S|Cadmium|Caffeine|Capsaicin|capsazepine|celastrol|Chlorpyrifos|Cholesterol|Cobal…	165.37	273
Pancreatic Neoplasms	MESH:D010190	marker/mechanism	2-amino-1-methyl-6-phenylimidazo(4,5-b)pyridine|2-chloro-5-nitrobenzanilide|2-Methoxyestradiol|4-(N-methyl-N-nitrosamino)-1-(3-pyridyl)-1-butanone|9,10-Dimethyl-1,2-benzanthracene|AG 1879|Antimycin A|Apigenin|Arsenic Trioxide|Ascorbic Acid|Aspirin|Berberine|beta-ionone|Bortezomib|Butylated Hydroxyanisole|Butylated Hydroxytoluene|Cadmium|Calcitriol|Capecitabine|Capsaicin|Celecoxib|Cisplatin|Clofib…	165.33	121
Carcinoma, Hepatocellular	MESH:D006528	marker/mechanism	1,4-bis(2-(3,5-dichloropyridyloxy))benzene|2,6-dinitrotoluene|2-Acetylaminofluorene|2-amino-3,8-dimethylimidazo(4,5-f)quinoxaline|2-amino-3-methylimidazo(4,5-f)quinoline|2-Methoxyestradiol|3-(4-methylsulfonylphenyl)-4-phenyl-5-trifluoromethylisoxazole|Acetaminophen|Acetylcysteine|Acrylamide|Aflatoxin B1|allyl sulfide|alpha-naphthoflavone|Arsenic|Arsenic Trioxide|Ascorbic Acid|Azathioprine|baicale…	156.39	355
Skin Diseases	MESH:D012871	marker/mechanism	2-chloroethyl ethyl sulfide|alternariol|Amiodarone|Arsenic|Arsenicals|Arsenic Trioxide|Ascorbic Acid|Azathioprine|Benzoyl Peroxide|Bleomycin|Bortezomib|Busulfan|Capecitabine|Carboplatin|Chloroquine|chloroquine diphosphate|Colchicine|Cyclophosphamide|Cytarabine|Dexamethasone|Diclofenac|Disulfiram|Docetaxel|Doxorubicin|Estradiol|Etoposide|Everolimus|Famotidine|Flame Retardants|Fluorouracil|Fluoxeti…	145.93	126
Diabetes Mellitus	MESH:D003920	marker/mechanism	2,2',4,4'-tetrabromodiphenyl ether|2,4,5,2',4',5'-hexachlorobiphenyl|Air Pollutants|Allergens|Antimony|Arsenic|Arsenicals|arsenite|Aspirin|Atrazine|Berberine|bisphenol A|Blood Glucose|Cadmium|Chlorpyrifos|Copper|Cyclosporine|DDT|Diazinon|Dichlorodiphenyl Dichloroethylene|dimethylarsinous acid|Docosahexaenoic Acids|docosapentaenoic acid|Fatty Acids, Omega-3|Gallic Acid|Glyburide|Hexachlorobenzene|…	139.95	127
Albuminuria	MESH:D000419	marker/mechanism	1,3-dimethylthiourea|4-(4-(3-adamantan-1-ylureido)cyclohexyloxy)benzoic acid|4-(5-(4-chlorophenyl)-3-(trifluoromethyl)-1H-pyrazol-1-yl)benzenesulfonamide|acetovanillone|Adenosine Triphosphate|bisphenol A|Cadmium|Calcitriol|candesartan|Captopril|cobaltiprotoporphyrin|Curcumin|dapagliflozin|Dexamethasone|Dichlorodiphenyl Dichloroethylene|Dietary Fats|Doxorubicin|Drugs, Chinese Herbal|Enalapril|Estr…	139.91	131
Diabetes Mellitus, Experimental	MESH:D003921	marker/mechanism	8-epi-prostaglandin F2alpha|Anthocyanins|astaxanthine|bellidifolin|Berberine|Bile Acids and Salts|bisphenol A|Blood Glucose|Capsaicin|Cholesterol|cinnamaldehyde|cobaltiprotoporphyrin|corilagin|costunolide|Cyclophosphamide|Dibutyl Phthalate|Dietary Fats|Dietary Sucrose|Dietary Sugars|Diethylhexyl Phthalate|Diosmin|Dronabinol|Enalapril|eupafolin|Fatty Acids, Nonesterified|Fatty Acids, Omega-3|Fenre…	138.32	605
Prostatic Neoplasms	MESH:D011471	marker/mechanism	2-(2-amino-3-methoxyphenyl)-4H-1-benzopyran-4-one|2-amino-1-methyl-6-phenylimidazo(4,5-b)pyridine|2-amino-3,8-dimethylimidazo(4,5-f)quinoxaline|2-Methoxyestradiol|3,3',4,5'-tetrahydroxystilbene|4-hydroxyestradiol|9,10-Dimethyl-1,2-benzanthracene|Alitretinoin|Anti-Inflammatory Agents, Non-Steroidal|Antimony|Apigenin|apigenin-6,8-di-C-glycopyranoside|Arsenic|Arsenic Trioxide|Ascorbic Acid|baicalin|…	134.07	286
Carcinoma, Squamous Cell	MESH:D002294	marker/mechanism	2-amino-3,8-dimethylimidazo(4,5-f)quinoxaline|2-amino-3-methylimidazo(4,5-f)quinoline|4-(5-benzo(1,3)dioxol-5-yl-4-pyridin-2-yl-1H-imidazol-2-yl)benzamide|4-Nitroquinoline-1-oxide|4-nitroquinolone-1-oxide|9,10-Dimethyl-1,2-benzanthracene|Acetylcysteine|aloe emodin|Arecoline|Arsenic|Arsenic Trioxide|Asbestos|Azathioprine|Benzene|Benzo(a)pyrene|benzo(k)fluoranthene|Bleomycin|Bortezomib|brucine|Buty…	133.09	116
Pericardial Effusion	MESH:D010490	marker/mechanism	2-methyl-2H-pyrazole-3-carboxylic acid (2-methyl-4-o-tolylazophenyl)amide|3,4,5,3',4'-pentachlorobiphenyl|alpha-Tocopherol|Amiodarone|Arachidonic Acid|Arsenic Trioxide|Aspirin|Auranofin|benz(a)anthracene|Benzo(a)pyrene|benzo(k)fluoranthene|Busulfan|Butyrates|Chlorpyrifos|Cyclophosphamide|Dexamethasone|Docetaxel|Endosulfan|Fenretinide|Firemaster 550|fluoranthene|Gemcitabine|Haloperidol|Heparin|hon…	129.63	50
Brain Ischemia	MESH:D002545	marker/mechanism	3-nitropropionic acid|Acetylcysteine|Amphetamine|Ascorbic Acid|Aspirin|baicalin|Blood Glucose|Calcium|candesartan|Capsaicin|Cisplatin|Curcumin|Dipyridamole|Disulfiram|Dizocilpine Maleate|Enalapril|Epinephrine|Ethanol|Ethinyl Estradiol|Fluorouracil|ginsenoside Re|Glucose|Heparin|hydroquinone|Ibuprofen|icariin|Ifosfamide|Indomethacin|Isoflurane|Isotretinoin|Kangen-karyu|Lidocaine|Melatonin|Methamph…	128.81	78
Premature Birth	MESH:D047928	marker/mechanism	8-epi-prostaglandin F2alpha|Aflatoxin B1|Air Pollutants|Amphetamine|Aspirin|Benzo(a)pyrene|bisphenol A|butylbenzyl phthalate|Cadmium|Copper|cyclo(Trp-Asp-Pro-Val-Leu)|Dibutyl Phthalate|Dichlorodiphenyldichloroethane|Dichlorodiphenyl Dichloroethylene|Diethylhexyl Phthalate|diethyl phthalate|diisobutyl phthalate|Dinoprost|Fish Oils|Genistein|Glyphosate|Indomethacin|Lead|lipopolysaccharide, E. coli …	126.1	48
Kidney Neoplasms	MESH:D007680	marker/mechanism	1,2-Dimethylhydrazine|2,6-dinitrotoluene|2-Acetylaminofluorene|Acetaminophen|Aflatoxin B1|aristolochic acid I|Arsenic|Aspirin|Auranofin|Azathioprine|Azoxymethane|beta-elemene|Busulfan|Butylhydroxybutylnitrosamine|Cadmium|cadmium acetate|Caffeine|Cholesterol|chrysin|Cisplatin|Citrinin|Cyclophosphamide|Cyclosporine|Dactinomycin|Diethylnitrosamine|Doxorubicin|Estradiol|Ethylnitrosourea|Famotidine|fe…	124.05	98
Carcinoma	MESH:D002277	marker/mechanism	2-amino-1-methyl-6-phenylimidazo(4,5-b)pyridine|2-amino-3-methylimidazo(4,5-f)quinoline|2-methylacetoacetanilide|4-Nitroquinoline-1-oxide|9,10-Dimethyl-1,2-benzanthracene|9-methoxycamptothecin|Acetaldehyde|Ammonium Chloride|Arecoline|aristolochic acid I|Arsenic|Arsenic Trioxide|Ascorbic Acid|Aspirin|Azathioprine|Azoxymethane|Benzo(a)pyrene|Bleomycin|Butylhydroxybutylnitrosamine|Capecitabine|Carbo…	123.14	123
Stroke	MESH:D020521	marker/mechanism	Acetaminophen|Acrolein|Air Pollutants|Amphetamine|Arsenic|Ascorbic Acid|Aspirin|Atorvastatin|Bortezomib|Cadmium|Caffeine|Calcium|Cilostazol|Desoxycorticosterone|Dexamethasone|Diclofenac|Dipyridamole|Disulfiram|Enalapril|Epoprostenol|Ethanol|Ethinyl Estradiol|Folic Acid|Furosemide|Heparin|Hydrochlorothiazide|Hydrocortisone|Ibuprofen|Losartan|Medroxyprogesterone Acetate|Metformin|Methamphetamine|Me…	115.22	140
Kidney Failure, Chronic	MESH:D007676	marker/mechanism	Acetaminophen|Acyclovir|Albuterol|Allopurinol|Anti-Inflammatory Agents, Non-Steroidal|Aspirin|Atrazine|Cadmium|Calcitriol|Carboplatin|Copper|Curcumin|Daunorubicin|Doxorubicin|Drugs, Chinese Herbal|Enalapril|Folic Acid|Furosemide|Glucose|Hydrochlorothiazide|Hydrogen Peroxide|Ibuprofen|Ifosfamide|Indomethacin|Irbesartan|Ketoprofen|Lead|Losartan|Lovastatin|Melatonin|Melphalan|Mesalamine|Methamphetam…	109.8	86
Arthritis, Rheumatoid	MESH:D001172	marker/mechanism	Acetaminophen|Adjuvants, Immunologic|Air Pollutants|Anti-Inflammatory Agents, Non-Steroidal|Antimony|Antirheumatic Agents|Arsenic Trioxide|Aspirin|Auranofin|Azathioprine|Betamethasone|Cadmium|Chloroquine|chloroquine diphosphate|Curcumin|Cyclophosphamide|Cyclosporine|deoxynivalenol|Dexamethasone|Diclofenac|Dinoprostone|Enalapril|entinostat|Etoricoxib|Famotidine|Flurbiprofen|Freund's Adjuvant|Glyph…	109.19	319
Colorectal Neoplasms	MESH:D015179	marker/mechanism	1,2-Dimethylhydrazine|2,3',4,4',5-pentachlorobiphenyl|2,4,4'-trichlorobiphenyl|2,4-Dichlorophenoxyacetic Acid|2-amino-1-methyl-6-phenylimidazo(4,5-b)pyridine|2-amino-3,8-dimethylimidazo(4,5-f)quinoxaline|2-Methoxyestradiol|4-biphenylamine|8-Hydroxy-2'-Deoxyguanosine|Acrolein|Air Pollutants|alfacalcidol|Anti-Inflammatory Agents, Non-Steroidal|Arsenic|Arsenic Trioxide|Aspirin|Azoxymethane|Berberine…	108.51	166
Papilloma	MESH:D010212	marker/mechanism	1,2-Dimethylhydrazine|2-amino-3-methylimidazo(4,5-f)quinoline|2-methylacetoacetanilide|(4-(((2-(3-fluoro-4-(trifluoromethyl)phenyl)-4-methyl-1,3-thiazol-5-yl)methyl)sulfanyl)-2-methylphenoxy)acetic acid|4-(5-benzo(1,3)dioxol-5-yl-4-pyridin-2-yl-1H-imidazol-2-yl)benzamide|4-Nitroquinoline-1-oxide|9,10-Dimethyl-1,2-benzanthracene|amarogentin|Ammonium Chloride|Arecoline|Ascorbic Acid|Benzene|Benzo(a…	105.3	59
Status Epilepticus	MESH:D013226	marker/mechanism	Acetaminophen|Acetylcysteine|Adenosine Triphosphate|Aluminum Hydroxide|Amiloride|Ammonia|Amphetamine|Arecoline|Ascorbic Acid|Atropine|Busulfan|Calcium|Chloroquine|Choline|Cycloheximide|Cyclophosphamide|Cyclosporine|Desoxycorticosterone|Dizocilpine Maleate|Endosulfan|Fatty Acids, Nonesterified|Fenofibrate|Finasteride|Fluoxetine|Glutathione|Haloperidol|Halothane|Ifosfamide|Indomethacin|Isoflurane|I…	93.37	453
Melanoma	MESH:D008545	marker/mechanism	3-phenylpropionic acid|4-((3-bromophenyl)amino)-6,7-dimethoxyquinazoline|6-hydroxy-2,5,7,8-tetramethylchroman-2-carboxylic acid|Acetaminophen|Apigenin|Arsenic|Artesunate|Betulinic Acid|Bleomycin|Buthionine Sulfoximine|caffeic acid|caffeic acid phenethyl ester|Caffeine|Carboplatin|Chlorogenic Acid|cinnamaldehyde|Cisplatin|Curcumin|Cyclophosphamide|Dactinomycin|Decitabine|Dinitrochlorobenzene|Diphe…	89.43	119
Glioma	MESH:D005910	marker/mechanism	2-(4-morpholinyl)-8-phenyl-4H-1-benzopyran-4-one|3,4-dihydroxybenzohydroxamic acid|alpha-Tocopherol|Anti-Inflammatory Agents, Non-Steroidal|Apigenin|Arsenic Trioxide|Ascorbic Acid|Bortezomib|caffeic acid phenethyl ester|Calcitriol|Camptothecin|Carboplatin|Cisplatin|Cyclophosphamide|Dexamethasone|Docetaxel|Dronabinol|Erlotinib Hydrochloride|Ethylnitrosourea|Etoposide|Fluorouracil|Imatinib Mesylate…	81.05	67
Osteoarthritis	MESH:D010003	marker/mechanism	Acetaminophen|Anti-Inflammatory Agents, Non-Steroidal|Aspirin|astaxanthine|Caffeine|Capsaicin|Celecoxib|Curcumin|Decitabine|Diclofenac|Dietary Fats|Dinoprostone|Ethanol|Etodolac|Etoricoxib|ferrostatin-1|fisetin|Glucosamine|Ibuprofen|Indomethacin|Indoprofen|Iron|Ketoprofen|Lipopolysaccharides|Lithium Chloride|lumiracoxib|Meloxicam|Misoprostol|morroniside|N-((4-(5,9-diethoxy-6-oxo-6,8-dihydro-7H-py…	80.75	78
Stomach Neoplasms	MESH:D013274	marker/mechanism	2-amino-1-methyl-6-phenylimidazo(4,5-b)pyridine|2-amino-3-methylimidazo(4,5-f)quinoline|3-methyladenine|4-(N-methyl-N-nitrosamino)-1-(3-pyridyl)-1-butanone|Acetaldehyde|Air Pollutants|Arsenic Trioxide|Ascorbic Acid|Aspirin|Benzene|Benzo(a)pyrene|Butylated Hydroxyanisole|Butyrates|Caffeine|Capecitabine|Capsaicin|Celecoxib|Chloroquine|ciglitazone|Cisplatin|Coal Tar|corilagin|Curcumin|Decitabine|Deo…	79.52	132
Thyroid Neoplasms	MESH:D013964	marker/mechanism	1,2-Dimethylhydrazine|2-Acetylaminofluorene|2-amino-3-methylimidazo(4,5-f)quinoline|4-amino-5-(4-methylphenyl)-7-(tert-butyl)pyrazolo(3,4-d)pyrimidine|Acrylamide|Arsenic Trioxide|bisphenol A|Butylated Hydroxytoluene|Butylhydroxybutylnitrosamine|Butyrates|Complex Mixtures|Copper|Decitabine|Diethylhexyl Phthalate|Diethylnitrosamine|Doxorubicin|Everolimus|Gefitinib|glycidol|Imatinib Mesylate|Indomet…	79.4	49
Coronary Artery Disease	MESH:D003324	marker/mechanism	Air Pollutants|Albuterol|Amiodarone|Arsenic|Aspirin|Atenolol|Atorvastatin|bisphenol A|Bleomycin|Cadmium|Cholecalciferol|Cisplatin|Dipyridamole|Dobutamine|Enalapril|Epinephrine|Estradiol|Fatty Acids, Omega-3|Fenofibrate|Furosemide|Glyburide|Heparin|Homocysteine|Lead|lipoxin A4|Lovastatin|Mercury|Methoxamine|Metoprolol|Niacin|Nicotine|Nifedipine|Nitric Oxide|Particulate Matter|perfluorooctane sulfo…	76.97	80
Amyotrophic Lateral Sclerosis	MESH:D000690	marker/mechanism	2,2',4,4'-tetrabromodiphenyl ether|Air Pollutants|Aluminum|Aluminum Chloride|Arsenic|Aspirin|Atorvastatin|Benzene|beta-N-methylamino-L-alanine|Calcium|Cholesterol|Copper|Docosahexaenoic Acids|Dronabinol|Drugs, Chinese Herbal|Flame Retardants|Formaldehyde|kenpaullone|Lead|Lovastatin|Lysophosphatidylcholines|Manganese|Melatonin|Mercury|Methylene Chloride|Minocycline|Nitric Oxide|Nitrogen Dioxide|Po…	74.72	38
Pancreatitis	MESH:D010195	marker/mechanism	2,2',4,4'-tetrabromodiphenyl ether|Acetaminophen|Amiodarone|anandamide|Arginine|Azathioprine|Carboplatin|Ceruletide|Choline|Colchicine|Cyclosporine|Cytarabine|Dinoprostone|Docetaxel|ent-1,3,6,11-tetrahydroxykaur-16-ene-15-one 3,11-diacetate|Ethanol|Fatty Acids, Nonesterified|Indomethacin|Isoniazid|Ketoprofen|Lipopolysaccharides|Melatonin|Mesalamine|Metformin|Minocycline|Orlistat|Pentoxifylline|Pi…	72.11	79
Liver Cirrhosis, Experimental	MESH:D008106	marker/mechanism	1,3-dimethylthiourea|1-Methyl-3-isobutylxanthine|1-Naphthylisothiocyanate|4-(4-cyclohexyl-2-methyloxazol-5-yl)-2-fluorobenzenesulfonamide|4-(5-(4-chlorophenyl)-3-(trifluoromethyl)-1H-pyrazol-1-yl)benzenesulfonamide|Acetaminophen|allyl alcohol|Anthocyanins|Aspirin|Atorvastatin|Azathioprine|baicalin|Bee Venoms|bisphenol A|Caffeine|Capsaicin|Carbon Tetrachloride|Chenodeoxycholic Acid|Choline|cobalti…	68.66	252
Carcinoma, Transitional Cell	MESH:D002295	marker/mechanism	2-aminodiphenyl|Allopurinol|Amiloride|aristolochic acid I|Arsenic|arsenite|Aspirin|Azathioprine|Bortezomib|Butylhydroxybutylnitrosamine|Cacodylic Acid|Cadmium|Caffeine|Carboplatin|Cisplatin|Cyclophosphamide|Dactinomycin|Docetaxel|Doxorubicin|Gefitinib|Gemcitabine|Ifosfamide|Methotrexate|Methylnitrosourea|Mitomycin|Nicotine|Paclitaxel|Phenacetin|Phenobarbital|Prednisolone|Raloxifene Hydrochloride|…	67.96	75
Lupus Erythematosus, Systemic	MESH:D008180	marker/mechanism	8-Hydroxy-2'-Deoxyguanosine|Amiodarone|Aspirin|Azathioprine|Celecoxib|Chlordecone|Chloroquine|chloroquine diphosphate|Cyclophosphamide|Diclofenac|Estradiol|Folic Acid|Homocysteine|Ibuprofen|Indomethacin|Isoniazid|Melatonin|Methotrexate|Methylprednisolone|Metoprolol|Minocycline|Particulate Matter|Phenylbutazone|Prednisolone|pristane|Propylthiouracil|Ranitidine|Silicon Dioxide|Sulfasalazine|Tacroli…	64.54	85
Rhinitis, Allergic	MESH:D065631	marker/mechanism	2,4-Dichlorophenoxyacetic Acid|Air Pollutants|Aluminum Hydroxide|Antigens, Bacterial|Apigenin|Atrazine|bisphenol A|cang er zi wan|Chlorpyrifos|Dexamethasone|Dimethoate|Etodolac|fexofenadine|geraniol|Glyphosate|Malathion|Methylprednisolone|nimesulide|Nitrogen Dioxide|nonylphenol|Ovalbumin|Particulate Matter|Permethrin|Rosiglitazone|Soot|Sulfur Dioxide|Triclosan|zafirlukast	62.53	24
Puberty, Precocious	MESH:D011629	marker/mechanism	2,2',3',4,4',5-hexachlorobiphenyl|2,4,5,2',4',5'-hexachlorobiphenyl|3,4,5,3',4'-pentachlorobiphenyl|Arsenicals|arsenite|Atrazine|bisphenol A|Cadmium|Cadmium Chloride|cypermethrin|Dibutyl Phthalate|Estradiol|Firemaster 550|Genistein|JP8 aviation fuel|Ketoconazole|Manganese|manganese chloride|o,p'-DDT|PCB 180|Tamoxifen|Zearalenone	59.98	29
Esophageal Neoplasms	MESH:D004938	marker/mechanism	4-Nitroquinoline-1-oxide|5,7-dimethoxyflavone|7,8-Dihydro-7,8-dihydroxybenzo(a)pyrene 9,10-oxide|Acetylcysteine|Arsenic Trioxide|Benzo(a)pyrene|benzyloxycarbonylleucyl-leucyl-leucine aldehyde|Bortezomib|Butylhydroxybutylnitrosamine|Capecitabine|Carboplatin|Cisplatin|Cyclophosphamide|Diethylnitrosamine|Dinoprostone|Disulfiram|Docetaxel|Doxorubicin|Ethanol|Fluorouracil|Indomethacin|L 748706|Mitomyc…	58.92	57
Mouth Neoplasms	MESH:D009062	marker/mechanism	2-(4-morpholinyl)-8-phenyl-4H-1-benzopyran-4-one|3,3'-diindolylmethane|4-Nitroquinoline-1-oxide|4-nitroquinolone-1-oxide|9,10-Dimethyl-1,2-benzanthracene|Anti-Inflammatory Agents, Non-Steroidal|Arecoline|Benzo(a)pyrene|Benzoyl Peroxide|Bleomycin|chromium hexavalent ion|Cisplatin|Curcumin|Fenretinide|Fluorouracil|geraniol|Glucosamine|glycidol|Indomethacin|Paclitaxel|Plant Extracts|Plant Preparatio…	52.63	40
Hydronephrosis	MESH:D006869	marker/mechanism	Acetic Acid|Carboplatin|Cyclophosphamide|Dexamethasone|Diethylhexyl Phthalate|Dinoprostone|Doxorubicin|Estradiol|Ethanol|Fluorouracil|Lithium Chloride|Metoprolol|Mitomycin|Morphine|nitrofen|Phenytoin|Testosterone|Tetrachlorodibenzodioxin	49.13	38
Carcinoma, Renal Cell	MESH:D002292	marker/mechanism	8-Hydroxy-2'-Deoxyguanosine|Acetaminophen|Anti-Inflammatory Agents, Non-Steroidal|Arsenic|Arsenicals|Aspirin|Butylated Hydroxyanisole|Capecitabine|Capsaicin|Celecoxib|Cyclophosphamide|Diethylnitrosamine|Doxorubicin|Etoposide|Everolimus|ferric nitrilotriacetate|Fluorouracil|Folic Acid|Gemcitabine|helenalin|Ifosfamide|Indomethacin|Lead|Medroxyprogesterone Acetate|Phenacetin|potassium bromate|Resver…	46.95	51
Neurogenic Inflammation	MESH:D020078	marker/mechanism	Arsenic|Atorvastatin|Botulinum Toxins, Type A|Cadmium|Capsaicin|capsazepine|Dizocilpine Maleate|Ethanol|fexofenadine|ginsenoside Re|Isoflurophate|Lead|Lipopolysaccharides|Melitten|Quercetin|Resveratrol|Vehicle Emissions|Xylenes	43.48	35
Squamous Cell Carcinoma of Head and Neck	MESH:D000077195	marker/mechanism	3,3'-diindolylmethane|9,10-Dimethyl-1,2-benzanthracene|aloe emodin|Bleomycin|Carboplatin|Cisplatin|Docetaxel|Doxorubicin|Erlotinib Hydrochloride|erucylphospho-N,N,N-trimethylpropylammonium|Everolimus|Fluorouracil|Gefitinib|geraniol|Methotrexate|Paclitaxel|Plant Preparations|pregna-4,17-diene-3,16-dione|Resveratrol|Tetradecanoylphorbol Acetate|usnic acid|Vincristine	42.44	24
Lymphoma, B-Cell	MESH:D016393	marker/mechanism	Azathioprine|Bortezomib|Busulfan|Cyclophosphamide|Cytarabine|Doxorubicin|Etoposide|Ifosfamide|Melphalan|Methotrexate|Methylnitrosourea|Prednisolone|Resveratrol|Simvastatin|Sodium Selenite|Tacrolimus|Vincristine|Vorinostat	41.97	18
Duodenal Ulcer	MESH:D004381	marker/mechanism	16,16-Dimethylprostaglandin E2|Ampicillin|Anti-Inflammatory Agents, Non-Steroidal|Aspirin|Atropine|Capsaicin|Curcumin|Famotidine|ferrous sulfate|geraniol|Indomethacin|Lansoprazole|Misoprostol|Omeprazole|oren gedoku to|Phenobarbital|Ranitidine|Tacrolimus	40.58	48
Autistic Disorder	MESH:D001321	marker/mechanism	2,2',4,4'-tetrabromodiphenyl ether|8-Hydroxy-2'-Deoxyguanosine|Acetaminophen|Air Pollutants|Arachidonic Acid|Aripiprazole|Choline|Docosahexaenoic Acids|Fatty Acids, Omega-3|Fluoxetine|Fluvoxamine|Folic Acid|Formaldehyde|Glutathione|Haloperidol|Homocysteine|Iron|Lead|Linoleic Acid|Manganese|Melatonin|Mercury|Methionine|Misoprostol|Norepinephrine|Oxytocin|Particulate Matter|phenanthrene|Pioglitazon…	38.46	74
Inflammatory Bowel Diseases	MESH:D015212	marker/mechanism	Azathioprine|Curcumin|Dexamethasone|Dextran Sulfate|Glucosamine|Heparin|Indomethacin|Isotretinoin|Mesalamine|Methotrexate|Nabumetone|Naproxen|Omeprazole|Prednisolone|Rutin|Sulfasalazine|Tobacco Smoke Pollution|Trinitrobenzenesulfonic Acid|zileuton	37.68	56
Intestinal Polyps	MESH:D007417	marker/mechanism	2-amino-1-methyl-6-phenylimidazo(4,5-b)pyridine|2-amino-3,8-dimethylimidazo(4,5-f)quinoxaline|2-amino-3-methylimidazo(4,5-f)quinoline|3-(3,4-difluorophenyl)-4-(4-(methylsulfonyl)phenyl)-2(5H)-furanone|Azoxymethane|celastrol|Indomethacin|mofezolac|nimesulide|Plant Extracts|Raloxifene Hydrochloride|rofecoxib|Sulindac	36.49	11
Leiomyosarcoma	MESH:D007890	marker/mechanism	Aspirin|Carboplatin|Cisplatin|Cyclophosphamide|Dactinomycin|Docetaxel|Doxorubicin|Etoposide|Formaldehyde|Ifosfamide|Paclitaxel|Taurocholic Acid|Vincristine	35.01	17
Cachexia	MESH:D002100	marker/mechanism	Adjuvants, Immunologic|Ethanol|Ibuprofen|Indomethacin|Lipopolysaccharides|Metoprolol|nimesulide|Norepinephrine|Ozone|Pentoxifylline|Quercetin|rofecoxib|Rosiglitazone|tetrathiomolybdate	33.46	13
Tongue Neoplasms	MESH:D014062	marker/mechanism	4-Nitroquinoline-1-oxide|Arecoline|Benzo(a)pyrene|Carboplatin|Diethylnitrosamine|epigallocatechin gallate|Fluorouracil|geraniol|nimesulide|Resveratrol|theaflavin|Tretinoin|Zinc	32.53	18
Adenomatous Polyposis Coli	MESH:D011125	marker/mechanism	Celecoxib|Curcumin|dibenzoylmethane|Dietary Fats|Dinoprostone|Eicosapentaenoic Acid|Flurbiprofen|Plant Extracts|Quercetin|Resveratrol|sulforaphane|Sulindac|sulindac sulfone	30.48	17
Leukemia, Lymphocytic, Chronic, B-Cell	MESH:D015451	marker/mechanism	15-deoxy-delta(12,14)-prostaglandin J2|acadesine|Arsenic Trioxide|Cyclophosphamide|Cytarabine|Disulfiram|Drugs, Chinese Herbal|honokiol|Hydrocortisone|Medroxyprogesterone Acetate|Methotrexate|methylarsine oxide|Methylprednisolone|Orlistat|Phenytoin|Sirolimus|Thalidomide	29.47	23
Gastroesophageal Reflux	MESH:D005764	marker/mechanism	3-(3,4-difluorophenyl)-4-(4-(methylsulfonyl)phenyl)-2(5H)-furanone|Alendronate|Aspirin|Famotidine|Hydrochloric Acid|Lansoprazole|Minocycline|nitroaspirin|Omeprazole|Ranitidine|rebamipide|Sulindac	27.55	49
Aortic Aneurysm, Abdominal	MESH:D017544	marker/mechanism	Atorvastatin|Benzo(a)pyrene|Celecoxib|Dinoprostone|Indomethacin|Nifedipine|Phenobarbital|Quercetin|Resveratrol|Smoke|Testosterone	25.97	10
Carcinoma, Ductal, Breast	MESH:D018270	marker/mechanism	2-amino-1-methyl-6-phenylimidazo(4,5-b)pyridine|bisphenol A|Cisplatin|Curcumin|Cyclophosphamide|Doxorubicin|Medroxyprogesterone Acetate|Methotrexate|Paclitaxel|Rosiglitazone|Tamoxifen	25.97	16
Endometriosis	MESH:D004715	marker/mechanism	3,4,3',4'-tetrachlorobiphenyl|bisphenol A|Caffeine|Celecoxib|Dichlorodiphenyl Dichloroethylene|Diethylhexyl Phthalate|Dinoprost|Ethinyl Estradiol|Fluoxetine|Ibuprofen|Indomethacin|lipopolysaccharide, E coli O55-B5|Mifepristone|mono-(2-ethylhexyl)phthalate|monobutyl phthalate|Naproxen|Polychlorinated Biphenyls|Progesterone|Resveratrol|rofecoxib|Simvastatin|Sulindac|Tetrachlorodibenzodioxin|zafirlu…	25.78	23
Bone Neoplasms	MESH:D001859	marker/mechanism	Alendronate|Betulinic Acid|Ifosfamide|Imatinib Mesylate|Medroxyprogesterone Acetate|Methotrexate|nimesulide|Paclitaxel|Tamoxifen|Zoledronic Acid	22.62	19
Cholangiocarcinoma	MESH:D018281	marker/mechanism	2,3',4,4',5-pentachlorobiphenyl|3,4,5,3',4'-pentachlorobiphenyl|Azoxymethane|Diethylnitrosamine|Melatonin|Methotrexate|Methylene Chloride|Phenobarbital|Reactive Oxygen Species|Tetrachlorodibenzodioxin|Thalidomide|Thioacetamide	20.03	14
Burns	MESH:D002056	marker/mechanism	Ethanol|Gentamicins|Indomethacin|Morphine|Polymyxin B|Silver|Testosterone	14.34	8
Glaucoma, Open-Angle	MESH:D005902	marker/mechanism	Colchicine|Diclofenac|Epinephrine|Flufenamic Acid|Mitomycin|Pilocarpine|Prednisolone	12.78	10
Barrett Esophagus	MESH:D001471	marker/mechanism	Bile Acids and Salts|Lansoprazole|nitroaspirin|Omeprazole|Ranitidine|Tretinoin	12.06	9
Neoplasm Recurrence, Local	MESH:D009364	marker/mechanism	Arsenic Trioxide|Cisplatin|Gemcitabine|Methotrexate|Methylprednisolone|Paclitaxel|Tamoxifen|Tretinoin	10.85	8
Carcinoma in Situ	MESH:D002278	marker/mechanism	2-amino-1-methyl-6-phenylimidazo(4,5-b)pyridine|Benzo(a)pyrene|bisphenol A	9.12	5
Esophageal Squamous Cell Carcinoma	MESH:D000077277	marker/mechanism	4-Nitroquinoline-1-oxide|Cisplatin|diallyl trisulfide|Docetaxel|Fluorouracil|Mitomycin|nitrosobenzylmethylamine|Tobacco Smoke Pollution|Vinorelbine|Zinc	9.12	14
Graves Ophthalmopathy	MESH:D049970	marker/mechanism	Botulinum Toxins, Type A|Methylprednisolone|Rosiglitazone	8.5	7
Asthma, Aspirin-Induced	MESH:D055963	marker/mechanism	Aspirin|Histamine|montelukast|zafirlukast	7.84	19
Adrenal Gland Neoplasms	MESH:D000310	marker/mechanism	Arsenic|Mitotane|sodium arsenite|Valproic Acid	7.19	8
Leukoplakia, Oral	MESH:D007972	marker/mechanism	Celecoxib|Fenretinide	6.67	2
Mouth Diseases	MESH:D009059	marker/mechanism	Ethanol|Methamphetamine|Methotrexate|Tetracycline	6.41	8
Asphyxia Neonatorum	MESH:D001238	marker/mechanism	Ammonia|Dobutamine	5.63	3
Asthma, Occupational	MESH:D059366	marker/mechanism	Plant Preparations|Platinum|Silicon Dioxide	5.11	4
Urinary Bladder Neck Obstruction	MESH:D001748	marker/mechanism	Tolterodine Tartrate	4.6	2
Oral Submucous Fibrosis	MESH:D009914	marker/mechanism	Arecoline	3.39	1
Brain Injuries, Traumatic	MESH:D000070642	marker/mechanism	Curcumin	2.49	2
Adenocarcinoma Of Esophagus	MESH:C562730	marker/mechanism			1
Hypertension	MESH:D006973	marker/mechanism|therapeutic	1-(2-bromophenyl)-3-(7-cyano-3H-benzotriazol-4-yl)urea|1-bromopropane|2-tert-butylhydroquinone|4-(4-(3-adamantan-1-ylureido)cyclohexyloxy)benzoic acid|6-Ketoprostaglandin F1 alpha|8-epi-prostaglandin F2alpha|8-Hydroxy-2'-Deoxyguanosine|8-Hydroxy-2-(di-n-propylamino)tetralin|Acetaminophen|acetovanillone|Acetylcysteine|Acrolein|AH 23848|Air Pollutants|Albuterol|alfacalcidol|aliskiren|alisol B 23-ac…	450.88	1840
Chemical and Drug Induced Liver Injury	MESH:D056486	therapeutic	1,2-Dimethylhydrazine|1,3-dichloro-2-propanol|1,4-bis(2-(3,5-dichloropyridyloxy))benzene|16,16-Dimethylprostaglandin E2|18alpha-glycyrrhetinic acid|1-bromopropane|1-Naphthylisothiocyanate|2,2',4,4',5-brominated diphenyl ether|2,2',4,4'-tetrabromodiphenyl ether|2-(2-amino-3-methoxyphenyl)-4H-1-benzopyran-4-one|2,4-Dichlorophenoxyacetic Acid|2,6-dinitrotoluene|2-Acetylaminofluorene|2-amino-3-methyl…	1108	2393
Cardiovascular Diseases	MESH:D002318	therapeutic	Acetaminophen|Acrolein|Air Pollutants|Alendronate|Allergens|alpha-Tocopherol|Aluminum|Amiodarone|Ammonia|Anti-Inflammatory Agents, Non-Steroidal|Arachidonic Acid|Arsenic|Arsenicals|Arsenic Trioxide|Asbestos, Amphibole|Ascorbic Acid|Aspirin|Atorvastatin|benzo(k)fluoranthene|bisphenol A|Bupivacaine|Buserelin|Cadmium|Caffeine|Carboplatin|Celecoxib|Chlorine|ciprofibrate|Cisplatin|coenzyme Q10|Copper|…	252.96	200
Weight Loss	MESH:D015431		1,1-dimethylbutyl-1-deoxy-Delta(9)-THC|1,2-dibromo-4-(1,2-dibromoethyl)cyclohexane|1,2-Dimethylhydrazine|18alpha-glycyrrhetinic acid|1-bromopropane|1-Methyl-4-phenyl-1,2,3,6-tetrahydropyridine|1-Naphthylisothiocyanate|2-(1'H-indole-3'-carbonyl)thiazole-4-carboxylic acid methyl ester|2,2-bis(4-glycidyloxyphenyl)propane|2-Acetylaminofluorene|2-amino-1-methyl-6-phenylimidazo(4,5-b)pyridine|2-anisidi…	922.42	876
Necrosis	MESH:D009336		1,2-bis(2-aminophenoxy)ethane N,N,N',N'-tetraacetic acid acetoxymethyl ester|1,2-Dimethylhydrazine|1,3-dimethylthiourea|1-(4-chlorobenzoyl)-5-methoxy-2-1H-indole-3-acetic acid 3-(nitrooxymethyl)phenyl ester|16,16-Dimethylprostaglandin E2|1-bromopropane|1-Methyl-4-phenylpyridinium|1-Naphthylisothiocyanate|2-(2-amino-3-methoxyphenyl)-4H-1-benzopyran-4-one|2,2-bis(4-glycidyloxyphenyl)propane|2,3',4,…	915.59	913
Hepatomegaly	MESH:D006529		1,2-dibromo-4-(1,2-dibromoethyl)cyclohexane|1,2-Dimethylhydrazine|1,3-dichloro-2-propanol|1,4-bis(2-(3,5-dichloropyridyloxy))benzene|1-Naphthylisothiocyanate|2,2',4,4',5-brominated diphenyl ether|2,2',4,4'-tetrabromodiphenyl ether|2,4,5,2',4',5'-hexachlorobiphenyl|2-(4-morpholinyl)-8-phenyl-4H-1-benzopyran-4-one|2-Acetylaminofluorene|2-amino-3,8-dimethylimidazo(4,5-f)quinoxaline|2-methyl-2H-pyraz…	529.59	445
Acute Kidney Injury	MESH:D058186		1,3-dimethylthiourea|2,2',4,4'-tetrabromodiphenyl ether|2-anisidine|2-tert-butylhydroquinone|4-phenylbutyric acid|6-Ketoprostaglandin F1 alpha|Acetaminophen|Acetylcysteine|Acrylamide|Acyclovir|Air Pollutants|Albuterol|Alendronate|alfacalcidol|alisol B 23-acetate|Allopurinol|alpha-Tocopherol|Amikacin|Amiloride|Amiodarone|Amphetamine|Ampicillin|Anthocyanins|Anti-Inflammatory Agents, Non-Steroidal|a…	512.72	898
Memory Disorders	MESH:D008569		1-(2-(3-(4-methoxyphenyl)propoxy)-4-methoxyphenylethyl)-1H-imidazole|1-bromopropane|1-Methyl-4-phenyl-1,2,3,6-tetrahydropyridine|2,2',3',4,4',5-hexachlorobiphenyl|2,2',4,4'-tetrabromodiphenyl ether|2,2-bis(4-glycidyloxyphenyl)propane|2,4,4'-trichlorobiphenyl|2,4,5,2',4',5'-hexachlorobiphenyl|2,4,5,2',5'-pentachlorobiphenyl|2-(4-morpholinyl)-8-phenyl-4H-1-benzopyran-4-one|3-nitropropionic acid|4-(…	494.01	455
Nerve Degeneration	MESH:D009410		1-Methyl-4-phenyl-1,2,3,6-tetrahydropyridine|1-Methyl-4-phenylpyridinium|2,2',3',4,4',5-hexachlorobiphenyl|2-(2-amino-3-methoxyphenyl)-4H-1-benzopyran-4-one|3-(2,4-dichloro-5-methoxyphenyl)-2-sulfanyl-4(3H)-quinazolinone|3,9-bis((ethylthio)methyl)-K-252a|3-nitropropionic acid|4-iodo-2,5-dimethoxyphenylisopropylamine|7-nitroindazole|acetovanillone|Acetylcysteine|Acrolein|Acrylamide|Air Pollutants|…	450.82	449
Fatty Liver	MESH:D005234		1,3-dichloro-2-propanol|1,4-bis(2-(3,5-dichloropyridyloxy))benzene|18alpha-glycyrrhetinic acid|2,2',4,4'-tetrabromodiphenyl ether|2,3',4,4',5-pentachlorobiphenyl|2,4,4'-trichlorobiphenyl|2,4,5,2',4',5'-hexachlorobiphenyl|2,4,5,2',5'-pentachlorobiphenyl|2-chloro-N-(4-chlorobiphenyl-2-yl)nicotinamide|3,4,5,3',4',5'-hexachlorobiphenyl|3,4,5,3',4'-pentachlorobiphenyl|(4-(((2-(3-fluoro-4-(trifluoromet…	450.51	459
Prenatal Exposure Delayed Effects	MESH:D011297		2,2',3',4,4',5-hexachlorobiphenyl|2,2',4,4',5-brominated diphenyl ether|2,2',4,4'-tetrabromodiphenyl ether|2,3',4,4',5-pentachlorobiphenyl|2,4,4'-trichlorobiphenyl|2,4,5,2',4',5'-hexachlorobiphenyl|3,4,5,3',4'-pentachlorobiphenyl|4,4'-hexafluorisopropylidene diphenol|9,10-Dimethyl-1,2-benzanthracene|Acrylamide|Air Pollutants|Aluminum Chloride|aluminum sulfate|Amiodarone|Amphetamine|Arsenic|Arseni…	435.37	836
Disease Models, Animal	MESH:D004195		1,2-Dimethylhydrazine|1-Methyl-4-phenyl-1,2,3,6-tetrahydropyridine|1-Methyl-4-phenylpyridinium|1-Naphthylisothiocyanate|2,3-pentanedione|2-amino-1-methyl-6-phenylimidazo(4,5-b)pyridine|2-chloroethyl ethyl sulfide|2-((dimethylamino)methyl)-9-hydroxythieno(2,3-c)isoquinolin-5(4H)-one|3-methyladenine|3-nitropropionic acid|4-iodo-2,5-dimethoxyphenylisopropylamine|4-nitroquinolone-1-oxide|4-(N-methyl-…	420.1	645
Pain	MESH:D010146		1-(6-((3-methoxyestra-1,3,5(10)-trien-17-yl)amino)hexyl)-1H-pyrrole-2,5-dione|2-(2-amino-3-methoxyphenyl)-4H-1-benzopyran-4-one|4-(nitroxy)butanoic acid 4-acetylaminophenyl ester|7-nitroindazole|8-Bromo Cyclic Adenosine Monophosphate|Acetaminophen|Acetic Acid|Acetylcysteine|Acrolein|Adenosine Triphosphate|Alendronate|alpha-Tocopherol|Amiloride|Aminosalicylic Acids|Amiodarone|Amphetamine|Ampicilli…	399.56	845
Heart Diseases	MESH:D006331		2,2',4,4'-tetrabromodiphenyl ether|2-chloro-5-nitrobenzanilide|3,4,5,3',4'-pentachlorobiphenyl|3,4-dihydroxyphenylethanol|Acetaldehyde|acetovanillone|Acetylcysteine|Acrylamide|Allopurinol|alpha-naphthoflavone|Amiodarone|Amphetamine|Arecoline|Aristolochic Acids|Arsenic|Arsenic Trioxide|asarone|Aspirin|astaxanthine|Atenolol|Azathioprine|Benzo(a)pyrene|benzo(k)fluoranthene|beta-Naphthoflavone|bisphe…	389.22	430
Poisoning	MESH:D011041		1-(1-acetyl-piperidine-4-yl)-3-adamantan-1-yl-urea|2,2',4,4',5-brominated diphenyl ether|2,2',4,4'-tetrabromodiphenyl ether|2-(2-amino-3-methoxyphenyl)-4H-1-benzopyran-4-one|2,4,5,2',4',5'-hexachlorobiphenyl|2-(4-morpholinyl)-8-phenyl-4H-1-benzopyran-4-one|2-amino-1-methyl-6-phenylimidazo(4,5-b)pyridine|3,4,3',4'-tetrachlorobiphenyl|3,4,5,3',4'-pentachlorobiphenyl|4,4'-bisphenol F|Acetaldehyde|Ac…	376.32	221
Testicular Diseases	MESH:D013733		1-bromopropane|2,2',4,4'-tetrabromodiphenyl ether|2,4-Dichlorophenoxyacetic Acid|3-methyladenine|4-phenylbutyric acid|acetovanillone|Acetylcysteine|Acrylamide|alpha-Tocopherol|aristolochic acid I|Arsenic|Arsenic Trioxide|Ascorbic Acid|Atorvastatin|Atrazine|Benzene|Benzo(a)pyrene|Berberine|bisphenol A|bisphenol F|bisphenol S|Bleomycin|boric acid|Busulfan|Cadmium|Cadmium Chloride|caffeic acid phene…	373.9	205
Weight Gain	MESH:D015430		1,1-dimethylbutyl-1-deoxy-Delta(9)-THC|2,2',3',4,4',5-hexachlorobiphenyl|2,2-bis(4-glycidyloxyphenyl)propane|2-chloro-N-(4-chlorobiphenyl-2-yl)nicotinamide|2-methyl-2H-pyrazole-3-carboxylic acid (2-methyl-4-o-tolylazophenyl)amide|3,4,3',4'-tetrachlorobiphenyl|3,4,5,3',4'-pentachlorobiphenyl|acetovanillone|Acetylcysteine|Acrylamide|Air Pollutants|alfacalcidol|Allopurinol|alpha-naphthoflavone|alpha…	373.12	417
Hemorrhage	MESH:D006470		1-bromopropane|3,4,5,3',4'-pentachlorobiphenyl|Acetaminophen|Acetic Acid|acetovanillone|Acetylcysteine|Acrolein|Allopurinol|Amiodarone|Anti-Inflammatory Agents, Non-Steroidal|Apigenin|Arachidonic Acid|aristolochic acid I|Arsenic Trioxide|Aspirin|Berberine|bisphenol A|bisphenol F|Busulfan|Butylated Hydroxytoluene|Butylhydroxybutylnitrosamine|Cadmium|Cadmium Chloride|Caffeine|Cannabidiol|Capecitabi…	371.89	416
Learning Disabilities	MESH:D007859		1-(2-(3-(4-methoxyphenyl)propoxy)-4-methoxyphenylethyl)-1H-imidazole|1'-acetoxychavicol acetate|2,2',3',4,4',5-hexachlorobiphenyl|2,2',4,4',5-brominated diphenyl ether|2,2',4,4'-tetrabromodiphenyl ether|2,4,5,2',4',5'-hexachlorobiphenyl|2-(4-morpholinyl)-8-phenyl-4H-1-benzopyran-4-one|3,4,5,3',4'-pentachlorobiphenyl|4-(5-benzo(1,3)dioxol-5-yl-4-pyridin-2-yl-1H-imidazol-2-yl)benzamide|Acetaminophe…	354.02	273
Liver Diseases	MESH:D008107		1-Naphthylisothiocyanate|2,2',3',4,4',5-hexachlorobiphenyl|2,3',4,4',5-pentachlorobiphenyl|2,4,5,2',4',5'-hexachlorobiphenyl|3,4,3',4'-tetrachlorobiphenyl|3,4,5,3',4',5'-hexachlorobiphenyl|3,4,5,3',4'-pentachlorobiphenyl|3,4-dihydroxyphenylethanol|Acetaminophen|Acetylcysteine|allyl alcohol|Amiodarone|Amphetamine|Arsenic|asarone|Azathioprine|baicalin|Benzo(a)pyrene|Biological Products|Blood Glucos…	333.94	230
Micronuclei, Chromosome-Defective	MESH:D048629		1,3-dimethylthiourea|2,3',4,4',5-pentachlorobiphenyl|2-amino-1-methyl-6-phenylimidazo(4,5-b)pyridine|2-chloroethyl ethyl sulfide|2-methyl-2H-pyrazole-3-carboxylic acid (2-methyl-4-o-tolylazophenyl)amide|2-tert-butylhydroquinone|4-Nitroquinoline-1-oxide|4-phenylenediamine|6-hydroxy-2,5,7,8-tetramethylchroman-2-carboxylic acid|9,10-Dimethyl-1,2-benzanthracene|Acetylcysteine|Acrylamide|Aflatoxin B1|…	329.54	149
Neoplasms, Experimental	MESH:D009374		1,2-Dimethylhydrazine|2-Acetylaminofluorene|2-amino-1-methyl-6-phenylimidazo(4,5-b)pyridine|2-aminodiphenyl|2-Methoxyestradiol|4-(5-benzo(1,3)dioxol-5-yl-4-pyridin-2-yl-1H-imidazol-2-yl)benzamide|4-Nitroquinoline-1-oxide|4-(N-methyl-N-nitrosamino)-1-(3-pyridyl)-1-butanone|9,10-Dimethyl-1,2-benzanthracene|Acetylcysteine|Adenosine Triphosphate|AICA ribonucleotide|Allopurinol|alpha-Tocopherol|Apigen…	324.51	289
Lung Injury	MESH:D055370		15-deoxy-delta(12,14)-prostaglandin J2|2,3-pentanedione|2,4-Dichlorophenoxyacetic Acid|2-chloro-5-nitrobenzanilide|2-chloroethyl ethyl sulfide|Acetylcysteine|Acrolein|Air Pollutants|Air Pollutants, Occupational|alloin|alpha-Tocopherol|Amiodarone|Anthocyanins|Arsenic Trioxide|Asbestos|Asbestos, Amphibole|Asbestos, Crocidolite|Asbestos, Serpentine|Benzo(a)pyrene|Berberine|beta-Naphthoflavone|bisphe…	320.09	246
Neurotoxicity Syndromes	MESH:D020258		1-bromopropane|1-Methyl-4-phenyl-1,2,3,6-tetrahydropyridine|1-Methyl-4-phenylpyridinium|3,3',4,5'-tetrahydroxystilbene|3-nitropropionic acid|abrine|Acetylcysteine|Acrylamide|Acyclovir|Aluminum|Aluminum Chloride|Amikacin|Amino Acids, Peptides, and Proteins|Amiodarone|Ammonia|amyloid beta-protein (25-35)|Arsenic|Atrazine|Atropine|Benzo(a)pyrene|beta-N-methylamino-L-alanine|bisphenol A|Botulinum Tox…	317.04	225
Myocardial Infarction	MESH:D009203		15-deoxyprostaglandin J2|4-(4-(3-adamantan-1-ylureido)cyclohexyloxy)benzoic acid|4-phenylbutyric acid|Acetaminophen|Acetylcysteine|Acrolein|Air Pollutants|Albuterol|Alendronate|alpha-Tocopherol|Amiodarone|Amphetamine|Antigen-Antibody Complex|Anti-Inflammatory Agents, Non-Steroidal|Arsenic|Ascorbic Acid|Aspirin|Atenolol|Atorvastatin|Atropine|Betamethasone|bisphenol A|Bleomycin|Blood Glucose|Bupiva…	313.46	540
Insulin Resistance	MESH:D007333		1,1-dimethylbutyl-1-deoxy-Delta(9)-THC|2-chloro-N-(4-chlorobiphenyl-2-yl)nicotinamide|3,4,3',4'-tetrachlorobiphenyl|4,4'-hexafluorisopropylidene diphenol|Acetylcysteine|Air Pollutants|Allopurinol|Anthocyanins|Antimony|Arsenic|Arsenic Trioxide|arsenite|Ascorbic Acid|Atorvastatin|bellidifolin|Benzene|Berberine|Betamethasone|bisphenol A|bisphenol F|Butyric Acid|Cadmium|Cadmium Chloride|Caffeine|cand…	305.45	347
Pulmonary Edema	MESH:D011654		1,1-dimethylbutyl-1-deoxy-Delta(9)-THC|15-deoxy-delta(12,14)-prostaglandin J2|5,8,11,14-Eicosatetraynoic Acid|Acetaminophen|Acetylcysteine|Acrolein|allyl sulfide|alpha-Tocopherol|Amphetamine|Arsenic|Arsenic Trioxide|Asbestos, Amphibole|Ascorbic Acid|Aspirin|Atropine|Berberine|Betamethasone|beta-Naphthoflavone|bisphenol A|Bleomycin|Blood Glucose|Budesonide|Bupivacaine|Cadmium|Caffeine|Calcitriol|C…	305.08	185
Oligospermia	MESH:D009845		1-bromopropane|2-tert-butylhydroquinone|4,4'-hexafluorisopropylidene diphenol|alpha-Tocopherol|Arsenic|Arsenic Trioxide|Ascorbic Acid|Atrazine|Benzo(a)pyrene|bisphenol A|bisphenol S|Busulfan|Cadmium|Cadmium Chloride|cadmium sulfate|caffeic acid phenethyl ester|Cannabidiol|Carboplatin|Chlordecone|Chlorpyrifos|Choline|chromium hexavalent ion|Cisplatin|Colforsin|Copper Sulfate|Curcumin|Cyclophospham…	305.03	155
Cardiomegaly	MESH:D006332		2,2',4,4',5-brominated diphenyl ether|2-Methoxyestradiol|2-tert-butylhydroquinone|3,3',4,5'-tetrahydroxystilbene|Acrolein|Adenosine Triphosphate|AICA ribonucleotide|aliskiren|alpha-cyano-(3,4-dihydroxy)-N-benzylcinnamide|Amiodarone|Atenolol|Atorvastatin|bellidifolin|Benzo(a)pyrene|biochanin A|bisphenol A|Cadmium|Calcitriol|candesartan|Cannabinoids|Capsaicin|caryophyllene|Chlorogenic Acid|Chloroqu…	300.74	317
Renal Insufficiency	MESH:D051437		4-phenylenediamine|Acetaminophen|Acetylcysteine|Acrolein|Acyclovir|alpha-Tocopherol|Aluminum Chloride|Amikacin|Amiloride|Amiodarone|Ampicillin|Anti-Inflammatory Agents, Non-Steroidal|aristolochic acid I|Arsenicals|arsenic disulfide|Arsenic Trioxide|Ascorbic Acid|Aspirin|Atenolol|Azathioprine|Betamethasone|Bortezomib|Cadmium|Calcitriol|Calcium|candesartan|Carboplatin|Celecoxib|Chloroquine|chloroqu…	294.23	346
Liver Cirrhosis	MESH:D008103		15-deoxy-delta(12,14)-prostaglandin J2|1-Naphthylisothiocyanate|3,4,5,3',4'-pentachlorobiphenyl|3-methylquercetin|Acetaminophen|acetovanillone|allyl alcohol|Aluminum Chloride|Amiodarone|anandamide|Arsenic|arsenite|Artesunate|Ascorbic Acid|Azathioprine|Azoxymethane|Betulinic Acid|bisphenol A|Cadmium Chloride|Carbon Tetrachloride|caryophyllene|Chenodeoxycholic Acid|Chlordecone|chloroquine diphospha…	281.38	356
Lung Neoplasms	MESH:D008175		1,2-Dimethylhydrazine|2,3',4,4',5-pentachlorobiphenyl|2-Acetylaminofluorene|2-amino-3,8-dimethylimidazo(4,5-f)quinoxaline|2-amino-3-methylimidazo(4,5-f)quinoline|4-biphenylamine|4-Nitroquinoline-1-oxide|4-(N-methyl-N-nitrosamino)-1-(3-pyridyl)-1-butanone|7,8-Dihydro-7,8-dihydroxybenzo(a)pyrene 9,10-oxide|9,10-Dimethyl-1,2-benzanthracene|Acetaldehyde|Acrolein|Adenosine Triphosphate|Aflatoxin B1|af…	278.02	423
Ventricular Dysfunction, Left	MESH:D018487		3,3',4,5'-tetrahydroxystilbene|3-methyladenine|4-(4-(3-adamantan-1-ylureido)cyclohexyloxy)benzoic acid|4,4'-hexafluorisopropylidene diphenol|6-chloro-2,3,4,9-tetrahydro-1H-carbazole-1-carboxamide|Acetylcysteine|Acrolein|Albuterol|Amiodarone|Amphetamine|Anthocyanins|Aspirin|Atenolol|bisphenol A|bisphenol F|bisphenol S|Blood Glucose|candesartan|Chloramphenicol|Cisplatin|cobaltiprotoporphyrin|coenzy…	277.86	283
Nausea	MESH:D009325		8-Hydroxy-2-(di-n-propylamino)tetralin|Acetaminophen|Acetylcysteine|Acyclovir|Alendronate|alpha-Tocopherol|Amiodarone|Amodiaquine|Aripiprazole|Arsenic|Arsenic Trioxide|Artesunate|Ascorbic Acid|Aspirin|Atorvastatin|Atropine|Azathioprine|Benztropine|Bortezomib|Bupivacaine|Caffeine|Cannabidiol|Cannabinoids|Capecitabine|Carbachol|Carboplatin|Chloroquine|chloroquine diphosphate|Chlorpheniramine|Chondr…	272.43	432
Acute Lung Injury	MESH:D055371		1,1-dimethylbutyl-1-deoxy-Delta(9)-THC|17-hydroxy-4,7,10,13,15,19-docosahexaenoic acid|3-(4-methylphenylsulfonyl)-2-propenenitrile|Acrolein|allyl sulfide|Arsenic Trioxide|Asbestos, Amphibole|Asbestos, Crocidolite|Asbestos, Serpentine|Ascorbic Acid|Aspirin|benzamide|Benzo(a)pyrene|Bleomycin|Bungarotoxins|Butylated Hydroxyanisole|Carbon Tetrachloride|Chlorine|Curcumin|cypermethrin|Dexamethasone|Dia…	266.95	198
Hypotension	MESH:D007022		2-(4-morpholinyl)-8-phenyl-4H-1-benzopyran-4-one|4-(4-(3-adamantan-1-ylureido)cyclohexyloxy)benzoic acid|5,7-dihydroxy-6-methoxy-2-phenylchromen-4-one|6-Ketoprostaglandin F1 alpha|Acetaldehyde|Acetaminophen|acetovanillone|Acetylcysteine|Acyclovir|Adenosine Triphosphate|Air Pollutants, Occupational|Albuterol|Amikacin|Amiodarone|Amphetamine|anandamide|Anti-Inflammatory Agents, Non-Steroidal|Arachid…	266.16	995
Anemia	MESH:D000740		1,3-dichloro-2-propanol|3,4,5,3',4'-pentachlorobiphenyl|Acetaminophen|acetovanillone|Acetylcysteine|Acrylamide|Aflatoxin B1|Air Pollutants|Aluminum|Aluminum Chloride|Amiodarone|Amphetamine|Aristolochic Acids|Arsenic|Arsenic Trioxide|Ascorbic Acid|Aspirin|Atorvastatin|Azathioprine|Benzene|bicalutamide|Bortezomib|Cadmium|Calcitriol|Calcium|Capecitabine|Carboplatin|carfilzomib|Chloramphenicol|chromi…	264.89	384
Chromosome Breakage	MESH:D019457		1,2-Dimethylhydrazine|2-Acetylaminofluorene|2-amino-1-methyl-6-phenylimidazo(4,5-b)pyridine|2-amino-3,8-dimethylimidazo(4,5-f)quinoxaline|2-amino-3-methylimidazo(4,5-f)quinoline|2-chloroethyl ethyl sulfide|2-hydroxyestradiol|2-tert-butylhydroquinone|4-hydroxyestradiol|4-Nitroquinoline-1-oxide|4-(N-methyl-N-nitrosamino)-1-(3-pyridyl)-1-butanone|6-formylindolo(3,2-b)carbazole|7,8-Dihydro-7,8-dihydr…	260.85	107
Liver Neoplasms	MESH:D008113		2,4,5,2',4',5'-hexachlorobiphenyl|2,4-diaminotoluene|2,6-dinitrotoluene|2-Acetylaminofluorene|2-amino-3,8-dimethylimidazo(4,5-f)quinoxaline|2-amino-3-methylimidazo(4,5-f)quinoline|2-tert-butylhydroquinone|(4-(((2-(3-fluoro-4-(trifluoromethyl)phenyl)-4-methyl-1,3-thiazol-5-yl)methyl)sulfanyl)-2-methylphenoxy)acetic acid|4-(6-bromo-1,3-benzodioxol-5-yl)-3a,4,5,9b-3H-cyclopenta(c)quinoline|4-bipheny…	258.98	301
Neurobehavioral Manifestations	MESH:D019954		1-bromopropane|1-Methyl-4-phenyl-1,2,3,6-tetrahydropyridine|2,2',4,4',5-brominated diphenyl ether|2,2',4,4'-tetrabromodiphenyl ether|2,2-bis(4-glycidyloxyphenyl)propane|2,3',4,4',5-pentachlorobiphenyl|3-nitropropionic acid|4-iodo-2,5-dimethoxyphenylisopropylamine|Acetaminophen|Acrylamide|Acyclovir|Air Pollutants|Air Pollutants, Occupational|allyl sulfide|amentoflavone|Arecoline|Arsenic|Benzo(a)py…	258.58	117
Headache	MESH:D006261		Acetaminophen|Acetylcysteine|Adenosine Triphosphate|Air Pollutants|Air Pollutants, Occupational|Alendronate|Alitretinoin|alpha-Tocopherol|Amiodarone|Ampicillin|Aripiprazole|Aspirin|Atenolol|Atropine|Azathioprine|Benzoyl Peroxide|Caffeine|Capecitabine|Capsaicin|Carbachol|Carboplatin|Celecoxib|Chloroquine|chloroquine diphosphate|Chlorpheniramine|Cilostazol|Colchicine|Cyclophosphamide|Cyclosporine|C…	257.64	351
Vomiting	MESH:D014839		15-acetyldeoxynivalenol|3-acetyldeoxynivalenol|Acetaminophen|Acetylcysteine|Acyclovir|Albuterol|Alendronate|Amikacin|Amiodarone|Amodiaquine|Amphetamine|Arsenic|Arsenic Trioxide|Artesunate|Aspirin|Atropine|Auranofin|Azathioprine|Bupivacaine|Busulfan|Cannabidiol|Cannabinoids|Capecitabine|Carboplatin|Chloroquine|Chlorpheniramine|Cisplatin|Clofibrate|Colchicine|Copper|Cyclophosphamide|Cyclosporine|Cy…	255.79	374
Brain Diseases	MESH:D001927		1-Methyl-4-phenyl-1,2,3,6-tetrahydropyridine|2-chloroethyl ethyl sulfide|8-Hydroxy-2-(di-n-propylamino)tetralin|Acetaminophen|Acrylamide|Allopurinol|Aluminum|Aluminum Chloride|Amiodarone|Ammonia|Amphetamine|Ascorbic Acid|Aspirin|Azathioprine|Biological Products|Bleomycin|boric acid|Bupivacaine|Cadmium|Cadmium Chloride|Capecitabine|Chloroquine|Chlorpyrifos|Choline|Colchicine|Cyclosporine|Cytarabin…	253.37	299
Neoplasm Invasiveness	MESH:D009361		18alpha-glycyrrhetinic acid|2-(2-amino-3-methoxyphenyl)-4H-1-benzopyran-4-one|2-(4-morpholinyl)-8-phenyl-4H-1-benzopyran-4-one|2-amino-1-methyl-6-phenylimidazo(4,5-b)pyridine|3,3',4,5'-tetrahydroxystilbene|3-(4-methylphenylsulfonyl)-2-propenenitrile|4-(5-benzo(1,3)dioxol-5-yl-4-pyridin-2-yl-1H-imidazol-2-yl)benzamide|4-hydroxyestradiol|4-(N-methyl-N-nitrosamino)-1-(3-pyridyl)-1-butanone|7,8-Dihyd…	247.93	179
Glucose Intolerance	MESH:D018149		1,4-bis(2-(3,5-dichloropyridyloxy))benzene|2,2',4,4'-tetrabromodiphenyl ether|2-(3-benzoyl)-4-hydroxy-1,1-dioxo-2H-1,2-benzothiazine-2-yl-1-phenylethanone|2,4,5,2',4',5'-hexachlorobiphenyl|2-chloro-N-(4-chlorobiphenyl-2-yl)nicotinamide|2-ethylhexyldiphenylphosphate|3,3',4,5'-tetrahydroxystilbene|3,4,3',4'-tetrachlorobiphenyl|4-(4-(3-adamantan-1-ylureido)cyclohexyloxy)benzoic acid|Acetylcysteine|A…	246.84	196
Diarrhea	MESH:D003967		Acetic Acid|Alendronate|aliskiren|Amiodarone|Amodiaquine|Ampicillin|Arsenic|Atropine|Auranofin|Azathioprine|Bile Acids and Salts|Bleomycin|Bortezomib|Busulfan|butralin|Caffeine|Camptothecin|Capecitabine|Carbachol|Carboplatin|Celecoxib|Chenodeoxycholic Acid|Cilostazol|Cisplatin|Colchicine|Copper|Copper Sulfate|Curcumin|Cyclophosphamide|Cyclosporine|cypermethrin|Cytarabine|Daunorubicin|Dexamethason…	245.88	266
Movement Disorders	MESH:D009069		1-(1-acetyl-piperidine-4-yl)-3-adamantan-1-yl-urea|1-Methyl-4-phenyl-1,2,3,6-tetrahydropyridine|2-chloro-N-(4-chlorobiphenyl-2-yl)nicotinamide|3-nitropropionic acid|4-phenylbutyric acid|Acetic Acid|Acetylcysteine|Acrylamide|alpha-Linolenic Acid|Amino Acids, Peptides, and Proteins|Amiodarone|Amodiaquine|Amphetamine|Ampicillin|anandamide|Aripiprazole|Atrazine|Benztropine|benzyloxycarbonylleucyl-leu…	245.48	186
Fetal Growth Retardation	MESH:D005317		2,4,5,2',4',5'-hexachlorobiphenyl|2,4-Dichlorophenoxyacetic Acid|2-ethylhexyldiphenylphosphate|4,4'-hexafluorisopropylidene diphenol|5,5-dimethyl-3-(3-fluorophenyl)-4-(4-methylsulfonyl)phenyl-2(5H)-furanone|8-Hydroxy-2'-Deoxyguanosine|9,10-Dimethyl-1,2-benzanthracene|Acetylcysteine|Acrylamide|Amiodarone|Arsenic|Aspirin|Atrazine|Benzo(a)pyrene|Betamethasone|bisphenol A|Busulfan|Cadmium|Cadmium Chl…	242.56	159
Cell Transformation, Neoplastic	MESH:D002471		2,6-dinitrotoluene|2-Acetylaminofluorene|2-hydroxyestradiol|3,3',4,5'-tetrahydroxystilbene|3-(4-methylphenylsulfonyl)-2-propenenitrile|4-biphenylamine|4-hydroxyestradiol|4-Nitroquinoline-1-oxide|4-(N-methyl-N-nitrosamino)-1-(3-pyridyl)-1-butanone|7,8-Dihydro-7,8-dihydroxybenzo(a)pyrene 9,10-oxide|9,10-Dimethyl-1,2-benzanthracene|Acetylcysteine|Aflatoxin B1|alpha-Tocopherol|Arsenic|Arsenic Trioxid…	242.36	241
Anxiety Disorders	MESH:D001008		2,2',3',4,4',5-hexachlorobiphenyl|2,2-bis(4-glycidyloxyphenyl)propane|2,3-bis(4-hydroxyphenyl)-propionitrile|2,4,4'-trichlorobiphenyl|2,4,5,2',4',5'-hexachlorobiphenyl|2,4,5,2',5'-pentachlorobiphenyl|2,4-Dichlorophenoxyacetic Acid|3,4,5,3',4'-pentachlorobiphenyl|3-(4-chlorophenylselanyl)-1-methyl-1H-indole|3-nitropropionic acid|4,4'-hexafluorisopropylidene diphenol|6-Ketoprostaglandin F1 alpha|8-…	240.23	225
Abnormalities, Drug-Induced	MESH:D000014		1,2-naphthoquinone|2,4-Dichlorophenoxyacetic Acid|3,4,5,3',4'-pentachlorobiphenyl|4,4'-bisphenol F|4,4'-hexafluorisopropylidene diphenol|6-formylindolo(3,2-b)carbazole|Acetaminophen|Amphetamine|Arachidonic Acid|Aspirin|benz(a)anthracene|Benzene|bisphenol A|boric acid|Busulfan|Butylated Hydroxytoluene|Butyrates|Cadmium|Cadmium Chloride|Caffeine|Calcium|Cannabidiol|Capsaicin|Chlordecone|Chloroquine…	236.71	207
Gastrointestinal Diseases	MESH:D005767		1-Methyl-4-phenyl-1,2,3,6-tetrahydropyridine|Acetylcysteine|Allopurinol|alpha-Tocopherol|Amiodarone|Anti-Inflammatory Agents, Non-Steroidal|Arsenic|Arsenic Trioxide|Aspirin|Atropine|Auranofin|Azathioprine|Blood Glucose|Bortezomib|Budesonide|Busulfan|Caffeine|Carboplatin|Celecoxib|Chloroquine|Cholecalciferol|Cisplatin|Colchicine|Copper|Copper Sulfate|Cyclophosphamide|Cyclosporine|Cytarabine|deoxyn…	233.16	166
Pulmonary Fibrosis	MESH:D011658		2-chloroethyl ethyl sulfide|2-((dimethylamino)methyl)-9-hydroxythieno(2,3-c)isoquinolin-5(4H)-one|3-methyladenine|Acetylcysteine|Air Pollutants|allyl sulfide|Amiodarone|Asbestos|Asbestos, Amphibole|Asbestos, Crocidolite|Asbestos, Serpentine|Ascorbic Acid|Aspirin|Atorvastatin|baicalin|Berberine|bisphenol A|Bleomycin|Budesonide|Busulfan|Cadmium|Cannabinoids|Captopril|celastrol|Chlorine|chromium hex…	226.85	278
Hypertrophy	MESH:D006984		1,4-bis(2-(3,5-dichloropyridyloxy))benzene|2,2',3',4,4',5-hexachlorobiphenyl|2-(2-amino-3-methoxyphenyl)-4H-1-benzopyran-4-one|2,3',4,4',5-pentachlorobiphenyl|2,4,5,2',4',5'-hexachlorobiphenyl|3,4,3',4'-tetrachlorobiphenyl|3,4,5,3',4',5'-hexachlorobiphenyl|3,4,5,3',4'-pentachlorobiphenyl|Acetaminophen|Acetylcysteine|Amiodarone|arsenite|Atorvastatin|Atrazine|benz(a)anthracene|Benzo(a)pyrene|beta-N…	223.16	98
Cardiotoxicity	MESH:D066126		3-methyladenine|acadesine|Acetylcysteine|Amiodarone|Arsenic|Arsenic Trioxide|Ascorbic Acid|Aspirin|Atrazine|baicalin|Benzene|Bupivacaine|Cadmium|Camptothecin|carfilzomib|celastrol|Celecoxib|Cisplatin|coenzyme Q10|corilagin|corosolic acid|crocin|Curcumin|Cyclophosphamide|Cyclosporine|dapagliflozin|Daunorubicin|decamethrin|Dietary Fats|Diethylhexyl Phthalate|Doxorubicin|epigallocatechin gallate|Eth…	223.15	119
Pneumonia	MESH:D011014		17-hydroxy-4,7,10,13,15,19-docosahexaenoic acid|2,4-Dichlorophenoxyacetic Acid|2-chloroethyl ethyl sulfide|4-((3-bromophenyl)amino)-6,7-dimethoxyquinazoline|acetovanillone|Acrolein|Air Pollutants|Amikacin|Amiodarone|Ampicillin|Antigens, Dermatophagoides|Arsenic|Asbestos|Asbestos, Amphibole|Asbestos, Crocidolite|Asbestos, Serpentine|bisphenol A|Bleomycin|Blood Glucose|Butylated Hydroxytoluene|Cadm…	221.87	174
Cholestasis	MESH:D002779		1-Naphthylisothiocyanate|6-hydroxy-2,5,7,8-tetramethylchroman-2-carboxylic acid|Acetaminophen|alisol B 23-acetate|Amiodarone|Ampicillin|anandamide|asarone|Aspirin|Atenolol|Atorvastatin|Azathioprine|Bile Acids and Salts|Bucladesine|Bupivacaine|Busulfan|Buthionine Sulfoximine|Carbon Tetrachloride|Celecoxib|Cholesterol|ciprofibrate|Colchicine|Cyclophosphamide|Cyclosporine|Cytarabine|Daunorubicin|Dex…	219.9	283
Bradycardia	MESH:D001919		4,4'-hexafluorisopropylidene diphenol|5,7-dihydroxy-6-methoxy-2-phenylchromen-4-one|8-Hydroxy-2-(di-n-propylamino)tetralin|Acetaminophen|acetovanillone|Acrolein|Acyclovir|Adenosine Triphosphate|Air Pollutants|Air Pollutants, Occupational|Amiodarone|Amodiaquine|Amphetamine|anandamide|Arachidonic Acid|Arecoline|Aripiprazole|Atenolol|Atropine|Azathioprine|Benzo(a)pyrene|Benztropine|bisphenol A|bisph…	219.77	445
Tremor	MESH:D014202		1-Methyl-4-phenyl-1,2,3,6-tetrahydropyridine|2-cresol|3-methyladenine|8-Hydroxy-2-(di-n-propylamino)tetralin|Acyclovir|Air Pollutants, Occupational|Albuterol|Amiodarone|Arecoline|Atenolol|Atropine|Benztropine|bifenthrin|butralin|Caffeine|Carbachol|Carboplatin|Celecoxib|Chlordecone|Chlorpyrifos|Copper|cupric chloride|Cyclic AMP|Cyclosporine|cyfluthrin|cyhalothrin|cypermethrin|Cytarabine|Dactinomyc…	212.85	313
Peripheral Nervous System Diseases	MESH:D010523		Acetylcysteine|Acrylamide|Air Pollutants, Occupational|Amino Acids, Peptides, and Proteins|Amiodarone|Arsenic|Arsenic Trioxide|Ascorbic Acid|Atorvastatin|Azathioprine|Betamethasone|Bleomycin|Bortezomib|Calcium|Capecitabine|Capsaicin|Carboplatin|Chloramphenicol|Chloroquine|chloroquine diphosphate|Cisplatin|cobaltous chloride|coenzyme Q10|Colchicine|Copper|Cyclophosphamide|Cyclosporine|Cytarabine|D…	210.39	489
Hypercholesterolemia	MESH:D006937		1-Naphthylisothiocyanate|27-hydroxycholesterol|8-epi-prostaglandin F2alpha|Acetylcysteine|Aluminum Chloride|Amiodarone|astaxanthine|Atorvastatin|Azoxymethane|Berberine|bisphenol A|bisphenol S|Caffeine|Capsaicin|Chlorogenic Acid|Cholesterol|chrysin|ciprofibrate|Cisplatin|Clofibrate|Copper|Curcumin|Cyclosporine|Daunorubicin|Dexamethasone|Dietary Fats|Dietary Sucrose|Diosgenin|Doxorubicin|Enalapril|…	208.53	206
Hyperlipidemias	MESH:D006949		1,3-dichloro-2-propanol|3,4,3',4'-tetrachlorobiphenyl|Allopurinol|alpha-Tocopherol|arsenic disulfide|astaxanthine|Atorvastatin|Berberine|Cadmium|Capsaicin|Carbon Tetrachloride|carvacrol|Ceruletide|Chenodeoxycholic Acid|Chlorpyrifos|Cholesterol|Cholic Acid|ciprofibrate|Clofibrate|corilagin|crocin|Curcumin|Cycloheximide|Cyclophosphamide|Cyclosporine|cyhalothrin|Dactinomycin|Daunorubicin|Diazinon|Di…	208.5	140
Muscular Diseases	MESH:D009135		2,2-bis(4-glycidyloxyphenyl)propane|(4-(((2-(3-fluoro-4-(trifluoromethyl)phenyl)-4-methyl-1,3-thiazol-5-yl)methyl)sulfanyl)-2-methylphenoxy)acetic acid|4-benzhydryloxy-1-(3-(1H-tetrazol-5-yl-)-propyl)piperidine|8-epi-prostaglandin F2alpha|Albuterol|alpha-Tocopherol|Amino Acids, Peptides, and Proteins|Amiodarone|Ampicillin|Arsenic|Arsenic Trioxide|Ascorbic Acid|Atorvastatin|Atrazine|Atropine|Betam…	207.73	286
Drug Hypersensitivity	MESH:D004342		Acetaminophen|Acetylcysteine|Allopurinol|Amiodarone|Ampicillin|Aspirin|Atorvastatin|Azathioprine|Betamethasone|bisphenol A|Bleomycin|Budesonide|Busulfan|Capsaicin|Carboplatin|Celecoxib|Chloramphenicol|Cholecalciferol|Cisplatin|cyanoginosin LR|Cyclophosphamide|Cytarabine|Daunorubicin|Diclofenac|Dinitrochlorobenzene|Dinitrofluorobenzene|Dinoprost|Diphenhydramine|Disulfiram|Dobutamine|Docetaxel|Eico…	207.05	214
Dyslipidemias	MESH:D050171		3,4-dihydroxyphenylethanol|Acetylcysteine|Acrylamide|Allopurinol|alpha-naphthoflavone|Aluminum|Arsenic|Atorvastatin|Bile Acids and Salts|bisphenol A|bisphenol S|boric acid|Butyric Acid|Cadmium|Cannabidiol|Chlorpyrifos|Cholesterol|ciprofibrate|Clofibrate|cobaltiprotoporphyrin|cobaltous chloride|Curcumin|Cyclosporine|Dexamethasone|Dichlorodiphenyl Dichloroethylene|Dietary Fats|Dietary Sucrose|Dieth…	202.14	132
Hepatitis	MESH:D006505		1-Naphthylisothiocyanate|Acetaminophen|Acetylcysteine|allyl alcohol|Aluminum Chloride|Amino Acids, Peptides, and Proteins|Amiodarone|Ampicillin|Aspirin|Atorvastatin|Azathioprine|Benzene|Caffeine|Carbon Tetrachloride|Chloroquine|Choline|cobaltiprotoporphyrin|Copper|cypermethrin|Cytarabine|DDT|Diazinon|Dichlorodiphenyl Dichloroethylene|Dietary Fats|Diethylnitrosamine|Dimethylformamide|Disulfiram|Do…	201.25	227
Embryo Loss	MESH:D020964		2,4-Dichlorophenoxyacetic Acid|2-chloro-N-(4-chlorobiphenyl-2-yl)nicotinamide|3,3'-diindolylmethane|3,4,3',4'-tetrachlorobiphenyl|3,4,5,3',4'-pentachlorobiphenyl|3,4-dichloroaniline|4,4'-hexafluorisopropylidene diphenol|6-formylindolo(3,2-b)carbazole|alpha-naphthoflavone|Benzo(a)pyrene|beta-Naphthoflavone|bisphenol A|bisphenol F|bisphenol S|boric acid|Butylated Hydroxytoluene|Cadmium Chloride|cad…	193.88	85
Atrophy	MESH:D001284		2,2',3',4,4',5-hexachlorobiphenyl|2,2',4,4'-tetrabromodiphenyl ether|2,3',4,4',5-pentachlorobiphenyl|2,4,5,2',4',5'-hexachlorobiphenyl|2-(4-morpholinyl)-8-phenyl-4H-1-benzopyran-4-one|2-amino-1-methyl-6-phenylimidazo(4,5-b)pyridine|2-phenylphenol|3,4,3',4'-tetrachlorobiphenyl|3,4,5,3',4',5'-hexachlorobiphenyl|3,4,5,3',4'-pentachlorobiphenyl|3,4-dihydroxyphenyllactic acid|3-methyladenine|4-phenylb…	188.79	76
Intestinal Diseases	MESH:D007410		2-methyl-2H-pyrazole-3-carboxylic acid (2-methyl-4-o-tolylazophenyl)amide|6-formylindolo(3,2-b)carbazole|Arsenic|arsenite|Ascorbic Acid|Atropine|Berberine|Biological Products|bisphenol A|Butyric Acid|Cadmium Chloride|Chlorogenic Acid|Chlorpyrifos|Cisplatin|Colchicine|Corticosterone|Curcumin|cyanoginosin LR|Cyclophosphamide|Cyclosporine|Cytarabine|deoxynivalenol|Dextran Sulfate|Diclofenac|Dinopros…	188.17	60
Prenatal Injuries	MESH:D049188		2-methyl-2H-pyrazole-3-carboxylic acid (2-methyl-4-o-tolylazophenyl)amide|3,4,5,3',4'-pentachlorobiphenyl|4,4'-hexafluorisopropylidene diphenol|6-formylindolo(3,2-b)carbazole|Aspirin|benz(a)anthracene|beta-Naphthoflavone|bisphenol A|Butyrates|Cadmium|Cadmium Chloride|Caffeine|Cannabidiol|Capsaicin|Chloroquine|Chlorpyrifos|Cisplatin|Citrinin|Cyclophosphamide|Dexamethasone|diacetoxyscirpenol|Dibuty…	186.22	152
Muscle Weakness	MESH:D018908		1-Methyl-4-phenyl-1,2,3,6-tetrahydropyridine|3-nitropropionic acid|acetovanillone|Acrylamide|amentoflavone|Amino Acids, Peptides, and Proteins|Amiodarone|Amodiaquine|arsenite|Aspirin|Atorvastatin|Atrazine|Atropine|Azathioprine|Benztropine|Betamethasone|beta-N-methylamino-L-alanine|Bleomycin|Botulinum Toxins, Type A|Bupivacaine|Caffeine|Cannabidiol|Chloroquine|chloroquine diphosphate|Cisplatin|Clo…	185.86	170
Chromosome Aberrations	MESH:D002869		4-phenylenediamine|Acetylcysteine|Acrylamide|Aflatoxin B1|Air Pollutants, Occupational|alpha-naphthoflavone|Apigenin|Arsenic|Arsenic Trioxide|arsenite|Asbestos|Asbestos, Crocidolite|Asbestos, Serpentine|Ascorbic Acid|Benzene|Benzo(a)pyrene|bisphenol A|bisphenol S|Buthionine Sulfoximine|Butylhydroxybutylnitrosamine|Cacodylic Acid|Cadmium|Cannabinoids|caryophyllene|Chlordecone|Chlorpyrifos|chromium…	185.76	78
Teratozoospermia	MESH:D000072660		Acrylamide|Arsenic Trioxide|Benzene|bifenthrin|bisphenol A|bisphenol S|Busulfan|Cadmium|Cadmium Chloride|caffeic acid phenethyl ester|Chlorpyrifos|Cholesterol|Cisplatin|coenzyme Q10|Dextran Sulfate|Dibutyl Phthalate|Eugenol|Finasteride|Fluorides|Fructose|Galactose|Gallic Acid|gingerol|Glucose|Glyphosate|Hesperidin|Indomethacin|isoliquiritigenin|Ivermectin|lard|Lead|lead acetate|Lipopolysaccharide…	182.21	57
Dyspnea	MESH:D004417		Acrolein|Adenosine Triphosphate|Air Pollutants|Air Pollutants, Occupational|Albuterol|Amiodarone|Amphetamine|Arsenic|Arsenic Trioxide|Aspirin|Atorvastatin|Bee Venoms|Bleomycin|Budesonide|Chlorine|Chloroquine|Chlorpyrifos|Chondroitin Sulfates|Cilostazol|Cisplatin|Clofibrate|Colchicine|Cyclophosphamide|cypermethrin|Dactinomycin|DDT|Decitabine|Diazinon|Dichlorodiphenyl Dichloroethylene|Diclofenac|Di…	180.82	94
Liver Neoplasms, Experimental	MESH:D008114		1,2-Dimethylhydrazine|1,4-bis(2-(3,5-dichloropyridyloxy))benzene|2,6-dinitrotoluene|2-Acetylaminofluorene|2-amino-3-methylimidazo(4,5-f)quinoline|4-biphenylamine|4-(N-methyl-N-nitrosamino)-1-(3-pyridyl)-1-butanone|5,7-dimethoxyflavone|9,10-Dimethyl-1,2-benzanthracene|Acetaminophen|Acetylcysteine|Aflatoxin B1|apigenin-6,8-di-C-glycopyranoside|Arsenic Trioxide|asarone|Ascorbic Acid|astaxanthine|Azo…	179.22	297
Asthma	MESH:D001249		2,4-Dichlorophenoxyacetic Acid|8-epi-prostaglandin F2alpha|Acetaldehyde|Acetaminophen|Aerosols|Air Pollutants|Air Pollutants, Occupational|Albuterol|Allergens|Aluminum Hydroxide|Antigens, Bacterial|Antigens, Dermatophagoides|Anti-Inflammatory Agents, Non-Steroidal|Arsenic|Arsenic Trioxide|Artesunate|Aspirin|Benzo(a)pyrene|bisphenol A|Budesonide|Cadmium|Carbon Tetrachloride|curdlan|Cyclic AMP|DDT|…	177.47	281
Anorexia	MESH:D000855		Acetaminophen|Acrylamide|Amiodarone|Amodiaquine|Amphetamine|Arsenic Trioxide|Aspirin|Atenolol|Atropine|Azathioprine|Celecoxib|Chlorine|Cisplatin|Cyclophosphamide|Dactinomycin|decamethrin|deoxynivalenol|Dexamethasone|Dextran Sulfate|Dextroamphetamine|diacetoxyscirpenol|Diclofenac|Disulfiram|Docetaxel|Doxorubicin|Enalapril|Epinephrine|Epoprostenol|Estradiol|Ethanol|Ethinyl Estradiol|Etoposide|Evero…	177.39	119
Death	MESH:D003643		2,2',4,4'-tetrabromodiphenyl ether|2-chloroethyl ethyl sulfide|4,4'-hexafluorisopropylidene diphenol|Acrolein|Acrylamide|Air Pollutants|Arsenic|arsenite|Asbestos|Ascorbic Acid|Benzene|bisphenol A|Bungarotoxins|Cadmium|Cadmium Chloride|capsazepine|Chlorpyrifos|Cholera Toxin|Copper|Corticosterone|Curcumin|decamethrin|Docetaxel|Flame Retardants|fluor-edenite|Flurbiprofen|Formaldehyde|Galactosamine|g…	176.08	137
Liver Failure, Acute	MESH:D017114		Acetaminophen|Acetylcysteine|Amiodarone|Aspirin|Atorvastatin|Azathioprine|Azoxymethane|bromfenac|Buthionine Sulfoximine|Caffeine|Carbon Tetrachloride|Catechin|Celecoxib|Colchicine|Copper|Cyclophosphamide|Cyclosporine|Diclofenac|Dimethyl Sulfoxide|Diphenhydramine|Disulfiram|Drugs, Chinese Herbal|Enalapril|Epoprostenol|Ethanol|Etodolac|Flutamide|Galactosamine|Galactose|geraniol|Halothane|Ibuprofen|…	174.13	285
Ataxia	MESH:D001259		1-Butanol|1-Methyl-4-phenyl-1,2,3,6-tetrahydropyridine|2,4,5,2',4',5'-hexachlorobiphenyl|3,4,5,3',4'-pentachlorobiphenyl|Acrylamide|Acyclovir|Amiodarone|Amphetamine|anandamide|Atorvastatin|Atropine|bifenthrin|Cannabidiol|Carboplatin|Chlorpyrifos|Cisplatin|Colchicine|colistinmethanesulfonic acid|Copper|cupric chloride|Cyclophosphamide|Cyclosporine|cyfluthrin|cypermethrin|Cytarabine|Dexamethasone|D…	171.73	176
Infertility, Male	MESH:D007248		1-Methyl-3-isobutylxanthine|2,2-(2-chlorophenyl-4'-chlorophenyl)-1,1-dichloroethene|2,2',3',4,4',5-hexachlorobiphenyl|2,4-Dichlorophenoxyacetic Acid|4,4'-hexafluorisopropylidene diphenol|Acrylamide|Arsenic|Arsenic Trioxide|Ascorbic Acid|Atrazine|benzo(b)fluoranthene|bisphenol A|bisphenol S|Bucladesine|Busulfan|Cadmium|Cadmium Chloride|Chlorpyrifos|Cisplatin|Cyclophosphamide|cyhalothrin|cypermethr…	169.78	97
Tachycardia	MESH:D013610		5,7-dihydroxy-6-methoxy-2-phenylchromen-4-one|Acetaldehyde|Air Pollutants|Albuterol|Allopurinol|Amiodarone|Amphetamine|Arsenic Trioxide|Aspirin|Atenolol|Atorvastatin|Atropine|Azathioprine|Bucladesine|Bungarotoxins|Bupivacaine|Cadmium|Caffeine|Calcitriol|Capsaicin|Carbachol|Carboplatin|Celecoxib|Cholera Toxin|Cilostazol|Colforsin|Cyclophosphamide|Cyclosporine|Dexamethasone|Dinoprostone|Diphenhydra…	168.91	346
Hypertriglyceridemia	MESH:D015228		Air Pollutants|Aluminum Chloride|Arsenic|Aspirin|Atenolol|Atorvastatin|bisphenol A|Chlorogenic Acid|Cholesterol|ciprofibrate|Clofibrate|coenzyme Q10|Cyclosporine|Daunorubicin|Dexamethasone|Dietary Fats|Dietary Sucrose|Doxorubicin|Eicosapentaenoic Acid|Estradiol|Ethanol|Everolimus|Fatty Acids, Nonesterified|Fenofibrate|Fish Oils|Fructose|Gallic Acid|Glucose|Hydrochlorothiazide|Isotretinoin|Kangen-…	167.82	116
Fatigue	MESH:D005221		Acyclovir|Albuterol|Alendronate|Amiodarone|Amphetamine|Aripiprazole|Arsenic Trioxide|Ascorbic Acid|Aspirin|Atenolol|Benztropine|Bortezomib|Budesonide|Capecitabine|Carboplatin|Chloroquine|Cisplatin|Colchicine|Cyclophosphamide|Cyclosporine|Dexamethasone|Diclofenac|Disulfiram|Docetaxel|Doxorubicin|Enalapril|Ethinyl Estradiol|Etoricoxib|Everolimus|Fluoxetine|Fluvoxamine|Folfox protocol|Formaldehyde|F…	165.21	120
Ovarian Diseases	MESH:D010049		2,2-bis(4-glycidyloxyphenyl)propane|3-nitropropionic acid|4,4'-hexafluorisopropylidene diphenol|9,10-Dimethyl-1,2-benzanthracene|Acetylcysteine|alpha-Tocopherol|Arsenic|Benzo(a)pyrene|bisphenol A|Cadmium Chloride|Calcitriol|Chlordecone|Chlorpyrifos|chromium hexavalent ion|Cilostazol|Cisplatin|coenzyme Q10|Curcumin|cyanoginosin LR|Cyclophosphamide|DDT|Dibutyl Phthalate|Diethylhexyl Phthalate|Doxor…	157.55	61
Hematologic Diseases	MESH:D006402		Acetylcysteine|Air Pollutants, Occupational|Azathioprine|Benzene|Benzo(a)pyrene|bisphenol A|Bleomycin|Bortezomib|Butylated Hydroxytoluene|Cadmium|Carboplatin|Celecoxib|Chloramphenicol|Chlorpyrifos|Cisplatin|Copper|Cyclophosphamide|Cyclosporine|cyfluthrin|cypermethrin|Cytarabine|Daunorubicin|Dexamethasone|Dibutyl Phthalate|Diethylhexyl Phthalate|Docetaxel|Doxorubicin|Drugs, Chinese Herbal|Endosulf…	157.06	75
Erythema	MESH:D004890		Adjuvants, Immunologic|Ascorbic Acid|Atenolol|benzanthrone|Betamethasone|Capsaicin|Carboplatin|Carrageenan|Chlorine|chromium hexavalent ion|cinnamaldehyde|Croton Oil|Cytarabine|Daunorubicin|Dexamethasone|Dextran Sulfate|Diclofenac|Dimethyl Sulfoxide|Dinitrochlorobenzene|Dinoprostone|Docetaxel|Doxorubicin|Enalapril|Epoprostenol|Etoposide|Everolimus|Fluorouracil|Freund's Adjuvant|Gemcitabine|Histam…	157.02	99
Non-alcoholic Fatty Liver Disease	MESH:D065626		2-methyl-2H-pyrazole-3-carboxylic acid (2-methyl-4-o-tolylazophenyl)amide|4-(4-(3-adamantan-1-ylureido)cyclohexyloxy)benzoic acid|Acetaminophen|Allopurinol|alpha-naphthoflavone|Arsenic Trioxide|Benzo(a)pyrene|Bile Acids and Salts|bisphenol A|Blood Glucose|Cadmium|Cadmium Chloride|Caffeine|Cholesterol|Choline|cobaltiprotoporphyrin|Copper|cyanoginosin LR|Dextran Sulfate|Dietary Fats|Dietary Sucrose…	156.19	156
Pruritus	MESH:D011537		4,4',4''-(4-propyl-((1)H)-pyrazole-1,3,5-triyl) tris-phenol|4-phenylenediamine|9,10-Dimethyl-1,2-benzanthracene|Acetaminophen|Air Pollutants, Occupational|Amiodarone|Anti-Inflammatory Agents, Non-Steroidal|Arsenic Trioxide|Aspirin|Atorvastatin|Azathioprine|benzanthrone|Betamethasone|Bupivacaine|Capsaicin|Carboplatin|Celecoxib|Chloroquine|chloroquine diphosphate|Chlorpheniramine|Dexamethasone|Dicl…	156.03	143
Eosinophilia	MESH:D004802		Acetaminophen|Allopurinol|Ampicillin|Antigens, Dermatophagoides|Aspirin|Atorvastatin|Azathioprine|Bee Venoms|Betamethasone|candesartan|Celecoxib|Chloramphenicol|Cyclophosphamide|Dactinomycin|Dexamethasone|Diclofenac|Disulfiram|Dobutamine|Dust|Emodin|Enalapril|Galactose|Glyburide|Gold|Halothane|Heparin|Histamine|Ibuprofen|Imatinib Mesylate|Indomethacin|Irbesartan|Isoflurane|Isoniazid|Isoproterenol…	153.29	92
Nephritis, Interstitial	MESH:D009395		Acetaminophen|Acyclovir|Alendronate|Allopurinol|Amphetamine|Ampicillin|Anti-Inflammatory Agents, Non-Steroidal|Aristolochic Acids|Ascorbic Acid|Azathioprine|Caffeine|Carboplatin|Celecoxib|Cisplatin|Clofibrate|Cyclosporine|Cytarabine|Diclofenac|Disulfiram|Drugs, Chinese Herbal|Famotidine|Flurbiprofen|Folic Acid|Furosemide|Gentamicins|Glyburide|Gold|GW 501516|Hydrochlorothiazide|Ibuprofen|Ifosfamid…	151.28	217
Hypothermia	MESH:D007035		28-O-caffeoyl betulin|7-nitroindazole|8-Hydroxy-2-(di-n-propylamino)tetralin|Acetaminophen|acetovanillone|Acetylmuramyl-Alanyl-Isoglutamine|Acrolein|Amiodarone|Amphetamine|anandamide|Arsenic Trioxide|Aspirin|Atropine|Azoxymethane|benzamide|Buthionine Sulfoximine|Caffeine|Cannabidiol|Carbachol|Chloramphenicol|Chlorine|Chlorpyrifos|cyfluthrin|cyhalothrin|cypermethrin|decamethrin|deoxynivalenol|Dext…	149.76	125
Gliosis	MESH:D005911		1-Methyl-4-phenyl-1,2,3,6-tetrahydropyridine|Acetylcysteine|Acrylamide|Allopurinol|Amphetamine|Arsenic Trioxide|Berberine|beta-N-methylamino-L-alanine|bisphenol A|boric acid|Cadmium|candesartan|Carnosine|Chlorpyrifos|Cholesterol|chrysin|Cisplatin|cobaltous chloride|Copper|Cuprizone|cyhalothrin|Deoxycholic Acid|Dietary Fats|Estradiol|Ethanol|Flame Retardants|Galactose|Histamine|Homocysteine|kaempf…	149.59	73
Thrombocytopenia	MESH:D013921		1-Naphthylisothiocyanate|Amiodarone|Ampicillin|Arsenic Trioxide|Ascorbic Acid|Aspirin|Auranofin|Bee Venoms|Benzene|Bleomycin|Bortezomib|Busulfan|Cadmium|Capecitabine|Carboplatin|Chloramphenicol|Cisplatin|Colchicine|Cyclophosphamide|Cyclosporine|Cytarabine|Dactinomycin|Daunorubicin|Deferoxamine|Dexamethasone|Diclofenac|Dinoprostone|Diquat|Docetaxel|Doxorubicin|Epinephrine|Etoposide|Everolimus|Fenr…	146.87	471
Paresthesia	MESH:D010292		Air Pollutants, Occupational|Amino Acids, Peptides, and Proteins|Amiodarone|Azathioprine|Bleomycin|Bortezomib|Bupivacaine|Capecitabine|Capsaicin|Carboplatin|Cisplatin|colistinmethanesulfonic acid|Cyclophosphamide|Cyclosporine|Cytarabine|Daunorubicin|Dexamethasone|Dimethyl Sulfoxide|Dipyridamole|Disulfiram|Dobutamine|Docetaxel|Doxorubicin|Enalapril|Epinephrine|Etoposide|Fluorouracil|Fluoxetine|Fur…	146.77	172
Dizziness	MESH:D004244		Air Pollutants|Air Pollutants, Occupational|Alendronate|Amiodarone|Aripiprazole|Arsenic Trioxide|Atenolol|Bupivacaine|Caffeine|Cannabinoids|Carboplatin|Chloroquine|Cilostazol|Colchicine|Cyclophosphamide|Cytarabine|Dexamethasone|Dextroamphetamine|Dextromethorphan|Diclofenac|Diphenhydramine|Dipyridamole|Drugs, Chinese Herbal|Enalapril|Epinephrine|Ethanol|Ethinyl Estradiol|Etoricoxib|Fludrocortisone…	145.83	144
Birth Weight	MESH:D001724		2,2',3',4,4',5-hexachlorobiphenyl|2,2',4,4',5-brominated diphenyl ether|2,2',4,4'-tetrabromodiphenyl ether|2,4,5,2',4',5'-hexachlorobiphenyl|8-Hydroxy-2'-Deoxyguanosine|Acrylamide|Aflatoxin B1|Air Pollutants|Arsenic|Arsenicals|Benzo(a)pyrene|Betamethasone|bisphenol A|bisphenol S|Cacodylic Acid|Cadmium|Cadmium Chloride|Chlorpyrifos|Choline|chromium hexavalent ion|Dexamethasone|Diazinon|Dibutyl Pht…	145.68	88
Catalepsy	MESH:D002375		1-Methyl-4-phenyl-1,2,3,6-tetrahydropyridine|2-hydroxyestradiol|3,4,3',4'-tetrachlorobiphenyl|4-iodo-2,5-dimethoxyphenylisopropylamine|7-nitroindazole|8-Hydroxy-2-(di-n-propylamino)tetralin|Acetaminophen|Amiodarone|Amodiaquine|anandamide|Arecoline|Aripiprazole|Ascorbic Acid|Aspirin|Atropine|Benztropine|bifenthrin|Caffeine|Cannabidiol|Cannabinoids|Carbachol|carbetapentane|Ceruletide|Chloroquine|CN…	145.48	527
Paralysis	MESH:D010243		1,4-bis(2-(3,5-dichloropyridyloxy))benzene|1-bromopropane|Acrylamide|allyl sulfide|alpha-naphthoflavone|Amikacin|amyloid beta-protein (1-42)|Arecoline|Aspirin|Atropine|beta-N-methylamino-L-alanine|Blood Glucose|Botulinum Toxins, Type A|Bupivacaine|Carbachol|Chlorpyrifos|Cisplatin|Colchicine|Colforsin|Complex Mixtures|Copper|cupric chloride|Cyclosporine|Cytarabine|Dactinomycin|Daunorubicin|Diazino…	144.42	106
Angioedema	MESH:D000799		4-phenylenediamine|Acetaminophen|Acetylcysteine|Albuterol|Alendronate|Amiodarone|Anti-Inflammatory Agents, Non-Steroidal|Aspirin|Azathioprine|Budesonide|Calcitriol|candesartan|Celecoxib|Chloramphenicol|Chloroquine|chloroquine diphosphate|dexamethasone 21-phosphate|Diclofenac|Dinoprost|Diphenhydramine|Dipyridamole|Doxorubicin|Enalapril|Epinephrine|Ethinyl Estradiol|Everolimus|Flufenamic Acid|Fluor…	144.41	164
Exanthema	MESH:D005076		Acetaminophen|Alendronate|Allopurinol|Amiodarone|Ampicillin|Arsenic Trioxide|Aspirin|Atenolol|Azathioprine|Budesonide|Celecoxib|Chloramphenicol|Cisplatin|Clofibrate|Cyclophosphamide|Cyclosporine|Cytarabine|Dexamethasone|Diclofenac|Diphenhydramine|Disulfiram|Doxorubicin|Enalapril|Erlotinib Hydrochloride|Everolimus|Flurbiprofen|Fluvoxamine|Formaldehyde|Gemcitabine|Gentamicins|Glutathione|Glyburide|…	144	133
Jaundice	MESH:D007565		Acetaminophen|Amiodarone|Amodiaquine|Aspirin|Atenolol|Atorvastatin|Azathioprine|Bupivacaine|Busulfan|Celecoxib|Colchicine|Copper|Cyclophosphamide|Dexamethasone|Diclofenac|Diosmin|Disulfiram|Enalapril|Ethanol|Famotidine|Fluorouracil|Flutamide|Glutathione|Glyburide|Halothane|Heparin|Homocysteine|Indomethacin|Isoflurane|Isoniazid|Ketoconazole|Lovastatin|Metformin|Methotrexate|Minocycline|Mitotane|Na…	143.95	145
Vision Disorders	MESH:D014786		Alendronate|Amiodarone|Aripiprazole|Aspirin|Atropine|Bupivacaine|Carboplatin|Celecoxib|Chloroquine|chloroquine diphosphate|Cisplatin|Colchicine|Cyclophosphamide|Cytarabine|Deferoxamine|Dextromethorphan|diphenylarsinic acid|Disulfiram|Epinephrine|Ethinyl Estradiol|Etodolac|Fenretinide|Fluorouracil|Fluoxetine|Gemcitabine|Ibuprofen|Ifosfamide|Isoniazid|Isotretinoin|Lidocaine|Melatonin|Mesalamine|Met…	143.8	123
Abnormalities, Multiple	MESH:D000015		2,2',4,4'-tetrabromodiphenyl ether|2-chloro-N-(4-chlorobiphenyl-2-yl)nicotinamide|3,4-dichloroaniline|alpha-Tocopherol|Arachidonic Acid|Atrazine|benz(a)anthracene|bisphenol A|Butyrates|Cadmium|Cadmium Chloride|Caffeine|Chlorpyrifos|Copper|cupric chloride|Cycloheximide|Cyclophosphamide|Dextromethorphan|diacetoxyscirpenol|Dibutyl Phthalate|Diclofenac|diisononyl phthalate|Estradiol|Flame Retardants|…	143.17	58
Substance Withdrawal Syndrome	MESH:D013375		1-(5-Isoquinolinesulfonyl)-2-Methylpiperazine|1-Methyl-3-isobutylxanthine|7-nitroindazole|Acetaminophen|Acetylcysteine|Amikacin|Amino Acids, Peptides, and Proteins|Amiodarone|Amphetamine|anandamide|Aripiprazole|Ascorbic Acid|Aspirin|Atenolol|Atropine|Benztropine|Caffeine|Cannabidiol|Cannabinoids|Chlorpheniramine|Cilostazol|Clofibrate|Corticosterone|Cyclic AMP|Cyclic GMP|Cyclosporine|Dexamethasone…	142.92	414
Hyperkinesis	MESH:D006948		1-Methyl-4-phenyl-1,2,3,6-tetrahydropyridine|3-nitropropionic acid|7-nitroindazole|8-Hydroxy-2-(di-n-propylamino)tetralin|Acetylcysteine|alpha-Tocopherol|Amphetamine|Aripiprazole|Atrazine|Atropine|Bee Venoms|bisphenol A|Cadmium Chloride|Caffeine|Capsaicin|Carbachol|Ceruletide|Chlorpheniramine|Colchicine|Corticosterone|cyclohexyl carbamic acid 3'-carbamoylbiphenyl-3-yl ester|Dexamethasone|Dextroam…	142.07	442
Abdominal Pain	MESH:D015746		Acetaminophen|Acetic Acid|Alendronate|alpha-Tocopherol|Amiodarone|Amphetamine|Ampicillin|Arsenic|Aspirin|Azathioprine|Busulfan|Capsaicin|Carboplatin|Colchicine|Copper|Cyclophosphamide|Cytarabine|Dexamethasone|Dextroamphetamine|Diclofenac|Dipyridamole|Disulfiram|Doxorubicin|Drugs, Chinese Herbal|Enalapril|Famotidine|Flurbiprofen|Furosemide|Gemcitabine|Heparin|Ibuprofen|Indomethacin|Isoniazid|Lanso…	141.61	108
Brain Edema	MESH:D001929		4-(4-fluorophenyl)-2-(4-hydroxyphenyl)-5-(4-pyridyl)imidazole|Acetaminophen|Acetylcysteine|Ammonia|Aspirin|Azoxymethane|beta-Naphthoflavone|Blood Glucose|Caffeine|Cannabidiol|Chlorpyrifos|Curcumin|Cytarabine|Daunorubicin|Dehydroascorbic Acid|Dexamethasone|Dronabinol|Enalapril|Ethanol|fucoidan|Glucose|Haloperidol|Heparin|Hydrocortisone|Indomethacin|kaempferol|lead acetate|Mechlorethamine|Melatonin…	141.2	74
Asthenozoospermia	MESH:D053627		1-bromopropane|Acrylamide|Arsenic|Arsenic Trioxide|Atrazine|Benzo(a)pyrene|Betamethasone|bifenthrin|biochanin A|bisphenol A|Cadmium Chloride|Chlorpyrifos|Cisplatin|Colforsin|Curcumin|DDT|Dibutyl Phthalate|Dichlorodiphenyl Dichloroethylene|Diethylhexyl Phthalate|Emodin|Endosulfan|epigallocatechin gallate|Fatty Acids, Omega-3|Fluoxetine|Folic Acid|Formaldehyde|Hexachlorocyclohexane|Ivermectin|kolav…	140.84	55
Congenital Abnormalities	MESH:D000013		4,4'-hexafluorisopropylidene diphenol|Aflatoxin B1|Alitretinoin|alpha-naphthoflavone|Atrazine|Azathioprine|Benzo(a)pyrene|benzo(k)fluoranthene|beta-Naphthoflavone|bisphenol A|bisphenol F|Cadmium|Cadmium Chloride|cadmium sulfate|Chlorpyrifos|Copper|Cyclophosphamide|cypermethrin|daidzein|DDT|Dichlorodiphenyldichloroethane|Diethylhexyl Phthalate|Epinephrine|Ethanol|Ethinyl Estradiol|Folic Acid|Genis…	138.09	56
Dysbiosis	MESH:D064806		3,4,3',4'-tetrachlorobiphenyl|3,4-dihydroxyphenylethanol|4-(N-methyl-N-nitrosamino)-1-(3-pyridyl)-1-butanone|Ampicillin|Arsenic Trioxide|arsenite|Ascorbic Acid|Atrazine|Benzo(a)pyrene|bisphenol A|bisphenol S|Butyric Acid|Cacodylic Acid|Chlorpyrifos|Colchicine|Curcumin|cyanoginosin LR|Dextran Sulfate|Dietary Fats|Dietary Sugars|Diethylhexyl Phthalate|Diquat|Dronabinol|enilconazole|enterotoxin B, s…	137.6	65
Alzheimer Disease	MESH:D000544		24-hydroxycholesterol|27-hydroxycholesterol|Acrolein|Air Pollutants|Aluminum|Aluminum Chloride|Amino Acids, Peptides, and Proteins|Anti-Inflammatory Agents, Non-Steroidal|Apigenin|Berberine|Biological Products|bisdemethoxycurcumin|Cadmium|Cannabidiol|Celecoxib|Ceramides|Colchicine|Copper|Copper Sulfate|cupric chloride|Curcumin|Deferoxamine|Dichlorodiphenyl Dichloroethylene|Dipyridamole|Donepezil|…	136.76	126
Extravasation of Diagnostic and Therapeutic Materials	MESH:D005119		1,1-dimethylbutyl-1-deoxy-Delta(9)-THC|15-deoxy-delta(12,14)-prostaglandin J2|1-Methyl-4-phenyl-1,2,3,6-tetrahydropyridine|2-methyl-2H-pyrazole-3-carboxylic acid (2-methyl-4-o-tolylazophenyl)amide|6-formylindolo(3,2-b)carbazole|Adenosine Triphosphate|Amphetamine|Arsenic|Benzene|bisphenol A|Botulinum Toxins, Type A|Capsaicin|capsazepine|Crotalid Venoms|Cyclophosphamide|deoxynivalenol|Dexamethasone…	135.5	51
Splenic Diseases	MESH:D013158		2,2',3',4,4',5-hexachlorobiphenyl|2,3',4,4',5-pentachlorobiphenyl|2,4,5,2',4',5'-hexachlorobiphenyl|3,4,3',4'-tetrachlorobiphenyl|3,4,5,3',4',5'-hexachlorobiphenyl|3,4,5,3',4'-pentachlorobiphenyl|Acrylamide|Arsenic|astaxanthine|Benzene|Biological Products|Cadmium|Cadmium Chloride|caffeic acid phenethyl ester|Chlorpyrifos|Cisplatin|Copper|Cyclophosphamide|Dexamethasone|Dibutyl Phthalate|Freund's A…	134.59	30
Hemolysis	MESH:D006461		2,2'-azobis(2-amidinopropane)|6-hydroxy-2,5,7,8-tetramethylchroman-2-carboxylic acid|Acetaminophen|Acrylamide|Allopurinol|allyl alcohol|alpha-Tocopherol|Aluminum Chloride|Amiodarone|Asbestos, Serpentine|Aspirin|Azathioprine|Benzo(a)pyrene|Cadmium|Cadmium Chloride|Carboplatin|Carnosine|Catechin|Chloramphenicol|Chloroquine|Copper|Copper Sulfate|cupric chloride|Curcumin|Diclofenac|epigallocatechin g…	133.86	58
Adenoma	MESH:D000236		1,2-Dimethylhydrazine|2-Acetylaminofluorene|2-amino-1-methyl-6-phenylimidazo(4,5-b)pyridine|2-amino-3,8-dimethylimidazo(4,5-f)quinoxaline|2-amino-3-methylimidazo(4,5-f)quinoline|4-(N-methyl-N-nitrosamino)-1-(3-pyridyl)-1-butanone|9,10-Dimethyl-1,2-benzanthracene|Acrylamide|Anti-Inflammatory Agents, Non-Steroidal|Arsenic|Asbestos, Amphibole|Aspirin|Auranofin|Azoxymethane|benz(a)anthracene|Benzo(a)…	133.78	90
Confusion	MESH:D003221		Acetaminophen|Acyclovir|Albuterol|Amiodarone|Aspirin|Benztropine|Carboplatin|Celecoxib|Cyclosporine|Cytarabine|Deferoxamine|Dexamethasone|Dextromethorphan|Diphenhydramine|Disulfiram|Ethanol|Etoposide|Famotidine|Fluorouracil|Fluoxetine|Fluvoxamine|Furosemide|Gemcitabine|Haloperidol|Ifosfamide|Indomethacin|Isoflurane|Isoniazid|Ivermectin|Ketoconazole|Lactic Acid|Levamisole|Lidocaine|Losartan|Mechlo…	133.61	167
Drug Eruptions	MESH:D003875		3,3',4,5'-tetrahydroxystilbene|Acetaminophen|Acetylcysteine|Allopurinol|Amiloride|Amiodarone|Aspirin|Atenolol|Azathioprine|Betamethasone|Budesonide|Caffeine|Calcitriol|Capsaicin|Carboplatin|Celecoxib|chloroquine diphosphate|Chlorpheniramine|Diclofenac|Dinitrochlorobenzene|Dinitrofluorobenzene|Diphenhydramine|Docetaxel|Enalapril|Etoricoxib|Eugenol|Flurbiprofen|Fluvoxamine|Furosemide|Gefitinib|Gold…	133.05	88
Vascular Diseases	MESH:D014652		Acetaminophen|Air Pollutants|alpha-Linolenic Acid|Arsenic|Aspirin|Atorvastatin|benphothiamine|bisphenol A|Bleomycin|Cadmium|candesartan|Capsaicin|Chloramphenicol|Cholecalciferol|Cholesterol|Cisplatin|Cyclophosphamide|Cyclosporine|Daunorubicin|Dexamethasone|Dietary Fats|Doxorubicin|Epinephrine|Everolimus|Fatty Acids, Nonesterified|Galactosamine|Glucose|Heparin|Hydrocortisone|Lipopolysaccharides|Me…	132.79	67
Diabetic Nephropathies	MESH:D003928		3,4-dihydroxyphenylethanol|4-(4-(3-adamantan-1-ylureido)cyclohexyloxy)benzoic acid|acetovanillone|Ascorbic Acid|Aspirin|Atenolol|benphothiamine|Blood Glucose|Captopril|Cobalt|cobaltous chloride|Curcumin|dapagliflozin|Dietary Fats|Dietary Sugars|Drugs, Chinese Herbal|Enalapril|Estradiol|Fructose|Furosemide|Gallic Acid|ginsenoside Rg1|Glucose|Hydrogen Peroxide|Hydrolyzable Tannins|Irbesartan|Linole…	132.02	167
Stevens-Johnson Syndrome	MESH:D013262		Acetaminophen|Acyclovir|Alendronate|aliskiren|Allopurinol|Amiodarone|Ampicillin|Atorvastatin|Bortezomib|Celecoxib|Cilostazol|Cyclophosphamide|Cyclosporine|Dactinomycin|Diclofenac|Docetaxel|Doxorubicin|Enalapril|Erlotinib Hydrochloride|Etodolac|Etoposide|Famotidine|Fenofibrate|Fluoxetine|Flurbiprofen|Fluvoxamine|Furosemide|Gefitinib|Hydrochlorothiazide|Ibuprofen|Ifosfamide|Indomethacin|Isotretinoi…	131.81	29
Neural Tube Defects	MESH:D009436		1-(2-(3-(4-methoxyphenyl)propoxy)-4-methoxyphenylethyl)-1H-imidazole|2-Acetylaminofluorene|9,10-Dimethyl-1,2-benzanthracene|Acetaminophen|Acetylcysteine|Acyclovir|Air Pollutants|alpha-Tocopherol|Arachidonic Acid|Arsenic|Arsenic Trioxide|Benzene|Benzo(a)pyrene|Cadmium|Cadmium Chloride|Caffeine|Cannabidiol|Chloroquine|Chlorpyrifos|Cholecalciferol|Colchicine|Cyclophosphamide|cypermethrin|Diethylhexy…	131.23	134
Central Nervous System Diseases	MESH:D002493		1-Methyl-4-phenyl-1,2,3,6-tetrahydropyridine|Air Pollutants, Occupational|alpha-Tocopherol|Amiodarone|Ammonia|Artesunate|Azathioprine|brucine|Bupivacaine|Capecitabine|Cyclophosphamide|Cytarabine|Daunorubicin|Dimethoate|Diphenhydramine|Disulfiram|Doxorubicin|estradiol 3-benzoate|Ethanol|Famotidine|Formaldehyde|glycidol|Hexachlorocyclohexane|Ifosfamide|Indomethacin|Isoniazid|Ketoprofen|Lead|Levamis…	129.83	95
Anemia, Hemolytic	MESH:D000743		1,2-naphthoquinone|Acetaminophen|Amiodarone|Ampicillin|Artesunate|Aspirin|Auranofin|Bleomycin|Bortezomib|Carboplatin|Chloroquine|Cisplatin|Cyclophosphamide|Cyclosporine|Diclofenac|Doxorubicin|Eicosapentaenoic Acid|Etodolac|Fluorouracil|Folic Acid|Furosemide|Gemcitabine|Gentamicins|Glyburide|Heparin|Ibuprofen|Indomethacin|Iron|Iron-Dextran Complex|Isoniazid|Lansoprazole|lead nitrate|Levamisole|Lov…	129.78	103
Sepsis	MESH:D018805		1-(3,4-dihydroxyphenyl)-3-(2-methoxyphenyl)prop-2-en-1-one|alisol B 23-acetate|alpha-chaconine|Amikacin|Ampicillin|apigenin-6,8-di-C-glycopyranoside|Bleomycin|Capsaicin|Carboplatin|Chloramphenicol|Cisplatin|Colchicine|cordycepin|Curcumin|Cyclophosphamide|Cytarabine|Dexamethasone|Doxorubicin|endotoxin, Escherichia coli|Epoprostenol|Ethanol|Etoposide|FEC protocol|Fluorouracil|Galactosamine|gardiqui…	127.98	91
Hearing Loss	MESH:D034381		3-nitropropionic acid|Acetylcysteine|Amikacin|Amphetamine|Ampicillin|Aspirin|Bupivacaine|Butyric Acid|Capsaicin|Carboplatin|Catechin|Chloroquine|chloroquine diphosphate|Cisplatin|Copper Sulfate|Cyclophosphamide|Cytarabine|Deferoxamine|Dexamethasone|Dietary Fats|Dimethyl Sulfoxide|Dizocilpine Maleate|Doxorubicin|Epinephrine|Etoposide|ferrostatin-1|Fluoxetine|Furosemide|Gentamicins|Hydrocortisone|I…	127.76	135
Leukopenia	MESH:D007970		Acetaminophen|Acyclovir|Arsenic|Aspirin|Azathioprine|Bee Venoms|Benzene|Bleomycin|Busulfan|Capecitabine|Carboplatin|Chloramphenicol|Cisplatin|Colchicine|Cyclophosphamide|Cytarabine|Dactinomycin|Daunorubicin|Dexamethasone|Diphenhydramine|Docetaxel|Doxorubicin|Dronabinol|Etoposide|FEC protocol|Fluorouracil|Folfox protocol|Gefitinib|Gemcitabine|Haloperidol|Ifosfamide|Indomethacin|Irinotecan|Isotreti…	127.75	181
Coma	MESH:D003128		Acetaminophen|Acyclovir|Amino Acids, Peptides, and Proteins|Amiodarone|Ammonium Chloride|Artesunate|Aspirin|Atropine|Benztropine|Capecitabine|Carbon Tetrachloride|Chloroquine|Cisplatin|Cyclosporine|Cytarabine|Dextromethorphan|Diphenhydramine|Diquat|Disulfiram|Doxorubicin|Drugs, Chinese Herbal|Ethanol|Fluorouracil|Fluvoxamine|Furosemide|Glucose|Glyburide|Haloperidol|Ibuprofen|Ifosfamide|Indomethac…	127.72	130
Neutropenia	MESH:D009503		Allopurinol|Amodiaquine|Aspirin|Bee Venoms|Bleomycin|Bortezomib|Busulfan|Camptothecin|Capecitabine|Carboplatin|Cisplatin|Cyclophosphamide|Cyclosporine|Cytarabine|Daunorubicin|Dexamethasone|Diphenhydramine|Docetaxel|Doxorubicin|Epinephrine|Ethylnitrosourea|Etoposide|FEC protocol|Fluorouracil|Folfox protocol|Folic Acid|Gefitinib|Gemcitabine|Glucose|Halothane|Hydrocortisone|Ifosfamide|Irinotecan|Lev…	127.34	281
Mammary Neoplasms, Experimental	MESH:D008325		1,4-phenylenebis(methylene)selenocyanate|15-deoxyprostaglandin J2|2,4-diaminotoluene|2-(4-morpholinyl)-8-phenyl-4H-1-benzopyran-4-one|2-amino-1-methyl-6-phenylimidazo(4,5-b)pyridine|2-amino-3,8-dimethylimidazo(4,5-f)quinoxaline|3,3',4,5'-tetrahydroxystilbene|3,3'-diindolylmethane|4-biphenylamine|9,10-Dimethyl-1,2-benzanthracene|alfacalcidol|arsenite|Benzene|bisphenol A|brucine|Butylated Hydroxyto…	127.28	124
Hypersensitivity	MESH:D006967		Acetylcysteine|Air Pollutants|Allergens|Antigens, Bacterial|Antigens, Dermatophagoides|Aspirin|Atenolol|Botulinum Toxins, Type A|Butylated Hydroxytoluene|Capsaicin|Chlorpheniramine|cinnamaldehyde|Cisplatin|Cyclophosphamide|Cytarabine|deguelin|Dexamethasone|Dextromethorphan|Diacetyl|Dinitrochlorobenzene|dinitrophenyl-human serum albumin conjugate|Dioctyl Sulfosuccinic Acid|Diphenhydramine|Epinephr…	126.77	62
Cystitis	MESH:D003556		Acetylcysteine|Acrolein|Acyclovir|Allopurinol|alpha-Tocopherol|Arsenic Trioxide|Aspirin|Atorvastatin|Azathioprine|Berberine|Botulinum Toxins, Type A|Busulfan|Catechin|chrysin|Curcumin|Cyclophosphamide|Cyclosporine|Dactinomycin|Dexamethasone|Dinoprost|Dinoprostone|Doxorubicin|Epinephrine|Estradiol|Ethinyl Estradiol|Etoricoxib|Formaldehyde|Furosemide|Glutathione|Hydrochloric Acid|Ifosfamide|Indomet…	126.21	323
Urticaria	MESH:D014581		Acetaminophen|Allopurinol|Amiloride|Anti-Inflammatory Agents, Non-Steroidal|Aspirin|Benzoic Acid|Caffeine|Celecoxib|Chlorpheniramine|cinnamaldehyde|Cytarabine|Dexamethasone|Diclofenac|Dimethyl Sulfoxide|Diphenhydramine|Doxorubicin|Epinephrine|Etoposide|Etoricoxib|Eugenol|fexofenadine|Flufenamic Acid|Fluoxetine|Flurbiprofen|Formaldehyde|Furosemide|Histamine|Hydrocortisone|Ibuprofen|Indomethacin|In…	124.81	70
Hypokalemia	MESH:D007008		Acetaminophen|Albuterol|Amikacin|Amiloride|Ampicillin|Aspirin|Atenolol|Atropine|Betamethasone|Budesonide|Caffeine|candesartan|Capecitabine|Carboplatin|Chloroquine|Cisplatin|Corticosterone|Cyclophosphamide|Desoxycorticosterone|Dexamethasone|Diphenhydramine|Dobutamine|Doxorubicin|Enalapril|Epinephrine|Etoposide|Fludrocortisone|Furosemide|Gentamicins|Haloperidol|Hydrochlorothiazide|Hydrocortisone|Ib…	123.44	197
Hypokinesia	MESH:D018476		1-Methyl-4-phenyl-1,2,3,6-tetrahydropyridine|1-Methyl-4-phenylpyridinium|3-methyladenine|8-Hydroxy-2-(di-n-propylamino)tetralin|Aluminum Hydroxide|amentoflavone|Amphetamine|Atrazine|bifenthrin|bisphenol S|Copper Sulfate|cyfluthrin|cyhalothrin|cypermethrin|decamethrin|Dextroamphetamine|Disulfiram|Donepezil|Doxorubicin|Dronabinol|Fluorouracil|Fluoxetine|Folfox protocol|geraniol|Haloperidol|Isofluro…	120	94
Myocardial Ischemia	MESH:D017202		6-Ketoprostaglandin F1 alpha|Acetylcysteine|Air Pollutants|Albuterol|Amiodarone|Amphetamine|Arsenic|Aspirin|Atenolol|Atropine|bisphenol A|Bortezomib|Bupivacaine|Caffeine|Capecitabine|Chlorine|Cisplatin|Copper|Curcumin|Cyclophosphamide|Dexamethasone|Dipyridamole|Disulfiram|Dobutamine|Drugs, Chinese Herbal|Enalapril|Epinephrine|Epoprostenol|esmolol|Ethanol|Ethinyl Estradiol|Etoposide|Fatty Acids, N…	119.33	229
Vasculitis	MESH:D014657		Amiodarone|Amphetamine|Azathioprine|Chlorpyrifos|Cisplatin|Cyclophosphamide|Cytarabine|Dinoprostone|Enalapril|Etodolac|Etoposide|Fluoxetine|Flurbiprofen|Furosemide|Gemcitabine|Gentamicins|Heparin|Hydrochlorothiazide|Imatinib Mesylate|Isoniazid|Isotretinoin|Levamisole|Melphalan|Mercuric Chloride|Methamphetamine|Methotrexate|Methylprednisolone|Minocycline|Naproxen|Niacinamide|Nicotine|Nifedipine|Ni…	119.21	105
Neurodegenerative Diseases	MESH:D019636		1-Methyl-4-phenyl-1,2,3,6-tetrahydropyridine|1-Methyl-4-phenylpyridinium|3-nitropropionic acid|Acetaminophen|Acrolein|Aluminum|Amphetamine|Ascorbic Acid|Benzo(a)pyrene|bisphenol A|Calcium|catalpol|Catechin|Copper|Copper Sulfate|cyanoginosin LR|Dextroamphetamine|Diethylnitrosamine|Dizocilpine Maleate|Hydrogen Sulfide|Indomethacin|Iron|Isoflurane|Isoflurophate|Kainic Acid|Lead|lead nitrate|Liraglut…	119	66
Stomach Diseases	MESH:D013272		16,16-Dimethylprostaglandin E2|3,4,3',4'-tetrachlorobiphenyl|Acetaminophen|Allopurinol|Anti-Inflammatory Agents, Non-Steroidal|Arsenic|Aspirin|Blood Glucose|Butylated Hydroxytoluene|Caffeine|Colchicine|Dexamethasone|Diclofenac|Ethanol|Famotidine|Fluorouracil|Glucosamine|Glutathione|Haloperidol|Hydrochloric Acid|Indomethacin|Ketoprofen|Ketorolac|Lansoprazole|Lipopolysaccharides|Misoprostol|Naproxe…	117.56	44
Heart Defects, Congenital	MESH:D006330		2,4-Dichlorophenoxyacetic Acid|2-methyl-2H-pyrazole-3-carboxylic acid (2-methyl-4-o-tolylazophenyl)amide|3,4,3',4'-tetrachlorobiphenyl|3,4,5,3',4'-pentachlorobiphenyl|Acetylcysteine|Alitretinoin|Aluminum|Ampicillin|Arachidonic Acid|Ascorbic Acid|Benzo(a)pyrene|benzo(k)fluoranthene|bisphenol A|Cadmium Chloride|Caffeine|Copper|Dextroamphetamine|Diethylhexyl Phthalate|domoic acid|Doxorubicin|Estradi…	117.54	83
Growth Disorders	MESH:D006130		2,2',3',4,4',5-hexachlorobiphenyl|2,3',4,4',5-pentachlorobiphenyl|2,4,5,2',4',5'-hexachlorobiphenyl|3,4,3',4'-tetrachlorobiphenyl|3,4,5,3',4',5'-hexachlorobiphenyl|3,4,5,3',4'-pentachlorobiphenyl|4,4'-hexafluorisopropylidene diphenol|alpha-cyano-(3,4-dihydroxy)-N-benzylcinnamide|Amiloride|Amphetamine|Arsenic|Ascorbic Acid|bisphenol A|bisphenol F|bisphenol S|boric acid|Butylated Hydroxytoluene|Cad…	117.31	53
Splenomegaly	MESH:D013163		1,2-dibromo-4-(1,2-dibromoethyl)cyclohexane|Amiodarone|Arsenic Trioxide|Azathioprine|Azoxymethane|Benzo(a)pyrene|Bortezomib|Busulfan|Cadmium Chloride|caffeic acid phenethyl ester|celastrol|Curcumin|cyhalothrin|cypermethrin|decamethrin|Dextran Sulfate|Dibutyl Phthalate|Diuron|Dronabinol|Ethylnitrosourea|Folic Acid|geraniol|Irinotecan|(+)-JQ1 compound|lead acetate|lead nitrate|manganese chloride|Me…	116.95	47
Ovarian Neoplasms	MESH:D010051		2-(4-morpholinyl)-8-phenyl-4H-1-benzopyran-4-one|4-((3-bromophenyl)amino)-6,7-dimethoxyquinazoline|9,10-Dimethyl-1,2-benzanthracene|9-methoxycamptothecin|Arsenic|Arsenic Trioxide|Asbestos|Benzene|bisphenol A|Bleomycin|Bortezomib|Busulfan|Carboplatin|ciglitazone|Cisplatin|CPG-oligonucleotide|Curcumin|Cyclophosphamide|Cyclosporine|cyprodinil|Cytarabine|Dactinomycin|Decitabine|Diazinon|Diethylnitros…	116.38	162
Mental Disorders	MESH:D001523		7-nitroindazole|Acetaminophen|Amiodarone|Amphetamine|Aripiprazole|Arsenic|Artesunate|bisphenol A|Bupivacaine|Cadmium|chloroquine diphosphate|Cholecalciferol|Cyclosporine|Cytarabine|Dextroamphetamine|Dextromethorphan|Dizocilpine Maleate|Donepezil|Famotidine|Fatty Acids, Omega-3|Fluoxetine|Flupenthixol|Flutamide|Fluvoxamine|Galactose|Haloperidol|Hydrocortisone|Indomethacin|Iron|Isoniazid|Isotretino…	115.17	72
Hematuria	MESH:D006417		Acetylcysteine|Amiodarone|Anti-Inflammatory Agents, Non-Steroidal|Aspirin|Atorvastatin|Bile Acids and Salts|Bleomycin|Busulfan|Caffeine|Carboplatin|Cisplatin|Cyclophosphamide|Cyclosporine|Cytarabine|Dactinomycin|Dexamethasone|Dinoprost|Dinoprostone|Doxorubicin|Estradiol|Ethanol|Etoposide|Finasteride|Fluorouracil|Formaldehyde|Furosemide|Glutathione|Heparin|Ifosfamide|Indomethacin|Ivermectin|Lipopo…	113.49	142
Motor Skills Disorders	MESH:D019957		1-Methyl-4-phenyl-1,2,3,6-tetrahydropyridine|6-hydroxy-2,5,7,8-tetramethylchroman-2-carboxylic acid|Aluminum Chloride|Arsenic|Atrazine|baicalein|beta-N-methylamino-L-alanine|bisphenol A|Butyric Acid|Cadmium Chloride|Caffeine|Cannabidiol|Carboplatin|Chlorpyrifos|chrysin|Cisplatin|Copper|cypermethrin|Diphenhydramine|Dizocilpine Maleate|Dronabinol|Endosulfan|Ethanol|geraniol|Glyburide|icariin|Lead|M…	113.41	52
Infertility, Female	MESH:D007247		2,2-(2-chlorophenyl-4'-chlorophenyl)-1,1-dichloroethene|2,3',4,4',5-pentachlorobiphenyl|2,4,5,2',4',5'-hexachlorobiphenyl|3,3'-diindolylmethane|Acetaminophen|Acrylamide|Benzo(a)pyrene|bisphenol A|Cadmium|Cadmium Chloride|Calcitriol|Chlorpyrifos|chromium hexavalent ion|cypermethrin|dibenzofuran|Dibutyl Phthalate|Dichlorodiphenyl Dichloroethylene|Diethylhexyl Phthalate|Endosulfan|Ethinyl Estradiol|…	113.35	62
Hypertrophy, Left Ventricular	MESH:D017379		3-methyladenine|Arsenic|Atenolol|bisphenol A|Cadmium Chloride|Caffeine|Calcitriol|candesartan|Capsaicin|Chondroitin Sulfates|Cyclosporine|Desoxycorticosterone|Dietary Fats|Dronabinol|Enalapril|Ethanol|Ethinyl Estradiol|Famotidine|Fenofibrate|Fructose|Histamine|Hydrochlorothiazide|Imatinib Mesylate|Indomethacin|Irbesartan|Isoproterenol|Losartan|Methamphetamine|Metoprolol|Nifedipine|Nitric Oxide|No…	112.74	112
Hallucinations	MESH:D006212		abrine|Acetaminophen|Acyclovir|Alendronate|Amphetamine|Ascorbic Acid|Atropine|Benztropine|Caffeine|Cannabinoids|Celecoxib|Chloroquine|Cyclosporine|Cytarabine|Deferoxamine|Dexamethasone|Dextroamphetamine|Dextromethorphan|Diphenhydramine|Dipyridamole|Disulfiram|Dronabinol|entacapone|Ethanol|Famotidine|Fluoxetine|Fluvoxamine|Haloperidol|Harmaline|Hexachlorocyclohexane|Ifosfamide|Indomethacin|Isoflur…	112.51	159
Polyuria	MESH:D011141		4-(5-(4-chlorophenyl)-3-(trifluoromethyl)-1H-pyrazol-1-yl)benzenesulfonamide|acetovanillone|Acyclovir|aliskiren|Amikacin|Amiloride|Aspirin|Cadmium|Cadmium Chloride|Caffeine|Chloroquine|Cisplatin|Clofibrate|Colchicine|Curcumin|Dexamethasone|Doxorubicin|Famotidine|Fluorides|Furosemide|Gallic Acid|Gentamicins|Glyburide|glycidol|Hydrochlorothiazide|Hydrocortisone|Indomethacin|Ketoprofen|Lithium Chlor…	112.3	78
Kidney Tubular Necrosis, Acute	MESH:D007683		Acetaminophen|Acetylcysteine|Acyclovir|Amikacin|Anti-Inflammatory Agents, Non-Steroidal|aristolochic acid I|Ascorbic Acid|Aspirin|Azathioprine|Buthionine Sulfoximine|Butylated Hydroxytoluene|Caffeine|Calcium|Carbon Tetrachloride|Carboplatin|Cisplatin|cobaltous chloride|Copper|Cyclosporine|Diclofenac|Drugs, Chinese Herbal|Ethanol|ferric nitrilotriacetate|Folic Acid|Gentamicins|Gold|Ibuprofen|Indom…	111.49	118
Glomerulonephritis	MESH:D005921		Amiodarone|Ampicillin|arctiin|Azathioprine|Calcitriol|candesartan|Cisplatin|Cyclophosphamide|Daunorubicin|Diclofenac|Diethylhexyl Phthalate|Dipyridamole|Doxorubicin|Drugs, Chinese Herbal|Enalapril|enterotoxin B, staphylococcal|Everolimus|Furosemide|Homocysteine|Hydrochlorothiazide|Imatinib Mesylate|Indomethacin|Irbesartan|Isoniazid|Levamisole|Losartan|Mebendazole|Mercuric Chloride|methylmercuric …	110.72	89
Anaphylaxis	MESH:D000707		3,3',4,5'-tetrahydroxystilbene|Acetaminophen|Acetylcysteine|Albuterol|Allopurinol|Amino Acids, Peptides, and Proteins|Ampicillin|Anti-Inflammatory Agents, Non-Steroidal|Aspirin|Betamethasone|Bleomycin|Capsaicin|Celecoxib|Chlorpheniramine|chrysin|Diclofenac|Dipyridamole|Docetaxel|Epinephrine|Famotidine|Gemcitabine|Heparin|Hydrocortisone|Ibuprofen|Ifosfamide|Indomethacin|Iron-Dextran Complex|Isonia…	110.21	73
Fetal Death	MESH:D005313		Acetaminophen|Arsenic|Arsenic Trioxide|bisphenol A|Chlorpyrifos|cypermethrin|Dextroamphetamine|Dibutyl Phthalate|Diethylhexyl Phthalate|Dinoprost|enniatins|Estradiol|Ethanol|Iron-Dextran Complex|Isotretinoin|lead acetate|Lipopolysaccharides|mancozeb|Melatonin|Mercuric Chloride|Methotrexate|methylmercuric chloride|Mifepristone|Misoprostol|nickel chloride|Nifedipine|Particulate Matter|perfluoroocta…	109.77	57
Chest Pain	MESH:D002637		Adenosine Triphosphate|Air Pollutants|Alendronate|Amphetamine|Anti-Inflammatory Agents, Non-Steroidal|Aspirin|Atenolol|Atropine|Capecitabine|Cisplatin|Clofibrate|Cytarabine|Dactinomycin|Daunorubicin|Diclofenac|Dipyridamole|Dobutamine|Epinephrine|Epoprostenol|Fluorouracil|Flurbiprofen|Folfox protocol|Gemcitabine|Heparin|Iron-Dextran Complex|Isotretinoin|Levamisole|Lidocaine|Mesalamine|Methamphetam…	109.57	106
Hyperinsulinism	MESH:D006946		Albuterol|Allopurinol|Ascorbic Acid|Atorvastatin|Azoxymethane|bisphenol A|Cannabidiol|chrysin|Copper|Corn Oil|cyanoginosin LR|Dexamethasone|Dichlorodiphenyl Dichloroethylene|Dietary Fats|Dietary Sucrose|Diethylhexyl Phthalate|Dioctyl Sulfosuccinic Acid|ferulic acid|Fructose|gastrodin|geraniol|Glucose|kaempferol|Losartan|Malathion|mangiferin|Metformin|monascin|N(1)-methylnicotinamide|naringenin|Ni…	108.76	92
Diabetes Mellitus, Type 2	MESH:D003924		2-palmitoylglycerol|8-epi-prostaglandin F2alpha|Air Pollutants|alpha-Tocopherol|Arsenic|Ascorbic Acid|astaxanthine|Atrazine|Benzoic Acid|Berberine|bisphenol A|bisphenol S|Blood Glucose|Cadmium|Calcium|cinnamaldehyde|Copper|Curcumin|daidzein|Dibutyl Phthalate|Dichlorodiphenyl Dichloroethylene|Dietary Fats|Dietary Sugars|Diethylhexyl Phthalate|Diethylnitrosamine|Diosmin|Drugs, Chinese Herbal|Enalap…	108.5	178
Immune System Diseases	MESH:D007154		3,3'-diindolylmethane|Arsenic|Arsenic Trioxide|Azathioprine|Benzo(a)pyrene|bisphenol A|Chlorpyrifos|Copper|Cyclophosphamide|Cyclosporine|deoxynivalenol|Dietary Fats|Ethanol|Flame Retardants|Galactose|Lead|lead acetate|mangiferin|Melatonin|Mercuric Chloride|Mercury|Methamphetamine|Mustard Gas|Nicotine|ochratoxin A|perfluorooctane sulfonic acid|Plant Oils|pyrene|Quercetin|Reserpine|Silver|sodium ar…	108.48	48
Erectile Dysfunction	MESH:D007172		Amiodarone|Arsenic|Atropine|Benztropine|bisphenol A|Bleomycin|Cisplatin|Clofibrate|daidzein|Dibutyl Phthalate|Dichlorodiphenyl Dichloroethylene|Dinoprostone|Estradiol|Finasteride|Fluoxetine|Flutamide|Fluvoxamine|Haloperidol|Heparin|Hydrochlorothiazide|Hydrocortisone|icariin|Isotretinoin|Lead|Lidocaine|Methotrexate|Methylprednisolone Acetate|Metoprolol|Mitotane|naringin|NG-Nitroarginine Methyl Est…	107.81	81
Hypertension, Pulmonary	MESH:D006976		18alpha-glycyrrhetinic acid|2-Methoxyestradiol|Amphetamine|Apigenin|Atorvastatin|Bleomycin|Butylated Hydroxyanisole|chrysin|Copper Sulfate|cyclo(Trp-Asp-Pro-Val-Leu)|Dinoprost|Dipyridamole|Enalapril|epigallocatechin gallate|Epoprostenol|Fluoxetine|Gefitinib|Hydrochloric Acid|Ibuprofen|Iloprost|Indomethacin|(+)-JQ1 compound|Losartan|Methamphetamine|Metoprolol|Naproxen|Nicotine|Nifedipine|nimesulid…	107.77	123
Dyskinesia, Drug-Induced	MESH:D004409		1-Methyl-4-phenyl-1,2,3,6-tetrahydropyridine|3-nitropropionic acid|7-nitroindazole|8-Hydroxy-2-(di-n-propylamino)tetralin|Amino Acids, Peptides, and Proteins|Amiodarone|Amphetamine|Aripiprazole|Auranofin|Benztropine|Bucladesine|Caffeine|Carbachol|Chlorpheniramine|Chlorpyrifos|Corticosterone|Cyclic AMP|Cyclic GMP|Cyclosporine|Dextroamphetamine|Dextromethorphan|Dinoprostone|Diphenhydramine|Dipyrida…	107.56	181
Parkinson Disease	MESH:D010300		1-Methyl-4-phenyl-1,2,3,6-tetrahydropyridine|1-Methyl-4-phenylpyridinium|4-phenylbutyric acid|Acrolein|Air Pollutants|Aluminum|Amphetamine|Anti-Inflammatory Agents, Non-Steroidal|Aspirin|Atrazine|Benztropine|beta-N-methylamino-L-alanine|Caffeine|Carbon Tetrachloride|Chlorpyrifos|Copper|Diazinon|Eicosapentaenoic Acid|Endosulfan|entacapone|Estradiol|Eugenol|Fludrocortisone|Hexachlorocyclohexane|Hom…	107.25	136
Amnesia	MESH:D000647		5,7-dihydroxy-6-methoxy-2-phenylchromen-4-one|8-Hydroxy-2-(di-n-propylamino)tetralin|Amphetamine|amyloid beta-protein (25-35)|Arecoline|Ascorbic Acid|Atropine|baicalein|Berberine|Chlorogenic Acid|Chloroquine|Choline|Colchicine|Curcumin|Cycloheximide|daidzein|decursin|demethoxycurcumin|Dexamethasone|Dextroamphetamine|Diclofenac|Diphenhydramine|Dizocilpine Maleate|Donepezil|Drugs, Chinese Herbal|Ep…	106.24	223
Liver Failure	MESH:D017093		Acetaminophen|Acetylcysteine|Aluminum Chloride|Amiodarone|Aspirin|Azathioprine|Carbon Tetrachloride|Carboplatin|Cyclophosphamide|Cytarabine|Daunorubicin|Disulfiram|Doxorubicin|Flutamide|Galactosamine|Gemcitabine|Genistein|Gentamicins|Glyburide|Halothane|Ibuprofen|Isoniazid|Ketoconazole|Lipopolysaccharides|Melatonin|Methotrexate|Methylprednisolone|Minocycline|nimesulide|Orlistat|Paroxetine|Phenyto…	105.83	80
Cholestasis, Intrahepatic	MESH:D002780		1,4-bis(2-(3,5-dichloropyridyloxy))benzene|1-Naphthylisothiocyanate|alisol B 23-acetate|Allopurinol|Amiodarone|Atorvastatin|Azathioprine|Busulfan|Celecoxib|Cyclosporine|Cytarabine|Emodin|Enalapril|Estradiol|Ethinyl Estradiol|Fenofibrate|Fluoxetine|Flutamide|ginsenoside Rg1|Glyburide|Haloperidol|Heparin|Hydrochlorothiazide|Ibuprofen|Indomethacin|Isoniazid|Lithocholic Acid|Lovastatin|Metformin|Niac…	105.82	79
Neurologic Manifestations	MESH:D009461		1-bromopropane|1-Methyl-4-phenyl-1,2,3,6-tetrahydropyridine|Acrylamide|Acyclovir|Amiodarone|Ampicillin|Arsenic|Arsenic Trioxide|Benzene|benzyloxycarbonylleucyl-leucyl-leucine aldehyde|bisphenol A|Blood Glucose|Bortezomib|Cadmium|Calcium|Cannabinoids|Capecitabine|Carbachol|Chloramphenicol|chloroquine diphosphate|Clofibrate|Copper|Dexamethasone|Diethylnitrosamine|Dobutamine|Fluorouracil|Fluoxetine|…	104.54	62
Osteoporosis	MESH:D010024		Alendronate|alfacalcidol|Aluminum|Arsenic Trioxide|Berberine|bisphenol A|Botulinum Toxins, Type A|Cadmium|Cadmium Chloride|caffeic acid phenethyl ester|Caffeine|Calcium|Curcumin|Dexamethasone|Enalapril|Estradiol|Ethanol|Freund's Adjuvant|fuzi drug herbal|Genistein|Glucosamine|Glyphosate|Heparin|icariin|Iron|kaempferol|Lipopolysaccharides|Losartan|Melatonin|Methamphetamine|Methotrexate|Methylpredn…	103.71	76
Delirium	MESH:D003693		abrine|Acyclovir|Amiodarone|Atenolol|Atropine|Benztropine|Chloroquine|Cyclosporine|Dexamethasone|Dextromethorphan|Diclofenac|Diphenhydramine|Disulfiram|Donepezil|Ethanol|Famotidine|Fluoxetine|Furosemide|Haloperidol|Ibuprofen|Ifosfamide|Indomethacin|Irbesartan|Isoflurane|Lidocaine|Methamphetamine|Methotrexate|Metoprolol|Misoprostol|Morphine|Niacin|Nicotine|Nifedipine|Nitroprusside|Ofloxacin|Omepra…	103.65	124
Cerebral Hemorrhage	MESH:D002543		Air Pollutants|Amphetamine|Aspirin|Atorvastatin|Blood Glucose|Butylated Hydroxytoluene|Caffeine|Carboplatin|carvacrol|Celecoxib|Chloramphenicol|Chlorpyrifos|Cilostazol|Cyclophosphamide|Cyclosporine|Cytarabine|Daunorubicin|Dexamethasone|Doxorubicin|Drugs, Chinese Herbal|Epinephrine|Estradiol|Ethanol|Fenretinide|Fluoxetine|fucoidan|Furosemide|Heparin|Ibuprofen|Indomethacin|Isotretinoin|Melphalan|Me…	102.22	103
Hyperkalemia	MESH:D006947		Albuterol|Amiloride|Anti-Inflammatory Agents, Non-Steroidal|Atenolol|Azathioprine|candesartan|Cyclophosphamide|Cyclosporine|Diclofenac|Dobutamine|Enalapril|Epinephrine|Fludrocortisone|Furosemide|Gemcitabine|Glucose|Halothane|Heparin|Ibuprofen|Indomethacin|Ketorolac|Ketorolac Tromethamine|Losartan|Metformin|Methylprednisolone|Metoprolol|Mitomycin|Naproxen|Nifedipine|Piroxicam|Potassium Chloride|Pr…	101.99	60
Tachycardia, Ventricular	MESH:D017180		Acetaminophen|Adenosine Triphosphate|Albuterol|Amiodarone|Arsenic Trioxide|Aspirin|Atenolol|Atropine|Benzene|bisphenol S|Bupivacaine|Caffeine|Calcium|Capecitabine|Chloroquine|Dipyridamole|Dobutamine|Doxorubicin|Epinephrine|Epoprostenol|Estradiol|Ethanol|Febuxostat|fexofenadine|Fluorouracil|Haloperidol|Halothane|honokiol|Hydrochlorothiazide|Isoflurane|Isoproterenol|Ketoconazole|Lidocaine|Methamphe…	101.43	255
Nephrotic Syndrome	MESH:D009404		allyl sulfide|Amiodarone|Ampicillin|Anti-Inflammatory Agents, Non-Steroidal|Atorvastatin|Auranofin|Azathioprine|Cyclophosphamide|Cyclosporine|Daunorubicin|Diclofenac|Dinoprostone|Doxorubicin|Ethanol|Furosemide|Gold|Ibuprofen|Indomethacin|Iron|Isotretinoin|Levamisole|Losartan|Mercuric Chloride|Mercury|Mesalamine|Methylprednisolone|Nabumetone|Naproxen|Pentoxifylline|Phenylbutazone|Phenytoin|pimaged…	101.33	196
Neuralgia	MESH:D009437		Acyclovir|anandamide|Antimycin A|Biological Factors|Bortezomib|Bupivacaine|Cannabinoids|Capsaicin|cobaltiprotoporphyrin|Corn Oil|Cyclophosphamide|Cyclosporine|Dexamethasone|Diclofenac|Doxorubicin|Dronabinol|Emodin|Formaldehyde|geraniol|Glucose|hesperetin|Ketoconazole|Lidocaine|Mangifera indica extract|mangiferin|Methylprednisolone|Morphine|morroniside|Oligomycins|Oxaliplatin|Paclitaxel|Plant Extr…	99.94	67
Dermatitis	MESH:D003872		2-chloroethyl ethyl sulfide|Air Pollutants|Antigens, Dermatophagoides|Arsenic|Benzene|Betamethasone|Chloroquine|Cisplatin|deoxynivalenol|Dinitrofluorobenzene|Disulfiram|Docetaxel|Fluorouracil|Freund's Adjuvant|Gefitinib|ginsenoside Rh1|Glutathione|Gold|Indomethacin|Isotretinoin|JP8 aviation fuel|Methotrexate|Minocycline|Mustard Gas|Nickel|Nicotine|Oxazolone|Particulate Matter|Phorbol Esters|Plant…	99.63	46
Vasculitis, Leukocytoclastic, Cutaneous	MESH:D018366		Acetaminophen|Amiodarone|Anti-Inflammatory Agents, Non-Steroidal|Atenolol|Azathioprine|Bortezomib|Celecoxib|Chloroquine|Cyclophosphamide|Diphenhydramine|Enalapril|Everolimus|Formaldehyde|Furosemide|Gentamicins|Haloperidol|Heparin|Ibuprofen|Indomethacin|Iron-Dextran Complex|Levamisole|Losartan|Metformin|Methotrexate|Methylprednisolone|Minocycline|Naproxen|Nicotine|Ofloxacin|Omeprazole|Orlistat|Par…	99.48	86
Hepatic Encephalopathy	MESH:D006501		Acetaminophen|Acetylcysteine|Amiodarone|Ammonia|Aspirin|Azoxymethane|Buthionine Sulfoximine|chrysin|Diclofenac|Diosmin|Disulfiram|Docetaxel|Flutamide|Glucose|Halothane|Indomethacin|Isoniazid|Methionine|Methotrexate|Methylcholanthrene|Metoprolol|Minocycline|Morphine|Niacin|Ofloxacin|Paclitaxel|Paroxetine|Phenobarbital|Phenytoin|Pioglitazone|Prednisolone|Propranolol|Propylthiouracil|Ranitidine|rhei…	98.78	109
Leukemia	MESH:D007938		2-(4-morpholinyl)-8-phenyl-4H-1-benzopyran-4-one|2-amino-1-methyl-6-phenylimidazo(4,5-b)pyridine|acteoside|Arsenic Trioxide|Azathioprine|Benzene|Bortezomib|Calcitriol|Carboplatin|Chloramphenicol|Cisplatin|Curcumin|Cyclophosphamide|Cytarabine|Daunorubicin|Decitabine|Diazinon|Doxorubicin|Ethylnitrosourea|Fenretinide|Genistein|geraniol|Hexachlorocyclohexane|Hydrocortisone|Ifosfamide|Imatinib Mesylat…	98.61	129
Ascites	MESH:D001201		2-(4-morpholinyl)-8-phenyl-4H-1-benzopyran-4-one|Amiodarone|Azathioprine|Azoxymethane|Busulfan|Carbon Tetrachloride|Carboplatin|Cisplatin|Curcumin|Dactinomycin|Daunorubicin|Diclofenac|Diethylnitrosamine|Doxorubicin|Drugs, Chinese Herbal|Enalapril|Epoprostenol|Fluorouracil|Flutamide|Furosemide|Indomethacin|Ketoconazole|lead nitrate|Mercuric Chloride|Methotrexate|Methylprednisolone|Paroxetine|Plant…	98.57	69
Craniofacial Abnormalities	MESH:D019465		2-chloro-N-(4-chlorobiphenyl-2-yl)nicotinamide|3,4,5,3',4'-pentachlorobiphenyl|Arachidonic Acid|Arsenic Trioxide|benz(a)anthracene|Benzene|bisphenol A|bisphenol F|bisphenol S|boric acid|Caffeine|Cannabidiol|Chlorpyrifos|cypermethrin|decamethrin|Dexamethasone|Dextromethorphan|Dioctyl Sulfosuccinic Acid|Diquat|Disulfiram|Dronabinol|Endosulfan|Estradiol|Ethanol|Fluorouracil|Glyphosate|Hydrocortisone…	98.48	93
Endomyocardial Fibrosis	MESH:D004719		3,3',4,5'-tetrahydroxystilbene|3-methyladenine|4-phenylbutyric acid|6-chloro-2,3,4,9-tetrahydro-1H-carbazole-1-carboxamide|aliskiren|Blood Glucose|Calcitriol|candesartan|celastrol|Cholic Acid|Cyclophosphamide|dapagliflozin|Daunorubicin|Dietary Fats|Doxorubicin|Enalapril|Ethanol|Febuxostat|geraniol|Hesperidin|Irbesartan|Isoproterenol|Losartan|Melatonin|Metformin|Metoprolol|Oxygen|Particulate Matte…	97.6	46
Multiple Myeloma	MESH:D009101		Arsenic Trioxide|Benzene|benzyloxycarbonylleucyl-leucyl-leucine aldehyde|Bortezomib|brucine|Busulfan|Calcitriol|Capsaicin|carfilzomib|Celecoxib|Cisplatin|Colchicine|Curcumin|Cyclophosphamide|Cytarabine|Decitabine|Dexamethasone|Dinoprostone|Docetaxel|Doxorubicin|Etoposide|Gemcitabine|lonafarnib|Melphalan|Methotrexate|Methylene Chloride|Methylprednisolone|Paclitaxel|Permethrin|Phenytoin|Prednisolon…	97.28	252
Reflex, Abnormal	MESH:D012021		2,2',3',4,4',5-hexachlorobiphenyl|2-(2-amino-3-methoxyphenyl)-4H-1-benzopyran-4-one|2,4,4'-trichlorobiphenyl|2,4,5,2',4',5'-hexachlorobiphenyl|2,4,5,2',5'-pentachlorobiphenyl|Acrolein|alpha-cyano-(3,4-dihydroxy)-N-benzylcinnamide|Atropine|Butyric Acid|Capsaicin|Chloroquine|Colchicine|Cyclophosphamide|DDT|Disulfiram|Doxorubicin|Ethanol|Heparin|Indomethacin|Meloxicam|Mesalamine|Methotrexate|Morphin…	97.23	97
Uterine Diseases	MESH:D014591		Acetylcysteine|alpha-Tocopherol|Arsenic|Aspirin|benz(a)anthracene|Benzo(a)pyrene|benzo(k)fluoranthene|bisphenol A|Calcitriol|chromium hexavalent ion|Cisplatin|coenzyme Q10|Curcumin|Doxorubicin|epigallocatechin gallate|estradiol 3-benzoate|Flurbiprofen|Glyphosate|Ibuprofen|Methotrexate|Particulate Matter|Progesterone|Resveratrol|sodium arsenite|Sodium Fluoride|Sodium Selenite|Tamoxifen|Tobacco Smo…	96.78	35
Anemia, Aplastic	MESH:D000741		Acyclovir|Antirheumatic Agents|Azathioprine|Benzene|brucine|Busulfan|Chloramphenicol|Chloroquine|Chlorpheniramine|Cyclophosphamide|Cyclosporine|Daunorubicin|Dexamethasone|Diclofenac|Doxorubicin|Drugs, Chinese Herbal|Fenbendazole|Fluorouracil|Fluoxetine|Folic Acid|Gold|Hexachlorocyclohexane|Ibuprofen|Indomethacin|Isoniazid|Ketoconazole|Lidocaine|Mesalamine|Methotrexate|Methylprednisolone|Mitomycin…	96.44	133
Ulcer	MESH:D014456		4-(5-(4-chlorophenyl)-3-(trifluoromethyl)-1H-pyrazol-1-yl)benzenesulfonamide|Acetic Acid|Acetylcysteine|Anti-Inflammatory Agents, Non-Steroidal|Aspirin|Auranofin|caffeic acid|Cholesterol|Cisplatin|crocin|Curcumin|Cyclosporine|Dextran Sulfate|Diclofenac|Dimethyl Sulfoxide|Epinephrine|Ethanol|Eugenol|Famotidine|Formaldehyde|Histamine|Ibuprofen|Indomethacin|Ketorolac|Lansoprazole|mancozeb|Mesalamine…	96.34	60
Hypothyroidism	MESH:D007037		2,4-Dichlorophenoxyacetic Acid|3,4,5,3',4'-pentachlorobiphenyl|Amiodarone|Ascorbic Acid|Bleomycin|Chlorpyrifos|Cholesterol|Curcumin|Cyclophosphamide|DDT|Diazinon|Etoposide|Famotidine|Fatty Acids, Omega-3|Fenbendazole|Fenofibrate|Glyphosate|Hexachlorocyclohexane|Iodine|Iron|Lysophosphatidylcholines|Malathion|mancozeb|Mangifera indica extract|Nifedipine|Paraquat|Phenytoin|Plant Extracts|Prednisolon…	95.03	92
Arthritis, Experimental	MESH:D001169		3-(3,4-difluorophenyl)-4-(4-(methylsulfonyl)phenyl)-2(5H)-furanone|Adjuvants, Immunologic|Albuterol|Allantoin|Anti-Inflammatory Agents|Antirheumatic Agents|Apigenin|Arsenic Trioxide|Bee Venoms|Benzoic Acid|Betamethasone|Cadmium Chloride|Capsaicin|Carrageenan|Celecoxib|Curcumin|cyanidin|Cyclosporine|deoxynivalenol|Dexamethasone|Diclofenac|Dinoprostone|Ethinyl Estradiol|Freund's Adjuvant|Ibuprofen|…	95.02	57
Myocarditis	MESH:D009205		Acetylcysteine|Albuterol|Amiodarone|Amphetamine|Ampicillin|Azathioprine|bisphenol A|Curcumin|Cyclophosphamide|Daunorubicin|Dobutamine|Doxorubicin|Endosulfan|Epinephrine|Fluorouracil|Flurbiprofen|Haloperidol|Hexachlorocyclohexane|Hydrochlorothiazide|Ifosfamide|Isoproterenol|leonurine|lipopolysaccharide, E coli O55-B5|Mercuric Chloride|Mesalamine|Methylprednisolone|Metoprolol|Minocycline|Nicotine|P…	95	70
Polyneuropathies	MESH:D011115		Amiodarone|Calcium|Carboplatin|Chloroquine|Cisplatin|Colchicine|Cytarabine|Disulfiram|Docetaxel|Ethanol|Hexachlorocyclohexane|Hydrogen Sulfide|Isoflurophate|Isoniazid|Isotretinoin|Lead|Lovastatin|Malathion|Melphalan|Mesalamine|Methotrexate|Methylprednisolone|n-hexane|Paclitaxel|Phenytoin|Pravastatin|Simvastatin|Sirolimus|Soman|Stavudine|Sulfasalazine|Sulfur Dioxide|Tacrolimus|Thalidomide|Thiamine…	94.36	96
Endotoxemia	MESH:D019446		5,6,7-trimethoxyflavone|5,7-dihydroxy-6-methoxy-2-phenylchromen-4-one|apigenin-6,8-di-C-glycopyranoside|arsenite|Ascorbic Acid|Dexamethasone|diallyl disulfide|Dronabinol|endotoxin, Escherichia coli|Ethanol|ethyl pyruvate|Galactosamine|Glyburide|Ibuprofen|Indomethacin|(+)-JQ1 compound|labdanolic acid methyl ester|lipopolysaccharide, E. coli O26-B6|lipopolysaccharide, E coli O55-B5|lipopolysacchari…	94.14	57
Teratogenesis	MESH:D064793		1-hydroxy-2-naphthoic acid|2,2',4,4'-tetrabromodiphenyl ether|2-tert-butylhydroquinone|4,4'-hexafluorisopropylidene diphenol|Ammonia|bisphenol A|bisphenol F|boric acid|butylbenzyl phthalate|Cadmium|Caffeine|Chlorpyrifos|Dexamethasone|Diethylhexyl Phthalate|Ethanol|Flame Retardants|Folic Acid|Genistein|Glyphosate|GW 501516|Mercuric Chloride|Methotrexate|n-butoxyethanol|perfluorooctane sulfonic aci…	93.13	38
Cataract	MESH:D002386		Acetaminophen|Adenosine Triphosphate|Amiodarone|Ascorbic Acid|ciglitazone|Copper|Deferoxamine|Disulfiram|Doxorubicin|Ethanol|Folic Acid|Glucose|Homocysteine|Hydrogen Peroxide|Losartan|lupeol|Luteolin|Melatonin|Mercury|Metformin|Methamphetamine|Methylnitrosourea|Methylprednisolone|Mitomycin|Niacin|Particulate Matter|pimagedine|Polycyclic Aromatic Hydrocarbons|Riboflavin|Rotenone|Simvastatin|Sodium…	92.92	36
Gastrointestinal Hemorrhage	MESH:D006471		Acetaminophen|Amiodarone|Anti-Inflammatory Agents, Non-Steroidal|Arsenic Trioxide|Aspirin|Busulfan|Celecoxib|Chloramphenicol|Cholesterol|Curcumin|Cyclophosphamide|Dexamethasone|Dextran Sulfate|Diclofenac|Epinephrine|Etoricoxib|Famotidine|Flurbiprofen|Heparin|Ibuprofen|Indomethacin|JZL 184|Ketorolac Tromethamine|Lansoprazole|Methotrexate|Naproxen|Omeprazole|Phenylbutazone|Piroxicam|Plant Extracts|…	92.54	69
Ischemia	MESH:D007511		alpha-Tocopherol|Amikacin|Antimycin A|Aspirin|BAY 58-2667|Bleomycin|Carnosine|Cisplatin|Copper|Deferoxamine|Dipyridamole|Epinephrine|Epoprostenol|Ethanol|Fluorouracil|Gallic Acid|Gemcitabine|Glucose|Heparin|Hydrochlorothiazide|Hydrogen Peroxide|Iloprost|Indomethacin|Isoproterenol|Mangifera indica extract|mangiferin|Metoprolol|Minocycline|Misoprostol|morin|Nicotine|Nifedipine|Nitroprusside|Norepin…	92.53	81
Dysarthria	MESH:D004401		Acyclovir|Atorvastatin|Auranofin|Betamethasone|Bupivacaine|Copper|Cytarabine|Diclofenac|Diphenhydramine|Disulfiram|Epinephrine|Fluvoxamine|Furosemide|Haloperidol|Irinotecan|Ketoconazole|Lidocaine|Losartan|Lovastatin|Metformin|Methamphetamine|Methotrexate|Minocycline|Nifedipine|Ofloxacin|Paroxetine|Phenytoin|Pravastatin|Ranitidine|Scopolamine|Sertraline|Simvastatin|Tacrolimus|Trazodone|Trihexyphen…	92.5	67
Nervous System Malformations	MESH:D009421		2-chloro-N-(4-chlorobiphenyl-2-yl)nicotinamide|Acetaldehyde|Acrylamide|Alitretinoin|Benzo(a)pyrene|bisphenol A|Cadmium Chloride|Copper|cupric chloride|Cyclophosphamide|Cytarabine|Dexamethasone|Diclofenac|Estradiol|Ethanol|Flame Retardants|Folic Acid|Genistein|Isotretinoin|Misoprostol|mono-(2-ethylhexyl)phthalate|Nicotine|Particulate Matter|perfluorooctanoic acid|Phenytoin|Pilocarpine|Polycyclic A…	91	41
Atrioventricular Block	MESH:D054537		Adenosine Triphosphate|Amiodarone|Arsenic Trioxide|Aspirin|Atenolol|Atorvastatin|Atropine|bisphenol A|Bupivacaine|Caffeine|Calcium|Carbachol|Chloroquine|Cyclophosphamide|Dipyridamole|Donepezil|Doxorubicin|Epinephrine|Ethanol|Famotidine|Fluorouracil|Formaldehyde|Furosemide|Heparin|Isoproterenol|Lidocaine|Metaproterenol|Methamphetamine|Metoprolol|Morphine|Nicotine|Omeprazole|Paclitaxel|Paroxetine|P…	90.97	78
Hypoxia	MESH:D000860		2-chloroethyl ethyl sulfide|6-hydroxy-2,5,7,8-tetramethylchroman-2-carboxylic acid|Acetaminophen|acetovanillone|Allopurinol|Arsenic Trioxide|Bleomycin|Bupivacaine|Chloroquine|cobaltous chloride|Copper Sulfate|cyclo(Trp-Asp-Pro-Val-Leu)|Deferoxamine|Diacetyl|Dietary Fats|Enalapril|Fluorouracil|Gallic Acid|Gemcitabine|Glucose|Heparin|Hydrochloric Acid|Hydrogen Peroxide|Indomethacin|Isoflurane|Isopr…	90.51	58
Bone Marrow Diseases	MESH:D001855		Allopurinol|Arsenic Trioxide|Azathioprine|Benzene|Busulfan|Carboplatin|Chloramphenicol|Chlorpyrifos|Cisplatin|Colchicine|Cyclophosphamide|cypermethrin|Cytarabine|Daunorubicin|Deferoxamine|Dexamethasone|Doxorubicin|Estradiol|Etoposide|FEC protocol|Fluorouracil|Gemcitabine|hydroquinone|Ifosfamide|Isoniazid|Melphalan|Methotrexate|Mitomycin|Nomifensine|Paclitaxel|Propylthiouracil|Resveratrol|Sulfasal…	89.81	77
Cerebral Infarction	MESH:D002544		Amiodarone|Amphetamine|Aspirin|Blood Glucose|Caffeine|Cilostazol|Cisplatin|Dexamethasone|Disulfiram|Docetaxel|Doxorubicin|Dronabinol|Enalapril|Epinephrine|Estradiol|Ethinyl Estradiol|Etoricoxib|Fluorouracil|Furosemide|Glucosamine|Heparin|Ifosfamide|Methamphetamine|Methotrexate|Minocycline|Nifedipine|Nitroprusside|N-oleoylethanolamine|Oxygen|Phenylephrine|Phenytoin|Pilocarpine|Progesterone|Resvera…	89.56	50
Sleep Wake Disorders	MESH:D012893		Amiodarone|Amphetamine|Artesunate|Aspirin|Atenolol|Budesonide|Busulfan|Caffeine|Chloroquine|Cisplatin|Cyclophosphamide|Dexamethasone|Dextroamphetamine|Dextromethorphan|Donepezil|Fluorides|Fluoxetine|Fluvoxamine|Indomethacin|Isoniazid|Kainic Acid|Lovastatin|Melatonin|Methotrexate|Methylprednisolone|Metoprolol|Morphine|Nicotine|Nifedipine|Ofloxacin|Paclitaxel|Particulate Matter|Phenobarbital|Phenyt…	89.55	69
Neovascularization, Pathologic	MESH:D009389		arsenite|Cadmium|cannabidiol hydroxyquinone|Chlorpyrifos|chromium hexavalent ion|Cisplatin|Copper|Disulfiram|Estradiol|Eugenol|Everolimus|Fluorouracil|geraniol|Hexachlorobenzene|ICI 118551|lycorine|Methotrexate|Nicotine|Orlistat|Oxygen|parthenolide|Pilocarpine|Povidone|protoporphyrin IX|Resveratrol|Simvastatin|Sirolimus|sodium arsenite|Tamoxifen|tetrathiomolybdate|Thalidomide|Trinitrobenzenesulfo…	89.54	45
Bone Diseases	MESH:D001847		Alendronate|Aluminum Chloride|Ascorbic Acid|Botulinum Toxins, Type A|Cadmium|Calcitriol|Calcium|Captopril|chromium hexavalent ion|cyanidin|Daunorubicin|Deferoxamine|Dietary Fats|Disulfiram|Fluorides|Freund's Adjuvant|Furosemide|icariin|Lead|lead acetate|mangiferin|Methotrexate|Phenobarbital|Phenytoin|Rotenone|Sodium Fluoride|Streptozocin|Tacrolimus|Tamoxifen|Tetrachlorodibenzodioxin|Uranium|Vitam…	89.23	36
Glioblastoma	MESH:D005909		AICA ribonucleotide|Arsenic Trioxide|Aspirin|baicalein|biochanin A|Bortezomib|Cannabidiol|Capsaicin|Carboplatin|Chloroquine|Cisplatin|Curcumin|Cycloheximide|Dactinomycin|Dexamethasone|diallyl trisulfide|Doxorubicin|Dronabinol|Ethylnitrosourea|evodiamine|Fenretinide|Gefitinib|geldanamycin|Genistein|Indomethacin|Irinotecan|Ivermectin|Manganese|Melphalan|Mitomycin|myricetin|Nifedipine|Okadaic Acid|P…	89.22	55
Demyelinating Diseases	MESH:D003711		2,4-Dichlorophenoxyacetic Acid|abrine|Acetylcysteine|Amiodarone|bisphenol A|Chloroquine|Cuprizone|Cytarabine|Dexamethasone|Diclofenac|Dimethyl Sulfoxide|Doxorubicin|Estradiol|Fluorouracil|Levamisole|Lithium Chloride|Lysophosphatidylcholines|Melphalan|Methionine|Methotrexate|Mitomycin|Paclitaxel|Paraquat|Phenytoin|Pilocarpine|Progesterone|S-Adenosylmethionine|Sirolimus|Soot|Streptozocin|Sulindac|T…	88.77	64
Alopecia	MESH:D000505		Amiodarone|Atorvastatin|Busulfan|Calcitriol|Capsaicin|Carboplatin|Cisplatin|Colchicine|Cyclophosphamide|Cytarabine|Docetaxel|Doxorubicin|Estradiol|Etoposide|FEC protocol|Finasteride|Fluorouracil|Gemcitabine|Heparin|Ifosfamide|manganese chloride|Melatonin|Methotrexate|Mitotane|Omeprazole|Oxaliplatin|Paclitaxel|Phenobarbital|Pravastatin|Simvastatin|Stavudine|Tacrolimus|Topotecan|Tretinoin|tributylt…	87.92	115
Rhabdomyolysis	MESH:D012206		4-phenylenediamine|Acetaminophen|Amiodarone|Amphetamine|Aspirin|Atorvastatin|brucine|ciprofibrate|Colchicine|Cyclophosphamide|Cyclosporine|Cytarabine|Diclofenac|Diphenhydramine|Dronabinol|Epinephrine|Ethanol|Fenofibrate|Furosemide|Gemcitabine|Haloperidol|Halothane|Hydrochlorothiazide|Hydrocortisone|Isoflurane|Isoniazid|Lovastatin|Methamphetamine|Methylprednisolone|Metoprolol|Morphine|Norepinephri…	87.86	91
Angina Pectoris	MESH:D000787		Albuterol|Amiloride|Amiodarone|Aspirin|Atenolol|Atropine|bisphenol A|Bleomycin|Calcium|Capecitabine|Carboplatin|Celecoxib|Cisplatin|Clofibrate|Cyclophosphamide|Diclofenac|Dipyridamole|Dobutamine|Doxorubicin|Drugs, Chinese Herbal|Epinephrine|Epoprostenol|Etoposide|Fluorouracil|Gold Sodium Thiomalate|Heparin|Hydrochlorothiazide|Iloprost|Indomethacin|Isoproterenol|Metoprolol|Mifepristone|Nifedipine|…	87.81	197
Urinary Bladder Diseases	MESH:D001745		15-deoxy-delta(12,14)-prostaglandin J2|Acrolein|alpha-cyano-(3,4-dihydroxy)-N-benzylcinnamide|Arsenic|arsenite|Bupivacaine|Butylhydroxybutylnitrosamine|Calcium|Capsaicin|Cisplatin|Cyclophosphamide|Disulfiram|Diuron|Doxorubicin|Fluorouracil|Formaldehyde|Glutathione|Hydrochlorothiazide|icatibant|Ifosfamide|Indomethacin|Masoprocol|Melatonin|Misoprostol|Mitomycin|Nicotine|phenethyl isothiocyanate|Phe…	87.45	65
Acidosis	MESH:D000138		2,2-bis(4-glycidyloxyphenyl)propane|Acetaminophen|Adenosine Triphosphate|Albuterol|Amiodarone|Ammonium Chloride|Aspirin|benzyloxycarbonylleucyl-leucyl-leucine aldehyde|Betamethasone|Bupivacaine|Cobalt|Copper|Cytarabine|Diclofenac|Diethylhexyl Phthalate|Dipyridamole|Dobutamine|Epinephrine|Ethanol|Furosemide|Halothane|Hydrochloric Acid|Ifosfamide|Isoniazid|Lactic Acid|Mesalamine|Methanol|n-butoxyet…	87.31	44
Metabolic Syndrome	MESH:D024821		2,3',4,4',5-pentachlorobiphenyl|3,4,5,3',4'-pentachlorobiphenyl|Air Pollutants|Arsenic|Cadmium|Caffeine|Calcium|Copper|Dietary Fats|Fatty Acids, Omega-3|Fenofibrate|Fructose|geraniol|Glyphosate|Irbesartan|Lead|Linoleic Acids, Conjugated|Losartan|Melatonin|Mercury|Metformin|Niacin|Nickel|Nifedipine|Nitrogen Dioxide|Orlistat|Particulate Matter|Pioglitazone|Plant Extracts|Polychlorinated Biphenyls|Q…	87.18	54
Myoclonus	MESH:D009207		Acetaminophen|Acetylcysteine|Acyclovir|Albuterol|Amiodarone|Anti-Inflammatory Agents, Non-Steroidal|Atenolol|Atropine|Auranofin|Betamethasone|Bupivacaine|Busulfan|Cannabinoids|Carbachol|Dactinomycin|DDT|Dexamethasone|Dextroamphetamine|Dextromethorphan|Diclofenac|diphenylarsinic acid|Disulfiram|Dobutamine|Donepezil|Famotidine|Fluoxetine|Fluvoxamine|Gemcitabine|Glucose|Haloperidol|Ifosfamide|Isonia…	86.93	113
Cough	MESH:D003371		Acrolein|Air Pollutants|Air Pollutants, Occupational|Amiodarone|Arsenic|Aspirin|Budesonide|Bupivacaine|Capsaicin|cinnamaldehyde|Deferoxamine|Dextromethorphan|Dinoprost|Dinoprostone|Drugs, Chinese Herbal|Enalapril|Epinephrine|Formaldehyde|Gentamicins|Hydrochloric Acid|Hydrochlorothiazide|Isoflurane|Lidocaine|Losartan|Methotrexate|Morphine|Mustard Gas|naringin|Nicotine|Nitrogen Dioxide|Particulate …	86.75	66
Parkinsonian Disorders	MESH:D020734		1-Methyl-4-phenyl-1,2,3,6-tetrahydropyridine|1-Methyl-4-phenylpyridinium|Amiodarone|Arecoline|Aripiprazole|baicalin|Benztropine|Budesonide|Cadmium|coenzyme Q10|crocin|Curcumin|cypermethrin|Disulfiram|Docosahexaenoic Acids|Donepezil|entacapone|genkwanin|geraniol|ginsenoside Re|Haloperidol|Indomethacin|Ketoconazole|Lipopolysaccharides|mancozeb|Manganese|manganese chloride|Melatonin|N-(1-methylethyl…	86.55	316
Syncope	MESH:D013575		Air Pollutants|Amiodarone|Atenolol|Atropine|Caffeine|Chloroquine|Dipyridamole|Dobutamine|Enalapril|Epinephrine|esmolol|fexofenadine|Fludrocortisone|Fluoxetine|Furosemide|Gold Sodium Thiomalate|Haloperidol|Irbesartan|Isoproterenol|Lidocaine|Losartan|Metoprolol|Niacin|Nifedipine|Nitroprusside|Paroxetine|Particulate Matter|Phenylephrine|Plant Extracts|Propranolol|Ramipril|Ranitidine|Rivastigmine|Tam…	86.37	67
Dermatitis, Atopic	MESH:D003876		Antigens, Dermatophagoides|astragalin|Benzalkonium Compounds|Betamethasone|Biological Products|Butylated Hydroxyanisole|Butylated Hydroxytoluene|Capsaicin|Coal Tar|cordycepin|Cyclic AMP|Cyclophosphamide|Dexamethasone|Diethylhexyl Phthalate|diisononyl phthalate|Dinitrochlorobenzene|Dinitrofluorobenzene|Dust|fexofenadine|Formaldehyde|Glucosamine|Ketoconazole|Lead|matairesinol|monobutyl phthalate|Ni…	86	42
Retinal Diseases	MESH:D012164		1-(3,4-dihydroxyphenyl)-3-(2-methoxyphenyl)prop-2-en-1-one|2-(2-amino-3-methoxyphenyl)-4H-1-benzopyran-4-one|Amikacin|Antimycin A|Benzo(a)pyrene|Blood Glucose|Cadmium Chloride|Chloroquine|Cisplatin|cobaltiprotoporphyrin|cyanidin|Cyclophosphamide|Deferoxamine|delphinidin|Dronabinol|Epinephrine|Ethanol|Galactose|Iron|Kainic Acid|lead acetate|Methamphetamine|Methanol|Methylnitrosourea|Methylpredniso…	85.6	64
Arthralgia	MESH:D018771		Acetaminophen|Amino Acids, Peptides, and Proteins|Aspirin|Azathioprine|Carboplatin|Chloroquine|Cisplatin|Cyclosporine|Disulfiram|Docetaxel|Doxorubicin|Enalapril|Epinephrine|Glucosamine|Halothane|Ibuprofen|Indomethacin|Iron-Dextran Complex|Isoniazid|Isotretinoin|Ivermectin|Lead|Lovastatin|Mesalamine|Methotrexate|Methylprednisolone|Minocycline|Ofloxacin|Omeprazole|Orlistat|Paclitaxel|Prednisolone|P…	85.32	92
Respiratory Hypersensitivity	MESH:D012130		2,3-bis(4-hydroxyphenyl)-propionitrile|4,4',4''-(4-propyl-((1)H)-pyrazole-1,3,5-triyl) tris-phenol|Acetaminophen|Acrolein|AG 1879|Air Pollutants|alpha-Tocopherol|ammonium hexachloroplatinate|Antigens, Dermatophagoides|Aspirin|Capsaicin|Celecoxib|Chlorpyrifos|Dexamethasone|diisononyl phthalate|Dinitrochlorobenzene|Dust|Estradiol|Formaldehyde|Genistein|Histamine|Lipopolysaccharides|Meloxicam|naring…	85.32	32
Lethargy	MESH:D053609		Acetaminophen|Acrylamide|Acyclovir|Albuterol|Amodiaquine|Aspirin|butralin|Cannabidiol|Carboplatin|Chlorine|Colchicine|Dextroamphetamine|Dextromethorphan|Diethylnitrosamine|Ethanol|Furosemide|Gemcitabine|Histamine|Ifosfamide|Ivermectin|Lead|lipopolysaccharide, Escherichia coli O111 B4|Lipopolysaccharides|Meloxicam|Methotrexate|Morphine|Nifedipine|Omeprazole|Paclitaxel|Phenobarbital|Phenytoin|Piloc…	85.11	59
Nephritis	MESH:D009393		4-(4-(3-adamantan-1-ylureido)cyclohexyloxy)benzoic acid|Acetaminophen|Acrolein|Ampicillin|Azathioprine|Cadmium|cobaltous chloride|Dexamethasone|Diclofenac|Dietary Fats|Doxorubicin|Enalapril|Fish Oils|Gallic Acid|Gentamicins|(+)-JQ1 compound|Losartan|Mercuric Chloride|Mesalamine|Methylprednisolone|myricetin|Naproxen|Piroxicam|Propylthiouracil|Streptozocin|Sulfasalazine|Tetrachlorodibenzodioxin|Thr…	84.95	31
Hyponatremia	MESH:D007010		Amiloride|Amiodarone|Anti-Inflammatory Agents, Non-Steroidal|Cisplatin|Colchicine|Cyclophosphamide|Desoxycorticosterone|Dinoprost|Enalapril|Etoposide|Fludrocortisone|Fluorouracil|Fluoxetine|Fluvoxamine|Furosemide|Gemcitabine|Haloperidol|Heparin|Hydrochlorothiazide|Hydrocortisone|Ibuprofen|Ifosfamide|Indomethacin|Isoproterenol|Melphalan|Mitomycin|Omeprazole|Oxytocin|Paroxetine|Propranolol|Resverat…	84.48	75
Pancreatic Diseases	MESH:D010182		2-amino-1-methyl-6-phenylimidazo(4,5-b)pyridine|6-chloro-2,3,4,9-tetrahydro-1H-carbazole-1-carboxamide|Acrylamide|Arsenic|Arsenic Trioxide|bisphenol A|Cadmium|Ceruletide|Copper|cyanoginosin LR|Daunorubicin|Diazinon|Dibutyl Phthalate|Dietary Fats|ferulic acid|Gallic Acid|Lead|Losartan|Manganese|monascin|morin|Nicotine|Pioglitazone|Plant Extracts|Plant Preparations|puerarin|Resveratrol|Rosiglitazon…	83.65	39
Cardiomyopathy, Hypertrophic	MESH:D002312		6-chloro-2,3,4,9-tetrahydro-1H-carbazole-1-carboxamide|Albuterol|Amiodarone|Betamethasone|bisphenol A|candesartan|Chloroquine|Copper|corosolic acid|Curcumin|Dexamethasone|Dietary Fats|Dobutamine|Docosahexaenoic Acids|Doxorubicin|epigallocatechin gallate|Estradiol|Ethanol|Homocysteine|Isoproterenol|Losartan|Methylprednisolone|Metoprolol|Nifedipine|Oxygen|Phenylephrine|Prednisolone|Propranolol|Prot…	83.43	70
Azotemia	MESH:D053099		Acetaminophen|Allopurinol|Amikacin|Amiodarone|Azathioprine|Cisplatin|Cyclophosphamide|Cyclosporine|Diclofenac|Doxorubicin|Enalapril|Fluorouracil|Furosemide|Gentamicins|Halothane|Hydrochlorothiazide|Ibuprofen|Indomethacin|Irbesartan|Methamphetamine|Methotrexate|Methylprednisolone|Mitomycin|Naproxen|Nitroprusside|Omeprazole|Piroxicam|Puromycin Aminonucleoside|Quercetin|Simvastatin|Streptozocin|Tacr…	83.15	41
Long QT Syndrome	MESH:D008133		Acetaminophen|Acetylcysteine|Albuterol|Amiodarone|Aripiprazole|Arsenic Trioxide|asarone|Ascorbic Acid|Atenolol|Atropine|Azathioprine|baicalin|Caffeine|Chloroquine|crocin|dapagliflozin|Daunorubicin|Dietary Fats|Diphenhydramine|Dobutamine|Donepezil|Doxorubicin|Epinephrine|Ethanol|Eugenol|Fluoxetine|Fluvoxamine|geraniol|Glyburide|Haloperidol|Hydrocortisone|Imatinib Mesylate|Irbesartan|Isoproterenol|…	82.83	136
Intestinal Neoplasms	MESH:D007414		1,2-Dimethylhydrazine|1,4-phenylenebis(methylene)selenocyanate|2-Acetylaminofluorene|2-amino-1-methyl-6-phenylimidazo(4,5-b)pyridine|2-amino-3-methylimidazo(4,5-f)quinoline|3,3'-diindolylmethane|Acetaldehyde|Azoxymethane|Benzo(a)pyrene|caffeic acid phenethyl ester|chromium hexavalent ion|Copper|Curcumin|Dietary Fats|Disulfiram|Docosahexaenoic Acids|Eicosapentaenoic Acid|Ethinyl Estradiol|Fluorour…	82.42	45
Respiratory Tract Diseases	MESH:D012140		Air Pollutants|Air Pollutants, Occupational|Aluminum|Arsenic|Asbestos|Aspirin|Chlorpyrifos|Doxorubicin|Dust|Hydrochloric Acid|hydroquinone|lewisite|lipopolysaccharide, Escherichia coli O111 B4|Malathion|Manganese|Methamphetamine|Mustard Gas|Nicotine|Nitrogen Dioxide|Ovalbumin|Ozone|Particulate Matter|Plant Extracts|Resveratrol|Smoke|Soot|Styrene|Sulfur Dioxide|Tobacco Smoke Pollution|tobacco tar|…	82.41	68
Uterine Cervical Neoplasms	MESH:D002583		9-methoxycamptothecin|Air Pollutants|Arsenic Trioxide|Benzo(a)pyrene|bisphenol A|Bleomycin|Carboplatin|Celecoxib|Cisplatin|Cyclophosphamide|Doxorubicin|Eugenol|Fenretinide|Fluorouracil|formononetin|Gemcitabine|Genistein|Humic Substances|Ifosfamide|indole-3-carbinol|Methotrexate|naringin|pachymic acid|Paclitaxel|Resveratrol|sodium arsenite|sulforaphane|Tamoxifen|tetrabromobisphenol A|Tetrachlorodi…	81.85	42
Arthritis	MESH:D001168		Allopurinol|Aspirin|Azathioprine|Celecoxib|Chloroquine|Dexamethasone|Diclofenac|Etodolac|Freund's Adjuvant|Glucosamine|Gold Compounds|Ibuprofen|Indomethacin|Isoniazid|Levamisole|lornoxicam|loxoprofen|Meloxicam|Mesalamine|Methotrexate|Minocycline|morin|N-(3-chlorophenyl)-2-(4-((2,4-dioxothiazolidin-5-ylidene)methyl)phenoxy)acetamide|Naproxen|Nicotine|Phenylbutazone|phenylhydrazine|Propylthiouracil…	81.8	41
Bone Resorption	MESH:D001862		Adjuvants, Immunologic|Alendronate|Aluminum Chloride|Berberine|Betulinic Acid|bisphenol A|Cadmium|Cannabidiol|Copper Sulfate|Drugs, Chinese Herbal|Ethanol|formononetin|Freund's Adjuvant|Hesperidin|Histamine|Ibuprofen|lipopolysaccharide, Escherichia coli O111 B4|Lipopolysaccharides|mangiferin|naringin|phenethyl isothiocyanate|Puromycin Aminonucleoside|Resveratrol|Rotenone|Sirolimus|Streptozocin|ta…	81.77	34
Plaque, Atherosclerotic	MESH:D058226		2,3,5-trichloro-6-phenyl-(1,4)benzoquinone|Amino Acids, Peptides, and Proteins|Arsenic|arsenite|bisphenol A|Cacodylic Acid|Cadmium|Capsaicin|Cholesterol|diallyl trisulfide|Dietary Fats|Enalapril|Heparin|icariin|Lovastatin|Methotrexate|Minocycline|mono-(2-ethylhexyl)phthalate|mono-isobutyl phthalate|monomethylarsonous acid|naringin|notoginsenoside R1|paricalcitol|Particulate Matter|Plant Extracts|…	81.77	32
Glomerulosclerosis, Focal Segmental	MESH:D005923		1,3-dimethylthiourea|Alendronate|alpha-Tocopherol|Caffeine|candesartan|Cyclophosphamide|Cyclosporine|Daunorubicin|Deferoxamine|Dexamethasone|Dietary Fats|Doxorubicin|Drugs, Chinese Herbal|Enalapril|Ethanol|Hydrochlorothiazide|Ibuprofen|Indomethacin|Irbesartan|Losartan|Methylprednisolone|Niacin|Norepinephrine|paricalcitol|Pioglitazone|Propylthiouracil|Puromycin Aminonucleoside|Reserpine|Sirolimus|…	81.38	76
Airway Obstruction	MESH:D000402		2,3-bis(4-hydroxyphenyl)-propionitrile|2-chloroethyl ethyl sulfide|4,4',4''-(4-propyl-((1)H)-pyrazole-1,3,5-triyl) tris-phenol|Acetaminophen|Atropine|Bleomycin|Budesonide|Chlorine|Curcumin|dexamethasone 21-phosphate|Diacetyl|Dihydrotestosterone|Diphenhydramine|Dronabinol|Enalapril|enterotoxin B, staphylococcal|Epinephrine|Estradiol|Ethanol|Haloperidol|Lipopolysaccharides|Mustard Gas|Nanotubes, Ca…	81.21	29
Bipolar Disorder	MESH:D001714		Acetylcysteine|Acyclovir|Allopurinol|Amphetamine|Aripiprazole|Atenolol|Benztropine|Caffeine|Cannabidiol|Chloroquine|Cyclosporine|Dexamethasone|Dextroamphetamine|Dextromethorphan|Disulfiram|Dronabinol|Ethanol|Famotidine|Fluoxetine|Flupenthixol|Fluvoxamine|Folic Acid|Haloperidol|Hydrocortisone|Ifosfamide|Indomethacin|Isoniazid|Lidocaine|Lithium Chloride|Melatonin|Methamphetamine|Methylprednisolone|…	80.77	198
Cocaine-Related Disorders	MESH:D019970		2,3-bis(4-hydroxyphenyl)-propionitrile|2-(4-morpholinyl)-8-phenyl-4H-1-benzopyran-4-one|8-Hydroxy-2-(di-n-propylamino)tetralin|Acetylcysteine|Amphetamine|Arachidonic Acid|Aripiprazole|Aspirin|Atropine|bisindolylmaleimide I|Cadmium|Caffeine|Cannabidiol|Cannabinoids|Curcumin|Cycloheximide|cyclohexyl carbamic acid 3'-carbamoylbiphenyl-3-yl ester|Dextroamphetamine|Dietary Fats|Disulfiram|Dizocilpine …	80.25	156
Ventricular Fibrillation	MESH:D014693		1,2-bis(2-aminophenoxy)ethane N,N,N',N'-tetraacetic acid acetoxymethyl ester|Amiodarone|Atenolol|Atropine|bepafant|Bupivacaine|Caffeine|Calcium|Chelating Agents|Chloroquine|Chlorpheniramine|Cisplatin|Cytarabine|daidzein|Desoxycorticosterone|Dobutamine|Doxorubicin|Epinephrine|Estradiol|Ethanol|Ethinyl Estradiol|Fatty Acids, Omega-3|fexofenadine|Fluorouracil|Haloperidol|Halothane|Heparin|honokiol|I…	80.13	147
Eye Diseases	MESH:D005128		Aluminum|Amiodarone|Cadmium|chloropicrin|Chloroquine|Cisplatin|Curcumin|Cyclosporine|Cytarabine|Deferoxamine|Estradiol|Fluoxetine|Formaldehyde|Ketorolac|Lead|Mercury|Mustard Gas|Niacin|Nitrogen Dioxide|Particulate Matter|perfluorooctane sulfonic acid|perfluorooctanoic acid|Plant Extracts|Polychlorinated Biphenyls|Silver|Smoke|Styrene|Tamoxifen|Vitamin A|Vitamin E|Wastewater|Zinc	79.88	30
Conjunctivitis	MESH:D003231		Auranofin|Calcium|Celecoxib|Cytarabine|Dexamethasone|Docetaxel|Doxorubicin|Etodolac|Fluorouracil|Formaldehyde|Ibuprofen|Isotretinoin|Methotrexate|Mitomycin|Mustard Gas|nimesulide|Nitrogen Dioxide|Ozone|Particulate Matter|Phenylbutazone|rofecoxib|Soot|valdecoxib|Vehicle Emissions	79.63	22
Bronchial Hyperreactivity	MESH:D016535		Acetylcysteine|Air Pollutants|Allergens|Aluminum|Aluminum Hydroxide|Antigens, Bacterial|Antigens, Dermatophagoides|Asbestos, Serpentine|Aspirin|bisphenol A|Budesonide|Chlorine|Dexamethasone|Dinoprostone|Drugs, Chinese Herbal|Dust|Formaldehyde|Hydrochloric Acid|Melphalan|Nitrogen Dioxide|N,N,N',N'-tetrakis(2-pyridylmethyl)ethylenediamine|Ovalbumin|Ozone|Particulate Matter|perfluorooctanoic acid|Pl…	79.5	42
Mitochondrial Diseases	MESH:D028361		Cadmium|caffeic acid phenethyl ester|Calcium|Carboplatin|Celecoxib|Chloramphenicol|ciglitazone|Clofibrate|Copper|Daunorubicin|Doxorubicin|Drugs, Chinese Herbal|Ifosfamide|Indomethacin|Isoproterenol|Mercury|Nicotine|Peroxynitrous Acid|Pilocarpine|Plant Extracts|Progesterone|Quercetin|Resveratrol|Rosiglitazone|Rotenone|Rutin|Sertraline|Stavudine|Tetracycline|Thioctic Acid|Tolcapone|Valproic Acid|Zi…	79.5	53
Prostatic Diseases	MESH:D011469		1,2-dibromo-4-(1,2-dibromoethyl)cyclohexane|2,3-dibromopropyl-2,4,6-tribromophenyl ether|Atrazine|bisphenol A|Cadmium Chloride|Carrageenan|Chlorpyrifos|cyanoginosin LR|cyhalothrin|cypermethrin|DDT|decamethrin|Dibutyl Phthalate|Diethylhexyl Phthalate|Estradiol|Ethinyl Estradiol|Finasteride|geraniol|gingerol|Glyphosate|JP8 aviation fuel|Permethrin|Puromycin Aminonucleoside|Streptozocin|Tetrachlorod…	79.12	21
Dementia	MESH:D003704		Air Pollutants|Aspirin|Budesonide|Cholesterol|Copper|Curcumin|Deferoxamine|Donepezil|Fluorouracil|Folic Acid|ginsenoside Rg1|Haloperidol|Iron|Isoniazid|Lead|Levamisole|Mechlorethamine|Medroxyprogesterone Acetate|Methotrexate|Nitric Oxide|Nitrogen Dioxide|Particulate Matter|Phenytoin|Pilocarpine|Polychlorinated Biphenyls|Progesterone|Rivastigmine|S-Adenosylmethionine|Scopolamine|Sertraline|Soot|St…	78.9	47
Prostatic Hyperplasia	MESH:D011470		2-Methoxyestradiol|4,4'-hexafluorisopropylidene diphenol|Arecoline|bisphenol A|bisphenol S|Cadmium|Calcitriol|Chlorpyrifos|chrysin|cinnamaldehyde|cordycepin|dapoxetine|Estradiol|Ethinyl Estradiol|Finasteride|Flutamide|Genistein|Lead|mangiferin|Metformin|Phenylephrine|Plant Extracts|Probenecid|pyrrolidine dithiocarbamic acid|Qing Ye Dan|Resveratrol|Silymarin|swertiamarin|Testosterone|Tetrachlorodi…	78.73	46
Psychoses, Substance-Induced	MESH:D011605		Amphetamine|Aripiprazole|Ascorbic Acid|Benztropine|Caffeine|Cannabidiol|Chloroquine|Dexamethasone|Dextroamphetamine|Dextromethorphan|Diphenhydramine|Disulfiram|Dizocilpine Maleate|Dronabinol|Ethanol|Fluoxetine|Flupenthixol|Haloperidol|Ibuprofen|Ifosfamide|Indomethacin|Isoniazid|Lansoprazole|Levamisole|Lidocaine|Methamphetamine|Methylprednisolone|Metoprolol|Minocycline|Morphine|Nicotine|Nitropruss…	78.43	180
Granuloma	MESH:D006099		1-Naphthylisothiocyanate|Acetaminophen|adelmidrol|Allopurinol|Aluminum|Aluminum Hydroxide|Asbestos, Crocidolite|Carrageenan|Clofibrate|cyanoginosin LR|Dexamethasone|Dietary Fats|Freund's Adjuvant|Furosemide|Halothane|Hexachlorocyclohexane|Indomethacin|Mesalamine|Methylprednisolone Acetate|Morphine|Nanotubes, Carbon|Ofloxacin|Phenylbutazone|Phenytoin|Prednisolone|Rosiglitazone|Scutellaria baicalen…	77.97	30
Respiratory Insufficiency	MESH:D012131		Acetaminophen|Acrolein|Air Pollutants|Amiodarone|Arsenic Trioxide|Atropine|Bleomycin|Bupivacaine|Chloramphenicol|Chlorpheniramine|Colchicine|Curcumin|Disulfiram|enterotoxin B, staphylococcal|Epinephrine|Flupenthixol|Halothane|Hydrocortisone|Hydrogen Sulfide|Isoflurane|Isoproterenol|Lidocaine|Lipopolysaccharides|Methotrexate|Methylprednisolone|Metoprolol|Minocycline|Morphine|Mustard Gas|Nicotine|N…	77.49	82
Postoperative Complications	MESH:D011183		Acetaminophen|Amiodarone|Aspirin|Atenolol|Atropine|Azathioprine|Bupivacaine|Calcitriol|Calcium|Cisplatin|Cobalt|Cyclosporine|Dobutamine|Doxorubicin|Enalapril|Epinephrine|esmolol|Fluorouracil|Halothane|Heparin|Iron|Isoflurane|Ketoconazole|Lidocaine|Methylprednisolone|Minocycline|Mitomycin|montelukast|Nicotine|Nifedipine|Nitroprusside|Norepinephrine|Oxygen|Prednisolone|Propranolol|Scopolamine|Sevof…	77.05	72
Fetal Weight	MESH:D020567		2-ethylhexyldiphenylphosphate|Atrazine|bisphenol A|Cadmium|Caffeine|Cannabidiol|Curcumin|cyfluthrin|Dexamethasone|Dibutyl Phthalate|Diethylhexyl Phthalate|Dronabinol|Emodin|Ethanol|Lithocholic Acid|Morphine|Nicotine|nonylphenol|pseudocumene|Quercetin|Selenium|Smoke|tributyltin|Trichloroethylene|Tunicamycin|Zearalenone	76.97	30
Hearing Loss, Sensorineural	MESH:D006319		2,2',4,4',5-brominated diphenyl ether|2,2',4,4'-tetrabromodiphenyl ether|Amikacin|Ampicillin|Aspirin|Benzoyl Peroxide|Carboplatin|Chloramphenicol|chloroquine diphosphate|Cisplatin|Copper|Cyclosporine|Deferoxamine|Epinephrine|Furosemide|Gentamicins|Heparin|Ibuprofen|Imatinib Mesylate|Indomethacin|Methylprednisolone|Naproxen|Paclitaxel|Polymyxin B|Prednisolone|Propranolol|Propylthiouracil|Ranitidin…	76.65	66
Encephalomyelitis, Autoimmune, Experimental	MESH:D004681		15-deoxy-delta(12,14)-prostaglandin J2|2-(1'H-indole-3'-carbonyl)thiazole-4-carboxylic acid methyl ester|2,2-bis(4-glycidyloxyphenyl)propane|24-hydroxycholesterol|27-hydroxycholesterol|Amphetamine|benzamide|Calcitriol|Cannabidiol|ciglitazone|Cyclophosphamide|Dexamethasone|Estradiol|Ethinyl Estradiol|Febuxostat|Freund's Adjuvant|Hydrocortisone|Linuron|Methylprednisolone|Minocycline|Nitric Oxide|ph…	76.44	35
Heart Arrest	MESH:D006323		Acetylcysteine|Adenosine Triphosphate|Albuterol|Amiodarone|Atenolol|Atropine|Bupivacaine|Caffeine|Carbachol|Chloroquine|Cyclophosphamide|Dexamethasone|Dinoprost|Dinoprostone|Dipyridamole|Disulfiram|Dobutamine|Enalapril|Epinephrine|esmolol|Ethanol|Famotidine|Fluorouracil|Furosemide|Haloperidol|Halothane|Hydrocortisone|Isoflurane|Isoproterenol|Lidocaine|Lipids|Methylprednisolone|Mifepristone|Nicoti…	75.97	172
Colitis, Ulcerative	MESH:D003093		6-formylindolo(3,2-b)carbazole|Acetic Acid|alfacalcidol|Azathioprine|Azoxymethane|biochanin A|bisphenol A|Budesonide|Capsaicin|cinnamaldehyde|Cyclosporine|Dextran Sulfate|dihydrotanshinone I|Dinitrochlorobenzene|Diosmin|Drugs, Chinese Herbal|Fatty Acids, Omega-3|geraniol|hesperetin|Lipopolysaccharides|Mesalamine|Methylprednisolone|Nicotine|notoginsenoside R1|Oxazolone|Peptides|perfluorooctanoic a…	75.77	152
Pain, Postoperative	MESH:D010149		Acetaminophen|Anti-Inflammatory Agents, Non-Steroidal|Ascorbic Acid|Aspirin|Bupivacaine|Calcium|Celecoxib|Dexamethasone|Dextromethorphan|Diclofenac|Dinoprostone|Epinephrine|esmolol|Eugenol|Flurbiprofen|Glucose|Histamine|Ibuprofen|Indomethacin|Ketoprofen|Ketorolac|Ketorolac Tromethamine|Lidocaine|lornoxicam|lumiracoxib|Meloxicam|Methylprednisolone|Morphine|Naproxen|nimesulide|Phenylephrine|Phenyto…	75.13	246
Body Weight Changes	MESH:D001836		2-cresol|9,10-Dimethyl-1,2-benzanthracene|Acrylamide|alpha-Tocopherol|baohuoside I|Benzene|bisphenol A|brucine|Butyric Acid|Cadmium Chloride|chromium hexavalent ion|cobaltous chloride|Dexamethasone|Dietary Fats|Diethylnitrosamine|diisononyl phthalate|Ethanol|Formaldehyde|Genistein|Glucose|sodium arsenite|Sodium Fluoride|Streptozocin|Tetrachlorodibenzodioxin|Thiamethoxam|Thiram|Thymol|Zinc Oxide	75.12	26
Thyroid Diseases	MESH:D013959		2,2',4,4'-tetrabromodiphenyl ether|2,3',4,4',5-pentachlorobiphenyl|Amiodarone|Arsenic Trioxide|Auranofin|bisphenol A|Chlorpyrifos|decamethrin|Diethylhexyl Phthalate|Flame Retardants|Genistein|Lead|lead acetate|Lycopene|mancozeb|nonylphenol|oleoresins|perfluorooctane sulfonic acid|perfluorooctanoic acid|Phenobarbital|Polychlorinated Biphenyls|Propylthiouracil|Quercetin|resorcinol|sodium arsenite|s…	74.87	39
Ventricular Premature Complexes	MESH:D018879		Albuterol|Amiodarone|bisphenol A|bisphenol S|Caffeine|Calcium|Carboplatin|Cisplatin|Dipyridamole|Dobutamine|Doxorubicin|Epinephrine|Ethanol|Etoposide|Fluorouracil|Hydrochlorothiazide|Isoproterenol|Isotretinoin|Lidocaine|Methamphetamine|Methotrexate|Metoprolol|Morphine|Nicotine|Omeprazole|Ouabain|Paclitaxel|Phenylephrine|Phenytoin|Plant Extracts|Propranolol|Rosiglitazone|Trazodone	74.42	51
Muscle Cramp	MESH:D009120		Albuterol|Ascorbic Acid|Aspirin|Caffeine|Cholecalciferol|coenzyme Q10|Dexamethasone|Dimethyl Sulfoxide|Enalapril|Flurbiprofen|Haloperidol|Hydrochlorothiazide|Imatinib Mesylate|isoliquiritigenin|Lovastatin|Medroxyprogesterone Acetate|Misoprostol|Morphine|Nifedipine|Paclitaxel|Pravastatin|Raloxifene Hydrochloride|Simvastatin|Sulindac|Tacrolimus|Thalidomide|Tretinoin|Valproic Acid|Vincristine|Vitami…	73.65	33
Myocardial Reperfusion Injury	MESH:D015428		4-(4-(3-adamantan-1-ylureido)cyclohexyloxy)benzoic acid|Acetylcysteine|Allopurinol|Antigen-Antibody Complex|Atorvastatin|Auranofin|Blood Glucose|Calcium|Deferoxamine|epigallocatechin gallate|Estradiol|Genistein|geraniol|ginsenoside Rg1|Glucose|Heparin|Iron|Isoflurane|Losartan|Metoprolol|Minocycline|Morphine|Niacin|Nicotine|Nitric Oxide|nitroaspirin|Norepinephrine|notoginsenoside R1|Oxygen|Particu…	73.52	54
Muscular Atrophy	MESH:D009133		Air Pollutants, Occupational|AKT activator SC79|Amiodarone|Arsenic Trioxide|Botulinum Toxins, Type A|Bupivacaine|Chloroquine|Cisplatin|Clofibrate|Colchicine|Deferoxamine|Dexamethasone|Dietary Fats|Hydrocortisone|Irinotecan|Melphalan|Mesalamine|Methylprednisolone|Mifepristone|Nicotine|Prednisolone|Quercetin|Resveratrol|Simvastatin|Taurine|Testosterone|Tetracycline|triptolide|Vincristine|Vitamin E|…	73.4	62
Mucositis	MESH:D052016		Aspirin|Busulfan|Capecitabine|Carboplatin|Celecoxib|Cisplatin|Cyclophosphamide|Cyclosporine|Cytarabine|Daunorubicin|Docetaxel|Doxorubicin|Erlotinib Hydrochloride|Etoposide|Everolimus|Fluorouracil|Folic Acid|Gefitinib|Gemcitabine|Irinotecan|Melphalan|Methotrexate|Mitomycin|Morphine|Naproxen|Oxaliplatin|Paclitaxel|pimagedine|Streptozocin|Tamoxifen|Tretinoin|Vinorelbine	73.37	81
Parkinson Disease, Secondary	MESH:D010302		1-Methyl-4-phenyl-1,2,3,6-tetrahydropyridine|3-methyladenine|Amiodarone|Atrazine|Benzo(a)pyrene|Benztropine|Cytarabine|Diphenhydramine|Doxorubicin|Famotidine|Fluoxetine|Flupenthixol|Flurbiprofen|geraniol|Haloperidol|Manganese|Melatonin|Methamphetamine|Methotrexate|Minocycline|N-(1-methylethyl)-1,1,2-trimethylpropylamine|Nicotine|Nifedipine|Oxidopamine|Paraquat|Paroxetine|Phenytoin|Poly I-C|Procyc…	73.06	136
Coronary Vasospasm	MESH:D003329		Albuterol|Amphetamine|Aspirin|Atenolol|Atropine|Betamethasone|Caffeine|Capecitabine|Capsaicin|Carboplatin|Cyclophosphamide|Diclofenac|Dinoprostone|Dipyridamole|Dobutamine|Epinephrine|Etoposide|Fluorouracil|Histamine|Indomethacin|Methamphetamine|Misoprostol|Nicotine|Nifedipine|Oxygen|Paclitaxel|Phenylephrine|Prednisolone|Propranolol|Sirolimus|Tacrolimus|Taurine	72.89	66
Infarction, Middle Cerebral Artery	MESH:D020244		15-deoxyprostaglandin J2|28-O-caffeoyl betulin|Amphetamine|Blood Glucose|candesartan|cobaltous chloride|Estradiol|Gemcitabine|Halothane|Heparin|Hydrogen Sulfide|Lactic Acid|lipoxin A4|Lithium Chloride|Melatonin|Mifepristone|Minocycline|Misoprostol|morroniside|Niacin|notoginsenoside R1|Oxygen|pifithrin|Pioglitazone|Progesterone|Protein Kinase Inhibitors|Resveratrol|Rosiglitazone|Simvastatin|sodium…	72.61	38
Asthenia	MESH:D001247		alpha-Tocopherol|Atorvastatin|Capecitabine|Carboplatin|Celecoxib|Cisplatin|decamethrin|Docetaxel|Doxorubicin|Enalapril|Erlotinib Hydrochloride|Ethanol|Etoposide|Fluoxetine|Fluvoxamine|Gemcitabine|Lansoprazole|Misoprostol|Omeprazole|Paclitaxel|Paroxetine|Particulate Matter|Pentoxifylline|Smoke|Topotecan|Trazodone|Vinorelbine|Zidovudine	72.31	25
Pregnancy Complications	MESH:D011248		2,4-Dichlorophenoxyacetic Acid|3,4,5,3',4',5'-hexachlorobiphenyl|3,4,5,3',4'-pentachlorobiphenyl|Acetaminophen|Adenosine Triphosphate|Amphetamine|Aspirin|Atrazine|Betamethasone|cyclohexyl carbamic acid 3'-carbamoylbiphenyl-3-yl ester|cypermethrin|Decitabine|Dronabinol|Glyphosate|methanandamide|Methanol|Methotrexate|Misoprostol|Polychlorinated Biphenyls|Progesterone|Rimonabant|sophoricoside|Tetrac…	72.31	25
Tinnitus	MESH:D014012		Arachidonic Acid|Aspirin|Benzoyl Peroxide|Bupivacaine|Carboplatin|Cisplatin|Cyclophosphamide|Deferoxamine|Dexamethasone|Doxorubicin|Epinephrine|Furosemide|Gentamicins|Ibuprofen|Lidocaine|Medroxyprogesterone Acetate|Minocycline|Naproxen|Paclitaxel|Pentoxifylline|Phenytoin|Propranolol|Propylthiouracil|Protriptyline|Ranitidine|Salicylic Acid|Stavudine|Tacrolimus|Valproic Acid|Vincristine|Vinorelbine	71.87	51
Diabetes Complications	MESH:D048909		Acetylcysteine|Aluminum|Blood Glucose|Carnosine|Cilostazol|Copper|Dietary Fats|Ethanol|geraniol|gingerol|Glucose|Glyburide|Isoflurane|Kangen-karyu|Metformin|Nitric Oxide|Orlistat|Particulate Matter|Peroxynitrous Acid|pimagedine|Pyridoxamine|Reactive Oxygen Species|Resveratrol|Streptozocin|Superoxides|Tacrine|Taurine|Vehicle Emissions|zingerone	71.72	26
Stomatitis	MESH:D013280		Allopurinol|Busulfan|candesartan|Capecitabine|Cisplatin|Cyclophosphamide|Cytarabine|Daunorubicin|Dexamethasone|Docetaxel|Doxorubicin|Etoposide|Everolimus|FEC protocol|Fluorouracil|Gemcitabine|Gold|Gold Sodium Thiomalate|Methotrexate|Mitomycin|Paclitaxel|Phenytoin|rebamipide|Tacrolimus|Topotecan|Tretinoin|Vincristine|Vinorelbine	71.66	48
Purpura	MESH:D011693		Acetaminophen|Amphetamine|Aspirin|Azathioprine|bisphenol A|Chloroquine|Dronabinol|Drugs, Chinese Herbal|Furosemide|Imatinib Mesylate|Indomethacin|Levamisole|Lidocaine|Methotrexate|Nicotine|Ofloxacin|Pentoxifylline|Phenytoin|Piroxicam|Prednisolone|Propylthiouracil|Raloxifene Hydrochloride|Ramipril|rofecoxib|Tamoxifen	71.65	26
Atrial Fibrillation	MESH:D001281		Acetaminophen|Adenosine Triphosphate|Air Pollutants|Albuterol|Alendronate|Amiodarone|Arsenic Trioxide|Aspirin|Atenolol|Atropine|Azathioprine|Caffeine|Calcium|Carbachol|Carboplatin|Cisplatin|Cyclophosphamide|Dipyridamole|Dobutamine|Docetaxel|Doxorubicin|Epinephrine|Ethanol|ferrostatin-1|Fluorouracil|Fluoxetine|Furosemide|Gemcitabine|Heparin|Ibuprofen|Irbesartan|Isoproterenol|Lidocaine|Melphalan|Me…	71.37	147
Hyperuricemia	MESH:D033461		Allopurinol|baicalein|baicalin|Biological Products|Colchicine|Cyclosporine|Drugs, Chinese Herbal|Febuxostat|Fenofibrate|Fructose|geraniol|High Fructose Corn Syrup|mangiferin|Methylprednisolone|perfluorooctane sulfonic acid|perfluorooctanoic acid|Pioglitazone|Plant Extracts|polydatin|Polysaccharides|Probenecid|pterostilbene|Quercetin|Resveratrol|Rutin|Sirolimus|Tacrolimus	71.15	44
Cardiovascular Abnormalities	MESH:D018376		3,4,5,3',4'-pentachlorobiphenyl|Acetylcysteine|Air Pollutants|aristolochic acid I|Arsenic|Ascorbic Acid|benz(a)anthracene|Cadmium Chloride|Dexamethasone|Dextroamphetamine|Flame Retardants|Folic Acid|hexabromocyclododecane|Indomethacin|Isotretinoin|kenpaullone|Methotrexate|Nifedipine|Particulate Matter|phenanthrene|Plant Extracts|Propylthiouracil|Smoke|Tetrachlorodibenzodioxin|tetrahydrocurcumin|T…	71.13	27
Edema, Cardiac	MESH:D004489		2,4-Dichlorophenoxyacetic Acid|3,4,5,3',4'-pentachlorobiphenyl|4,4'-hexafluorisopropylidene diphenol|beta-Naphthoflavone|bisphenol A|bisphenol F|capsazepine|Chlorpyrifos|cyanoginosin LR|Doxorubicin|Ethanol|Febuxostat|Flame Retardants|Hexachlorocyclohexane|Isoproterenol|Mercuric Chloride|Particulate Matter|Plant Extracts|Resveratrol|tetrabromobisphenol A|Tetrachlorodibenzodioxin|Tretinoin|tripheny…	71.08	26
Hypesthesia	MESH:D006987		Amino Acids, Peptides, and Proteins|Arsenic|Aspirin|Bortezomib|Bupivacaine|Cisplatin|Cyclophosphamide|Cytarabine|Diphenhydramine|Disulfiram|Doxorubicin|Etoposide|Fluoxetine|Heparin|Lidocaine|Lovastatin|Morphine|n-hexane|Omeprazole|Paclitaxel|Paroxetine|Phenytoin|Plant Extracts|Pravastatin|Thalidomide|Trazodone|Vincristine|Vitamin A	71.02	42
Autoimmune Diseases	MESH:D001327		Amiodarone|Asbestos, Amphibole|Azathioprine|bisphenol A|Cadmium Chloride|Cholecalciferol|Cobalt|Curcumin|Cyclophosphamide|Cyclosporine|epigallocatechin gallate|Gold Compounds|Gold Sodium Thiomalate|Heparin|Isoniazid|lead acetate|lipopolysaccharide, E coli O55-B5|Mercuric Chloride|Mercury|Methotrexate|methylmercuric chloride|Minocycline|Niacin|Particulate Matter|Prednisolone|Quercetin|Resveratrol|…	70.93	105
Aberrant Crypt Foci	MESH:D058739		1,2-Dimethylhydrazine|2-amino-1-methyl-6-phenylimidazo(4,5-b)pyridine|2-amino-3-methylimidazo(4,5-f)quinoline|Arsenic Trioxide|Artesunate|asiatic acid|Aspirin|Azoxymethane|Capsaicin|chromium hexavalent ion|Copper|Deoxycholic Acid|Dietary Fats|epigallocatechin gallate|Fish Oils|geraniol|kaempferol|mofezolac|pterostilbene|Resveratrol|Sulindac|Ursodeoxycholic Acid|zingerone	70.79	28
Gastritis	MESH:D005756		Acetaminophen|Alendronate|Ammonia|Anti-Inflammatory Agents, Non-Steroidal|Aspirin|Cannabinoids|Diclofenac|Diethylnitrosamine|Diquat|Drugs, Chinese Herbal|Ethanol|Famotidine|Folic Acid|Hydrochloric Acid|Ibuprofen|Indomethacin|Irbesartan|JP8 aviation fuel|Ketoprofen|Lansoprazole|Misoprostol|Omeprazole|Piroxicam|Plant Preparations|Ranitidine|sangre de grado|Zinc	70.46	26
Epilepsy, Tonic-Clonic	MESH:D004830		Acetaminophen|Acyclovir|Aluminum|Aluminum Hydroxide|Atropine|Bupivacaine|Busulfan|Caffeine|Chloroquine|Deferoxamine|Diclofenac|Dinoprost|Disulfiram|Dizocilpine Maleate|Epinephrine|Ethanol|Haloperidol|Heparin|Hexachlorocyclohexane|Lidocaine|Lithium Chloride|Mebendazole|Mechlorethamine|Melphalan|Methamphetamine|Methotrexate|Methylprednisolone|Morphine|Paroxetine|Phenobarbital|Phenytoin|Pilocarpine|…	70.27	107
Leukemia, Myeloid, Acute	MESH:D015470		15-deoxy-delta(12,14)-prostaglandin J2|Air Pollutants, Occupational|Alitretinoin|Allopurinol|Arsenic Trioxide|Benzene|Bortezomib|Busulfan|Calcitriol|Carboplatin|Chloramphenicol|Chloroquine|Cyclophosphamide|Cytarabine|Daunorubicin|Decitabine|Deferoxamine|Dexamethasone|Docetaxel|Doxorubicin|Dronabinol|Ethylnitrosourea|Etoposide|FEC protocol|Ifosfamide|Indomethacin|Irinotecan|(+)-JQ1 compound|mangif…	70.02	160
Fatty Liver, Alcoholic	MESH:D005235		Acetaldehyde|allyl sulfide|Apigenin|Berberine|Cannabidiol|Choline|Clofibrate|cobaltiprotoporphyrin|diallyl disulfide|Ethanol|Fish Oils|Folic Acid|kaempferol|Methionine|Plant Extracts|platycodin D|Polyphenols|pterostilbene|Resveratrol|Rosiglitazone|Selenium|Silymarin|tetramethylpyrazine|Vitamin E|zinc protoporphyrin	69.1	33
Aneuploidy	MESH:D000782		2-hydroxyestradiol|4-hydroxyestradiol|Benzene|bisphenol A|butylbenzyl phthalate|Cadmium Chloride|cadmium sulfate|Colchicine|Dibutyl Phthalate|Dichlorodiphenyl Dichloroethylene|Diethylhexyl Phthalate|Diethylnitrosamine|diethyl phthalate|Estradiol|Ethylnitrosourea|Melphalan|Mercury|Mitomycin|mono-(2-ethylhexyl)phthalate|mono-benzyl phthalate|monobutyl phthalate|Paclitaxel|Permethrin|Phenobarbital|P…	68.05	14
Inappropriate ADH Syndrome	MESH:D007177		Amiodarone|Anti-Inflammatory Agents, Non-Steroidal|Aripiprazole|Carboplatin|Cisplatin|Cyclophosphamide|Dexamethasone|Diclofenac|Docetaxel|Enalapril|Fluorouracil|Fluoxetine|Fluvoxamine|Furosemide|Haloperidol|Hydrochlorothiazide|Ifosfamide|Indomethacin|Levamisole|Melphalan|Methotrexate|Paroxetine|Phenytoin|Sertraline|Tacrolimus|Tolterodine Tartrate|Trihexyphenidyl|Valproic Acid|Vincristine|Vinorelb…	67.93	90
Respiration Disorders	MESH:D012120		Air Pollutants|Anti-Inflammatory Agents, Non-Steroidal|Arsenic|Asbestos, Amphibole|Aspirin|Atropine|Betamethasone|Capsaicin|Celecoxib|Chlorine|Dexamethasone|Epinephrine|Ibuprofen|Morphine|Nickel|Nicotine|Nifedipine|Nitrogen Dioxide|Norepinephrine|Oxidopamine|Ozone|Particulate Matter|Sevoflurane|Smoke|Soot|Sulfur Dioxide|Tobacco Smoke Pollution|Tretinoin|Trihexyphenidyl|Vehicle Emissions	67.93	34
Coronary Disease	MESH:D003327		Arsenic|Ascorbic Acid|Aspirin|Atorvastatin|bisphenol A|Caffeine|Cholesterol|Clofibrate|Dipyridamole|Dobutamine|Docosahexaenoic Acids|Eicosapentaenoic Acid|Fluorouracil|Fructose|Irbesartan|Isoflurane|Medroxyprogesterone Acetate|Metoprolol|Morphine|Niacin|Nifedipine|Ozone|Particulate Matter|Pravastatin|Propranolol|Resveratrol|rofecoxib|Selenium|Simvastatin|Smoke|Soot|Testosterone|Thioctic Acid|Toba…	67.63	57
Respiratory Tract Infections	MESH:D012141		2,4,4'-trichlorobiphenyl|2,4,5,2',5'-pentachlorobiphenyl|Acetaminophen|Air Pollutants|Albuterol|alfacalcidol|Arsenic|Arsenicals|Aspirin|Betamethasone|Botulinum Toxins, Type A|Calcitriol|Chlorpheniramine|Deferoxamine|Ethanol|ethylbenzene|Flufenamic Acid|Formaldehyde|mancozeb|Methotrexate|Minocycline|nimesulide|Ofloxacin|Particulate Matter|Pravastatin|Silicon Dioxide|Tetracycline|Tobacco Smoke Poll…	66.95	34
Hypersensitivity, Delayed	MESH:D006968		Acetylcysteine|Allergens|Cadmium Chloride|Corn Oil|Dexamethasone|Dinitrofluorobenzene|Dronabinol|Fish Oils|Formaldehyde|Freund's Adjuvant|Histamine|Hydrocortisone|JP8 aviation fuel|lead acetate|manganese chloride|Mercuric Chloride|Mercury|nickel chloride|Oxazolone|parthenolide|Permethrin|Phenylbutazone|Phenytoin|Progesterone|sodium arsenite	66.81	16
Massive Hepatic Necrosis	MESH:D047508		1-bromopropane|1-Naphthylisothiocyanate|Acetaminophen|Blood Glucose|Carbon Tetrachloride|Estradiol|Galactosamine|Halothane|Ketoconazole|lipopolysaccharide, E coli O55-B5|lipopolysaccharide, Escherichia coli O111 B4|Lipopolysaccharides|Niacin|Orlistat|Oxygen|Phenobarbital|Phenytoin|pirinixic acid|pregna-4,17-diene-3,16-dione|Silymarin|Sulfasalazine|Troglitazone|trovafloxacin|Valproic Acid|zafirluk…	66.81	26
Precursor Cell Lymphoblastic Leukemia-Lymphoma	MESH:D054198		Air Pollutants|Allopurinol|Arsenic Trioxide|Azathioprine|Benzene|Busulfan|Carboplatin|Chloramphenicol|Cyclophosphamide|Cyclosporine|Cytarabine|Daunorubicin|Decitabine|Dexamethasone|Docetaxel|Doxorubicin|Etoposide|FEC protocol|Heparin|Hydrocortisone|Imatinib Mesylate|Melphalan|Methotrexate|Methylprednisolone|Nitrogen Dioxide|N-(N-(3,5-difluorophenacetyl)alanyl)phenylglycine tert-butyl ester|Paclit…	66.59	218
Migraine Disorders	MESH:D008881		Acetaminophen|Aspirin|Atenolol|Atorvastatin|bisphenol A|Bleomycin|Caffeine|candesartan|Cilostazol|Cisplatin|Cyclic GMP|Diphenhydramine|Dipyridamole|Histamine|Ibuprofen|Indomethacin|Ketorolac|Lansoprazole|Losartan|Melatonin|Metoprolol|montelukast|Naproxen|Niacin|Nitric Oxide|Nitrogen Dioxide|Paroxetine|Propranolol|Riboflavin|Sertraline|Smoke|Tacrolimus|Tamoxifen|Trazodone|Valproic Acid|zafirlukast	65.95	64
Pre-Eclampsia	MESH:D011225		8-epi-prostaglandin F2alpha|Air Pollutants|Arsenic|Betamethasone|bisphenol A|Bupivacaine|Cadmium|Diethylhexyl Phthalate|Estradiol|Heparin|Homocysteine|Iloprost|Iron|Lead|Lipopolysaccharides|lipoxin A4|Metformin|Metoprolol|NG-Nitroarginine Methyl Ester|Nifedipine|Oxygen|Particulate Matter|perfluorooctane sulfonic acid|Phenobarbital|Phenytoin|Resveratrol|Vehicle Emissions|Vitamin E|Zinc	65.93	30
Lymphoma, Non-Hodgkin	MESH:D008228		2,4-Dichlorophenoxyacetic Acid|Allopurinol|Azathioprine|Benzene|Bleomycin|Busulfan|Cadmium|Calcitriol|Calcium|Cyclophosphamide|Cytarabine|Daunorubicin|DDT|Doxorubicin|Etoposide|Gemcitabine|Hexachlorocyclohexane|Ifosfamide|Lidocaine|Malathion|Melphalan|Methotrexate|Methylene Chloride|Methylprednisolone|Paclitaxel|Paraquat|Phenytoin|Polychlorinated Biphenyls|Prednisolone|Resveratrol|Styrene|Testost…	65.69	89
Anuria	MESH:D001002		Acetaminophen|Ampicillin|Aspirin|Bleomycin|Cisplatin|Colchicine|Diclofenac|Dipyridamole|Enalapril|Folic Acid|Gentamicins|Halothane|Heparin|Ifosfamide|Indomethacin|Iron-Dextran Complex|Ivermectin|Losartan|Metformin|Methotrexate|Mitomycin|Morphine|Nifedipine|Norepinephrine|Phenylbutazone|Piroxicam|Smoke|Thyroxine	65.39	35
Placenta Diseases	MESH:D010922		9,10-Dimethyl-1,2-benzanthracene|Benzo(a)pyrene|bisphenol A|Cadmium Chloride|Caffeine|Cholecalciferol|Choline|cyfluthrin|Dronabinol|Emodin|Folic Acid|Lipopolysaccharides|Nifedipine|nonylphenol|Particulate Matter|Quercetin|Sodium|tebuconazole|Tetrachlorodibenzodioxin|tributyltin|Tunicamycin|Vehicle Emissions	65.18	18
Sensation Disorders	MESH:D012678		Bortezomib|Bupivacaine|Capsaicin|Carboplatin|cinnamaldehyde|Cisplatin|Cyclophosphamide|Cytarabine|Enalapril|Fluoxetine|Folfox protocol|Levamisole|Lidocaine|Lithium Chloride|Methotrexate|Metoprolol|n-hexane|Oxidopamine|Paclitaxel|Paraquat|Vincristine	64.89	23
Drug Overdose	MESH:D062787		Acetaminophen|Acetylcysteine|Amphetamine|Ascorbic Acid|Aspirin|Atenolol|Atropine|Calcium|Carbachol|Chloramphenicol|Chloroquine|Chlorpheniramine|Colchicine|Dexamethasone|Diphenhydramine|Dobutamine|Enalapril|Epinephrine|Melatonin|Metformin|Methotrexate|Morphine|Nifedipine|Nitroprusside|Omeprazole|Phenytoin|Propranolol|Ranitidine|Scopolamine|Simvastatin|Succinic Acid|Tacrolimus|Trazodone|Trihexyphen…	64.88	67
Bacterial Infections	MESH:D001424		5,7-dihydroxy-6-methoxy-2-phenylchromen-4-one|Acyclovir|Alendronate|Amikacin|Ampicillin|arzanol|Ascorbic Acid|bisphenol A|chromium hexavalent ion|Cisplatin|Cytarabine|Diclofenac|Etodolac|eugenol, zinc oxide dental cavity lining|fulvic acid|Gentamicins|Ifosfamide|Iron|Ivermectin|Levofloxacin|Lipopolysaccharides|Losartan|Mesalamine|Methotrexate|Methylprednisolone|Naproxen|Rutin|Telmisartan|Temozolo…	64.85	19
Oliguria	MESH:D009846		Acetaminophen|Aspirin|Azathioprine|Colchicine|Cyclophosphamide|Dexamethasone|Diclofenac|Diphenhydramine|Enalapril|esmolol|Ethanol|Gentamicins|Halothane|Heparin|Ibuprofen|Indomethacin|Lovastatin|Mitomycin|Morphine|Naproxen|Norepinephrine|Paroxetine|Phenylbutazone|Polymyxin B|Puromycin Aminonucleoside|Ranitidine|Tacrolimus|Tenofovir|Tretinoin	64.55	55
Leukemia, Myelogenous, Chronic, BCR-ABL Positive	MESH:D015464		Allopurinol|Arsenicals|arsenic disulfide|Arsenic Trioxide|Benzene|Bortezomib|Busulfan|Calcium|Cyclophosphamide|Cytarabine|Decitabine|Dexamethasone|Gallic Acid|Imatinib Mesylate|indole-5-carboxamide|Indomethacin|mangiferin|Prednisolone|Protein Kinase Inhibitors|pterostilbene|Resveratrol|SB 203580|tetraarsenic tetrasulfide|Tretinoin|Vincristine|Vorinostat|zileuton	64.45	62
Lung Diseases, Interstitial	MESH:D017563		Air Pollutants|Amiodarone|Asbestos|Benzene|Bleomycin|Busulfan|Carboplatin|Cyclophosphamide|Erlotinib Hydrochloride|Everolimus|Gefitinib|Imatinib Mesylate|Melphalan|Methotrexate|Methylprednisolone|Minocycline|Nicotine|Paclitaxel|polyhexamethyleneguanidine|Prednisolone|Sirolimus|Soot|Thalidomide|Valproic Acid	64.28	33
Sleep Initiation and Maintenance Disorders	MESH:D007319		8-Hydroxy-2-(di-n-propylamino)tetralin|Acyclovir|Air Pollutants, Occupational|Amino Acids, Peptides, and Proteins|Aripiprazole|Atenolol|Caffeine|Dexamethasone|Dextroamphetamine|Dextromethorphan|Diphenhydramine|diphenylarsinic acid|Estradiol|Ethinyl Estradiol|Fluoxetine|Fluvoxamine|Haloperidol|Hexachlorocyclohexane|Lead|Lovastatin|Melatonin|Methamphetamine|Methotrexate|Minocycline|Nicotine|Ofloxac…	64.28	90
Motor Disorders	MESH:D000068079		1-Methyl-4-phenyl-1,2,3,6-tetrahydropyridine|1-Methyl-4-phenylpyridinium|Atorvastatin|Clofibrate|coenzyme Q10|Copper|Cuprizone|Endosulfan|Lead|lead acetate|manganese chloride|N-(1-methylethyl)-1,1,2-trimethylpropylamine|Paraquat|Phenytoin|Polychlorinated Biphenyls|propiconazole|Propylthiouracil|Resveratrol|Rotenone|Sodium Fluoride|sophoricoside|wedelolactone	64.21	19
Pancytopenia	MESH:D010198		Acetaminophen|Allopurinol|Azathioprine|Benzene|Busulfan|Carboplatin|Chloramphenicol|Chloroquine|Chlorpyrifos|Cisplatin|Colchicine|Cyclophosphamide|Dietary Fats|Etoposide|Fluorouracil|Methotrexate|Methylprednisolone|Pentoxifylline|Phenylbutazone|Piroxicam|Propranolol|Propylthiouracil|Sulindac|Tamoxifen|Temozolomide|Tretinoin|Valproic Acid|Vinorelbine|Vitamin A|Zidovudine	64.01	59
Gait Disorders, Neurologic	MESH:D020233		1-bromopropane|1-Methyl-4-phenyl-1,2,3,6-tetrahydropyridine|Acrylamide|allyl sulfide|Amino Acids, Peptides, and Proteins|Amiodarone|Amphetamine|Chloroquine|diallyl trisulfide|Diphenhydramine|Disulfiram|Fluoxetine|Isoflurophate|juglone|Mesalamine|Metformin|Methamphetamine|Methotrexate|n-hexane|Oxidopamine|Paclitaxel|Paroxetine|Phenytoin|Simvastatin|Tacrolimus|Valproic Acid|Vincristine|Vitamin E	63.92	50
Ventricular Remodeling	MESH:D020257		4-(4-(3-adamantan-1-ylureido)cyclohexyloxy)benzoic acid|Atenolol|Calcitriol|Chloroquine|dapagliflozin|Dietary Fats|Doxorubicin|Enalapril|Ethanol|Folic Acid|ginsenoside Rg1|Irbesartan|Iron-Dextran Complex|Isoproterenol|Losartan|mangiferin|Metoprolol|paeonol|Particulate Matter|Plant Extracts|Propranolol|Resveratrol|sodium arsenite|Streptozocin|sulforaphane|Tetrachlorodibenzodioxin|Valsartan|Vehicle…	63.92	36
Spinal Cord Diseases	MESH:D013118		Berberine|Betamethasone|Bortezomib|Bupivacaine|caffeic acid phenethyl ester|Cisplatin|Copper|Cyclophosphamide|Cytarabine|Dexamethasone|Doxorubicin|Folic Acid|Lidocaine|Methionine|Methotrexate|Methylprednisolone|Methylprednisolone Acetate|Morphine|Nitric Oxide|Paclitaxel|Prednisolone|S-Adenosylmethionine|Stavudine|Valproic Acid|Vinorelbine|Zidovudine	63.58	33
Ventricular Dysfunction	MESH:D018754		3,4,5,3',4'-pentachlorobiphenyl|Acetylcysteine|Acrolein|Amiodarone|Azathioprine|Carbachol|Copper|Daunorubicin|Dobutamine|Doxorubicin|Enalapril|Epinephrine|Ethanol|Fluorouracil|Folic Acid|Heparin|Isoproterenol|Lidocaine|Melatonin|Methamphetamine|Metoprolol|Norepinephrine|Oxygen|Resveratrol|Selenium|Sirolimus|Streptozocin|Tetrachlorodibenzodioxin	63.45	30
Adenoma, Liver Cell	MESH:D018248		1,4-bis(2-(3,5-dichloropyridyloxy))benzene|2,3',4,4',5-pentachlorobiphenyl|2-Acetylaminofluorene|2-amino-3-methylimidazo(4,5-f)quinoline|3,4,5,3',4'-pentachlorobiphenyl|Aflatoxin B1|Budesonide|Butylated Hydroxytoluene|Carbon Tetrachloride|Clofibrate|DDT|Diethylnitrosamine|diethyl phthalate|Drugs, Chinese Herbal|Estradiol|Ethinyl Estradiol|Isoniazid|perfluorooctane sulfonic acid|perfluorooctanoic …	63.35	54
Attention Deficit Disorder with Hyperactivity	MESH:D001289		Acetaminophen|Air Pollutants|Amphetamine|Aripiprazole|bisphenol A|Budesonide|Cadmium|Caffeine|Chlorpyrifos|Cobalt|Copper|decamethrin|Dextroamphetamine|Dextromethorphan|Dizocilpine Maleate|Ethanol|Fatty Acids, Omega-3|Ketorolac|Lead|Melatonin|Mercury|Methamphetamine|Nicotine|Oxidopamine|Particulate Matter|perfluorooctane sulfonic acid|perfluorooctanoic acid|Plant Extracts|Rotenone|Sertraline|Tobac…	63.25	53
Hyperbilirubinemia	MESH:D006932		Aluminum Chloride|Aspirin|Benzene|Bleomycin|Carbon Tetrachloride|Carboplatin|Cisplatin|Cyclophosphamide|Cyclosporine|Cytarabine|Dexamethasone|Etoposide|Gemcitabine|lonafarnib|Melatonin|Melphalan|Metformin|Methotrexate|Mitomycin|nonylphenol|Orlistat|Paclitaxel|Tretinoin|Troglitazone|Vincristine|Zinc Oxide	63.02	28
Pulmonary Embolism	MESH:D011655		Betamethasone|Bleomycin|cinnamaldehyde|Cyclophosphamide|Cyclosporine|Dexamethasone|Docetaxel|Doxorubicin|Epinephrine|Epoprostenol|Ethinyl Estradiol|Etoposide|Fluoxetine|Gentamicins|Heparin|Ivermectin|Medroxyprogesterone Acetate|Methotrexate|Mustard Gas|Nifedipine|nitroaspirin|Nitroprusside|Paclitaxel|Paroxetine|Particulate Matter|Prednisolone|Raloxifene Hydrochloride|Tamoxifen|Thalidomide|Tretino…	62.97	107
Glomerulonephritis, Membranous	MESH:D015433		Amiodarone|Auranofin|Azathioprine|Cyclophosphamide|Diclofenac|Doxorubicin|Drugs, Chinese Herbal|Flurbiprofen|Gemcitabine|Gold|Gold Sodium Thiomalate|Ibuprofen|Ketoprofen|Mercuric Chloride|Mercury|Methylprednisolone|Nabumetone|Naproxen|Probenecid|Propylthiouracil|Resveratrol|Sirolimus|Tacrolimus|Vinorelbine	62.87	28
Lymphoma	MESH:D008223		2-amino-1-methyl-6-phenylimidazo(4,5-b)pyridine|9,10-Dimethyl-1,2-benzanthracene|Azathioprine|Benzene|Benzo(a)pyrene|Bleomycin|Bortezomib|Cacodylic Acid|Calcitriol|cannabidiol hydroxyquinone|Cisplatin|Curcumin|Cycloheximide|Cyclophosphamide|Cytarabine|Decitabine|Dexamethasone|Doxorubicin|Ethylnitrosourea|Etoposide|Ifosfamide|Isotretinoin|Lovastatin|mancozeb|Methotrexate|Methylnitrosourea|Methylpr…	62.58	82
Hypocalcemia	MESH:D006996		3,4,5,3',4'-pentachlorobiphenyl|Alendronate|alfacalcidol|Amikacin|Aspirin|Cadmium|Calcitriol|Calcium|Capecitabine|Cholecalciferol|Cisplatin|Cyclophosphamide|Docetaxel|Ethinyl Estradiol|Gentamicins|Heparin|Imatinib Mesylate|Irinotecan|Isoproterenol|methylmercuric chloride|Methylprednisolone|Omeprazole|Phenobarbital|Phenytoin|Polymyxin B|Vincristine|Zoledronic Acid	62.4	29
Feeding and Eating Disorders	MESH:D001068		1-(1-naphthyl)piperazine|2-chloro-5-nitrobenzanilide|Amphetamine|Artesunate|Cannabidiol|Capsaicin|Cisplatin|Corticosterone|deoxynivalenol|Dextroamphetamine|Ethanol|Ethinyl Estradiol|Etoricoxib|Fluoxetine|Fluvoxamine|Folfox protocol|Hexachlorocyclohexane|Lidocaine|Lovastatin|Nickel|Nicotine|Nifedipine|Paroxetine|Particulate Matter|pirinixic acid|Rosiglitazone|Tetrachlorodibenzodioxin|titanium diox…	62.09	27
Blindness	MESH:D001766		Amiodarone|Ascorbic Acid|Azathioprine|Betamethasone|Cadmium|Caffeine|Carboplatin|Chloroquine|Cisplatin|cobaltous chloride|Cytarabine|Dexamethasone|Ethanol|Gemcitabine|Hydrocortisone|Isoniazid|Lidocaine|Metformin|Methotrexate|Methylprednisolone|Methylprednisolone Acetate|Nitroprusside|Norepinephrine|Rotenone|Trihexyphenidyl|Vincristine|Vitamin A	61.44	39
Urination Disorders	MESH:D014555		2-(2-amino-3-methoxyphenyl)-4H-1-benzopyran-4-one|Albuterol|Amikacin|anandamide|Aspirin|Atropine|Botulinum Toxins, Type A|Bupivacaine|Caffeine|Capsaicin|Cyclophosphamide|Diclofenac|Doxorubicin|Estradiol|Fluoxetine|Gentamicins|Haloperidol|Ibuprofen|Ifosfamide|Isoflurane|Mitomycin|Morphine|Nifedipine|Omeprazole|Phenobarbital|Rimonabant|rofecoxib|Sodium Fluoride|Urethane|Vincristine	61.32	47
Pleural Effusion	MESH:D010996		Amiodarone|Ampicillin|Arsenic Trioxide|Asbestos|Azathioprine|Carrageenan|Cyclophosphamide|Cytarabine|Dexamethasone|Docetaxel|Doxorubicin|Ibuprofen|Indomethacin|Lipopolysaccharides|Methotrexate|Methylprednisolone|Oxygen|Prednisolone|Sulfasalazine|Tetracycline|Thalidomide|Tretinoin|Valproic Acid	61.04	33
Optic Nerve Diseases	MESH:D009901		Amiodarone|Cadmium Chloride|Chloramphenicol|Cisplatin|Colchicine|Copper|Cytarabine|Deferoxamine|Disulfiram|Ethanol|ferrous sulfate|Fluorouracil|Folic Acid|Isoniazid|lead acetate|Methamphetamine|Methotrexate|Norepinephrine|Paclitaxel|Rotenone|sodium arsenite|Tacrolimus|Tamoxifen|Vincristine	60.91	46
Leukocytosis	MESH:D007964		Acetylcysteine|Amiodarone|Arsenic Trioxide|Asbestos, Crocidolite|Aspirin|Chloramphenicol|Cytarabine|Dinoprostone|Dipyridamole|Doxorubicin|Epinephrine|Indomethacin|Irinotecan|Lipopolysaccharides|Malathion|nonylphenol|Ozone|Propylthiouracil|rofecoxib|Silicon Dioxide|sodium arsenite|Sulfasalazine|Thalidomide|titanium dioxide|Tretinoin|zafirlukast	59.92	36
Psychomotor Disorders	MESH:D011596		2,4,5,2',4',5'-hexachlorobiphenyl|3,4,5,3',4'-pentachlorobiphenyl|4-iodo-2,5-dimethoxyphenylisopropylamine|Benzo(a)pyrene|Caffeine|Diphenhydramine|Dizocilpine Maleate|Ethanol|Haloperidol|Isotretinoin|Lead|lead acetate|Manganese|Methamphetamine|Minocycline|Morphine|Oxidopamine|Paraquat|Paroxetine|Phenobarbital|Phenytoin|Proanthocyanidins|Scopolamine|sulforaphane|Valproic Acid|Zidovudine	59.92	27
Uterine Neoplasms	MESH:D014594		2,3',4,4',5-pentachlorobiphenyl|2-hydroxyestradiol|4-hydroxyestradiol|arsenite|Benzene|bisphenol A|Celecoxib|Docetaxel|Doxorubicin|Estradiol|Ethinyl Estradiol|Ethylnitrosourea|Fluorouracil|Genistein|glycidol|Methotrexate|Paclitaxel|Polychlorinated Biphenyls|Resveratrol|sodium arsenite|Sulindac|sulindac sulfide|Tamoxifen|tetrabromobisphenol A	59.7	21
Mammary Neoplasms, Animal	MESH:D015674		2-amino-1-methyl-6-phenylimidazo(4,5-b)pyridine|2-amino-3,8-dimethylimidazo(4,5-f)quinoxaline|4-biphenylamine|9,10-Dimethyl-1,2-benzanthracene|Acetaldehyde|Benzene|Benzo(a)pyrene|bisphenol A|Butylated Hydroxyanisole|butylbenzyl phthalate|Caffeine|Chlorogenic Acid|Chlorpyrifos|Cyclophosphamide|Daunorubicin|Decitabine|Dibutyl Phthalate|Dietary Fats|Diethylhexyl Phthalate|Diethylnitrosamine|diethyl …	59.34	79
Shock, Septic	MESH:D012772		2-chloro-4'-methoxychalcone|5,6,7-trimethoxyflavone|Dexamethasone|Diphenhydramine|Dobutamine|endotoxin, Escherichia coli|enterotoxin B, staphylococcal|Epoprostenol|Fluoxetine|Galactosamine|Histamine|Hydrocortisone|hydroquinone|Ibuprofen|Isoniazid|lipopolysaccharide, Escherichia coli O111 B4|Lipopolysaccharides|lipoteichoic acid|Lovastatin|lycorine|Mangifera indica extract|mangiferin|Melatonin|Nor…	59.2	43
Musculoskeletal Abnormalities	MESH:D009139		2,2',4,4'-tetrabromodiphenyl ether|alpha-Tocopherol|bisphenol A|Butyric Acid|Caffeine|Cannabidiol|Chlorpyrifos|Cyclophosphamide|Dextroamphetamine|diethyl phthalate|Dronabinol|Endosulfan|entinostat|Ibuprofen|manganese chloride|Phenytoin|Piroxicam|propiconazole|Silver|sodium arsenite|Tetrachlorodibenzodioxin|triphenyl phosphate|tris(1,3-dichloro-2-propyl)phosphate|Valproic Acid	59.12	31
Nociceptive Pain	MESH:D059226		Acetic Acid|Aspirin|Capsaicin|capsazepine|Carrageenan|Celecoxib|Crotalid Venoms|Cyclophosphamide|Dexamethasone|Diclofenac|Formaldehyde|Freund's Adjuvant|hydroquinone|Indomethacin|mangiferin|Melitten|Morphine|NG-Nitroarginine Methyl Ester|Nicotine|N,N,N',N'-tetrakis(2-pyridylmethyl)ethylenediamine|parecoxib|Trinitrobenzenesulfonic Acid|zileuton|Zinc	59.12	21
Carcinoma, Non-Small-Cell Lung	MESH:D002289		Arsenic Trioxide|Asbestos|Aspirin|Bortezomib|bufalin|Carboplatin|Cisplatin|cordycepin|Curcumin|Decitabine|Diclofenac|Disulfiram|Docetaxel|Erlotinib Hydrochloride|Etoposide|Everolimus|Fluorouracil|Gefitinib|Gemcitabine|Ifosfamide|Irinotecan|Isotretinoin|Matrines|Methotrexate|Mitomycin|Nicotine|nimesulide|Oxygen|Paclitaxel|Plant Extracts|Pyrazoles|Resveratrol|sulindac sulfide|sulindac sulfone|Thali…	59.09	166
Brain Infarction	MESH:D020520		4-(4-(3-adamantan-1-ylureido)cyclohexyloxy)benzoic acid|acetovanillone|Aspirin|Cisplatin|Disulfiram|Enalapril|Fluorouracil|Fluoxetine|Heparin|Imatinib Mesylate|Methylprednisolone|Niacinamide|Ouabain|Paclitaxel|Phenytoin|Resveratrol|Silymarin|Simvastatin|Sirolimus|Thalidomide|Thiamethoxam|Thioctic Acid|Vitamin E	59.02	22
Constipation	MESH:D003248		1-Methyl-4-phenyl-1,2,3,6-tetrahydropyridine|Alendronate|Amiodarone|Aripiprazole|Bortezomib|Carboplatin|Cisplatin|Cyclophosphamide|Dexamethasone|Diclofenac|Dioctyl Sulfosuccinic Acid|Doxorubicin|Fluorouracil|Flurbiprofen|Lead|mangiferin|Mercuric Chloride|Mesalamine|Methotrexate|Methylprednisolone|Minocycline|Misoprostol|Morphine|Paclitaxel|Paroxetine|Plant Extracts|Propranolol|Temozolomide|Thalid…	58.64	72
Disseminated Intravascular Coagulation	MESH:D004211		Acetylcysteine|Amphetamine|Ampicillin|Aspirin|Atorvastatin|Cisplatin|Clofibrate|Colchicine|Crotalid Venoms|Dexamethasone|Dinoprostone|Dronabinol|Epinephrine|Estradiol|Haloperidol|Heparin|Ibuprofen|Indomethacin|Isoniazid|Methamphetamine|Particulate Matter|Phenytoin|Prednisolone|Progesterone|Propylthiouracil|Sulfasalazine|Tetracycline|Thalidomide|Valproic Acid	58.58	55
Leukoencephalopathies	MESH:D056784		Acyclovir|Azathioprine|Cadmium Chloride|Capecitabine|Carboplatin|Cisplatin|Cyclosporine|Cytarabine|Daunorubicin|Doxorubicin|Etoposide|Fluorouracil|Gemcitabine|Hydrocortisone|Imidazoles|lead acetate|Levamisole|Methamphetamine|Methotrexate|Paclitaxel|Simvastatin|sodium arsenite|Sulfasalazine|Tacrolimus|Toluene|Vincristine	58.51	130
Dermatitis, Allergic Contact	MESH:D017449		2-cresol|2-methyl-4-isothiazolin-3-one|4,4',4''-(4-propyl-((1)H)-pyrazole-1,3,5-triyl) tris-phenol|4-phenylenediamine|Ammonia|ammonium hexachloroplatinate|Benzalkonium Compounds|Benzoyl Peroxide|Betamethasone|Biological Products|Budesonide|cinnamaldehyde|citronellol|Clofibrate|Cobalt|cobaltous chloride|creosol|Croton Oil|Dexamethasone|Diacetyl|Dimethylformamide|Dinitrochlorobenzene|Dinitrofluorob…	58.24	78
Urinary Retention	MESH:D016055		Acrylamide|Amphetamine|Benztropine|Bortezomib|Botulinum Toxins, Type A|Bupivacaine|Carbachol|Cytarabine|Dexamethasone|Dinoprostone|Diphenhydramine|Epinephrine|Estradiol|Ethanol|Finasteride|Fluoxetine|Haloperidol|Ibuprofen|Isotretinoin|Methamphetamine|Methotrexate|Morphine|Phenobarbital|Phenytoin|Prednisolone|Procyclidine|Sertraline|Tolterodine Tartrate|Trazodone|Vincristine	58.22	69
Psychomotor Agitation	MESH:D011595		Acetaminophen|Acyclovir|Air Pollutants, Occupational|Amino Acids, Peptides, and Proteins|Amphetamine|Aripiprazole|Benztropine|bisphenol A|Bupivacaine|Diphenhydramine|Dizocilpine Maleate|Epinephrine|Epoprostenol|Fulvestrant|Haloperidol|Isoflurane|Methamphetamine|Methylprednisolone|Morphine|Nicotine|Nitroprusside|Paroxetine|Phenytoin|Pioglitazone|Procyclidine|Propranolol|Ranitidine|Scopolamine|Sevo…	58.05	59
Respiratory Sounds	MESH:D012135		Air Pollutants|Albuterol|Arsenic|Atrazine|Budesonide|Chlorine|Chlorpyrifos|cyfluthrin|Dust|Epinephrine|Furosemide|Glyphosate|Hydrochloric Acid|Hydrogen Sulfide|Malathion|Methylprednisolone|Nicotine|Nitrogen Dioxide|Paraquat|Particulate Matter|Permethrin|Soot|Sulfur Dioxide|Tobacco Smoke Pollution|tobacco tar|Vehicle Emissions|Vincristine	57.94	46
Mesothelioma	MESH:D008654		Asbestos|Asbestos, Amphibole|Asbestos, Crocidolite|Asbestos, Serpentine|Aspirin|Atrazine|Benzo(a)pyrene|Carboplatin|Cisplatin|Copper|Curcumin|Disulfiram|Doxorubicin|Erlotinib Hydrochloride|Ethinyl Estradiol|Etoposide|Fenretinide|Gefitinib|Gemcitabine|Imatinib Mesylate|Paclitaxel|Piroxicam|potassium bromate|Selenium|Sirolimus|tetrathiomolybdate|Thalidomide|Vinorelbine|Zoledronic Acid	57.88	50
Brain Neoplasms	MESH:D001932		2,3',4,4',5-pentachlorobiphenyl|Air Pollutants|Aspirin|Azathioprine|Carboplatin|Cisplatin|Copper|Curcumin|Cytarabine|Daunorubicin|Dexamethasone|Doxorubicin|Ethylnitrosourea|Etoposide|Fenretinide|glycidol|Ifosfamide|Indomethacin|Methotrexate|naringenin|Paclitaxel|Particulate Matter|Pentoxifylline|Radon|Soot|Temozolomide|Tetradecanoylphorbol Acetate|Vehicle Emissions|Vincristine	57.53	48
Fetal Resorption	MESH:D005327		2-ethylhexyldiphenylphosphate|Atrazine|bisphenol A|Caffeine|Diethylhexyl Phthalate|Emodin|Homocysteine|lead acetate|mancozeb|Medroxyprogesterone Acetate|Methionine|perfluorooctanoic acid|Plant Extracts|Streptozocin|tetrabromobisphenol A|Thalidomide|Valproic Acid|Vehicle Emissions|Vitamin A|Zeranol|Zinc Oxide	57.46	23
Heart Injuries	MESH:D006335		2,4-Dichlorophenoxyacetic Acid|2-methyl-2H-pyrazole-3-carboxylic acid (2-methyl-4-o-tolylazophenyl)amide|bisphenol A|cadmium acetate|caryophyllene|Catechin|Doxorubicin|epigallocatechin gallate|Ethanol|glycidol|Grape Seed Proanthocyanidins|iodopravadoline|Isoproterenol|Lipopolysaccharides|Metaproterenol|NG-Nitroarginine Methyl Ester|paeonol|Particulate Matter|Streptozocin|titanium dioxide|Zinc	57.46	20
Vasospasm, Intracranial	MESH:D020301		Amphetamine|Blood Glucose|Calcium|Colforsin|Cytarabine|Dexamethasone|Dobutamine|Epoprostenol|Estradiol|Haloperidol|Ibuprofen|Indomethacin|Isoproterenol|Melatonin|Methamphetamine|Nitroprusside|Oxygen|Phenylephrine|Phenytoin|pifithrin|Plant Preparations|Resveratrol|Tetradecanoylphorbol Acetate|Vincristine	57.46	23
Blood Coagulation Disorders	MESH:D001778		Amiodarone|Arsenic Trioxide|Aspirin|Clofibrate|Dietary Fats|Enalapril|Fenofibrate|ferrous sulfate|Heparin|Hydrochloric Acid|Irinotecan|Lipopolysaccharides|Minocycline|Mitotane|Omeprazole|phenethyl isothiocyanate|Phenobarbital|pirinixic acid|Plant Preparations|Propylthiouracil|sodium arsenite|Tetrachlorodibenzodioxin|Thioacetamide|Tretinoin|Valproic Acid	57.43	21
Catatonia	MESH:D002389		1-Methyl-4-phenyl-1,2,3,6-tetrahydropyridine|Benztropine|Caffeine|Celecoxib|Dextroamphetamine|Diphenhydramine|Disulfiram|Donepezil|Fluoxetine|geraniol|Haloperidol|Histamine|Melatonin|Melphalan|Morphine|Naproxen|nimesulide|Ofloxacin|Omeprazole|Plant Extracts|Prednisolone|Probenecid|Reserpine|rofecoxib|Scopolamine|Serotonin|Sertraline|Tacrolimus|Trihexyphenidyl|Valproic Acid	57.26	40
Recurrence	MESH:D012008		Arsenic Trioxide|Cannabidiol|Carboplatin|Cyclophosphamide|Cyclosporine|Cytarabine|Dexamethasone|Doxorubicin|Erlotinib Hydrochloride|Ethanol|Everolimus|Gefitinib|Gemcitabine|Hydrocortisone|Imatinib Mesylate|Methamphetamine|Methotrexate|Mitomycin|Nabumetone|Naproxen|Paclitaxel|Phenobarbital|Prednisolone|Sulfasalazine|Tacrolimus|Tretinoin|Vincristine|Zoledronic Acid	56.91	38
Metaplasia	MESH:D008679		Acrolein|Antigens, Dermatophagoides|Asbestos, Serpentine|Benzene|Benzo(a)pyrene|Diethylnitrosamine|Formaldehyde|Genistein|(+)-JQ1 compound|Lipopolysaccharides|Methylcholanthrene|Nanotubes, Carbon|Ozone|Particulate Matter|polyhexamethyleneguanidine|Raloxifene Hydrochloride|Simvastatin|Tetrachlorodibenzodioxin|Tetracycline|Tobacco Smoke Pollution|Vehicle Emissions	56.7	24
Body Weight	MESH:D001835		2,2',3',4,4',5-hexachlorobiphenyl|Aflatoxin B1|Ampicillin|Arsenic|bisphenol A|Cacodylic Acid|Cannabidiol|Chlorpyrifos|Dichlorodiphenyl Dichloroethylene|Dietary Fats|Drugs, Chinese Herbal|Ethanol|Hexachlorobenzene|Mercury|mono-(2-ethylhexyl)phthalate|mono-benzyl phthalate|Nicotine|PCB 180|perfluorooctane sulfonic acid|perfluorooctanoic acid|Selenium|Thiamethoxam|titanium dioxide|Triclosan	56.42	20
Diplopia	MESH:D004172		Azathioprine|Chloroquine|Cytarabine|Diphenhydramine|Epinephrine|Fluoxetine|Gold Sodium Thiomalate|Ibuprofen|Isoniazid|Lidocaine|Methotrexate|Metoprolol|Minocycline|Misoprostol|Morphine|Paclitaxel|Phenylbutazone|Phenytoin|Propranolol|Tacrolimus|Tetracycline|Tretinoin|Vincristine|Vitamin A	56.42	45
Tachycardia, Supraventricular	MESH:D013617		Adenosine Triphosphate|Albuterol|Amiodarone|Arsenic Trioxide|Atenolol|Atropine|Caffeine|Carboplatin|Cisplatin|Cyclophosphamide|Dobutamine|Dronabinol|Epinephrine|esmolol|Fluorouracil|Fluoxetine|Furosemide|Gemcitabine|Isoproterenol|Lidocaine|Melphalan|Methamphetamine|Methylprednisolone|Metoprolol|Nifedipine|Paclitaxel|Propranolol	56.37	64
Flushing	MESH:D005483		Arachidonic Acid|Aspirin|Atropine|Cilostazol|Cyclosporine|Diethylnitrosamine|Dipyridamole|Disulfiram|Dobutamine|Docetaxel|Enalapril|Epoprostenol|Ethanol|Etoposide|Gold Sodium Thiomalate|Iloprost|Isoniazid|Lovastatin|Luteolin|Niacin|Nifedipine|Paclitaxel|Prostaglandin D2|Quercetin|Serotonin|Sulindac	56.33	105
Hypoglycemia	MESH:D007003		3,4,5,3',4'-pentachlorobiphenyl|Acetaminophen|Albuterol|alpha-Tocopherol|arsenic disulfide|Aspirin|Azoxymethane|Buthionine Sulfoximine|Chloroquine|Chlorpyrifos|cobaltous chloride|Dexamethasone|Dietary Fats|Diphenhydramine|Enalapril|Glucose|Glyburide|Lansoprazole|Methotrexate|Naproxen|Niacin|Ofloxacin|piperine|Plant Extracts|Propranolol|Streptozocin|Tetrachlorodibenzodioxin|Valproic Acid	56.2	47
Dystonia	MESH:D004421		3-nitropropionic acid|Amphetamine|Aripiprazole|Benztropine|Botulinum Toxins, Type A|Cannabidiol|Capecitabine|Chloroquine|Dexamethasone|Dextroamphetamine|Dextromethorphan|Diphenhydramine|Disulfiram|Dizocilpine Maleate|Donepezil|entacapone|Etoposide|Fluoxetine|Flupenthixol|Fluvoxamine|Haloperidol|Nicotine|Norepinephrine|Paroxetine|Permethrin|Phenobarbital|Phenytoin|Plant Extracts|Procyclidine|Propr…	56.05	151
Carcinoma, Ehrlich Tumor	MESH:D002286		1'-acetoxychavicol acetate|Apigenin|caffeic acid phenethyl ester|Calcitriol|Chloroquine|Cisplatin|Curcumin|Cyclophosphamide|Doxorubicin|Eugenol|Fluorouracil|Ifosfamide|Liraglutide|Luteolin|Melatonin|Methotrexate|Paclitaxel|Plant Extracts|Plant Oils|Resveratrol|Rutin|Ursolic Acid|Zinc	56.04	26
Glycosuria	MESH:D006029		Acyclovir|Ascorbic Acid|Budesonide|Cadmium|Cadmium Chloride|Caffeine|Cyclophosphamide|Dexamethasone|Enalapril|Gentamicins|Hydrochlorothiazide|Ifosfamide|Isoniazid|Metoprolol|Omeprazole|Phenobarbital|Phenytoin|Probenecid|S-(1,2-dichlorovinyl)cysteine|Sevoflurane|sodium arsenite|Streptozocin|Trazodone|Valproic Acid	55.92	28
Hepatic Veno-Occlusive Disease	MESH:D006504		Azathioprine|Busulfan|Carboplatin|cobaltiprotoporphyrin|Curcumin|Cyclophosphamide|Cyclosporine|Cytarabine|Dactinomycin|Daunorubicin|Doxorubicin|Etoposide|Everolimus|Folfox protocol|Melatonin|Melphalan|Methotrexate|Mitomycin|Oxaliplatin|Rotenone|senecionine|Sirolimus|Tacrolimus|Vincristine	55.92	73
Melanoma, Experimental	MESH:D008546		9-(tetrahydro-2-furyl)-adenine|Acetaminophen|Acrolein|Arsenic|Arsenic Trioxide|beta-ionone|Cyclophosphamide|diallyl trisulfide|Fluorouracil|Gallic Acid|geraniol|Losartan|Lovastatin|Melphalan|Paclitaxel|Plant Extracts|prim-O-glucosylcimifugin|Resveratrol|Sirolimus|Testosterone|tocotrienol, delta|ursodoxicoltaurine	55.86	22
Hearing Disorders	MESH:D006311		Acetylcysteine|Amikacin|Aspirin|Bupivacaine|Cadmium Chloride|Chloroquine|cinnabar|Cisplatin|cobaltous chloride|Cyclophosphamide|Cyclosporine|Deferoxamine|Dioctyl Sulfosuccinic Acid|Doxorubicin|Furosemide|Gentamicins|Isoniazid|lead acetate|Lidocaine|Mercuric Chloride|Nitric Oxide|Paclitaxel|Phenytoin|Toluene|Vincristine	55.59	51
Consciousness Disorders	MESH:D003244		abrine|Aspirin|Cyclophosphamide|Cytarabine|Diphenhydramine|Dithiothreitol|Docetaxel|Ethanol|Haloperidol|Indomethacin|Isoniazid|Methamphetamine|Methotrexate|Methylprednisolone|Minocycline|Morphine|Omeprazole|Paclitaxel|Paroxetine|Phenytoin|Plant Extracts|Tacrolimus|Tamoxifen|Valproic Acid	55.43	35
Aortic Diseases	MESH:D001018		3,4,5,3',4'-pentachlorobiphenyl|arsenite|Atorvastatin|Caffeine|Calcitriol|Cholecalciferol|Choline|Cisplatin|Fenofibrate|Fluorouracil|Gentamicins|Heparin|Lead|Lipopolysaccharides|Losartan|Melatonin|Nicotine|Smoke|sodium arsenite|Telmisartan|Ursolic Acid	55.28	23
Raynaud Disease	MESH:D011928		Arsenic|Atenolol|Bleomycin|Cisplatin|Cytarabine|Dextroamphetamine|Docosahexaenoic Acids|Doxorubicin|Eicosapentaenoic Acid|Epoprostenol|Fish Oils|Fluorouracil|Fluoxetine|Iloprost|Indomethacin|Metoprolol|Nifedipine|Pentoxifylline|Propranolol|Simvastatin|Sulfasalazine|Vincristine	55.25	40
Agranulocytosis	MESH:D000380		Amikacin|Amodiaquine|Azathioprine|Bleomycin|Carboplatin|Chloramphenicol|Cisplatin|Cyclophosphamide|Docetaxel|Doxorubicin|Etoposide|Fluorouracil|Gentamicins|Ibuprofen|Ifosfamide|Indomethacin|Levamisole|Melphalan|Methotrexate|Paclitaxel|Phenylbutazone|Propylthiouracil|Rutin|Sulfasalazine|Valproic Acid|Vincristine|Vinorelbine|Zidovudine	55.18	57
Rhinitis	MESH:D012220		2,4-Dichlorophenoxyacetic Acid|Acetaldehyde|Air Pollutants|Aspirin|Capsaicin|Chlorine|Diazinon|fexofenadine|Fluoxetine|Glyphosate|Histamine|Malathion|Methylprednisolone Acetate|montelukast|Nitrogen Dioxide|Ovalbumin|Ozone|Particulate Matter|Permethrin|Thromboxane A2|Tobacco Smoke Pollution|Vehicle Emissions|zafirlukast|Zidovudine|zileuton	55.16	23
Uremia	MESH:D014511		Calcitriol|Carbon Tetrachloride|Carboplatin|Cisplatin|Clofibrate|Cyclophosphamide|Dexamethasone|Doxorubicin|Enalapril|Folic Acid|Furosemide|Gemcitabine|Gentamicins|Indomethacin|Isoflurane|Losartan|Mercuric Chloride|Norepinephrine|Plant Extracts|Prednisolone|Protein Kinase Inhibitors|puerarin|Ramipril|Streptozocin|Vincristine	55.16	22
Hypotension, Orthostatic	MESH:D007024		Albuterol|Amiodarone|Anti-Inflammatory Agents, Non-Steroidal|Aripiprazole|Atenolol|Bortezomib|Bupivacaine|Chloroquine|Cisplatin|Enalapril|Fludrocortisone|Fluvoxamine|Furosemide|Hydrochlorothiazide|Hydrocortisone|Indomethacin|Losartan|Metoprolol|Morphine|Nifedipine|Norepinephrine|Oxytocin|Paclitaxel|Paroxetine|Phenylephrine|Phenytoin|Propranolol|Protriptyline|Sertraline|Telmisartan|Trazodone|Vincr…	55.11	59
Genomic Instability	MESH:D042822		9,10-Dimethyl-1,2-benzanthracene|Acrylamide|Aflatoxin B1|Arsenic Trioxide|arsenite|Benzo(a)pyrene|beta-N-methylamino-L-alanine|Butyrates|Carbon Tetrachloride|Chlorpyrifos|Cyclophosphamide|Dactinomycin|Diethylnitrosamine|Etoposide|lasiocarpine|Lead|Mitomycin|ochratoxin A|Polycyclic Aromatic Hydrocarbons|sodium arsenite	54.93	14
Spinal Cord Injuries	MESH:D013119		4-iodo-2,5-dimethoxyphenylisopropylamine|Acrylamide|Atorvastatin|Blood Glucose|Bupivacaine|Cannabidiol|geraniol|Hydrogen Peroxide|Indomethacin|Lidocaine|Lipopolysaccharides|Methylprednisolone|Methylprednisolone Acetate|Minocycline|montelukast|Oxygen|pifithrin|Progesterone|Quercetin|Rosiglitazone|Simvastatin|Superoxides|Tamoxifen|zileuton	54.48	24
Cardiomyopathy, Dilated	MESH:D002311		Albuterol|Amiodarone|Amphetamine|Antimony|Atenolol|Azathioprine|bisphenol A|Dipyridamole|Dobutamine|Doxorubicin|Enalapril|Epinephrine|Ethanol|Furosemide|Iron|leonurine|lipopolysaccharide, E coli O55-B5|Losartan|Mercuric Chloride|Mercury|Methamphetamine|Metoprolol|Morphine|Nifedipine|Ramipril|Resveratrol|Selenium|Streptozocin|Testosterone|Tretinoin|Zidovudine	54.38	57
Respiratory Distress Syndrome	MESH:D012128		2-chloroethyl ethyl sulfide|Acetylcysteine|Air Pollutants|Amiodarone|Amphetamine|Aspirin|Chlorine|Curcumin|Dexamethasone|Dextromethorphan|Dronabinol|enterotoxin B, staphylococcal|Furosemide|Gemcitabine|Haloperidol|Heparin|Hesperidin|Hydrochloric Acid|Lipopolysaccharides|Malathion|Mercury|Methanol|Minocycline|Nitric Oxide|Oleic Acid|Oxygen|Paraquat|Particulate Matter|pyrrolidine dithiocarbamic aci…	54.38	45
Sarcoma	MESH:D012509		1,2-Dimethylhydrazine|benz(a)anthracene|Benzo(a)pyrene|benzo(b)fluoranthene|benzo(k)fluoranthene|Biological Products|bisphenol A|Caffeine|Carboplatin|Cisplatin|Curcumin|Cyclophosphamide|Dinoprostone|Docetaxel|Doxorubicin|Drugs, Chinese Herbal|Etoposide|Fluorouracil|Ifosfamide|Lovastatin|Medroxyprogesterone Acetate|Methotrexate|Paclitaxel|Polysaccharides|Streptozocin	54.31	59
Cartilage Diseases	MESH:D002357		Acetylcysteine|Adjuvants, Immunologic|alpha-cyano-(3,4-dihydroxy)-N-benzylcinnamide|Arsenic Trioxide|Caffeine|Cilostazol|Dexamethasone|Freund's Adjuvant|Glyphosate|Methotrexate|Nicotine|Plant Extracts|Quercetin|Resveratrol|RTKI cpd|Superoxides|T-2 Toxin|Tamoxifen|tributyltin|Yohimbine	54.18	20
Venous Thrombosis	MESH:D020246		Aspirin|Carboplatin|Celecoxib|Cisplatin|Cyclophosphamide|Cyclosporine|Dexamethasone|Diclofenac|Dipyridamole|Docetaxel|Doxorubicin|Ethinyl Estradiol|Fluorouracil|Fluoxetine|fucoidan|Gemcitabine|Heparin|Losartan|Medroxyprogesterone Acetate|Methotrexate|Methylprednisolone|Paroxetine|Phenytoin|Progesterone|Pyrazines|Raloxifene Hydrochloride|Smoke|Tamoxifen|Thalidomide|Tretinoin|Vinorelbine|Vorinostat…	54.1	175
Pericarditis	MESH:D010493		Amikacin|Aminosalicylic Acids|Amphetamine|Antimony|Azathioprine|bisphenol A|Cyclophosphamide|Cytarabine|Daunorubicin|Doxorubicin|Fluorouracil|Heparin|Indomethacin|Isoniazid|Mesalamine|Methotrexate|Minocycline|Phenylbutazone|Prednisolone|Propylthiouracil|Sulfasalazine|Valproic Acid	54.08	47
Shock, Cardiogenic	MESH:D012770		Atenolol|Capecitabine|Carbachol|Chloroquine|Cyclophosphamide|Daunorubicin|Dexamethasone|Dipyridamole|Disulfiram|Dobutamine|Epinephrine|Fluorouracil|Gemcitabine|Glyburide|Heparin|Isoproterenol|Lidocaine|Methamphetamine|Metoprolol|Nitroprusside|Norepinephrine|Propranolol	54.08	36
Emphysema	MESH:D004646		3-methyladenine|arsenite|Cadmium|Copper|Curcumin|Dexamethasone|Endosulfan|Hydrochlorothiazide|Lipopolysaccharides|Metaproterenol|Nickel|Omeprazole|Oxygen|Ozone|Particulate Matter|Rosiglitazone|Smoke|sodium arsenite|Taurine|tetrathiomolybdate|Tobacco Smoke Pollution|Vehicle Emissions	53.53	24
Hepatic Insufficiency	MESH:D048550		1,3-dichloro-2-propanol|Bile Acids and Salts|Blood Glucose|Diclofenac|Dietary Fats|Diethylnitrosamine|Diosmin|diphenylarsinic acid|Ethanol|Flutamide|Folfox protocol|Freund's Adjuvant|gardiquimod|Glutathione|Isoniazid|lipopolysaccharide, Escherichia coli O111 B4|Methotrexate|Oxygen|Phenytoin|Resveratrol|Thioacetamide|zinc protoporphyrin	53.53	18
Myositis	MESH:D009220		Amiodarone|Atorvastatin|Cisplatin|Clofibrate|Dexamethasone|Doxorubicin|Fluoxetine|Freund's Adjuvant|Lidocaine|Lovastatin|Metformin|Methotrexate|Phenytoin|Pravastatin|Prednisolone|Progesterone|Propylthiouracil|Simvastatin|Tacrolimus|Tretinoin|Troglitazone	53.34	32
Dermatitis, Contact	MESH:D003877		2-chloroethyl ethyl sulfide|2-methyl-4-isothiazolin-3-one|4-phenylenediamine|benzanthrone|Benzoic Acid|Budesonide|Butylated Hydroxyanisole|Capsaicin|cinnamaldehyde|Dibutyl Phthalate|Dinitrochlorobenzene|Dinitrofluorobenzene|Erlotinib Hydrochloride|Eugenol|ferulic acid|Formaldehyde|geraniol|Glutathione|Grape Seed Proanthocyanidins|Hydrocortisone|Mercuric Chloride|Nickel|nickel sulfate|Oxazolone|Pe…	53.29	40
Hyperlipoproteinemias	MESH:D006951		Atorvastatin|Chlorogenic Acid|Cholesterol|Clofibrate|cobaltiprotoporphyrin|Dietary Fats|Fatty Acids, Unsaturated|Fenofibrate|Isotretinoin|Niacin|Niacinamide|potassium bromate|Puromycin Aminonucleoside|Riboflavin|Simvastatin|Streptozocin|Tamoxifen|tetrahydrocurcumin|vanillin	53.21	19
Genital Diseases, Female	MESH:D005831		2,2',3',4,4',5-hexachlorobiphenyl|2,4,5,2',4',5'-hexachlorobiphenyl|Acrylamide|bisphenol A|Caffeine|chromium hexavalent ion|Dexamethasone|Dibutyl Phthalate|Diethylhexyl Phthalate|estradiol 3-benzoate|genistin|Medroxyprogesterone Acetate|mono-(2-ethylhexyl)phthalate|n-hexane|PCB 180|Tetrachlorodibenzodioxin|Trazodone	53.09	13
Heart Block	MESH:D006327		Amiodarone|Atenolol|Atropine|Bupivacaine|Chloroquine|chloroquine diphosphate|Cyclophosphamide|Dipyridamole|Dobutamine|Epinephrine|Etoposide|Fluoxetine|Halothane|Isoproterenol|Lidocaine|Metoprolol|Nifedipine|Ouabain|Oxygen|Paclitaxel|Phenytoin|Prednisolone|Propranolol|Reserpine|Scopolamine|Trazodone|Zearalenone	52.5	51
Eczema	MESH:D004485		Air Pollutants|Alitretinoin|Dexamethasone|Diethylhexyl Phthalate|diisobutyl phthalate|diisononyl phthalate|Dimethoate|Formaldehyde|Hydrocortisone|Lead|mancozeb|mono-(2-ethylhexyl)phthalate|mono-isobutyl phthalate|nickel sulfate|Nitrogen Dioxide|Particulate Matter|perfluorooctane sulfonic acid|perfluorooctanoic acid|Polymyxin B|Tetrachlorodibenzodioxin|Thiram|Tretinoin|Vehicle Emissions	52.48	13
Nephrosis, Lipoid	MESH:D009402		Atenolol|cobaltiprotoporphyrin|Cyclophosphamide|Cyclosporine|Diclofenac|Dietary Fats|Enalapril|Furosemide|Gold|Gold Sodium Thiomalate|Ibuprofen|Mercury|Mesalamine|Methylprednisolone|Piroxicam|Prednisolone|Puromycin Aminonucleoside|Tacrolimus	52.44	22
Renal Insufficiency, Chronic	MESH:D051436		Acetylcysteine|Air Pollutants|Anti-Inflammatory Agents, Non-Steroidal|Cadmium|Carboplatin|Copper|Cyclosporine|Folic Acid|Furosemide|Indomethacin|Lead|Losartan|Mesalamine|Nicotine|Nitric Oxide|Particulate Matter|Resveratrol|Vitamin A|Vitamin E	52.41	17
Mood Disorders	MESH:D019964		bisphenol A|Budesonide|Caffeine|Calcitriol|Chloroquine|Dexamethasone|Dextromethorphan|Diphenhydramine|Disulfiram|Dronabinol|Estradiol|Ethinyl Estradiol|Fluoxetine|Fluvoxamine|Haloperidol|Ifosfamide|Isotretinoin|Lovastatin|Manganese|Medroxyprogesterone Acetate|Methamphetamine|Methotrexate|Minocycline|Paroxetine|Propranolol|Sertraline|Trihexyphenidyl|Valproic Acid	52.33	38
Anemia, Hemolytic, Autoimmune	MESH:D000744		Carboplatin|Cisplatin|Cyclophosphamide|Cyclosporine|Deferoxamine|Diclofenac|Fluorouracil|Folic Acid|Hydrochlorothiazide|Hydrocortisone|Ibuprofen|Ketoconazole|Methotrexate|Minocycline|Nomifensine|Ofloxacin|Omeprazole|Phenytoin|Piroxicam|Prednisolone|Probenecid|Sulindac|Tetracycline|Thyroxine|Valproic Acid	52.31	37
Paresis	MESH:D010291		Albuterol|Amphetamine|Aspirin|Botulinum Toxins, Type A|Bupivacaine|Chloramphenicol|Chloroquine|Cyclosporine|Cytarabine|Disulfiram|Doxorubicin|Heparin|Hydrocortisone|Lead|Lidocaine|Methotrexate|Morphine|Nicotine|Phenytoin|Simvastatin|Sulfasalazine|Tacrolimus|Thalidomide|Tretinoin|Valproic Acid|Vincristine	52.16	56
Kidney Papillary Necrosis	MESH:D007681		2-anisidine|Acetaminophen|Acetic Acid|Allopurinol|Anti-Inflammatory Agents, Non-Steroidal|Aspirin|Caffeine|Cyclophosphamide|Diethylhexyl Phthalate|Flufenamic Acid|Flurbiprofen|Ibuprofen|Indomethacin|Ketoprofen|Ketorolac|Mesalamine|Naproxen|nefiracetam|Phenacetin|Phenylbutazone|Sulindac	52.14	62
Epilepsy	MESH:D004827		Amphetamine|Ampicillin|Atropine|Azathioprine|Busulfan|Calcium|Carbachol|Chloramphenicol|Chondroitin Sulfates|Cisplatin|Cytarabine|Dexamethasone|Dextroamphetamine|Dronabinol|Epinephrine|Etoposide|Excitatory Amino Acid Agents|Fluoxetine|Fluvoxamine|Folic Acid|Gentamicins|Haloperidol|Ifosfamide|Kainic Acid|Ketoconazole|Lidocaine|Lithium Chloride|Methotrexate|Morphine|nimesulide|Norepinephrine|Phenob…	51.47	234
Arteriosclerosis	MESH:D001161		2-Acetylaminofluorene|9,10-Dimethyl-1,2-benzanthracene|9,11-linoleic acid|Acetaminophen|Acrolein|Benzo(a)pyrene|Cholecalciferol|Cholesterol|Cyclophosphamide|Dietary Fats|Ethinyl Estradiol|Folic Acid|indomethacin phenethylamide|Methylcholanthrene|Niacin|Nicotine|Nifedipine|puerarin|Ramipril|Reserpine|Rosiglitazone|Vitamin E	51.44	19
Lipidoses	MESH:D008064		1-Naphthylisothiocyanate|Amiodarone|Apigenin|Benztropine|beta-Naphthoflavone|Chloroquine|Colchicine|Dietary Fats|Dietary Sugars|Doxorubicin|Erlotinib Hydrochloride|Fluoxetine|Flupenthixol|Gentamicins|Haloperidol|High Fructose Corn Syrup|Imatinib Mesylate|indole-3-carbinol|Kangen-karyu|Ketoconazole|Lead|Lysophosphatidylcholines|Mebendazole|Methotrexate|Orlistat|Propranolol|Reserpine|Sertraline|Tam…	51.28	24
Shock	MESH:D012769		Amiodarone|Azathioprine|Cyclosporine|Cytarabine|Deferoxamine|Diclofenac|Dobutamine|enterotoxin B, staphylococcal|Epinephrine|Hydrochlorothiazide|Hydrocortisone|Irbesartan|Methamphetamine|Methylprednisolone|Morphine|Nifedipine|Nitroprusside|Norepinephrine|Orlistat|Tacrolimus|Zymosan	51.01	24
Olfaction Disorders	MESH:D000857		Adenosine Triphosphate|Amikacin|Amiodarone|Betamethasone|Cadmium Chloride|Cytarabine|Gentamicins|Heparin|Isotretinoin|Lidocaine|Lovastatin|manganese chloride|Minocycline|nickel sulfate|Nifedipine|Omeprazole|Plant Preparations|Rotenone|Sevoflurane|tributyltin|Vincristine|Zinc	50.95	26
Papilledema	MESH:D010211		Amiodarone|Aspirin|Carboplatin|Chloroquine|chloroquine diphosphate|Cytarabine|Dexamethasone|Etoposide|Heparin|Isotretinoin|Ketoconazole|Medroxyprogesterone Acetate|Methotrexate|Minocycline|Omeprazole|Phenytoin|Prednisolone|Tamoxifen|Tetracycline|Tretinoin|Vitamin A	50.47	67
Cerebrovascular Disorders	MESH:D002561		6-Ketoprostaglandin F1 alpha|Air Pollutants|Aspirin|Atropine|Capsaicin|Cyclosporine|Freund's Adjuvant|Methamphetamine|Methylprednisolone|Nicotine|Nifedipine|Nitric Oxide|Nitrogen Dioxide|Particulate Matter|Pentoxifylline|Pravastatin|Progesterone|Rotenone|Soot|Sulfur Dioxide|Tacrolimus|Testosterone|triflusal	50.26	25
Intracranial Hemorrhages	MESH:D020300		Amphetamine|Aspirin|Chlorpyrifos|Cilostazol|Cyclophosphamide|Cytarabine|Disulfiram|Ethanol|Fluorouracil|Gefitinib|Heparin|Hydrogen Sulfide|Indomethacin|Methamphetamine|Oxaliplatin|Phenobarbital|Plant Preparations|Sodium Salicylate|Tetrachlorodibenzodioxin|Tobacco Smoke Pollution|Tretinoin|Valproic Acid|Vitamin E	50.26	55
Hypertension, Portal	MESH:D006975		Amiodarone|Azathioprine|Busulfan|Carbon Tetrachloride|Flurbiprofen|Glutathione|Glyburide|Histamine|Hydrochloric Acid|Isoniazid|Isoproterenol|Methotrexate|Nifedipine|Nitric Oxide|Propranolol|Thalidomide|Thioacetamide|Vitamin A|Zidovudine|Zinc	50.2	49
Pseudotumor Cerebri	MESH:D011559		Alitretinoin|Amiodarone|Ampicillin|Betamethasone|Budesonide|Cytarabine|Dexamethasone|Indomethacin|Isotretinoin|Medroxyprogesterone Acetate|Mesalamine|Minocycline|Mitotane|Paroxetine|Phenytoin|Prednisolone|Tetracycline|Tretinoin|Valproic Acid|Vitamin A	50.2	91
Hypoalbuminemia	MESH:D034141		Acetaminophen|Amikacin|Curcumin|Disulfiram|Doxorubicin|Etodolac|Gentamicins|Indomethacin|Isoniazid|Losartan|Mercuric Chloride|Methylprednisolone|Naproxen|Paroxetine|Probenecid|Puromycin|Puromycin Aminonucleoside	49.96	25
Peptic Ulcer	MESH:D010437		Acetic Acid|Anti-Inflammatory Agents, Non-Steroidal|Aspirin|Atropine|Bee Venoms|Calcium|Celecoxib|Diclofenac|Famotidine|Hesperidin|Hydrochloric Acid|Ibuprofen|Indomethacin|Ketoprofen|Lansoprazole|Misoprostol|Naproxen|Omeprazole|Phenylbutazone|Piroxicam|Ranitidine	49.95	41
Jaundice, Obstructive	MESH:D041781		Amiodarone|Azathioprine|Busulfan|Enalapril|Estradiol|Ethinyl Estradiol|Flurbiprofen|Gold Sodium Thiomalate|Ibuprofen|Irbesartan|Lovastatin|Medroxyprogesterone Acetate|Metformin|Methylprednisolone|Phenylbutazone|Phenytoin|Piroxicam|Propylthiouracil|Ranitidine|Sulfasalazine|Sulindac|Tacrolimus|Trazodone|Ursodeoxycholic Acid|Valproic Acid	49.8	28
Colonic Diseases	MESH:D003108		1,2-Dimethylhydrazine|3,4,5,3',4'-pentachlorobiphenyl|Aspirin|bisphenol A|Butyric Acid|Carboplatin|Dextran Sulfate|Dietary Fats|epigallocatechin gallate|Fluorides|Galactosamine|Gentamicins|hesperetin|Irinotecan|Lipopolysaccharides|Melatonin|phenethyl isothiocyanate|Silybin|Thioacetamide|Trinitrobenzenesulfonic Acid	49.62	16
Diabetic Cardiomyopathies	MESH:D058065		3,3',4,5'-tetrahydroxystilbene|4-(4-(3-adamantan-1-ylureido)cyclohexyloxy)benzoic acid|Copper|Curcumin|dapagliflozin|Dietary Fats|Drugs, Chinese Herbal|Enalapril|geraniol|Glucose|Metoprolol|Niacinamide|Nifedipine|Resveratrol|Rosiglitazone|Streptozocin|Taurine|Thioctic Acid|Triterpenes|Zinc	49.62	43
Urinary Incontinence	MESH:D014549		Albuterol|Aspirin|Botulinum Toxins, Type A|Bupivacaine|Cyclophosphamide|Cytarabine|Dexamethasone|Donepezil|Enalapril|Furosemide|Ifosfamide|Methotrexate|Methylprednisolone|Misoprostol|Morphine|Paroxetine|Phenytoin|Pilocarpine|Potassium Chloride|Prednisolone|Scopolamine|Sertraline|Tolterodine Tartrate|Vincristine	49.54	23
Limb Deformities, Congenital	MESH:D017880		Allopurinol|benz(a)anthracene|Cyclophosphamide|Dichlorodiphenyl Dichloroethylene|Disulfiram|Endosulfan|Ethanol|Fluorouracil|Methotrexate|Methylnitrosourea|Misoprostol|Niacinamide|Phenobarbital|Phenytoin|Polycyclic Aromatic Hydrocarbons|pyrene|Tetrachlorodibenzodioxin|Thalidomide|Tretinoin|Triiodothyronine|Urethane|Valproic Acid|Vitamin A	49.44	32
Apnea	MESH:D001049		8-Hydroxy-2-(di-n-propylamino)tetralin|Air Pollutants|Amikacin|Aspirin|Atropine|Bupivacaine|Caffeine|Capsaicin|Diazinon|Dipyridamole|Epinephrine|Etoposide|Fluoxetine|Halothane|Hexachlorocyclohexane|Isoflurane|Lidocaine|Morphine|Nicotine|Oxazolone|Phenobarbital|Phenylephrine|Phosgene|Propranolol|Serotonin|Sevoflurane|Tacrine|Valproic Acid	49.26	60
Infertility	MESH:D007246		1-bromopropane|Arsenic Trioxide|bisphenol A|Chlorpyrifos|chromium hexavalent ion|Cisplatin|coenzyme Q10|cyanoginosin LR|cypermethrin|decamethrin|Dibutyl Phthalate|Imatinib Mesylate|mancozeb|Mercuric Chloride|mono-benzyl phthalate|monobutyl phthalate|Nicotine|nonylphenol|Paraquat|Permethrin|Silicon Dioxide|Thiram|triphenyl phosphate|tris(1,3-dichloro-2-propyl)phosphate|Uranium|Vitamin E|Zearalenone	49.18	27
Lymphatic Diseases	MESH:D008206		2-phenylphenol|Amikacin|Benzene|Bortezomib|Caffeine|Dietary Fats|Ibuprofen|Iron-Dextran Complex|Minocycline|perfluorooctane sulfonic acid|Phenobarbital|Phenytoin|Phycocyanin|Prednisolone|Propylthiouracil|Resveratrol|Sulfasalazine|Tetrachlorodibenzodioxin|tributyltin	48.9	32
Muscle Rigidity	MESH:D009127		1-Methyl-4-phenyl-1,2,3,6-tetrahydropyridine|8-Hydroxy-2-(di-n-propylamino)tetralin|Arecoline|Atropine|Benztropine|Bupivacaine|Diazinon|Diphenhydramine|Dizocilpine Maleate|Donepezil|Epinephrine|Fluvoxamine|Haloperidol|Halothane|Kainic Acid|Methamphetamine|Methotrexate|Morphine|Naproxen|Niacin|Paroxetine|Procyclidine|Propranolol|Reserpine|Rivastigmine|Rotenone|S-Adenosylmethionine|Scopolamine|Traz…	48.56	92
Fetal Diseases	MESH:D005315		Amiodarone|Bupivacaine|cadmium acetate|Cyclophosphamide|Dextroamphetamine|Diphenhydramine|diphenyleneiodonium|Fluorouracil|Fluoxetine|Halothane|Indomethacin|Losartan|Methanol|Nitric Oxide|nitrofen|Phenylephrine|Tetrachlorodibenzodioxin|Thalidomide|tris(1,3-dichloro-2-propyl)phosphate|Valproic Acid|Zidovudine	48.46	37
Chemical and Drug Induced Liver Injury, Chronic	MESH:D056487		Acetaminophen|Amiodarone|Azathioprine|boldine|Carbon Tetrachloride|Diclofenac|diphenylarsinic acid|enilconazole|Ethanol|Glycyrrhizic Acid|Isoniazid|Matrines|Plant Extracts|puerarin|Silymarin	48.42	11
Cleft Palate	MESH:D002972		Cyclophosphamide|Decitabine|Dronabinol|Ethanol|Fluorouracil|Folic Acid|Freund's Adjuvant|Hydrocortisone|Isotretinoin|Ketoconazole|Medroxyprogesterone Acetate|Methanol|Methotrexate|Naproxen|Niacin|Niacinamide|Particulate Matter|perfluorooctane sulfonic acid|Phenobarbital|Phenytoin|Tetrachlorodibenzodioxin|Thiamine|Tobacco Smoke Pollution|Tretinoin|Urethane|Valproic Acid|Vitamin A	48.35	68
Basal Ganglia Diseases	MESH:D001480		8-Hydroxy-2-(di-n-propylamino)tetralin|Amiodarone|Aspirin|Benztropine|Caffeine|Calcium|Chloroquine|Diphenhydramine|Disulfiram|Donepezil|Fluoxetine|Flupenthixol|Fluvoxamine|Haloperidol|Ifosfamide|Ketorolac|Lansoprazole|Methamphetamine|Morphine|Nifedipine|Paroxetine|Phenytoin|Pilocarpine|Procyclidine|Propranolol|Rivastigmine|Sertraline|Sevoflurane|Trihexyphenidyl|Valproic Acid	48.34	150
Disorders of Excessive Somnolence	MESH:D006970		Ammonia|Aripiprazole|Atenolol|Chlorpheniramine|Cyclosporine|Dextromethorphan|Diphenhydramine|entacapone|Fluoxetine|Fluvoxamine|Haloperidol|Ifosfamide|Isoniazid|Isotretinoin|Lidocaine|Melatonin|Methotrexate|Morphine|Naproxen|Omeprazole|Paroxetine|Phenobarbital|Phenytoin|Propranolol|Scopolamine|Smoke|Thalidomide|Valproic Acid|Vincristine|Yohimbine	48.34	79
Hemolytic-Uremic Syndrome	MESH:D006463		Ampicillin|Aspirin|Atorvastatin|Bleomycin|Cisplatin|Cyclosporine|Dipyridamole|Etoposide|Everolimus|Fluorouracil|Gemcitabine|Hydrochloric Acid|Ibuprofen|Ketorolac Tromethamine|Lipopolysaccharides|Mercuric Chloride|Mitomycin|Prednisolone|Sirolimus|Tacrolimus|Tamoxifen|Vincristine	48.24	94
Osteosarcoma	MESH:D012516		2-(4-morpholinyl)-8-phenyl-4H-1-benzopyran-4-one|Alendronate|alpha-cyano-(3,4-dihydroxy)-N-benzylcinnamide|Arsenic Trioxide|bisphenol A|Bortezomib|bufalin|Cisplatin|Cyclophosphamide|Cyclosporine|Dactinomycin|Disulfiram|Doxorubicin|Etoposide|Gallic Acid|Ifosfamide|Irinotecan|mancozeb|Melphalan|Methotrexate|Paclitaxel|Plant Extracts|pterostilbene|U 0126|Vincristine	47.85	103
Dyspepsia	MESH:D004415		Alendronate|Aspirin|Dexamethasone|Diclofenac|Epoprostenol|Ethinyl Estradiol|Etoricoxib|Famotidine|Flurbiprofen|Fluvoxamine|Indomethacin|Lansoprazole|Mesalamine|Methotrexate|Minocycline|Misoprostol|Niacin|Omeprazole|Paroxetine|Propranolol|Ranitidine|Sulfasalazine	47.82	34
Cognitive Dysfunction	MESH:D060825		Aluminum Chloride|Arsenic|butylbenzyl phthalate|Diethylhexyl Phthalate|Enalapril|Isoflurane|Kangen-karyu|Lead|Minocycline|mono-benzyl phthalate|Paraquat|perfluorooctane sulfonic acid|Plant Extracts|Propylthiouracil|Rotenone|Streptozocin|Tacrine|Thyroxine	47.69	13
Rhabdomyosarcoma	MESH:D012208		Bortezomib|Cisplatin|Cobalt|Cyclophosphamide|Cytarabine|Dactinomycin|Decitabine|Doxorubicin|Estradiol|Etoposide|Hydrocortisone|Ifosfamide|Irinotecan|Melphalan|Methotrexate|Nickel|Tretinoin|Valproic Acid|Vincristine	47.68	31
Paranoid Disorders	MESH:D010259		Acyclovir|Amphetamine|Asbestos|Cannabinoids|Dexamethasone|Dextroamphetamine|Dextromethorphan|Diphenhydramine|Disulfiram|Fluoxetine|Flupenthixol|Haloperidol|Ketoconazole|Methamphetamine|Methyltestosterone|Morphine|Paclitaxel|Paroxetine|Plant Preparations|Procyclidine|Propranolol|Scopolamine|Tacrolimus|Tretinoin|Trihexyphenidyl|Zinc	47.48	47
Neuroblastoma	MESH:D009447		Arsenic Trioxide|bisphenol A|Bortezomib|Busulfan|Carboplatin|Celecoxib|Cisplatin|Cyclophosphamide|Decitabine|Diclofenac|Doxorubicin|Etoposide|Fulvestrant|Ifosfamide|Irinotecan|Isotretinoin|(+)-JQ1 compound|matairesinol|Melphalan|nonylphenol|Phenytoin|Platinum|Resveratrol|Temozolomide|Topotecan|Troglitazone|Vincristine	47.03	35
Eye Abnormalities	MESH:D005124		2-chloro-N-(4-chlorobiphenyl-2-yl)nicotinamide|Aspirin|benz(a)anthracene|bisphenol A|Dextroamphetamine|Dioctyl Sulfosuccinic Acid|Dipyridamole|Ethanol|Glyphosate|(+)-JQ1 compound|kenpaullone|Methanol|Polycyclic Aromatic Hydrocarbons|pyrazolanthrone|tetrabromobisphenol A|Tetrachlorodibenzodioxin|Thalidomide|Tretinoin|triphenyl phosphate|tris(1,3-dichloro-2-propyl)phosphate|Valproic Acid	46.64	26
Neuroinflammatory Diseases	MESH:D000090862		Air Pollutants|Aspirin|Benzo(a)pyrene|Berberine|Bortezomib|Curcumin|Dietary Fats|Donepezil|Drugs, Chinese Herbal|Isoflurane|Lead|lipopolysaccharide, Escherichia coli O111 B4|Lipopolysaccharides|Particulate Matter|Streptozocin|Superoxides|triphenyl phosphate	46.6	13
Torsades de Pointes	MESH:D016171		Acetaminophen|aliskiren|Amiodarone|Arsenic Trioxide|Atropine|Benztropine|Chloroquine|Daunorubicin|Dobutamine|Donepezil|Epinephrine|Estradiol|Ethanol|Famotidine|fexofenadine|Fluorouracil|Fluoxetine|Furosemide|Haloperidol|Halothane|Isoflurane|Isoproterenol|Ketoconazole|Lidocaine|Metoprolol|Nifedipine|Ofloxacin|Propranolol|Sevoflurane|Tacrolimus|Trazodone|Trihexyphenidyl	46.47	128
Gastrointestinal Neoplasms	MESH:D005770		1,2-Dimethylhydrazine|Arsenic Trioxide|Buthionine Sulfoximine|Butylated Hydroxytoluene|Capecitabine|Cisplatin|Clofibrate|Curcumin|Cytarabine|Docetaxel|Fluorouracil|Imatinib Mesylate|Irinotecan|Mitomycin|NCX 4040|nimesulide|Piroxicam|wogonin	46.37	23
Peripheral Vascular Diseases	MESH:D016491		3,4,5,3',4'-pentachlorobiphenyl|Arsenic|Ascorbic Acid|Cadmium|Dexamethasone|Dextroamphetamine|Doxorubicin|Enalapril|Heparin|Homocysteine|Iloprost|Lidocaine|Methamphetamine|Metoprolol|Nicotine|Nitroprusside|Pentoxifylline|Vitamin E	46.37	21
Vertigo	MESH:D014717		alpha-Tocopherol|Amiodarone|Aspirin|Dexamethasone|Dipyridamole|Fluorouracil|Fluoxetine|Furosemide|Gentamicins|Indomethacin|Isoniazid|Isotretinoin|Levamisole|Lidocaine|Mechlorethamine|Medroxyprogesterone Acetate|Methotrexate|Minocycline|Morphine|Nifedipine|Paclitaxel|Pentoxifylline|Phenytoin|Propylthiouracil|Thalidomide	46.34	45
Disease Progression	MESH:D018450		2,2',4,4'-tetrabromodiphenyl ether|2-amino-1-methyl-6-phenylimidazo(4,5-b)pyridine|Air Pollutants|alpha-Tocopherol|Ascorbic Acid|beta-N-methylamino-L-alanine|bisphenol A|Butyrates|Cannabinoids|Carboplatin|Cisplatin|Copper|corosolic acid|diallyl trisulfide|Doxorubicin|Enalapril|endotoxin, Escherichia coli|epigallocatechin gallate|Ethanol|Formaldehyde|Genistein|honokiol|Mitomycin|Morphine|Nitrogen …	46.28	35
Pulmonary Disease, Chronic Obstructive	MESH:D029424		Acrolein|Air Pollutants|Albuterol|Arsenic|Asbestos|Cadmium|Dust|Enalapril|Epinephrine|fluor-edenite|Lipopolysaccharides|Methotrexate|Mustard Gas|Nifedipine|Nitrogen Dioxide|Norepinephrine|Ozone|Particulate Matter|Quercetin|Resveratrol|Simvastatin|Smoke|Soot|Sulfur Dioxide|Tetrachlorodibenzodioxin|Tobacco Smoke Pollution|zafirlukast	46.28	42
Head and Neck Neoplasms	MESH:D006258		Bleomycin|Bortezomib|Calcitriol|Capecitabine|Carboplatin|Cisplatin|Curcumin|Decitabine|Doxorubicin|Fluorouracil|Gefitinib|Indomethacin|Methotrexate|Mitomycin|Nicotine|nimesulide|Paclitaxel|Phenytoin|Resveratrol|Sirolimus|Tretinoin|Vinorelbine	46.24	36
Nephrosis	MESH:D009401		Auranofin|Cyclophosphamide|Daunorubicin|Diethylnitrosamine|Dipyridamole|Doxorubicin|Drugs, Chinese Herbal|Furosemide|Gold Sodium Thiomalate|Hydrochlorothiazide|Indomethacin|lead acetate|mancozeb|Phenylephrine|Puromycin|Puromycin Aminonucleoside|Streptozocin|Sucrose|Tacrolimus|Thromboxane B2|Tretinoin|Vitamin A	46.24	222
Hypercalcemia	MESH:D006934		Alendronate|alfacalcidol|Amiodarone|Aspirin|Bortezomib|Calcitriol|Calcium|Chloroquine|Cholecalciferol|Epinephrine|Furosemide|Hydrochlorothiazide|Hydrocortisone|Indomethacin|Isotretinoin|Methylprednisolone|Omeprazole|Prednisolone|Propranolol|Prostaglandins|seocalcitol|Sodium Chloride|Tamoxifen|Tretinoin|Vitamin A|Zoledronic Acid	46.11	149
Dermatomyositis	MESH:D003882		Azathioprine|Cyclophosphamide|Diclofenac|Etoposide|Fluorouracil|Lovastatin|Methotrexate|Methylprednisolone|Minocycline|Niflumic Acid|Omeprazole|Phenylbutazone|Phenytoin|Pravastatin|Prednisolone|Simvastatin|Tamoxifen	45.86	18
Occupational Diseases	MESH:D009784		2,6-dinitrotoluene|Air Pollutants, Occupational|Arsenic|Benzene|Cadmium|chromium hexavalent ion|Cobalt|Diacetyl|Flame Retardants|Formaldehyde|Glutathione|Hexachlorocyclohexane|Hydrochloric Acid|hydroquinone|Lead|Manganese|Methamphetamine|Nickel|Polycyclic Aromatic Hydrocarbons|Toluene|Trichloroethylene|Triiodothyronine|tungsten carbide	45.76	44
Disorders of Sex Development	MESH:D012734		4,4',4''-(4-propyl-((1)H)-pyrazole-1,3,5-triyl) tris-phenol|Atrazine|chromium hexavalent ion|Dibutyl Phthalate|Dichlorodiphenyl Dichloroethylene|Diethylhexyl Phthalate|diisononyl phthalate|Estradiol|estradiol 3-benzoate|Ethinyl Estradiol|Finasteride|Genistein|Nicotine|Progesterone|propiconazole|sodium arsenite|Testosterone|Triclosan	45.75	25
Congenital, Hereditary, and Neonatal Diseases and Abnormalities	MESH:D009358		2,2',4,4',5-brominated diphenyl ether|arsenite|bisphenol A|Cadmium|DDT|Diethylhexyl Phthalate|Estradiol|Lead|lead acetate|Mercury|Nicotine|Streptozocin|Tetrachlorodibenzodioxin	45.61	13
Xerostomia	MESH:D014987		Atenolol|Atropine|Benztropine|Cannabidiol|Diphenhydramine|Fluoxetine|Fluvoxamine|Haloperidol|Isotretinoin|Methamphetamine|Morphine|Naproxen|Paroxetine|Pilocarpine|Plant Preparations|Protriptyline|Scopolamine|Thalidomide|Tolterodine Tartrate|Trazodone|Tretinoin|Trihexyphenidyl|Yohimbine|Zidovudine	45.53	40
Tachycardia, Sinus	MESH:D013616		Albuterol|Atenolol|Atropine|Colchicine|Cyclophosphamide|Daunorubicin|Diphenhydramine|Dobutamine|Doxorubicin|Epinephrine|Fluorouracil|Haloperidol|ICI 118551|Isoproterenol|Isotretinoin|Lidocaine|Norepinephrine|Ouabain|Phenylephrine|Plant Preparations|Prednisolone|Propranolol|Sulfasalazine	45.42	26
Thromboembolism	MESH:D013923		Arachidonic Acid|Aspirin|Busulfan|Carboplatin|Cisplatin|Cyclosporine|Dexamethasone|Diclofenac|Doxorubicin|Epinephrine|Epoprostenol|Ethinyl Estradiol|Fluorouracil|Flurbiprofen|Flutamide|Heparin|Meloxicam|Paclitaxel|Piroxicam|Raloxifene Hydrochloride|Tamoxifen|Thalidomide|Tretinoin|Vincristine|Vinorelbine	45.21	83
Lymphopenia	MESH:D008231		Aspirin|Azathioprine|Bee Venoms|Benzene|Bortezomib|Dexamethasone|Gemcitabine|Lipopolysaccharides|Mifepristone|Nickel|Ozone|Paclitaxel|perfluorooctane sulfonic acid|perfluorooctanoic acid|Ranitidine|Temozolomide|Tetrachlorodibenzodioxin|Toluene|Topotecan	44.95	21
Meningitis, Aseptic	MESH:D008582		Anti-Inflammatory Agents, Non-Steroidal|Azathioprine|Bupivacaine|Cytarabine|Diclofenac|Famotidine|Ibuprofen|Isoniazid|Ketorolac|Methotrexate|Methylprednisolone|Methylprednisolone Acetate|Naproxen|Pentoxifylline|Piroxicam|Polyethylene Glycols|Ranitidine|Sulfasalazine|Sulindac	44.95	51
Infections	MESH:D007239		Arsenic|Azathioprine|Bortezomib|Carboplatin|Cyclophosphamide|Cyclosporine|Cytarabine|Daunorubicin|Desoxycorticosterone|Dexamethasone|Docetaxel|Doxorubicin|Etoposide|Everolimus|FEC protocol|Melphalan|Methotrexate|Methylprednisolone|Sirolimus|sulindac sulfone|Topotecan	44.59	18
Genital Diseases, Male	MESH:D005832		Atrazine|Caffeine|Chlorpyrifos|Dibutyl Phthalate|Diethylhexyl Phthalate|diisobutyl phthalate|diisononyl phthalate|Finasteride|Flame Retardants|Flutamide|Folic Acid|Manganese|Medroxyprogesterone Acetate|Sodium Fluoride|Testosterone|Tetrachlorodibenzodioxin|Thalidomide|Vehicle Emissions	44.58	16
Immunologic Deficiency Syndromes	MESH:D007153		4,4'-bisphenol F|Arecoline|arsenite|Ascorbic Acid|Atrazine|benz(a)anthracene|Benzo(a)pyrene|benzo(b)fluoranthene|benzo(k)fluoranthene|bisphenol A|bisphenol S|Dinoprostone|Formaldehyde|JP8 aviation fuel|Malathion|perfluorooctanoic acid|sodium arsenite|Tetrachlorodibenzodioxin	44.58	9
Intracranial Hypertension	MESH:D019586		Acetaminophen|Acetylcysteine|Adenosine Triphosphate|Amiodarone|Aspirin|Dexamethasone|Glucose|Indomethacin|Isotretinoin|Minocycline|Morphine|Nitroprusside|Ofloxacin|Phenytoin|rofecoxib|Tacrolimus|Tetracycline|Tretinoin|Valproic Acid|Vitamin A	44.19	32
Dyskinesias	MESH:D020820		1-Methyl-4-phenyl-1,2,3,6-tetrahydropyridine|8-Hydroxy-2-(di-n-propylamino)tetralin|Amiodarone|Amphetamine|Arecoline|Atropine|cypermethrin|Dextroamphetamine|Diphenhydramine|Ethanol|Haloperidol|Ifosfamide|Iron|Isoniazid|Kainic Acid|Ketoconazole|Metformin|Niacin|Nifedipine|Phenobarbital|Phenytoin|Reserpine|Rotenone|tetrahydrocannabivarin 9|Valproic Acid	44.14	42
Spasm	MESH:D013035		Acrolein|Albuterol|Calcium|Carbachol|Ceruletide|Dexamethasone|Diphenhydramine|Eugenol|Fluorouracil|Heparin|Isoflurane|Lidocaine|Lithium Chloride|Morphine|Naproxen|Nicotine|Nifedipine|Norepinephrine|Oxytocin|Permethrin|Pilocarpine|Plant Extracts|Potassium Chloride|Trihexyphenidyl|Urethane	44.14	38
Posterior Leukoencephalopathy Syndrome	MESH:D054038		Acyclovir|Bleomycin|Carboplatin|Cisplatin|Cyclosporine|Cytarabine|Dexamethasone|Fluorouracil|Methotrexate|Methylprednisolone|Nifedipine|Oxaliplatin|Paclitaxel|Phenytoin|Tacrolimus	44.07	29
Quadriplegia	MESH:D011782		Amphetamine|Betamethasone|Colchicine|Cytarabine|Dexamethasone|Diclofenac|Disulfiram|Dronabinol|Fenofibrate|Furosemide|Halothane|Heparin|Ibuprofen|Lidocaine|Methotrexate|Methylprednisolone|Phenobarbital|Vincristine	44.02	34
Acidosis, Lactic	MESH:D000140		Acetaminophen|Disulfiram|Epinephrine|Ethanol|Fluorouracil|Glucose|Glyburide|Lactic Acid|Lipopolysaccharides|Metformin|Methylprednisolone|Mustard Gas|Niacin|Nifedipine|S-methylisothiopseudouronium|Stavudine|Tenofovir|Valproic Acid|Zidovudine	43.97	50
Leukocyte Disorders	MESH:D007960		Allopurinol|Busulfan|Cadmium|carvacrol|Copper|Irinotecan|Lead|Levamisole|Manganese|Mercury|Nickel|Vehicle Emissions|Zinc	43.96	5
Depressive Disorder, Major	MESH:D003865		Acetylcysteine|Atenolol|coenzyme Q10|Enalapril|Ethanol|Fluoxetine|Fluvoxamine|Haloperidol|Hydrocortisone|Isotretinoin|Methamphetamine|Nicotine|Nifedipine|Orlistat|Paroxetine|Particulate Matter|Prednisolone|Propranolol|Raloxifene Hydrochloride|Sertraline|Testosterone|Thyroxine|Tobacco Smoke Pollution|Tolcapone|Trazodone|Vitamin E|Zinc	43.7	114
Dermatitis, Irritant	MESH:D017453		Benzalkonium Compounds|Benzoic Acid|Calcium|Clofibrate|Croton Oil|Diclofenac|Formaldehyde|Hydrochloric Acid|Ibuprofen|Indomethacin|JP8 aviation fuel|Linoleic Acid|Naproxen|n-tetradecane|pirinixic acid|Sodium Dodecyl Sulfate|Tetradecanoylphorbol Acetate|Tretinoin|Xylenes	43.5	14
Heart Septal Defects, Ventricular	MESH:D006345		Air Pollutants|Aspirin|bromoacetate|Caffeine|Ethanol|Ethinyl Estradiol|Formaldehyde|Homocysteine|Ibuprofen|Medroxyprogesterone Acetate|Nitrogen Dioxide|Ozone|Particulate Matter|Phenobarbital|Phenytoin|Progesterone|Sulfur Dioxide|Thalidomide|Valproic Acid	43.5	18
Diabetic Retinopathy	MESH:D003930		Ascorbic Acid|Aspirin|Atorvastatin|candesartan|Copper|Deferoxamine|Fenofibrate|Glucose|LR-90|Manganese|Melatonin|Methotrexate|Pioglitazone|Resveratrol|sorbinil|Streptozocin|Sulindac|Vitamin E	43.48	23
Diabetic Neuropathies	MESH:D003929		Aspirin|Blood Glucose|Dextromethorphan|Dietary Fats|Enalapril|geraniol|Glucose|Irbesartan|Lidocaine|Minocycline|Oxygen|Paroxetine|Pentoxifylline|pimagedine|Plant Extracts|Progesterone|Resveratrol|Rosiglitazone|Streptozocin|Sulindac|Thioctic Acid	43.46	59
Sialorrhea	MESH:D012798		Acetylcysteine|Benztropine|Carbachol|Chlorpyrifos|cypermethrin|Dehydroascorbic Acid|Diazinon|Dronabinol|Haloperidol|Ivermectin|Lithium Chloride|Meloxicam|methanandamide|Methotrexate|Nicotine|Pilocarpine|Rotenone|Scopolamine|Soman|Tacrine|Valproic Acid|VX	43.41	25
Cerebellar Diseases	MESH:D002526		Amiodarone|Capecitabine|Cytarabine|Daunorubicin|diphenylarsinic acid|Ethanol|Fluorouracil|Galactosamine|Haloperidol|Ifosfamide|Isoniazid|Methotrexate|Nifedipine|Phenytoin|Tamoxifen|Toluene|Tretinoin|Valproic Acid|Vincristine|Vitamin E	43.36	71
Urologic Neoplasms	MESH:D014571		2,6-dinitrotoluene|8-Hydroxy-2'-Deoxyguanosine|aristolochic acid I|Arsenic|Arsenicals|arsenite|Carboplatin|Cisplatin|Cyclophosphamide|Doxorubicin|Indomethacin|ochratoxin A|Paclitaxel|Phenacetin|Sulfasalazine|Tobacco Smoke Pollution	43.33	18
Hyperpigmentation	MESH:D017495		Arsenic|benzanthrone|Capecitabine|Chloroquine|Colforsin|Dexamethasone|Docetaxel|Fluorouracil|Fluoxetine|Ifosfamide|Ivermectin|N-(2-(4-bromocinnamylamino)ethyl)-5-isoquinolinesulfonamide|Reserpine|Serotonin|sodium arsenite|Taurine|Tretinoin	43.22	16
Myelodysplastic Syndromes	MESH:D009190		Arsenic|Arsenic Trioxide|Azathioprine|Benzene|Curcumin|Cyclophosphamide|Cytarabine|Decitabine|Dexamethasone|Drugs, Chinese Herbal|Ethylnitrosourea|Etoposide|Everolimus|Ifosfamide|Melphalan|Pentoxifylline|Prednisolone|Thalidomide|Topotecan|Tretinoin|Valproic Acid|Zidovudine	43.08	43
Personality Disorders	MESH:D010554		8-Hydroxy-2-(di-n-propylamino)tetralin|Amphetamine|Atropine|Budesonide|Chlorpyrifos|Dextroamphetamine|Disulfiram|Dizocilpine Maleate|Dronabinol|Fluoxetine|Haloperidol|Isoproterenol|Lead|Lidocaine|Morphine|Norepinephrine|Oxidopamine|Paroxetine|Phenobarbital|Phenylephrine|Phenytoin|Pilocarpine|Trazodone|Valproic Acid	42.96	26
Subarachnoid Hemorrhage	MESH:D013345		Amphetamine|Aspirin|Bee Venoms|Caffeine|Cilostazol|Deferoxamine|Dexamethasone|Dipyridamole|Drugs, Chinese Herbal|Epinephrine|Ethanol|Heparin|Methamphetamine|Nicotine|Norepinephrine|Phenylephrine|Phenytoin|pifithrin|Plant Preparations|Resveratrol|Smoke	42.75	31
Blister	MESH:D001768		2-chloroethyl ethyl sulfide|Aspirin|Colchicine|Diclofenac|Glyburide|Ibuprofen|Indomethacin|lewisite|Mechlorethamine|Methotrexate|Mustard Gas|Naproxen|Phenytoin|Propylthiouracil|Trichloroethylene	42.33	16
Bronchial Spasm	MESH:D001986		Acetylcysteine|Albuterol|Anti-Inflammatory Agents, Non-Steroidal|Aspirin|Carboplatin|Chlorpheniramine|Cilostazol|Dipyridamole|Disulfiram|Epinephrine|Ethanol|Etoposide|Formaldehyde|Histamine|Hydrochloric Acid|Iron-Dextran Complex|Paclitaxel|Phenylephrine|Propranolol|Yohimbine	42.18	33
Bronchitis	MESH:D001991		Air Pollutants|Antimony|arsenite|Diacetyl|Mustard Gas|Nicotine|Nitrogen Dioxide|Ofloxacin|Ovalbumin|Particulate Matter|Polycyclic Aromatic Hydrocarbons|Smoke|Tetracycline|Tobacco Smoke Pollution|tobacco tar|Vehicle Emissions	41.95	19
Musculoskeletal Diseases	MESH:D009140		Atropine|Chloroquine|Cyclosporine|Dextromethorphan|Doxorubicin|Etodolac|Gentamicins|Isoproterenol|Metaproterenol|Pravastatin|Soman|Tamoxifen|Valproic Acid|Vitamin A	41.59	9
Encephalitis	MESH:D004660		Acyclovir|bisphenol A|Carrageenan|Corticosterone|Cytarabine|Fructose|Glucose|glyceryl 2-arachidonate|Isoflurophate|Ivermectin|Levamisole|Lipopolysaccharides|Melatonin|Methamphetamine|Methotrexate|Tacrolimus|Thiamine	41.51	17
Hypertension, Renal	MESH:D006977		Ascorbic Acid|Caffeine|Cannabidiol|Cyclosporine|Desoxycorticosterone|Enalapril|Furosemide|Hydrochlorothiazide|Hydrocortisone|Indomethacin|Losartan|Nifedipine|Oxidopamine|Phenylephrine|Ramipril|Sodium|Sodium Chloride|Valsartan	41.49	19
Substance-Related Disorders	MESH:D019966		Amphetamine|anandamide|Aripiprazole|Aspirin|benzamide|bisphenol A|Caffeine|Cannabinoids|Carbachol|Chloroquine|Dextroamphetamine|Dextromethorphan|Dizocilpine Maleate|Donepezil|Dronabinol|Ethanol|Haloperidol|Methamphetamine|Morphine|Nicotine|Nifedipine|Phenacetin|Phenylbutazone|Plant Extracts|Resveratrol|Rimonabant|Rivastigmine|Sucrose|tetrahydropalmatine|Tobacco Smoke Pollution|tobacco tar|Toluene…	41.32	64
Hypertrophy, Right Ventricular	MESH:D017380		18alpha-glycyrrhetinic acid|Apigenin|Enalapril|epigallocatechin gallate|Gefitinib|Indomethacin|kaempferol|Nicotine|nimesulide|Ovalbumin|Oxygen|Particulate Matter|Quercetin|Resveratrol|Simvastatin|Streptozocin	41.31	24
Porphyria Cutanea Tarda	MESH:D017119		Benzene|chloroquine diphosphate|Cisplatin|Colchicine|Cyclophosphamide|Ethanol|Furosemide|Hexachlorobenzene|Iron|Methotrexate|Phenytoin|Pravastatin|Simvastatin|Tamoxifen|Tetrachlorodibenzodioxin|Trichloroethylene	41.31	15
Psychotic Disorders	MESH:D011618		Amiodarone|Amphetamine|Aripiprazole|Asbestos|Benztropine|Cannabinoids|Chloroquine|Dextroamphetamine|Dextromethorphan|Dizocilpine Maleate|Dronabinol|Epinephrine|Ethinyl Estradiol|Fluorouracil|Flupenthixol|Fluvoxamine|Folic Acid|Haloperidol|Ketorolac|Lidocaine|Methamphetamine|Nicotine|Norepinephrine|Prednisolone|Propranolol|Rivastigmine|Sertraline|Valproic Acid	41.14	75
Cerebellar Ataxia	MESH:D002524		Amiodarone|Aspirin|Capecitabine|Carboplatin|Cytarabine|Disulfiram|Docetaxel|Fluorouracil|Folic Acid|Isoniazid|Lidocaine|Oxaliplatin|Phenytoin|Plant Preparations|Propranolol|Tacrolimus|Tamoxifen|Thiamine	41.03	32
Gout	MESH:D006073		Allopurinol|Anti-Inflammatory Agents, Non-Steroidal|Calcitriol|Celecoxib|Colchicine|Cyclosporine|Diclofenac|Drugs, Chinese Herbal|Etoricoxib|Febuxostat|Fenofibrate|Hydrochlorothiazide|Indomethacin|Losartan|lumiracoxib|Niacin|Probenecid	40.97	61
Ischemic Attack, Transient	MESH:D002546		Aspirin|Blood Glucose|Dipyridamole|Fluoxetine|Heparin|Lidocaine|Methotrexate|Niacin|Nifedipine|Oxygen|Paroxetine|Particulate Matter|Quercetin|Resveratrol|Rosiglitazone|Simvastatin|Superoxides|Tacrolimus|Ursolic Acid	40.93	33
Peritonitis	MESH:D010538		Ampicillin|Asbestos, Crocidolite|Carrageenan|Chloramphenicol|Cytarabine|Dexamethasone|Doxorubicin|Ethanol|Gentamicins|Isoflurane|Mechlorethamine|Melatonin|Methotrexate|Morphine|N-Formylmethionine Leucyl-Phenylalanine|Ozone|Resveratrol|zileuton|Zymosan	40.93	34
Enteritis	MESH:D004751		Ampicillin|candesartan|Carboplatin|Croton Oil|Curcumin|Cyclophosphamide|Cyclosporine|Drugs, Chinese Herbal|Fluorouracil|Indomethacin|Lansoprazole|Methamphetamine|Methotrexate|Paclitaxel|Sulfasalazine	40.8	11
Testicular Neoplasms	MESH:D013736		Aspirin|Bleomycin|Cisplatin|cordycepin|Cyclophosphamide|Dexamethasone|Doxorubicin|Etoposide|Formaldehyde|Hexachlorobenzene|Ifosfamide|Nifedipine|ochratoxin A|Paclitaxel|Platinum|Polychlorinated Biphenyls|rottlerin|Vincristine	40.58	34
Blindness, Cortical	MESH:D019575		Acetaminophen|Acetylcysteine|Bleomycin|Bupivacaine|Carboplatin|Cisplatin|Cyclosporine|Gemcitabine|Methylprednisolone|Nifedipine|Nitroprusside|Tacrolimus|Vincristine	40.14	13
Dilatation, Pathologic	MESH:D004108		Amiodarone|Azathioprine|Chlorogenic Acid|Cisplatin|Dipyridamole|Furosemide|Galactosamine|Lipopolysaccharides|Morphine|Oxytocin|sodium arsenite|Thioacetamide|Tobacco Smoke Pollution	40.14	11
Anemia, Macrocytic	MESH:D000748		Acetylcysteine|Aspirin|Azathioprine|Bee Venoms|Cyclophosphamide|Ethinyl Estradiol|Fluorouracil|Folic Acid|Phenytoin|Ranitidine|Stavudine|Sulfasalazine|Valproic Acid|Vitamin E|Zidovudine	40.09	23
Esophagitis	MESH:D004941		Alendronate|Anti-Inflammatory Agents, Non-Steroidal|Aspirin|Bile Acids and Salts|Cisplatin|Docetaxel|Etoposide|Famotidine|Fluorouracil|Hydrochloric Acid|Lansoprazole|Omeprazole|Paclitaxel|Ranitidine|Topotecan	40.09	24
Facial Paralysis	MESH:D005158		Bupivacaine|Cyclosporine|Cytarabine|Disulfiram|Lidocaine|Methotrexate|Mifepristone|Misoprostol|Omeprazole|Paclitaxel|Phenytoin|Thalidomide|Vincristine|Vinorelbine	39.81	17
Ocular Hypertension	MESH:D009798		4-phenylbutyric acid|Anti-Inflammatory Agents, Non-Steroidal|Betamethasone|Caffeine|Cannabidiol|Dexamethasone|dexamethasone 21-phosphate|Diclofenac|Epinephrine|Iloprost|Isoproterenol|Metoprolol|NG-Nitroarginine Methyl Ester|Niacin|Norepinephrine|Phenylephrine|Pilocarpine|Plant Extracts|Prednisolone|Ramipril	39.7	40
Diabetes Mellitus, Type 1	MESH:D003922		bisphenol A|Calcitriol|Cyclophosphamide|Genistein|Imatinib Mesylate|Iron|Lipopolysaccharides|Mercury|Niacinamide|Nitric Oxide|Norepinephrine|Reactive Oxygen Species|Resveratrol|sodium arsenite|Streptozocin|Superoxides|Tacrolimus|Taurine|Tetrachlorodibenzodioxin|Thioctic Acid|Vitamin A	39.24	42
Cholelithiasis	MESH:D002769		Atorvastatin|Celecoxib|Clofibrate|Cyclosporine|Cytarabine|Drugs, Chinese Herbal|Fenofibrate|Glyburide|Medroxyprogesterone Acetate|Morphine|Progesterone|Sulindac|Tacrolimus|Ursodeoxycholic Acid	39.02	15
Neuromuscular Manifestations	MESH:D020879		Amiodarone|beta-N-methylamino-L-alanine|Blood Glucose|Cadmium Chloride|Chloroquine|Clofibrate|cyfluthrin|cyhalothrin|cypermethrin|decamethrin|Mitotane|Nifedipine|Oxygen|Plant Preparations|Rotenone|sodium arsenite|Soman	39.01	18
Carcinoma, Bronchogenic	MESH:D002283		Asbestos|Busulfan|Carboplatin|Cisplatin|Cyclophosphamide|Dactinomycin|Etoposide|Ifosfamide|Methotrexate|pregna-4,17-diene-3,16-dione|Streptozocin|Vincristine	38.94	8
Hypophosphatemia	MESH:D017674		Acetaminophen|Acyclovir|Betamethasone|Bupivacaine|Capecitabine|Cisplatin|Everolimus|Hydrochlorothiazide|Ifosfamide|Imatinib Mesylate|Irinotecan|Paroxetine|Phenytoin|Streptozocin|Valproic Acid	38.78	26
Hyperthyroidism	MESH:D006980		Amiodarone|Chlorpheniramine|Curcumin|Glutathione|Iodine|mancozeb|Minocycline|Prednisolone|Propranolol|Propylthiouracil|Reserpine|Resveratrol|Tetrachlorodibenzodioxin|Thyroxine|Triiodothyronine|Ursodeoxycholic Acid|Vitamin E	38.56	59
Child Behavior Disorders	MESH:D002653		Amphetamine|bisphenol A|DDT|Dextroamphetamine|Dextromethorphan|Fluvoxamine|Haloperidol|Isoniazid|Lead|Manganese|methylmercuric chloride|Niacinamide|Nitrogen Dioxide|Phenobarbital|Prednisolone|Valproic Acid	38.47	18
Heavy Metal Poisoning	MESH:D000075322		Aluminum|Arsenic|Cadmium|Carnosine|Cisplatin|Copper|Deferoxamine|Iron|Nickel|Succimer|titanium dioxide|Uranium|Zinc Oxide	38.17	14
Obstetric Labor, Premature	MESH:D007752		Albuterol|Aspirin|Betamethasone|candesartan|Dexamethasone|Endosulfan|Indomethacin|Lipopolysaccharides|Medroxyprogesterone Acetate|Mifepristone|Naproxen|Nifedipine|Phenytoin|Progesterone|Tobacco Smoke Pollution	38.17	65
Rheumatic Diseases	MESH:D012216		Auranofin|Chloroquine|Deferoxamine|Diclofenac|Etodolac|Flufenamic Acid|Indomethacin|Isotretinoin|Ketoprofen|Methylprednisolone|Niflumic Acid|Plant Extracts|Sulindac	38.17	11
Bone Diseases, Metabolic	MESH:D001851		Acetylcysteine|Alendronate|Aluminum|Botulinum Toxins, Type A|Caffeine|Calcitriol|Carbon Tetrachloride|Disulfiram|Estradiol|Ethanol|Furosemide|Hydrochlorothiazide|lead acetate|Phenobarbital|Phenytoin|Prednisolone|Valproic Acid	38.12	15
Aphasia	MESH:D001037		Bortezomib|Bupivacaine|Cytarabine|Dexamethasone|Epinephrine|Fluoxetine|Gemcitabine|Hydrocortisone|Ifosfamide|Irinotecan|Levamisole|Methotrexate|Scopolamine|Sulfasalazine|Tacrolimus|Vincristine	37.96	26
Bile Duct Diseases	MESH:D001649		1-Naphthylisothiocyanate|Acetaminophen|allyl alcohol|Arsenic|Butylated Hydroxytoluene|cyanoginosin LR|Diethylnitrosamine|diphenylarsinic acid|Ibuprofen|Melphalan|Methylprednisolone|Mitomycin|Silver|Tacrolimus|Tetrachlorodibenzodioxin|Ursodeoxycholic Acid	37.96	16
Panic Disorder	MESH:D016584		Aripiprazole|Azathioprine|Caffeine|Dexamethasone|Epinephrine|Ethinyl Estradiol|Fluoxetine|Fluvoxamine|Isoproterenol|Isotretinoin|Lactic Acid|Methamphetamine|Nicotine|Paroxetine|Pentoxifylline|Progesterone|Propranolol|Reserpine|Sertraline|Tobacco Smoke Pollution|Valproic Acid|Yohimbine	37.76	55
Urinary Bladder, Overactive	MESH:D053201		5,5-dimethyl-3-(3-fluorophenyl)-4-(4-methylsulfonyl)phenyl-2(5H)-furanone|Acetic Acid|Adenosine Triphosphate|Atropine|Botulinum Toxins, Type A|Bupivacaine|Capsaicin|Cyclophosphamide|Dinoprost|Dinoprostone|Lidocaine|Morphine|Nitric Oxide|parthenolide|rofecoxib|Streptozocin|Tolterodine Tartrate|U 0126	37.75	40
Anemia, Megaloblastic	MESH:D000749		Acyclovir|Ascorbic Acid|Azathioprine|Chloroquine|Colchicine|Cyclophosphamide|Ethinyl Estradiol|Fluorouracil|Folic Acid|Metformin|Methotrexate|Niacin|Phenobarbital|Phenytoin|Prednisolone|Sulfasalazine|Tetracycline	37.69	38
Hyperammonemia	MESH:D022124		4-phenylbutyric acid|Acetaminophen|Ammonia|Ammonium Chloride|Aspirin|Benzoic Acid|Carbon Tetrachloride|chrysin|Fluorouracil|Ibuprofen|indole-3-carbinol|Methotrexate|Naproxen|Phenobarbital|Thioacetamide|Thioctic Acid|Valproic Acid	37.69	78
Hyperhomocysteinemia	MESH:D020138		Catechin|Dizocilpine Maleate|Folic Acid|Glutathione|Homocysteine|Isotretinoin|Melatonin|Methionine|Methotrexate|Niacin|Phenytoin|Plant Extracts|Resveratrol|Simvastatin|Superoxides	37.58	35
Motor Neuron Disease	MESH:D016472		Acrylamide|bisphenol A|Deferoxamine|Dexamethasone|Doxorubicin|Lead|Methamphetamine|Methotrexate|Nitric Oxide|Phenytoin|Progesterone|Rotenone|Sodium Selenite|Vincristine	37.55	14
Oral Ulcer	MESH:D019226		candesartan|Cannabidiol|Doxorubicin|Levamisole|Mercuric Chloride|Methotrexate|Phenobarbital|Prednisolone|Propylthiouracil|Qingdai compound|Sirolimus|Thalidomide|Vincristine	37.3	17
Sclerosis	MESH:D012598		Apigenin|Azathioprine|Bleomycin|Docetaxel|Enalapril|Levamisole|Losartan|Methotrexate|Methylprednisolone Acetate|Paclitaxel|Pilocarpine|sinapinic acid|Streptozocin	37.3	14
Phlebitis	MESH:D010689		Amiodarone|Capecitabine|Carboplatin|Dexamethasone|Dinoprost|Docetaxel|Doxorubicin|Folfox protocol|Gentamicins|Heparin|Hydrocortisone|Ifosfamide|Irinotecan|Iron-Dextran Complex|Lidocaine|Methylprednisolone|Minocycline|Phenylbutazone|Phenytoin|Vinorelbine	37.24	37
Cholangitis	MESH:D002761		1-Naphthylisothiocyanate|Amiodarone|Ampicillin|Atorvastatin|Azathioprine|Dexamethasone|diphenylarsinic acid|Gentamicins|Ibuprofen|Lithocholic Acid|Naproxen|Phenobarbital|Sulfasalazine|Sulindac|Trichloroethylene|Ursodeoxycholic Acid	37	17
Hypospadias	MESH:D007021		Atrazine|bisphenol A|Dibutyl Phthalate|Dichlorodiphenyl Dichloroethylene|Diethylhexyl Phthalate|Ethinyl Estradiol|Flutamide|Folic Acid|Hexachlorocyclohexane|Phenobarbital|sulforaphane|Tamoxifen|Testosterone|Valproic Acid	36.88	27
Bronchitis, Chronic	MESH:D029481		Air Pollutants|Air Pollutants, Occupational|Albuterol|Asbestos|DDT|Diazinon|Dust|Malathion|Mustard Gas|Nitrogen Dioxide|Ofloxacin|Paraquat|Particulate Matter|Permethrin|Silicon Dioxide|Smoke|Tobacco Smoke Pollution	36.87	15
Mydriasis	MESH:D015878		Acetaminophen|Atropine|Benztropine|Botulinum Toxins, Type A|Carbachol|Dextroamphetamine|Ibuprofen|Ivermectin|Lidocaine|Methoxamine|Morphine|Oxidopamine|Phenylephrine|Pilocarpine|Plant Preparations|Scopolamine|tetramethylpyrazine|Trihexyphenidyl	36.67	21
Sexual Dysfunctions, Psychological	MESH:D020018		Amphetamine|Atenolol|Donepezil|Dronabinol|Ethanol|Fluoxetine|Fluvoxamine|Haloperidol|Paroxetine|Propranolol|Propylthiouracil|Sertraline|Streptozocin|Tamoxifen|Testosterone|Thalidomide|Trazodone|Valproic Acid|Valsartan|Yohimbine	36.4	70
Carcinogenesis	MESH:D063646		4-Nitroquinoline-1-oxide|9,10-Dimethyl-1,2-benzanthracene|Arsenic|Ascorbic Acid|Benzalkonium Compounds|Benzo(a)pyrene|chromium hexavalent ion|Diethylnitrosamine|dimethoxon|geraniol|Ghee|Orlistat|Quercetin|Reactive Oxygen Species|sodium arsenite|Tetradecanoylphorbol Acetate|Tobacco Smoke Pollution|usnic acid	36.33	18
Vascular Remodeling	MESH:D066253		1-(2-bromophenyl)-3-(7-cyano-3H-benzotriazol-4-yl)urea|Apigenin|bisphenol A|epigallocatechin gallate|Nanotubes, Carbon|Nicotine|nitrofen|Ovalbumin|Oxygen|Particulate Matter|Silicon Dioxide|sodium arsenite|Sodium Chloride|Sulfur Dioxide	36.24	12
Ischemic Stroke	MESH:D000083242		Air Pollutants|Aspirin|Bleomycin|Cannabinoids|Cilostazol|Cisplatin|Etoposide|Heparin|Methamphetamine|Minocycline|Nitrogen Dioxide|Ozone|Particulate Matter|Polychlorinated Biphenyls|Sulfur Dioxide	35.96	15
Polyarteritis Nodosa	MESH:D010488		Caffeine|Cyclophosphamide|Disulfiram|Enalapril|Ketorolac|Methotrexate|Methylprednisolone|Minocycline|Nifedipine|Phenytoin|Prednisolone|Propranolol|Reserpine	35.73	18
Neuromuscular Diseases	MESH:D009468		Amiodarone|Amodiaquine|Chloroquine|chloroquine diphosphate|Cisplatin|Clofibrate|Colchicine|Cyclophosphamide|Cyclosporine|Doxorubicin|Methylprednisolone|Omeprazole|Paclitaxel|PCB 180|Phenytoin|Prednisolone|Vincristine	35.72	46
Bone Diseases, Developmental	MESH:D001848		2,2',4,4',5-brominated diphenyl ether|bisphenol A|boric acid|Botulinum Toxins, Type A|Caffeine|Dexamethasone|Ethanol|Lead|Methotrexate|nonylphenol|Particulate Matter|Phenytoin|Plant Extracts|Tetrachlorodibenzodioxin|trichostatin A|Valproic Acid|Vehicle Emissions|Vitamin A	35.66	22
Hematologic Neoplasms	MESH:D019337		2-amino-3,8-dimethylimidazo(4,5-f)quinoxaline|Benzene|Busulfan|Carboplatin|Cobalt|Cyclophosphamide|Cytarabine|Daunorubicin|Decitabine|Doxorubicin|Endosulfan|Etoposide|Ifosfamide|Tetrachlorodibenzodioxin	35.64	17
Diabetes Insipidus, Nephrogenic	MESH:D018500		Amiloride|Dexamethasone|Dinoprostone|Doxorubicin|Hydrochlorothiazide|Ifosfamide|Indomethacin|Ketoprofen|Ketorolac|Lithium Chloride|Mesalamine|Methotrexate|Prostaglandins|Puromycin Aminonucleoside|Streptozocin|Tenofovir	35.25	30
Gallstones	MESH:D042882		4,4',4''-(4-propyl-((1)H)-pyrazole-1,3,5-triyl) tris-phenol|Amiodarone|Aspirin|Bile Acids and Salts|Chenodeoxycholic Acid|Clofibrate|Dichlorodiphenyl Dichloroethylene|Dipyridamole|Estradiol|Fenofibrate|Furosemide|Morphine|Tamoxifen|Ursodeoxycholic Acid	35.06	27
Deafness	MESH:D003638		Ampicillin|Aspirin|Carboplatin|Chloramphenicol|Cisplatin|cobaltous chloride|Deferoxamine|Dexamethasone|Doxorubicin|Furosemide|Gentamicins|Malathion|Mechlorethamine|Medroxyprogesterone Acetate|Paclitaxel|Polymyxin B|Propranolol|Thalidomide	35.03	37
Stereotypic Movement Disorder	MESH:D019956		Amphetamine|Aripiprazole|Dextroamphetamine|Dinoprost|Dinoprostone|Dizocilpine Maleate|Donepezil|Dronabinol|Epoprostenol|Haloperidol|Histamine H3 Antagonists|Methamphetamine|Morphine|Nicotine|Nomifensine|Pioglitazone|Plant Extracts|Valproic Acid	35.03	48
Sarcoma, Ewing	MESH:D012512		Arsenic Trioxide|Busulfan|Caffeine|Carboplatin|Cisplatin|Cyclophosphamide|Dactinomycin|Doxorubicin|Etoposide|Ifosfamide|Melphalan|Vincristine|Zoledronic Acid	35.01	23
Hypoalphalipoproteinemias	MESH:D052456		Air Pollutants|Atenolol|Chlorogenic Acid|lead acetate|Lovastatin|Niacin|Niacinamide|Particulate Matter|Pravastatin|Simvastatin|Streptozocin|tetrahydrocurcumin	34.78	16
Chorea	MESH:D002819		Acyclovir|Amphetamine|Benztropine|decamethrin|Famotidine|Fluoxetine|Flupenthixol|Haloperidol|Methamphetamine|Methotrexate|Paroxetine|Phenytoin|Procyclidine|Ranitidine|Reserpine|Sulfasalazine|Trazodone|Trihexyphenidyl|Valproic Acid|Vincristine	34.59	51
Fanconi Syndrome	MESH:D005198		Capecitabine|Carboplatin|Cisplatin|Dinoprostone|Gentamicins|Ifosfamide|Imatinib Mesylate|Indomethacin|Irinotecan|Ranitidine|Stavudine|Tacrolimus|Taurine|Tenofovir|Valproic Acid	34.52	66
Polymyositis	MESH:D017285		Ampicillin|Atorvastatin|Azathioprine|Celecoxib|Cholecalciferol|Fenofibrate|Methotrexate|Methylprednisolone|Phenylbutazone|Phenytoin|Pravastatin|Prednisolone|Simvastatin|Zidovudine	34.5	13
Skin Ulcer	MESH:D012883		Arsenic|Benzoyl Peroxide|Dimethyl Sulfoxide|Doxorubicin|Ethinyl Estradiol|Isotretinoin|Mechlorethamine|Mitomycin|Mustard Gas|Phenytoin|Pravastatin|Propylthiouracil|sangre de grado|Zinc	34.5	16
Developmental Disabilities	MESH:D002658		2,3',4,4',5-pentachlorobiphenyl|Amphetamine|Arsenic|butylbenzyl phthalate|Choline|Copper|Cyclophosphamide|Dexamethasone|Diethylhexyl Phthalate|Dust|Ethanol|Lead|Methotrexate|Phenytoin|Polychlorinated Biphenyls|Sevoflurane|Tobacco Smoke Pollution|Valproic Acid|Zidovudine	34.42	25
Endometrial Neoplasms	MESH:D016889		Azathioprine|Busulfan|Carboplatin|Cisplatin|Cyclophosphamide|daidzein|Decitabine|Dexamethasone|Diphenhydramine|Doxorubicin|Estradiol|Ethinyl Estradiol|Fenofibrate|Folic Acid|Genistein|Ifosfamide|Medroxyprogesterone Acetate|Methylnitrosourea|Paclitaxel|Progesterone|Raloxifene Hydrochloride|Tamoxifen|Tretinoin	34.15	58
Alkalosis	MESH:D000471		alfacalcidol|Amikacin|Amiloride|Ampicillin|Calcitriol|Calcium|Cisplatin|Cyclophosphamide|Fludrocortisone|Furosemide|Gentamicins|Hydrocortisone|Propranolol|Valproic Acid|Vincristine	34.07	16
Nephrosclerosis	MESH:D009400		4-(4-(3-adamantan-1-ylureido)cyclohexyloxy)benzoic acid|Chloroquine|Dibutyl Phthalate|Dietary Fats|Doxorubicin|Enalapril|honokiol|Hydrochlorothiazide|Hydrocortisone|Ibuprofen|Losartan|Metformin|Sodium Chloride, Dietary|Streptozocin|Valsartan	34.07	19
Meningitis	MESH:D008581		Acetylcysteine|Amikacin|Bupivacaine|Chloramphenicol|Cytarabine|Dexamethasone|Hydrocortisone|Ibuprofen|Indomethacin|Methotrexate|Methylprednisolone Acetate|Minocycline|Prednisolone|propiconazole|Propylthiouracil|Sulfasalazine	34.06	29
Taste Disorders	MESH:D013651		Botulinum Toxins, Type A|Doxorubicin|Enalapril|Ethinyl Estradiol|Etoricoxib|Fluorouracil|Hydrochlorothiazide|Isotretinoin|Lansoprazole|Lidocaine|Lithium Chloride|Methotrexate|Paclitaxel|Phenylbutazone|Plant Preparations|Tetracycline|Zidovudine	33.97	18
Anemia, Iron-Deficiency	MESH:D018798		Ascorbic Acid|Aspirin|Cadmium Chloride|Copper|Diclofenac|Disulfiram|Indomethacin|Iron|Iron-Dextran Complex|Naproxen|Omeprazole|Vitamin A	33.96	18
Cholecystitis	MESH:D002764		Ampicillin|Aspirin|Busulfan|Cisplatin|Clofibrate|Cyclophosphamide|Drugs, Chinese Herbal|Fluorouracil|Heparin|Indomethacin|Mitomycin|Morphine	33.96	11
Constriction, Pathologic	MESH:D003251		Dietary Fats|Fluorouracil|Ibuprofen|Indomethacin|Minocycline|Nicotine|Nitroprusside|Ouabain|Paclitaxel|Phenytoin|Sirolimus|Smoke	33.96	18
Chills	MESH:D023341		Azathioprine|Caffeine|Disulfiram|Halothane|Isoflurane|Melphalan|Methamphetamine|Methotrexate|Methylprednisolone Acetate|Naproxen|Niacin|Nifedipine|Pentoxifylline|Sulindac|Yohimbine	33.64	15
Multiple Organ Failure	MESH:D009102		Acetaminophen|Acetylcysteine|Anti-Inflammatory Agents, Non-Steroidal|Carboplatin|Colchicine|Cyclosporine|Dactinomycin|Diclofenac|Ethanol|Etoposide|Lipopolysaccharides|Mitomycin|triptolide|Valproic Acid|Zymosan	33.64	26
Akathisia, Drug-Induced	MESH:D017109		Aripiprazole|Benztropine|Diphenhydramine|Fluoxetine|Fluvoxamine|Haloperidol|Lidocaine|Metoprolol|Paroxetine|Phenytoin|Procyclidine|Propranolol|Sertraline|Sevoflurane|Tacrolimus|Tolcapone|Toluene|Trihexyphenidyl|Yohimbine	33.38	69
Back Pain	MESH:D001416		Amiodarone|Aspirin|Bupivacaine|Clofibrate|Daunorubicin|Epinephrine|Etodolac|Heparin|Ibuprofen|Lidocaine|loxoprofen|Methotrexate|Minocycline|Misoprostol|Morphine|Naproxen|Paclitaxel	33.33	29
Acne Vulgaris	MESH:D000152		Benzoyl Peroxide|Betamethasone|Dexamethasone|dienogest|Ethinyl Estradiol|Gefitinib|Isoniazid|Isotretinoin|Minocycline|Prednisolone|Tetracycline|Tobacco Smoke Pollution|Tretinoin|Vitamin A|Vitamin E|zileuton	33.32	115
Death, Sudden	MESH:D003645		Acetaminophen|Acetylcysteine|Caffeine|Disulfiram|Dobutamine|Epinephrine|Ethanol|Halothane|Hydrogen Sulfide|Isoflurane|Isoproterenol|Nifedipine|Plant Extracts|S-Adenosylmethionine|Tetracycline|Thalidomide	33.32	15
Leukemia, Lymphoid	MESH:D007945		Allopurinol|Arsenic Trioxide|Ascorbic Acid|Calcitriol|Camptothecin|Cisplatin|Cyclophosphamide|Cytarabine|Doxorubicin|mancozeb|Methotrexate|Paclitaxel|Pentoxifylline|Resveratrol|Vincristine	33.22	22
Corneal Diseases	MESH:D003316		Amiodarone|Benzalkonium Compounds|Capsaicin|Chloroquine|chloroquine diphosphate|Cytarabine|Dexamethasone|Ketoconazole|Mitomycin|Tamoxifen|Vincristine|Vitamin A	33.19	18
Gallbladder Diseases	MESH:D005705		1-Naphthylisothiocyanate|Colchicine|Ethinyl Estradiol|Famotidine|Fatty Acids, Omega-3|Fenbendazole|Nifedipine|Progesterone|S-Adenosylmethionine|Streptozocin|Thyroxine|Ursodeoxycholic Acid	33.19	7
Mercury Poisoning	MESH:D008630		Ascorbic Acid|Buthionine Sulfoximine|Copper|Curcumin|Glutathione|mangiferin|Mercuric Chloride|Mercury|methylmercuric chloride|Sodium Selenite|Succimer|Tamoxifen	33.19	34
Synovitis	MESH:D013585		Alendronate|Azathioprine|Carrageenan|Cyclophosphamide|Deferoxamine|Freund's Adjuvant|Methotrexate|Naproxen|Prednisolone|Propylthiouracil|Sulfasalazine|Tretinoin	33.19	10
Blood Platelet Disorders	MESH:D001791		Aspirin|Benzene|Busulfan|coenzyme Q10|Cyclophosphamide|Epoprostenol|Fluorouracil|Heparin|Ketoprofen|Propranolol|Silver|titanium dioxide|Valproic Acid	33.1	11
Urogenital Abnormalities	MESH:D014564		2,2',3',4,4',5-hexachlorobiphenyl|2,4,5,2',4',5'-hexachlorobiphenyl|3,4,5,3',4'-pentachlorobiphenyl|bisphenol A|Dichlorodiphenyl Dichloroethylene|Diethylhexyl Phthalate|diethyl phthalate|Estradiol|Ethinyl Estradiol|PCB 180|Tamoxifen|Tretinoin|Valproic Acid	33.1	16
Schizophrenia	MESH:D012559		Amphetamine|Aripiprazole|Benztropine|Caffeine|Cannabidiol|Cannabinoids|Copper|Cytarabine|Dextroamphetamine|Dronabinol|Eicosapentaenoic Acid|Epinephrine|Fluoxetine|Flupenthixol|Folic Acid|Haloperidol|Homocysteine|Lipopolysaccharides|Methamphetamine|Methionine|Minocycline|Norepinephrine|Phenobarbital|Plant Preparations|Procyclidine|Propranolol|Reserpine|S-Adenosylmethionine|Sertraline|Smoke|Trazodo…	33.04	144
Myasthenia Gravis	MESH:D009157		Atropine|Azathioprine|Busulfan|Chloroquine|Cyclosporine|Deferoxamine|Dexamethasone|Gold Sodium Thiomalate|Methylprednisolone|Ofloxacin|Phenytoin|Pravastatin|Prednisolone|Sertraline|Simvastatin|Tacrolimus|Trihexyphenidyl	33.02	26
Epilepsies, Myoclonic	MESH:D004831		Acyclovir|Amphetamine|Atropine|Cannabidiol|Carbachol|Diclofenac|Hexachlorocyclohexane|Isoniazid|Morphine|Phenobarbital|Phenytoin|Prednisolone|sodium bisulfite|Testosterone|Trichloroethylene|Valproic Acid	32.97	27
Wounds and Injuries	MESH:D014947		acteoside|Carnosine|Dexamethasone|Drugs, Chinese Herbal|Hydrogen Peroxide|Isoniazid|lupeol|Lysophosphatidylcholines|Mitomycin|Niacin|Plant Extracts|Plant Oils|Resveratrol|sphingosine 1-phosphate|trichostatin A|Zinc Oxide	32.97	13
Postoperative Nausea and Vomiting	MESH:D020250		Acetaminophen|Anti-Inflammatory Agents, Non-Steroidal|Atropine|Bupivacaine|Celecoxib|Dexamethasone|Dextromethorphan|Epinephrine|Gentamicins|Isoflurane|Lidocaine|lornoxicam|Methylprednisolone|Morphine|Scopolamine|Sevoflurane	32.62	26
Puberty, Delayed	MESH:D011628		Ascorbic Acid|Atrazine|bisphenol A|Chlordecone|chromium hexavalent ion|Dexamethasone|Flame Retardants|Glyphosate|JP8 aviation fuel|lipopolysaccharide, E coli O55-B5|T-2 Toxin|Tamoxifen|Tetrachlorodibenzodioxin	32.53	15
Diabetic Foot	MESH:D017719		apigenin-6,8-di-C-glycopyranoside|baicalin|Dietary Fats|Dietary Sugars|Gentamicins|Glutathione|sarpogrelate|Streptozocin|Thalidomide	32.48	7
Scoliosis	MESH:D012600		2,3-dibromopropyl-2,4,6-tribromophenyl ether|2-tert-butylhydroquinone|4,4'-hexafluorisopropylidene diphenol|bisphenol A|Caffeine|Diquat|Glucose|isoliquiritigenin|Resveratrol|Tetrachlorodibenzodioxin|Thalidomide|Tretinoin	32.47	11
Scotoma	MESH:D012607		Chloroquine|Deferoxamine|Disulfiram|Epinephrine|Folic Acid|Heparin|Irbesartan|Isoniazid|Ketorolac|Methotrexate|Methylprednisolone Acetate|Paclitaxel	32.47	17
Lymphoma, T-Cell	MESH:D016399		2-amino-1-methyl-6-phenylimidazo(4,5-b)pyridine|3-(4-methylphenylsulfonyl)-2-propenenitrile|Busulfan|Cisplatin|Curcumin|Cyclophosphamide|Cytarabine|Doxorubicin|Ethylnitrosourea|Etoposide|Gemcitabine|Melphalan|Methotrexate|Quercetin|Vincristine	32.41	11
Attention Deficit and Disruptive Behavior Disorders	MESH:D019958		bisphenol A|Cadmium|Fluvoxamine|Lead|Manganese|Nicotine|Paroxetine|Propranolol|Succimer|Tobacco Smoke Pollution|Valproic Acid	32.27	7
Overweight	MESH:D050177		bisphenol A|Cadmium|DDT|Dichlorodiphenyl Dichloroethylene|Diethylhexyl Phthalate|Hexachlorobenzene|Manganese|mono-isobutyl phthalate|o,p'-DDT|Particulate Matter|Polychlorinated Biphenyls	32.27	8
Psoriasis	MESH:D011565		Anthralin|Azathioprine|Betamethasone|Calcitriol|Coal Tar|Colchicine|Cyclosporine|Folic Acid|Isotretinoin|Methotrexate|Minocycline|oxymatrine|Phenylbutazone|Prednisolone|Qingdai compound|Sirolimus|Sulfasalazine|Tacrolimus|Tetracycline|Tobacco Smoke Pollution|Tretinoin|Troglitazone|Vitamin A	32.05	113
Infant, Newborn, Diseases	MESH:D007232		Acetylcysteine|Aspirin|DDT|Gentamicins|Heparin|Indomethacin|Ketoprofen|Melatonin|Oxygen|Phenytoin|Propranolol|Propylthiouracil|Tetrachlorodibenzodioxin|Tetracycline|Vitamin A	32.03	19
Conduct Disorder	MESH:D019955		Air Pollutants|bisphenol A|Dextroamphetamine|Diphenhydramine|Fluoxetine|Haloperidol|Lead|Methamphetamine|Nicotine|Particulate Matter|Tobacco Smoke Pollution|Trazodone|Valproic Acid	31.98	13
Kidney Cortex Necrosis	MESH:D007673		4-phenylbutyric acid|Amphetamine|Carbon Tetrachloride|Cisplatin|Doxorubicin|Enalapril|Gentamicins|Ibuprofen|Mercuric Chloride|Mitomycin|naringenin|Puromycin|tetramethylpyrazine	31.98	11
Lameness, Animal	MESH:D007794		1-Methyl-4-phenyl-1,2,3,6-tetrahydropyridine|3-nitropropionic acid|Acrylamide|cyfluthrin|cyhalothrin|cypermethrin|decamethrin|diallyl trisulfide|n-hexane|Rotenone|Rutin|Thiram	31.8	14
Small Cell Lung Carcinoma	MESH:D055752		Arsenic|Carboplatin|Cisplatin|Cyclophosphamide|Doxorubicin|Etoposide|Gemcitabine|Ifosfamide|Imatinib Mesylate|Irinotecan|Methotrexate|Nicotine|Paclitaxel|Radon|shikonin|Thalidomide|Topotecan|Vincristine	31.67	34
Nystagmus, Pathologic	MESH:D009759		Celecoxib|chloroquine diphosphate|Cytarabine|Dexamethasone|Fluoxetine|Lidocaine|Melatonin|Metformin|Methotrexate|Minocycline|Morphine|Nicotine|Phenobarbital|Phenytoin|Tacrolimus|Valproic Acid	31.63	59
Anti-Neutrophil Cytoplasmic Antibody-Associated Vasculitis	MESH:D056648		Allopurinol|Atorvastatin|Azathioprine|Cyclophosphamide|Isotretinoin|Methylprednisolone|Minocycline|Phenytoin|Prednisolone|Propylthiouracil|Sulfasalazine	31.43	55
Heartburn	MESH:D006356		Alendronate|Aspirin|Capsaicin|Famotidine|Hydrochloric Acid|Indomethacin|Lansoprazole|Minocycline|Omeprazole|Phenylbutazone|Ranitidine	31.43	17
Obsessive-Compulsive Disorder	MESH:D009771		Aripiprazole|Asbestos|Azathioprine|Dexamethasone|Dextroamphetamine|Estradiol|Fluoxetine|Fluvoxamine|Isoniazid|Methamphetamine|Nicotine|Paroxetine|Prednisolone|Sertraline|Tobacco Smoke Pollution|Trazodone	31.31	73
Burkitt Lymphoma	MESH:D002051		Arsenic Trioxide|Artesunate|Cyclophosphamide|Cytarabine|Daunorubicin|Dexamethasone|Doxorubicin|Etoposide|Hydrocortisone|Ifosfamide|Melphalan|Methotrexate|Prednisolone|Vincristine	31.18	17
Hepatitis, Autoimmune	MESH:D019693		Atorvastatin|Azathioprine|celastrol|Imatinib Mesylate|Indomethacin|Melatonin|Mercuric Chloride|Methylprednisolone|Minocycline|Phytochemicals|Plant Preparations|Prednisolone|Trichloroethylene|Troglitazone	31.18	28
Tourette Syndrome	MESH:D005879		4-iodo-2,5-dimethoxyphenylisopropylamine|Aripiprazole|Benztropine|Cannabidiol|Cannabinoids|Dextroamphetamine|Dronabinol|Fluoxetine|Fluvoxamine|gastrodin|Haloperidol|Nicotine|Phenobarbital|Scopolamine	31.18	28
Ear Diseases	MESH:D004427		Acetylcysteine|Carboplatin|Chloroquine|Cisplatin|Deferoxamine|Ethanol|Furosemide|Gentamicins|Isotretinoin|Mitomycin|SB 216763|Tretinoin	31.17	15
Erythema Multiforme	MESH:D004892		Alendronate|Ampicillin|Lidocaine|Methylprednisolone|Paclitaxel|Phenobarbital|Phenytoin|Prednisolone|Sertraline|Thalidomide|Thiram|Valproic Acid	31.17	9
Infant, Premature, Diseases	MESH:D007235		Caffeine|Cytarabine|Daunorubicin|Dexamethasone|Enalapril|Etoposide|Furosemide|Ibuprofen|Indomethacin|Isotretinoin|Naproxen|Phenobarbital	31.17	27
Sexual Dysfunction, Physiological	MESH:D012735		Cisplatin|Corticosterone|Cytarabine|Dinoprostone|Estradiol|Finasteride|Fluorouracil|Hydrochlorothiazide|Indomethacin|Lidocaine|Metoprolol|Paroxetine|Propranolol|Sertraline|Testosterone|Trazodone|Yohimbine	31	29
Diabetic Angiopathies	MESH:D003925		Acetylcysteine|Aspirin|Cyclic AMP|Dietary Fats|Enalapril|Metformin|Niacin|Pioglitazone|Resveratrol|Rosiglitazone|Streptozocin|Superoxides|Thioctic Acid|Troglitazone	30.77	13
Body-Weight Trajectory	MESH:D000077962		Cadmium|Copper|Gliotoxin|Lead|Manganese|Mercury|Nickel|perfluorooctanoic acid|Quercetin|Zinc	30.72	3
Hodgkin Disease	MESH:D006689		Benzene|Bleomycin|Busulfan|Cisplatin|Cyclophosphamide|Cytarabine|Doxorubicin|Etoposide|Gemcitabine|Ifosfamide|Mechlorethamine|Melphalan|Methotrexate|Methylprednisolone|Phenytoin|Prednisolone|sodium arsenite|Streptozocin|Vincristine	30.61	47
Chromosomal Instability	MESH:D043171		4-biphenylamine|bisphenol A|Camptothecin|chromium hexavalent ion|deoxynivalenol|Estradiol|Etoposide|Glucose|Metformin|Niacin|Paclitaxel|titanium dioxide	30.57	9
Polycystic Ovary Syndrome	MESH:D011085		Ascorbic Acid|Dibutyl Phthalate|Diethylhexyl Phthalate|Dihydrotestosterone|Estradiol|Ethinyl Estradiol|Flutamide|Folic Acid|Glutathione|Glyphosate|Lutein|Metformin|N(1)-methylnicotinamide|Niacinamide|Orlistat|perfluorooctane sulfonic acid|Progesterone|Resveratrol|Rosiglitazone|Selenium|Simvastatin|Testosterone|Troglitazone|Valproic Acid|Vitamin E|Zinc	30.5	27
Mitral Valve Insufficiency	MESH:D008944		Cyclophosphamide|Dipyridamole|Dobutamine|Enalapril|Furosemide|Iodine|Isoflurane|Isoproterenol|Melphalan|Mesalamine|Nitroprusside|Prednisolone|Serotonin	30.48	13
Cardiac Output, Low	MESH:D002303		Dichlorodiphenyl Dichloroethylene|Dobutamine|Doxorubicin|Epinephrine|Furosemide|Halothane|Nitroprusside|Norepinephrine|Ouabain|Oxygen|Propranolol|sulforaphane|Urethane|Yohimbine	30.38	22
Stupor	MESH:D053608		Acyclovir|Amphetamine|Aspirin|Atropine|Disulfiram|Donepezil|Ethanol|Haloperidol|Ivermectin|Melatonin|Methotrexate|Morphine|Scopolamine|Sulfasalazine|Toluene|Valproic Acid	30.12	35
Hydrocephalus	MESH:D006849		Caffeine|Chloramphenicol|Cuprizone|Doxorubicin|Folic Acid|Furosemide|Heparin|Isotretinoin|Mechlorethamine|Particulate Matter|Tretinoin|Valproic Acid|Vitamin A	30.02	19
Dehydration	MESH:D003681		Arsenic Trioxide|Ascorbic Acid|Aspirin|Cisplatin|Dexamethasone|Doxorubicin|Fluorouracil|Furosemide|Gemcitabine|Irinotecan|Oxaliplatin|Vorinostat	30	10
Blepharoptosis	MESH:D001763		Aripiprazole|Botulinum Toxins, Type A|Bungarotoxins|Epinephrine|Gold Sodium Thiomalate|Haloperidol|Lidocaine|Nomifensine|Paraquat|Paroxetine|Phenytoin|Plant Extracts|Reserpine|Vincristine	29.99	25
Autonomic Nervous System Diseases	MESH:D001342		Acrolein|Atenolol|Bleomycin|Calcitriol|Carboplatin|Cisplatin|Dexamethasone|Ethanol|Gemcitabine|Hydrocortisone|Phenobarbital|Propranolol|Vincristine|Vinorelbine|Yohimbine	29.93	15
Dysphonia	MESH:D055154		Benztropine|Betamethasone|Budesonide|Dexamethasone|Fluoxetine|Lidocaine|Methylprednisolone|Paroxetine|Trihexyphenidyl|Valproic Acid|Vincristine	29.93	10
Liver Diseases, Alcoholic	MESH:D008108		Colchicine|Ethanol|Iron|p-coumaric acid|Plant Extracts|Propylthiouracil|Resveratrol|Silymarin|sodium boranocarbonate|Vitamin A|Vitamin E	29.93	21
Osteolysis	MESH:D010014		alpha-Tocopherol|Celecoxib|corilagin|Docetaxel|Imatinib Mesylate|Lipopolysaccharides|morusin|Paclitaxel|Simvastatin|Thalidomide|Zoledronic Acid	29.93	8
Bronchopulmonary Dysplasia	MESH:D001997		Betamethasone|Budesonide|Dexamethasone|Furosemide|Indomethacin|Methylprednisolone|Oxygen|Tobacco Smoke Pollution|Tretinoin|Vitamin A	29.77	34
Scleroderma, Diffuse	MESH:D045743		Azathioprine|Benzene|Bleomycin|Cyclophosphamide|Doxorubicin|Gemcitabine|lenabasum|Paclitaxel|Prednisolone|Trichloroethylene	29.77	9
Anhedonia	MESH:D059445		Chlorpyrifos|Corticosterone|Dexamethasone|Diazinon|Dronabinol|Fluoxetine|geraniol|Nicotine|Plant Extracts|Tobacco Smoke Pollution	29.76	9
Hyperprolactinemia	MESH:D006966		Aripiprazole|Azathioprine|bisphenol A|Cisplatin|Cyclosporine|Cytarabine|Drugs, Chinese Herbal|Estradiol|Famotidine|Fluoxetine|Haloperidol|Methylprednisolone|Mifepristone|Progesterone|Ranitidine|Reserpine|Yohimbine	29.71	50
Ocular Motility Disorders	MESH:D015835		Benztropine|Carboplatin|Cisplatin|Diphenhydramine|Fluorouracil|Fluoxetine|Haloperidol|Methotrexate|Phenobarbital|Phenytoin|Propranolol|Tacrolimus|Thalidomide|Trihexyphenidyl|Valproic Acid	29.61	21
Anemia, Sideroblastic	MESH:D000756		Ascorbic Acid|Busulfan|Chloramphenicol|Dexamethasone|Folic Acid|Ifosfamide|Iron|Isoniazid|Manganese|manganese chloride|Pentoxifylline|Progesterone|Superoxides	29.58	15
Cryptorchidism	MESH:D003456		2,2',4,4'-tetrabromodiphenyl ether|Atrazine|DDT|Dibutyl Phthalate|Dichlorodiphenyl Dichloroethylene|Diethylhexyl Phthalate|Endosulfan|Flutamide|Genistein|Hexachlorobenzene|Methyltestosterone|Testosterone|Tretinoin	29.58	14
Low Back Pain	MESH:D017116		Betamethasone|Bupivacaine|Capsaicin|Diclofenac|Etoricoxib|Ibuprofen|Ketoprofen|Lidocaine|lornoxicam|Methylprednisolone|Methylprednisolone Acetate|Morphine|Naproxen	29.58	15
Lupus Nephritis	MESH:D008181		arsenic disulfide|Azathioprine|Cyclophosphamide|Dexamethasone|Heparin|Isoniazid|Lipopolysaccharides|Methylprednisolone|Pentoxifylline|Prednisolone|Propylthiouracil|Protein Kinase Inhibitors|Tacrolimus	29.58	18
Leukemia, Promyelocytic, Acute	MESH:D015473		alpha-Tocopherol|Arsenic|arsenic disulfide|Arsenic Trioxide|arsenite|Buthionine Sulfoximine|caffeic acid phenethyl ester|Calcitriol|Cholesterol|Cytarabine|Daunorubicin|Dexamethasone|Etoposide|Genistein|Methotrexate|Prednisolone|Resveratrol|sodium arsenite|Tretinoin|Vincristine	29.55	277
Erythema Nodosum	MESH:D004893		Azathioprine|Chlorpheniramine|Cytarabine|Estradiol|Isotretinoin|Lidocaine|Minocycline|Ofloxacin|Omeprazole|Prednisolone|Thalidomide|Tretinoin	29.47	20
Goiter	MESH:D006042		Acrylamide|Amiodarone|Cobalt|Flame Retardants|hexabromocyclododecane|Indomethacin|Iodine|nimesulide|Potassium Iodide|Propylthiouracil|Resveratrol|Thyroxine	29.47	13
Micrognathism	MESH:D008844		Isotretinoin|Methotrexate|Mifepristone|Misoprostol|Phenobarbital|Phenytoin|Tretinoin|Valproic Acid|Vitamin E	29.43	7
Scleroderma, Systemic	MESH:D012595		Azathioprine|Bleomycin|Cannabinoids|Cyclophosphamide|Formaldehyde|Imatinib Mesylate|lenabasum|Methylprednisolone|Prednisolone|Resveratrol|Rosiglitazone|Silicon Dioxide|sphingosine 1-phosphate|Tacrolimus|Trichloroethylene	29.3	17
Deglutition Disorders	MESH:D003680		Alendronate|Benztropine|Budesonide|Cytarabine|Diphenhydramine|Disulfiram|Donepezil|Furosemide|Gemcitabine|Haloperidol|Levamisole|Methotrexate|Omeprazole|Tacrolimus|Valproic Acid|Vincristine	29.29	24
Hearing Loss, Bilateral	MESH:D006312		Amikacin|Bortezomib|Chloramphenicol|Deferoxamine|Furosemide|Gentamicins|Methylprednisolone|Paclitaxel|Propylthiouracil|Stavudine|Tacrolimus|Vincristine|Vinorelbine	29.15	18
Leiomyoma	MESH:D007889		Atrazine|Clofibrate|Curcumin|Estradiol|Formaldehyde|Genistein|mono-(2-ethylhexyl)phthalate|monobutyl phthalate|Nifedipine|perfluorooctane sulfonic acid|Progesterone|Raloxifene Hydrochloride|Tamoxifen	29.15	12
Medulloblastoma	MESH:D008527		3,4-dihydroxybenzohydroxamic acid|Arsenic Trioxide|Bortezomib|Busulfan|Carboplatin|Cisplatin|Cyclophosphamide|Cytarabine|Estradiol|Etoposide|Melphalan|Methotrexate|Polycyclic Aromatic Hydrocarbons|Temozolomide|Tretinoin|Vincristine|Vorinostat	28.99	25
Autism Spectrum Disorder	MESH:D000067877		2,4,5,2',4',5'-hexachlorobiphenyl|8-Hydroxy-2'-Deoxyguanosine|Acetaminophen|Air Pollutants|Aluminum|Arsenic|benzidine|bisphenol A|Cadmium|chlorobenzene|Chlorpyrifos|Copper|decamethrin|Diazinon|Glyphosate|Lead|Malathion|Manganese|Mercury|monobutyl phthalate|Nitric Oxide|Nitrogen Dioxide|Particulate Matter|PCB 180|perfluorooctane sulfonic acid|perfluorooctanoic acid|Permethrin|Polychlorinated Biphe…	28.97	38
Graft vs Host Disease	MESH:D006086		Azathioprine|Cyclophosphamide|Cyclosporine|Everolimus|Methotrexate|Methylprednisolone|Prednisolone|Sirolimus|Tacrolimus|Tetrachlorodibenzodioxin|Thalidomide|Vorinostat	28.95	52
Vascular System Injuries	MESH:D057772		8-epi-prostaglandin F2alpha|Acetaminophen|Acrolein|Cadmium Chloride|Copper|Cyclosporine|Nitric Oxide|Oxygen|Particulate Matter|Sulfasalazine|tanshinone|Valsartan	28.95	11
Abducens Nerve Diseases	MESH:D020434		Capecitabine|Cyclosporine|Cytarabine|Lidocaine|Methotrexate|Methylprednisolone|Minocycline|Misoprostol|Tretinoin|Vincristine	28.9	19
Esophagitis, Peptic	MESH:D004942		alpha-Tocopherol|Bile Acids and Salts|Deferoxamine|Famotidine|Hydrochloric Acid|Lansoprazole|Omeprazole|platycodin D|Quercetin|Ranitidine	28.9	17
Peripheral Arterial Disease	MESH:D058729		Air Pollutants|Arsenic|Aspirin|bisphenol A|Cadmium|lipoxin A4|Pentoxifylline|perfluorooctanoic acid|sarpogrelate|Vehicle Emissions	28.9	10
HIV Infections	MESH:D015658		3,4-dihydroxybenzohydroxamic acid|AICA ribonucleotide|Amphetamine|arzanol|Ascorbic Acid|Catechin|chloroquine diphosphate|Dronabinol|Ethanol|Iron|Isoniazid|mangiferin|Melitten|Methamphetamine|Nickel|Plant Extracts|Resveratrol|Stavudine|Tenofovir|terameprocol|Thalidomide|Tobacco Smoke Pollution|Vitamin A|Vitamin E|Zidovudine	28.86	89
Uveitis	MESH:D014605		Capsaicin|Cyclosporine|Deferoxamine|Dexamethasone|dexamethasone 21-phosphate|lipopolysaccharide, E. coli O26-B6|Lipopolysaccharides|Lutein|Methotrexate|Prednisolone|Sirolimus|sorbinil|Zymosan	28.74	11
Dystocia	MESH:D004420		2,2',3',4,4',5-hexachlorobiphenyl|2,3',4,4',5-pentachlorobiphenyl|2,4,5,2',4',5'-hexachlorobiphenyl|3,4,3',4'-tetrachlorobiphenyl|3,4,5,3',4',5'-hexachlorobiphenyl|3,4,5,3',4'-pentachlorobiphenyl|Morphine|PCB 180	28.72	2
Glucose Metabolism Disorders	MESH:D044882		Air Pollutants|bisphenol A|Cadmium|Dichlorodiphenyl Dichloroethylene|Ethanol|Mangifera indica extract|Methotrexate|Nicotine|Particulate Matter|Polychlorinated Biphenyls|Troglitazone	28.63	11
Photophobia	MESH:D020795		Amiodarone|Aspirin|Cytarabine|Dipyridamole|Melatonin|Mitomycin|Mustard Gas|Plant Preparations|Scopolamine|Sulfasalazine|Sulindac	28.63	18
Methemoglobinemia	MESH:D008708		3,4-dichloroaniline|4-biphenylamine|Acetaminophen|Chloroquine|Famotidine|Glutathione|Lidocaine|Nitric Oxide|Phenacetin|Phenetidine|Ranitidine|Sulfasalazine|Thalidomide|Zidovudine	28.57	14
Agricultural Workers' Diseases	MESH:D000382		2,4-Dichlorophenoxyacetic Acid|Atrazine|Carbon Tetrachloride|Chlorpyrifos|cypermethrin|DDT|Diazinon|Dichlorodiphenyl Dichloroethylene|Dimethoate|Glyphosate|Hexachlorocyclohexane|Malathion|mancozeb|Paraquat|Permethrin|Rotenone|tetrachloroisophthalonitrile	28.53	41
Cushing Syndrome	MESH:D003480		Azathioprine|Corticosterone|Desoxycorticosterone|Dexamethasone|Hydrocortisone|Ketoconazole|Lead|Medroxyprogesterone Acetate|Methylprednisolone Acetate|Mifepristone|Mitotane|Prednisolone	28.46	18
Dysuria	MESH:D053159		Aspirin|Busulfan|Cisplatin|Cyclophosphamide|Cyclosporine|Doxorubicin|Estradiol|Fluorouracil|Methotrexate|Paclitaxel|Phenacetin|Ursodeoxycholic Acid	28.46	11
Neointima	MESH:D058426		Copper|Enalapril|Hydrogen Peroxide|Losartan|Minocycline|Nebivolol|Resveratrol|Rosiglitazone|Sirolimus|theaflavin-3,3'-digallate|Valsartan|Zidovudine	28.46	15
Osteoporosis, Postmenopausal	MESH:D015663		Alendronate|alfacalcidol|apigenin-6,8-di-C-glycopyranoside|Calcitriol|Calcium|Cholecalciferol|Drugs, Chinese Herbal|Estradiol|Genistein|Quercetin|Raloxifene Hydrochloride|Resveratrol	28.46	22
Paraplegia	MESH:D010264		Betamethasone|Bupivacaine|Cytarabine|Dizocilpine Maleate|Doxorubicin|Heparin|Hydrocortisone|Mechlorethamine|Methotrexate|Methylprednisolone|Prednisolone|Vincristine	28.46	17
Urologic Diseases	MESH:D014570		Acetaminophen|Buthionine Sulfoximine|Cyclophosphamide|cypermethrin|DDT|Diazinon|Dichlorodiphenyl Dichloroethylene|Ifosfamide|Medroxyprogesterone Acetate|Ouabain|Phenacetin|Streptozocin|Thalidomide	28.34	12
Bronchiolitis	MESH:D001988		Air Pollutants|Asbestos, Serpentine|Epinephrine|Mechlorethamine|Nanotubes, Carbon|nickel chloride|Ovalbumin|Ozone|Particulate Matter	28.27	7
Mononeuropathies	MESH:D020422		Cyclophosphamide|Fluorouracil|Methamphetamine|Methylprednisolone|Pravastatin|Prednisolone|Simvastatin|Tretinoin|Vincristine	28.27	8
Precursor T-Cell Lymphoblastic Leukemia-Lymphoma	MESH:D054218		3,3'-diindolylmethane|Arsenic|Cyclophosphamide|Cyclosporine|Cytarabine|Daunorubicin|Dexamethasone|Doxorubicin|Etoposide|Hydrocortisone|Methotrexate|Prednisolone|Resveratrol|Sirolimus|Vincristine	28.12	11
Conjunctival Diseases	MESH:D003229		Amodiaquine|Aspirin|cyhalothrin|Dinoprostone|Flufenamic Acid|Gentamicins|Ibuprofen|Indomethacin|Isotretinoin|Pilocarpine	28.11	8
Hypoxia-Ischemia, Brain	MESH:D020925		Blood Glucose|caffeic acid phenethyl ester|cobaltous chloride|Dexamethasone|Fluoxetine|Lipopolysaccharides|Lithium Chloride|Methamphetamine|Ouabain|Oxygen	28.11	9
Macular Edema	MESH:D008269		Chloroquine|Deferoxamine|Docetaxel|Epinephrine|Glucose|Melatonin|Methylprednisolone Acetate|Niacin|Tamoxifen|Zidovudine	28.11	10
Prostatitis	MESH:D011472		bisphenol A|Capsaicin|epigallocatechin gallate|Estradiol|Genistein|indole-3-carbinol|Methyltestosterone|Plant Extracts|Tamoxifen|Testosterone	28.11	7
Thyrotoxicosis	MESH:D013971		Amiodarone|Cholecalciferol|Dexamethasone|Iodine|Melatonin|Methylprednisolone|Potassium Iodide|Propranolol|Propylthiouracil|Thyroxine	28.11	27
Amnesia, Retrograde	MESH:D000648		Dexamethasone|Dizocilpine Maleate|Methylprednisolone|nefiracetam|Plant Extracts|Propranolol|Saponins|Scopolamine|Serotonin|Triterpenes|Valproic Acid	28.04	9
Hypercalciuria	MESH:D053565		Alendronate|Calcitriol|Calcium, Dietary|Cholecalciferol|Dexamethasone|Flurbiprofen|Furosemide|Gentamicins|Hydrochlorothiazide|Ketoconazole|seocalcitol|Tacrolimus	28	31
Unconsciousness	MESH:D014474		Azathioprine|Ceruletide|Diclofenac|Donepezil|Epinephrine|Ethanol|Hexachlorocyclohexane|Metformin|Methotrexate|Mifepristone|Morphine|Paroxetine|Tacrolimus|Valproic Acid|Yohimbine	27.84	18
Abortion, Spontaneous	MESH:D000022		Acyclovir|Air Pollutants|Air Pollutants, Occupational|anandamide|Arsenic|Chlorpyrifos|DDT|Dichlorodiphenyl Dichloroethylene|Diethylhexyl Phthalate|Dinoprostone|Genistein|Heparin|Imatinib Mesylate|Isotretinoin|Metformin|Mifepristone|Misoprostol|perfluorooctanoic acid|Propylthiouracil|sodium arsenite|tetrachloroisophthalonitrile|Vehicle Emissions|Zinc Oxide	27.69	27
Cystic Fibrosis	MESH:D003550		Acetylcysteine|Amikacin|Docosahexaenoic Acids|Glutathione|Ibuprofen|Lansoprazole|Methotrexate|Nifedipine|Ofloxacin|Pioglitazone|Simvastatin|Ursodeoxycholic Acid|zafirlukast	27.59	8
Nephrocalcinosis	MESH:D009397		Acetaminophen|alfacalcidol|Aspirin|Calcitriol|Calcium|Cyclosporine|Furosemide|Orlistat|Phenacetin|Sirolimus|Sulindac|Tacrolimus	27.55	36
Cardiac Tamponade	MESH:D002305		Cyclophosphamide|Cytarabine|Dexamethasone|Gemcitabine|Heparin|Lansoprazole|Methotrexate|Sirolimus|Sulfasalazine|Thalidomide	27.38	17
Osteomalacia	MESH:D010018		Aluminum|Aluminum Hydroxide|Cadmium|Calcitriol|Cholecalciferol|Folic Acid|Ifosfamide|Phenobarbital|Phenytoin|Tenofovir	27.38	13
Arsenic Poisoning	MESH:D020261		Air Pollutants|Arsenic|Arsenicals|Arsenic Trioxide|Ascorbic Acid|boric acid|Curcumin|diallyl trisulfide|dimethylarsinous acid|diphenylarsinic acid|monomethylarsonous acid|Plant Preparations|Resveratrol|Selenium|sodium arsenite|Sodium Selenite|Taurine|Vitamin E	27.34	50
Carcinoma, Large Cell	MESH:D018287		Adenosine Triphosphate|Cisplatin|Cyclophosphamide|Gemcitabine|Ifosfamide|Paclitaxel|Radon|Vinorelbine	27.14	6
Leukemia, Plasma Cell	MESH:D007952		Bortezomib|Cyclophosphamide|Daunorubicin|Melphalan|Phenylbutazone|Prednisolone|Thalidomide|Vincristine	27.14	6
Stomatitis, Aphthous	MESH:D013281		Colchicine|Cyclosporine|Levamisole|Losartan|Methotrexate|Sirolimus|Tacrolimus|Thalidomide	27.13	8
Insect Bites and Stings	MESH:D007299		Chlorpheniramine|cyhalothrin|cypermethrin|decamethrin|Epinephrine|Permethrin|sangre de grado	27.04	6
Parakeratosis	MESH:D010241		2-(1'H-indole-3'-carbonyl)thiazole-4-carboxylic acid methyl ester|Aerosols|alpha-naphthoflavone|beta-Naphthoflavone|Butylated Hydroxyanisole|Tetrachlorodibenzodioxin|Tobacco Smoke Pollution	27.03	4
Neuroectodermal Tumors, Primitive	MESH:D018242		Acetaldehyde|Benzene|chromium hexavalent ion|ethylbenzene|Formaldehyde|Lead|Phenytoin|Selenium|Styrene|Toluene|Trichloroethylene	26.95	2
Adrenal Cortex Diseases	MESH:D000303		Atrazine|Caffeine|Dexamethasone|Ethanol|Ketoconazole|lipopolysaccharide, Escherichia coli O111 B4|Lycopene|Medroxyprogesterone Acetate|Mitotane|Resveratrol	26.71	10
Kidney Diseases, Cystic	MESH:D052177		Enalapril|ferric nitrilotriacetate|Furosemide|Glyphosate|Indomethacin|Masoprocol|Phenylbutazone|Sodium|Streptozocin|Tetracycline	26.71	7
Nose Diseases	MESH:D009668		Acrolein|Aspirin|Capsaicin|cobaltous chloride|Diacetyl|Hydrochloric Acid|Lipopolysaccharides|Propylthiouracil|Salicylic Acid|Tobacco Smoke Pollution	26.71	12
Retinal Degeneration	MESH:D012162		benphothiamine|Deferoxamine|Fenretinide|Iron|mancozeb|Methylnitrosourea|Niacin|Ofloxacin|Paraquat|Rotenone|Streptozocin|ursodoxicoltaurine|Vincristine|Zinc	26.69	18
Dysgeusia	MESH:D004408		Azathioprine|Dipyridamole|Docetaxel|Enalapril|Lidocaine|Losartan|Nifedipine|Paclitaxel|PCB 180|Propylthiouracil|Zinc	26.45	12
Neuroleptic Malignant Syndrome	MESH:D009459		Acetaminophen|Amphetamine|Aripiprazole|Benztropine|Diphenhydramine|Donepezil|Flupenthixol|Fluvoxamine|Haloperidol|Nomifensine|Paroxetine|Phenobarbital|Phenytoin|Procyclidine|Propranolol|Rivastigmine	26.39	60
Hyperesthesia	MESH:D006941		Acetaminophen|Caffeine|cyhalothrin|cypermethrin|decamethrin|Dinoprostone|icatibant|Indomethacin|Morphine	26.37	5
Muscle Hypotonia	MESH:D009123		Aspirin|Cholecalciferol|Copper|Dizocilpine Maleate|Lidocaine|Methotrexate|Mifepristone|Misoprostol|Morphine|Plant Extracts|Valproic Acid|Vincristine	26.3	13
Granulomatosis with Polyangiitis	MESH:D014890		Azathioprine|Cyclophosphamide|Cyclosporine|Dust|Etoposide|Methotrexate|Methylprednisolone|Prednisolone|Propylthiouracil|Silicon Dioxide	26.09	18
Neuritis	MESH:D009443		Azathioprine|Doxorubicin|Fluorouracil|Isoniazid|Lidocaine|Oxaliplatin|Paclitaxel|Tetracycline|Thalidomide|Vinorelbine	26.09	11
Fish Diseases	MESH:D005393		beta-Naphthoflavone|bisphenol S|Chlorpyrifos|Dioctyl Sulfosuccinic Acid|epigallocatechin gallate|Formaldehyde|Ivermectin|mangiferin|Mannans|Polycyclic Aromatic Hydrocarbons|Resveratrol	25.97	13
Heart Septal Defects, Atrial	MESH:D006344		Air Pollutants|Epoprostenol|Ethanol|Homocysteine|Ozone|Paroxetine|Particulate Matter|Phenobarbital|Phenytoin|Sulfur Dioxide|Valproic Acid	25.97	9
Kidney Calculi	MESH:D007669		Allopurinol|Calcitriol|Dexamethasone|Furosemide|Glutathione|Methionine|Phenytoin|Phytic Acid|Reactive Oxygen Species|Resveratrol|Streptozocin|Sulfasalazine|Ticrynafen|Vitamin E	25.86	25
Pleural Neoplasms	MESH:D010997		Asbestos|Asbestos, Amphibole|Asbestos, Crocidolite|Asbestos, Serpentine|Cisplatin|Doxorubicin|fluor-edenite|Tamoxifen	25.86	6
Speech Disorders	MESH:D013064		Deferoxamine|Dextromethorphan|Diphenhydramine|diphenylarsinic acid|Disulfiram|Docetaxel|Lidocaine|Methamphetamine|Methotrexate|Morphine|Phenobarbital|Phenytoin|Tacrolimus|Valproic Acid	25.86	32
Teratoma	MESH:D013724		Cisplatin|Cyclophosphamide|Dactinomycin|Methotrexate|Quercetin|Resveratrol|Temozolomide|Vincristine	25.85	6
Microcephaly	MESH:D008831		bisphenol A|Busulfan|Cytarabine|Estradiol|Ethanol|Fluorouracil|Glyphosate|Methylnitrosourea|nonylphenol|Phenobarbital|Phenytoin|Tretinoin|Valproic Acid|Vitamin A	25.59	17
Tauopathies	MESH:D024801		Betamethasone|bisphenol A|Camptothecin|Cholesterol|Daunorubicin|Dietary Fats|Paclitaxel|Rotenone|Selenium	25.57	4
Mobility Limitation	MESH:D051346		1-Methyl-4-phenyl-1,2,3,6-tetrahydropyridine|Acrylamide|Air Pollutants|Chlorpyrifos|Histamine|Mercury|Nickel|Paclitaxel|Permethrin	25.56	7
Diabetes, Gestational	MESH:D016640		Aluminum|Antimony|Arsenic|Atrazine|Cadmium|Diazinon|Glutathione|Glyburide|Metformin|Nitric Oxide|perfluorooctane sulfonic acid|Streptozocin	25.55	13
Hypertension, Malignant	MESH:D006974		Atenolol|Caffeine|Desoxycorticosterone|Enalapril|Ethinyl Estradiol|Losartan|Nifedipine|Norepinephrine|Prednisolone|Propranolol|Sodium Chloride, Dietary|Valsartan	25.55	12
Dermatitis, Exfoliative	MESH:D003873		Ampicillin|Carboplatin|Chloroquine|Gold|Methotrexate|Minocycline|Phenobarbital|Phenytoin|Piroxicam|Sirolimus|Trichloroethylene	25.51	17
Signs and Symptoms, Digestive	MESH:D012817		Losartan|Lovastatin|Methotrexate|Metoprolol|Niacin|Nifedipine|Paclitaxel|Phenylbutazone|Propranolol|Valproic Acid	25.5	13
Metabolic Diseases	MESH:D008659		Amiodarone|bisphenol A|Capsaicin|cupric chloride|Dietary Fats|Drugs, Chinese Herbal|Fructose|Metformin|Phenobarbital|Plant Extracts|Resveratrol|Sodium Fluoride	25.19	11
Sinusitis	MESH:D012852		Acetaminophen|Ampicillin|Aspirin|Diphenhydramine|Minocycline|Ofloxacin|Phenylephrine|Pravastatin|Resveratrol|Tobacco Smoke Pollution|zafirlukast|zileuton	25.19	14
Spinal Dysraphism	MESH:D016135		Benzene|cadmium sulfate|Chlorpyrifos|Folic Acid|Homocysteine|Iron|Niacin|Phenytoin|sodium arsenite|Tretinoin|Valproic Acid|Vitamin A	25.19	25
Calcinosis	MESH:D002114		Asbestos|Calcitriol|Cholecalciferol|Cyclosporine|dorsomorphin|Eicosapentaenoic Acid|Fluorides|Furosemide|Ketoconazole|Methotrexate|Mitomycin|Nicotine|nonylphenol|Raloxifene Hydrochloride|tebuconazole|Vitamin E	25.15	31
Herpes Simplex	MESH:D006561		Acyclovir|amentoflavone|epigallocatechin gallate|Etoposide|Flupenthixol|Haloperidol|Mangifera indica extract|mangiferin|Plant Extracts|Resveratrol|Temozolomide	25.08	13
Hypoproteinemia	MESH:D007019		Dactinomycin|Daunorubicin|Doxorubicin|Furosemide|perfluorooctanoic acid|Puromycin Aminonucleoside|Quercetin	24.97	14
Hand Dermatoses	MESH:D006229		Capecitabine|Cytarabine|Docetaxel|Doxorubicin|Fluorouracil|Furosemide|Gefitinib|Methylprednisolone Acetate|Nickel|Vinorelbine	24.95	24
Microphthalmos	MESH:D008850		Busulfan|Cadmium|Chlorpyrifos|cypermethrin|Ethanol|Fluorouracil|ochratoxin A|Phenytoin|Rimonabant|Thalidomide	24.95	14
Bone Marrow Neoplasms	MESH:D019046		Azathioprine|Cisplatin|Cyclophosphamide|Dactinomycin|Doxorubicin|Etoposide|Methotrexate|Prednisolone|Vincristine	24.83	3
Esophageal Diseases	MESH:D004935		Aspirin|Capsaicin|Cisplatin|Diclofenac|Famotidine|Hydrochloric Acid|Lansoprazole|Ranitidine|Tetracycline	24.83	6
Dry Eye Syndromes	MESH:D015352		Cadmium|Formaldehyde|Lead|Mercury|Mustard Gas|Particulate Matter|Scopolamine|Vitamin A	24.78	7
Foot Dermatoses	MESH:D005533		Capecitabine|Cytarabine|Docetaxel|Doxorubicin|Fluorouracil|Gefitinib|Methylprednisolone Acetate|Vinorelbine	24.78	21
Gonadal Disorders	MESH:D006058		bisphenol A|Cyclophosphamide|Diethylhexyl Phthalate|Dimethoate|Hexachlorocyclohexane|mono-(2-ethylhexyl)phthalate|perfluorooctanoic acid|Tetrachlorodibenzodioxin	24.78	9
Strabismus	MESH:D013285		Botulinum Toxins, Type A|Bungarotoxins|Bupivacaine|Isoflurophate|Isoniazid|Lidocaine|Thalidomide|Valproic Acid	24.78	10
Hiccup	MESH:D006606		Aripiprazole|Betamethasone|Bupivacaine|Cyclophosphamide|Dexamethasone|Lidocaine|Methamphetamine|Methylprednisolone|Morphine|Nicotine|Omeprazole|Phenytoin|Progesterone	24.69	20
COVID-19	MESH:D000086382		Air Pollutants|Betulinic Acid|cannabidiolic acid|Chloroquine|chloroquine diphosphate|Choline|Dactinomycin|Emodin|Ivermectin|Losartan|Melatonin|Nifedipine|Nitrogen Dioxide|Particulate Matter|Sirolimus|Tenofovir|Zinc	24.61	23
Mitochondrial Myopathies	MESH:D017240		arsenite|Atorvastatin|Clofibrate|Lovastatin|Reserpine|Simvastatin|Sodium Selenite|Stavudine|Thiamine|Zidovudine	24.43	31
Hot Flashes	MESH:D019584		Epoprostenol|Estradiol|Ethinyl Estradiol|Fluoxetine|Paroxetine|Plant Extracts|Progesterone|Tamoxifen|Testosterone|Trazodone|Vitamin E	24.26	14
Aneurysm	MESH:D000783		Amphetamine|Calcitriol|Colchicine|Cyclophosphamide|Everolimus|Indomethacin|Methylprednisolone|Propranolol|Quercetin	24.16	11
Arthritis, Gouty	MESH:D015210		Acetaminophen|Allopurinol|Colchicine|Diclofenac|Drugs, Chinese Herbal|Indomethacin|Phenylbutazone|Prednisolone|Probenecid	24.16	11
Joint Diseases	MESH:D007592		Aspirin|Drugs, Chinese Herbal|Isoniazid|lenabasum|Methotrexate|Naproxen|Phenylbutazone|Sulfasalazine|Tacrolimus	24.16	10
Mercury Poisoning, Nervous System	MESH:D020262		1,2-bis(2-aminophenoxy)ethane N,N,N',N'-tetraacetic acid acetoxymethyl ester|3,9-bis((ethylthio)methyl)-K-252a|Calcium|Dizocilpine Maleate|Glutathione|Melatonin|Mercuric Chloride|Mercury|methylmercuric chloride	24.16	15
Spinal Cord Compression	MESH:D013117		geraniol|Heparin|Lidocaine|Methylprednisolone|Methylprednisolone Acetate|Morphine|Nicotine|Prednisolone|shikonin	24.16	12
Glaucoma	MESH:D005901		1-(5-Isoquinolinesulfonyl)-2-Methylpiperazine|candesartan|Dexamethasone|Dinoprostone|Epinephrine|Folic Acid|Homocysteine|Metoprolol|Mitomycin|Norepinephrine|Pilocarpine|Prostaglandins|Thalidomide	24.14	15
Wilms Tumor	MESH:D009396		Carboplatin|Cisplatin|Dactinomycin|Doxorubicin|Ethylnitrosourea|Etoposide|Ifosfamide|Melphalan|nitrosobis(2-oxopropyl)amine|Phenytoin|Polychlorinated Biphenyls|Tretinoin|Vincristine	24.14	30
Amnesia, Anterograde	MESH:D020324		benzamide|Donepezil|N-(2-(4-(2-methoxyphenyl)-1-piperazinyl)ethyl)-N-(2-pyridinyl)cyclohexanecarboxamide|nefiracetam|Plant Extracts|salvianolic acid A|Saponins|Scopolamine|Tacrine|Triterpenes	23.95	10
Hyperhidrosis	MESH:D006945		Amikacin|Benztropine|Botulinum Toxins, Type A|Carbachol|Disulfiram|Epinephrine|Ethanol|Fluoxetine|Paroxetine|Phenytoin	23.95	11
Carcinoma, Lewis Lung	MESH:D018827		Cisplatin|Cyclophosphamide|Drugs, Chinese Herbal|Iloprost|Indomethacin|Paclitaxel|Resveratrol|Saponins|Thioctic Acid|Vinorelbine	23.94	11
Endometrial Hyperplasia	MESH:D004714		Atrazine|bisphenol A|Eicosapentaenoic Acid|Estradiol|estradiol 3-benzoate|Genistein|Medroxyprogesterone Acetate|nonylphenol|Rosiglitazone|Tamoxifen	23.94	15
Tetany	MESH:D013746		Amikacin|Chlorpyrifos|Dobutamine|Ethinyl Estradiol|Furosemide|Lansoprazole|Nifedipine|Phenobarbital|Phenytoin|Polymyxin B	23.94	11
Endophthalmitis	MESH:D009877		Alendronate|Amikacin|Azathioprine|Cyclophosphamide|Gentamicins|Methamphetamine|Plant Extracts|Prednisolone	23.85	6
Laryngeal Diseases	MESH:D007818		Benztropine|Diphenhydramine|Fluoxetine|Haloperidol|Hydrochloric Acid|Lansoprazole|Ranitidine|Tobacco Smoke Pollution	23.85	8
Vocal Cord Paralysis	MESH:D014826		Amiodarone|Bupivacaine|Cisplatin|Disulfiram|Paclitaxel|Phenytoin|Vincristine|Vinorelbine	23.85	15
Adenocarcinoma of Lung	MESH:D000077192		4-(N-methyl-N-nitrosamino)-1-(3-pyridyl)-1-butanone|Air Pollutants|Arsenic Trioxide|Asbestos|benz(a)anthracene|Cacodylic Acid|Cisplatin|Docetaxel|Epinephrine|Erlotinib Hydrochloride|Gefitinib|Genistein|Ivermectin|Methionine|Mitomycin|Paclitaxel|Particulate Matter|Propranolol|Resveratrol|trichostatin A|Urethane|Vehicle Emissions|Vinorelbine	23.61	31
Churg-Strauss Syndrome	MESH:D015267		Acetaminophen|Azathioprine|Cyclophosphamide|Mesalamine|Methylprednisolone|montelukast|Phenytoin|Prednisolone|zafirlukast	23.54	15
Fibrosarcoma	MESH:D005354		Arsenic Trioxide|Carrageenan|Cisplatin|Dexamethasone|Indomethacin|mangiferin|Methylcholanthrene|Methylnitrosourea|nickel subsulfide	23.54	11
Iron Overload	MESH:D019190		Acetylcysteine|Cadmium Chloride|Deferoxamine|Fructose|Iron|Iron-Dextran Complex|Mangifera indica extract|mangiferin|phenylhydrazine	23.54	9
Vitamin B 12 Deficiency	MESH:D014806		Calcium, Dietary|Colchicine|Cyclophosphamide|Dextromethorphan|Homocysteine|Metformin|Phenobarbital|Phenytoin|S-Adenosylmethionine	23.54	11
Pyelonephritis	MESH:D011704		Acetic Acid|Cyclophosphamide|Estradiol|Gentamicins|Heparin|Hydrocortisone|Indomethacin|Mesalamine|Naproxen|Ofloxacin|Tetracycline	23.51	12
Tic Disorders	MESH:D013981		Aripiprazole|Caffeine|Dextroamphetamine|Fluoxetine|Fluvoxamine|Haloperidol|Ofloxacin|Plant Extracts|Prednisolone|Sertraline|Valproic Acid	23.51	15
Spinal Diseases	MESH:D013122		Cytarabine|Methotrexate|Methylprednisolone|naphthenic acid|Phenylbutazone|Sulfasalazine|Thalidomide	23.5	4
Wasting Syndrome	MESH:D019282		3,4,5,3',4'-pentachlorobiphenyl|Choline|Methionine|Resveratrol|Stavudine|Tetrachlorodibenzodioxin|Zidovudine	23.49	12
Death, Sudden, Cardiac	MESH:D016757		Amiodarone|Amphetamine|Arsenic Trioxide|Bupivacaine|Doxorubicin|Epinephrine|Ethanol|Haloperidol|Isoproterenol|Methamphetamine|Nifedipine|Phenytoin|Sertraline|Sirolimus	23.43	27
Atrial Flutter	MESH:D001282		Albuterol|Amiodarone|Caffeine|Gemcitabine|Hydrochlorothiazide|Isoproterenol|Methylprednisolone|Metoprolol|Phenytoin|Propranolol|Ranitidine|Vinorelbine	23.26	23
Mucocele	MESH:D009078		Famotidine|Fatty Acids, Omega-3|Fenbendazole|S-Adenosylmethionine|Thyroxine|Ursodeoxycholic Acid	23.2	1
Arrest of spermatogenesis	MESH:C536875		bisphenol A|Dihydrotestosterone|mancozeb|Mercuric Chloride|nimesulide|Oxygen	23.15	6
Cecal Diseases	MESH:D002429		Indomethacin|Iron|Silicon Dioxide|Tamoxifen|titanium dioxide|Zinc	23.15	3
Aneurysm, Ruptured	MESH:D017542		Amphetamine|Bee Venoms|Caffeine|Epinephrine|Methamphetamine|Nicotine|Norepinephrine|Smoke	23.02	5
Carbon Tetrachloride Poisoning	MESH:D002252		16,16-Dimethylprostaglandin E2|Carbon Tetrachloride|Drugs, Chinese Herbal|ferulic acid|Melatonin|Oleanolic Acid|Pentoxifylline|Vitamin E	23.02	12
Gas Poisoning	MESH:D005739		Albuterol|Budesonide|Chlorine|Hydrochloric Acid|Hydrogen Sulfide|Isoflurane|Oxygen|Soman	23.02	5
Renal Artery Obstruction	MESH:D012078		Atenolol|Bleomycin|Cisplatin|Enalapril|Heparin|Losartan|Misoprostol|Tacrolimus	23.02	10
Spinal Curvatures	MESH:D013121		2,2',4,4'-tetrabromodiphenyl ether|Dexamethasone|Dioctyl Sulfosuccinic Acid|Flame Retardants|hexabromocyclododecane|kenpaullone|Linuron|tetrabromobisphenol A	23.02	7
Ventricular Dysfunction, Right	MESH:D018497		Atenolol|Cyclophosphamide|Doxorubicin|Halothane|Indomethacin|Iron-Dextran Complex|Nitric Oxide|Resveratrol	23.02	8
Periodontitis	MESH:D010518		Calcium|Etoricoxib|Formaldehyde|Indomethacin|Lipopolysaccharides|mangiferin|Rosiglitazone|Tetracycline|xanthohumol	22.96	11
Cyanosis	MESH:D003490		2,6-dinitrotoluene|Chloramphenicol|Endosulfan|Heparin|Iron-Dextran Complex|Lidocaine|Nicotine|Nifedipine|Nitroprusside|Oxygen|Paraquat|Sulfasalazine|Xylenes	22.87	14
Vestibular Diseases	MESH:D015837		4,4'-bisphenol F|Amikacin|Ampicillin|bisphenol A|Dexamethasone|Gentamicins|Ibuprofen|Minocycline|Ouabain|Phenytoin|Triiodothyronine	22.81	19
Staphylococcal Infections	MESH:D013203		Amikacin|Ampicillin|Aspirin|Cyclophosphamide|Dexamethasone|Eugenol|Gentamicins|Methylprednisolone|Minocycline|Morphine|Ofloxacin|Pentoxifylline|Plant Extracts|Probenecid|Tetracycline|trovafloxacin	22.64	49
Amphetamine-Related Disorders	MESH:D019969		3,4-Methylenedioxyamphetamine|Amphetamine|anandamide|Aripiprazole|Dextroamphetamine|Dextromethorphan|Diclofenac|Disulfiram|Donepezil|Ethanol|Fluoxetine|Haloperidol|ibudilast|Methamphetamine|Nicotine|Norepinephrine|Oxytocin|Rimonabant|Sucrose	22.47	85
Dental Caries	MESH:D003731		Cadmium|Ethanol|Manganese|Methamphetamine|Morphine|Plant Extracts|Sodium Fluoride|Tobacco Smoke Pollution|Zinc Acetate	22.42	13
Hepatitis, Chronic	MESH:D006521		Aspirin|Azathioprine|Copper|Cyclophosphamide|Diclofenac|Fenofibrate|Halothane|Minocycline|Phenytoin|Prednisolone|Propylthiouracil|Ursodeoxycholic Acid	22.42	21
Miosis	MESH:D015877		Atropine|Carbachol|Flurbiprofen|Haloperidol|Iloprost|Morphine|Phenytoin|Pilocarpine|Soman|Tacrine|Trihexyphenidyl|VX	22.42	37
Alveolar Bone Loss	MESH:D016301		Dimethyl Sulfoxide|Etoricoxib|Indomethacin|Lipopolysaccharides|mangiferin|Resveratrol|tanshinone	22.32	4
Asphyxia	MESH:D001237		Capsaicin|Galactosamine|Genistein|Halothane|Melatonin|Norepinephrine|Plant Extracts	22.32	5
Retinoblastoma	MESH:D012175		Arsenic Trioxide|Calcitriol|Carboplatin|Cyclophosphamide|Etoposide|Methylnitrosourea|SN50 peptide	22.32	10
IMMUNE SUPPRESSION	OMIM:146850		Ascorbic Acid|Cyclosporine|JP8 aviation fuel|Mercuric Chloride|Plant Preparations|Platelet Activating Factor|Vitamin E	22.31	4
Neuroectodermal Tumors	MESH:D017599		Carboplatin|Cisplatin|Cyclophosphamide|Irinotecan|Methotrexate|Methylprednisolone|Vincristine	22.31	4
Signs and Symptoms, Respiratory	MESH:D012818		Air Pollutants|Nitrogen Dioxide|Ozone|Particulate Matter|Rotenone|Smoke|Vehicle Emissions	22.3	7
Guillain-Barre Syndrome	MESH:D020275		Cisplatin|Colchicine|Cyclophosphamide|Cyclosporine|Cytarabine|Gemcitabine|Pravastatin|Simvastatin	22.28	4
Hepatitis, Animal	MESH:D006520		Choline|Copper|deoxynivalenol|Dietary Fats|Flutamide|Linoleic Acid|Methionine|Oleic Acid	22.28	4
Melanosis	MESH:D008548		Arsenic|diethyl phthalate|Doxorubicin|Ethanol|Ethinyl Estradiol|hydroquinone|Selenium|Vitamin E	22.28	8
Postoperative Hemorrhage	MESH:D019106		Aspirin|Diclofenac|Dinoprost|Famotidine|Heparin|Lansoprazole|Omeprazole|Valproic Acid	22.28	11
Gynecomastia	MESH:D006177		bicalutamide|daidzein|Endosulfan|Ethinyl Estradiol|Finasteride|Flutamide|Genistein|Omeprazole|Ranitidine|Tamoxifen	22.22	14
Optic Neuritis	MESH:D009902		Amiodarone|Calcium|Chloramphenicol|Cisplatin|Cytarabine|Disulfiram|Isoniazid|Methylprednisolone|Prednisolone|Tamoxifen	22.22	24
Skin Abnormalities	MESH:D012868		Arsenic|deoxynivalenol|Doxorubicin|Isotretinoin|Omeprazole|Ovalbumin|Particulate Matter|Tetradecanoylphorbol Acetate|Tretinoin|Valproic Acid	22.22	11
Color Vision Defects	MESH:D003117		Amiodarone|Chloroquine|Deferoxamine|Folic Acid|Ibuprofen|Methotrexate|Phenytoin|Ranitidine|Smoke|Tamoxifen|Valproic Acid	22.16	15
Neoplasms, Hormone-Dependent	MESH:D009376		2-(2-amino-3-methoxyphenyl)-4H-1-benzopyran-4-one|Celecoxib|Curcumin|Cyclophosphamide|Docetaxel|Imatinib Mesylate|Tamoxifen|U 0126|Vinorelbine	21.92	8
Primary Myelofibrosis	MESH:D055728		Benzene|Cytarabine|Decitabine|Gold|Melphalan|Phenylbutazone|Prednisolone|Thalidomide|trichostatin A	21.92	7
Reflex Sympathetic Dystrophy	MESH:D012019		Bupivacaine|Calcitriol|Epinephrine|Isoniazid|Lidocaine|Nifedipine|parecoxib|Phenobarbital|Sirolimus	21.92	24
Scleroderma, Localized	MESH:D012594		Carboplatin|Cyclosporine|Fluorouracil|Ibuprofen|Melphalan|Paclitaxel|Silicon Dioxide|Topotecan|Valproic Acid	21.92	8
Adrenocortical Carcinoma	MESH:D018268		Cisplatin|Decitabine|Doxorubicin|Etoposide|Ketoconazole|Mifepristone|Mitotane|Paclitaxel|Streptozocin|Vincristine	21.83	19
Radiation Injuries, Experimental	MESH:D011833		Asian ginseng|cobaltous chloride|Eugenol|Histamine|mangiferin|nickel chloride|Phenylephrine|Plant Extracts|Quercetin|Resveratrol	21.83	11
Lymphoma, Large B-Cell, Diffuse	MESH:D016403		Cisplatin|Cyclophosphamide|Cytarabine|Dexamethasone|Doxorubicin|Drugs, Chinese Herbal|Everolimus|Gemcitabine|(+)-JQ1 compound|Methotrexate|Methylprednisolone|Polychlorinated Biphenyls|Sirolimus|Vincristine	21.8	14
Acute Coronary Syndrome	MESH:D054058		Amphetamine|Aspirin|Atorvastatin|Capecitabine|Copper|Fluorouracil|Heparin|Ibuprofen|Iron|Methamphetamine|Metoprolol|Prednisolone|Selenium|Zinc	21.61	21
Angina, Unstable	MESH:D000789		Acetylcysteine|Aspirin|Fluorouracil|Heparin|Methamphetamine|Methylprednisolone|Nifedipine|Tretinoin	21.61	16
Apraxias	MESH:D001072		Haloperidol|Isoniazid|loxoprofen|Misoprostol|Scopolamine|Tacrolimus|Thalidomide|Valproic Acid	21.61	8
Capillary Leak Syndrome	MESH:D019559		Bortezomib|Cisplatin|Curcumin|Dexamethasone|Doxorubicin|Gemcitabine|Piroxicam|Sirolimus	21.61	9
Carcinoma, Endometrioid	MESH:D018269		Carboplatin|Cisplatin|Docetaxel|Doxorubicin|Estradiol|Medroxyprogesterone Acetate|Paclitaxel|Tamoxifen	21.61	11
Magnesium Deficiency	MESH:D008275		Cisplatin|Doxorubicin|Epinephrine|Gentamicins|Hydrochlorothiazide|Omeprazole|Rosiglitazone|Sirolimus	21.61	9
Tumor Lysis Syndrome	MESH:D015275		Bortezomib|Cyclophosphamide|Cytarabine|Etoposide|Fluorouracil|Flutamide|Melphalan|Methylprednisolone	21.61	8
Anophthalmos	MESH:D000853		Chlorpyrifos|cypermethrin|Ethanol|Fluorouracil|Glucose|Resveratrol|Thalidomide|Tretinoin	21.6	8
Muscle Spasticity	MESH:D009128		Botulinum Toxins, Type A|Dextroamphetamine|Fluoxetine|Isoflurane|Lidocaine|Methotrexate|Morphine|Phenytoin|Plant Extracts|Sertraline	21.46	16
Myoglobinuria	MESH:D009212		Amphetamine|Calcitriol|Clofibrate|Colchicine|Diclofenac|Haloperidol|Halothane|Lovastatin|Methamphetamine|Simvastatin	21.46	13
Sneezing	MESH:D012912		Acrolein|Air Pollutants|Chlorpheniramine|Dexamethasone|Diphenhydramine|Formaldehyde|Ovalbumin|Particulate Matter|Quercetin|Vehicle Emissions	21.46	10
Hemiplegia	MESH:D006429		Bortezomib|Cytarabine|Haloperidol|Methotrexate|Methylprednisolone|Morphine|Phenytoin|Tacrolimus|Vincristine	21.45	13
Leukemia, Myeloid	MESH:D007951		Arsenic Trioxide|Benzene|Busulfan|Chloramphenicol|Cytarabine|Decitabine|Formaldehyde|Imatinib Mesylate|Quercetin|tanshinone|Tretinoin|Vincristine	21.39	24
Encephalomalacia	MESH:D004678		bisphenol A|Cisplatin|Doxorubicin|montelukast|naringin|Rotenone|Saponins	21.32	4
Ileal Diseases	MESH:D007077		1-Methyl-3-isobutylxanthine|Berberine|Dextran Sulfate|Dietary Fats|Indomethacin|Lipopolysaccharides|Tretinoin	21.32	5
Myelinolysis, Central Pontine	MESH:D017590		Cyclophosphamide|Ethanol|Furosemide|Methotrexate|Sodium|Tacrolimus	21.25	7
Retinal Hemorrhage	MESH:D012166		Azathioprine|Cytarabine|Minocycline|Tretinoin|Vitamin E|Zidovudine	21.25	7
Hematoma	MESH:D006406		Aspirin|Cyclophosphamide|Dexamethasone|Heparin|Ketoprofen|Ketorolac|Methotrexate|Methylprednisolone|Resveratrol|Valproic Acid	21.11	37
Lung Diseases, Obstructive	MESH:D008173		Air Pollutants, Occupational|Albuterol|Amiloride|Budesonide|Cobalt|Hydrochlorothiazide|Ranitidine|Simvastatin|Trichloroethylene|zafirlukast	21.11	9
Stress Disorders, Post-Traumatic	MESH:D013313		Cannabidiol|cyclohexyl carbamic acid 3'-carbamoylbiphenyl-3-yl ester|Fluoxetine|Fluvoxamine|Metoprolol|Sertraline|Trazodone|Valproic Acid|Yohimbine|Zidovudine	21.11	14
Migraine without Aura	MESH:D020326		6-Ketoprostaglandin F1 alpha|Cyclic AMP|Cyclic GMP|Dinoprostone|Irbesartan|Nitric Oxide|Prednisolone|Scopolamine|Valproic Acid	21	9
Pulmonary Eosinophilia	MESH:D011657		6-formylindolo(3,2-b)carbazole|alpha-Tocopherol|Antigens, Dermatophagoides|Ascorbic Acid|Budesonide|Dexamethasone|Minocycline|Ozone|Trazodone	21	7
Shock, Hemorrhagic	MESH:D012771		Histamine|Hydrocortisone|Melatonin|Norepinephrine|pimagedine|Resveratrol|Tacrine|Testosterone|Valproic Acid	21	12
Spondylitis, Ankylosing	MESH:D013167		Diclofenac|Etoricoxib|Flurbiprofen|Ibuprofen|Indomethacin|Methotrexate|Naproxen|Phenylbutazone|Sulfasalazine	21	12
Lymphoma, AIDS-Related	MESH:D016483		Bleomycin|Cyclophosphamide|Cytarabine|Dexamethasone|Doxorubicin|Methotrexate|Vincristine|Zidovudine	20.99	2
Pituitary Diseases	MESH:D010900		bisphenol A|Busulfan|Dexamethasone|Fructose|Iron|Mifepristone|Streptozocin|Sulfasalazine	20.99	7
Porphyria, Acute Intermittent	MESH:D017118		Chloroquine|Famotidine|Glucose|Melatonin|Nifedipine|Phenobarbital|Phenytoin|Valproic Acid	20.99	5
Urinary Bladder, Neurogenic	MESH:D001750		Blood Glucose|Botulinum Toxins, Type A|Bupivacaine|Methotrexate|Phenytoin|Plant Preparations|Valproic Acid|Vincristine	20.99	9
Pleurisy	MESH:D010998		2-(4-chloro-6-(2,3-dimethylphenylamino)pyrimidin-2-ylthio)octanoic acid|arzanol|Carrageenan|Dinoprostone|Methotrexate|naringin|Phenylbutazone|Rosiglitazone|Superoxides	20.57	12
Prostatic Intraepithelial Neoplasia	MESH:D019048		2-amino-1-methyl-6-phenylimidazo(4,5-b)pyridine|Alitretinoin|bisphenol A|Chlordecone|Dietary Fats|Estradiol|Ethinyl Estradiol|Methylnitrosourea|Testosterone	20.57	6
Red-Cell Aplasia, Pure	MESH:D012010		Ampicillin|Azathioprine|Isoniazid|Phenytoin|Probenecid|Sulfasalazine|Tretinoin|Valproic Acid|Zidovudine	20.57	15
Glycosuria, Renal	MESH:D006030		5-aminoisoquinoline|Cisplatin|Gentamicins|Mercuric Chloride|Polymyxin B|sodium chromate(VI)|Streptozocin	20.48	5
Meningism	MESH:D008580		Bupivacaine|Cytarabine|Ibuprofen|Iron-Dextran Complex|Methylprednisolone Acetate|Sulindac|Vincristine	20.48	6
Brain Damage, Chronic	MESH:D001925		Amphetamine|Caffeine|Folic Acid|Homocysteine|Methamphetamine|Pilocarpine|Tacrolimus	20.47	7
Digestive System Diseases	MESH:D004066		Amiodarone|Arsenic|Atenolol|Chlorpyrifos|Donepezil|Metoprolol|triphenyl phosphate	20.47	5
Exophthalmos	MESH:D005094		Acetaminophen|Ibuprofen|Morphine|Niacin|Sulindac|Tamoxifen|Valproic Acid	20.47	4
Intracranial Aneurysm	MESH:D002532		Amphetamine|Aspirin|Ethanol|Nifedipine|Reactive Oxygen Species|Simvastatin|Tobacco Smoke Pollution	20.47	6
Multiple Sclerosis, Relapsing-Remitting	MESH:D020529		Aluminum|Arsenic|Azathioprine|Cadmium|Melatonin|Methylprednisolone|Minocycline	20.47	7
Retinal Neovascularization	MESH:D015861		BQ 788|cyclo(Trp-Asp-Pro-Val-Leu)|Hydrogen Sulfide|Oxygen|Resveratrol|Thapsigargin|Tunicamycin	20.47	5
Water-Electrolyte Imbalance	MESH:D014883		Aspirin|Calcium|Cyclophosphamide|Gentamicins|Methotrexate|Sodium|Vincristine	20.47	6
Manganese Poisoning	MESH:D020149		Ascorbic Acid|Estradiol|Iron|Lactic Acid|Manganese|manganese chloride|Nitric Oxide|Reactive Oxygen Species|Silymarin|Tamoxifen	20.44	41
Precursor B-Cell Lymphoblastic Leukemia-Lymphoma	MESH:D015452		Cyclophosphamide|Cytarabine|Daunorubicin|Dexamethasone|Doxorubicin|Hydrocortisone|Methotrexate|Prednisolone|Resveratrol|Vincristine	20.44	17
Glomerulonephritis, Membranoproliferative	MESH:D015432		Heparin|Methylprednisolone|Phenytoin|Prednisolone|Sirolimus|Tacrolimus|Tretinoin|Valsartan	20.43	9
Vascular Malformations	MESH:D054079		bisphenol A|Copper|Dietary Fats|Ethanol|Fluorouracil|Streptozocin|sulforaphane|Tetrachlorodibenzodioxin	20.42	6
Arterial Occlusive Diseases	MESH:D001157		Carboplatin|Cisplatin|Ethinyl Estradiol|Etoposide|Fluorouracil|Halothane|Heparin|Iloprost|Nifedipine|Phenylephrine|Quercetin|Tamoxifen	20.24	55
Cholangitis, Sclerosing	MESH:D015209		Cisplatin|Fluorouracil|Minocycline|Paclitaxel|Sulfasalazine|Tobacco Smoke Pollution|Tretinoin|Trinitrobenzenesulfonic Acid|Ursodeoxycholic Acid	20.17	14
Gait Ataxia	MESH:D020234		Botulinum Toxins, Type A|Chloramphenicol|diphenylarsinic acid|Docetaxel|Levamisole|Lidocaine|Phenytoin|Valproic Acid|Vincristine	20.17	19
Sleep Apnea, Obstructive	MESH:D020181		Enalapril|ethylbenzene|montelukast|Morphine|n-hexane|Phenobarbital|Testosterone|Toluene|zileuton	20.17	6
Status Asthmaticus	MESH:D013224		Albuterol|Ampicillin|Epinephrine|Halothane|Hydrocortisone|Isoflurane|Isoproterenol|Methylprednisolone|Prednisolone	20.17	13
Triple Negative Breast Neoplasms	MESH:D064726		10-nitro-oleic acid|Cisplatin|diallyl trisulfide|Gemcitabine|(+)-JQ1 compound|Oxygen|Paclitaxel|Plant Extracts|Raloxifene Hydrochloride|rottlerin|Sirolimus	20.17	10
Cleft Lip	MESH:D002971		Ethanol|Folic Acid|Naproxen|Niacin|Particulate Matter|Phenobarbital|Phenytoin|Tetrachlorodibenzodioxin|Thiamine|Tretinoin|Valproic Acid	19.92	13
Hematemesis	MESH:D006396		Aspirin|Azathioprine|Carboplatin|Indomethacin|Melphalan|Reserpine	19.9	6
Hypopigmentation	MESH:D017496		2-chloro-N-(4-chlorobiphenyl-2-yl)nicotinamide|alpha-Tocopherol|Auranofin|cupric chloride|Dioctyl Sulfosuccinic Acid|Endosulfan|nimesulide|Phenytoin	19.9	7
Hypopituitarism	MESH:D007018		Dexamethasone|Heparin|Hydrocortisone|Methyltestosterone|Morphine|Progesterone|Testosterone|Thyroxine	19.9	7
Mucocutaneous Lymph Node Syndrome	MESH:D009080		Air Pollutants|Aspirin|Mesalamine|Methylprednisolone|Ozone|Phenytoin|Sulfasalazine|Thromboxane B2	19.9	8
Oligohydramnios	MESH:D016104		Aspirin|candesartan|Enalapril|Indomethacin|Ketoprofen|Piroxicam	19.9	13
Nonseminomatous germ cell tumor	MESH:C537844		Bleomycin|Carboplatin|Cisplatin|Etoposide|Paclitaxel|Vincristine	19.89	4
Neutrophil Chemotactic Response, Abnormal	MESH:C563515		2,2',4,4',5-brominated diphenyl ether|2,2',4,4'-tetrabromodiphenyl ether|Dexamethasone|Mechlorethamine|Melphalan|Silicon Dioxide	19.88	4
Epstein-Barr Virus Infections	MESH:D020031		Acetylcysteine|Bortezomib|Butyrates|Chlorpyrifos|Resveratrol|Tetrachlorodibenzodioxin	19.87	5
Genital Neoplasms, Female	MESH:D005833		Cisplatin|Doxorubicin|Ifosfamide|Methotrexate|Paclitaxel|sodium arsenite	19.87	5
PULMONARY FUNCTION	OMIM:608852		Air Pollutants|mono-(2-ethylhexyl)phthalate|N-(1,3-dimethylbutyl)-N'-phenyl-p-phenylenediamine quinone|Nitrogen Dioxide|Particulate Matter|Vehicle Emissions	19.87	4
Genetic Diseases, Inborn	MESH:D030342		Azathioprine|bisphenol S|Cadmium Chloride|Diethylhexyl Phthalate|Glyphosate|JP8 aviation fuel	19.86	6
ST Elevation Myocardial Infarction	MESH:D000072657		Air Pollutants|Arsenic|Isoproterenol|Ozone|Particulate Matter|sulforaphane	19.86	3
Acidosis, Renal Tubular	MESH:D000141		Amiloride|Cyclophosphamide|Hydrochloric Acid|Ibuprofen|Ifosfamide|Lithium Chloride|Mesalamine|Streptozocin|Tacrolimus	19.79	14
Rectal Neoplasms	MESH:D012004		Asbestos|Azathioprine|Capecitabine|Chlorpyrifos|Fluorouracil|Folfox protocol|Levamisole|Mitomycin|Oxaliplatin	19.79	16
Chemically-Induced Disorders	MESH:D064419		2,3-bis(4-hydroxyphenyl)-propionitrile|4,4',4''-(4-propyl-((1)H)-pyrazole-1,3,5-triyl) tris-phenol|Acrylamide|Benzene|bisphenol A|Dextran Sulfate|Dioctyl Sulfosuccinic Acid|Estradiol|triphenyl phosphate	19.78	6
Keratitis	MESH:D007634		Chloroquine|Cytarabine|Dexamethasone|Fluorouracil|Indomethacin|Ketoconazole|Mustard Gas|Niacin|Scopolamine	19.78	10
Conjunctivitis, Allergic	MESH:D003233		Histamine|Ovalbumin|Ozone|Phenylephrine|Phenytoin|Thromboxane A2|zafirlukast	19.73	7
Pain, Intractable	MESH:D010148		Bupivacaine|Cyclosporine|Ibandronic Acid|Lidocaine|Methylprednisolone|Morphine|Tacrolimus	19.73	9
Radiculopathy	MESH:D011843		Bupivacaine|Cytarabine|Hydrocortisone|Lidocaine|Methotrexate|Methylprednisolone|Methylprednisolone Acetate	19.73	9
Arachnoiditis	MESH:D001100		Cytarabine|Gentamicins|Melphalan|Methotrexate|Methylprednisolone Acetate|Polyethylene Glycols|Prednisolone	19.72	12
Facial Pain	MESH:D005157		Acetaminophen|beta-amyrin|Capsaicin|Formaldehyde|Morphine|oleoresins|Vincristine	19.72	13
Feminization	MESH:D005262		bisphenol A|Dihydrotestosterone|Ethinyl Estradiol|Lead|Mercury|Progesterone|tebuconazole	19.71	8
Pancreatitis, Acute Necrotizing	MESH:D019283		Benzo(a)pyrene|Ceruletide|Hydrochlorothiazide|Resveratrol|sodium arsenite|Sulfasalazine|Tetrachlorodibenzodioxin	19.71	6
Epilepsy, Temporal Lobe	MESH:D004833		Capsaicin|Kainic Acid|Lithium Chloride|Medroxyprogesterone Acetate|Methotrexate|Phenobarbital|Phenytoin|Pilocarpine|Plant Extracts|Tacrolimus|Valproic Acid	19.67	80
Huntington Disease	MESH:D006816		3-nitropropionic acid|Aripiprazole|Camptothecin|coenzyme Q10|Copper|Dronabinol|Iron|Minocycline|Resveratrol|Sertraline|Sirolimus	19.43	19
Infarction	MESH:D007238		Aspirin|Atenolol|Doxorubicin|ethyl pyruvate|Heparin|Isoproterenol|Mitomycin|Quercetin|tebuconazole	19.42	6
Arteritis	MESH:D001167		Acetylcysteine|Amphetamine|Caffeine|Cyclophosphamide|Doxorubicin|Glyburide|Mitomycin|Tacrolimus	19.41	9
Proctocolitis	MESH:D011350		Acetic Acid|Azathioprine|Mesalamine|Prednisolone|Sulfasalazine	19.35	3
Cicatrix	MESH:D002921		Fluorouracil|Isotretinoin|Methylprednisolone Acetate|Mitomycin|Naproxen	19.34	5
Neoplasms, Unknown Primary	MESH:D009382		Capecitabine|Carboplatin|Gemcitabine|Melphalan|Paclitaxel	19.34	3
Croup	MESH:D003440		butylbenzyl phthalate|Diethylhexyl Phthalate|diethyl phthalate|Dust|Epinephrine	19.32	2
Prediabetic State	MESH:D011236		Cadmium|Cholecalciferol|DDT|Mercury|o,p'-DDT	19.31	4
Desmoplastic Small Round Cell Tumor	MESH:D058405		Cyclophosphamide|Doxorubicin|Etoposide|Ifosfamide|Vincristine	19.29	1
general anxiety disorder	MESH:C000726808		Dichlorodiphenyl Dichloroethylene|Hexachlorobenzene|Lead|Particulate Matter|Polychlorinated Biphenyls	19.28	2
Liver Cirrhosis, Biliary	MESH:D008105		1-Naphthylisothiocyanate|Carbon Tetrachloride|Copper|Diosmin|Fluorouracil|Fructose|Glutathione|Methotrexate|Progesterone|Ramipril|Sulindac|tris(1,3-dichloro-2-propyl)phosphate|Ursodeoxycholic Acid	19.06	39
Akinetic Mutism	MESH:D000405		Fluorouracil|Haloperidol|Hydrocortisone|Methotrexate|Metoprolol|Nicotine|Tacrolimus	19.05	10
Breast Diseases	MESH:D001941		Atenolol|bisphenol A|Chlorpyrifos|dienogest|Ethinyl Estradiol|Famotidine|perfluorooctanoic acid	19.05	6
Vision, Low	MESH:D015354		Amiodarone|Chloramphenicol|Deferoxamine|Epinephrine|Mustard Gas|Polylactic Acid-Polyglycolic Acid Copolymer|Rotenone	19.05	9
Sudden Infant Death	MESH:D013398		Iron|Nicotine|Oxygen|Ozone|Particulate Matter|Smoke|Tobacco Smoke Pollution	19.04	9
Vasculitis, Central Nervous System	MESH:D020293		Amphetamine|Blood Glucose|Dexamethasone|Methamphetamine|Oxygen|Propylthiouracil|Tacrolimus	19.04	8
Polyploidy	MESH:D011123		Adenosine Triphosphate|alternariol|Asbestos|Cyclophosphamide|hydroquinone|Propranolol|Silicon Dioxide|Sirolimus	18.96	8
Pneumonia, Pneumocystis	MESH:D011020		Cyclophosphamide|Hydrogen Peroxide|Methotrexate|Methylprednisolone|Prednisolone|Stavudine|Temozolomide|Zidovudine	18.95	9
Leukoencephalopathy, Progressive Multifocal	MESH:D007968		Camptothecin|coenzyme Q10|Cyclophosphamide|Cyclosporine|Fluorouracil|Ranitidine	18.82	4
Fibromatosis, Aggressive	MESH:D018222		Doxorubicin|Imatinib Mesylate|Melphalan|Sulindac|Tamoxifen|Testosterone	18.81	4
Leukemia, Monocytic, Acute	MESH:D007948		2-(2-amino-3-methoxyphenyl)-4H-1-benzopyran-4-one|Arsenic Trioxide|Cytarabine|pyrazolanthrone|Resveratrol|U 0126	18.81	4
Cadmium Poisoning	MESH:D002105		Cadmium|Cadmium Chloride|Caffeine|Copper|Quercetin|Telmisartan	18.79	14
Brain Diseases, Metabolic	MESH:D001928		Ammonia|Aspirin|Cyclosporine|Deferoxamine|Methylprednisolone|Streptozocin|Tacrolimus|Valproic Acid	18.52	27
Diabetes Insipidus	MESH:D003919		Amiloride|Amiodarone|Clofibrate|Haloperidol|Hydrochlorothiazide|Lithium Chloride|Morphine|Ofloxacin	18.52	12
Hemangioma	MESH:D006391		Azathioprine|Betamethasone|Diethylnitrosamine|Ethanol|Methylprednisolone Acetate|Prednisolone|Propranolol|Valproic Acid	18.52	11
IgA Vasculitis	MESH:D011695		Acetaminophen|Aspirin|Diclofenac|Enalapril|Methylprednisolone|Nifedipine|Propylthiouracil|Ranitidine	18.52	9
Sciatic Neuropathy	MESH:D020426		Acrylamide|Berberine|Bortezomib|Cisplatin|Melatonin|Paclitaxel|tetrahydrocurcumin|Vincristine	18.52	8
Bronchial Diseases	MESH:D001982		Atropine|Capsaicin|Isoproterenol|Nifedipine|Nitric Oxide|Smoke|zafirlukast	18.45	5
Cardiac Output, High	MESH:D016534		Acetaminophen|Adenosine Triphosphate|Dobutamine|Halothane|Nitroprusside|Oxytocin|Propranolol	18.45	14
Takotsubo Cardiomyopathy	MESH:D054549		Amphetamine|Dipyridamole|Dobutamine|Epinephrine|Fluorouracil|lumiracoxib|Metoprolol	18.45	16
Myocardial Stunning	MESH:D017682		Amiodarone|Dipyridamole|Dobutamine|Doxorubicin|Epinephrine|Fluorouracil|Phenylephrine	18.44	10
Sinus Thrombosis, Intracranial	MESH:D012851		Aspirin|Estradiol|Ethinyl Estradiol|Folic Acid|Heparin|Progesterone|Tamoxifen|Thalidomide|Tretinoin	18.41	11
Intellectual Disability	MESH:D008607		Aripiprazole|Chlorpyrifos|Diazinon|Dichlorodiphenyl Dichloroethylene|diphenylarsinic acid|Ethanol|Glyphosate|Lead|Mercury|Methotrexate|perfluorooctane sulfonic acid|perfluorooctanoic acid|Permethrin|Phenobarbital|Phenytoin|Polychlorinated Biphenyls|Toluene|Valproic Acid	18.12	16
Alcoholism	MESH:D000437		Aripiprazole|Calcium|Cannabidiol|Cannabinoids|Deferoxamine|Disulfiram|Estradiol|Ethanol|Ivermectin|Methamphetamine|Nicotine|Rimonabant|Valproic Acid	18.1	63
Pseudomonas Infections	MESH:D011552		Amikacin|Arsenicals|Chloramphenicol|Copper|Gentamicins|Mechlorethamine|Ofloxacin|Plant Extracts|Vincristine	18.1	14
Bundle-Branch Block	MESH:D002037		Amiodarone|Bupivacaine|Chloroquine|Fluorouracil|Gemcitabine|Isotretinoin|Lidocaine|Methotrexate|Norepinephrine|Paclitaxel	17.95	13
Facial Nerve Diseases	MESH:D005155		Acyclovir|Diphenhydramine|Misoprostol|Paclitaxel|Vincristine|Vinorelbine	17.95	8
Sleep Deprivation	MESH:D012892		Bupivacaine|Caffeine|Dextroamphetamine|Epinephrine|Morphine|Trazodone	17.94	6
Corneal Injuries	MESH:D065306		Dexamethasone|Doxorubicin|Ethanol|lewisite|Mechlorethamine|Silybin	17.93	3
Scrapie	MESH:D012608		Calcium|Copper|Manganese|Nitric Oxide|Superoxides|Zinc	17.93	2
Neuroectodermal Tumors, Primitive, Peripheral	MESH:D018241		Dactinomycin|Doxorubicin|Etoposide|Ifosfamide|Imatinib Mesylate|Vincristine	17.92	4
Neuropathy, Painful	MESH:C564945		Capsaicin|Formaldehyde|Oxaliplatin|Paclitaxel|tetrahydropalmatine|Vincristine	17.92	3
Follicular Cyst	MESH:D005497		3-methyladenine|Dibutyl Phthalate|Melatonin|Streptozocin|Tobacco Smoke Pollution|tributyltin	17.91	3
Laryngeal Neoplasms	MESH:D007822		Arsenic|Benzo(a)pyrene|Bleomycin|Fluorouracil|Paclitaxel|Plant Preparations	17.91	6
Sarcoma, Kaposi	MESH:D012514		Bleomycin|Doxorubicin|Temozolomide|Thalidomide|Vincristine|Zidovudine	17.91	10
Alcohol-Related Disorders	MESH:D019973		Curcumin|Ethanol|lead acetate|Morphine|puerarin|Sertraline|Valproic Acid	17.89	9
Chronobiology Disorders	MESH:D021081		beta-Naphthoflavone|Dietary Fats|Isoflurophate|Resveratrol|Serotonin|Tetrachlorodibenzodioxin|Vinorelbine	17.89	6
Ileus	MESH:D045823		Cisplatin|Isotretinoin|Methotrexate|Mitomycin|Paclitaxel|Vincristine|Vinorelbine	17.89	11
Muscular Dystrophy, Duchenne	MESH:D020388		acetovanillone|Cannabidiol|Losartan|Methylprednisolone|Prednisolone|Resveratrol|Taurine	17.89	4
Leydig Cell Tumor	MESH:D007984		cordycepin|Diethylhexyl Phthalate|Indomethacin|Lansoprazole|perfluorooctanoic acid|Streptozocin|Testosterone	17.88	7
Rosacea	MESH:D012393		Amiodarone|Hydrocortisone|Isotretinoin|Ivermectin|Methylprednisolone|Minocycline|Niacinamide|Tacrolimus|Tetracycline	17.8	10
Pigmentation Disorders	MESH:D010859		Amiodarone|bisphenol A|cupric chloride|hydroquinone|Minocycline|Tetrachlorodibenzodioxin|Triiodothyronine|Vitamin A	17.73	12
Prolactinoma	MESH:D015175		bisphenol A|Estradiol|estradiol 3-benzoate|Ethanol|Ethinyl Estradiol|Melatonin|Resveratrol|Testosterone	17.73	15
Child Nutrition Disorders	MESH:D015362		Cholecalciferol|Mebendazole|Riboflavin|Thiamine|Vitamin A	17.63	3
Myxedema	MESH:D009230		Amiodarone|Aripiprazole|Dexamethasone|Sertraline|Thyroxine	17.56	2
Fluorosis, Dental	MESH:D009050		bisphenol A|Fluorides|Melatonin|Sodium Fluoride|Tea	17.55	7
Heart Failure, Systolic	MESH:D054143		Arsenic|Cyclophosphamide|Isoproterenol|Nebivolol|sulforaphane	17.55	4
Plasmacytoma	MESH:D010954		Bortezomib|pristane|Rosiglitazone|Selenium|Tretinoin	17.55	4
Ige Responsiveness, Atopic	MESH:C564133		Allergens|Dibutyl Phthalate|Nitrogen Dioxide|Particulate Matter|Vehicle Emissions	17.53	4
Thymus Hyperplasia	MESH:D013952		Arsenic|Cytarabine|Daunorubicin|Phenytoin|titanium dioxide	17.53	4
Dysmenorrhea	MESH:D004412		Diclofenac|dienogest|Ethinyl Estradiol|guizhi-fuling|Indomethacin|lumiracoxib|nimesulide|Oxytocin|Plant Extracts	17.52	13
Hearing Loss, Noise-Induced	MESH:D006317		3,9-bis((ethylthio)methyl)-K-252a|Dextromethorphan|ethylbenzene|JP8 aviation fuel|Plant Oils|Resveratrol|sodium bisulfide|Toluene|Tretinoin	17.52	9
Salivary Gland Diseases	MESH:D012466		Atrazine|bisphenol A|Phenacetin|Phenylbutazone|Tetrachlorodibenzodioxin	17.52	5
Organophosphate Poisoning	MESH:D062025		Acetylcysteine|alpha-Linolenic Acid|Atropine|Chlorpyrifos|Diazinon|Dimethoate|dimethoxon|Isoflurophate|Malathion|Phenobarbital|Soman|Valproic Acid|VX	17.51	41
Tooth Loss	MESH:D016388		Ethanol|Lead|Morphine|Plant Preparations|Tobacco Smoke Pollution	17.51	3
Ureteral Obstruction	MESH:D014517		Acetaminophen|Aspirin|Atorvastatin|Carboplatin|Dinoprostone|Enalapril|Metoprolol|Mitomycin|Phenacetin|Tetrachlorodibenzodioxin	17.49	11
Nose Neoplasms	MESH:D009669		4-(N-methyl-N-nitrosamino)-1-(3-pyridyl)-1-butanone|Benzo(a)pyrene|chromium hexavalent ion|Cisplatin|Diethylnitrosamine|Disulfiram|Etoposide|Formaldehyde|Nickel|Nicotine	17.48	9
Digestive System Abnormalities	MESH:D004065		bisphenol A|Caffeine|Chlorpyrifos|Dibutyl Phthalate|Doxorubicin	17.47	5
Arrhythmia, Sinus	MESH:D001146		Atropine|Epinephrine|Lidocaine|Nifedipine|Propranolol|Tretinoin|Vincristine	17.38	7
Central Nervous System Neoplasms	MESH:D016543		Cytarabine|Ethylnitrosourea|Etoposide|Hydrocortisone|Methotrexate|Tretinoin|Vincristine	17.38	17
Cranial Nerve Diseases	MESH:D003389		Cisplatin|Cytarabine|Methotrexate|Misoprostol|Thalidomide|Toluene|Vincristine	17.38	14
Eyelid Diseases	MESH:D005141		Fluorouracil|Formaldehyde|Gliotoxin|Niacin|Plant Extracts|Reserpine|Valproic Acid|Vitamin E	17.37	8
Myelitis	MESH:D009187		candesartan|Cytarabine|Hydrocortisone|Melitten|Methotrexate|Nifedipine	17.17	5
Plaque, Amyloid	MESH:D058225		Cannabidiol|cyprodinil|Dietary Fats|lead acetate|Manganese|pyrimethanil	17.17	6
Skin Diseases, Vascular	MESH:D017445		Amiodarone|Mesalamine|Methotrexate|Phenylephrine|Prednisolone|Sulfasalazine	17.17	6
Ventricular Outflow Obstruction	MESH:D014694		Albuterol|Betamethasone|Cyclophosphamide|Dexamethasone|Dobutamine|Propranolol	17.17	16
Alcoholic Intoxication	MESH:D000435		Butylated Hydroxytoluene|Cannabidiol|Disulfiram|Ethanol|Paclitaxel|Yohimbine	17.16	7
Enterocolitis	MESH:D004760		Colchicine|deoxynivalenol|Irinotecan|phenethyl isothiocyanate|Tetracycline|Zearalenone	17.16	4
Hyperandrogenism	MESH:D017588		Flutamide|Metformin|N(1)-methylnicotinamide|Niacinamide|Testosterone|Valproic Acid	17.16	5
Hypovolemia	MESH:D020896		Acetaminophen|Amphetamine|Dronabinol|Enalapril|Furosemide|Heparin	17.15	7
Male Urogenital Diseases	MESH:D052801		2,2',3',4,4',5-hexachlorobiphenyl|2,4,5,2',4',5'-hexachlorobiphenyl|Arsenic|estradiol 3-benzoate|Nickel|PCB 180	17.14	3
Uterine Cervical Dysplasia	MESH:D002578		Benzene|Fenretinide|Nicotine|Polycyclic Aromatic Hydrocarbons|Tretinoin|Vehicle Emissions	17.14	4
Astrocytoma	MESH:D001254		Air Pollutants|benzo(k)fluoranthene|Cisplatin|Ethylnitrosourea|Etoposide|Lead|Particulate Matter|Temozolomide|Trichloroethylene|Vincristine	17.04	12
Coronary Thrombosis	MESH:D003328		Aspirin|Cilostazol|Doxorubicin|Epinephrine|Epoprostenol|Heparin|n-butoxyethanol|sarpogrelate|Tamoxifen|Vincristine	17.04	18
Tuberculosis, Pulmonary	MESH:D014397		Air Pollutants|Aminosalicylic Acids|Arsenic|Isoniazid|Nitrogen Dioxide|Ofloxacin|Particulate Matter|Sulfur Dioxide	17.02	33
Arthritis, Infectious	MESH:D001170		Amikacin|Aspirin|Chloramphenicol|Gentamicins|Hydrocortisone|Indomethacin|Mercuric Chloride	16.91	5
Bartter Syndrome	MESH:D001477		Amikacin|Anti-Inflammatory Agents, Non-Steroidal|Aspirin|Dinoprostone|Furosemide|Gentamicins|Indomethacin	16.91	16
Cochlear Diseases	MESH:D015834		Acetylcysteine|Amikacin|Cisplatin|Furosemide|Gentamicins|manganese chloride|Paclitaxel	16.91	5
Nasopharyngeal Neoplasms	MESH:D009303		Carboplatin|Cisplatin|Docetaxel|Dust|Fluorouracil|Folic Acid|Formaldehyde	16.91	9
Proteus Infections	MESH:D011512		Ampicillin|Chloramphenicol|Copper Sulfate|Gentamicins|Ofloxacin|Plant Extracts|Tetracycline	16.91	4
Adrenal Gland Diseases	MESH:D000307		Cadmium|Cholecalciferol|Cobalt|Dexamethasone|Glucose|Morphine|sodium arsenite	16.9	7
Obesity, Abdominal	MESH:D056128		Air Pollutants|bisphenol A|bisphenol F|bisphenol S|Dietary Fats|Particulate Matter|Tetrachlorodibenzodioxin	16.89	5
Lysosomal Storage Diseases	MESH:D016464		Amiodarone|Benztropine|Colchicine|Doxorubicin|Erlotinib Hydrochloride|Flupenthixol|Imatinib Mesylate|Mebendazole|Orlistat|Reserpine|Sertraline|Tamoxifen|Vincristine	16.82	2
Hypogonadism	MESH:D007006		bisphenol A|Dietary Fats|Iron|Isoproterenol|Mitotane|Morphine|Oxygen|Sertraline|Testosterone	16.72	18
Ecchymosis	MESH:D004438		Amphetamine|Dronabinol|Heparin|Paroxetine|Pentoxifylline|Phenylbutazone	16.5	5
Alcohol Withdrawal Delirium	MESH:D000430		Ethanol|Folic Acid|Haloperidol|Phenytoin|Propranolol|Thiamine	16.49	4
Dementia, Vascular	MESH:D015140		Azathioprine|Nitric Oxide|Ozone|Particulate Matter|Prednisolone|Serotonin	16.49	4
Cataplexy	MESH:D002385		Amphetamine|Atropine|Carbachol|Dextroamphetamine|Fluoxetine|Haloperidol|Protriptyline	16.48	7
Pleural Diseases	MESH:D010995		Asbestos|Asbestos, Amphibole|Asbestos, Crocidolite|Asbestos, Serpentine|Isoniazid|Methotrexate|Minocycline	16.48	8
Adrenal Insufficiency	MESH:D000309		Dexamethasone|Ethinyl Estradiol|Heparin|Hydrocortisone|Methylprednisolone|Prednisolone|Vitamin A	16.47	11
Ageusia	MESH:D000370		candesartan|Folic Acid|Losartan|Methotrexate|Phenytoin|Zidovudine|Zinc	16.47	6
Carotid Stenosis	MESH:D016893		bisphenol A|Epinephrine|Mitomycin|mono-(2-ethylhexyl)phthalate|mono-isobutyl phthalate|Nitric Oxide|Plant Preparations	16.47	5
Pica	MESH:D010842		Cisplatin|Cyclophosphamide|Dactinomycin|Fluorouracil|Plant Preparations|Scutellaria baicalensis extract|Vincristine	16.47	5
Polyradiculopathy	MESH:D011128		Bupivacaine|Calcium|Cytarabine|Disulfiram|Gentamicins|Lidocaine|Methotrexate	16.47	10
Retinal Artery Occlusion	MESH:D015356		Chelating Agents|Cisplatin|Epinephrine|Hydrocortisone|Methylprednisolone Acetate|Mitomycin|Tamoxifen	16.47	10
Metabolism, Inborn Errors	MESH:D008661		Cobalt|Copper|Iron|Manganese|Methionine|S-Adenosylmethionine|Selenium|Serotonin	16.38	3
Ophthalmoplegia	MESH:D009886		Amiodarone|Isotretinoin|Lidocaine|Methylprednisolone|Phenytoin|Tacrolimus|Vincristine|Vitamin E	16.38	17
Peptic Ulcer Hemorrhage	MESH:D010438		Anti-Inflammatory Agents, Non-Steroidal|Aspirin|Famotidine|Lansoprazole|Omeprazole	16.38	4
Idiopathic intracranial hypertension with papilledema	MESH:C531795		Isotretinoin|Minocycline|Sulfasalazine|Tetracycline|Vitamin A	16.35	3
Virilism	MESH:D014770		enilconazole|Methyltestosterone|tebuconazole|Testosterone|tributyltin	16.33	4
Superior Vena Cava Syndrome	MESH:D013479		Cyclophosphamide|Doxorubicin|Prednisolone|Propylthiouracil|Vincristine	16.3	3
Ureteral Neoplasms	MESH:D014516		Acetaminophen|Aspirin|Caffeine|Phenacetin|Smoke	16.3	2
Lens Diseases	MESH:D007905		Amiodarone|Caffeine|Hydrogen Peroxide|lead nitrate|Resveratrol	16.29	4
Melena	MESH:D008551		Aspirin|Azathioprine|Benzo(a)pyrene|Dextran Sulfate|Methotrexate	16.29	4
Disorders of Environmental Origin	MESH:D007280		Acrolein|Chlorine|Formaldehyde|Ozone|Particulate Matter	16.28	1
Gonadal Dysgenesis	MESH:D006059		Dexamethasone|Dibutyl Phthalate|Diethylhexyl Phthalate|diisononyl phthalate|Progesterone	16.28	6
Spina Bifida Cystica	MESH:D016137		Choline|Nicotine|Tretinoin|Valproic Acid|Vitamin A	16.28	10
Athetosis	MESH:D001264		decamethrin|Diphenhydramine|Methamphetamine|Phenobarbital|Phenytoin|Procyclidine|Trihexyphenidyl|Vincristine	16.08	26
Telangiectasis	MESH:D013684		Betamethasone|Cyclophosphamide|Dexamethasone|Fluorouracil|Histamine|Hydrocortisone|Lidocaine|Nifedipine	16.08	11
Crohn Disease	MESH:D003424		Acetaminophen|Ampicillin|Azathioprine|Budesonide|Heparin|Hydrocortisone|Mesalamine|Methotrexate|Methylprednisolone|Prednisolone|Sulfasalazine|Thalidomide	16.07	61
Enterocolitis, Necrotizing	MESH:D020345		Dexamethasone|Docosahexaenoic Acids|Gemcitabine|Indomethacin|Lipopolysaccharides|Oxygen|Resveratrol|Vitamin E	16.07	8
Hyperparathyroidism, Secondary	MESH:D006962		alfacalcidol|Calcitriol|Calcium|Furosemide|Lead|paricalcitol|Phenytoin	16.07	18
Neuralgia, Postherpetic	MESH:D051474		Bupivacaine|Capsaicin|Ethanol|Lidocaine|Methylprednisolone|Methylprednisolone Acetate|Sodium	16.07	8
Ductus Arteriosus, Patent	MESH:D004374		Air Pollutants|candesartan|Furosemide|Ibuprofen|Indomethacin|Ozone|Particulate Matter	16.06	49
Gastroenteritis	MESH:D005759		Aspirin|Colchicine|deoxynivalenol|Fluorouracil|Fluoxetine|Methotrexate|Nitric Oxide	16.06	7
Perceptual Disorders	MESH:D010468		Dextroamphetamine|Haloperidol|Mercury|Methamphetamine|Methotrexate|Plant Preparations|Reserpine	16.06	6
Purpura, Thrombotic Thrombocytopenic	MESH:D011697		Bleomycin|Cisplatin|Cyclosporine|Gemcitabine|Mitomycin|Tacrolimus|Tretinoin	16.06	8
Hemangiosarcoma	MESH:D006394		1,2-Dimethylhydrazine|2-Acetylaminofluorene|Arsenic|Doxorubicin|Fenretinide|Methylenebis(chloroaniline)|n-butoxyethanol|Paclitaxel|Troglitazone|Urethane	16.03	15
Serotonin Syndrome	MESH:D020230		Cyclosporine|Dextromethorphan|Fluoxetine|Fluvoxamine|Paroxetine|Plant Extracts|Propranolol|Serotonin|Sertraline|Trazodone	16.03	28
Sinus Arrest, Cardiac	MESH:D054138		Amiodarone|Atropine|Calcium|Dipyridamole|Halothane|Isoproterenol|Lidocaine|Nifedipine|Phenytoin	16	17
Opioid-Related Disorders	MESH:D009293		Dronabinol|lead acetate|mitragynine|Morphine|Resveratrol|Scopolamine|Trazodone|Yohimbine|Zidovudine	15.99	10
Flatulence	MESH:D005414		Diclofenac|Hydrochlorothiazide|Misoprostol|Ofloxacin|Orlistat|Zidovudine	15.92	5
Rickets	MESH:D012279		alfacalcidol|Calcitriol|Calcium|Calcium, Dietary|Cholecalciferol|Ifosfamide	15.92	22
Spinal Cord Ischemia	MESH:D020760		Atenolol|Blood Glucose|candesartan|Heparin|Nifedipine|Oxygen	15.91	4
Leukemia, Erythroblastic, Acute	MESH:D004915		Cytarabine|Daunorubicin|Doxorubicin|Etoposide|Troglitazone|Vitamin E	15.89	3
Amblyopia	MESH:D000550		Hexachlorocyclohexane|Niacin|Smoke|Tamoxifen|Valproic Acid|Vitamin A	15.88	6
Bone Marrow Failure Disorders	MESH:D000080983		Busulfan|Cyclophosphamide|Doxorubicin|Methotrexate|Rotenone|Vincristine	15.88	5
Anemia, Sickle Cell	MESH:D000755		alpha-Tocopherol|Deferoxamine|Folic Acid|Methylprednisolone|Oxygen|Paclitaxel|Pentoxifylline|Zinc	15.79	9
Intracranial Thrombosis	MESH:D020767		Aspirin|Etoricoxib|Heparin|Methylprednisolone|Tamoxifen|Thalidomide|Vehicle Emissions|Vincristine	15.79	9
Carotid Artery Diseases	MESH:D002340		Amphetamine|Arsenic|Cadmium|Heparin|Niacin|Particulate Matter|Rosiglitazone	15.67	12
Venous Thromboembolism	MESH:D054556		Aspirin|Dexamethasone|Docetaxel|Ethinyl Estradiol|Heparin|Paroxetine|Progesterone|Raloxifene Hydrochloride|Tamoxifen|Thalidomide	15.66	31
Lymphatic Metastasis	MESH:D008207		3,4,3',4'-tetrachlorobiphenyl|3,4,5,3',4',5'-hexachlorobiphenyl|bisphenol A|Cisplatin|deguelin|Diethylhexyl Phthalate|Orlistat|Tetrachlorodibenzodioxin|xanthohumol	15.55	8
Influenza, Human	MESH:D007251		amentoflavone|Aspirin|isoquercitrin|Masoprocol|Ozone|Probenecid|pyrrolidine dithiocarbamic acid|Quercetin|Resveratrol|Selenium|Sulfur Dioxide|Vitamin E	15.52	8
Behcet Syndrome	MESH:D001528		Azathioprine|Colchicine|Cyclophosphamide|Cyclosporine|Prednisolone|Sulfasalazine|Tacrolimus|Thalidomide	15.51	13
Leishmaniasis, Cutaneous	MESH:D016773		Allopurinol|Antimony|Gentamicins|Indomethacin|Ketoconazole|Omeprazole|Pentoxifylline|Sodium Chloride	15.51	16
Photosensitivity Disorders	MESH:D010787		Acrolein|Amiodarone|Atorvastatin|Isotretinoin|Ketoprofen|Lapatinib|Methotrexate|Reactive Oxygen Species	15.51	18
Disruptive, Impulse Control, and Conduct Disorders	MESH:D007174		Amphetamine|Cycloheximide|Dextroamphetamine|Dipyridamole|Fluoxetine|Flupenthixol|Fluvoxamine|Methamphetamine|Paroxetine|Testosterone|Valproic Acid	15.49	24
Striatonigral Degeneration	MESH:D020955		Carrageenan|Colchicine|Lipopolysaccharides|Rotenone	15.44	4
Leukemic Infiltration	MESH:D017254		daidzein|Genistein|Tetradecanoylphorbol Acetate|Thalidomide	15.41	2
Pallor	MESH:D010167		Epinephrine|Epoprostenol|Mitomycin|Phenylbutazone|Propylthiouracil	15.41	5
Poultry Diseases	MESH:D011201		icariin|ochratoxin A|T-2 Toxin|Thiram	15.41	2
Colic	MESH:D003085		Epinephrine|Epoprostenol|Fluorouracil|Ketorolac|Methotrexate|Vinorelbine	15.38	4
Leukemia, Myelomonocytic, Chronic	MESH:D015477		Cytarabine|Decitabine|Dexamethasone|Pentoxifylline|Vincristine	15.37	3
Polycystic Kidney Diseases	MESH:D007690		(+)-JQ1 compound|Methylprednisolone Acetate|Rosiglitazone|Saponins|Sirolimus|Triiodothyronine	15.37	6
Ceroid Lipofuscinosis, Neuronal, 6	MESH:C566627		Cobalt|Copper|Iron|Manganese|Sodium|Zinc	15.36	1
Cystitis, Interstitial	MESH:D018856		Busulfan|Cyclophosphamide|Hydrochloric Acid|Indomethacin|Prednisolone|Tetracycline	15.36	6
Hemosiderosis	MESH:D006486		2-anisidine|Amiodarone|Deferoxamine|Iron|Methotrexate|Vitamin E	15.36	6
Lymphadenitis	MESH:D008199		Adenosine Triphosphate|Aluminum|Asbestos|Cyclosporine|Nanotubes, Carbon	15.36	3
Pemphigoid, Bullous	MESH:D010391		Azathioprine|Methotrexate|Methylprednisolone|Niacinamide|Tetracycline|Thalidomide	15.36	5
Alveolitis, Extrinsic Allergic	MESH:D000542		Air Pollutants|Amiodarone|Ovalbumin|Particulate Matter|Pravastatin	15.35	4
Folic Acid Deficiency	MESH:D005494		Dextromethorphan|Ethinyl Estradiol|Folic Acid|Phenobarbital|Phenytoin|S-Adenosylmethionine	15.35	8
Mastitis	MESH:D008413		Capsaicin|Drugs, Chinese Herbal|lipopolysaccharide, E coli O55-B5|Lipopolysaccharides|Progesterone	15.35	6
Thrombotic Microangiopathies	MESH:D057049		Aspirin|Cyclosporine|Diclofenac|Prednisolone|Sirolimus|Tacrolimus	15.35	22
Epistaxis	MESH:D004844		Air Pollutants, Occupational|Carboplatin|Doxorubicin|Formaldehyde|Isotretinoin|Propylthiouracil	15.34	7
Fasciculation	MESH:D005207		Atropine|Dimethyl Sulfoxide|Donepezil|Isoflurane|Lidocaine|Phenytoin|Soman|Sulindac|VX	15.34	18
Sarcoma, Synovial	MESH:D013584		Cisplatin|Doxorubicin|Etoposide|Ifosfamide|Streptozocin|Vincristine	15.34	4
Radiation Injuries	MESH:D011832		alpha-Tocopherol|Famotidine|Methotrexate|Pentoxifylline|peoniflorin|Ranitidine|Uranium	15.33	5
Coxsackievirus Infections	MESH:D003384		3-(2,4-dichloro-5-methoxyphenyl)-2-sulfanyl-4(3H)-quinazolinone|cinnamaldehyde|Nicotine|Reactive Oxygen Species|Tacrolimus|Tetrachlorodibenzodioxin|Valsartan	15.32	5
Lipid Metabolism Disorders	MESH:D052439		Aflatoxin B1|Atrazine|bisphenol A|Paraquat|pirinixic acid|Triiodothyronine	15.32	6
Menstruation Disturbances	MESH:D008599		Aripiprazole|Atrazine|Cyclophosphamide|Dexamethasone|Hexachlorocyclohexane|mancozeb|Medroxyprogesterone Acetate|Minocycline	15.24	5
Osteomyelitis	MESH:D010019		Chloramphenicol|Diclofenac|Gentamicins|Ibuprofen|Ketoconazole|Methotrexate|Ofloxacin|Zoledronic Acid	15.24	8
Intraoperative Complications	MESH:D007431		Aspirin|Dipyridamole|Epinephrine|Heparin|Nifedipine|Nitroprusside|Phenylephrine|Phenytoin	14.99	10
Holoprosencephaly	MESH:D016142		Amphetamine|Cannabidiol|Dronabinol|Ethanol|Methotrexate|Misoprostol|Phenytoin	14.97	5
Essential Hypertension	MESH:D000075222		Butyrates|Cannabidiol|Curcumin|cyclohexyl carbamic acid 3'-carbamoylbiphenyl-3-yl ester|Hydrocortisone|Irbesartan|Nitric Oxide|Norepinephrine|Superoxides	14.93	7
Dissociative Disorders	MESH:D004213		Indomethacin|loxoprofen|Misoprostol|Morphine|Sertraline|Trazodone	14.89	4
Hepatorenal Syndrome	MESH:D006530		Cytarabine|Fluvoxamine|Minocycline|naringin|Oxaliplatin|Propranolol	14.88	5
Colitis, Ischemic	MESH:D017091		Amphetamine|Flutamide|Ibuprofen|Methamphetamine|Methylprednisolone|Paclitaxel	14.86	8
Hemorrhagic Disorders	MESH:D006474		Busulfan|Butylated Hydroxytoluene|Cyclophosphamide|Phenytoin|Tretinoin|Valproic Acid	14.86	8
Jaw Abnormalities	MESH:D007569		beta-Naphthoflavone|Chlorpyrifos|Ethanol|pyrazolanthrone|Tetrachlorodibenzodioxin|Tretinoin	14.84	8
Postpartum Hemorrhage	MESH:D006473		Aspirin|Dinoprostone|Misoprostol|Nitroprusside|Oxytocin	14.66	7
Brain Stem Infarctions	MESH:D020526		Bupivacaine|candesartan|Epinephrine|Nifedipine|Plant Preparations	14.65	3
Anisocoria	MESH:D015875		Aspirin|Isoflurane|Paroxetine|Scopolamine|Sertraline	14.64	5
Ectromelia	MESH:D004480		Cyclophosphamide|lead acetate|mancozeb|Thalidomide|Vitamin A	14.61	8
Friedreich Ataxia	MESH:D005621		Betamethasone|Camptothecin|Cisplatin|Iron|Resveratrol	14.59	3
Periodontal Diseases	MESH:D010510		Cadmium|Fluoxetine|Nicotine|Nitric Oxide|Plant Preparations	14.59	5
Chronic Disease	MESH:D002908		Air Pollutants, Occupational|Arsenic|Asbestos, Amphibole|Aspirin|Tobacco Smoke Pollution	14.58	5
Anovulation	MESH:D000858		Diethylhexyl Phthalate|Dihydrotestosterone|Ethinyl Estradiol|indole-3-carbinol|mono-(2-ethylhexyl)phthalate	14.55	4
Escherichia coli Infections	MESH:D004927		Amikacin|Ampicillin|Chloramphenicol|Gentamicins|Irinotecan|Plant Extracts|Silymarin|T-2 Toxin|Tetracycline	14.54	11
Penile Diseases	MESH:D010409		Antimony|Dizocilpine Maleate|Fluorouracil|Fluoxetine|Haloperidol|Oxaliplatin|Oxidopamine|Oxytocin|Rimonabant	14.54	18
Lupus Erythematosus, Cutaneous	MESH:D008178		Chloroquine|Fluorouracil|Prednisolone|Sertraline|Thalidomide|Valproic Acid	14.42	12
Lymphoproliferative Disorders	MESH:D008232		Arsenic|Hexachlorocyclohexane|Mercury|Methotrexate|Resveratrol|Tacrolimus	14.41	7
Vaginal Neoplasms	MESH:D014625		Cisplatin|Fluorouracil|Methylcholanthrene|Progesterone|Temozolomide|Zidovudine	14.41	5
Essential Tremor	MESH:D020329		Dizocilpine Maleate|Ethanol|Harmaline|Lead|Propranolol|Trazodone|Valproic Acid	14.35	9
Rhinitis, Allergic, Seasonal	MESH:D006255		Budesonide|Chlorpheniramine|Diphenhydramine|fexofenadine|Nitrogen Dioxide|Particulate Matter|Triclosan	14.35	12
Pharyngitis	MESH:D010612		Aspirin|Flurbiprofen|Formaldehyde|Hydrochloric Acid|Niacin|Sulfasalazine|zafirlukast	14.06	8
Soft Tissue Injuries	MESH:D017695		Benzalkonium Compounds|bifenthrin|Ketoprofen|Oxytocin	14.06	4
Arthritis, Psoriatic	MESH:D015535		Antirheumatic Agents|Colchicine|Diclofenac|Folic Acid|Methotrexate|Naproxen|Sulfasalazine	14.05	15
Osteochondrodysplasias	MESH:D010009		Butyric Acid|Dexamethasone|Disulfiram|icariin|Lidocaine|Manganese|Thiram	14.05	12
Hyperphosphatemia	MESH:D054559		alfacalcidol|Aluminum Hydroxide|Calcitriol|Cholecalciferol|Daunorubicin|Methylprednisolone	14.03	14
Phobic Disorders	MESH:D010698		Asbestos|Ethanol|Fluoxetine|Haloperidol|Paroxetine|Sertraline	14.02	8
Vascular Calcification	MESH:D061205		acetovanillone|Cholecalciferol|Dihydrotestosterone|Quercetin|sodium arsenite|Testosterone	14	5
Azoospermia	MESH:D053713		Cadmium|Cyclophosphamide|DDT|Dexamethasone|Diethylhexyl Phthalate|Quercetin	13.99	7
Hirsutism	MESH:D006628		Cyclosporine|Ethinyl Estradiol|Flutamide|Ketoconazole|Phenytoin|Testosterone	13.99	9
Hyperphagia	MESH:D006963		bisphenol A|cyanoginosin LR|Dichlorodiphenyl Dichloroethylene|Dietary Fats|Nicotine|Streptozocin	13.99	10
Transposition of Great Vessels	MESH:D014188		Ampicillin|Aspirin|Phenobarbital|Tetracycline|Tretinoin|Valproic Acid	13.99	5
Adams-Stokes Syndrome	MESH:D000219		chloroquine diphosphate|Isoproterenol|Metaproterenol|Morphine|Propranolol	13.98	6
Genital Neoplasms, Male	MESH:D005834		Methylnitrosourea|nitrosobis(2-oxopropyl)amine|Phenobarbital|Zidovudine	13.98	3
Intracranial Arteriosclerosis	MESH:D002537		alpha-Linolenic Acid|Cholesterol|NG-Nitroarginine Methyl Ester|Particulate Matter	13.97	2
Hypomagnesemia 2, renal	MESH:C537152		Amikacin|Amiloride|Carboplatin|Cisplatin|Tacrolimus	13.96	5
Aphasia, Broca	MESH:D001039		Colchicine|Cytarabine|Propranolol|Tacrolimus	13.95	4
Starvation	MESH:D013217		Atrazine|Corticosterone|Docosahexaenoic Acids|Glucose|Linoleic Acid	13.94	2
Airway Remodeling	MESH:D056151		nimesulide|Nitrogen Dioxide|Particulate Matter|Sulfur Dioxide|Vehicle Emissions	13.92	3
Hypoaldosteronism	MESH:D006994		Heparin|Indomethacin|Mitomycin|Naproxen	13.92	4
Pregnancy, Prolonged	MESH:D011273		Dibutyl Phthalate|Dinoprostone|Misoprostol|nimesulide	13.92	6
Hemoptysis	MESH:D006469		Bleomycin|Cisplatin|Etoposide|Propylthiouracil|Sertraline	13.91	6
Iron Metabolism Disorders	MESH:D019189		chromium hexavalent ion|Iron|Lead|Lipopolysaccharides|Manganese	13.91	4
Microscopic Polyangiitis	MESH:D055953		Azathioprine|Cyclophosphamide|Methotrexate|Prednisolone|Propylthiouracil	13.91	5
Systemic Inflammatory Response Syndrome	MESH:D018746		Dexamethasone|Hydrocortisone|Prednisolone|Protein Kinase Inhibitors	13.91	2
Infant Death	MESH:D066088		Atrazine|bisphenol A|Docosahexaenoic Acids|Linoleic Acid|Zinc	13.9	3
Gingival Overgrowth	MESH:D019214		Cyclosporine|Nifedipine|Phenytoin|Tacrolimus	13.88	5
Hemostatic Disorders	MESH:D020141		Aspirin|Cyclosporine|Ethanol|fucoidan	13.87	3
Maxillofacial Abnormalities	MESH:D019767		Folic Acid|Isotretinoin|Tetrachlorodibenzodioxin|Tretinoin|Triiodothyronine	13.87	5
Paronychia	MESH:D010304		Capecitabine|Dexamethasone|Docetaxel|Tretinoin	13.86	2
Carcinoma, Merkel Cell	MESH:D015266		Carboplatin|Cisplatin|Etoposide|Resveratrol	13.83	2
Genitourinary Tract Anomalies	MESH:C564424		Dibutyl Phthalate|Diethylhexyl Phthalate|Genistein|mancozeb	13.83	4
Arnold-Chiari Malformation	MESH:D001139		Phenytoin|Tretinoin|Valproic Acid|Vitamin A	13.81	4
Immunoproliferative Disorders	MESH:D007160		Lipopolysaccharides|Mercuric Chloride|Mercury|Nanotubes, Carbon	13.8	4
Abnormalities, Severe Teratoid	MESH:D009008		Acetaminophen|Cyclophosphamide|Ethanol|Glutathione	13.79	2
Respiratory Paralysis	MESH:D012133		Bupivacaine|Epinephrine|Hydrochloric Acid|Lidocaine|Malathion|Thalidomide|Vincristine	13.78	8
Trismus	MESH:D014313		Benztropine|Diphenhydramine|Fluoxetine|Halothane|Isoflurane|Methamphetamine|Sevoflurane	13.78	15
Uterine Anomalies	MESH:C562565		bisphenol A|Ethinyl Estradiol|Glyphosate|mancozeb	13.78	4
Pseudolymphoma	MESH:D019310		Methotrexate|Phenobarbital|Phenytoin|Valproic Acid	13.77	8
Gestational Weight Gain	MESH:D000078064		bisphenol A|bisphenol F|bisphenol S|Diethylhexyl Phthalate	13.7	2
Salmonella Infections	MESH:D012480		Ampicillin|Chloramphenicol|Gentamicins|Ofloxacin|Plant Extracts|Probenecid	13.64	5
Bacteremia	MESH:D016470		Amikacin|Ampicillin|carvacrol|Gentamicins|Irinotecan|Minocycline|Pentoxifylline|Phenylephrine	13.63	15
Bronchopneumonia	MESH:D001996		Amikacin|Asbestos|Furosemide|Nanotubes, Carbon|Ovalbumin|Particulate Matter	13.63	4
Tuberculosis	MESH:D014376		Amikacin|Chenodeoxycholic Acid|Gentamicins|Iron|Isoniazid|Ofloxacin|Prednisolone|Tretinoin	13.63	63
Hyperaldosteronism	MESH:D006929		Dexamethasone|Dietary Fats|Furosemide|Gentamicins|Hydrochlorothiazide|Streptozocin	13.62	9
Hypertension, Pregnancy-Induced	MESH:D046110		Arsenic|Aspirin|bisphenol A|Furosemide|Lead|Nifedipine	13.61	9
Disease Susceptibility	MESH:D004198		Azathioprine|Glucose|Ozone|Particulate Matter|Vehicle Emissions|Zinc	13.6	6
Optic Atrophy	MESH:D009896		Amiodarone|Carboplatin|Chloramphenicol|Colchicine|Cytarabine|Methotrexate|Vincristine	13.51	13
Somatosensory Disorders	MESH:D020886		bisphenol A|Chlorpyrifos|Docetaxel|Halothane|Paclitaxel|Plant Oils|Vincristine	13.51	10
Candidiasis	MESH:D002177		Diclofenac|Disulfiram|geraniol|ginsenoside Re|ginsenoside Rg1|Ketoconazole|Plant Extracts|Stavudine	13.43	17
Nail Diseases	MESH:D009260		Docetaxel|Fluorouracil|Melphalan|Paclitaxel|Qingdai compound	13.39	8
Tendinopathy	MESH:D052256		Anti-Inflammatory Agents, Non-Steroidal|Celecoxib|Indomethacin|Ofloxacin|Simvastatin	13.38	5
Immune Complex Diseases	MESH:D007105		Ampicillin|Dinoprostone|Mercuric Chloride|Propylthiouracil|Prostaglandin D2	13.37	5
Intracranial Embolism	MESH:D020766		Carboplatin|Fluorouracil|Heparin|Medroxyprogesterone Acetate|Tamoxifen	13.36	3
Brain Abscess	MESH:D001922		Ampicillin|Chloramphenicol|Dexamethasone|Methotrexate|Temozolomide	13.34	6
Porphyrias, Hepatic	MESH:D017094		Hexachlorobenzene|Iron|Tetrachlorodibenzodioxin|Ursodeoxycholic Acid|Valproic Acid	13.33	5
Endocarditis, Bacterial	MESH:D004697		Amikacin|Ampicillin|Chloramphenicol|Dexamethasone|Gentamicins|Minocycline|Ofloxacin|Probenecid|trovafloxacin	13.32	43
Waldenstrom Macroglobulinemia	MESH:D008258		Bortezomib|Dexamethasone|Doxorubicin|Resveratrol|Thalidomide	13.3	3
Jejunal Diseases	MESH:D007579		1-Methyl-3-isobutylxanthine|bisphenol A|deoxynivalenol|Diclofenac|Indomethacin	13.28	6
Optic Neuropathy, Ischemic	MESH:D018917		Amiodarone|candesartan|Carboplatin|Epinephrine|Nifedipine|Omeprazole	13.28	5
Carcinoma, Small Cell	MESH:D018288		Arsenic Trioxide|Cisplatin|Cyclophosphamide|Etoposide|Ifosfamide|Vincristine	13.26	9
Cerebral Palsy	MESH:D002547		Cadmium|Calcium|Cobalt|Dexamethasone|Silver|Toluene	13.26	5
Neonatal Abstinence Syndrome	MESH:D009357		Caffeine|Haloperidol|Morphine|Paroxetine|Phenobarbital|Valproic Acid	13.26	6
Epilepsy, Absence	MESH:D004832		Doxorubicin|Haloperidol|Heparin|Phenobarbital|Phenytoin|Pilocarpine|Progesterone|Valproic Acid	13.23	29
Leukemia-Lymphoma, Adult T-Cell	MESH:D015459		Arsenic Trioxide|Bortezomib|Docosahexaenoic Acids|Emodin|Resveratrol|sodium arsenite|Zidovudine|Zoledronic Acid	13.04	6
Dengue	MESH:D003715		24-hydroxycholesterol|27-hydroxycholesterol|cholest-5-en-3 beta,7 alpha-diol|hinokiflavone|Silver	12.94	3
Silicosis	MESH:D012829		Dust|Particulate Matter|Quartz|Silicon|Silicon Dioxide|tanshinone	12.94	37
Endocarditis	MESH:D004696		Amikacin|Ampicillin|Diclofenac|Doxorubicin|Gentamicins|Ibuprofen	12.93	4
Epilepsy, Generalized	MESH:D004829		Phenobarbital|Phenytoin|Prednisolone|Trazodone|Valproic Acid|Zidovudine	12.93	9
Moyamoya Disease	MESH:D009072		Aspirin|Dipyridamole|Enalapril|Furosemide	12.93	2
Language Development Disorders	MESH:D007805		Methotrexate|Nicotine|Phenobarbital|Smoke|Tobacco Smoke Pollution|Valproic Acid	12.9	6
Prinzmetal's variant angina	MESH:C536421		Aspirin|Atenolol|Cyclophosphamide|Fluorouracil|Nifedipine	12.86	7
Persian Gulf Syndrome	MESH:D018923		Butyric Acid|Chlorpyrifos|Corticosterone|Isoflurophate|Permethrin	12.85	13
Common Cold	MESH:D003139		Ascorbic Acid|Diphenhydramine|Drugs, Chinese Herbal|Plant Extracts|Toluene	12.84	5
Vitamin D Deficiency	MESH:D014808		Calcitriol|Cholecalciferol|DDT|Dichlorodiphenyl Dichloroethylene|Phenytoin	12.83	7
Xerophthalmia	MESH:D014985		Cyclosporine|Isotretinoin|Scopolamine|Tacrolimus	12.83	3
Sunburn	MESH:D013471		Cholecalciferol|Methotrexate|titanium dioxide|Zinc Oxide	12.82	3
Ear Neoplasms	MESH:D004428		Azathioprine|Ethinyl Estradiol|mancozeb|Methyltestosterone	12.81	3
Hypertensive Encephalopathy	MESH:D020343		Caffeine|Dexamethasone|Dobutamine|Phenytoin|Resveratrol	12.81	6
Vaginal Diseases	MESH:D014623		Estradiol|Fluorouracil|Fluoxetine|Tacrolimus|Tamoxifen	12.81	7
Aspermia	MESH:D053714		cyhalothrin|cypermethrin|decamethrin|Methyltestosterone	12.8	2
Foreign-Body Reaction	MESH:D005549		Nanotubes, Carbon|Paclitaxel|Sirolimus|Tetracycline	12.8	3
Conotruncal cardiac defects	MESH:C535464		Ethanol|Manganese|perfluorooctane sulfonic acid|Sulfur Dioxide	12.79	4
Haemophilus Infections	MESH:D006192		Ampicillin|Chloramphenicol|Gentamicins|Minocycline|Ofloxacin|Tetracycline|trovafloxacin	12.78	9
Hyperlipoproteinemia Type II	MESH:D006938		Atorvastatin|ciprofibrate|Fenofibrate|Lovastatin|Niacin|Pravastatin|Simvastatin	12.78	11
Morphine Dependence	MESH:D009021		capsazepine|Dizocilpine Maleate|Dronabinol|Morphine|Nitric Oxide|Oxytocin|Plant Extracts	12.78	108
Primary Ovarian Insufficiency	MESH:D016649		9,10-Dimethyl-1,2-benzanthracene|Benzo(a)pyrene|chromium hexavalent ion|Cisplatin|Cyclophosphamide	12.78	7
Pituitary Neoplasms	MESH:D010911		Caffeine|Estradiol|Resveratrol|Tamoxifen|Temozolomide|Urethane|Valproic Acid	12.76	27
Hyperamylasemia	MESH:D034321		Ceruletide|Indomethacin|Resveratrol|sodium arsenite	12.75	3
Signs and Symptoms	MESH:D012816		bisphenol A|Mercury|Paraquat|Vehicle Emissions	12.69	4
Ototoxicity	MESH:D000081015		Cisplatin|Gentamicins|Paraquat|Quercetin	12.68	3
Amyloidosis	MESH:D000686		Colchicine|Everolimus|Melphalan|Metformin|Phenytoin|Rosiglitazone	12.63	9
Torticollis	MESH:D014103		Benztropine|Botulinum Toxins, Type A|Diphenhydramine|Fluoxetine|Haloperidol|Phenobarbital|Trihexyphenidyl	12.56	17
Carcinoma, Ovarian Epithelial	MESH:D000077216		Benzo(a)pyrene|Carboplatin|Cisplatin|Cyclophosphamide|Dexamethasone|Doxorubicin|Ivermectin|Paclitaxel	12.5	10
Bruxism	MESH:D002012		Amphetamine|Botulinum Toxins, Type A|Fluoxetine|Methamphetamine|Procyclidine	12.41	6
Carpal Tunnel Syndrome	MESH:D002349		Disulfiram|Metoprolol|Propranolol|Thalidomide|Thyroxine	12.41	4
Hoarseness	MESH:D006685		Isotretinoin|Paclitaxel|Salicylic Acid|Vincristine|Vinorelbine	12.41	4
Nocturnal Enuresis	MESH:D053206		Fluvoxamine|Furosemide|Paroxetine|Sertraline|Valproic Acid	12.41	6
Myotonia	MESH:D009222		2,4-Dichlorophenoxyacetic Acid|Colchicine|Plant Extracts|Pravastatin|Propranolol	12.4	6
Hypokalemic Periodic Paralysis	MESH:D020514		Amiloride|Amiodarone|Betamethasone|Cisplatin|Triiodothyronine	12.39	6
Porphyrias	MESH:D011164		Aspirin|Fluorouracil|Hexachlorobenzene|Lead|Propranolol	12.38	4
Mesenteric Ischemia	MESH:D065666		Blood Glucose|Nitroprusside|Oxygen|Propranolol|Propylthiouracil	12.37	3
Meningitis, Cryptococcal	MESH:D016919		Azathioprine|Dexamethasone|Ketoconazole|Prednisolone|Temozolomide	12.36	4
Pemphigus	MESH:D010392		Azathioprine|Cyclophosphamide|Cyclosporine|Dexamethasone|Prednisolone	12.35	7
Graves Disease	MESH:D006111		alfacalcidol|Potassium Iodide|Prednisolone|Propranolol|Propylthiouracil|Thyroxine|Triiodothyronine	12.34	23
Lymphoma, Follicular	MESH:D008224		alfacalcidol|Diazinon|Etoposide|Glyphosate|Hexachlorocyclohexane|Ifosfamide|Polychlorinated Biphenyls	12.34	6
Nephrolithiasis	MESH:D053040		Ascorbic Acid|Butyric Acid|Calcitriol|Calcium|Calcium, Dietary|Furosemide|Zidovudine	12.34	13
Priapism	MESH:D011317		Amphetamine|Epinephrine|Heparin|Paroxetine|Phenylephrine|Sertraline|Trazodone	12.34	16
Osteonecrosis	MESH:D010020		Dexamethasone|Ethanol|Formaldehyde|Prednisolone|Zoledronic Acid	12.33	6
Keratosis	MESH:D007642		9,10-Dimethyl-1,2-benzanthracene|Arsenic|Arsenicals|Estradiol|gingerol|Rotenone	12.32	14
Heart Rupture, Post-Infarction	MESH:D006342		4-phenylbutyric acid|Atropine|Dobutamine|Donepezil	12.18	5
Language Disorders	MESH:D007806		Metoprolol|Mitotane|Nicotine|Paclitaxel	12.1	4
Laryngeal Edema	MESH:D007819		Capsaicin|Epinephrine|Plant Extracts|Salicylic Acid	12.09	3
Sciatica	MESH:D012585		Indomethacin|Methylprednisolone|Methylprednisolone Acetate|Morphine	12.09	5
Hypersensitivity, Immediate	MESH:D006969		Allergens|dinitrophenyl-human serum albumin conjugate|Histamine|Ibuprofen|licarin A|perfluorooctanoic acid	12.07	4
Enuresis	MESH:D004775		Aripiprazole|Benztropine|Budesonide|Fluvoxamine|Trihexyphenidyl|Valproic Acid	12.06	4
Asbestosis	MESH:D001195		Asbestos|Asbestos, Amphibole|Asbestos, Crocidolite|Asbestos, Serpentine|Iron|Reactive Oxygen Species	12.05	18
Eye Injuries	MESH:D005131		Acetic Acid|allyl alcohol|Benzalkonium Compounds|butyraldehyde|Cetylpyridinium|Deoxycholic Acid|Diclofenac|Lactic Acid|Sodium Dodecyl Sulfate	12.02	2
Gallbladder Neoplasms	MESH:D005706		Arsenic Trioxide|Chenodeoxycholic Acid|Ethinyl Estradiol|Fluorouracil|Methotrexate|sodium arsenite	12.02	6
Spasms, Infantile	MESH:D013036		Betamethasone|Dexamethasone|Doxorubicin|Lipopolysaccharides|Phenobarbital|Valproic Acid	12.02	6
Temporomandibular Joint Disorders	MESH:D013705		Capsaicin|Morphine|Plant Extracts|Polyphenols	12.02	2
Salmonella Infections, Animal	MESH:D012481		cinnamaldehyde|Copper|Eugenol|Plant Extracts	12.01	3
Sarcoma 180	MESH:D012510		Fluorouracil|Methotrexate|Plant Oils|Thalidomide	12.01	4
Hearing Loss, Sudden	MESH:D003639		Methylprednisolone|Naproxen|Stavudine|Tacrolimus|Vincristine	12	5
Carcinoma, Embryonal	MESH:D018236		Bleomycin|Cyclophosphamide|Tretinoin|Vincristine	11.98	2
Leukomalacia, Periventricular	MESH:D007969		Betamethasone|Dexamethasone|Indomethacin|Lipopolysaccharides	11.97	6
Gingivitis	MESH:D005891		Cyclosporine|Epinephrine|Ibuprofen|Lidocaine|Plant Preparations	11.96	4
Soft Tissue Neoplasms	MESH:D012983		Docetaxel|Doxorubicin|Ifosfamide|Methotrexate|Paclitaxel	11.95	14
Hypoxia, Brain	MESH:D002534		cobaltous chloride|Morphine|Phenylephrine|Phenytoin|Plant Extracts	11.94	5
Dystonic Disorders	MESH:D020821		Benztropine|Diphenhydramine|Donepezil|Haloperidol|Nicotine|Rivastigmine|Trihexyphenidyl	11.93	7
Leukemia, T-Cell	MESH:D015458		Arsenic Trioxide|Cyclophosphamide|Cytarabine|Resveratrol|Vincristine	11.93	4
Amenorrhea	MESH:D000568		Cyclophosphamide|Dexamethasone|Ethinyl Estradiol|Medroxyprogesterone Acetate|Sertraline|Tacrolimus|Thalidomide	11.92	10
Anus Neoplasms	MESH:D001005		Benzo(a)pyrene|Cisplatin|Fluorouracil|Mitomycin	11.92	6
Hypertelorism	MESH:D006972		Methotrexate|Phenobarbital|Phenytoin|Valproic Acid	11.92	7
Fasciitis, Plantar	MESH:D036981		Bupivacaine|Methylprednisolone|Methylprednisolone Acetate	11.91	2
Hepatitis C	MESH:D006526		Azathioprine|Cyclosporine|Linoleic Acid|Morphine|platycodin D|Resveratrol|Tacrolimus|Vitamin E|Zidovudine	11.89	8
Aortitis	MESH:D001025		Docetaxel|Furosemide|Gemcitabine	11.77	2
Thrombophilia	MESH:D019851		Aspirin|Dexamethasone|Ethinyl Estradiol|Heparin|Homocysteine|Tamoxifen	11.77	8
Brachial Plexus Neuropathies	MESH:D020516		Bupivacaine|Cytarabine|Heparin	11.76	3
Fetal Hypoxia	MESH:D005311		Ibuprofen|Naproxen|Nitric Oxide	11.72	2
Glomerulonephritis, IGA	MESH:D005922		Azathioprine|deoxynivalenol|Enalapril|Irbesartan|Phenytoin|Prednisolone|Propylthiouracil|Resveratrol	11.69	10
Kashin-Beck Disease	MESH:D057767		fulvic acid|Selenium|T-2 Toxin	11.67	7
Pregnancy Complications, Neoplastic	MESH:D011252		Cytarabine|Daunorubicin|Etoposide	11.66	1
Thrombophlebitis	MESH:D013924		Acyclovir|Amiodarone|Cyclophosphamide|Docetaxel|Ethinyl Estradiol|Fluorouracil|Heparin|Hydrocortisone|Vitamin E	11.64	18
Laryngismus	MESH:D007826		Diphenhydramine|Haloperidol|Halothane|Hydrochloric Acid|Morphine	11.63	5
Jaw Diseases	MESH:D007571		3,4,5,3',4'-pentachlorobiphenyl|pifithrin|Zoledronic Acid	11.61	2
Eales disease	MESH:C538011		Ascorbic Acid|Vitamin A|Vitamin E	11.6	1
Athletic Injuries	MESH:D001265		Indomethacin|Naproxen|Piroxicam	11.58	1
Migraine with Aura	MESH:D020325		Aspirin|Fluoxetine|Propranolol|Tacrolimus|Tamoxifen	11.58	5
Purpura, Thrombocytopenic, Idiopathic	MESH:D016553		Acetaminophen|Cyclosporine|Hydrocortisone|Methylprednisolone|Vincristine	11.55	6
Tobacco Use Disorder	MESH:D014029		alpha-Linolenic Acid|alpha-Tocopherol|cyclohexyl carbamic acid 3'-carbamoylbiphenyl-3-yl ester|Fluoxetine|Nicotine|Smoke|Tobacco Smoke Pollution|tobacco tar	11.55	46
Acantholysis	MESH:D000051		Benzalkonium Compounds|Sodium Dodecyl Sulfate|Tretinoin	11.54	1
Hepatoblastoma	MESH:D018197		Cisplatin|Diethylnitrosamine|Fluorouracil|Phenobarbital|Phenytoin	11.54	7
Osteoarthritis, Hip	MESH:D015207		Ibuprofen|Indomethacin|Naproxen|nimesulide|Phenylbutazone|Piroxicam	11.53	5
Adenocarcinoma, Mucinous	MESH:D002288		Capecitabine|Docetaxel|FEC protocol|Fluorouracil	11.51	3
Serum Sickness	MESH:D012713		Fish Oils|Iron-Dextran Complex|Minocycline|Phenytoin	11.49	6
Leukemia L1210	MESH:D007939		Cyclophosphamide|Doxorubicin|Lutein|Platinum	11.46	5
Acute-On-Chronic Liver Failure	MESH:D065290		Galactosamine|Lipopolysaccharides|Thioacetamide	11.45	1
Giant Cell Arteritis	MESH:D013700		Azathioprine|Enalapril|Methylprednisolone|Prednisolone	11.45	4
Hypertensive Nephropathy	MESH:C563161		cobaltiprotoporphyrin|Dietary Fats|Resveratrol	11.44	2
Lead Poisoning, Nervous System, Childhood	MESH:D020264		Ascorbic Acid|Lead|lead acetate	11.44	6
Malabsorption Syndromes	MESH:D008286		Azathioprine|Calcium|Iron|Orlistat	11.44	4
Pulpitis	MESH:D011671		Calcium|Formaldehyde|Lipopolysaccharides	11.42	2
Corneal Opacity	MESH:D003318		Benzalkonium Compounds|Hexachlorocyclohexane|Isotretinoin|Mitomycin	11.41	4
Aphonia	MESH:D001044		Cytarabine|Epinephrine|Lidocaine|Vincristine	11.4	3
Neoplasms, Radiation-Induced	MESH:D009381		Iodine|Methotrexate|Plant Extracts|Radon	11.4	4
Tension-Type Headache	MESH:D018781		Lansoprazole|Melatonin|Niacin|Valproic Acid	11.4	5
Multiple Sclerosis, Chronic Progressive	MESH:D020528		Aluminum|Cyclophosphamide|Iron|Tacrolimus	11.38	3
Hepatitis B, Chronic	MESH:D019694		Colchicine|Cyclosporine|Everolimus|Levamisole|oxymatrine|Prednisolone|Tenofovir	11.37	12
Lordosis	MESH:D008141		beta-Naphthoflavone|Chlorpyrifos|Dextromethorphan|Diquat	11.37	3
Pulmonary Arterial Hypertension	MESH:D000081029		Ovalbumin|Oxygen|Particulate Matter|Qingdai compound	11.37	6
Cardiomyopathy, Alcoholic	MESH:D002310		Acetaldehyde|acetovanillone|Ethanol|Plant Extracts	11.36	6
Streptococcal Infections	MESH:D013290		Amikacin|Ampicillin|Gentamicins|Minocycline|Ofloxacin|Tetrachlorodibenzodioxin|Tetracycline	11.36	7
Acrodermatitis	MESH:D000169		Dexamethasone|Mesalamine|Temozolomide|Zinc	11.33	5
Adenoma, Bile Duct	MESH:D002759		2-Acetylaminofluorene|Diethylnitrosamine|Phenobarbital|Streptozocin	11.32	5
Hearing Loss, Conductive	MESH:D006314		Bleomycin|Cisplatin|Deferoxamine|Gentamicins	11.31	5
Hemorrhagic Stroke	MESH:D000083302		Air Pollutants|Aspirin|Particulate Matter	11.3	3
Compartment Syndromes	MESH:D003161		Acetylcysteine|Anti-Inflammatory Agents, Non-Steroidal|Aspirin|Gentamicins|Heparin|Simvastatin	11.29	11
Intervertebral Disc Degeneration	MESH:D055959		Dexamethasone|Nicotine|Resveratrol|Simvastatin	11.29	4
Perinatal Death	MESH:D066087		Oxygen|perfluorooctane sulfonic acid|perfluorooctanoic acid|polyhexamethyleneguanidine	11.28	3
Malformations of Cortical Development	MESH:D054220		Copper|Isotretinoin|Melatonin|Propylthiouracil|Valproic Acid|Vitamin A	11.27	7
Inflammatory Breast Neoplasms	MESH:D058922		bisphenol A|Cyclophosphamide|Doxorubicin|Paclitaxel	11.26	2
Sarcoidosis	MESH:D012507		Chloroquine|Cyclophosphamide|Methylprednisolone|Prednisolone|Thalidomide	11.25	7
Aortic Aneurysm	MESH:D001014		3,4,3',4'-tetrachlorobiphenyl|Dinoprostone|Indomethacin|Nicotine|Simvastatin	11.23	5
Metrorrhagia	MESH:D008796		Ethinyl Estradiol|Heparin|Mifepristone|Misoprostol|Progesterone	11.23	5
Hypertension, Renovascular	MESH:D006978		Bleomycin|Cisplatin|Enalapril|Ethinyl Estradiol|Hydrochlorothiazide	11.22	7
Osteoarthritis, Knee	MESH:D020370		Adenosine Triphosphate|Lipopolysaccharides|nimesulide|Resveratrol|rofecoxib	11.22	4
Translocation, Genetic	MESH:D014178		Busulfan|Cisplatin|glycidol|Lycopene|Valproic Acid	11.21	3
Myalgia	MESH:D063806		Chlorpyrifos|Lead|Permethrin|Quercetin|Simvastatin	11.19	5
Restless Legs Syndrome	MESH:D012148		Caffeine|Dextromethorphan|Fluoxetine|Iron|Paroxetine|Propranolol|Sertraline	11.19	9
Helicobacter Infections	MESH:D016481		Curcumin|Lansoprazole|Nickel|Omeprazole|Ranitidine|Tetracycline|Zinc	11.18	23
Placental Insufficiency	MESH:D010927		bisphenol A|Dronabinol|sodium arsenite	11.12	4
Gram-Positive Bacterial Infections	MESH:D016908		Amikacin|Ampicillin|Chloramphenicol|Gentamicins|Minocycline|Ofloxacin	11.08	13
Burns, Chemical	MESH:D002057		Chlorine|Indomethacin|Malathion|Mechlorethamine|Mustard Gas|Plant Extracts	11.05	4
Hepatitis B	MESH:D006509		Acyclovir|alisol B 23-acetate|baicalin|Cyclophosphamide|helioxanthin|Heparin|Indomethacin|Scutellaria baicalensis extract|Tenofovir|Zidovudine	10.95	28
Esophageal and Gastric Varices	MESH:D004932		Amiodarone|Azathioprine|Busulfan|Propranolol|Vitamin A	10.93	13
Leprosy	MESH:D007918		Chloroquine|Prednisolone|Reactive Oxygen Species|Thalidomide|triptolide	10.92	7
Capgras Syndrome	MESH:D002194		Disulfiram|Morphine|Nifedipine|Trihexyphenidyl	10.91	4
Tachycardia, Atrioventricular Nodal Reentry	MESH:D013611		Adenosine Triphosphate|Atropine|Isoproterenol|Thyroxine	10.91	3
HIV Seropositivity	MESH:D006679		Folic Acid|Stavudine|Tenofovir|Vitamin A	10.9	3
Gliosarcoma	MESH:D018316		3,4-dihydroxybenzohydroxamic acid|Camptothecin|Cyclophosphamide|Temozolomide	10.88	5
Leishmaniasis, Visceral	MESH:D007898		Allopurinol|amarogentin|Amodiaquine|Antimony|Ketoconazole|Reactive Oxygen Species|Thalidomide	10.86	14
Neuromuscular Junction Diseases	MESH:D020511		Chloroquine|Isotretinoin|Nifedipine|Vincristine	10.86	5
Atrial Premature Complexes	MESH:D018880		Air Pollutants|Albuterol|Dobutamine|Particulate Matter	10.81	3
Hair Diseases	MESH:D006201		Atrazine|Flutamide|Iron|Valproic Acid	10.7	4
Hepatolenticular Degeneration	MESH:D006527		Copper|cupric chloride|Iron|Phenytoin|tetrathiomolybdate|Zinc|Zinc Acetate	10.69	34
Blepharospasm	MESH:D001764		Botulinum Toxins, Type A|Chlorpheniramine|Haloperidol|Mustard Gas|Pilocarpine	10.65	8
Meningoencephalitis	MESH:D008590		Acyclovir|Ibuprofen|Isoniazid|Methylprednisolone|Vincristine	10.64	8
Neoplasms, Germ Cell and Embryonal	MESH:D009373		Bleomycin|Carboplatin|Cisplatin|Etoposide|Ifosfamide|Paclitaxel	10.63	11
Dog Diseases	MESH:D004283		Allopurinol|Amiodarone|Antimony|Ivermectin|Ketoconazole	10.62	5
Embolism	MESH:D004617		Cisplatin|Fluorouracil|Heparin|Methylprednisolone Acetate|Tamoxifen	10.6	11
Pancreatitis, Chronic	MESH:D050500		Ceruletide|Cyclosporine|Ethanol|Polysaccharides|Troglitazone	10.6	5
End Stage Liver Disease	MESH:D058625		Ammonia|Carbon Tetrachloride|Manganese|Methotrexate|Phenobarbital	10.58	6
Hyperglycinemia, Nonketotic	MESH:D020158		Dextromethorphan|Glycine|Homocysteine|Sodium Salicylate	10.55	4
Malaria, Falciparum	MESH:D016778		Amodiaquine|Artesunate|Chloroquine|chloroquine diphosphate|Copper|Folic Acid|tetrathiomolybdate	10.53	13
Myofascial Pain Syndromes	MESH:D009209		Bupivacaine|Lidocaine|Ranitidine	10.51	2
Phosphorus Metabolism Disorders	MESH:D010760		Calcitriol|Phosphorus|Protein Kinase Inhibitors	10.47	2
Leukemia, Radiation-Induced	MESH:D007953		Cytarabine|Etoposide|Radon	10.46	2
Anterior Wall Myocardial Infarction	MESH:D056988		Amphetamine|Atropine|Dobutamine	10.45	2
Sjogren's Syndrome	MESH:D012859		bisphenol A|Enalapril|Methotrexate|Niacin|Pilocarpine|Prednisolone	10.43	5
Horner Syndrome	MESH:D006732		Bupivacaine|Cytarabine|Epinephrine|Lidocaine	10.42	11
Urethritis	MESH:D014526		Isotretinoin|Ketoconazole|Minocycline|Ofloxacin	10.42	7
Foot Deformities, Congenital	MESH:D005532		Cyclophosphamide|Misoprostol|Phenytoin|Thalidomide	10.41	4
Premenstrual Syndrome	MESH:D011293		Fluoxetine|Fluvoxamine|Paroxetine|Phenobarbital	10.41	5
Epididymitis	MESH:D004823		Amiodarone|lipopolysaccharide, E coli O55-B5|lipoteichoic acid	10.4	2
Hearing Loss, High-Frequency	MESH:D006316		Amikacin|Carboplatin|Cisplatin|Deferoxamine	10.4	6
Ophthalmoplegia, Chronic Progressive External	MESH:D017246		Glutathione|Hydrogen Peroxide|Prednisolone|Superoxides	10.39	3
Vestibular Neuronitis	MESH:D020338		Aspirin|Ibuprofen|Ranitidine	10.39	2
Meningeal Carcinomatosis	MESH:D055756		Gefitinib|Melphalan|Methotrexate	10.37	5
Osteoporotic Fractures	MESH:D058866		Alendronate|Raloxifene Hydrochloride|Zoledronic Acid	10.37	2
Retroperitoneal Fibrosis	MESH:D012185		Acetaminophen|Aspirin|Metoprolol|Phenacetin	10.37	2
Coronary Aneurysm	MESH:D003323		Amphetamine|Aspirin|Heparin|Paclitaxel	10.35	6
Hand-Foot Syndrome	MESH:D060831		Capecitabine|Cisplatin|Docetaxel	10.35	4
Paraparesis	MESH:D020335		Methionine|Methotrexate|Morphine|S-Adenosylmethionine	10.35	4
Bulbar Palsy, Progressive	MESH:D010244		Cytarabine|Epinephrine|Fluorouracil	10.34	3
Nervous System Neoplasms	MESH:D009423		Curcumin|Cytarabine|Methotrexate|Phenytoin	10.33	3
Sinoatrial Block	MESH:D012848		Amiodarone|Cytarabine|Nicotine|Nifedipine|Propranolol	10.33	7
Varicocele	MESH:D014646		Nitric Oxide|Silymarin|Testosterone	10.33	3
Coronary Restenosis	MESH:D023903		Arsenic Trioxide|Aspirin|Folic Acid|sarpogrelate|Sirolimus	10.32	6
Keratosis, Actinic	MESH:D055623		Capecitabine|Diclofenac|Fluorouracil|Tretinoin	10.32	6
Leukemia, Experimental	MESH:D007942		Arsenic Trioxide|Daunorubicin|Drugs, Chinese Herbal|Imatinib Mesylate|Plant Extracts	10.32	3
Femur Head Necrosis	MESH:D005271		Dexamethasone|Methylprednisolone|naringin|Tretinoin	10.31	4
Ketosis	MESH:D007662		Aspirin|Niacin|Streptozocin|Valproic Acid	10.31	4
Ulnar Neuropathies	MESH:D020424		Lead|Minocycline|Phenytoin	10.31	4
Antiphospholipid Syndrome	MESH:D016736		Aspirin|Cyclophosphamide|Propylthiouracil|Thalidomide	10.3	8
Vacuolar myopathy	MESH:C536522		Chloroquine|Colchicine|Cyclosporine	10.27	19
Fetal Alcohol Spectrum Disorders	MESH:D063647		Disulfiram|Ethanol|Folic Acid|Reactive Oxygen Species	10.26	19
Cholestasis, Extrahepatic	MESH:D001651		Bile Acids and Salts|Diosmin|Glutathione|Phenytoin|Taurine|Zinc|Zinc Acetate	10.24	4
Muscle Hypertonia	MESH:D009122		Dinoprostone|Enalapril|Haloperidol|Mifepristone|Morphine|Phenytoin	10.24	7
Night Blindness	MESH:D009755		Deferoxamine|Dexamethasone|Isotretinoin	10.24	4
Spermatic Cord Torsion	MESH:D013086		Cyclosporine|Sulfasalazine|Tacrolimus	10.24	2
Respiratory System Abnormalities	MESH:D015619		Medroxyprogesterone Acetate|Nicotine|Tetrachlorodibenzodioxin|Valproic Acid	10.23	4
Fibroadenoma	MESH:D018226		Atrazine|Daunorubicin|Doxorubicin|Valproic Acid	10.22	5
Bone Demineralization, Pathologic	MESH:D018488		Cadmium|Caffeine|Furosemide	10.18	3
Neoplasms, Bone Tissue	MESH:D018213		Cyclophosphamide|Doxorubicin|Vincristine	10.14	1
Pulmonary Heart Disease	MESH:D011660		Indomethacin|Nifedipine|Ozone	10.14	3
Purpura Fulminans	MESH:D055665		Acetaminophen|Diclofenac|Phenytoin	10.13	3
Skin Diseases, Vesiculobullous	MESH:D012872		Acyclovir|Levamisole|Mechlorethamine|Naproxen	10.09	5
Lead Poisoning, Nervous System	MESH:D020263		Lead|lead acetate|Quercetin	10.08	8
Lipomatosis	MESH:D008068		Methylprednisolone|Methylprednisolone Acetate|Prednisolone|Stavudine	10.08	7
Tracheal Diseases	MESH:D014133		Acrolein|Nicotine|Tobacco Smoke Pollution	10.08	3
Proctitis	MESH:D011349		Cisplatin|Fluorouracil|Formaldehyde	10.05	2
Tooth Injuries	MESH:D018677		Ethanol|Morphine|Tobacco Smoke Pollution	10.04	1
Epilepsy, Complex Partial	MESH:D017029		Methotrexate|Phenobarbital|Phenytoin|Trazodone|Valproic Acid	10.03	19
Headache Disorders, Primary	MESH:D051270		Enalapril|Nitric Oxide|Norepinephrine|Serotonin	10.03	3
Malignant Hyperthermia	MESH:D008305		Calcium|Halothane|Isoflurane|Morphine	10.01	6
Heavy Metal Poisoning, Nervous System	MESH:D020260		Cadmium|cobaltous chloride|Copper	10	3
Retroperitoneal liposarcoma	MESH:C538370		Cisplatin|Doxorubicin|Methotrexate	9.98	1
Encephalocele	MESH:D004677		Cytarabine|lead acetate|mancozeb|Thalidomide	9.95	3
Histiocytosis	MESH:D015614		Copper Sulfate|Soot|Tobacco Smoke Pollution	9.95	3
Ichthyosis	MESH:D007057		Isotretinoin|Protein Kinase Inhibitors|Tretinoin|Vitamin A	9.93	4
Acute Pain	MESH:D059787		Acetic Acid|Diclofenac|govaniadine	9.92	2
Lymphocytosis	MESH:D008218		Bortezomib|Phenytoin|Sulfasalazine|Vehicle Emissions	9.9	4
MPTP Poisoning	MESH:D020267		1-Methyl-4-phenyl-1,2,3,6-tetrahydropyridine|1-Methyl-4-phenylpyridinium|Caffeine|Nicotine	9.89	9
Heroin Dependence	MESH:D006556		Amphetamine|Cannabinoids|Fluoxetine|Flupenthixol|Hydrocortisone|Morphine	9.88	6
Pheochromocytoma	MESH:D010673		Cholecalciferol|Epinephrine|Fluoxetine|Nifedipine|Reserpine|Valproic Acid	9.88	7
Coronary Occlusion	MESH:D054059		Ethinyl Estradiol|Heparin|Indomethacin|Paclitaxel	9.86	4
Epilepsies, Partial	MESH:D004828		Cannabinoids|Methotrexate|Phenobarbital|Phenytoin|Pilocarpine|Valproic Acid	9.86	23
Meningomyelocele	MESH:D008591		Folic Acid|Homocysteine|Tretinoin|Valproic Acid	9.8	11
Postural Orthostatic Tachycardia Syndrome	MESH:D054972		Fludrocortisone|Losartan|Propranolol	9.79	3
Parasitemia	MESH:D018512		Artesunate|Chloroquine|cobaltiprotoporphyrin	9.74	3
Burning Mouth Syndrome	MESH:D002054		candesartan|Paroxetine|Zidovudine	9.7	3
Dental Pulp Necrosis	MESH:D003790		cobaltiprotoporphyrin|Hydrogen Peroxide|triethylene glycol dimethacrylate	9.7	2
Laryngopharyngeal Reflux	MESH:D057045		Lansoprazole|Omeprazole|Ranitidine	9.7	2
Long Qt Syndrome 2	MESH:C563614		Arsenic Trioxide|Matrines|oxymatrine	9.7	1
Nasal Polyps	MESH:D009298		Methotrexate|zafirlukast|zileuton	9.7	4
Acneiform Eruptions	MESH:D017486		Benzoyl Peroxide|Erlotinib Hydrochloride|Isotretinoin|Minocycline	9.69	3
REM Sleep Behavior Disorder	MESH:D020187		Fluoxetine|Fluvoxamine|Paroxetine|Sertraline	9.68	3
Pulmonary Atelectasis	MESH:D001261		hesperetin|Hydrochloric Acid|lipopolysaccharide, E coli O55-B5	9.65	2
Renal Colic	MESH:D056844		Indomethacin|Ketoprofen|Metoprolol|Probenecid	9.65	5
Nematode Infections	MESH:D009349		Fenbendazole|Ivermectin|Mebendazole|Selenium	9.62	4
West Nile Fever	MESH:D014901		Glutathione|Minocycline|Reactive Oxygen Species	9.62	2
Chlamydia Infections	MESH:D002690		Melitten|Mercuric Chloride|Minocycline|trovafloxacin	9.59	5
Hepatitis, Alcoholic	MESH:D006519		cobaltiprotoporphyrin|diallyl disulfide|Ethanol|Prednisolone	9.59	4
Uterine Hemorrhage	MESH:D014592		Dinoprost|Estradiol|Mifepristone|Nifedipine	9.57	5
Mutism	MESH:D009155		Ifosfamide|Methotrexate|Phenytoin|Tacrolimus	9.56	7
Aging, Premature	MESH:D019588		Busulfan|Dietary Fats|Galactose|Resveratrol	9.55	6
Supratentorial Neoplasms	MESH:D015173		Carboplatin|Cyclophosphamide|Vincristine	9.5	2
Failure to Thrive	MESH:D005183		Reserpine|Rotenone|Zidovudine	9.49	3
Hypolipoproteinemias	MESH:D007009		Atorvastatin|Ethinyl Estradiol|Niacin	9.47	5
Familial Mediterranean Fever	MESH:D010505		Azathioprine|Colchicine|Methotrexate	9.46	9
Peritoneal Fibrosis	MESH:D056627		Dipyridamole|epigallocatechin gallate|Troglitazone	9.46	3
Adenocarcinoma, Papillary	MESH:D000231		Azathioprine|Methylnitrosourea|Phenobarbital	9.43	2
Multiple Chemical Sensitivity	MESH:D018777		Acetaminophen|Aspirin|Hexachlorocyclohexane|Tobacco Smoke Pollution	9.43	2
Uveitis, Anterior	MESH:D014606		Piroxicam|Prednisolone|Trichloroethylene	9.42	2
Contusions	MESH:D003288		Amiodarone|Heparin|Temozolomide	9.41	3
Adenoma, Islet Cell	MESH:D007516		Niacinamide|Streptozocin|Valproic Acid	9.37	2
Thrombocytosis	MESH:D013922		Azathioprine|Busulfan|Doxorubicin|Thalidomide|Zidovudine	9.36	6
Lipodystrophy	MESH:D008060		Iron-Dextran Complex|Niacin|Stavudine|Zidovudine	9.35	6
Niemann-Pick Disease, Type C	MESH:D052556		Cholesterol|Clofibrate|perfluorooctanoic acid	9.35	3
Vascular Neoplasms	MESH:D019043		Mitomycin|Troglitazone|Urethane	9.35	4
Abdominal Neoplasms	MESH:D000008		Asbestos, Crocidolite|Sulindac|Tamoxifen	9.34	2
Neurodevelopmental Disorders	MESH:D065886		Air Pollutants|Arsenic|Cadmium|Cisplatin|Lead|Manganese|Mercury|Particulate Matter|triphenyl phosphate|Vehicle Emissions	9.34	8
Hypergammaglobulinemia	MESH:D006942		Mercuric Chloride|Mercury|Propylthiouracil	9.32	6
Pupil Disorders	MESH:D011681		Bupivacaine|Mitomycin|Morphine|Scopolamine	9.31	5
Pulmonary Emphysema	MESH:D011656		Acetylcysteine|Curcumin|Ethanol|Lipopolysaccharides|Tobacco Smoke Pollution	9.3	7
Histiocytic Disorders, Malignant	MESH:D015620		Cisplatin|Cytarabine|Methotrexate	9.28	2
Respiratory Distress Syndrome, Newborn	MESH:D012127		Betamethasone|Dexamethasone|Dobutamine|Vitamin A	9.28	7
Tics	MESH:D020323		Fluoxetine|Haloperidol|Nicotine|Paroxetine	9.24	6
Camptocormia	MESH:C537968		bisphenol A|Donepezil|Valproic Acid	9.23	3
Fibromyalgia	MESH:D005356		Celecoxib|Lidocaine|Phenobarbital|Vitamin A	9.22	4
Cardiac Conduction System Disease	MESH:D000075224		Cyclosporine|Isoproterenol|Tretinoin	9.18	2
Fibrous Dysplasia of Bone	MESH:D005357		Alendronate|Methylprednisolone|Nebivolol	9.18	1
Malaria	MESH:D008288		Amodiaquine|Artesunate|Calcium|Chloroquine|chloroquine diphosphate|Protriptyline|Testosterone|Tetracycline	9.16	52
Thromboangiitis Obliterans	MESH:D013919		Ethinyl Estradiol|Nicotine|Tobacco Smoke Pollution	9.16	3
Intracranial Embolism and Thrombosis	MESH:D002542		Amphetamine|Ethinyl Estradiol|Nicotine|Phenytoin	9.14	5
AIDS-Related Complex	MESH:D000386		Acyclovir|Stavudine|Zidovudine	9.13	10
Dental Enamel Hypoplasia	MESH:D003744		bisphenol A|Genistein|Sodium Fluoride	9.13	3
Dermatitis, Occupational	MESH:D009783		Formaldehyde|Freund's Adjuvant|mancozeb|Nickel|Trichloroethylene	9.13	15
Intervertebral Disc Displacement	MESH:D007405		Aspirin|Bupivacaine|Methylprednisolone Acetate	9.12	2
Carotid Intimal Medial Thickness 1	MESH:C563733		Air Pollutants|Arsenic|Particulate Matter	9.1	2
Fistula	MESH:D005402		Botulinum Toxins, Type A|Phenytoin|Scopolamine	9.1	2
Alcohol-Induced Disorders	MESH:D020751		Acetaminophen|Ethanol|Fluoxetine|Lipopolysaccharides	9.08	9
Cytomegalovirus Infections	MESH:D003586		Acyclovir|Chondroitin Sulfates|diallyl trisulfide|Heparin	9.06	5
Calculi	MESH:D002137		Hydrochlorothiazide|Manganese|Sulfasalazine	9.04	3
Biliary Tract Neoplasms	MESH:D001661		Capecitabine|Celecoxib|Gemcitabine	9.02	3
Motion Sickness	MESH:D009041		Dextroamphetamine|Nicotine|Scopolamine	8.99	7
Neck Pain	MESH:D019547		Aspirin|Lidocaine|Pentoxifylline|Trazodone	8.99	6
Neurocognitive Disorders	MESH:D019965		Fluoxetine|Ibuprofen|Ifosfamide|Thyroxine	8.97	5
Angina Pectoris, Variant	MESH:D000788		Aspirin|Dobutamine|Fluorouracil|Nifedipine	8.96	9
Renal Aminoacidurias	MESH:D000608		Mercuric Chloride|sodium chromate(VI)|Streptozocin	8.95	2
Foot Ulcer	MESH:D016523		Amiodarone|baicalin|Streptozocin	8.92	2
AIDS Dementia Complex	MESH:D015526		Methamphetamine|Stavudine|Zidovudine	8.9	4
Papillomavirus Infections	MESH:D030361		Carrageenan|Nicotine|Tamoxifen	8.9	3
Shellfish Poisoning	MESH:D057096		cyanoginosin LR|domoic acid|Okadaic Acid	8.89	6
Reticulocytosis	MESH:D045262		Sulfasalazine|Vitamin E|Zidovudine	8.88	4
Carotid Artery Injuries	MESH:D020212		Resveratrol|Sirolimus|Superoxides	8.85	3
Pelvic Pain	MESH:D017699		Fluorouracil|Lidocaine|Mitomycin	8.85	2
Pharyngeal Diseases	MESH:D010608		Benztropine|Glyphosate|Haloperidol	8.8	3
Asthma, Exercise-Induced	MESH:D001250		montelukast|zafirlukast|zileuton	8.78	5
Echinococcosis	MESH:D004443		Dexamethasone|Hydrogen Peroxide|Mebendazole	8.78	4
Neuroaxonal Dystrophies	MESH:D019150		Amphetamine|Phenytoin|Vincristine	8.78	3
Tuberculosis, Multidrug-Resistant	MESH:D018088		entacapone|Isoniazid|Ofloxacin|Tolcapone	8.78	4
Corneal Ulcer	MESH:D003320		Capsaicin|Isotretinoin|Methamphetamine	8.77	3
Plant Poisoning	MESH:D010939		abrine|Drugs, Chinese Herbal|Plant Preparations	8.77	3
Carcinosarcoma	MESH:D002296		2-amino-1-methyl-6-phenylimidazo(4,5-b)pyridine|Cyclophosphamide|Quercetin	8.76	3
Hernia, Umbilical	MESH:D006554		Cadmium|Phenytoin|Thalidomide	8.76	4
Peroneal Neuropathies	MESH:D020427		Lead|Phenytoin|Streptozocin	8.76	4
Anemia, Refractory, with Excess of Blasts	MESH:D000754		Dexamethasone|Methotrexate|Pentoxifylline	8.75	2
Kyphosis	MESH:D007738		2-tert-butylhydroquinone|3-nitropropionic acid|Diquat|Prednisolone	8.73	4
Amnesia, Transient Global	MESH:D020236		Atropine|Dobutamine|Ethanol|Fludrocortisone	8.72	3
Pelvic Inflammatory Disease	MESH:D000292		Amikacin|Ofloxacin|Probenecid	8.72	3
Mevalonate Kinase Deficiency	MESH:D054078		Acetylmuramyl-Alanyl-Isoglutamine|Alendronate|geraniol	8.68	2
Anorexia Nervosa	MESH:D000856		Dexamethasone|Dronabinol|Prednisolone	8.67	3
Hyperthermia	MESH:D000084462		Acetaminophen|Methamphetamine|pyrrolidine dithiocarbamic acid	8.66	3
Ascariasis	MESH:D001196		Drugs, Chinese Herbal|Fenbendazole|Mebendazole	8.65	3
Neoplastic Processes	MESH:D009385		Curcumin|perfluorooctane sulfonic acid|Phytochemicals|Reactive Oxygen Species	8.65	4
Polycythemia	MESH:D011086		Enalapril|Losartan|Nicotine|Testosterone	8.64	7
Environmental Illness	MESH:D018876		Air Pollutants, Occupational|chromium hexavalent ion|Vehicle Emissions	8.63	3
Spermatocele	MESH:D013088		Ethinyl Estradiol|Tamoxifen|Tetracycline	8.63	3
Melanoma, Amelanotic	MESH:D018328		Cisplatin|Tamoxifen|Vincristine	8.62	1
Sick Sinus Syndrome	MESH:D012804		Amiodarone|Bupivacaine|Daunorubicin|Propranolol|Sodium Chloride	8.61	5
Serositis	MESH:D012700		Amiodarone|Plant Extracts|Propylthiouracil	8.58	3
Blood Loss, Surgical	MESH:D016063		Epinephrine|Heparin|Nitroprusside	8.57	5
MUSCLE HYPERTROPHY	OMIM:614160		bisphenol A|Raloxifene Hydrochloride|Tamoxifen	8.57	2
Skin Manifestations	MESH:D012877		Acetylcysteine|Niacin|Particulate Matter|Trichloroethylene	8.56	3
Headache Disorders	MESH:D020773		Acetaminophen|Amiodarone|Indomethacin	8.54	3
Herpes Zoster	MESH:D006562		Acyclovir|Methotrexate|Stavudine	8.54	9
Leukemia, Myelomonocytic, Acute	MESH:D015479		Chloramphenicol|Colchicine|Cytarabine	8.53	3
Decompression Sickness	MESH:D003665		zafirlukast|zileuton	8.52	1
Polydipsia	MESH:D059606		aliskiren|cyanoginosin LR|Streptozocin	8.52	8
Vertebrobasilar Insufficiency	MESH:D014715		Enalapril|Heparin|Medroxyprogesterone Acetate	8.51	4
Multiple Sclerosis	MESH:D009103		Azathioprine|Cannabinoids|Dextromethorphan|Methylprednisolone|Niacinamide|Nitric Oxide|Peroxynitrous Acid|Prednisolone|Tobacco Smoke Pollution	8.49	18
Budd-Chiari Syndrome	MESH:D006502		Amphetamine|Doxorubicin|Ethinyl Estradiol|Plant Extracts	8.48	3
Fecal Incontinence	MESH:D005242		Botulinum Toxins, Type A|Bupivacaine|Morphine|Vincristine	8.46	5
Trichinellosis	MESH:D014235		Mangifera indica extract|mangiferin	8.43	1
Ileitis	MESH:D007079		Auranofin|Indomethacin|Trinitrobenzenesulfonic Acid	8.42	6
Chronic Kidney Disease-Mineral and Bone Disorder	MESH:D012080		alfacalcidol|Aluminum|Calcitriol	8.41	8
Hepatitis C, Chronic	MESH:D019698		Azathioprine|Indomethacin|Prednisolone|Ursodeoxycholic Acid|Vitamin A	8.41	6
Paraquat lung	MESH:C537171		Docosahexaenoic Acids|naringin|Paraquat	8.41	4
Lupus Erythematosus, Discoid	MESH:D008179		Azathioprine|Chloroquine|Thalidomide	8.4	16
Gram-Negative Bacterial Infections	MESH:D016905		Amikacin|Ampicillin|Gentamicins|Glyphosate|Paraquat	8.39	12
Myelitis, Transverse	MESH:D009188		Cytarabine|Mechlorethamine|Methotrexate	8.37	3
Fetal hydantoin syndrome	MESH:C537922		5,8,11,14-Eicosatetraynoic Acid|Phenytoin	8.36	2
Oligodendroglioma	MESH:D009837		Ethylnitrosourea|Irinotecan|Temozolomide|Vincristine	8.35	8
Aortic Dissection	MESH:D000784		Amphetamine|Aspirin|Heparin|Methamphetamine	8.34	5
Auditory Perceptual Disorders	MESH:D001308		Nicotine|Permethrin|Pilocarpine	8.34	3
Dysthymic Disorder	MESH:D019263		Amphetamine|Fluvoxamine|Testosterone	8.33	3
Biliary Tract Diseases	MESH:D001660		1-Naphthylisothiocyanate|Acetaminophen|Fluorouracil|Ofloxacin	8.32	4
Hypervitaminosis A	MESH:D006986		Phenobarbital|Phenytoin|Vitamin A	8.32	12
Food Hypersensitivity	MESH:D005512		Aspirin|Epinephrine|Resveratrol	8.28	3
Gingival Hyperplasia	MESH:D005885		Cyclosporine|Nifedipine|Phenytoin	8.28	11
Paraproteinemias	MESH:D010265		Dexamethasone|Phenytoin|Sulfasalazine	8.28	3
Anti-Glomerular Basement Membrane Disease	MESH:D019867		Cyclophosphamide|Methylprednisolone|Smoke	8.26	3
Lichenoid Eruptions	MESH:D017512		Imatinib Mesylate|Mercury|Valproic Acid	8.26	3
Sarcoma, Experimental	MESH:D012513		Cyclophosphamide|mangiferin|Medroxyprogesterone Acetate|Melphalan|Propranolol	8.26	6
Alopecia Areata	MESH:D000506		Fludrocortisone|Hydrocortisone|Methylprednisolone|Prednisolone	8.25	2
Histiocytoma, Malignant Fibrous	MESH:D051677		4-nitroquinolone-1-oxide|Benzo(a)pyrene|nickel sulfide	8.25	3
Vitiligo	MESH:D014820		hydroquinone|Reactive Oxygen Species|Tacrolimus|Tolcapone|Tretinoin	8.23	5
Narcolepsy	MESH:D009290		Amphetamine|Dextroamphetamine|Methamphetamine|Morphine|Plant Extracts	8.21	7
Thrombocythemia, Essential	MESH:D013920		Aspirin|Busulfan|Imatinib Mesylate|Melphalan	8.21	7
Monoclonal Gammopathy of Undetermined Significance	MESH:D008998		Carbon Tetrachloride|Ethinyl Estradiol|tetrachloroisophthalonitrile	8.2	2
Cattle Diseases	MESH:D002418		Acrylamide|Levamisole|Niacin|Plant Preparations	8.18	5
Hemoglobinuria	MESH:D006456		Aspirin|Diclofenac|Minocycline|Thyroxine	8.17	3
Leukostasis	MESH:D018921		Oxygen|Streptozocin|Troglitazone	8.17	3
Anemia, Hypochromic	MESH:D000747		Chlorpyrifos|Iron|Phenobarbital	8.16	3
Choroid Diseases	MESH:D015862		Methylprednisolone Acetate|Ramipril|Tamoxifen	8.16	3
Orbital Diseases	MESH:D009916		Aspirin|Carboplatin|Methylprednisolone Acetate	8.16	3
Neoplasms, Glandular and Epithelial	MESH:D009375		Arsenicals|Cisplatin|Tobacco Smoke Pollution	8.15	3
Brugada Syndrome	MESH:D053840		Amiodarone|Fluvoxamine|Lidocaine|Plant Extracts	8.13	4
Hernia, Hiatal	MESH:D006551		Lansoprazole|Omeprazole	8.11	2
Breast Neoplasms, Male	MESH:D018567		Endosulfan|Flutamide|Tamoxifen	8.09	3
Leprosy, Lepromatous	MESH:D015440		Ofloxacin|Prednisolone|Thalidomide	8.09	5
Marijuana Abuse	MESH:D002189		Cannabinoids|Dronabinol|Plant Preparations|Smoke	8.09	5
Cardiomyopathy, Restrictive	MESH:D002313		Chloroquine|chloroquine diphosphate|Cyclophosphamide	8.08	7
Cytochrome-c Oxidase Deficiency	MESH:D030401		Copper|copper histidine|Zidovudine	8.08	3
Carcinoma, Papillary	MESH:D002291		Arsenic Trioxide|Methylenebis(chloroaniline)	8.07	2
Hypoparathyroidism	MESH:D007011		alfacalcidol|Calcitriol|Calcium	8.06	7
Myotonic Dystrophy	MESH:D009223		Nifedipine|Phenytoin|Propranolol	8.06	3
Filariasis	MESH:D005368		Aspirin|Levamisole	8.05	2
Granuloma, Respiratory Tract	MESH:D015769		Asbestos, Crocidolite|Nanotubes, Carbon|Soot	8.05	4
Cytomegalovirus Retinitis	MESH:D017726		Azathioprine|Cyclophosphamide|Probenecid	8.04	2
Tonsillar Neoplasms	MESH:D014067		Paclitaxel|Vinorelbine	8.03	1
Visceral Pain	MESH:D059265		Acetic Acid|Capsaicin	8.03	2
Herpesviridae Infections	MESH:D006566		Acyclovir|Sodium|Tetrachlorodibenzodioxin	8.02	4
Acquired Immunodeficiency Syndrome	MESH:D000163		Acyclovir|Disulfiram|Stavudine|Zidovudine	8.01	17
Metal Metabolism, Inborn Errors	MESH:D008664		copper histidine|Cyclosporine	8	2
Somnambulism	MESH:D013009		Benztropine|Diphenhydramine|Metoprolol|Paroxetine|Protriptyline	8	4
Sweet Syndrome	MESH:D016463		Colchicine|Prednisolone	7.98	2
Postoperative Cognitive Complications	MESH:D000079690		Isoflurane|Sevoflurane	7.97	2
Sigmoid Neoplasms	MESH:D012811		Fluorouracil|Levamisole|Oxaliplatin	7.96	6
Aortic Valve Stenosis	MESH:D001024		Aspirin|Dobutamine|Progesterone	7.94	3
Nasal Obstruction	MESH:D015508		Budesonide|Capsaicin|Dexamethasone	7.94	4
Neoplasm Micrometastasis	MESH:D061206		Copper|oridonin	7.94	2
Neuritis, Autoimmune, Experimental	MESH:D009444		Nitric Oxide|Reactive Oxygen Species	7.94	1
Fatigue Syndrome, Chronic	MESH:D015673		Epinephrine|Phenytoin	7.93	2
Eye Manifestations	MESH:D005132		Isoflurophate|Mustard Gas|Vehicle Emissions	7.9	3
Adenomatous Polyps	MESH:D018256		Formaldehyde|Piroxicam|Sulindac	7.88	2
Facial Nerve Injuries	MESH:D020220		Lidocaine|Prednisolone	7.86	2
Pyelitis	MESH:D011702		Cyclophosphamide|Heparin	7.85	3
Byssinosis	MESH:D002095		Air Pollutants, Occupational|Dust	7.84	1
Auditory neuropathy	MESH:C538268		Carboplatin|Streptozocin	7.83	3
Central Nervous System Infections	MESH:D002494		Chloroquine|Cyclosporine|Ketoconazole	7.83	3
Meningitis, Bacterial	MESH:D016920		Amikacin|Ampicillin|Chloramphenicol|Gentamicins|Minocycline	7.81	8
Uveitis, Posterior	MESH:D015866		Cyclosporine|Methylprednisolone Acetate	7.81	1
Histiocytic Sarcoma	MESH:D054747		Thalidomide|Zidovudine	7.79	2
Scabies	MESH:D012532		Hexachlorocyclohexane|Ivermectin|Permethrin	7.78	11
Hypomagnesemia primary	MESH:C537153		Furosemide|Lansoprazole|Tacrolimus	7.77	2
Labor Pain	MESH:D048949		Bupivacaine|Epinephrine|Lidocaine|Morphine	7.77	34
Lymphoma, Extranodal NK-T-Cell	MESH:D054391		Cyclophosphamide|Doxorubicin|Vincristine	7.76	1
Ureteral Diseases	MESH:D014515		Cyclophosphamide|Doxorubicin|nitrofen	7.76	4
Bowen's Disease	MESH:D001913		Arsenic|lewisite|Sulindac	7.75	6
Malnutrition	MESH:D044342		2-amino-1-methyl-6-phenylimidazo(4,5-b)pyridine|Arsenic|Diethylhexyl Phthalate	7.75	3
Mycobacterium Infections	MESH:D009164		Cisplatin|Isoniazid|Ofloxacin|Orlistat	7.75	4
Reye Syndrome	MESH:D012202		Aspirin|Diclofenac|Valproic Acid	7.72	29
Abnormalities, Radiation-Induced	MESH:D000016		Cadmium Chloride|crocin	7.71	2
Wound Infection	MESH:D014946		Benzoyl Peroxide|fulvic acid|Minocycline	7.71	3
Cerebellar Neoplasms	MESH:D002528		Methylprednisolone|Vorinostat	7.69	2
Dyspnea, Paroxysmal	MESH:D004418		Cyclophosphamide|Pioglitazone	7.69	2
Neurilemmoma	MESH:D009442		Ethylnitrosourea|Ifosfamide|Methylnitrosourea	7.69	5
Germinoma	MESH:D018237		Gemcitabine|Oxaliplatin	7.68	1
Hematoma, Epidural, Spinal	MESH:D046748		Aspirin|Heparin|Methylprednisolone	7.68	6
Diarrhea, Infantile	MESH:D003968		Arsenic|Arsenicals	7.67	2
Hyperlipidemia, Familial Combined	MESH:D006950		Fenofibrate|Niacin|Simvastatin	7.67	3
Urolithiasis	MESH:D052878		Acyclovir|Ampicillin|Choline|Furosemide|Sulfasalazine	7.66	6
Urogenital Neoplasms	MESH:D014565		Cisplatin|Curcumin|Doxorubicin	7.65	2
Eye Pain	MESH:D058447		Carboplatin|Nifedipine|Penbutolol	7.63	3
Thymus Neoplasms	MESH:D013953		Benzene|Ethylnitrosourea|Methylnitrosourea	7.63	3
Gastroenteritis, Transmissible, of Swine	MESH:D005761		Bucladesine|Ouabain|tylophorine	7.62	2
Nasopharyngeal Carcinoma	MESH:D000077274		Arsenic Trioxide|Butyrates|Cisplatin|Fluorouracil|Resveratrol	7.59	6
Rhinitis, Allergic, Perennial	MESH:D012221		Chlorpheniramine|Drugs, Chinese Herbal|gamma-Tocopherol|Ozone	7.58	4
Affective Disorders, Psychotic	MESH:D000341		Fluoxetine|Haloperidol|Sertraline|Trazodone	7.57	4
Carotid Artery Thrombosis	MESH:D002341		Amiodarone|Doxorubicin|Estradiol|Progesterone	7.55	3
Klatskin Tumor	MESH:D018285		Azathioprine|Methotrexate	7.55	2
Ovarian Cysts	MESH:D010048		bisphenol A|Estradiol|indole-3-carbinol|Progesterone|Tamoxifen|tributyltin	7.55	7
Lice Infestations	MESH:D010373		Hexachlorocyclohexane|Malathion|Permethrin	7.53	3
Toxoplasmosis	MESH:D014123		Cyclophosphamide|Folic Acid|ginsenoside Re|rottlerin	7.53	4
beta-Thalassemia	MESH:D017086		Capecitabine|Deferoxamine|Iron|Resveratrol	7.52	25
Scleral Diseases	MESH:D015422		Copper|Mitomycin	7.52	2
Hypernatremia	MESH:D006955		Cellulose|Colchicine|Fluorides|Indomethacin	7.49	4
Tinea	MESH:D014005		citronellol|geraniol|Ketoconazole	7.49	3
Craniocerebral Trauma	MESH:D006259		Atropine|Dexamethasone|Soman	7.48	2
Bronchiolitis Obliterans	MESH:D001989		2,3-pentanedione|Diacetyl|Mustard Gas	7.47	11
Sleep Bruxism	MESH:D020186		Fluoxetine|Paroxetine|Sertraline	7.46	1
Urinary Bladder Calculi	MESH:D001744		Acetylcysteine|Estradiol|Pioglitazone|Sulfasalazine	7.46	4
Helminthiasis	MESH:D006373		Ivermectin|Levamisole|Mebendazole	7.44	3
Syndrome	MESH:D013577		Allopurinol|Methotrexate|Valproic Acid	7.43	3
Head Injuries, Closed	MESH:D016489		glyceryl 2-arachidonate|Heparin	7.42	2
Discitis	MESH:D015299		Diclofenac|Minocycline|Ofloxacin	7.4	3
Shoulder Pain	MESH:D020069		Dexamethasone|Lidocaine	7.4	1
Liver Abscess	MESH:D008100		Cyclophosphamide|Doxorubicin|Fluorouracil	7.39	4
Muscular Atrophy, Spinal	MESH:D009134		Curcumin|epigallocatechin gallate|Resveratrol	7.38	1
Fasciitis, Necrotizing	MESH:D019115		Bortezomib|Dexamethasone	7.37	1
Tongue Diseases	MESH:D014060		Aripiprazole|Paroxetine|Tamoxifen	7.36	2
Microsatellite Instability	MESH:D053842		2-amino-1-methyl-6-phenylimidazo(4,5-b)pyridine|Benzo(a)pyrene|Particulate Matter|titanium dioxide	7.35	2
Microstomia	MESH:D008865		Isotretinoin|Tretinoin	7.35	2
Alcohol Withdrawal Seizures	MESH:D020270		Ethanol|Phenobarbital|Phenytoin	7.34	4
Enterocolitis, Neutropenic	MESH:D044504		Cisplatin|Paclitaxel	7.34	1
Fallopian Tube Neoplasms	MESH:D005185		Cisplatin|Paclitaxel	7.34	1
Cellulitis	MESH:D002481		Isotretinoin|Methylprednisolone|Ofloxacin|Ozone	7.33	5
Ureteral Calculi	MESH:D014514		Glutathione|Indomethacin|Nifedipine|Reactive Oxygen Species	7.33	3
Adrenal Cortex Neoplasms	MESH:D000306		arsenite|Rosiglitazone	7.32	2
Parasitic Diseases, Animal	MESH:D010273		bisphenol A|Chloroquine|Ivermectin	7.32	3
Cysts	MESH:D003560		bisphenol A|Methotrexate|Tetracycline	7.3	3
Double Outlet Right Ventricle	MESH:D004310		Isotretinoin|Phenobarbital|Valproic Acid	7.3	3
Endocrine Gland Neoplasms	MESH:D004701		Decitabine|trichostatin A	7.29	1
Sacroiliitis	MESH:D058566		Etodolac|Isotretinoin	7.29	2
Tibial Fractures	MESH:D013978		Estradiol|Raloxifene Hydrochloride	7.29	1
Acquired Hyperostosis Syndrome	MESH:D020083		Ibuprofen|Prednisolone|Zoledronic Acid	7.28	1
Dystonia Musculorum Deformans	MESH:D004422		Haloperidol|Procyclidine	7.28	1
Mobius Syndrome	MESH:D020331		Mifepristone|Misoprostol	7.28	10
Coloboma	MESH:D003103		Curcumin|Phenytoin|Thalidomide	7.26	4
Ectropion	MESH:D004483		Fluorouracil|Tretinoin	7.25	2
Voice Disorders	MESH:D014832		Diphenhydramine|Testosterone|Vincristine	7.25	5
Fibrocystic Breast Disease	MESH:D005348		Caffeine|Progesterone	7.24	2
Amyloid angiopathy	MESH:C538248		cyprodinil|pyrimethanil	7.23	1
Lacrimal Apparatus Diseases	MESH:D007766		Fluorouracil|Isotretinoin|Thalidomide	7.23	5
Calcium Metabolism Disorders	MESH:D002128		Calcitriol|Gentamicins	7.22	2
Pathological Conditions, Anatomical	MESH:D020763		Ascorbic Acid|phenylhydrazine	7.22	1
Pellagra	MESH:D010383		Isoniazid|Niacin	7.22	9
Fanconi Anemia	MESH:D005199		Glutathione|Resveratrol|Rutin|tempol	7.19	2
Fetal Macrosomia	MESH:D005320		Streptozocin|Valproic Acid	7.18	2
Hernia, Diaphragmatic	MESH:D006548		Ascorbic Acid|Aspirin|Dexamethasone|nitrofen|Vitamin A|Vitamin E	7.17	58
Opportunistic Infections	MESH:D009894		Dexamethasone|Temozolomide	7.17	1
Mixed Connective Tissue Disease	MESH:D008947		Pentoxifylline|Sulindac	7.15	2
Hand Deformities, Congenital	MESH:D006228		Misoprostol|Phenytoin|Thalidomide	7.14	3
Hypoplastic Left Heart Syndrome	MESH:D018636		3,4,5,3',4'-pentachlorobiphenyl|pifithrin|Valproic Acid	7.14	2
Potassium Deficiency	MESH:D011191		Fructose|Hydrochlorothiazide	7.13	2
Chromosome Fragility	MESH:D002873		Asbestos|Zidovudine	7.09	2
Macular Degeneration	MESH:D008268		Cadmium|chloroquine diphosphate|Iron|Resveratrol|Smoke	7.09	7
Meningioma	MESH:D008579		Dexamethasone|Ethylnitrosourea|Lead|Medroxyprogesterone Acetate	7.09	4
Pediatric Obesity	MESH:D063766		bisphenol S|Cadmium|Hexachlorobenzene	7.09	3
Q Fever	MESH:D011778		Cholesterol|Ketoconazole|Lovastatin	7.09	1
Fractures, Closed	MESH:D005596		montelukast|zileuton	7.08	1
Heart Rupture	MESH:D006341		Amphetamine|Anti-Inflammatory Agents, Non-Steroidal	7.08	2
Pneumococcal Infections	MESH:D011008		Minocycline|Tetrachlorodibenzodioxin|Tetracycline|trovafloxacin	7.08	5
Systemic Vasculitis	MESH:D056647		Methotrexate|Phenytoin|Propylthiouracil	7.08	3
Leukemia, Myeloid, Chronic, Atypical, BCR-ABL Negative	MESH:D054438		Busulfan|Cyclophosphamide	7.07	1
Bacteriuria	MESH:D001437		Amikacin|Ampicillin|Ofloxacin	7.05	4
Toothache	MESH:D014098		Drugs, Chinese Herbal|Niacin	7.05	2
Encephalomyelitis, Acute Disseminated	MESH:D004673		Methylprednisolone|Morphine	7.04	2
Erythromelalgia	MESH:D004916		Aspirin|Lidocaine|Nifedipine	7.04	3
Keratoacanthoma	MESH:D007636		(4-(((2-(3-fluoro-4-(trifluoromethyl)phenyl)-4-methyl-1,3-thiazol-5-yl)methyl)sulfanyl)-2-methylphenoxy)acetic acid|mancozeb	7.04	2
Spina Bifida Occulta	MESH:D016136		Methionine|Valproic Acid	7.04	4
Hypotrichosis	MESH:D007039		Colchicine|Methotrexate|Vitamin A	7.02	3
Paraganglioma, Extra-Adrenal	MESH:D010236		Cisplatin|Doxorubicin	7.01	1
Vagus Nerve Diseases	MESH:D020421		Atropine|Vincristine	7.01	2
Heart Valve Diseases	MESH:D006349		Cyclophosphamide|Drugs, Chinese Herbal|Gentamicins|Raloxifene Hydrochloride|Serotonin|Thalidomide	6.99	6
Aneurysm, False	MESH:D017541		Heparin|Paclitaxel	6.98	2
Candidiasis, Vulvovaginal	MESH:D002181		Estradiol|Ketoconazole|zafirlukast	6.98	5
Genetic Predisposition to Disease	MESH:D020022		8-Hydroxy-2'-Deoxyguanosine|bisphenol A|Dust|Ethanol|Lead|Smoke	6.98	3
Wolff-Parkinson-White Syndrome	MESH:D014927		Amiodarone|Isoproterenol|Propranolol	6.97	4
Cytokine Release Syndrome	MESH:D000080424		Dronabinol|enterotoxin B, staphylococcal	6.96	1
Meniere Disease	MESH:D008575		Adenosine Triphosphate|Gentamicins|ibudilast	6.95	9
Viremia	MESH:D014766		Corticosterone|Tenofovir|Zidovudine	6.95	5
Extensively Drug-Resistant Tuberculosis	MESH:D054908		entacapone|Tolcapone	6.94	1
Otitis Media	MESH:D010033		Gentamicins|Hydrocortisone|Nitrogen Dioxide|Particulate Matter	6.93	4
Self Mutilation	MESH:D012652		Amphetamine|Caffeine|Sertraline	6.92	4
Complex Regional Pain Syndromes	MESH:D020918		Ascorbic Acid|Morphine	6.89	2
Ependymoma	MESH:D004806		Methotrexate|Thalidomide|Vincristine	6.89	3
Endocardial Cushion Defects	MESH:D004694		Particulate Matter|Valproic Acid	6.88	2
Panniculitis, Lupus Erythematosus	MESH:D015435		Azathioprine|Thalidomide	6.88	1
Bladder Exstrophy	MESH:D001746		Finasteride|Phenytoin	6.85	2
Smith-Lemli-Opitz Syndrome	MESH:D019082		24-hydroxycholesterol|27-hydroxycholesterol	6.85	1
Urinary Incontinence, Urge	MESH:D053202		Botulinum Toxins, Type A|Tolterodine Tartrate	6.85	3
Subdural Effusion	MESH:D013353		Ampicillin|Chloramphenicol	6.83	2
Erythrokeratodermia Variabilis 3	MESH:C563739		Copper|Zinc Acetate	6.82	1
Pregnancy Complications, Cardiovascular	MESH:D011249		Amiodarone|Norepinephrine|Propranolol	6.82	3
Child Development Disorders, Pervasive	MESH:D002659		Aripiprazole|Methionine|Valproic Acid	6.81	4
Gonorrhea	MESH:D006069		Minocycline|Ofloxacin|Probenecid	6.8	4
Spondylarthropathies	MESH:D025242		Methotrexate|Sulfasalazine	6.79	3
Sarcopenia	MESH:D055948		Capecitabine|Dexamethasone	6.78	2
Sleep Apnea Syndromes	MESH:D012891		Chlorpyrifos|Dietary Fats|Phenylephrine	6.78	2
Hyperparathyroidism	MESH:D006961		3,4,5,3',4'-pentachlorobiphenyl|Calcitriol|paricalcitol	6.75	4
Urinary Tract Infections	MESH:D014552		Alendronate|Amikacin|Ampicillin|Gentamicins|Minocycline|Ofloxacin	6.74	25
Brachydactyly with hypertension	MESH:C537095		Enalapril|Metoprolol	6.72	1
Exfoliation Syndrome	MESH:D017889		Folic Acid|Homocysteine|Pilocarpine	6.72	2
Keratoconjunctivitis Sicca	MESH:D007638		Cyclosporine|Scopolamine	6.72	1
Protozoan Infections, Animal	MESH:D011529		cobaltiprotoporphyrin|Cyclosporine	6.72	2
Goiter, Nodular	MESH:D006044		Propylthiouracil|Thyroxine	6.7	2
Retrograde Degeneration	MESH:D012183		Streptozocin|Vincristine	6.7	7
Tuberculosis, Osteoarticular	MESH:D014394		Ofloxacin|Prednisolone	6.7	1
Alstrom Syndrome	MESH:D056769		Metformin|Rosiglitazone	6.69	1
Substance Abuse, Intravenous	MESH:D015819		anandamide|Dronabinol|Methamphetamine	6.69	4
Ataxia Telangiectasia	MESH:D001260		Iron|Quercetin	6.68	1
Fibromatosis, Abdominal	MESH:D018221		Sulindac|Tamoxifen	6.68	1
Pseudobulbar Palsy	MESH:D020828		Cytarabine|Methotrexate	6.67	3
Common Bile Duct Diseases	MESH:D003137		Bile Acids and Salts|Morphine	6.66	2
Abdomen, Acute	MESH:D000006		Enalapril|Isoniazid	6.64	4
Brain Death	MESH:D001926		Aspirin|Methotrexate	6.64	2
Lymphoma, Mantle-Cell	MESH:D020522		Arsenic Trioxide|Bortezomib|Cytarabine|Paclitaxel	6.64	12
Still's Disease, Adult-Onset	MESH:D016706		Aspirin|Methotrexate	6.64	3
Hepatitis, Viral, Human	MESH:D006525		allyl sulfide|Iron	6.63	2
Hernias, Diaphragmatic, Congenital	MESH:D065630		Aspirin|Imatinib Mesylate|nitrofen|Tretinoin	6.63	92
Carcinoma, Pancreatic Ductal	MESH:D021441		Cisplatin|cobaltous chloride|Gemcitabine|Quercetin|triptolide	6.62	5
Euthyroid Sick Syndromes	MESH:D005067		Prednisolone|Propylthiouracil	6.62	1
Exotropia	MESH:D005099		Botulinum Toxins, Type A|Yohimbine	6.62	2
Pneumonia, Aspiration	MESH:D011015		Formaldehyde|Hydrochloric Acid|Nitric Oxide|S-methylisothiopseudouronium	6.62	6
Rapidly progressive glomerulonephritis with pulmonary hemorrhage	MESH:C538458		Methylprednisolone|Minocycline	6.62	2
Tardive Dyskinesia	MESH:D000071057		Cannabidiol|Haloperidol	6.62	1
Wallerian Degeneration	MESH:D014855		1-Methyl-4-phenyl-1,2,3,6-tetrahydropyridine|Resveratrol|Vincristine	6.62	3
Esophageal Stenosis	MESH:D004940		Carboplatin|Melphalan	6.61	1
Mixed Tumor, Mullerian	MESH:D018200		Raloxifene Hydrochloride|Tamoxifen	6.61	2
Uterine Prolapse	MESH:D014596		Raloxifene Hydrochloride|Tamoxifen	6.61	1
Barth Syndrome	MESH:D056889		Ketoconazole|Linoleic Acid	6.59	1
Choledochal Cyst	MESH:D015529		3,4,5,3',4'-pentachlorobiphenyl|Sodium Chloride|Tetrachlorodibenzodioxin	6.59	2
Meningitis, Haemophilus	MESH:D008583		Ampicillin|Chloramphenicol|Gentamicins	6.58	11
Retinitis Pigmentosa	MESH:D012174		alpha-Tocopherol|Ascorbic Acid|Deferoxamine|Tamoxifen|Thioctic Acid	6.57	5
Parotid Neoplasms	MESH:D010307		Fluorouracil|Methotrexate	6.55	1
Binge-Eating Disorder	MESH:D056912		Dextroamphetamine|Dronabinol|Rimonabant	6.54	2
Sex Chromosome Aberrations	MESH:D012729		Chlorpyrifos|Polychlorinated Biphenyls	6.54	2
Keshan disease	MESH:C536166		Selenium|T-2 Toxin	6.53	2
Orthomyxoviridae Infections	MESH:D009976		2,4-Dichlorophenoxyacetic Acid|Nanotubes, Carbon|Particulate Matter	6.53	3
Tetralogy of Fallot	MESH:D013771		Air Pollutants|Ethanol|Particulate Matter|Phenylephrine	6.53	3
Addison Disease	MESH:D000224		Fludrocortisone|Hydrocortisone	6.52	2
Dysgerminoma	MESH:D004407		Bleomycin|Cisplatin	6.52	2
Retinal Vein Occlusion	MESH:D012170		Cyclosporine|Fluoxetine|Heparin|Mitomycin	6.52	4
Tuberculosis, Meningeal	MESH:D014390		Isoniazid|Methylprednisolone Acetate	6.52	4
Lymphatic Abnormalities	MESH:D044148		Sulfasalazine|Tetrachlorodibenzodioxin	6.51	2
Pemphigoid, Benign Mucous Membrane	MESH:D010390		Minocycline|Thalidomide	6.5	3
Meige Syndrome	MESH:D008538		Fluvoxamine|Haloperidol|Ranitidine	6.49	3
Polyradiculoneuropathy, Chronic Inflammatory Demyelinating	MESH:D020277		Methylprednisolone|Tacrolimus	6.49	3
Giant Cell Tumor of Bone	MESH:D018212		Alendronate|Zoledronic Acid	6.48	2
Lymphedema	MESH:D008209		Melphalan|Sirolimus	6.48	2
Cheilitis	MESH:D002613		Isotretinoin|Tretinoin	6.47	2
Congenital Microtia	MESH:D065817		Isotretinoin|Tretinoin	6.47	3
Coronary Vessel Anomalies	MESH:D003330		Cyclophosphamide|Doxorubicin	6.45	2
Deafness, Aminoglycoside-Induced	MESH:C564013		Amikacin|peoniflorin	6.45	2
Chorioamnionitis	MESH:D002821		lipopolysaccharide, E coli O55-B5|Lipopolysaccharides	6.44	3
Trypanosomiasis	MESH:D014352		Antimony|Arsenicals	6.44	1
Chronic Pain	MESH:D059350		Chlorpyrifos|Freund's Adjuvant|Permethrin	6.42	2
Trigeminal Neuralgia	MESH:D014277		Botulinum Toxins, Type A|Capsaicin|Phenytoin|Resveratrol	6.41	4
Ectrodactyly	MESH:C574275		Cadmium Chloride|Cyclophosphamide	6.4	3
Lipomyelomeningocele	MESH:C537030		Phenytoin|Valproic Acid	6.4	1
Neurogenic Bowel	MESH:D055496		Phenytoin|Valproic Acid	6.4	1
Polycythemia Vera	MESH:D011087		Aspirin|Busulfan|Cytarabine	6.4	4
Epilepsy, Reflex	MESH:D020195		Polychlorinated Biphenyls|Valproic Acid	6.38	4
Multiple Pulmonary Nodules	MESH:D055613		Amiodarone|Propylthiouracil	6.38	2
Spinocerebellar Degenerations	MESH:D013132		Phenytoin|Tacrolimus	6.38	2
Adenocarcinoma, Bronchiolo-Alveolar	MESH:D002282		Asbestos, Amphibole|Tobacco Smoke Pollution|Urethane	6.37	2
Lichen Planus	MESH:D008010		Tacrolimus|Thalidomide	6.37	4
Vasoplegia	MESH:D056987		Amiodarone|Norepinephrine	6.36	2
Neuromyelitis Optica	MESH:D009471		Bupivacaine|Methylprednisolone	6.34	2
Uveal Neoplasms	MESH:D014604		Decitabine|Tretinoin	6.33	2
Ocular Hypotension	MESH:D015814		Methotrexate|Mitomycin|Pilocarpine	6.32	11
Pressure Ulcer	MESH:D003668		Benzoyl Peroxide|Nicotine	6.32	2
Spondylosis	MESH:D055009		Acetaminophen|Chlorpheniramine	6.32	1
Tachypnea	MESH:D059246		Oxygen|Serotonin	6.3	2
Tendon Injuries	MESH:D013708		Ofloxacin|Prednisolone	6.3	2
Granulosa cell tumor of the ovary	MESH:C537296		Cisplatin|Tamoxifen	6.29	2
Gangrene	MESH:D005734		Bleomycin|Heparin|Metoprolol	6.28	4
Protein C Deficiency	MESH:D020151		Cisplatin|Vinorelbine	6.28	1
Blepharitis	MESH:D001762		Fluorouracil|Phenylephrine	6.26	3
Schistosomiasis japonica	MESH:D012554		Quercetin|Resveratrol	6.26	2
Mycoses	MESH:D009181		Amiodarone|Iron|Ketoconazole|Methotrexate	6.23	12
Body Temperature Changes	MESH:D001832		Amphetamine|Melatonin	6.22	2
Chordoma	MESH:D002817		Bortezomib|Vincristine	6.22	2
Prostatic Neoplasms, Castration-Resistant	MESH:D064129		bicalutamide|Docetaxel|Hydrocortisone|Ketoconazole	6.21	5
Zollinger-Ellison Syndrome	MESH:D015043		Omeprazole|Ranitidine	6.21	6
Tachycardia, Ectopic Junctional	MESH:D013613		Amiodarone|Phenytoin	6.2	3
Intermittent Claudication	MESH:D007383		Metoprolol|Pentoxifylline|Propranolol	6.19	5
Sialadenitis	MESH:D012793		Cyclophosphamide|Phenylbutazone	6.19	3
Vascular Headaches	MESH:D014653		Nitric Oxide|Propranolol	6.17	2
Abscess	MESH:D000038		Ampicillin|Drugs, Chinese Herbal|Gentamicins|Phenacetin	6.16	4
Muscular Dystrophy, Animal	MESH:D009137		Gentamicins|Imatinib Mesylate	6.16	2
Maxillary Sinus Neoplasms	MESH:D008444		Cisplatin|Doxorubicin	6.14	1
Neoplasms, Second Primary	MESH:D016609		Azathioprine|Ifosfamide|wogonin	6.13	3
Obstetric Labor Complications	MESH:D007744		Dinoprostone|Phenylephrine	6.13	2
Acidosis, Respiratory	MESH:D000142		Copper Sulfate|Hydrochloric Acid|Morphine	6.12	3
Desmoid disease, hereditary	MESH:C535944		Carboplatin|Doxorubicin	6.12	1
Mushroom Poisoning	MESH:D009145		Cyclosporine|Silymarin	6.12	2
Tachycardia, Reciprocating	MESH:D054139		Amiodarone|Isoproterenol	6.12	4
Trigeminal Nerve Diseases	MESH:D020433		Bupivacaine|Vincristine	6.12	3
Hypertrichosis	MESH:D006983		Cyclosporine|Methotrexate|Phenytoin	6.11	7
Neurotic Disorders	MESH:D009497		Dextroamphetamine|Dextromethorphan	6.1	2
Adrenocortical Adenoma	MESH:D018246		Arsenic|sodium arsenite	6.09	2
Atrial Standstill	MESH:C563984		Atropine|Isoproterenol	6.09	1
Rheumatic Fever	MESH:D012213		Aspirin|Methotrexate	6.09	3
ACTH Deficiency, Isolated	MESH:C562707		Dexamethasone|Hydrocortisone	6.07	2
Opisthorchiasis	MESH:D009889		Anthocyanins|Reactive Oxygen Species	6.07	2
Ascaridida Infections	MESH:D017191		Fenbendazole|Ivermectin	6.06	4
Carcinoid Tumor	MESH:D002276		AG-041R|Doxorubicin|Fluorouracil|Streptozocin	6.06	2
Inclusion Body Myopathy With Early-Onset Paget Disease And Frontotemporal Dementia	MESH:C563476		Chloroquine|Sirolimus	6.06	1
Nails, Malformed	MESH:D009264		Phenobarbital|Phenytoin	6.05	2
Amaurosis Fugax	MESH:D020757		Aspirin|Heparin	6.04	1
Tuberculosis, Lymph Node	MESH:D014388		Isoniazid|Ofloxacin	6.04	3
Choledocholithiasis	MESH:D042883		Cytarabine|sulindac sulfone	6.03	2
Leprosy, Multibacillary	MESH:D056006		Prednisolone|Thalidomide	6.03	2
Tissue Adhesions	MESH:D000267		Nanotubes, Carbon|Trinitrobenzenesulfonic Acid	6.03	3
Granulosa Cell Tumor	MESH:D006106		Benzene|Isoniazid	6.02	2
Syncope, Vasovagal	MESH:D019462		Epinephrine|Isoproterenol	6.02	5
Carcinoma, Ductal	MESH:D044584		9,10-Dimethyl-1,2-benzanthracene|Medroxyprogesterone Acetate|Resveratrol	6.01	2
Sebaceous Gland Diseases	MESH:D012625		Cyclosporine|Tetrachlorodibenzodioxin	6.01	2
Ataxia with vitamin E deficiency	MESH:C535393		alpha-Tocopherol|Vitamin E	5.99	3
Trichostrongyloidiasis	MESH:D014252		Ivermectin|Levamisole	5.99	2
Polydactyly	MESH:D017689		Amphetamine|Diethylhexyl Phthalate|Phenytoin	5.98	3
Adrenocortical Hyperfunction	MESH:D000308		Ethinyl Estradiol|nonylphenol	5.96	3
Eosinophilia-Myalgia Syndrome	MESH:D016603		Lansoprazole|Melatonin	5.96	3
Fragile X Syndrome	MESH:D005600		Aluminum|Minocycline	5.96	2
Gingival Hypertrophy	MESH:D005886		Cyclosporine|Phenytoin	5.96	8
Neoplasms, Mesothelial	MESH:D018301		beta-ionone|geraniol	5.95	1
Cardiomyopathy dilated with woolly hair and keratoderma	MESH:C535581		Amiodarone|Enalapril	5.94	1
Dermatitis, Photoallergic	MESH:D017454		Chloroquine|mancozeb	5.94	2
Isaacs Syndrome	MESH:D020386		Azathioprine|Phenytoin	5.94	2
Menkes Kinky Hair Syndrome	MESH:D007706		Copper|copper histidine	5.94	11
Nephrosis, congenital	MESH:C535761		Azathioprine|Cyclosporine	5.94	1
Retinopathy of Prematurity	MESH:D012178		Oxygen|Vitamin E	5.94	5
Condylomata Acuminata	MESH:D003218		Colchicine|Fluorouracil	5.93	3
Balkan Nephropathy	MESH:D001449		aristolochic acid I|Aristolochic Acids	5.92	7
Paraneoplastic Syndromes	MESH:D010257		Fluorouracil|Indomethacin	5.92	2
Pharyngeal Neoplasms	MESH:D010610		Benzo(a)pyrene|Plant Preparations	5.92	2
Soft Tissue Infections	MESH:D018461		Methamphetamine|Ofloxacin	5.92	2
Peliosis Hepatis	MESH:D010382		1-Naphthylisothiocyanate|Azathioprine|Tetrachlorodibenzodioxin	5.91	9
Polyradiculoneuropathy	MESH:D011129		Botulinum Toxins, Type A|Vincristine	5.91	2
Thoracic Neoplasms	MESH:D013899		Asbestos|Methotrexate	5.91	2
Ventricular Flutter	MESH:D054141		Amiodarone|Gemcitabine	5.9	2
Esophageal Motility Disorders	MESH:D015154		Benztropine|Nifedipine	5.89	3
Corneal Neovascularization	MESH:D016510		Curcumin|Thalidomide	5.88	2
Familial Hypophosphatemic Rickets	MESH:D053098		alfacalcidol|Calcitriol	5.88	5
Purpura, Thrombocytopenic	MESH:D011696		Chloramphenicol|Diclofenac	5.86	2
Hyperoxaluria	MESH:D006959		Acetylcysteine|Ascorbic Acid|Clofibrate	5.85	5
Arthritis, Juvenile	MESH:D001171		Antirheumatic Agents|Aspirin|Chloroquine|Flurbiprofen|Indomethacin|Methotrexate|Naproxen|Prednisolone|Sulfasalazine	5.83	22
Thiamine Deficiency	MESH:D013832		Ethanol|Fluorouracil	5.82	2
Vitamin E Deficiency	MESH:D014811		Ethanol|Vitamin E	5.82	2
Wernicke Encephalopathy	MESH:D014899		Thiamine|Zidovudine	5.82	8
Tooth Discoloration	MESH:D014075		Plant Preparations|Tea	5.81	2
Lithiasis	MESH:D020347		Cholecalciferol|Testosterone	5.8	1
Anemia, hypochromic microcytic	MESH:C536357		chromium hexavalent ion|Iron	5.79	2
[truncated: 900 more rows]
