# Supplementary material for: Identification and validation of biomarkers associated with lactic acid metabolism in diabetic nephropathy
Source: PeerJ. 2026 Mar 3;14:e20761. doi: 10.7717/peerj.20761 (PMC12965171; doi:10.7717/peerj.20761)
Supplement: Supplemental Information 71 [file peerj-14-20761-s071.xlsx]

## Sheet: Supplemental Table S12
Disease Name	Disease ID	Direct Evidence	Inference Network	Inference Score	Reference Count
Hepatomegaly	MESH:D006529	marker/mechanism	1,2,3-trichloropropane|1,2-Dimethylhydrazine|1,3-dichloro-2-propanol|1,4-bis(2-(3,5-dichloropyridyloxy))benzene|18alpha,20beta-hydroxy-11-oxo-norolean-12-en-3beta-yl-2-O-beta-D-glucopyranurosyl-alpha-D-glucopyranosiduronate magnesium tetrahydrate|1-amino-2,4-dibromoanthraquinone|1-Naphthylisothiocyanate|2,2',4,4'-tetrabromodiphenyl ether|2,4,5,2',4',5'-hexachlorobiphenyl|2-(4-morpholinyl)-8-pheny…	599.21	452
Hyperglycemia	MESH:D006943	marker/mechanism	2,2',4,4'-tetrabromodiphenyl ether|3,3',4,5'-tetrahydroxystilbene|3,4,3',4'-tetrachlorobiphenyl|4-phenylbutyric acid|6-chloro-2,3,4,9-tetrahydro-1H-carbazole-1-carboxamide|7,3'-dihydroxy-4'-methoxyisoflavone|7-hydroxycoumarin|9,10-Dimethyl-1,2-benzanthracene|Acetylcysteine|Acrolein|Acrylamide|Air Pollutants|Alloxan|allyl isothiocyanate|amitraz|Arsenic|Arsenic Trioxide|Ascorbic Acid|asiatic acid|a…	473.4	506
Fatty Liver	MESH:D005234	marker/mechanism	1,3-dichloro-2-propanol|1,4-bis(2-(3,5-dichloropyridyloxy))benzene|18alpha-glycyrrhetinic acid|2,2',4,4'-tetrabromodiphenyl ether|2,4,5,2',4',5'-hexachlorobiphenyl|3,4,5,3',4'-pentachlorobiphenyl|Acetaminophen|Acetylcysteine|alisol B 23-acetate|allicin|allyl isothiocyanate|Amiodarone|aroclor 1260|Arsenic|arsenic acid|Arsenic Trioxide|arsenite|Benzo(a)pyrene|beta-Naphthoflavone|Bezafibrate|bisphen…	452.66	436
Acute Kidney Injury	MESH:D058186	marker/mechanism	1,3-dimethylthiourea|1-amino-2,4-dibromoanthraquinone|2,2',4,4'-tetrabromodiphenyl ether|2-tert-butylhydroquinone|4-benzyl-2-methyl-1,2,4-thiadiazolidine-3,5-dione|4-phenylbutyric acid|7-hydroxycoumarin|Acetaminophen|acetyl-aspartyl-glutamyl-valyl-aspartal|Acetylcysteine|Acrylamide|Air Pollutants|Aldosterone|alisol B 23-acetate|Alloxan|alpha-Chlorohydrin|alpha-Tocopherol|Amiodarone|amitraz|Amphet…	420.45	910
Hypertension	MESH:D006973	marker/mechanism	1-bromopropane|2-tert-butylhydroquinone|Acetaminophen|acetovanillone|Acetylcysteine|Acrolein|Air Pollutants|Aldosterone|alisol B 23-acetate|alpha-Tocopherol|Amphetamine|Angiotensin II|Antioxidants|Arsenic|Ascorbic Acid|atipamezole|Atorvastatin|Azathioprine|Benzene|Berberine|bisphenol A|Bleomycin|Bromocriptine|Buthionine Sulfoximine|Cadmium|Cadmium Chloride|Caffeine|Calcitriol|Calcium|Capsaicin|Ca…	351.95	1278
Lung Neoplasms	MESH:D008175	marker/mechanism	1,2-Dimethylhydrazine|1,5-naphthalenediamine|1-amino-2,4-dibromoanthraquinone|1-nitropyrene|2,2-bis(bromomethyl)-1,3-propanediol|2-Acetylaminofluorene|2-amino-3,8-dimethylimidazo(4,5-f)quinoxaline|4-biphenylamine|7,8-Dihydro-7,8-dihydroxybenzo(a)pyrene 9,10-oxide|9,10-Dimethyl-1,2-benzanthracene|9-deoxy-delta-9-prostaglandin D2|Acrolein|Adenosine Triphosphate|Aflatoxin B1|Air Pollutants|alisol B …	235.07	328
Breast Neoplasms	MESH:D001943	marker/mechanism	1,2,3-trichloropropane|2,2-bis(bromomethyl)-1,3-propanediol|2,4,5,2',4',5'-hexachlorobiphenyl|2-amino-1-methyl-6-phenylimidazo(4,5-b)pyridine|2-chloro-5-nitrobenzanilide|3,3',4,5'-tetrahydroxystilbene|3,3'-diindolylmethane|3,4,3',4'-tetrachlorobiphenyl|4-biphenylamine|9,10-Dimethyl-1,2-benzanthracene|Acrylamide|Air Pollutants|Alitretinoin|allyl sulfide|Apigenin|Arsenic|Arsenicals|Arsenic Trioxide…	225.29	482
Pulmonary Fibrosis	MESH:D011658	marker/mechanism	1,2-Dihydroxybenzene-3,5-Disulfonic Acid Disodium Salt|1-nitropyrene|Acetylcysteine|Air Pollutants|allyl sulfide|Amiodarone|andrographolide|angiotensin I (1-7)|Ascorbic Acid|Atorvastatin|baicalin|Berberine|bisphenol A|Bleomycin|Bromocriptine|Busulfan|Cadmium|Cannabinoids|Carmustine|celastrol|ceric oxide|chromium hexavalent ion|Cobalt|cobaltous chloride|Copper Sulfate|Cyclophosphamide|cypermethrin…	212.59	248
Non-alcoholic Fatty Liver Disease	MESH:D065626	marker/mechanism	2-methyl-2H-pyrazole-3-carboxylic acid (2-methyl-4-o-tolylazophenyl)amide|4-hydroxy-2-nonenal|Acetaminophen|aroclor 1260|Arsenic Trioxide|Benzo(a)pyrene|Bezafibrate|Bile Acids and Salts|bisphenol A|Blood Glucose|Cadmium|Cadmium Chloride|Caffeine|carnosol|Cholesterol|Cholesterol, Dietary|Choline|Chromium|cobaltiprotoporphyrin|Copper|cyanoginosin LR|Dextran Sulfate|Dietary Carbohydrates|Dietary Fat…	202.36	157
Gastrointestinal Diseases	MESH:D005767	marker/mechanism	1-Methyl-4-phenyl-1,2,3,6-tetrahydropyridine|Acetylcysteine|alpha-Tocopherol|Amiodarone|anethole|Arsenic|Arsenic Trioxide|Auranofin|Azathioprine|beraprost|Blood Glucose|Bortezomib|Bromocriptine|Busulfan|Caffeine|Carbon Monoxide|Carmustine|Cholecalciferol|Cisplatin|Colchicine|Copper|Copper Sulfate|Cyclophosphamide|Cyclosporine|deoxynivalenol|Dexamethasone|Dichlorvos|Diclofenac|Diethylnitrosamine|D…	192.37	138
Carcinoma, Hepatocellular	MESH:D006528	marker/mechanism	1,4-bis(2-(3,5-dichloropyridyloxy))benzene|1,5-naphthalenediamine|1-nitropyrene|2,2-bis(bromomethyl)-1,3-propanediol|2,4-dinitrotoluene|2,6-dinitrotoluene|2-Acetylaminofluorene|2-amino-3,8-dimethylimidazo(4,5-f)quinoxaline|2-cyano-3,12-dioxooleana-1,9(11)-dien-28-oic acid ethyl amide|4,4'-diaminodiphenylmethane|Acetaminophen|Acetylcysteine|Acrylamide|Aflatoxin B1|allyl sulfide|alogliptin|aroclor …	186.95	344
Neoplasm Invasiveness	MESH:D009361	marker/mechanism	1,2,3-trichloropropane|18alpha-glycyrrhetinic acid|2-(2-amino-3-methoxyphenyl)-4H-1-benzopyran-4-one|2-(4-morpholinyl)-8-phenyl-4H-1-benzopyran-4-one|2-amino-1-methyl-6-phenylimidazo(4,5-b)pyridine|3,3',4,5'-tetrahydroxystilbene|3-(4-methylphenylsulfonyl)-2-propenenitrile|4-(5-benzo(1,3)dioxol-5-yl-4-pyridin-2-yl-1H-imidazol-2-yl)benzamide|7,8-Dihydro-7,8-dihydroxybenzo(a)pyrene 9,10-oxide|9,10-D…	175.16	158
Neoplasm Metastasis	MESH:D009362	marker/mechanism	1-methylpropyl-2-imidazolyl disulfide|2,4,5,2',4',5'-hexachlorobiphenyl|2-(4-morpholinyl)-8-phenyl-4H-1-benzopyran-4-one|2-amino-1-methyl-6-phenylimidazo(4,5-b)pyridine|3,3',4,5'-tetrahydroxystilbene|3,4,5,3',4'-pentachlorobiphenyl|4,4'-diaminodiphenylmethane|Acetylcysteine|alpha-Tocopherol|Amiodarone|anethole|Apigenin|Arsenic|Arsenic Trioxide|Atorvastatin|Azathioprine|Benzo(a)pyrene|bisphenol A|…	171.02	166
Skin Neoplasms	MESH:D012878	marker/mechanism	2,2-bis(bromomethyl)-1,3-propanediol|2-amino-1-methyl-6-phenylimidazo(4,5-b)pyridine|2-amino-3,8-dimethylimidazo(4,5-f)quinoxaline|7,8-Dihydro-7,8-dihydroxybenzo(a)pyrene 9,10-oxide|9,10-Dimethyl-1,2-benzanthracene|Acetylcysteine|allyl sulfide|Apigenin|argemone oil|Arsenic|Arsenicals|arsenite|Benzo(a)pyrene|betanin|Butyric Acid|Cacodylic Acid|Caffeine|Calcitriol|Capsaicin|Carmustine|Cisplatin|Cor…	157.95	133
Splenomegaly	MESH:D013163	marker/mechanism	Allethrins|Amiodarone|Arsenic Trioxide|Azathioprine|Azoxymethane|Benzo(a)pyrene|Bortezomib|Busulfan|Cadmium Chloride|caffeic acid phenethyl ester|Carbamazepine|celastrol|ceric oxide|Curcumin|cyhalothrin|cypermethrin|decamethrin|Dextran Sulfate|Dibutyl Phthalate|Diuron|Environmental Pollutants|fenvalerate|ferric chloride|Folic Acid|geraniol|Irinotecan|(+)-JQ1 compound|lead acetate|ligustilide|mang…	120.83	44
Carcinoma, Squamous Cell	MESH:D002294	marker/mechanism	1-nitropyrene|2-amino-3,8-dimethylimidazo(4,5-f)quinoxaline|4-(5-benzo(1,3)dioxol-5-yl-4-pyridin-2-yl-1H-imidazol-2-yl)benzamide|9,10-Dimethyl-1,2-benzanthracene|Acetylcysteine|Alloxan|Arsenic|Arsenic Trioxide|Azathioprine|Benzene|Benzo(a)pyrene|benzo(k)fluoranthene|Bleomycin|Bortezomib|Butylated Hydroxyanisole|Caffeine|Calcitriol|Carmustine|Chlorambucil|chromium hexavalent ion|Cisplatin|Curcumin…	117.92	106
Prostatic Neoplasms	MESH:D011471	marker/mechanism	2-(2-amino-3-methoxyphenyl)-4H-1-benzopyran-4-one|2-amino-1-methyl-6-phenylimidazo(4,5-b)pyridine|2-amino-3,8-dimethylimidazo(4,5-f)quinoxaline|3,3',4,5'-tetrahydroxystilbene|9,10-Dimethyl-1,2-benzanthracene|Alitretinoin|Antioxidants|Apigenin|Arsenic|Arsenic Trioxide|Ascorbic Acid|baicalin|Benzo(a)pyrene|Berberine|biochanin A|bisphenol A|bisphenol S|Cadmium|Cadmium Chloride|Calcitriol|Capsaicin|C…	110.45	262
Fetal Death	MESH:D005313	marker/mechanism	Acetaminophen|acetyl-aspartyl-glutamyl-valyl-aspartal|Arsenic|Arsenic Trioxide|bisphenol A|Chlorpyrifos|cypermethrin|decabromobiphenyl ether|Dibutyl Phthalate|Diethylhexyl Phthalate|Diethylstilbestrol|Estradiol|Ethanol|Iron-Dextran Complex|lead acetate|Lipopolysaccharides|Melatonin|Mercuric Chloride|Methotrexate|methylmercuric chloride|Mifepristone|nickel chloride|Nifedipine|Particulate Matter|pe…	103.36	54
Dermatitis, Allergic Contact	MESH:D017449	marker/mechanism	2-methyl-4-isothiazolin-3-one|4,4',4''-(4-propyl-((1)H)-pyrazole-1,3,5-triyl) tris-phenol|4,4'-diaminodiphenylmethane|4-phenylenediamine|alachlor|Ammonia|anethole|Biological Products|Chromium|cinnamaldehyde|cinnamyl alcohol|Clofibrate|Cobalt|cobaltous chloride|Croton Oil|Dexamethasone|Diacetyl|diethyl maleate|Dimethylformamide|Dinitrochlorobenzene|Dinitrofluorobenzene|Disperse Orange 3|Estradiol|…	78.11	71
Acidosis	MESH:D000138	marker/mechanism	2,2-bis(4-glycidyloxyphenyl)propane|Acetaminophen|Adenosine Triphosphate|Amiodarone|Ammonium Chloride|benzyloxycarbonylleucyl-leucyl-leucine aldehyde|Carteolol|Cobalt|Cocaine|Copper|Dichlorvos|Diclofenac|Diethylhexyl Phthalate|Ethanol|Furosemide|Hydrochloric Acid|Ifosfamide|Isoniazid|Lactic Acid|Lithium|Mesalamine|Penicillins|Pilocarpine|Protons|Ranitidine|Ritonavir|Sevoflurane|Thiamine|Troglitaz…	74.67	45
Hepatic Insufficiency	MESH:D048550	marker/mechanism	1,3-dichloro-2-propanol|Betaine|Bile Acids and Salts|Bilirubin|Blood Glucose|Diclofenac|Dietary Fats|Diethylnitrosamine|diphenylarsinic acid|Ethanol|Flutamide|genipin|Glutathione|Hemin|Isoniazid|lipopolysaccharide, Escherichia coli O111 B4|Malondialdehyde|Methotrexate|Mirtazapine|Oxygen|Resveratrol|Rifampin|Rosmarinic Acid|Thioacetamide|zinc protoporphyrin	70.6	17
Encephalomyelitis, Autoimmune, Experimental	MESH:D004681	marker/mechanism	15-deoxy-delta(12,14)-prostaglandin J2|2-(1'H-indole-3'-carbonyl)thiazole-4-carboxylic acid methyl ester|2,2-bis(4-glycidyloxyphenyl)propane|Amphetamine|Calcitriol|Cannabidiol|Carbamazepine|Cocaine|Cyclophosphamide|Dexamethasone|Estradiol|Ethinyl Estradiol|Hydrocortisone|Lithium|Methylprednisolone|Nitric Oxide|Pertussis Toxin|Prednisolone|Progesterone|Reactive Oxygen Species|Resveratrol|Rifampin|…	58.46	28
Disease Progression	MESH:D018450	marker/mechanism	2,2',4,4'-tetrabromodiphenyl ether|2-amino-1-methyl-6-phenylimidazo(4,5-b)pyridine|Air Pollutants|alpha-Tocopherol|Ascorbic Acid|bisphenol A|Cannabinoids|Carbon Monoxide|Chalcones|Cisplatin|Copper|diallyl trisulfide|Doxorubicin|Enalapril|epicatechin gallate|epigallocatechin gallate|Ethanol|Formaldehyde|Genistein|methyllycaconitine|Oxidopamine|Oxygen|Particulate Matter|platycodin D|Resveratrol|Ros…	41.63	30
Liver Cirrhosis, Biliary	MESH:D008105	marker/mechanism	1-Naphthylisothiocyanate|3,5-diethoxycarbonyl-1,4-dihydrocollidine|4,4'-diaminodiphenylmethane|Bezafibrate|Bilirubin|Carbon Tetrachloride|Chlorpromazine|Copper|Fluorouracil|Fructose|Glutathione|Malondialdehyde|Methotrexate|Penicillamine|Progesterone|Rifampin|Rosmarinic Acid|Ursodeoxycholic Acid	35.71	56
Carcinogenesis	MESH:D063646	marker/mechanism	9,10-Dimethyl-1,2-benzanthracene|Arsenic|Ascorbic Acid|Benzo(a)pyrene|chromium hexavalent ion|Cyproterone Acetate|Diethylnitrosamine|geraniol|Orlistat|Phosphates|Quercetin|Reactive Oxygen Species|sodium arsenite|Tetradecanoylphorbol Acetate|Tobacco Smoke Pollution|usnic acid	34.03	18
Endometrial Neoplasms	MESH:D016889	marker/mechanism	Azathioprine|Busulfan|Cisplatin|Cortisone|Cyclophosphamide|Decitabine|Dexamethasone|Diethylstilbestrol|Doxorubicin|Estradiol|Ethinyl Estradiol|Fenofibrate|Folic Acid|Genistein|Ifosfamide|lenvatinib|Medroxyprogesterone Acetate|Paclitaxel|Phytoestrogens|Progesterone|Tretinoin	34.02	43
Carcinoma, Non-Small-Cell Lung	MESH:D002289	marker/mechanism	Arsenic Trioxide|Bortezomib|Cisplatin|cordycepin|Curcumin|Decitabine|Diclofenac|Etoposide|Fluorouracil|Gemcitabine|Ifosfamide|Irinotecan|Matrines|Methotrexate|nimesulide|Oxygen|Paclitaxel|Plant Extracts|Potassium Dichromate|Resveratrol|Thalidomide|Tobacco Smoke Pollution|Troglitazone|Valproic Acid|Vorinostat|Zoledronic Acid	29.7	120
Cardiac Output, Low	MESH:D002303	marker/mechanism	Dichlorodiphenyl Dichloroethylene|Doxorubicin|Ephedrine|Furosemide|Nitroprusside|Oxygen|Selenomethionine|sulforaphane|triadimefon|Verapamil	20.69	11
Primary Ovarian Insufficiency	MESH:D016649	marker/mechanism	9,10-Dimethyl-1,2-benzanthracene|Benzo(a)pyrene|chromium hexavalent ion|Cisplatin|Cyclophosphamide|Potassium Dichromate	17.86	8
Anemia, Sickle Cell	MESH:D000755	marker/mechanism	alpha-Tocopherol|Deferoxamine|Folic Acid|Hydroxyurea|Methylprednisolone|Oxygen|Paclitaxel|Zinc	17.59	15
Keratosis	MESH:D007642	marker/mechanism	9,10-Dimethyl-1,2-benzanthracene|Arsenic|Arsenicals|Estradiol|gingerol|Rotenone|sodium arsenate	16.91	16
Cholestasis, Extrahepatic	MESH:D001651	marker/mechanism	Bile Acids and Salts|Bilirubin|Glutathione|Malondialdehyde|Rosmarinic Acid|Zinc	9.4	3
Vitiligo	MESH:D014820	marker/mechanism	hydroquinone|Reactive Oxygen Species|Tacrolimus|Tolcapone|Tretinoin	9.3	5
Carcinoma, Pancreatic Ductal	MESH:D021441	marker/mechanism	Cisplatin|cobaltous chloride|Gemcitabine|Quercetin|triptolide	7.64	6
Esophageal Squamous Cell Carcinoma	MESH:D000077277	marker/mechanism	Cisplatin|diallyl trisulfide|Fluorouracil|Tobacco Smoke Pollution|Zinc	3.66	10
Clinical Deterioration	MESH:D000075902	marker/mechanism	Carbon Tetrachloride|perfluorooctane sulfonic acid	3.52	2
Disease Models, Animal	MESH:D004195	marker/mechanism|therapeutic	1,2-Dimethylhydrazine|1-Methyl-4-phenyl-1,2,3,6-tetrahydropyridine|1-Methyl-4-phenylpyridinium|1-Naphthylisothiocyanate|2,3,5,4'-tetrahydroxystilbene 2-O-glucopyranoside|2-amino-1-methyl-6-phenylimidazo(4,5-b)pyridine|3,3'-iminodipropionitrile|3,5-diethoxycarbonyl-1,4-dihydrocollidine|3-nitropropionic acid|9,10-Dimethyl-1,2-benzanthracene|Acetaminophen|Acetic Acid|acetovanillone|Adenosine Triphos…	353.69	579
Liver Neoplasms	MESH:D008113	marker/mechanism|therapeutic	1,2,3-trichloropropane|1-(2-cyano-3,12-dioxooleana-1,9-dien-28-oyl) imidazole|1-amino-2,4-dibromoanthraquinone|2,4,5,2',4',5'-hexachlorobiphenyl|2,6-dinitrotoluene|2-Acetylaminofluorene|2-amino-3,8-dimethylimidazo(4,5-f)quinoxaline|2-tert-butylhydroquinone|4,4'-diaminodiphenylmethane|4-biphenylamine|4-dichlorobenzene|9,10-Dimethyl-1,2-benzanthracene|Acetaminophen|Aflatoxin B1|Air Pollutants|allyl…	286.03	302
Chemical and Drug Induced Liver Injury	MESH:D056486	therapeutic	1,2,3-trichloropropane|1-(2-cyano-3,12-dioxooleana-1,9-dien-28-oyl) imidazole|1,2-Dimethylhydrazine|1-(2-trifluoromethoxyphenyl)-2-nitroethanone|1,3-dichloro-2-propanol|1,4-bis(2-(3,5-dichloropyridyloxy))benzene|18alpha,20beta-hydroxy-11-oxo-norolean-12-en-3beta-yl-2-O-beta-D-glucopyranurosyl-alpha-D-glucopyranosiduronate magnesium tetrahydrate|18alpha-glycyrrhetinic acid|1-amino-2,4-dibromoanthr…	1232.46	2399
Necrosis	MESH:D009336	therapeutic	1,2,3-trichloropropane|1,2-bis(2-aminophenoxy)ethane N,N,N',N'-tetraacetic acid acetoxymethyl ester|1,2-Dihydroxybenzene-3,5-Disulfonic Acid Disodium Salt|1,2-Dimethylhydrazine|1,3-dimethylthiourea|1,4-naphthoquinone|1-amino-2,4-dibromoanthraquinone|1-bromopropane|1-Methyl-4-phenylpyridinium|1-Naphthylisothiocyanate|2-(2-amino-3-methoxyphenyl)-4H-1-benzopyran-4-one|2,2-bis(4-glycidyloxyphenyl)pro…	873.05	886
Kidney Diseases	MESH:D007674	therapeutic	1,3-dimethylthiourea|18alpha,20beta-hydroxy-11-oxo-norolean-12-en-3beta-yl-2-O-beta-D-glucopyranurosyl-alpha-D-glucopyranosiduronate magnesium tetrahydrate|2,3,5-(triglutathion-S-yl)hydroquinone|4-cresol|4-hydroxy-2-nonenal|4-phenylbutyric acid|5,7,3',4'-tetramethylluteolin|6-chloro-2,3,4,9-tetrahydro-1H-carbazole-1-carboxamide|7,3'-dihydroxy-4'-methoxyisoflavone|7-hydroxycoumarin|9,10-Dimethyl-1…	707.75	1119
Hyperplasia	MESH:D006965	therapeutic	1,2,3-trichloropropane|1,2-Dimethylhydrazine|1,4-bis(2-(3,5-dichloropyridyloxy))benzene|1,5-naphthalenediamine|1-amino-2,4-dibromoanthraquinone|1-Naphthylisothiocyanate|1-nitropyrene|2,2',4,4'-tetrabromodiphenyl ether|2,2-bis(4-glycidyloxyphenyl)propane|2-(4-morpholinyl)-8-phenyl-4H-1-benzopyran-4-one|2-Acetylaminofluorene|3,4,5,3',4'-pentachlorobiphenyl|4,4'-diaminodiphenylmethane|4-(5-benzo(1,3…	441.42	244
Drug-Related Side Effects and Adverse Reactions	MESH:D064420	therapeutic	1,2,3-trichloropropane|1,2-bis(2-aminophenoxy)ethane N,N,N',N'-tetraacetic acid acetoxymethyl ester|1-bromopropane|1-Methyl-4-phenylpyridinium|2,2-bis(bromomethyl)-1,3-propanediol|2,3,5,4'-tetrahydroxystilbene 2-O-glucopyranoside|3,3'-iminodipropionitrile|Acetaminophen|Acetylcysteine|Aflatoxin B1|alachlor|allicin|alpha-Linolenic Acid|alpha-Tocopherol|Amiodarone|Amphetamine|angelicae sinensis extr…	360.52	542
Liver Cirrhosis	MESH:D008103	therapeutic	15-deoxy-delta(12,14)-prostaglandin J2|1-Naphthylisothiocyanate|2-cyano-3,12-dioxooleana-1,9(11)-dien-28-oic acid ethyl amide|2-tert-butyl-4-quinone|3,4,5,3',4'-pentachlorobiphenyl|3,5-diethoxycarbonyl-1,4-dihydrocollidine|3-methylquercetin|4,4'-diaminodiphenylmethane|Acetaminophen|acetovanillone|Aldosterone|allyl isothiocyanate|Aluminum Chloride|Amiodarone|andrographolide|aroclor 1260|Arsenic|ar…	349.68	354
Insulin Resistance	MESH:D007333	therapeutic	2,3,7,8-tetrachlorodibenzofuran|3,4,3',4'-tetrachlorobiphenyl|7,3'-dihydroxy-4'-methoxyisoflavone|7-hydroxycoumarin|Acetylcysteine|Air Pollutants|Alloxan|Arsenic|Arsenic Trioxide|arsenite|Ascorbic Acid|Atorvastatin|Benzene|Berberine|Bezafibrate|bisphenol A|bisphenol F|Butyric Acid|Cadmium|Cadmium Chloride|Caffeine|Carnitine|caryophyllene|Catechin|celastrol|Chlorpromazine|Chlorpyrifos|Cholesterol|…	346.43	365
Neurotoxicity Syndromes	MESH:D020258	therapeutic	1,2,3-trichloropropane|1-bromopropane|1-Methyl-4-phenyl-1,2,3,6-tetrahydropyridine|1-Methyl-4-phenylpyridinium|3,3',4,5'-tetrahydroxystilbene|3-nitropropionic acid|6,7-dihydroxyflavone|abrine|Acetylcysteine|Acrylamide|Aluminum|Aluminum Chloride|Amiodarone|Ammonia|amyloid beta-protein (25-35)|Arsenic|Atrazine|Benzo(a)pyrene|bisphenol A|Butyric Acid|Cadmium|Cadmium Chloride|Calcium|Cannabidiol|Carb…	337.9	228
Glucose Intolerance	MESH:D018149	therapeutic	1,4-bis(2-(3,5-dichloropyridyloxy))benzene|2,2',4,4'-tetrabromodiphenyl ether|2,4,5,2',4',5'-hexachlorobiphenyl|3,3',4,5'-tetrahydroxystilbene|3,4,3',4'-tetrachlorobiphenyl|7-hydroxycoumarin|Acetylcysteine|Acrolein|Air Pollutants|Alitretinoin|Arsenic|Arsenic Trioxide|arsenite|Benzene|Betaine|Bezafibrate|bisphenol A|bisphenol S|Cadmium|Cadmium Chloride|caffeic acid phenethyl ester|Cannabidiol|Caps…	291.32	206
Micronuclei, Chromosome-Defective	MESH:D048629	therapeutic	1,3-dimethylthiourea|2-amino-1-methyl-6-phenylimidazo(4,5-b)pyridine|2-methyl-2H-pyrazole-3-carboxylic acid (2-methyl-4-o-tolylazophenyl)amide|2-tert-butylhydroquinone|4-phenylenediamine|6-hydroxy-2,5,7,8-tetramethylchroman-2-carboxylic acid|9,10-Dimethyl-1,2-benzanthracene|Acetylcysteine|Acrylamide|Aflatoxin B1|Air Pollutants|alternariol|Aluminum Chloride|Arsenic|Arsenicals|Arsenic Trioxide|arse…	283.56	134
Acute Lung Injury	MESH:D055371	therapeutic	1-(2-cyano-3,12-dioxooleana-1,9-dien-28-oyl) imidazole|3-(4-methylphenylsulfonyl)-2-propenenitrile|Acrolein|AK-1 compound|allyl sulfide|alpha-Chlorohydrin|amlexanox|angiotensin I (1-7)|Antioxidants|Arsenic Trioxide|Ascorbic Acid|Benzo(a)pyrene|Bleomycin|Butylated Hydroxyanisole|Carbon Tetrachloride|Cholesterol, Dietary|Curcumin|cypermethrin|Dexamethasone|Dexmedetomidine|Diacetyl|diallyl trisulfid…	258.76	182
Cell Transformation, Neoplastic	MESH:D002471	therapeutic	1-nitropyrene|2,3,5-(triglutathion-S-yl)hydroquinone|2,6-dinitrotoluene|2-Acetylaminofluorene|3,3',4,5'-tetrahydroxystilbene|3-(4-methylphenylsulfonyl)-2-propenenitrile|3-nitrobenzanthrone|3-nitrofluoranthene|4,4'-diaminodiphenylmethane|4-biphenylamine|4-hydroxyestrone|7,8-Dihydro-7,8-dihydroxybenzo(a)pyrene 9,10-oxide|9,10-Dimethyl-1,2-benzanthracene|Acetylcysteine|Aflatoxin B1|alpha-Tocopherol|…	257.27	235
Chromosome Breakage	MESH:D019457	therapeutic	1,2-Dimethylhydrazine|1-nitropyrene|2-Acetylaminofluorene|2-amino-1-methyl-6-phenylimidazo(4,5-b)pyridine|2-amino-3,8-dimethylimidazo(4,5-f)quinoxaline|2-tert-butylhydroquinone|3-nitrofluoranthene|4-hydroxyestrone|6-formylindolo(3,2-b)carbazole|7,8-Dihydro-7,8-dihydroxybenzo(a)pyrene 9,10-oxide|9,10-Dimethyl-1,2-benzanthracene|Acetylcysteine|Aflatoxin B1|alpha-Chlorohydrin|alpha-Tocopherol|altern…	253.29	106
Cholestasis	MESH:D002779	therapeutic	1-Naphthylisothiocyanate|3,5-diethoxycarbonyl-1,4-dihydrocollidine|4,4'-diaminodiphenylmethane|6-hydroxy-2,5,7,8-tetramethylchroman-2-carboxylic acid|Acetaminophen|alisol B 23-acetate|Amiodarone|Atorvastatin|Azathioprine|Bezafibrate|Bile Acids and Salts|Bilirubin|Bucladesine|Busulfan|Buthionine Sulfoximine|Carbamazepine|Carbimazole|Carbon Tetrachloride|Carmustine|Chlorambucil|Chlorpromazine|Chole…	222.22	294
Ventricular Dysfunction, Left	MESH:D018487	therapeutic	3,3',4,5'-tetrahydroxystilbene|6-chloro-2,3,4,9-tetrahydro-1H-carbazole-1-carboxamide|Acetylcysteine|Acrolein|Amiodarone|Amphetamine|Antineoplastic Agents|Antioxidants|bisphenol A|bisphenol F|bisphenol S|Blood Glucose|Carbamazepine|Cisplatin|cobaltiprotoporphyrin|Cocaine|coenzyme Q10|Cortisone|Curcumin|Cyclophosphamide|Cyclosporine|dapagliflozin|Deferoxamine|diallyl trisulfide|Dietary Fats|Dietar…	221.16	245
Diabetic Nephropathies	MESH:D003928	therapeutic	3-((6-(2-methoxyphenyl)pyrimidin-4-yl)amino)phenyl)methane sulfonamide|acetovanillone|Alloxan|Ascorbic Acid|benphothiamine|Blood Glucose|Carbamazepine|Cobalt|cobaltous chloride|Creatinine|Curcumin|dapagliflozin|Dietary Fats|Dietary Sugars|Drugs, Chinese Herbal|Duloxetine Hydrochloride|Enalapril|Eplerenone|Estradiol|Fructose|Furosemide|Gallic Acid|ginsenoside Rg1|Gliclazide|Glucose|Hydrogen Peroxi…	124.85	155
Heart Failure	MESH:D006333	therapeutic	6-chloro-2,3,4,9-tetrahydro-1H-carbazole-1-carboxamide|Air Pollutants|Aldosterone|Amiodarone|angelicae sinensis extract|astragaloside A|Atorvastatin|Azathioprine|Bortezomib|Bromocriptine|Cadmium|Calcium|Carbamazepine|Carbon Monoxide|Cefuroxime|Cilostazol|Cisplatin|Clozapine|Cocaine|coenzyme Q10|Copper|Cyclophosphamide|Dactinomycin|Dexamethasone|Diclofenac|Diethylstilbestrol|Doxorubicin|Drugs, Chi…	119.05	496
Amyotrophic Lateral Sclerosis	MESH:D000690	therapeutic	2,2',4,4'-tetrabromodiphenyl ether|2-butenal|4-hydroxy-2-nonenal|Air Pollutants|Aluminum|Aluminum Chloride|Arsenic|Atorvastatin|Benzene|Bromocriptine|Calcium|Cholesterol|Copper|Docosahexaenoic Acids|Drugs, Chinese Herbal|Edaravone|Formaldehyde|Lead|Levodopa|Lithium|Lovastatin|Manganese|Melatonin|Mercury|Methylene Chloride|Nitric Oxide|Nitrites|Pesticides|Polychlorinated Biphenyls|Pyrethrins|React…	96.86	43
Liver Cirrhosis, Experimental	MESH:D008106	therapeutic	1,3-dimethylthiourea|1-Methyl-3-isobutylxanthine|1-Naphthylisothiocyanate|4,4'-diaminodiphenylmethane|Acetaminophen|andrographolide|Atorvastatin|Azathioprine|baicalin|Betaine|bisphenol A|Caffeine|Capsaicin|Carbon Tetrachloride|Carmustine|Carnitine|Centella asiatica extract|Chenodeoxycholic Acid|Cholesterol, Dietary|Choline|cobaltiprotoporphyrin|Coffee|Curcumin|Dexamethasone|Diethylnitrosamine|Dim…	90.21	294
Ventricular Remodeling	MESH:D020257	therapeutic	Betaine|Calcitriol|dapagliflozin|Dietary Fats|Doxorubicin|Enalapril|Ethanol|Folic Acid|ginsenoside Rg1|Iron-Dextran Complex|Isoproterenol|Losartan|mangiferin|Monocrotaline|Particulate Matter|Plant Extracts|Resveratrol|Selenomethionine|sodium arsenite|Spironolactone|Streptozocin|sulforaphane|Tetrachlorodibenzodioxin|Vehicle Emissions	56.2	30
Emphysema	MESH:D004646	therapeutic	1-nitropyrene|arsenite|Cadmium|Cocaine|Copper|Curcumin|Dexamethasone|Endosulfan|Lipopolysaccharides|Omeprazole|Oxygen|Ozone|Particulate Matter|Rosiglitazone|Smoke|sodium arsenite|tetrathiomolybdate|Tobacco Smoke Pollution|Vehicle Emissions	47.45	24
Vascular System Injuries	MESH:D057772	therapeutic	Acetaminophen|Acrolein|Cadmium Chloride|Carmustine|Copper|Cyclosporine|linsidomine|Nitric Oxide|Oxygen|Particulate Matter|Sulfasalazine|tanshinone	31.74	11
Weight Loss	MESH:D015431		1,2,3-trichloropropane|1,2-Dimethylhydrazine|18alpha,20beta-hydroxy-11-oxo-norolean-12-en-3beta-yl-2-O-beta-D-glucopyranurosyl-alpha-D-glucopyranosiduronate magnesium tetrahydrate|18alpha-glycyrrhetinic acid|1-bromopropane|1-Methyl-4-phenyl-1,2,3,6-tetrahydropyridine|1-Naphthylisothiocyanate|2-(1'H-indole-3'-carbonyl)thiazole-4-carboxylic acid methyl ester|2,2-bis(4-glycidyloxyphenyl)propane|2,3,…	968.9	857
Inflammation	MESH:D007249		1,2-Dimethylhydrazine|1,4-naphthoquinone|15-deoxy-delta(12,14)-prostaglandin J2|1-amino-2,4-dibromoanthraquinone|1-Naphthylisothiocyanate|2,2'-azobis(2-amidinopropane)|2,3,7,8-tetrachlorodibenzofuran|2,4,5,2',4',5'-hexachlorobiphenyl|2-(4-morpholinyl)-8-phenyl-4H-1-benzopyran-4-one|2-amino-1-methyl-6-phenylimidazo(4,5-b)pyridine|2-tert-butylhydroquinone|3,3',4,5'-tetrahydroxystilbene|3,4,5,3',4'-…	744	770
Edema	MESH:D004487		1,2-Dimethylhydrazine|1,2-naphthoquinone|1-Naphthylisothiocyanate|2,2',4,4'-tetrabromodiphenyl ether|2-(2-amino-3-methoxyphenyl)-4H-1-benzopyran-4-one|3,4,5,3',4'-pentachlorobiphenyl|4,4',4''-(4-propyl-((1)H)-pyrazole-1,3,5-triyl) tris-phenol|9,10-Dimethyl-1,2-benzanthracene|Acetaminophen|Acetic Acid|acetovanillone|Acetylcysteine|allicin|allyl isothiocyanate|alpha-viniferin|alternariol|Amiodarone…	525.55	488
Memory Disorders	MESH:D008569		1-bromopropane|1-Methyl-4-phenyl-1,2,3,6-tetrahydropyridine|2,2',4,4'-tetrabromodiphenyl ether|2,2-bis(4-glycidyloxyphenyl)propane|2,4,5,2',4',5'-hexachlorobiphenyl|2-(4-morpholinyl)-8-phenyl-4H-1-benzopyran-4-one|3-nitropropionic acid|4-(5-benzo(1,3)dioxol-5-yl-4-pyridin-2-yl-1H-imidazol-2-yl)benzamide|Acetylcysteine|albicanol|alpha-Linolenic Acid|alpha-Tocopherol|Aluminum|Aluminum Chloride|Amph…	488.41	468
Testicular Diseases	MESH:D013733		1-bromopropane|2,2',4,4'-tetrabromodiphenyl ether|4-phenylbutyric acid|abamectin|acetovanillone|Acetylcysteine|Acrylamide|Allethrins|alpha-Chlorohydrin|alpha-Tocopherol|aristolochic acid I|aroclor 1260|Arsenic|Arsenic Trioxide|Ascorbic Acid|Atorvastatin|Atrazine|Benzene|Benzo(a)pyrene|Berberine|Bezafibrate|bisphenol A|bisphenol F|bisphenol S|Bleomycin|boric acid|Busulfan|Cadmium|Cadmium Chloride|…	466.73	216
Nerve Degeneration	MESH:D009410		1-Methyl-4-phenyl-1,2,3,6-tetrahydropyridine|1-Methyl-4-phenylpyridinium|2-(2-amino-3-methoxyphenyl)-4H-1-benzopyran-4-one|2-cyano-3,12-dioxooleana-1,9(11)-dien-28-oic acid ethyl amide|2-cyano-3,12-dioxooleana-1,9(11)-dien-28-oic acid methyl amide|(2-cyano-3,12-dioxooleana-1,9-dien-28-oic acid) trifluoroethylamide|3-(2,4-dichloro-5-methoxyphenyl)-2-sulfanyl-4(3H)-quinazolinone|3-n-butylphthalide|…	461.53	436
Prenatal Exposure Delayed Effects	MESH:D011297		2,2',4,4'-tetrabromodiphenyl ether|2',3,3',4',5-pentachloro-4-hydroxybiphenyl|2,4,5,2',4',5'-hexachlorobiphenyl|3,4,5,3',4'-pentachlorobiphenyl|9,10-Dimethyl-1,2-benzanthracene|Acrylamide|Air Pollutants|Aluminum Chloride|Amiodarone|Amphetamine|anthranilic acid|Arsenic|Arsenicals|Arsenic Trioxide|arsenite|Ascorbic Acid|Atrazine|Benzene|Benzo(a)pyrene|bifenthrin|bisphenol A|bisphenol F|bisphenol S|…	433.88	911
Cognition Disorders	MESH:D003072		1-bromopropane|2-(7-(3,4-dimethoxyphenyl)imidazo(1,2-c)pyrimidin-5-ylamino)nicotinamide|3-nitropropionic acid|Acetylcysteine|Acrolein|Air Pollutants|alpha-Tocopherol|Aluminum|Aluminum Chloride|Amphetamine|Apigenin|aristolochic acid I|Arsenic|asiatic acid|Atrazine|Benzo(a)pyrene|bergenin|bifenthrin|bisphenol A|Blood Glucose|Cadmium|Cadmium Chloride|Caffeine|Cannabidiol|Cannabinoids|Carbamates|Carb…	418.78	402
Weight Gain	MESH:D015430		2,2-bis(4-glycidyloxyphenyl)propane|2-methyl-2H-pyrazole-3-carboxylic acid (2-methyl-4-o-tolylazophenyl)amide|3,4,3',4'-tetrachlorobiphenyl|3,4,5,3',4'-pentachlorobiphenyl|acetovanillone|Acetylcysteine|Acrylamide|Air Pollutants|alpha-Tocopherol|aroclor 1260|Arsenic|Atorvastatin|Atrazine|Azoxymethane|bardoxolone methyl|Benzo(a)pyrene|Biological Products|bisacurone|bisphenol A|bisphenol S|butylbenz…	403.9	484
Poisoning	MESH:D011041		2,2',4,4'-tetrabromodiphenyl ether|2-(2-amino-3-methoxyphenyl)-4H-1-benzopyran-4-one|2,3,5-(triglutathion-S-yl)hydroquinone|2,3,7,8-tetrachlorodibenzofuran|2,4,5,2',4',5'-hexachlorobiphenyl|2-(4-morpholinyl)-8-phenyl-4H-1-benzopyran-4-one|2,5-di-tert-butylhydroquinone|2-amino-1-methyl-6-phenylimidazo(4,5-b)pyridine|3,4,3',4'-tetrachlorobiphenyl|3,4,5,3',4'-pentachlorobiphenyl|abamectin|Acetylcyst…	386.31	204
Brain Injuries	MESH:D001930		1-Methyl-4-phenyl-1,2,3,6-tetrahydropyridine|4-phenylbutyric acid|abamectin|Acetylcysteine|Acrylamide|alpha-Chlorohydrin|alpha-Linolenic Acid|alpha-Tocopherol|Aluminum Chloride|Amphetamine|Apigenin|Arsanilic Acid|Arsenic|Arsenic Trioxide|arsenite|Ascorbic Acid|asiatic acid|Atorvastatin|Atrazine|Berberine|bifenthrin|bisphenol A|Bromocriptine|Cadmium|Cadmium Chloride|Caffeine|Capsaicin|Carbamazepin…	366.54	379
Hemorrhage	MESH:D006470		1-bromopropane|3,4,5,3',4'-pentachlorobiphenyl|Acetaminophen|Acetic Acid|acetovanillone|Acetylcysteine|Acrolein|allicin|alpha-Chlorohydrin|Amiodarone|amitraz|Apigenin|Arachidonic Acid|aristolochic acid I|Arsenic Trioxide|astragaloside A|beraprost|Berberine|bisphenol A|bisphenol F|bis(tri-n-butyltin)oxide|Bromocriptine|Busulfan|Butylated Hydroxytoluene|Cadmium|Cadmium Chloride|Caffeine|Cannabidiol…	358.01	381
Learning Disabilities	MESH:D007859		2,2',4,4'-tetrabromodiphenyl ether|2,4,5,2',4',5'-hexachlorobiphenyl|2-(4-morpholinyl)-8-phenyl-4H-1-benzopyran-4-one|3,4,5,3',4'-pentachlorobiphenyl|4-(5-benzo(1,3)dioxol-5-yl-4-pyridin-2-yl-1H-imidazol-2-yl)benzamide|Acetaminophen|Acetylcysteine|albicanol|Aluminum Chloride|Amphetamine|aristolochic acid I|Arsenic|Arsenic Trioxide|Ascorbic Acid|Atrazine|Benzo(a)pyrene|bioallethrin|bisphenol A|Blo…	354.21	285
Fibrosis	MESH:D005355		1,4-bis(2-(3,5-dichloropyridyloxy))benzene|1-Naphthylisothiocyanate|3,4,5,3',4'-pentachlorobiphenyl|6-chloro-2,3,4,9-tetrahydro-1H-carbazole-1-carboxamide|Acetaminophen|Air Pollutants|Aldosterone|alpha-Tocopherol|Amiodarone|arachidonyl-2-chloroethylamide|aristolochic acid I|aroclor 1260|arsenic acid|Arsenic Trioxide|arsenite|Atorvastatin|Azathioprine|baicalin|Bezafibrate|Bile Acids and Salts|Biol…	353.8	257
Liver Diseases	MESH:D008107		1-Naphthylisothiocyanate|2,4,5,2',4',5'-hexachlorobiphenyl|3,4,3',4'-tetrachlorobiphenyl|3,4,5,3',4'-pentachlorobiphenyl|4,4'-diaminodiphenylmethane|4-dichlorobenzene|Acetaminophen|Acetylcysteine|Alloxan|Amiodarone|Amphetamine|anethole|Arsenic|Azathioprine|baicalin|Benzo(a)pyrene|Bilirubin|Biological Products|Blood Glucose|Busulfan|Cadmium|caffeic acid phenethyl ester|Cannabidiol|Capsaicin|Carbon…	347.85	225
Heart Diseases	MESH:D006331		18alpha,20beta-hydroxy-11-oxo-norolean-12-en-3beta-yl-2-O-beta-D-glucopyranurosyl-alpha-D-glucopyranosiduronate magnesium tetrahydrate|2,2',4,4'-tetrabromodiphenyl ether|2,3,5,4'-tetrahydroxystilbene 2-O-glucopyranoside|2-chloro-5-nitrobenzanilide|3,4,5,3',4'-pentachlorobiphenyl|acetovanillone|Acetylcysteine|Acrylamide|Aldosterone|Amiodarone|Amphetamine|angelicae sinensis extract|Aristolochic Aci…	347.59	405
Lung Injury	MESH:D055370		1,2,3-trichloropropane|15-deoxy-delta(12,14)-prostaglandin J2|1,5-naphthalenediamine|2-chloro-5-nitrobenzanilide|2''-galloylhyperin|Acetylcysteine|Acrolein|Air Pollutants|Allethrins|alloin|alpha-Tocopherol|Amiodarone|Antioxidants|Arsenic Trioxide|Benzo(a)pyrene|Berberine|beta-Naphthoflavone|bisphenol A|Bleomycin|Blood Glucose|Cadmium|Cadmium Chloride|Caffeine|Cannabidiol|Carmustine|Carrageenan|ca…	341.88	236
Oligospermia	MESH:D009845		1-bromopropane|2-tert-butylhydroquinone|4-dichlorobenzene|Allethrins|alpha-Chlorohydrin|alpha-Tocopherol|Arsenic|Arsenic Trioxide|Ascorbic Acid|Atrazine|Benzo(a)pyrene|bisphenol A|bisphenol S|bis(tri-n-butyltin)oxide|Busulfan|Cadmium|Cadmium Chloride|caffeic acid phenethyl ester|Cannabidiol|carbendazim|Carnitine|Cefuroxime|Chlorpyrifos|Choline|chromium hexavalent ion|Cisplatin|Cocaine|Copper Sulf…	341.18	160
Neoplasms	MESH:D009369		1,2,3-trichloropropane|1-(2-cyano-3,12-dioxooleana-1,9-dien-28-oyl) imidazole|2,2',4,4'-tetrabromodiphenyl ether|2,4,5,2',4',5'-hexachlorobiphenyl|2-amino-1-methyl-6-phenylimidazo(4,5-b)pyridine|2-amino-3,8-dimethylimidazo(4,5-f)quinoxaline|2-butenal|2-oxindole|2-tert-butylhydroquinone|3,3',4,5'-tetrahydroxystilbene|3,4,5,3',4'-pentachlorobiphenyl|4-biphenylamine|4-phenylbutyric acid|9,10-Dimethy…	320.7	241
Neoplasms, Experimental	MESH:D009374		1,2-Dimethylhydrazine|2-Acetylaminofluorene|2-amino-1-methyl-6-phenylimidazo(4,5-b)pyridine|4-(5-benzo(1,3)dioxol-5-yl-4-pyridin-2-yl-1H-imidazol-2-yl)benzamide|8-((4-chlorophenyl)thio)cyclic-3',5'-AMP|9,10-Dimethyl-1,2-benzanthracene|abamectin|Acetylcysteine|Adenosine Triphosphate|alpha-Tocopherol|Antineoplastic Agents|Apigenin|argemone oil|Arsenic|Arsenic Trioxide|artenimol|Ascorbic Acid|Ashwag…	281.89	243
Seizures	MESH:D012640		2,4-dinitrotoluene|2,6-dinitrotoluene|abrine|Acetaminophen|Acetylcysteine|Adenosine Triphosphate|AL 8810|alpha-Tocopherol|Aluminum Hydroxide|Aminolevulinic Acid|Amiodarone|Ammonia|Ammonium Chloride|Amphetamine|Ascorbic Acid|atipamezole|Atorvastatin|Azathioprine|bifenthrin|Bilirubin|bioallethrin|Bleomycin|Blood Glucose|Bromocriptine|Buspirone|Busulfan|Buthionine Sulfoximine|Caffeine|Calcium|Campho…	277.77	1304
Renal Insufficiency	MESH:D051437		4-phenylenediamine|Acetaminophen|Acetylcysteine|Acrolein|alpha-Tocopherol|Aluminum Chloride|Amiodarone|Antineoplastic Agents|aristolochic acid I|Arsenicals|Arsenic Trioxide|Ascorbic Acid|Azathioprine|Bezafibrate|Bortezomib|Cadmium|Calcitriol|Calcium|Carbamazepine|Carmustine|Chlorpyrifos|Cholecalciferol|Chromium|Cisplatin|Clozapine|cobaltous chloride|Cocaine|Colchicine|Creatinine|Curcumin|Cyclopho…	271.48	341
Depressive Disorder	MESH:D003866		1-bromopropane|2,4,5,2',4',5'-hexachlorobiphenyl|Air Pollutants|alpha-Linolenic Acid|Aluminum Chloride|Amiodarone|Amphetamine|Apigenin|aristolochic acid I|Arsenic|Arsenic Trioxide|Ascorbic Acid|Atorvastatin|bifenthrin|bisphenol A|Bromocriptine|Buspirone|Cadmium|Caffeine|Cannabinoids|Carbamates|Carbamazepine|carvacrol|Chlorpromazine|Chlorpyrifos|Choline|Chromium|chromous chloride|Clozapine|Cocaine…	267.51	411
Proteinuria	MESH:D011507		1,3-dimethylthiourea|Acetaminophen|Acetylcysteine|alpha-Tocopherol|Arsenic|Artesunate|Ascorbic Acid|Atorvastatin|Auranofin|Azathioprine|Biological Products|bisphenol A|Blood Glucose|Butylated Hydroxytoluene|Cadmium|Cadmium Chloride|Caffeine|Carmustine|Cidofovir|Cisplatin|Clozapine|Cobalt|cobaltiprotoporphyrin|cobaltous chloride|Cocaine|Copper|Curcumin|Cyclophosphamide|Cyclosporine|cylindrospermop…	266.3	423
Cardiomyopathies	MESH:D009202		2-(2-amino-3-methoxyphenyl)-4H-1-benzopyran-4-one|2,5-dihydroxybenzoic acid|4-(4-fluorophenyl)-2-(4-hydroxyphenyl)-5-(4-pyridyl)imidazole|6-hydroxy-2,5,7,8-tetramethylchroman-2-carboxylic acid|Acetaminophen|Acetylcysteine|Amiodarone|Amphetamine|Antineoplastic Agents|Apigenin|arachidonyl-2-chloroethylamide|Arsenic|Arsenic Trioxide|Ascorbic Acid|bisphenol A|boric acid|Busulfan|Butylated Hydroxytolu…	264.92	578
Myocardial Infarction	MESH:D009203		15-deoxyprostaglandin J2|4-phenylbutyric acid|Acetaminophen|Acetylcysteine|Acrolein|Air Pollutants|Aldosterone|alpha-Tocopherol|Amiodarone|Amphetamine|anethole|Antineoplastic Agents|Arsenic|Ascorbic Acid|Atorvastatin|Betaine|Bezafibrate|bisphenol A|Bleomycin|Blood Glucose|Bromocriptine|Cadmium|caffeic acid phenethyl ester|Caffeine|Capsaicin|Carbamazepine|Carnitine|Catechin|Chlorpyrifos|Cilostazol…	263.05	594
Pulmonary Edema	MESH:D011654		15-deoxy-delta(12,14)-prostaglandin J2|2''-galloylhyperin|Acetaminophen|Acetylcysteine|Acrolein|Alloxan|allyl sulfide|alpha-Tocopherol|Amphetamine|Antineoplastic Agents|Arsenic|Arsenic Trioxide|Ascorbic Acid|Berberine|beta-Naphthoflavone|bisphenol A|Bleomycin|Blood Glucose|Bromocriptine|Cadmium|Caffeine|Calcitriol|Chlorpyrifos|chrysin|Clofibrate|Clozapine|Cocaine|Curcumin|Cyclophosphamide|Dexamet…	262.22	151
Cardiomegaly	MESH:D006332		2-tert-butylhydroquinone|3,3',4,5'-tetrahydroxystilbene|7-hydroxycoumarin|Acrolein|Adenosine Triphosphate|Aldosterone|alpha-Chlorohydrin|Amiodarone|anethole|Atorvastatin|Benzo(a)pyrene|biochanin A|bisphenol A|Cadmium|Calcitriol|Cannabinoids|Capsaicin|Carbamazepine|Carnitine|caryophyllene|Chlorogenic Acid|Chlorpyrifos|Cholecalciferol|Cholesterol, Dietary|Cholic Acid|chrysin|cobaltiprotoporphyrin|C…	260.89	291
Dyslipidemias	MESH:D050171		Acetylcysteine|Acrylamide|Alloxan|Aluminum|Arsenic|Atorvastatin|Bezafibrate|Bile Acids and Salts|bisphenol A|bisphenol S|boric acid|Butyric Acid|Cadmium|Cannabidiol|Chlorpyrifos|Cholesterol|Cholesterol, Dietary|ciprofibrate|Clofibrate|Clozapine|cobaltiprotoporphyrin|cobaltous chloride|Curcumin|Cyclosporine|Cyproterone Acetate|Dexamethasone|Dichlorodiphenyl Dichloroethylene|Dietary Carbohydrates|D…	259.03	122
Cardiotoxicity	MESH:D066126		7,3'-dihydroxy-4'-methoxyisoflavone|Acetylcysteine|Amiodarone|Arsenic|Arsenic Trioxide|Ascorbic Acid|Atrazine|baicalin|Benzene|Cadmium|Camptothecin|carfilzomib|Carnitine|celastrol|Chlorpromazine|Cisplatin|coenzyme Q10|corilagin|crocin|Curcumin|Cyclophosphamide|Cyclosporine|dapagliflozin|decamethrin|Dietary Fats|Diethylhexyl Phthalate|Doxorubicin|Ellagic Acid|epigallocatechin gallate|Ethanol|Eugen…	252.71	114
Brain Diseases	MESH:D001927		1-Methyl-4-phenyl-1,2,3,6-tetrahydropyridine|Acetaminophen|Acrylamide|Aluminum|Aluminum Chloride|Amiodarone|Ammonia|Amphetamine|Aprepitant|Ascorbic Acid|Azathioprine|Biological Products|Bleomycin|boric acid|Cadmium|Cadmium Chloride|Carbamazepine|Carmustine|Cefuroxime|Chlorpyrifos|Choline|Cocaine|Colchicine|Colistin|Cyclosporine|Dactinomycin|Deferoxamine|Dexamethasone|Dichlorvos|Diclofenac|dipheny…	250.26	268
Nervous System Diseases	MESH:D009422		1-Methyl-4-phenyl-1,2,3,6-tetrahydropyridine|3-nitropropionic acid|4-hydroxy-2-nonenal|Acrylamide|alpha-Linolenic Acid|alpha-Tocopherol|Aluminum|Aminolevulinic Acid|Amiodarone|Amphetamine|Antioxidants|Aprepitant|Arsenic|Arsenic Trioxide|Artesunate|Ascorbic Acid|Bleomycin|Bortezomib|Bromocriptine|Capsaicin|Carbamazepine|Carbon Disulfide|Carbon Monoxide|Carmustine|chloroacetaldehyde|Chlorpromazine|…	248.93	353
Liver Neoplasms, Experimental	MESH:D008114		1,2,3-trichloropropane|1-(2-cyano-3,12-dioxooleana-1,9-dien-28-oyl) imidazole|1,2-Dimethylhydrazine|1,4-bis(2-(3,5-dichloropyridyloxy))benzene|1-amino-2,4-dibromoanthraquinone|1-nitropyrene|2,6-dinitrotoluene|2-Acetylaminofluorene|3,5-diethoxycarbonyl-1,4-dihydrocollidine|4,4'-diaminodiphenylmethane|4-biphenylamine|4-dichlorobenzene|9,10-Dimethyl-1,2-benzanthracene|Acetaminophen|Acetylcysteine|Af…	244.17	302
Fetal Growth Retardation	MESH:D005317		1-nitropyrene|2,4,5,2',4',5'-hexachlorobiphenyl|9,10-Dimethyl-1,2-benzanthracene|Acetylcysteine|Acrylamide|Amiodarone|Arsenic|Atrazine|Benzo(a)pyrene|bisphenol A|Busulfan|Cadmium|Cadmium Chloride|Caffeine|Carbamazepine|Chromium|Cocaine|Curcumin|cypermethrin|DDT|decabromobiphenyl ether|Decitabine|Dexamethasone|diallyl trisulfide|Dietary Sucrose|Diethylhexyl Phthalate|diethyl phthalate|Diquat|Emodi…	236.38	153
Cardiovascular Diseases	MESH:D002318		4-cresol|4-hydroxy-2-nonenal|Acetaminophen|Acrolein|Air Pollutants|Aldosterone|alpha-Tocopherol|Aluminum|Amiodarone|Ammonia|Arachidonic Acid|Arsenic|Arsenicals|Arsenic Trioxide|Ascorbic Acid|Atorvastatin|benzo(k)fluoranthene|Bezafibrate|bisphenol A|Bromocriptine|Cadmium|Caffeine|Carbon Monoxide|ciprofibrate|Cisplatin|Clozapine|Cocaine|coenzyme Q10|Copper|Cyproterone Acetate|Deferoxamine|Diclofena…	234.03	195
Neurobehavioral Manifestations	MESH:D019954		1-bromopropane|1-Methyl-4-phenyl-1,2,3,6-tetrahydropyridine|2,2',4,4'-tetrabromodiphenyl ether|2,2-bis(4-glycidyloxyphenyl)propane|3-nitropropionic acid|Acetaminophen|Acrylamide|Air Pollutants|allyl sulfide|Arsenic|Benzo(a)pyrene|bisphenol A|Blood Glucose|Cadmium|Carbamazepine|Carbon Monoxide|carvacrol|Chlorpromazine|Chlorpyrifos|Clozapine|Cocaine|Copper|Cuprizone|Curcumin|cypermethrin|DDT|decabr…	233.76	128
Anemia	MESH:D000740		1,3-dichloro-2-propanol|1-amino-2,4-dibromoanthraquinone|3,4,5,3',4'-pentachlorobiphenyl|Acetaminophen|acetovanillone|Acetylcysteine|Acrylamide|Aflatoxin B1|Air Pollutants|Aldosterone|Aluminum|Aluminum Chloride|Amiodarone|Amphetamine|Aristolochic Acids|Arsenic|Arsenic Trioxide|Ascorbic Acid|Atorvastatin|Azathioprine|Benzene|Bortezomib|Cadmium|Calcitriol|Calcium|Carbamazepine|Carbimazole|carfilzom…	232.13	345
Hypertrophy	MESH:D006984		1,4-bis(2-(3,5-dichloropyridyloxy))benzene|1-amino-2,4-dibromoanthraquinone|2-(2-amino-3-methoxyphenyl)-4H-1-benzopyran-4-one|2,4,5,2',4',5'-hexachlorobiphenyl|3,4,3',4'-tetrachlorobiphenyl|3,4,5,3',4'-pentachlorobiphenyl|3,5-diethoxycarbonyl-1,4-dihydrocollidine|Acetaminophen|Acetylcysteine|Amiodarone|arsenite|Atorvastatin|Atrazine|Benzo(a)pyrene|beta-Naphthoflavone|Bezafibrate|bisphenol A|Cadmi…	230.93	94
Hyperlipidemias	MESH:D006949		1,3-dichloro-2-propanol|3,4,3',4'-tetrachlorobiphenyl|alpha-Tocopherol|angelicae sinensis extract|astaxanthine|Atorvastatin|Berberine|Bezafibrate|Cadmium|Capsaicin|carbendazim|Carbon Tetrachloride|Carnitine|carvacrol|Ceruletide|Chenodeoxycholic Acid|Chitosan|Chlorpyrifos|Cholesterol|Cholesterol, Dietary|Cholic Acid|Chromium|chromous chloride|ciprofibrate|Clofibrate|Clozapine|Coconut Oil|corilagin…	228.38	146
Atherosclerosis	MESH:D050197		3,4,3',4'-tetrachlorobiphenyl|3,4,5,3',4'-pentachlorobiphenyl|Acrolein|Air Pollutants|Arsenic|Arsenic Trioxide|arsenite|Atorvastatin|Benzo(a)pyrene|Bezafibrate|Biological Products|bisphenol A|Cacodylic Acid|Cadmium|Capsaicin|Carbon Disulfide|Catechin|Chlorodiphenyl (54% Chlorine)|Cholecalciferol|Cholesterol|Cholesterol, Dietary|Cholic Acid|Chromium|Clofibrate|Clozapine|Cocaine|Coconut Oil|crocin|…	226.77	172
Abnormalities, Drug-Induced	MESH:D000014		1,2-naphthoquinone|2,3-dimethoxy-1,4-naphthoquinone|3,4,5,3',4'-pentachlorobiphenyl|6-formylindolo(3,2-b)carbazole|abamectin|Acetaminophen|Amphetamine|Arachidonic Acid|arsenic acid|Benzene|bisphenol A|boric acid|Busulfan|Butylated Hydroxytoluene|Cadmium|Cadmium Chloride|Caffeine|Calcium|Cannabidiol|Capsaicin|Carbamazepine|Carbimazole|Chlorambucil|Cisplatin|Cocaine|Colchicine|cyanoginosin LR|Cyclo…	224.77	185
Movement Disorders	MESH:D009069		1-Methyl-4-phenyl-1,2,3,6-tetrahydropyridine|3-nitropropionic acid|4-phenylbutyric acid|Acetic Acid|Acetylcysteine|Acrylamide|alpha-Linolenic Acid|Amiodarone|Amphetamine|Atrazine|benzyloxycarbonylleucyl-leucyl-leucine aldehyde|Blood Glucose|Bromocriptine|Buspirone|Cadmium|Caffeine|Calcitriol|Calcium|Capsaicin|Carbamazepine|Chlorpromazine|Chlorpyrifos|Clozapine|Cocaine|Colchicine|Copper|Curcumin|C…	221.36	196
Pain	MESH:D010146		2-(2-amino-3-methoxyphenyl)-4H-1-benzopyran-4-one|Acetaminophen|Acetic Acid|Acetylcysteine|Acrolein|Adenosine Triphosphate|allyl isothiocyanate|alpha-Tocopherol|Aminolevulinic Acid|Amiodarone|amitraz|Amphetamine|Arsenic Trioxide|Atorvastatin|Auranofin|Azathioprine|Bezafibrate|Bortezomib|Bromocriptine|Busulfan|Caffeine|Calcium|Camphor|Cannabidiol|Capsaicin|Carbamazepine|Carbon Monoxide|Carmustine|…	217.81	510
Nausea	MESH:D009325		Acetaminophen|Acetylcysteine|alpha-Tocopherol|Amiodarone|Antineoplastic Agents|Aprepitant|Arsanilic Acid|Arsenic|Arsenic Trioxide|Artesunate|Ascorbic Acid|Atorvastatin|Azathioprine|beraprost|bis(tri-n-butyltin)oxide|Bortezomib|Bromocriptine|Buspirone|Caffeine|Cannabidiol|Cannabinoids|Carbamazepine|Carbimazole|Carbon Monoxide|Carmustine|Chlorpromazine|Cilostazol|Cisplatin|Clofibrate|Clozapine|Coca…	215.57	350
Hypercholesterolemia	MESH:D006937		1-Naphthylisothiocyanate|2,3,5,4'-tetrahydroxystilbene 2-O-glucopyranoside|Acetylcysteine|Aluminum Chloride|Amiodarone|astaxanthine|Atorvastatin|Azoxymethane|Berberine|Bezafibrate|bisphenol A|bisphenol S|Caffeine|Capsaicin|Chlorogenic Acid|Chlorpromazine|Cholesterol|Cholesterol, Dietary|Chromium|chrysin|ciprofibrate|Cisplatin|Clofibrate|Copper|Curcumin|Cyclosporine|Dexamethasone|Dietary Fats|Diet…	208.71	196
Teratozoospermia	MESH:D000072660		Acrylamide|alpha-Chlorohydrin|Arsenic Trioxide|Benzene|bifenthrin|bisphenol A|bisphenol S|Busulfan|Cadmium|Cadmium Chloride|caffeic acid phenethyl ester|carbendazim|Carnitine|Cefuroxime|Chlorodiphenyl (54% Chlorine)|Chlorpromazine|Chlorpyrifos|Cholesterol|Cisplatin|coenzyme Q10|decabromobiphenyl ether|Dextran Sulfate|Dibutyl Phthalate|Eugenol|fenvalerate|Fluorides|Fluvastatin|Fructose|furan|Galac…	206.69	60
Infertility, Male	MESH:D007248		1-Methyl-3-isobutylxanthine|Acrylamide|alachlor|Allethrins|alpha-Chlorohydrin|Arsenic|Arsenic Trioxide|Ascorbic Acid|Atrazine|bisphenol A|bisphenol S|Bucladesine|Busulfan|Cadmium|Cadmium Chloride|Chlorodiphenyl (54% Chlorine)|Chlorpyrifos|Cisplatin|Cyclophosphamide|cyhalothrin|cypermethrin|DDT|decabromobiphenyl ether|decamethrin|Decitabine|Dibutyl Phthalate|Dichlorodiphenyl Dichloroethylene|Dieta…	206.45	102
Hepatitis	MESH:D006505		1-amino-2,4-dibromoanthraquinone|1-Naphthylisothiocyanate|4,4'-diaminodiphenylmethane|Acetaminophen|Acetylcysteine|Aluminum Chloride|Amiodarone|Atorvastatin|Azathioprine|Benzene|Bilirubin|Caffeine|Carbamazepine|Carbimazole|Carbon Tetrachloride|Chitosan|Choline|cobaltiprotoporphyrin|Copper|cypermethrin|Cyproterone Acetate|DDT|Desipramine|Dichlorodiphenyl Dichloroethylene|Dietary Fats|Diethylnitros…	204.75	152
Diarrhea	MESH:D003967		4-methylesculetin|Acetic Acid|Amiodarone|Arsenic|Auranofin|Azathioprine|Bile Acids and Salts|Bleomycin|Bortezomib|Buspirone|Busulfan|Caffeine|Camptothecin|Cefuroxime|Chenodeoxycholic Acid|Chlorpromazine|Cilostazol|Cisplatin|Clozapine|Cocaine|Colchicine|Copper|Copper Sulfate|Curcumin|Cyclophosphamide|Cyclosporine|cypermethrin|Dexamethasone|Dextran Sulfate|Dextromethorphan|Diclofenac|Diethylstilbes…	200.74	225
Hypotension	MESH:D007022		1,3-dihydro-1-(1-((4-(6-phenyl-1H-imidazo(4,5-g)quinoxalin-7-yl)phenyl)methyl)-4-piperidinyl)-2H-benzimidazol-2-one|2-(4-morpholinyl)-8-phenyl-4H-1-benzopyran-4-one|Acetaminophen|acetovanillone|Acetylcysteine|Adenosine Triphosphate|Aminolevulinic Acid|Amiodarone|amitraz|Amphetamine|anethole|Antineoplastic Agents|Arachidonic Acid|Ascorbic Acid|atipamezole|Atorvastatin|Azathioprine|beraprost|bisphe…	198.75	761
Precancerous Conditions	MESH:D011230		1,2-Dimethylhydrazine|2,3,5-(triglutathion-S-yl)hydroquinone|2-Acetylaminofluorene|2-amino-3,8-dimethylimidazo(4,5-f)quinoxaline|3,4,5,3',4'-pentachlorobiphenyl|4-biphenylamine|9,10-Dimethyl-1,2-benzanthracene|Acetaminophen|Aflatoxin B1|alpha-Tocopherol|Aminolevulinic Acid|Amphetamine|Aristolochic Acids|Arsenic|Artesunate|Ascorbic Acid|Azathioprine|Azoxymethane|Benzo(a)pyrene|beta-Naphthoflavone|…	195.15	154
Atrophy	MESH:D001284		1,2,3-trichloropropane|1-amino-2,4-dibromoanthraquinone|2,2',4,4'-tetrabromodiphenyl ether|2,4,5,2',4',5'-hexachlorobiphenyl|2-(4-morpholinyl)-8-phenyl-4H-1-benzopyran-4-one|2-amino-1-methyl-6-phenylimidazo(4,5-b)pyridine|3,4,3',4'-tetrachlorobiphenyl|3,4,5,3',4'-pentachlorobiphenyl|4-phenylbutyric acid|alpha-Tocopherol|Amphetamine|Antineoplastic Agents|aristolochic acid I|Arsenic Trioxide|Atorva…	194.56	84
Peripheral Nervous System Diseases	MESH:D010523		4-methylcatechol|Acetylcysteine|Acrylamide|Amiodarone|Arsenic|Arsenic Trioxide|Ascorbic Acid|Atorvastatin|Azathioprine|Bezafibrate|Bleomycin|Bortezomib|Calcium|Capsaicin|Carbamazepine|Carbon Disulfide|Carnitine|Chlorambucil|Chlorpromazine|Chromium|Cisplatin|cobaltous chloride|coenzyme Q10|Colchicine|Copper|Cyclophosphamide|Cyclosporine|Desipramine|Dexamethasone|Dichlorvos|Dimethyl Sulfoxide|Doxor…	194.41	412
Embryo Loss	MESH:D020964		2,3,7,8-tetrachlorodibenzofuran|3,3'-diindolylmethane|3,4,3',4'-tetrachlorobiphenyl|3,4,5,3',4'-pentachlorobiphenyl|6-formylindolo(3,2-b)carbazole|acetyl-aspartyl-glutamyl-valyl-aspartal|Benzo(a)pyrene|beta-Naphthoflavone|bisphenol A|bisphenol F|bisphenol S|boric acid|Butylated Hydroxytoluene|Cadmium Chloride|Caffeine|Cannabidiol|Carbon Disulfide|Chlorodiphenyl (54% Chlorine)|Chlorpyrifos|Cocaine…	192.61	78
Hyperalgesia	MESH:D006930		1-Methyl-3-isobutylxanthine|2-(2-amino-3-methoxyphenyl)-4H-1-benzopyran-4-one|2-(4-morpholinyl)-8-phenyl-4H-1-benzopyran-4-one|4-phenyl-2-propionamidotetraline|6-hydroxy-2,5,7,8-tetramethylchroman-2-carboxylic acid|Acetaminophen|Acetic Acid|allyl isothiocyanate|Amphetamine|Antimycin A|Arachidonic Acid|arachidonyl-2-chloroethylamide|Ascorbic Acid|bafilomycin A1|benzyloxycarbonylleucyl-leucyl-leuci…	189.57	440
Prenatal Injuries	MESH:D049188		2-methyl-2H-pyrazole-3-carboxylic acid (2-methyl-4-o-tolylazophenyl)amide|3,4,5,3',4'-pentachlorobiphenyl|6-formylindolo(3,2-b)carbazole|beta-Naphthoflavone|bisphenol A|Cadmium|Cadmium Chloride|Caffeine|Cannabidiol|Capsaicin|Carbamazepine|Carnitine|Chlorpyrifos|Cisplatin|Cocaine|Cyclophosphamide|cyproconazole|dazomet|Dexamethasone|Dibutyl Phthalate|Diclofenac|Diethylhexyl Phthalate|Diethylstilbes…	185.58	142
Anxiety Disorders	MESH:D001008		2,2-bis(4-glycidyloxyphenyl)propane|2,4,5,2',4',5'-hexachlorobiphenyl|3,4,5,3',4'-pentachlorobiphenyl|3-nitropropionic acid|Air Pollutants|alpha-pinene|Amphetamine|aristolochic acid I|Arsenic Trioxide|Ascorbic Acid|benphothiamine|bifenthrin|bisphenol A|bisphenol F|bisphenol S|Buspirone|Butyric Acid|Cadmium|Caffeine|Cannabidiol|Capsaicin|carvacrol|Chlorpromazine|Chlorpyrifos|cobaltous chloride|Coc…	184.77	229
Hyperemia	MESH:D006940		18alpha,20beta-hydroxy-11-oxo-norolean-12-en-3beta-yl-2-O-beta-D-glucopyranurosyl-alpha-D-glucopyranosiduronate magnesium tetrahydrate|Acetaminophen|Acetic Acid|Acetylcysteine|Adenosine Triphosphate|Air Pollutants|Aluminum Chloride|Apigenin|aristolochic acid I|Arsenic|Arsenic Trioxide|bisphenol A|bis(tri-n-butyltin)oxide|Caffeine|Cannabidiol|Capsaicin|Carbamazepine|Carmustine|Chlorpyrifos|Cisplat…	183.21	91
Headache	MESH:D006261		Acetaminophen|Acetylcysteine|Adenosine Triphosphate|Air Pollutants|Alitretinoin|alpha-Tocopherol|Amiodarone|Azathioprine|beraprost|Bezafibrate|bis(tri-n-butyltin)oxide|Bromocriptine|Buspirone|Caffeine|Capsaicin|Carbamazepine|Carbon Monoxide|Carmustine|Chlorpromazine|Cilostazol|Cocaine|Colchicine|Cyclophosphamide|Cyclosporine|Deferoxamine|Desipramine|Dexamethasone|Dexmedetomidine|Dextromethorphan|…	181.33	255
Vomiting	MESH:D014839		Acetaminophen|Acetylcysteine|allyl isothiocyanate|Amiodarone|Amphetamine|Antineoplastic Agents|Aprepitant|Arsanilic Acid|Arsenic|Arsenic Trioxide|Artesunate|Auranofin|Azathioprine|bis(tri-n-butyltin)oxide|Bromocriptine|Busulfan|Cannabidiol|Cannabinoids|Carbamazepine|Carbimazole|Carbon Monoxide|Carmustine|Chlorpromazine|Cisplatin|Clofibrate|Clozapine|Cocaine|Colchicine|Copper|Cyclophosphamide|Cycl…	180.13	318
Fever	MESH:D005334		Acetaminophen|Acetylcysteine|alpha-Tocopherol|Amiodarone|Amphetamine|Antineoplastic Agents|Arachidonic Acid|Arsenic|Arsenic Trioxide|Artesunate|Azathioprine|Betaine|bifenthrin|Bleomycin|Bromocriptine|Buspirone|Busulfan|Caffeine|Capsaicin|Carbamazepine|Carbimazole|Chlorambucil|Chlorpromazine|Cisplatin|Clozapine|Cocaine|Cyclophosphamide|Cyclosporine|cypermethrin|Dactinomycin|DDT|Deferoxamine|Dexame…	179.41	314
Liver Failure, Acute	MESH:D017114		1,2,3-trichloropropane|Acetaminophen|Acetylcysteine|Aldosterone|Amiodarone|Antineoplastic Agents|Atorvastatin|Azathioprine|Azoxymethane|Buthionine Sulfoximine|Caffeine|Carbamazepine|Carbon Tetrachloride|Carnitine|Catechin|Chlorambucil|Clozapine|Cocaine|Colchicine|Copper|Cyclophosphamide|Cyclosporine|Cyproterone Acetate|Diclofenac|Dimethylnitrosamine|Dimethyl Sulfoxide|Drugs, Chinese Herbal|Duloxe…	178.37	278
Chromosome Aberrations	MESH:D002869		4-phenylenediamine|Acetylcysteine|Acrylamide|Aflatoxin B1|Apigenin|Arsenic|Arsenic Trioxide|arsenite|Ascorbic Acid|Benzene|Benzo(a)pyrene|bisphenol A|bisphenol S|Buthionine Sulfoximine|Cacodylic Acid|Cadmium|Cannabinoids|caryophyllene|Chlorpyrifos|Chromium|chromium hexavalent ion|Cisplatin|Cocaine|coenzyme Q10|Curcumin|Cyclophosphamide|decabromobiphenyl ether|decamethrin|Doxorubicin|Dust|Endosulf…	176.63	72
Hypertriglyceridemia	MESH:D015228		7-hydroxycoumarin|Air Pollutants|Aluminum Chloride|Arsenic|Atorvastatin|Bezafibrate|bisphenol A|Chlorogenic Acid|Cholesterol|Cholesterol, Dietary|ciprofibrate|Clofibrate|Coconut Oil|coenzyme Q10|Cyclosporine|Dexamethasone|Dietary Fats|Dietary Sucrose|Diethylstilbestrol|Doxorubicin|Eicosapentaenoic Acid|Estradiol|Ethanol|Fatty Acids, Nonesterified|Fenofibrate|Fish Oils|Fluvastatin|Fructose|galangi…	175.71	122
Lung Diseases	MESH:D008171		1,2,3-trichloropropane|1,5-naphthalenediamine|1-nitropyrene|Acetaminophen|Acetylcysteine|Acrolein|Acrylamide|Air Pollutants|Aluminum|Amiodarone|andrographolide|Arsenic|Arsenicals|Ascorbic Acid|Benzo(a)pyrene|bisphenol A|Bleomycin|boric acid|Carbimazole|Carmustine|Choline|chromium hexavalent ion|Cisplatin|Cobalt|Cocaine|Cyclophosphamide|Deferoxamine|Dexamethasone|Diethylnitrosamine|Estradiol|Etopo…	174.26	128
Colitis	MESH:D003092		2-(1'H-indole-3'-carbonyl)thiazole-4-carboxylic acid methyl ester|2,2-bis(4-glycidyloxyphenyl)propane|2-amino-1-methyl-6-phenylimidazo(4,5-b)pyridine|2-chloro-5-nitrobenzanilide|3,3',4,5'-tetrahydroxystilbene|6-formylindolo(3,2-b)carbazole|Acetic Acid|allicin|Aluminum Chloride|Arsenic Trioxide|asperuloside|astaxanthine|Azoxymethane|Benzo(a)pyrene|Butylated Hydroxyanisole|Cadmium Chloride|Calcium|…	174.06	220
Obesity	MESH:D009765		2,2',4,4'-tetrabromodiphenyl ether|2,4,5,2',4',5'-hexachlorobiphenyl|2-methyl-2H-pyrazole-3-carboxylic acid (2-methyl-4-o-tolylazophenyl)amide|3,4,3',4'-tetrachlorobiphenyl|4-hydroxy-2-nonenal|Acetylcysteine|Ascorbic Acid|Atorvastatin|Atrazine|Berberine|Bezafibrate|bisphenol A|bisphenol S|Cadmium|Caffeine|Capsaicin|celastrol|Chlorpyrifos|Cholesterol|Cholesterol, Dietary|Chromium|chromium histidin…	172.55	304
Pneumonia	MESH:D011014		3-(pyridin-3-ylsulfonyl)-5-(trifluoromethyl)-2H-chromen-2-one|acetovanillone|Acrolein|Air Pollutants|Amiodarone|angiotensin I (1-7)|Arsenic|bisphenol A|Bleomycin|Blood Glucose|Butylated Hydroxytoluene|Cadmium|Cadmium Chloride|Caffeine|Capsaicin|Carmustine|Cefuroxime|ceric oxide|Cholesterol, Dietary|Cilostazol|Cisplatin|Cobalt|Cocaine|Copper Sulfate|Cyclophosphamide|Desipramine|Dexamethasone|Dieta…	172.13	144
Muscle Weakness	MESH:D018908		1-Methyl-4-phenyl-1,2,3,6-tetrahydropyridine|3-nitropropionic acid|acetovanillone|Acrylamide|Amiodarone|arsenite|Atorvastatin|Atrazine|Azathioprine|Bezafibrate|Bleomycin|Caffeine|Cannabidiol|Carbamazepine|Carbimazole|Cisplatin|Clofibrate|Clozapine|Cocaine|coenzyme Q10|Colchicine|Curcumin|Cyclophosphamide|Cyclosporine|Dexamethasone|Dichlorvos|Dimethyl Sulfoxide|Doxorubicin|Edaravone|Fenofibrate|Fu…	169.01	160
Intestinal Diseases	MESH:D007410		2-methyl-2H-pyrazole-3-carboxylic acid (2-methyl-4-o-tolylazophenyl)amide|6-formylindolo(3,2-b)carbazole|Arsenic|arsenite|Ascorbic Acid|Berberine|Betaine|Biological Products|bisphenol A|Butyric Acid|Cadmium Chloride|Chlorambucil|Chlorogenic Acid|Chlorpyrifos|Cisplatin|Cocaine|Colchicine|Curcumin|cyanoginosin LR|Cyclophosphamide|Cyclosporine|deoxynivalenol|Dextran Sulfate|Diclofenac|Dinoprostone|D…	168.45	61
Reperfusion Injury	MESH:D015427		15-deoxy-delta(12,14)-prostaglandin J2|4-phenylbutyric acid|Acetylcysteine|Adenosine Triphosphate|alisol B 23-acetate|alpha-Tocopherol|Antimycin A|astaxanthine|astragaloside A|baicalin|bardoxolone methyl|Blood Glucose|caffeic acid phenethyl ester|Capsaicin|Carbon Monoxide|cinnamaldehyde|cobaltiprotoporphyrin|cobaltous chloride|Cocaine|Cyclosporine|Deferoxamine|Dexamethasone|Dextromethorphan|Dihyd…	166.9	134
Anorexia	MESH:D000855		Acetaminophen|Acrylamide|Amiodarone|Amphetamine|Aprepitant|Arsenic Trioxide|Azathioprine|betanin|Bezafibrate|Carmustine|Cisplatin|Clozapine|Cyclophosphamide|Dactinomycin|decamethrin|deoxynivalenol|Desipramine|Dexamethasone|Dextran Sulfate|Dichlorvos|Diclofenac|Diethylstilbestrol|Doxorubicin|Enalapril|Estradiol|Ethacrynic Acid|Ethanol|Ethinyl Estradiol|Etoposide|Fluorouracil|Fluoxetine|Fluvastatin…	166.2	111
Colonic Neoplasms	MESH:D003110		1,2-Dimethylhydrazine|2-amino-1-methyl-6-phenylimidazo(4,5-b)pyridine|2-amino-3,8-dimethylimidazo(4,5-f)quinoxaline|3,3'-diindolylmethane|4-hydroxy-2-nonenal|Acetaminophen|Acetylcysteine|alachlor|Apigenin|arsenite|astaxanthine|Atrazine|Azathioprine|Azoxymethane|Benzo(a)pyrene|betulin|Bezafibrate|Butylated Hydroxytoluene|Caffeine|Camptothecin|Carmustine|Chenodeoxycholic Acid|Chitosan|Cholic Acid|c…	164.71	213
Hematologic Diseases	MESH:D006402		2,3,5-(triglutathion-S-yl)hydroquinone|4-hydroxy-2-nonenal|Acetylcysteine|Azathioprine|Benzene|Benzo(a)pyrene|bisphenol A|Bleomycin|Bortezomib|Butylated Hydroxytoluene|Cadmium|Carbamazepine|Carmustine|Chlorpyrifos|Cisplatin|Copper|Cyclophosphamide|Cyclosporine|cyfluthrin|cypermethrin|Dexamethasone|Dibutyl Phthalate|Dichlorvos|Diethylhexyl Phthalate|Doxorubicin|Drugs, Chinese Herbal|Endosulfan|Eto…	163.68	78
Asthenozoospermia	MESH:D053627		1-bromopropane|Acrylamide|alpha-Chlorohydrin|Arsenic|Arsenic Trioxide|Atrazine|Benzo(a)pyrene|bifenthrin|biochanin A|bisphenol A|Cadmium Chloride|carbendazim|Carnitine|Chlorpyrifos|Cisplatin|Curcumin|DDT|Dibutyl Phthalate|Dichlorodiphenyl Dichloroethylene|Diethylhexyl Phthalate|Emodin|Endosulfan|epigallocatechin gallate|Fatty Acids, Omega-3|Fluoxetine|Folic Acid|Formaldehyde|Hemin|Hexachlorocyclo…	161.86	55
Tremor	MESH:D014202		1-Methyl-4-phenyl-1,2,3,6-tetrahydropyridine|Amiodarone|bifenthrin|bioallethrin|Bromocriptine|Buspirone|Caffeine|Carbamazepine|Chlorpromazine|Chlorpyrifos|Clorgyline|Clozapine|Cocaine|Copper|Cyclosporine|cyfluthrin|cyhalothrin|cypermethrin|Dactinomycin|DDT|decamethrin|Desipramine|Dextromethorphan|Diatrizoate Meglumine|Dichlorvos|Doxorubicin|Erythromycin|Ethacrynic Acid|Ethanol|fenpyroximate|fenva…	160.74	252
Gliosis	MESH:D005911		1-Methyl-4-phenyl-1,2,3,6-tetrahydropyridine|Acetylcysteine|Acrylamide|Amphetamine|Arsenic Trioxide|Berberine|bisphenol A|boric acid|Cadmium|carbendazim|Chlorpyrifos|Cholesterol|chrysin|Cisplatin|cobaltous chloride|Copper|Cuprizone|cyhalothrin|Deoxycholic Acid|Dietary Fats|Estradiol|Ethanol|Galactose|Homocysteine|kaempferol|Kainic Acid|Ketamine|Lactulose|Levodopa|Lithium Chloride|Malathion|Maneb|…	159.24	66
Bradycardia	MESH:D001919		1,3-dihydro-1-(1-((4-(6-phenyl-1H-imidazo(4,5-g)quinoxalin-7-yl)phenyl)methyl)-4-piperidinyl)-2H-benzimidazol-2-one|Acetaminophen|acetovanillone|Acrolein|Adenosine Triphosphate|Air Pollutants|Amiodarone|amitraz|Amphetamine|anethole|Arachidonic Acid|atipamezole|Azathioprine|Benzo(a)pyrene|bisphenol A|bisphenol F|Bromocriptine|Buspirone|Calcium|Cannabidiol|Capsaicin|Carbamazepine|Carteolol|Chloramb…	159.19	283
Diabetes Mellitus, Experimental	MESH:D003921		7-hydroxycoumarin|Aldosterone|Alloxan|astaxanthine|Berberine|Bezafibrate|Bile Acids and Salts|bisphenol A|Blood Glucose|Capsaicin|Cholesterol|Chromium|cinnamaldehyde|cobaltiprotoporphyrin|Coconut Oil|corilagin|Cyclophosphamide|Dibutyl Phthalate|Dietary Fats|Dietary Sucrose|Dietary Sugars|Diethylhexyl Phthalate|Enalapril|Eplerenone|Eucalyptol|Exenatide|Fatty Acids, Nonesterified|Fatty Acids, Omega…	158.71	630
Ovarian Diseases	MESH:D010049		2,2-bis(4-glycidyloxyphenyl)propane|3,3'-iminodipropionitrile|3-nitropropionic acid|9,10-Dimethyl-1,2-benzanthracene|Acetylcysteine|alpha-Tocopherol|Arsenic|Benzo(a)pyrene|bisphenol A|Cadmium Chloride|Calcitriol|Chlorpromazine|Chlorpyrifos|chromium hexavalent ion|Cilostazol|Cisplatin|coenzyme Q10|Curcumin|cyanoginosin LR|Cyclophosphamide|DDT|Dibutyl Phthalate|Diethylhexyl Phthalate|Diethylstilbes…	156.6	60
Dyspnea	MESH:D004417		Acrolein|Adenosine Triphosphate|Air Pollutants|Amiodarone|Amphetamine|Arsenic|Arsenic Trioxide|Atorvastatin|Bleomycin|Carbamazepine|Carbon Monoxide|Chlorpyrifos|Cilostazol|Cisplatin|Clofibrate|Clozapine|Cocaine|Colchicine|Cyclophosphamide|cypermethrin|Dactinomycin|DDT|Decitabine|Dichlorodiphenyl Dichloroethylene|Dichlorvos|Diclofenac|Dinoprostone|Doxorubicin|Dust|Edaravone|Endosulfan|Ethanol|Fluo…	155.98	99
Birth Weight	MESH:D001724		2,2',4,4'-tetrabromodiphenyl ether|2,4,5,2',4',5'-hexachlorobiphenyl|Acrylamide|Aflatoxin B1|Air Pollutants|Arsenic|Arsenicals|Benzo(a)pyrene|Betaine|bisphenol A|bisphenol S|Cacodylic Acid|Cadmium|Cadmium Chloride|Chlorpyrifos|Choline|Chromium|chromium hexavalent ion|Cocaine|Dexamethasone|Dibutyl Phthalate|Dichlorodiphenyl Dichloroethylene|Dietary Fats|Diethylhexyl Phthalate|Ethanol|Folic Acid|Fo…	155.68	84
Dysbiosis	MESH:D064806		3,4,3',4'-tetrachlorobiphenyl|Arsenic Trioxide|arsenite|Ascorbic Acid|Atrazine|Benzo(a)pyrene|bisphenol A|bisphenol S|Butyric Acid|Cacodylic Acid|carbendazim|Chlorpyrifos|Cholesterol, Dietary|Colchicine|Curcumin|cyanoginosin LR|Dextran Sulfate|Dietary Carbohydrates|Dietary Fats|Dietary Sugars|Diethylhexyl Phthalate|Diquat|Ethanol|Eucalyptol|Gentamicins|Glyphosate|Hexachlorocyclohexane|hydroxysaff…	153.95	58
Death	MESH:D003643		2,2',4,4'-tetrabromodiphenyl ether|Acrolein|Acrylamide|Air Pollutants|amitraz|Arsenic|arsenite|Ascorbic Acid|Benzene|bisphenol A|bis(tri-n-butyltin)oxide|Cadmium|Cadmium Chloride|Carbon Disulfide|Carbon Monoxide|Chlorpromazine|Chlorpyrifos|Copper|Curcumin|decamethrin|diphenyldiselenide|Formaldehyde|Galactosamine|geraniol|Kainic Acid|Ketamine|Lead|lipopolysaccharide, E coli O55-B5|Lipopolysacchari…	153.41	132
Diabetes Mellitus, Type 2	MESH:D003924		Air Pollutants|Alloxan|alpha-Tocopherol|AMG-837|Arsenic|Ascorbic Acid|astaxanthine|Atrazine|Berberine|Bezafibrate|bisphenol A|bisphenol S|Blood Glucose|Cadmium|Calcium|Chromium|cinnamaldehyde|Clozapine|Copper|coumarin|Curcumin|Dibutyl Phthalate|Dichlorodiphenyl Dichloroethylene|Dietary Fats|Dietary Sugars|Diethylhexyl Phthalate|Diethylnitrosamine|Drugs, Chinese Herbal|Enalapril|epigallocatechin g…	153.05	190
Neural Tube Defects	MESH:D009436		2-Acetylaminofluorene|4,4'-diaminodiphenylmethane|9,10-Dimethyl-1,2-benzanthracene|Acetaminophen|Acetylcysteine|Air Pollutants|alpha-Tocopherol|Arachidonic Acid|Arsenic|arsenic acid|Arsenic Trioxide|Benzene|Benzo(a)pyrene|Betaine|Cadmium|Cadmium Chloride|Caffeine|Cannabidiol|Carbamazepine|Chlorambucil|Chlorpyrifos|Cholecalciferol|Cocaine|Colchicine|Cyclophosphamide|cypermethrin|Cyproterone Acetat…	152.24	134
Diabetes Mellitus	MESH:D003920		2,2',4,4'-tetrabromodiphenyl ether|2,4,5,2',4',5'-hexachlorobiphenyl|Air Pollutants|alachlor|Alloxan|aroclor 1260|Arsenic|Arsenicals|arsenite|Atrazine|Berberine|Bezafibrate|bisphenol A|Blood Glucose|Cadmium|Chlorodiphenyl (54% Chlorine)|Chlorpromazine|Chlorpyrifos|Chromium|Clozapine|Copper|Cyclosporine|DDT|Dichlorodiphenyl Dichloroethylene|Dichlorvos|Docosahexaenoic Acids|Fatty Acids, Omega-3|Gal…	151.66	139
Anemia, Hemolytic	MESH:D000743		1,2-naphthoquinone|1,4-naphthoquinone|4-dichlorobenzene|Acetaminophen|Amiodarone|Artesunate|Auranofin|Bilirubin|Bleomycin|Bortezomib|Carbamazepine|Cefuroxime|Chlorambucil|Chlorpromazine|Cisplatin|Cocaine|Cyclophosphamide|Cyclosporine|Diatrizoate Meglumine|Diclofenac|Diethylstilbestrol|Doxorubicin|Eicosapentaenoic Acid|Fluorouracil|Folic Acid|Furosemide|Gemcitabine|Gentamicins|Glyburide|Heparin|Hy…	151.43	120
Urinary Bladder Neoplasms	MESH:D001749		1-amino-2,4-dibromoanthraquinone|2,2-bis(bromomethyl)-1,3-propanediol|2,4-dinitrotoluene|2-(4-morpholinyl)-8-phenyl-4H-1-benzopyran-4-one|2,6-dinitrotoluene|2-Acetylaminofluorene|3,3'-diindolylmethane|4,4'-diaminodiphenylmethane|4-biphenylamine|Acetaminophen|AG 1879|Aminolevulinic Acid|Ammonium Chloride|aristolochic acid I|Arsenic|Arsenicals|Arsenic Trioxide|arsenite|Ascorbic Acid|Atorvastatin|Az…	150.31	229
Ataxia	MESH:D001259		1-Methyl-4-phenyl-1,2,3,6-tetrahydropyridine|2,4,5,2',4',5'-hexachlorobiphenyl|3,4,5,3',4'-pentachlorobiphenyl|Acrylamide|alpha-Chlorohydrin|Aminolevulinic Acid|Amiodarone|Amphetamine|Atorvastatin|bifenthrin|bioallethrin|Buspirone|Cannabidiol|Carbamazepine|Chlorpromazine|Chlorpyrifos|Cisplatin|Cocaine|Colchicine|Copper|Cyclophosphamide|Cyclosporine|cyfluthrin|cypermethrin|Desipramine|Dexamethason…	150.02	144
Hemolysis	MESH:D006461		2,2'-azobis(2-amidinopropane)|2,5-dihydroxybenzoic acid|6-hydroxy-2,5,7,8-tetramethylchroman-2-carboxylic acid|Acetaminophen|Acrylamide|alpha-Tocopherol|Aluminum Chloride|Amiodarone|Azathioprine|Benzo(a)pyrene|Bilirubin|bioallethrin|Cadmium|Cadmium Chloride|Catechin|ceric oxide|Chlorpromazine|Chromium|Copper|Copper Sulfate|Curcumin|Diatrizoate Meglumine|Diclofenac|diphenyldiselenide|epicatechin g…	147.97	73
Asthma	MESH:D001249		4-dichlorobenzene|Acetaminophen|Aerosols|Air Pollutants|Aluminum Hydroxide|Amides|Arsenic|Arsenic Trioxide|Artesunate|Benzo(a)pyrene|bisphenol A|Cadmium|Carbamates|Carbimazole|Carbon Disulfide|Carbon Monoxide|Carbon Tetrachloride|Cocaine|DDT|Decitabine|Dexamethasone|Dextromethorphan|Dietary Fats|Dinitrofluorobenzene|Drugs, Chinese Herbal|Dust|Emodin|Ephedrine|epigallocatechin gallate|Ethylene Dib…	142.32	139
Thrombosis	MESH:D013927		2-(4-morpholinyl)-8-phenyl-4H-1-benzopyran-4-one|3,3',4,5'-tetrahydroxystilbene|Acetaminophen|anethole|angiotensin I (1-7)|Arachidonic Acid|Ascorbic Acid|Atorvastatin|Azathioprine|Bezafibrate|Bortezomib|Carbamazepine|Carmustine|Cholesterol, Dietary|Cilostazol|cinnamaldehyde|Cisplatin|cobaltiprotoporphyrin|Cocaine|Complex Mixtures|coumarin|Cyclophosphamide|Cyclosporine|Dexamethasone|Diatrizoate Me…	139.68	229
Arrhythmias, Cardiac	MESH:D001145		2-methyl-2H-pyrazole-3-carboxylic acid (2-methyl-4-o-tolylazophenyl)amide|3,4,3',4'-tetrachlorobiphenyl|3,4,5,3',4'-pentachlorobiphenyl|Acrolein|Adenosine Triphosphate|Air Pollutants|Amiodarone|Amphetamine|Arsenic|Arsenic Trioxide|Benzo(a)pyrene|Bilirubin|bisphenol A|Bromocriptine|Butylated Hydroxytoluene|Calcium|Carbamazepine|Carteolol|Chlorpromazine|Cisplatin|Clofibrate|Clozapine|Cocaine|Colchi…	139.27	272
Hyperinsulinism	MESH:D006946		Ascorbic Acid|Atorvastatin|Azoxymethane|Bezafibrate|bisphenol A|Cannabidiol|Chromium|chrysin|Copper|Corn Oil|cyanoginosin LR|Dexamethasone|Dichlorodiphenyl Dichloroethylene|Dietary Fats|Dietary Sucrose|Diethylhexyl Phthalate|esculetin|ferulic acid|Fructose|galangin|gastrodin|geraniol|Gliclazide|Glucose|kaempferol|Letrozole|lithospermate B|Losartan|Malathion|mangiferin|Metformin|monascin|Monocroto…	139.07	97
Albuminuria	MESH:D000419		1,3-dimethylthiourea|2,3,5,4'-tetrahydroxystilbene 2-O-glucopyranoside|3-((6-(2-methoxyphenyl)pyrimidin-4-yl)amino)phenyl)methane sulfonamide|7,3'-dihydroxy-4'-methoxyisoflavone|acetovanillone|Adenosine Triphosphate|bisphenol A|Cadmium|Calcitriol|cobaltiprotoporphyrin|Curcumin|dapagliflozin|Dexamethasone|Diatrizoate Meglumine|Dichlorodiphenyl Dichloroethylene|Dietary Fats|Doxorubicin|Drugs, Chine…	136.77	117
Adenocarcinoma	MESH:D000230		1,2,3-trichloropropane|1,2-Dimethylhydrazine|1-nitropyrene|2-amino-1-methyl-6-phenylimidazo(4,5-b)pyridine|2-cyano-3,12-dioxooleana-1,9(11)-dien-28-oic acid ethyl amide|9,10-Dimethyl-1,2-benzanthracene|Acrylamide|AG 1879|Arsenic Trioxide|astaxanthine|Atrazine|Azathioprine|Azoxymethane|Benzo(a)pyrene|bisphenol A|bisphenol S|Butyric Acid|Caffeine|Carmustine|Chlorambucil|Cisplatin|Corn Oil|Cortisone…	136.59	177
Splenic Diseases	MESH:D013158		2,4,5,2',4',5'-hexachlorobiphenyl|3,4,3',4'-tetrachlorobiphenyl|3,4,5,3',4'-pentachlorobiphenyl|Acrylamide|Arsenic|astaxanthine|Benzene|Biological Products|Cadmium|Cadmium Chloride|caffeic acid phenethyl ester|Carnitine|Chlorodiphenyl (54% Chlorine)|Chlorpyrifos|Cisplatin|Copper|Cyclophosphamide|Dexamethasone|Dibutyl Phthalate|Dimethylnitrosamine|Grape Seed Proanthocyanidins|Irinotecan|Lead|Lipop…	135.83	31
Congenital Abnormalities	MESH:D000013		Aflatoxin B1|Alitretinoin|Atrazine|Azathioprine|Benzo(a)pyrene|benzo(k)fluoranthene|beta-Naphthoflavone|bisphenol A|bisphenol F|Cadmium|Cadmium Chloride|Carbamazepine|Chlorodiphenyl (54% Chlorine)|Chlorpyrifos|Copper|Cyclophosphamide|cypermethrin|DDT|Diethylhexyl Phthalate|Environmental Pollutants|Ethanol|Ethinyl Estradiol|fenvalerate|Folic Acid|Genistein|Glucose|Ifosfamide|Lead|lenvatinib|Lipopo…	135.66	52
Pancreatic Neoplasms	MESH:D010190		1,2,3-trichloropropane|2,2-bis(bromomethyl)-1,3-propanediol|2-amino-1-methyl-6-phenylimidazo(4,5-b)pyridine|2-chloro-5-nitrobenzanilide|9,10-Dimethyl-1,2-benzanthracene|AG 1879|andrographolide|Antimycin A|Apigenin|Arsenic Trioxide|Ascorbic Acid|bardoxolone methyl|Berberine|Bortezomib|Butylated Hydroxyanisole|Butylated Hydroxytoluene|Cadmium|Calcitriol|Capsaicin|Carmustine|Cisplatin|Clofibrate|Cob…	135	109
Neurologic Manifestations	MESH:D009461		1-bromopropane|1-Methyl-4-phenyl-1,2,3,6-tetrahydropyridine|Acrylamide|Amiodarone|Arsenic|Arsenic Trioxide|Benzene|benzyloxycarbonylleucyl-leucyl-leucine aldehyde|bisphenol A|Blood Glucose|Bortezomib|Cadmium|Calcium|Cannabinoids|Clodronic Acid|Clofibrate|Colistin|Copper|Dexamethasone|Dichlorvos|Diethylnitrosamine|Fluorouracil|Fluoxetine|Furosemide|Glucose|Heparin|Hydroxyurea|lactacystin|Lead|Levo…	133.91	56
Premature Birth	MESH:D047928		Aflatoxin B1|Air Pollutants|Amphetamine|Benzo(a)pyrene|bisphenol A|butylbenzyl phthalate|Cadmium|Carbamazepine|Carbon Monoxide|Cocaine|Copper|Dibutyl Phthalate|Dichlorodiphenyl Dichloroethylene|Diethylhexyl Phthalate|diethyl phthalate|Diethylstilbestrol|diisobutyl phthalate|dimethoxyethyl phthalate|di-n-octyl phthalate|Fish Oils|Genistein|Glyphosate|Indomethacin|Lead|lipopolysaccharide, E. coli O…	133.6	59
Jaundice	MESH:D007565		4,4'-diaminodiphenylmethane|Acetaminophen|Amiodarone|Atorvastatin|Azathioprine|Bilirubin|Busulfan|Carbamazepine|Carbimazole|Chlorpromazine|Clozapine|Cocaine|Colchicine|Copper|Cyclophosphamide|Cyproterone Acetate|Dexamethasone|Diclofenac|Enalapril|Ethanol|Fluorouracil|Flutamide|Furazolidone|Glutathione|Glyburide|Heparin|Homocysteine|Indomethacin|Isoflurane|Isoniazid|Isosorbide|Ketoconazole|Levetir…	132.46	135
Tachycardia	MESH:D013610		Air Pollutants|Aminolevulinic Acid|Amiodarone|Amphetamine|Antineoplastic Agents|Arsenic Trioxide|Atorvastatin|Azathioprine|Betaine|Bromocriptine|Bucladesine|Cadmium|Caffeine|Calcitriol|Capsaicin|Carbamazepine|Carteolol|Cefuroxime|Cilostazol|Clozapine|Cocaine|Cyclophosphamide|Cyclosporine|Desipramine|Dexamethasone|Dexmedetomidine|Dinoprostone|Doxorubicin|Drugs, Chinese Herbal|Duloxetine Hydrochlor…	132.13	287
Stomach Ulcer	MESH:D013276		Acetic Acid|acetovanillone|Acetylcysteine|Amiodarone|anethole|Artesunate|Ascorbic Acid|beraprost|bisdemethoxycurcumin|Blood Glucose|Capsaicin|carvacrol|Cisplatin|cobaltiprotoporphyrin|Cocaine|Copper|Curcumin|Dexamethasone|diacerein|diallyl disulfide|Diclofenac|Dinoprostone|Drugs, Chinese Herbal|Duloxetine Hydrochloride|Ethanol|Eugenol|Gallic Acid|geraniol|Glutathione|Hydrochloric Acid|Ibuprofen|I…	131.92	194
Adenoma	MESH:D000236		1,2,3-trichloropropane|1,2-Dimethylhydrazine|1-amino-2,4-dibromoanthraquinone|1-nitropyrene|2-Acetylaminofluorene|2-amino-1-methyl-6-phenylimidazo(4,5-b)pyridine|2-amino-3,8-dimethylimidazo(4,5-f)quinoxaline|4,4'-diaminodiphenylmethane|4-dichlorobenzene|9,10-Dimethyl-1,2-benzanthracene|Acrylamide|Aldosterone|Arsenic|Auranofin|Azoxymethane|Benzo(a)pyrene|beta-Naphthoflavone|Bezafibrate|Bromocripti…	131.22	83
Muscular Diseases	MESH:D009135		2,2-bis(4-glycidyloxyphenyl)propane|alpha-Tocopherol|Amiodarone|Arsenic|Arsenic Trioxide|Ascorbic Acid|Atorvastatin|Atrazine|Bezafibrate|bisphenol S|Buthionine Sulfoximine|Caffeine|Calcium|Carnitine|Chlorpromazine|Cisplatin|Clofibrate|coenzyme Q10|Colchicine|Colistin|Cortisone|Curcumin|Cycloheximide|Cyclophosphamide|Cyclosporine|Dexamethasone|Diclofenac|Dinoprostone|Environmental Pollutants|Ethan…	131.02	207
Brain Edema	MESH:D001929		4-(4-fluorophenyl)-2-(4-hydroxyphenyl)-5-(4-pyridyl)imidazole|Acetaminophen|Acetylcysteine|Ammonia|Azoxymethane|beta-Naphthoflavone|Blood Glucose|Bromocriptine|Caffeine|Cannabidiol|Carmustine|Chlorpromazine|Chlorpyrifos|Cocaine|Curcumin|Dexamethasone|Diatrizoate Meglumine|Dichloroacetic Acid|diosmetin|Enalapril|Ethanol|ethylene dichloride|Glucose|Heparin|Hydrocortisone|Indomethacin|kaempferol|lea…	130.7	73
Kidney Neoplasms	MESH:D007680		1,2,3-trichloropropane|1,2-Dimethylhydrazine|1-amino-2,4-dibromoanthraquinone|2,2-bis(bromomethyl)-1,3-propanediol|2,3,5-(triglutathion-S-yl)hydroquinone|2,4-dinitrotoluene|2,6-dinitrotoluene|2-Acetylaminofluorene|4,4'-diaminodiphenylmethane|4-dichlorobenzene|Acetaminophen|Aflatoxin B1|aristolochic acid I|Arsenic|Auranofin|Azathioprine|Azoxymethane|Busulfan|Cadmium|cadmium acetate|Caffeine|Choles…	130.59	105
Vascular Diseases	MESH:D014652		Acetaminophen|Air Pollutants|alpha-Linolenic Acid|Arsenic|Atorvastatin|benphothiamine|bisphenol A|Bleomycin|Cadmium|Capsaicin|Carbamazepine|Cholecalciferol|Cholesterol|Cisplatin|Cocaine|Cyclophosphamide|Cyclosporine|Dexamethasone|Dietary Fats|Diethylstilbestrol|Doxorubicin|Eplerenone|Exenatide|Fatty Acids, Nonesterified|Galactosamine|Glucose|Heparin|Hydrocortisone|Hydroxyurea|Lactulose|Levodopa|L…	128.56	59
Thrombocytopenia	MESH:D013921		1-Naphthylisothiocyanate|Amiodarone|Arsenic Trioxide|Ascorbic Acid|Auranofin|Benzene|Bleomycin|Bortezomib|Busulfan|Cadmium|Carbamazepine|Carbimazole|Carmustine|Cholesterol, Dietary|Chromium|Cisplatin|Cocaine|Colchicine|Cyclophosphamide|Cyclosporine|Dactinomycin|Deferoxamine|Dexamethasone|Diatrizoate Meglumine|Diclofenac|Dinoprostone|Diquat|Doxorubicin|Etoposide|Fenretinide|Fluorouracil|Folic Acid…	128.14	460
Nephritis, Interstitial	MESH:D009395		Acetaminophen|Amphetamine|Aristolochic Acids|Ascorbic Acid|Azathioprine|Bezafibrate|Caffeine|Carbamazepine|Carbimazole|Carmustine|Cefuroxime|Cidofovir|Cisplatin|Clofibrate|Clozapine|Cocaine|Creatinine|Cyclosporine|Diclofenac|Drugs, Chinese Herbal|erdosteine|Folic Acid|Furosemide|Gentamicins|Glyburide|Gold|GW 501516|Hydroxyurea|Ibuprofen|Ifosfamide|Indomethacin|Lansoprazole|Leflunomide|Lithium|Mer…	127.71	223
Cystitis	MESH:D003556		Acetylcysteine|Acrolein|alpha-Tocopherol|Arsenic Trioxide|Atorvastatin|Azathioprine|Berberine|Busulfan|Carmustine|Catechin|Chitosan|Chlorambucil|chloroacetaldehyde|chrysin|Cocaine|Colistin|Curcumin|Cyclophosphamide|Cyclosporine|Dactinomycin|Dexamethasone|Dinoprostone|Doxorubicin|Estradiol|Ethinyl Estradiol|Formaldehyde|Furosemide|Glutathione|Hydrochloric Acid|Ifosfamide|Indomethacin|Isoniazid|Ket…	126.86	327
Immune System Diseases	MESH:D007154		3,3'-diindolylmethane|Arsenic|Arsenic Trioxide|Azathioprine|Benzo(a)pyrene|bisphenol A|Chlorpyrifos|Cocaine|Copper|Cyclophosphamide|Cyclosporine|DEET|deoxynivalenol|Dichlorvos|Dietary Fats|Ethanol|ethylene dichloride|Galactose|Lead|lead acetate|mangiferin|Melatonin|Mercuric Chloride|Mercury|Methamphetamine|Methylmercury Compounds|Mustard Gas|ochratoxin A|perfluorooctane sulfonic acid|Piperonyl Bu…	126.76	49
Motor Skills Disorders	MESH:D019957		1-Methyl-4-phenyl-1,2,3,6-tetrahydropyridine|2',3,3',4',5-pentachloro-4-hydroxybiphenyl|6-hydroxy-2,5,7,8-tetramethylchroman-2-carboxylic acid|Aluminum Chloride|Arsenic|Atrazine|bisphenol A|Butyric Acid|Cadmium Chloride|Caffeine|Cannabidiol|Chlorpyrifos|chrysin|Cisplatin|Clozapine|Cocaine|Copper|cypermethrin|Endosulfan|Ethanol|fenvalerate|geraniol|Glyburide|Lead|Lithium|Maneb|Manganese|manganese …	124.26	51
Kidney Tubular Necrosis, Acute	MESH:D007683		Acetaminophen|Acetylcysteine|aristolochic acid I|Ascorbic Acid|Azathioprine|bardoxolone methyl|Bezafibrate|Buthionine Sulfoximine|Butylated Hydroxytoluene|Caffeine|Calcium|Carbamazepine|Carbon Tetrachloride|Cefuroxime|Cisplatin|cobaltous chloride|Cocaine|Copper|Cyclosporine|Diatrizoate Meglumine|Diclofenac|Drugs, Chinese Herbal|erdosteine|Ethanol|ferric nitrilotriacetate|Folic Acid|Gentamicins|Go…	124.06	111
Dizziness	MESH:D004244		Air Pollutants|Amiodarone|Arsanilic Acid|Arsenic Trioxide|Bromocriptine|Buspirone|Caffeine|Cannabinoids|Carbamazepine|Carbon Monoxide|Chlorpromazine|Cilostazol|Clozapine|Cocaine|Colchicine|Cyclophosphamide|Desipramine|Dexamethasone|Dextromethorphan|Diclofenac|Diethylstilbestrol|Drugs, Chinese Herbal|Enalapril|Ethanol|Ethinyl Estradiol|Fluoxetine|Folic Acid|Formaldehyde|Gentamicins|Hexachlorocyclo…	122.53	132
Hematuria	MESH:D006417		Acetylcysteine|Amiodarone|Atorvastatin|Bile Acids and Salts|Bleomycin|Busulfan|Caffeine|Carmustine|Chlorambucil|Cisplatin|Clozapine|Cocaine|Cyclophosphamide|Cyclosporine|Dactinomycin|Dexamethasone|Dinoprostone|Doxorubicin|Estradiol|Ethanol|Etoposide|Fluorouracil|Formaldehyde|Furosemide|Glutathione|Heparin|Ifosfamide|Indomethacin|Leflunomide|Lipopolysaccharides|Mechlorethamine|Mesalamine|Methotrex…	122.34	142
Parkinson Disease	MESH:D010300		1-Methyl-4-phenyl-1,2,3,6-tetrahydropyridine|1-Methyl-4-phenylpyridinium|4-phenylbutyric acid|6,7-dihydroxyflavone|Acrolein|Air Pollutants|Aluminum|Amphetamine|Aprepitant|Atrazine|Bromocriptine|Caffeine|Carbamates|Carbon Disulfide|Carbon Tetrachloride|Chlorpyrifos|Clozapine|Coffee|Copper|Desipramine|Eicosapentaenoic Acid|Endosulfan|Estradiol|Ethylene Dibromide|Eugenol|Hexachlorocyclohexane|Homocy…	122.24	386
Mental Disorders	MESH:D001523		Acetaminophen|Amiodarone|Amphetamine|Arsenic|Artesunate|bisphenol A|Bromocriptine|Cadmium|Carbamazepine|Chlorpromazine|Cholecalciferol|Clozapine|Cocaine|Cortisone|Cyclosporine|Desipramine|Dextromethorphan|Dichlorvos|Ethionamide|Fatty Acids, Omega-3|Fluoxetine|Flutamide|Fusaric Acid|Galactose|Hydrocortisone|Indomethacin|Iron|Isoniazid|Ketamine|Ketoconazole|lactacystin|Lead|Levodopa|Lipopolysacchar…	122.01	91
Abdominal Pain	MESH:D015746		Acetaminophen|Acetic Acid|alpha-Tocopherol|Amiodarone|Amphetamine|Arsenic|Azathioprine|Busulfan|Capsaicin|Carbimazole|Clozapine|Cocaine|Colchicine|Copper|Cyclophosphamide|Dexamethasone|Diatrizoate Meglumine|Diclofenac|Doxorubicin|Drugs, Chinese Herbal|Enalapril|Ethacrynic Acid|Fluvastatin|Furosemide|Gemcitabine|Heparin|Ibuprofen|Indomethacin|Isoniazid|Ketamine|Lactulose|Lansoprazole|Lead|Lithium|…	121.29	95
Hyperkinesis	MESH:D006948		1-Methyl-4-phenyl-1,2,3,6-tetrahydropyridine|3,3'-iminodipropionitrile|3-nitropropionic acid|Acetylcysteine|alpha-Tocopherol|Amphetamine|atipamezole|Atrazine|bisphenol A|Bromocriptine|Cadmium Chloride|Caffeine|Capsaicin|Carbamazepine|Ceruletide|Chlorodiphenyl (54% Chlorine)|Chlorpromazine|Clozapine|Cocaine|Colchicine|Dexamethasone|Dibutyl Phthalate|diethyl phthalate|Drugs, Chinese Herbal|Dust|End…	120.32	401
Growth Disorders	MESH:D006130		2,4,5,2',4',5'-hexachlorobiphenyl|3,4,3',4'-tetrachlorobiphenyl|3,4,5,3',4'-pentachlorobiphenyl|Amphetamine|Arsenic|Ascorbic Acid|bisphenol A|bisphenol F|bisphenol S|boric acid|Butylated Hydroxytoluene|Cadmium Chloride|Caffeine|Chlorpyrifos|Cholecalciferol|Cocaine|Copper|Cyclophosphamide|Dexamethasone|Dichlorodiphenyl Dichloroethylene|Ethanol|Fluoxetine|fumonisin B1|Hexachlorobenzene|Hydroxyurea|…	117.79	55
Neurodegenerative Diseases	MESH:D019636		1-Methyl-4-phenyl-1,2,3,6-tetrahydropyridine|1-Methyl-4-phenylpyridinium|3-nitropropionic acid|4-benzyl-2-methyl-1,2,4-thiadiazolidine-3,5-dione|Acetaminophen|Acrolein|Aluminum|aluminum maltolate|Amphetamine|Antioxidants|Ascorbic Acid|Benzo(a)pyrene|bisphenol A|Calcium|catalpol|Catechin|Copper|Copper Sulfate|cyanoginosin LR|Dichlorvos|Diethylnitrosamine|Ephedrine|harman|Hydrogen Sulfide|Indometha…	117.4	61
Infertility, Female	MESH:D007247		2,4,5,2',4',5'-hexachlorobiphenyl|3,3'-diindolylmethane|Acetaminophen|Acrylamide|Benzo(a)pyrene|bisphenol A|Bromocriptine|Cadmium|Cadmium Chloride|Calcitriol|Chlorpyrifos|chromium hexavalent ion|cypermethrin|Dibutyl Phthalate|Dichlorodiphenyl Dichloroethylene|Diethylhexyl Phthalate|Diethylstilbestrol|Endosulfan|Ethinyl Estradiol|Genistein|Glyphosate|Hexachlorobenzene|Isoniazid|Manganese|Medroxypr…	117.06	69
Hypokinesia	MESH:D018476		1-Methyl-4-phenyl-1,2,3,6-tetrahydropyridine|1-Methyl-4-phenylpyridinium|Aluminum Hydroxide|Amphetamine|Atrazine|bifenthrin|bioallethrin|bisphenol S|Bromocriptine|Carbamazepine|Chlorpromazine|Clorgyline|Clozapine|Copper Sulfate|cyfluthrin|cyhalothrin|cypermethrin|decamethrin|Desipramine|Diethylstilbestrol|Doxorubicin|fenvalerate|Fluorouracil|Fluoxetine|formetanate|geraniol|Ketamine|Lead|Levodopa|…	116.61	84
Heart Defects, Congenital	MESH:D006330		2,3,7,8-tetrachlorodibenzofuran|2-methyl-2H-pyrazole-3-carboxylic acid (2-methyl-4-o-tolylazophenyl)amide|3,4,3',4'-tetrachlorobiphenyl|3,4,5,3',4'-pentachlorobiphenyl|Acetylcysteine|Alitretinoin|Aluminum|Arachidonic Acid|arsenic acid|Ascorbic Acid|Benzo(a)pyrene|benzo(k)fluoranthene|bisphenol A|Cadmium Chloride|Caffeine|Cocaine|Copper|Cyproterone Acetate|Diethylhexyl Phthalate|Diethylstilbestrol…	116.48	70
Paresthesia	MESH:D010292		Amiodarone|Azathioprine|Bleomycin|Bortezomib|Buspirone|Capsaicin|Carbamazepine|Carmustine|Cisplatin|Cocaine|Cyclophosphamide|Cyclosporine|Dexamethasone|Dimethyl Sulfoxide|Doxorubicin|Enalapril|Etoposide|Fluorouracil|Fluoxetine|Furosemide|Gemcitabine|Hexachlorocyclohexane|Ifosfamide|Irinotecan|Isoniazid|Ketamine|Lansoprazole|lawsone|Lovastatin|Methamphetamine|Methotrexate|Methylprednisolone|Mirtaz…	116.13	145
Pruritus	MESH:D011537		4,4',4''-(4-propyl-((1)H)-pyrazole-1,3,5-triyl) tris-phenol|4-phenylenediamine|9,10-Dimethyl-1,2-benzanthracene|Acetaminophen|Amiodarone|Arsenic Trioxide|Atorvastatin|Azathioprine|Capsaicin|Carbamazepine|Carbimazole|Cefuroxime|Chlorpromazine|Dexamethasone|Diatrizoate Meglumine|Diclofenac|Dinitrofluorobenzene|Dinoprostone|Doxorubicin|Enalapril|epigallocatechin gallate|Estradiol|Ethinyl Estradiol|E…	115.97	77
Ascites	MESH:D001201		2-(4-morpholinyl)-8-phenyl-4H-1-benzopyran-4-one|2-cyano-3,12-dioxooleana-1,9(11)-dien-28-oic acid ethyl amide|Amiodarone|Azathioprine|Azoxymethane|Busulfan|Carbon Tetrachloride|Cisplatin|Clozapine|Curcumin|Dactinomycin|Diclofenac|Diethylnitrosamine|Doxorubicin|Drugs, Chinese Herbal|Enalapril|Fluorouracil|Flutamide|Furazolidone|Furosemide|Indomethacin|Ketoconazole|liquiritigenin|liquiritin|Mercur…	115.94	65
Mammary Neoplasms, Experimental	MESH:D008325		15-deoxyprostaglandin J2|1-nitropyrene|2,2-bis(bromomethyl)-1,3-propanediol|2-(4-morpholinyl)-8-phenyl-4H-1-benzopyran-4-one|2-amino-1-methyl-6-phenylimidazo(4,5-b)pyridine|2-amino-3,8-dimethylimidazo(4,5-f)quinoxaline|3,3',4,5'-tetrahydroxystilbene|3,3'-diindolylmethane|4-biphenylamine|9,10-Dimethyl-1,2-benzanthracene|allyl isothiocyanate|arsenite|Benzene|betulin|bisphenol A|Butylated Hydroxytol…	115.92	104
Fatigue	MESH:D005221		Amiodarone|Amphetamine|Arsenic Trioxide|Ascorbic Acid|Bortezomib|Carbamazepine|Cisplatin|Clozapine|Cocaine|Colchicine|Cyclophosphamide|Cyclosporine|Dexamethasone|Diclofenac|Doxorubicin|Edaravone|Enalapril|Ethinyl Estradiol|Fluoxetine|Formaldehyde|Furosemide|Gemcitabine|Hydroxyurea|Irinotecan|Isoniazid|Ketamine|Lead|Letrozole|Levodopa|Lithium|Medroxyprogesterone Acetate|Melatonin|Mesalamine|Metfor…	115.7	98
Drug Hypersensitivity	MESH:D004342		Acetaminophen|Acetylcysteine|Amiodarone|Atorvastatin|Azathioprine|bisphenol A|Bleomycin|Busulfan|Capsaicin|Carbamazepine|Carbimazole|Cefuroxime|Chlorambucil|Cholecalciferol|Cisplatin|Clozapine|cyanoginosin LR|Cyclophosphamide|Diclofenac|Dinitrochlorobenzene|Dinitrofluorobenzene|Enalapril|Erythromycin|Etoposide|Furosemide|Gentamicins|Glyburide|Heparin|Hydrocortisone|Indomethacin|Isoflurane|Isoniaz…	114.23	144
Confusion	MESH:D003221		Acetaminophen|Amiodarone|Bromocriptine|Buspirone|Carbamazepine|Carmustine|Chlorpromazine|Clozapine|Cocaine|Cyclosporine|Deferoxamine|Desipramine|Dexamethasone|Dextromethorphan|Environmental Pollutants|Erythromycin|Ethanol|Etoposide|Fluorouracil|Fluoxetine|Furosemide|Gemcitabine|Ifosfamide|Indomethacin|Isoflurane|Isoniazid|Ketamine|Ketoconazole|Lactic Acid|Levodopa|Lithium|Losartan|Mechlorethamine…	113.03	147
Pericardial Effusion	MESH:D010490		2-methyl-2H-pyrazole-3-carboxylic acid (2-methyl-4-o-tolylazophenyl)amide|3,4,5,3',4'-pentachlorobiphenyl|alpha-Tocopherol|Amiodarone|Arachidonic Acid|Arsenic Trioxide|Auranofin|Benzo(a)pyrene|benzo(k)fluoranthene|Busulfan|Carbamazepine|Carmustine|Chlorpyrifos|Clozapine|Cyclophosphamide|Dexamethasone|Endosulfan|Fenretinide|fluoranthene|Gemcitabine|Heparin|Ibuprofen|Indomethacin|Mesalamine|Methotr…	112.61	55
Pancreatic Diseases	MESH:D010182		2-amino-1-methyl-6-phenylimidazo(4,5-b)pyridine|6-chloro-2,3,4,9-tetrahydro-1H-carbazole-1-carboxamide|Acrylamide|Alloxan|Arsenic|Arsenic Trioxide|Betaine|Bezafibrate|bisphenol A|Cadmium|Ceruletide|Chlorambucil|Copper|cyanoginosin LR|Cyproterone Acetate|Dibutyl Phthalate|Dichlorvos|Dietary Fats|Exenatide|ferulic acid|Gallic Acid|Lead|Losartan|Manganese|Microplastics|monascin|morin|Pioglitazone|Pl…	112.39	40
Stevens-Johnson Syndrome	MESH:D013262		Acetaminophen|alogliptin|Amiodarone|Antineoplastic Agents|Aprepitant|Atorvastatin|Bortezomib|Carbamazepine|Cefuroxime|Chlorambucil|Cilostazol|Clozapine|Cyclophosphamide|Cyclosporine|Dactinomycin|Diclofenac|Doxorubicin|Duloxetine Hydrochloride|Enalapril|Erythromycin|Etoposide|Fenofibrate|Fluoxetine|Fluvastatin|Furosemide|Ibuprofen|Ifosfamide|Indomethacin|Lansoprazole|Leflunomide|Letrozole|Levetira…	111.85	36
Hearing Loss	MESH:D034381		3,3'-iminodipropionitrile|3-nitropropionic acid|Acetylcysteine|Amphetamine|Butyric Acid|Capsaicin|Carbimazole|Carmustine|Catechin|Cefuroxime|Cisplatin|Cocaine|Copper Sulfate|Cyclophosphamide|Deferoxamine|Dexamethasone|Dietary Fats|Dimethyl Sulfoxide|Doxorubicin|Edaravone|Ethacrynic Acid|Etoposide|ferrostatin-1|Fluoxetine|Furosemide|galangin|Gentamicins|Hydrocortisone|Ifosfamide|Isoniazid|Lead|Lip…	111.44	101
Brain Ischemia	MESH:D002545		3-nitropropionic acid|4-hydroxy-2-nonenal|Acetylcysteine|Amphetamine|Ascorbic Acid|baicalin|beraprost|Blood Glucose|Calcium|Capsaicin|Carmustine|Cisplatin|Cocaine|Curcumin|Edaravone|Enalapril|Ethanol|Ethinyl Estradiol|Fluorouracil|Glucose|Heparin|hydroquinone|Ibuprofen|Ifosfamide|Indomethacin|Isoflurane|Kangen-karyu|Ketamine|Malondialdehyde|Melatonin|Methamphetamine|Niacinamide|Nicorandil|Nifedip…	111.09	67
Abnormalities, Multiple	MESH:D000015		2,2',4,4'-tetrabromodiphenyl ether|alpha-Tocopherol|Arachidonic Acid|Atrazine|bisphenol A|Cadmium|Cadmium Chloride|Caffeine|Carbamazepine|Chlorpyrifos|Cocaine|Copper|Cycloheximide|Cyclophosphamide|Dextromethorphan|Dibutyl Phthalate|Diclofenac|diisononyl phthalate|Estradiol|Glyphosate|Imatinib Mesylate|Leflunomide|Lithium Chloride|Manganese|Metformin|Methotrexate|methoxyacetic acid|methylmercuric …	109.62	47
Alzheimer Disease	MESH:D000544		2-butenal|4-hydroxy-2-nonenal|6,7-dihydroxyflavone|Acrolein|Air Pollutants|Aluminum|Aluminum Chloride|Apigenin|Berberine|Biological Products|bisdemethoxycurcumin|Cadmium|Cannabidiol|Cholesterol, Dietary|Colchicine|Copper|Copper Sulfate|Curcumin|Deferoxamine|Dichlorodiphenyl Dichloroethylene|Ellagic Acid|Fluorides|Folic Acid|Galactose|Glucose|Homocysteine|Hydrogen Peroxide|Ibuprofen|Indomethacin|I…	109.44	97
Skin Diseases	MESH:D012871		alternariol|Aminolevulinic Acid|Amiodarone|Arsenic|Arsenicals|Arsenic Trioxide|Ascorbic Acid|Azathioprine|beraprost|Bleomycin|Bortezomib|Busulfan|Carbamazepine|Colchicine|coumarin|Cyclophosphamide|Dexamethasone|Diclofenac|Doxorubicin|Estradiol|Etoposide|Fluorouracil|Fluoxetine|Folic Acid|geraniol|halofuginone|Heparin|Homocysteine|Hydrocortisone|Hydroxyurea|Indomethacin|Lithium|lucidone|Mechloreth…	109.44	126
Osteoporosis	MESH:D010024		Aluminum|andrographolide|anthranilic acid|Arsenic Trioxide|Berberine|bisphenol A|Cadmium|Cadmium Chloride|caffeic acid phenethyl ester|Caffeine|Calcium|Curcumin|Dexamethasone|Enalapril|Estradiol|Ethanol|Exenatide|Genistein|Glyphosate|Heparin|Iron|kaempferol|Lipopolysaccharides|Lithium|Losartan|Melatonin|Methamphetamine|Methotrexate|Methylprednisolone|morroniside|naringin|Nebivolol|notoginsenoside…	109.13	61
Liver Failure	MESH:D017093		Acetaminophen|Acetylcysteine|Aluminum Chloride|Amiodarone|Azathioprine|Bilirubin|Carbamazepine|Carbimazole|Carbon Tetrachloride|Cocaine|Cyclophosphamide|Cyproterone Acetate|Doxorubicin|Flutamide|Galactosamine|Gemcitabine|Genistein|Gentamicins|Glyburide|Ibuprofen|Isoniazid|Ketoconazole|Leflunomide|Lipopolysaccharides|Melatonin|Methotrexate|Methylprednisolone|nefazodone|nimesulide|Nitrofurantoin|Or…	108.85	78
Hypothermia	MESH:D007035		Acetaminophen|acetovanillone|Acrolein|Amiodarone|amitraz|Amphetamine|Arsenic Trioxide|Azoxymethane|Buthionine Sulfoximine|Caffeine|Cannabidiol|Carbamazepine|Chlorpromazine|Chlorpyrifos|Clozapine|Cocaine|cyfluthrin|cyhalothrin|cypermethrin|decamethrin|deoxynivalenol|Desipramine|Dichlorvos|Diclofenac|Dimethyl Sulfoxide|Ethanol|Exenatide|Fluoxetine|Hexachlorocyclohexane|lipopolysaccharide, E coli O5…	108.46	92
Central Nervous System Diseases	MESH:D002493		1-Methyl-4-phenyl-1,2,3,6-tetrahydropyridine|alpha-Chlorohydrin|alpha-Tocopherol|Amiodarone|amitraz|Ammonia|Antineoplastic Agents|Artesunate|Azathioprine|Bezafibrate|Carbamazepine|Chlorambucil|Cocaine|Cyclophosphamide|Dichlorvos|Doxorubicin|Ethanol|Formaldehyde|Hexachlorocyclohexane|Ifosfamide|Indomethacin|Isoniazid|Lead|Lithium|Lovastatin|Mechlorethamine|Melatonin|Mercuric Chloride|Mercury|Metha…	108.17	80
Hypertrophy, Left Ventricular	MESH:D017379		4-hydroxy-2-nonenal|7-hydroxycoumarin|Arsenic|bisphenol A|Cadmium Chloride|Caffeine|Calcitriol|Capsaicin|Carbon Monoxide|Cholesterol, Dietary|Clozapine|Cocaine|Cyclosporine|Dietary Carbohydrates|Dietary Fats|Edaravone|Enalapril|epoxomicin|Ethanol|Ethinyl Estradiol|Fenofibrate|Fructose|Hemin|Imatinib Mesylate|Indomethacin|Isoproterenol|Losartan|Methamphetamine|Nifedipine|Nitric Oxide|Plant Extract…	107.42	87
Coma	MESH:D003128		Acetaminophen|Amiodarone|Ammonium Chloride|Artesunate|Carbamazepine|Carbon Tetrachloride|Cisplatin|Clozapine|Cocaine|Cyclosporine|Dexmedetomidine|Dextromethorphan|Dichlorvos|Diquat|Doxorubicin|Drugs, Chinese Herbal|Duloxetine Hydrochloride|Ephedrine|Ethanol|Fluorouracil|Furosemide|Glucose|Glyburide|Ibuprofen|Ifosfamide|Indomethacin|Isoniazid|Ketamine|Levodopa|Lithium|Mechlorethamine|Methionine|Me…	107.09	112
Catalepsy	MESH:D002375		1-Methyl-4-phenyl-1,2,3,6-tetrahydropyridine|3,4,3',4'-tetrachlorobiphenyl|Acetaminophen|Amiodarone|Ascorbic Acid|atipamezole|bifenthrin|Bromocriptine|Buspirone|Caffeine|Cannabidiol|Cannabinoids|Carteolol|Ceruletide|Chlorpromazine|Clozapine|Cocaine|coenzyme Q10|Cyclophosphamide|Cyclosporine|decamethrin|Desipramine|Dextromethorphan|Dichlorvos|Dinoprostone|Docosahexaenoic Acids|Estradiol|Fish Oils|…	106.5	196
Substance Withdrawal Syndrome	MESH:D013375		1-Methyl-3-isobutylxanthine|Acetaminophen|Acetylcysteine|Amiodarone|Amphetamine|Ascorbic Acid|Bromocriptine|Caffeine|Cannabidiol|Cannabinoids|Carbamates|Carbamazepine|Chlorpromazine|Cilostazol|Clofibrate|Clozapine|Cocaine|Cyclosporine|Desipramine|Dexamethasone|Dexmedetomidine|Dextromethorphan|Dietary Sucrose|Diethylstilbestrol|Drugs, Chinese Herbal|Enalapril|epigallocatechin gallate|Ethanol|Ethin…	105.91	322
Erythema	MESH:D004890		Aminolevulinic Acid|Ascorbic Acid|Capsaicin|Carbamazepine|Carbimazole|Carmustine|Carrageenan|Cefuroxime|chromium hexavalent ion|cinnamaldehyde|Croton Oil|Dexamethasone|Dextran Sulfate|Diclofenac|Dimethyl Sulfoxide|Dinitrochlorobenzene|Dinoprostone|Doxorubicin|Enalapril|Erythromycin|Etoposide|Fluorouracil|Gemcitabine|hydroquinone|hydroxysafflor yellow A|Hydroxyurea|Isosorbide|Mesalamine|Methotrexa…	104.09	82
Parkinsonian Disorders	MESH:D020734		1-Methyl-4-phenyl-1,2,3,6-tetrahydropyridine|1-Methyl-4-phenylpyridinium|2,3,5,4'-tetrahydroxystilbene 2-O-glucopyranoside|3-n-butylphthalide|4-hydroxy-2-nonenal|Amiodarone|baicalin|Bromocriptine|Buspirone|Cadmium|Carbon Disulfide|Centella asiatica extract|Chlorpromazine|Clozapine|coenzyme Q10|Coffee|crocin|Curcumin|cypermethrin|Docosahexaenoic Acids|echinacoside|geraniol|Indomethacin|Ketoconazol…	104.01	339
Body Weight Changes	MESH:D001836		2-butenal|9,10-Dimethyl-1,2-benzanthracene|Acrylamide|Alloxan|allyl isothiocyanate|alpha-Tocopherol|Benzene|bisphenol A|Butyric Acid|Cadmium Chloride|Carbamazepine|chromium hexavalent ion|cobaltous chloride|cyproconazole|Dexamethasone|Dichlorvos|Dietary Fats|Diethylnitrosamine|diisononyl phthalate|epoxiconazole|Ethanol|ethylene dichloride|Formaldehyde|Genistein|Glucose|Olanzapine|sodium arsenite|…	103.95	29
Craniofacial Abnormalities	MESH:D019465		2-(2-chloro-4-iodophenylamino)-N-cyclopropylmethoxy-3,4-difluorobenzamide|3,4,5,3',4'-pentachlorobiphenyl|Arachidonic Acid|Arsenic Trioxide|Benzene|bisphenol A|bisphenol F|bisphenol S|boric acid|Caffeine|Cannabidiol|Carbamazepine|Carbimazole|Chlorpyrifos|cypermethrin|cyproconazole|decamethrin|Dexamethasone|Dextromethorphan|Dichloroacetic Acid|Diquat|Endosulfan|Estradiol|Ethanol|Fluorouracil|Glyph…	103.76	89
Vision Disorders	MESH:D014786		Amiodarone|Bromocriptine|Carbamazepine|Carmustine|Chlorambucil|Cisplatin|Clozapine|Cocaine|Colchicine|Cyclophosphamide|Deferoxamine|Dextromethorphan|diphenylarsinic acid|Ephedrine|Ethinyl Estradiol|Fenretinide|Fluorouracil|Fluoxetine|Gemcitabine|Ibuprofen|Ifosfamide|Isoniazid|Ketamine|Levodopa|Lithium|Melatonin|Mesalamine|Metformin|Methamphetamine|Methotrexate|Methylene Blue|Methylprednisolone|ne…	103.27	101
Erectile Dysfunction	MESH:D007172		Amiodarone|Arsenic|bisphenol A|Bleomycin|Bromocriptine|Carbamazepine|Chlorpromazine|Cisplatin|Clofibrate|Clozapine|Cocaine|Cyproterone Acetate|Desipramine|Dibutyl Phthalate|Dichlorodiphenyl Dichloroethylene|Dinoprostone|Estradiol|Fluoxetine|Flutamide|ginsenoside Rh4|Hemin|Heparin|Hydrocortisone|Lead|Levodopa|Lithium|Methotrexate|naringin|Nifedipine|Nitroprusside|Olanzapine|Omeprazole|Oxidopamine|…	103.04	73
Endomyocardial Fibrosis	MESH:D004719		3,3',4,5'-tetrahydroxystilbene|4-phenylbutyric acid|6-chloro-2,3,4,9-tetrahydro-1H-carbazole-1-carboxamide|Aldosterone|Blood Glucose|Calcitriol|celastrol|Cholesterol, Dietary|Cholic Acid|Coconut Oil|Cortisone|Cyclophosphamide|dapagliflozin|Dietary Fats|Doxorubicin|Enalapril|epoxomicin|Ethanol|geraniol|Hesperidin|Isoproterenol|Losartan|Melatonin|Metformin|Oxygen|Particulate Matter|Plant Extracts|P…	102.48	44
Cholestasis, Intrahepatic	MESH:D002780		1,4-bis(2-(3,5-dichloropyridyloxy))benzene|1-Naphthylisothiocyanate|alisol B 23-acetate|Amiodarone|Atorvastatin|Azathioprine|Bilirubin|Busulfan|Carbamazepine|Carmustine|Chlorpromazine|Cyclosporine|Emodin|Enalapril|Estradiol|Ethinyl Estradiol|Fenofibrate|Fluoxetine|Flutamide|ginsenoside Rg1|Glyburide|Heparin|Ibuprofen|Indomethacin|Isoniazid|Lithocholic Acid|Lovastatin|Metformin|Nifedipine|Omeprazo…	102.4	85
Paralysis	MESH:D010243		1,4-bis(2-(3,5-dichloropyridyloxy))benzene|1-bromopropane|Acrylamide|allyl sulfide|anethole|Blood Glucose|Carnitine|Chlorodiphenyl (54% Chlorine)|Chlorpromazine|Chlorpyrifos|Cisplatin|Clozapine|Colchicine|Colistin|Complex Mixtures|Copper|Cyclosporine|Dactinomycin|Dichlorvos|Doxorubicin|Enalapril|Ethanol|Etoposide|fenvalerate|ferulic acid|Furosemide|Genistein|Gentamicins|geraniol|Hydrocortisone|Ke…	102.36	59
Hepatic Encephalopathy	MESH:D006501		Acetaminophen|Acetylcysteine|Amiodarone|Ammonia|Azoxymethane|Bromocriptine|Buthionine Sulfoximine|Carbamazepine|Carbimazole|Carnitine|chrysin|Clozapine|Cocaine|Cyproterone Acetate|Diclofenac|Flutamide|Glucose|Indomethacin|Isoniazid|Lactulose|Levetiracetam|Methionine|Methotrexate|Methylcholanthrene|Monocrotaline|nefazodone|Paclitaxel|Phenobarbital|Pioglitazone|Prednisolone|Propylthiouracil|Ranitid…	101.46	99
Exanthema	MESH:D005076		Acetaminophen|Amiodarone|Antineoplastic Agents|Arsenic Trioxide|Azathioprine|Carbamazepine|Carbimazole|Cefuroxime|Chlorambucil|Chlorpromazine|Cisplatin|Clofibrate|Clozapine|Cocaine|Cyclophosphamide|Cyclosporine|Dexamethasone|Diclofenac|Doxorubicin|Enalapril|Formaldehyde|Gemcitabine|Gentamicins|Glutathione|Glyburide|Gold|Imatinib Mesylate|Indomethacin|Isoniazid|Lithium|Lovastatin|Medroxyprogestero…	100.66	117
Leukopenia	MESH:D007970		Acetaminophen|Arsenic|Azathioprine|bardoxolone methyl|Benzene|Bleomycin|Busulfan|Carbamazepine|Carmustine|Chlorambucil|Cisplatin|Clozapine|Colchicine|Cyclophosphamide|Dactinomycin|Desipramine|Dexamethasone|Doxorubicin|Etoposide|Fluorouracil|Gemcitabine|Heme|Hydroxyurea|Ifosfamide|Indomethacin|Irinotecan|Leflunomide|Letrozole|Lipopolysaccharides|Malathion|Melatonin|Methotrexate|metoprine|Oxaliplat…	99.62	173
Prostatic Diseases	MESH:D011469		Allethrins|Atrazine|bisphenol A|Cadmium Chloride|Carrageenan|Chlorpyrifos|cyanoginosin LR|cyhalothrin|cypermethrin|DDT|decamethrin|DEET|Dibutyl Phthalate|Diethylhexyl Phthalate|Diethylstilbestrol|Eplerenone|Estradiol|Ethinyl Estradiol|fenvalerate|geraniol|gingerol|Glyphosate|Permethrin|Pesticides|procyanidin B2|Pyrethrins|Streptozocin|Tetrachlorodibenzodioxin|Triclosan|vinclozolin|zingerone	99.59	20
Uterine Diseases	MESH:D014591		Acetylcysteine|alpha-Tocopherol|Arsenic|Benzo(a)pyrene|benzo(k)fluoranthene|bisphenol A|Calcitriol|Chlorpromazine|chromium hexavalent ion|Cisplatin|coenzyme Q10|Curcumin|Cyproterone Acetate|Diethylstilbestrol|Doxorubicin|epigallocatechin gallate|Glyphosate|Ibuprofen|Methotrexate|Particulate Matter|Piperonyl Butoxide|Progesterone|Resveratrol|sodium arsenite|Sodium Fluoride|Sodium Selenite|Tobacco …	99.59	33
Stroke	MESH:D020521		3-n-butylphthalide|Acetaminophen|Acrolein|Air Pollutants|Aldosterone|Amphetamine|Arsenic|Ascorbic Acid|Atorvastatin|Bortezomib|Bromocriptine|Cadmium|Caffeine|Calcium|Cilostazol|Cocaine|Dexamethasone|Diclofenac|Diethylstilbestrol|Edaravone|Enalapril|Ethanol|Ethinyl Estradiol|Folic Acid|Furosemide|Heparin|Hydrocortisone|Hydroxyurea|Ibuprofen|Losartan|Medroxyprogesterone Acetate|Metformin|Methamphet…	98.3	114
Fatty Liver, Alcoholic	MESH:D005235		allyl sulfide|Apigenin|Berberine|Betaine|Cannabidiol|Choline|Clofibrate|cobaltiprotoporphyrin|diallyl disulfide|Ellagic Acid|Ethanol|Fish Oils|Folic Acid|Hemin|kaempferol|Methionine|Plant Extracts|platycodin D|Polyphenols|pterostilbene|Resveratrol|Rosiglitazone|Selenium|Silymarin|tetramethylpyrazine|thymoquinone|Vitamin B 12|Vitamin E|zinc protoporphyrin|Zinc Sulfate	98.01	33
Teratogenesis	MESH:D064793		2,2',4,4'-tetrabromodiphenyl ether|2-tert-butylhydroquinone|Ammonia|arachidonyl-2-chloroethylamide|bisphenol A|bisphenol F|boric acid|butylbenzyl phthalate|Cadmium|Caffeine|Chlorpyrifos|Dexamethasone|Diethylhexyl Phthalate|Ethanol|fenvalerate|Folic Acid|Genistein|Glyphosate|GW 501516|Hydroxyurea|Mercuric Chloride|Methotrexate|methoxyacetic acid|perfluorooctanesulfonamide|perfluorooctane sulfonic …	97.84	38
Dyskinesia, Drug-Induced	MESH:D004409		1-Methyl-4-phenyl-1,2,3,6-tetrahydropyridine|3-nitropropionic acid|Amiodarone|Amphetamine|Auranofin|Bromocriptine|Bucladesine|Buspirone|Caffeine|Carbamazepine|Cefuroxime|Chlorpromazine|Chlorpyrifos|Clozapine|Cocaine|Cyclosporine|Desipramine|Dextromethorphan|Dinoprostone|diphenyldiselenide|Docosahexaenoic Acids|Drugs, Chinese Herbal|Fish Oils|Fluoxetine|Glutathione|Indomethacin|Ketanserin|Levetira…	97.72	557
Eosinophilia	MESH:D004802		Acetaminophen|Atorvastatin|Azathioprine|Carbamazepine|Chlorambucil|Clozapine|Cyclophosphamide|Dactinomycin|Desipramine|Dexamethasone|Diclofenac|Dust|Emodin|Enalapril|Galactose|Glyburide|Gold|Heparin|Ibuprofen|Imatinib Mesylate|Indomethacin|Isoflurane|Isoniazid|Isoproterenol|Ketoconazole|Mesalamine|Methamphetamine|Nifedipine|nimesulide|Nitrofurantoin|Olanzapine|Omeprazole|Ovalbumin|Particulate Mat…	97.22	74
Cerebral Hemorrhage	MESH:D002543		Air Pollutants|Amphetamine|Atorvastatin|Blood Glucose|Bromocriptine|Butylated Hydroxytoluene|Caffeine|carvacrol|Chlorpyrifos|Cilostazol|Cocaine|Cyclophosphamide|Cyclosporine|Dexamethasone|Dichlorvos|diphenyldiselenide|Doxorubicin|Drugs, Chinese Herbal|Edaravone|Ellagic Acid|Ephedrine|Estradiol|Ethanol|Fenretinide|Fluoxetine|Furosemide|Heparin|Ibuprofen|Indomethacin|Magnesium Chloride|Methamphetam…	97.17	111
Metabolic Syndrome	MESH:D024821		3,4,5,3',4'-pentachlorobiphenyl|Air Pollutants|Arsenic|Cadmium|Caffeine|Calcium|Carnitine|Cholesterol, Dietary|Clozapine|Copper|Dietary Fats|Environmental Pollutants|Fatty Acids, Omega-3|Fenofibrate|Fructose|geraniol|Glyphosate|Lead|Losartan|Melatonin|Mercury|Metformin|Nifedipine|Olanzapine|Orlistat|Particulate Matter|Pesticides|Pioglitazone|Plant Extracts|Polychlorinated Biphenyls|Quercetin|Resv…	96.49	59
Polyneuropathies	MESH:D011115		Amiodarone|Calcium|Carbimazole|Carbon Disulfide|Cisplatin|Colchicine|Dichlorvos|Ethanol|Fluvastatin|Hexachlorocyclohexane|Hydrogen Sulfide|Isoniazid|Lead|Leflunomide|Levetiracetam|Lovastatin|Malathion|Mesalamine|Methotrexate|Methylprednisolone|Monocrotophos|Nitrofurantoin|Paclitaxel|Penicillamine|Pyridostigmine Bromide|Simvastatin|Sirolimus|Soman|Sulfasalazine|Tacrolimus|Thalidomide|Thiamine|Thio…	96.2	92
Drug Eruptions	MESH:D003875		3,3',4,5'-tetrahydroxystilbene|Acetaminophen|Acetylcysteine|Amiodarone|Azathioprine|Bezafibrate|Bromocriptine|Caffeine|Calcitriol|Capsaicin|Carbamazepine|Cefuroxime|Chlorambucil|Clozapine|Cocaine|diacerein|Diclofenac|Dinitrochlorobenzene|Dinitrofluorobenzene|Enalapril|Eugenol|Furosemide|Hydroxyurea|Ibuprofen|Indomethacin|iodoform|Isoniazid|Ketoconazole|Meloxicam|Mesalamine|Methotrexate|nickel sul…	95.84	67
Multiple Myeloma	MESH:D009101		1-(2-cyano-3,12-dioxooleana-1,9-dien-28-oyl) imidazole|alachlor|Arsenic Trioxide|Benzene|benzyloxycarbonylleucyl-leucyl-leucine aldehyde|Bortezomib|Busulfan|Calcitriol|Capsaicin|carfilzomib|Carmustine|Cisplatin|Clodronic Acid|Colchicine|Curcumin|Cyclophosphamide|Decitabine|Dexamethasone|Dinoprostone|Doxorubicin|Etoposide|Fluvastatin|Gemcitabine|GSK3235025|Methotrexate|Methylene Chloride|Methylpre…	95.54	233
Hallucinations	MESH:D006212		abrine|Acetaminophen|Amphetamine|Ascorbic Acid|Bromocriptine|Buspirone|Caffeine|Cannabinoids|Carbamazepine|Chlorambucil|Chlorpromazine|Clozapine|Cocaine|Cortisone|Cyclosporine|Deferoxamine|Dexamethasone|Dextromethorphan|Ephedrine|Erythromycin|Ethanol|Fluoxetine|Hexachlorocyclohexane|Ifosfamide|Indomethacin|Isoflurane|Isoniazid|Ketamine|Lansoprazole|Levodopa|Lithium|Mechlorethamine|Melatonin|Metha…	95.4	161
Extravasation of Diagnostic and Therapeutic Materials	MESH:D005119		15-deoxy-delta(12,14)-prostaglandin J2|1-Methyl-4-phenyl-1,2,3,6-tetrahydropyridine|2-methyl-2H-pyrazole-3-carboxylic acid (2-methyl-4-o-tolylazophenyl)amide|6-formylindolo(3,2-b)carbazole|Adenosine Triphosphate|Amphetamine|Arsenic|Benzene|bisphenol A|Capsaicin|Colistin|Cyclophosphamide|deoxynivalenol|Dexamethasone|Dextromethorphan|Dimethyl Sulfoxide|Dinoprostone|Doxorubicin|Enalapril|Formaldehyd…	95.2	46
Status Epilepticus	MESH:D013226		Acetaminophen|Acetylcysteine|Adenosine Triphosphate|Aluminum Hydroxide|Ammonia|Amphetamine|Ascorbic Acid|Bilirubin|Busulfan|Calcium|Carbamazepine|Chlorpromazine|Choline|Cocaine|Cycloheximide|Cyclophosphamide|Cyclosporine|Endosulfan|Ethacrynic Acid|Fatty Acids, Nonesterified|Fenofibrate|Fluoxetine|Glutathione|Ifosfamide|Indomethacin|Isoflurane|Isoniazid|Kainic Acid|Ketamine|Levetiracetam|Lithium|L…	95.19	446
Amnesia	MESH:D000647		7-fluoro-1,3-diphenylisoquinoline-1-amine|Amphetamine|amyloid beta-protein (25-35)|Ascorbic Acid|Berberine|Chlorogenic Acid|Choline|Coffee|Colchicine|Curcumin|Cycloheximide|demethoxycurcumin|Dexamethasone|Diclofenac|dihydroactinidiolide|Drugs, Chinese Herbal|Estradiol|Ethanol|Fatty Acids, Omega-3|Ficusin|gastrodin|Ginsenosides|Glucose|Glutathione|Isoflurane|Ketamine|lanthanum chloride|Levetiracet…	94.76	204
Attention Deficit Disorder with Hyperactivity	MESH:D001289		Acetaminophen|Air Pollutants|Amphetamine|bisphenol A|Cadmium|Caffeine|Carbamazepine|Chlorodiphenyl (54% Chlorine)|Chlorpromazine|Chlorpyrifos|Cobalt|Cocaine|Copper|decamethrin|Desipramine|Dextromethorphan|Ethanol|Fatty Acids, Omega-3|Lead|Melatonin|Mercury|Methamphetamine|methylparaben|Oxidopamine|Particulate Matter|perfluorohexanesulfonic acid|perfluorooctane sulfonic acid|perfluorooctanoic acid…	94.68	42
Carcinoma	MESH:D002277		2-amino-1-methyl-6-phenylimidazo(4,5-b)pyridine|4-dichlorobenzene|9,10-Dimethyl-1,2-benzanthracene|Ammonium Chloride|andrographolide|aristolochic acid I|Arsenic|Arsenic Trioxide|Ascorbic Acid|Azathioprine|Azoxymethane|Benzo(a)pyrene|Bleomycin|Chenodeoxycholic Acid|Chlorambucil|Cisplatin|Curcumin|Cyclophosphamide|Decitabine|Dietary Fats|Diethylnitrosamine|Diethylstilbestrol|Dimethylnitrosamine|Din…	94.66	108
Hypertension, Pulmonary	MESH:D006976		18alpha-glycyrrhetinic acid|4,4'-diaminodiphenylmethane|Amphetamine|angiotensin I (1-7)|Apigenin|Atorvastatin|beraprost|Bleomycin|Butylated Hydroxyanisole|chrysin|Cocaine|Copper Sulfate|Enalapril|epigallocatechin gallate|Fluoxetine|Hydrochloric Acid|Hydroxyurea|Ibuprofen|Indomethacin|(+)-JQ1 compound|Ketamine|Ketanserin|Lithium|Losartan|Methamphetamine|Monocrotaline|monocrotaline pyrrole|Nifedipi…	94.39	119
Neutropenia	MESH:D009503		Bleomycin|Bortezomib|Busulfan|Camptothecin|Carbamazepine|Carbimazole|Carmustine|Chlorambucil|Cidofovir|Cisplatin|Clozapine|Cocaine|Cyclophosphamide|Cyclosporine|Dexamethasone|Doxorubicin|Etoposide|Fluorouracil|Folic Acid|Gemcitabine|Glucose|Hydrocortisone|Ifosfamide|Irinotecan|Letrozole|Lipopolysaccharides|Malathion|Methotrexate|Methylprednisolone|Mustard Gas|Olanzapine|Oxaliplatin|Paclitaxel|Pen…	93.88	239
Ulcer	MESH:D014456		Acetic Acid|Acetylcysteine|allicin|Auranofin|Cholesterol|Cisplatin|Cocaine|crocin|Curcumin|Cyclosporine|Dextran Sulfate|Diclofenac|Dimethyl Sulfoxide|Ethanol|Eugenol|Formaldehyde|gypenoside|Ibuprofen|Indomethacin|Ketamine|Lansoprazole|Linagliptin|Mesalamine|obeticholic acid|Omeprazole|Prednisolone|Propylthiouracil|Reserpine|Resveratrol|Rifampin|Sirolimus|Smoke|Sulfasalazine|Thalidomide|Trinitrobe…	93.83	60
Autoimmune Diseases	MESH:D001327		Amiodarone|Azathioprine|bisphenol A|Cadmium Chloride|Carbamates|Chlorpromazine|Cholecalciferol|Cobalt|Cocaine|Curcumin|Cyclophosphamide|Cyclosporine|epigallocatechin gallate|Heparin|Isoniazid|lead acetate|lipopolysaccharide, E coli O55-B5|Mercuric Chloride|Mercury|Methotrexate|methylmercuric chloride|Methylmercury Compounds|Particulate Matter|Penicillamine|Pesticides|Prednisolone|Quercetin|Resver…	92.88	109
Polyuria	MESH:D011141		acetovanillone|alpha-Chlorohydrin|amitraz|Cadmium|Cadmium Chloride|Caffeine|Carbamazepine|Cisplatin|Clofibrate|Colchicine|Curcumin|Dexamethasone|Doxorubicin|Fluorides|Furosemide|Gallic Acid|Gentamicins|Glyburide|Hydrocortisone|Indomethacin|Ketamine|Lithium|Lithium Chloride|Mesalamine|Methotrexate|Nifedipine|Olanzapine|Phenobarbital|Prednisolone|Quercetin|sodium arsenate|Sodium Fluoride|Streptozoc…	90.56	135
Myocardial Ischemia	MESH:D017202		Acetylcysteine|Air Pollutants|Amiodarone|Amphetamine|Antineoplastic Agents|Arsenic|Betaine|bisphenol A|Bortezomib|Caffeine|Carmustine|Cefuroxime|Cisplatin|Cocaine|Copper|Curcumin|Cyclophosphamide|Dexamethasone|Dexmedetomidine|Drugs, Chinese Herbal|Enalapril|Ethanol|Ethinyl Estradiol|Etoposide|Fatty Acids, Nonesterified|Fluorouracil|Glucose|Glyburide|Heparin|Hydrocortisone|Hydrogen Peroxide|Iron|I…	90.19	165
Myoclonus	MESH:D009207		Acetaminophen|Acetylcysteine|Allethrins|Amiodarone|Auranofin|Bromocriptine|Buspirone|Busulfan|Cannabinoids|Carbamazepine|Cefuroxime|Chlorambucil|Chlorpromazine|Clorgyline|Clozapine|Dactinomycin|DDT|Desipramine|Dexamethasone|Dexmedetomidine|Dextromethorphan|Diclofenac|diphenylarsinic acid|Duloxetine Hydrochloride|Erythromycin|Fluoxetine|Gemcitabine|Glucose|Ifosfamide|Isoniazid|Ketamine|Lansoprazol…	90.02	111
Vasculitis	MESH:D014657		Amiodarone|Amphetamine|Azathioprine|Carbimazole|Chlorpyrifos|Cisplatin|Cocaine|Cyclophosphamide|Dinoprostone|Enalapril|Erythromycin|Etoposide|Fluoxetine|Furosemide|Gemcitabine|Gentamicins|Heparin|Hydroxyurea|Imatinib Mesylate|Isoniazid|Leflunomide|Mercuric Chloride|Methamphetamine|Methotrexate|Methylprednisolone|Niacinamide|Nifedipine|Nitrofurantoin|Nitroprusside|Penicillamine|Penicillins|Prednis…	89.84	97
Plaque, Atherosclerotic	MESH:D058226		Arsenic|arsenite|Bezafibrate|bisphenol A|Cacodylic Acid|Cadmium|Capsaicin|Cholesterol|Cholesterol, Dietary|diallyl trisulfide|Dietary Carbohydrates|Dietary Fats|Enalapril|Heparin|Lovastatin|Methotrexate|mono-(2-ethylhexyl)phthalate|monomethylarsonous acid|naringin|nilotinib|notoginsenoside R1|Particulate Matter|Plant Extracts|Quercetin|Rosuvastatin Calcium|Simvastatin|sodium arsenite|T0901317|tet…	89.3	37
Adenoma, Liver Cell	MESH:D018248		1,4-bis(2-(3,5-dichloropyridyloxy))benzene|1,5-naphthalenediamine|2-Acetylaminofluorene|3,4,5,3',4'-pentachlorobiphenyl|Aflatoxin B1|aroclor 1260|benzofuran|Butylated Hydroxytoluene|Carbamazepine|Carbon Tetrachloride|Chlorodiphenyl (54% Chlorine)|Clofibrate|cyproconazole|DDT|dicyclanil|Diethylnitrosamine|diethyl phthalate|Diethylstilbestrol|Drugs, Chinese Herbal|Estradiol|Ethinyl Estradiol|Isonia…	87.93	58
Lethargy	MESH:D053609		Acetaminophen|Acrylamide|Bromocriptine|Cannabidiol|Carbamazepine|Clozapine|Cocaine|Colchicine|Dextromethorphan|Diethylnitrosamine|Ethanol|fumonisin B1|Furosemide|Gemcitabine|Ifosfamide|Ketamine|Lead|Levetiracetam|lipopolysaccharide, Escherichia coli O111 B4|Lipopolysaccharides|Lithium|Meloxicam|Methotrexate|Mirtazapine|Nifedipine|Omeprazole|Paclitaxel|Penicillamine|Phenobarbital|Pilocarpine|Predn…	87.82	53
Urinary Bladder Diseases	MESH:D001745		15-deoxy-delta(12,14)-prostaglandin J2|Acrolein|Arsenic|arsenic acid|arsenite|Calcium|Capsaicin|Carbon Disulfide|Cisplatin|Clodronic Acid|Cyclophosphamide|Diuron|Doxorubicin|Fluorouracil|Formaldehyde|ginkgolide B|Glutathione|Ifosfamide|Indomethacin|Ketamine|Levodopa|Masoprocol|Melatonin|phenethyl isothiocyanate|Phenobarbital|Piperonyl Butoxide|Plant Extracts|S-allylcysteine|Simvastatin|sodium ars…	87.8	61
Myocarditis	MESH:D009205		4-hydroxy-2-nonenal|Acetylcysteine|Amiodarone|Amphetamine|Azathioprine|bisphenol A|Carbamazepine|Clozapine|Cocaine|Curcumin|Cyclophosphamide|Desipramine|Doxorubicin|Endosulfan|Fluorouracil|Hexachlorocyclohexane|Ifosfamide|Isoproterenol|leonurine|lipopolysaccharide, E coli O55-B5|Lithium|Malondialdehyde|Mercuric Chloride|Mesalamine|methyllycaconitine|Methylprednisolone|Particulate Matter|Prednisol…	87.44	100
Nervous System Malformations	MESH:D009421		Acrylamide|Alitretinoin|Benzo(a)pyrene|bisphenol A|Cadmium Chloride|Carbamazepine|Cocaine|Copper|Cyclophosphamide|Dexamethasone|Dichlorvos|Diclofenac|Diethylstilbestrol|Estradiol|Ethanol|Folic Acid|Genistein|Methylmercury Compounds|mono-(2-ethylhexyl)phthalate|Particulate Matter|perfluorooctanoic acid|Pilocarpine|Polycyclic Aromatic Hydrocarbons|pyrazolanthrone|tetrabromobisphenol A|Tetrachlorodi…	86.53	38
Thyroid Diseases	MESH:D013959		2,2',4,4'-tetrabromodiphenyl ether|Amiodarone|Arsenic Trioxide|Auranofin|bisphenol A|Chlorodiphenyl (54% Chlorine)|Chlorpyrifos|decabromobiphenyl ether|decamethrin|Diethylhexyl Phthalate|Genistein|Lead|lead acetate|Lithium|Lycopene|nonylphenol|pentabromodiphenyl ether|perfluorooctane sulfonic acid|perfluorooctanoic acid|Phenobarbital|Piperonyl Butoxide|Polychlorinated Biphenyls|Propylthiouracil|p…	86.14	41
Sleep Wake Disorders	MESH:D012893		Amiodarone|Amphetamine|Antineoplastic Agents|Artesunate|Bromocriptine|Busulfan|Caffeine|Carbamazepine|Cisplatin|Clozapine|Cocaine|Cyclophosphamide|Desipramine|Dexamethasone|Dextromethorphan|Environmental Pollutants|Fluorides|Fluoxetine|Indomethacin|Isoniazid|Kainic Acid|Levodopa|Lithium|Lovastatin|Melatonin|Methotrexate|Methylprednisolone|nefazodone|Nifedipine|Paclitaxel|Particulate Matter|Phenob…	86.03	66
Anaphylaxis	MESH:D000707		3,3',4,5'-tetrahydroxystilbene|Acetaminophen|Acetylcysteine|Bleomycin|Capsaicin|Cefuroxime|chrysin|Cocaine|Coffee|Diatrizoate Meglumine|Diclofenac|galangin|Gemcitabine|Heparin|Hydrocortisone|Ibuprofen|Ifosfamide|Indomethacin|Iron-Dextran Complex|Isoniazid|Ketoconazole|Lansoprazole|Losartan|mangiferin|Mesalamine|Methotrexate|naringin|Omeprazole|Ovalbumin|Oxaliplatin|Paclitaxel|Penicillins|Plant Ex…	85.62	56
Demyelinating Diseases	MESH:D003711		abrine|Acetylcysteine|Amiodarone|Antineoplastic Agents|Betaine|bisphenol A|Cocaine|Cuprizone|Dexamethasone|Diclofenac|Dimethyl Sulfoxide|Doxorubicin|Estradiol|Fluorouracil|Linagliptin|Lithium|Lithium Chloride|Methionine|Methotrexate|Paclitaxel|Paraquat|Penicillamine|Pilocarpine|Progesterone|Ropivacaine|S-Adenosylmethionine|Sirolimus|Soot|Streptozocin|Tacrolimus|Thiamine|Vincristine|Vitamin B 12	85.6	61
Kidney Failure, Chronic	MESH:D007676		Acetaminophen|alachlor|Atrazine|Cadmium|Calcitriol|Cidofovir|Cocaine|Copper|Curcumin|Doxorubicin|Drugs, Chinese Herbal|Enalapril|Folic Acid|Furosemide|Glucose|Hydrogen Peroxide|Ibuprofen|Ifosfamide|Indomethacin|Lead|Lithium|Losartan|Lovastatin|Malondialdehyde|Melatonin|Mesalamine|Methamphetamine|metolachlor|Nicorandil|Olmesartan Medoxomil|Paraquat|Permethrin|Phenacetin|Propylthiouracil|Selenium|S…	85.32	81
Colitis, Ulcerative	MESH:D003093		4-methylesculetin|6-formylindolo(3,2-b)carbazole|Acetic Acid|Azathioprine|Azoxymethane|biochanin A|bisphenol A|Capsaicin|cinnamaldehyde|Cyclosporine|daphnetin|Dextran Sulfate|Dinitrochlorobenzene|Drugs, Chinese Herbal|esculetin|Fatty Acids, Omega-3|geraniol|Gliclazide|hesperetin|Lipopolysaccharides|Malondialdehyde|Mesalamine|Methylene Blue|Methylprednisolone|notoginsenoside R1|Olmesartan Medoxomi…	84.95	148
Nephritis	MESH:D009393		Acetaminophen|Acrolein|Aldosterone|Azathioprine|Cadmium|Cefuroxime|cobaltous chloride|Dexamethasone|Diclofenac|Dietary Fats|Doxorubicin|Enalapril|Fish Oils|Gallic Acid|Gentamicins|(+)-JQ1 compound|Losartan|Mercuric Chloride|Mesalamine|Methylprednisolone|myricetin|Nitrofurantoin|Penicillamine|Propylthiouracil|Streptozocin|Sulfasalazine|Tetrachlorodibenzodioxin|tributyltin|trichostatin A|triptolide…	84.64	29
Leukemia	MESH:D007938		2,2-bis(bromomethyl)-1,3-propanediol|2-(4-morpholinyl)-8-phenyl-4H-1-benzopyran-4-one|2-amino-1-methyl-6-phenylimidazo(4,5-b)pyridine|alachlor|Arsenic Trioxide|Azathioprine|Benzene|Bortezomib|Calcitriol|Carmustine|Chlorambucil|Cisplatin|Curcumin|Cyclophosphamide|Decitabine|Doxorubicin|Fenretinide|Genistein|geraniol|Hexachlorocyclohexane|Hydrocortisone|Hydroxyurea|Ifosfamide|Imatinib Mesylate|kaem…	84.62	95
Hypothyroidism	MESH:D007037		3,4,5,3',4'-pentachlorobiphenyl|alachlor|Amiodarone|Ascorbic Acid|Bleomycin|Carbimazole|Chlorpyrifos|Cholesterol|Cocaine|Curcumin|Cyclophosphamide|DDT|Dimethyl Fumarate|Etoposide|Fatty Acids, Omega-3|Fenofibrate|Glyphosate|Hexachlorocyclohexane|Iron|Lithium|Malathion|Maneb|Nifedipine|Paraquat|Plant Extracts|Prednisolone|Propylthiouracil|S-Adenosylmethionine|Streptozocin|Sulfasalazine|Triiodothyro…	84.56	88
Bone Marrow Diseases	MESH:D001855		Arsenic Trioxide|Azathioprine|bardoxolone methyl|Benzene|Busulfan|Carbamazepine|Chlorambucil|Chlorpyrifos|Cisplatin|Colchicine|Cyclophosphamide|cypermethrin|Deferoxamine|Dexamethasone|Doxorubicin|Estradiol|Etoposide|Fluorouracil|Gemcitabine|hydroquinone|Ifosfamide|Isoniazid|Methotrexate|Paclitaxel|Penicillamine|Pesticides|Phenformin|Propylthiouracil|Resveratrol|Sulfasalazine|Tacrolimus|Tretinoin|…	84.35	71
Sepsis	MESH:D018805		2',4'-dihydroxy-6'-methoxy-3',5'-dimethylchalcone|alisol B 23-acetate|angelicae sinensis extract|Bleomycin|Capsaicin|Cisplatin|Colchicine|cordycepin|Creatinine|Curcumin|Cyclophosphamide|Dexamethasone|Doxorubicin|Erythromycin|Ethanol|Etoposide|Fluorouracil|Galactosamine|Gentamicins|ginsenoside Rg1|Ibuprofen|Ifosfamide|Indomethacin|Irinotecan|Isoflurane|Isoproterenol|lipopolysaccharide, E coli O55-…	84.12	76
Colorectal Neoplasms	MESH:D015179		1,2-Dimethylhydrazine|2-amino-1-methyl-6-phenylimidazo(4,5-b)pyridine|2-amino-3,8-dimethylimidazo(4,5-f)quinoxaline|4-biphenylamine|Acrolein|Air Pollutants|andrographolide|Antioxidants|Arsenic|Arsenic Trioxide|Azoxymethane|Berberine|bisphenol A|Calcitriol|Carmustine|celastrol|chromium hexavalent ion|Cisplatin|Copper|Decitabine|Dextran Sulfate|Dichlorodiphenyl Dichloroethylene|Dietary Fats|Dinopro…	83.87	131
Dementia	MESH:D003704		Air Pollutants|Cholesterol|Clozapine|Copper|Cortisone|Curcumin|Deferoxamine|Fluorouracil|Folic Acid|ginsenoside Rb1|ginsenoside Rg1|Iron|Isoniazid|Lead|Lithium|Mechlorethamine|Medroxyprogesterone Acetate|Methotrexate|Methylmercury Compounds|Nitric Oxide|Olanzapine|Particulate Matter|Pilocarpine|Polychlorinated Biphenyls|Progesterone|S-Adenosylmethionine|Scopolamine|Sertraline|Soot|Streptozocin|To…	83.43	49
Arthritis, Experimental	MESH:D001169		andrographolide|Apigenin|Arsenic Trioxide|Cadmium Chloride|Capsaicin|Carnitine|Carrageenan|Creatinine|Curcumin|cyanidin|Cyclosporine|deoxynivalenol|Dexamethasone|Diclofenac|Dinoprostone|Ethinyl Estradiol|Ibuprofen|Leflunomide|Luteolin|Mercuric Chloride|Methotrexate|Nitric Oxide|Nitrites|ochratoxin A|Penicillamine|phenethyl isothiocyanate|Plant Extracts|punicalagin|Resveratrol|Rosiglitazone|SCH 23…	83.08	45
Neuralgia	MESH:D009437		Antimycin A|Bortezomib|Cannabinoids|Capsaicin|Carbamazepine|cobaltiprotoporphyrin|Corn Oil|Cyclophosphamide|Cyclosporine|Desipramine|Dexamethasone|Diclofenac|Doxorubicin|Emodin|Formaldehyde|geraniol|Glucose|hesperetin|Ketamine|Ketoconazole|mangiferin|Methylprednisolone|morroniside|Oxaliplatin|Paclitaxel|Plant Extracts|Rosiglitazone|Rotenone|Silybin|Spironolactone|Streptozocin|Tacrolimus|Testoster…	82.58	61
Uterine Cervical Neoplasms	MESH:D002583		Air Pollutants|Arsenic Trioxide|Benzo(a)pyrene|bisphenol A|Bleomycin|Cisplatin|Cyclophosphamide|Diethylstilbestrol|Doxorubicin|Eugenol|Fenretinide|Fluorouracil|formononetin|Gemcitabine|Genistein|Humic Substances|Ifosfamide|indole-3-carbinol|ME-344|Methotrexate|naringin|Paclitaxel|Resveratrol|sodium arsenite|sulforaphane|tetrabromobisphenol A|Tetrachlorodibenzodioxin|Tobacco Smoke Pollution|Tretin…	82.58	57
Glomerulonephritis	MESH:D005921		Amiodarone|Azathioprine|beraprost|Calcitriol|Carbimazole|Cefuroxime|Cisplatin|Creatinine|Cyclophosphamide|Diclofenac|Diethylhexyl Phthalate|Doxorubicin|Drugs, Chinese Herbal|Enalapril|Furosemide|Homocysteine|Imatinib Mesylate|Indomethacin|Isoniazid|Lithium|Losartan|Mercuric Chloride|methylmercuric chloride|Methylprednisolone|naringenin|Nifedipine|ochratoxin A|Olmesartan Medoxomil|ophiopogonin D|P…	82.07	104
Hyperbilirubinemia	MESH:D006932		Aluminum Chloride|Benzene|Bilirubin|Bleomycin|Carbon Tetrachloride|Cisplatin|Cyclophosphamide|Cyclosporine|Dexamethasone|Dimethylnitrosamine|Etoposide|Gemcitabine|Lithium|Maneb|Melatonin|Metformin|Methotrexate|nonylphenol|Orlistat|Paclitaxel|perfluoro-n-nonanoic acid|propylene dichloride|Ritonavir|Trabectedin|Tretinoin|Troglitazone|Vincristine|Zinc Oxide|Zinc Sulfate	81	29
Ovarian Neoplasms	MESH:D010051		2-(4-morpholinyl)-8-phenyl-4H-1-benzopyran-4-one|9,10-Dimethyl-1,2-benzanthracene|Arsenic|Arsenic Trioxide|Benzene|bisphenol A|Bleomycin|Bortezomib|Busulfan|Cisplatin|Curcumin|Cyclophosphamide|Cyclosporine|Dactinomycin|Decitabine|Diethylnitrosamine|Diethylstilbestrol|Doxorubicin|Estradiol|Fenretinide|Fluorouracil|Gemcitabine|Genistein|Glutathione|Ifosfamide|Irinotecan|(+)-JQ1 compound|Luteolin|Me…	79.91	147
Papilloma	MESH:D010212		1,2-Dimethylhydrazine|4,4'-diaminodiphenylmethane|4-(5-benzo(1,3)dioxol-5-yl-4-pyridin-2-yl-1H-imidazol-2-yl)benzamide|9,10-Dimethyl-1,2-benzanthracene|Ammonium Chloride|Ascorbic Acid|Benzene|Benzo(a)pyrene|Butylated Hydroxyanisole|Butylated Hydroxytoluene|Cacodylic Acid|Capsaicin|Croton Oil|cumene hydroperoxide|Cyclophosphamide|diacerein|Dichloroacetic Acid|Diethylnitrosamine|Diuron|Dust|Ethylen…	79.9	47
Eye Diseases	MESH:D005128		Aluminum|Amiodarone|Cadmium|Carbamazepine|Carbon Monoxide|chloropicrin|Cisplatin|Cocaine|Curcumin|Cyclosporine|Deferoxamine|Estradiol|Fluoxetine|Formaldehyde|Lead|Lithium|Mercury|Mustard Gas|Particulate Matter|Penicillamine|perfluorooctane sulfonic acid|perfluorooctanoic acid|Plant Extracts|Polychlorinated Biphenyls|Silver|Smoke|Thimerosal|Vitamin B 12|Vitamin E|Zinc	79.54	27
Parkinson Disease, Secondary	MESH:D010302		1-Methyl-4-phenyl-1,2,3,6-tetrahydropyridine|Amiodarone|Atrazine|Benzo(a)pyrene|Buspirone|Carbamazepine|Carbon Monoxide|Chlorpromazine|Dichlorvos|Doxorubicin|Exenatide|Fluoxetine|geraniol|Levodopa|Lithium|Maneb|Manganese|Melatonin|Methamphetamine|Methotrexate|Nifedipine|Olanzapine|Oxidopamine|Paraquat|Pesticides|Pyridostigmine Bromide|Reserpine|Resveratrol|Ritonavir|Rotenone|saxagliptin|Sertralin…	79.35	112
Disseminated Intravascular Coagulation	MESH:D004211		Acetylcysteine|Amphetamine|Atorvastatin|Carbamazepine|Carmustine|Cisplatin|Clofibrate|Cocaine|Colchicine|Dexamethasone|Diethylstilbestrol|Dinoprostone|Edaravone|Estradiol|Heparin|Ibuprofen|Indomethacin|Isoniazid|Levodopa|Methamphetamine|Nicorandil|Olanzapine|Particulate Matter|Penicillamine|Phenformin|Prednisolone|Progesterone|propylene dichloride|Propylthiouracil|Rifampin|Sulfasalazine|Thalidomi…	78.98	58
Hypersensitivity	MESH:D006967		Acetylcysteine|Air Pollutants|Butylated Hydroxytoluene|Capsaicin|Carbamates|cinnamaldehyde|Cisplatin|Cyclophosphamide|Dexamethasone|Dextromethorphan|Diacetyl|Dinitrochlorobenzene|Environmental Pollutants|Ephedrine|Eugenol|Formaldehyde|galangin|geraniol|Heparin|mangiferin|Mercuric Chloride|Mercury|Methamphetamine|Methylprednisolone|nickel chloride|nickel sulfate|Paclitaxel|Paraquat|Particulate Mat…	78.9	48
Pancreatitis	MESH:D010195		2,2',4,4'-tetrabromodiphenyl ether|Acetaminophen|Amiodarone|Azathioprine|Carbamazepine|Carbimazole|Ceruletide|Choline|Clozapine|Cocaine|Colchicine|Cyclosporine|Dichlorvos|Dinoprostone|Edaravone|Ethanol|Fatty Acids, Nonesterified|Indomethacin|isoborneol|Isoniazid|Lipopolysaccharides|Melatonin|Mesalamine|Metformin|Olanzapine|Orlistat|Penicillamine|Phytoestrogens|Quercetin|Resveratrol|Rifampin|Riton…	78.66	79
Cocaine-Related Disorders	MESH:D019970		2-(4-morpholinyl)-8-phenyl-4H-1-benzopyran-4-one|Acetylcysteine|Amides|Amphetamine|anthranilic acid|Arachidonic Acid|Buspirone|Cadmium|Caffeine|Cannabidiol|Cannabinoids|Carbamazepine|Clozapine|Cocaine|Curcumin|Cycloheximide|Desipramine|Dietary Fats|epigallocatechin gallate|Estradiol|Ethanol|Fatty Acids, Omega-3|Fluoxetine|ginsenoside Rb1|Hydrocortisone|(+)-JQ1 compound|Ketanserin|Ketoconazole|Lev…	78.62	801
Rhabdomyolysis	MESH:D012206		4-phenylenediamine|Acetaminophen|Amiodarone|Amphetamine|Atorvastatin|Bezafibrate|ciprofibrate|Cocaine|Colchicine|Cyclophosphamide|Cyclosporine|Diclofenac|Ephedrine|Erythromycin|Ethanol|Fenofibrate|Furosemide|Gemcitabine|Hydrocortisone|Isoflurane|Isoniazid|Lithium|Lovastatin|Methamphetamine|Methylprednisolone|Mirtazapine|nefazodone|Omeprazole|Penicillamine|Prednisolone|Ritonavir|Rosuvastatin Calci…	78.62	109
Urticaria	MESH:D014581		Acetaminophen|Caffeine|Carbamazepine|Carbimazole|Cefuroxime|cinnamaldehyde|Dexamethasone|diacerein|Diatrizoate Meglumine|Diclofenac|Dimethyl Sulfoxide|Doxorubicin|Etoposide|Eugenol|Fluoxetine|Formaldehyde|Furosemide|Hydrocortisone|Ibuprofen|Indomethacin|iodoform|Iron-Dextran Complex|Ketoconazole|Lactic Acid|Lansoprazole|Losartan|Lovastatin|Meloxicam|Methylprednisolone|Nifedipine|nimesulide|Nitrof…	78.25	41
Ischemia	MESH:D007511		alpha-Tocopherol|Antimycin A|Bleomycin|Carmustine|Chlorpromazine|Cisplatin|Cocaine|Copper|Deferoxamine|Diatrizoate Meglumine|Diethylstilbestrol|Edaravone|Ethanol|Exenatide|Fluorouracil|Gallic Acid|Gemcitabine|Glucose|Heparin|Hydrogen Peroxide|Indomethacin|Isoproterenol|Malondialdehyde|mangiferin|morin|Nifedipine|Nitroprusside|Oxygen|Penicillins|Propylthiouracil|Resveratrol|Rosiglitazone|Silver Co…	77.96	73
Gait Disorders, Neurologic	MESH:D020233		1-bromopropane|1-Methyl-4-phenyl-1,2,3,6-tetrahydropyridine|Acrylamide|allyl sulfide|Amiodarone|Amphetamine|Bromocriptine|Carbamazepine|Carbon Disulfide|diallyl trisulfide|Dichlorvos|Edaravone|Fluoxetine|Ketamine|Levodopa|Lithium|Mesalamine|Metformin|Methamphetamine|Methotrexate|Mirtazapine|Oxidopamine|Paclitaxel|Pesticides|Simvastatin|Tacrolimus|Tropisetron|Valproic Acid|Vincristine|Vitamin E	77.91	52
Neovascularization, Pathologic	MESH:D009389		arsenite|Cadmium|Chalcones|Chlorpyrifos|chromium hexavalent ion|Cisplatin|Copper|Estradiol|Eugenol|Fluorouracil|geraniol|Hexachlorobenzene|lenvatinib|Lithium|Methotrexate|Orlistat|Oxygen|Penicillamine|Pilocarpine|Resveratrol|Silver Compounds|Simvastatin|Sirolimus|sodium arsenite|tetrathiomolybdate|Thalidomide|Trinitrobenzenesulfonic Acid|Troglitazone|Vorinostat	77.35	31
Retinal Diseases	MESH:D012164		2-(2-amino-3-methoxyphenyl)-4H-1-benzopyran-4-one|Antimycin A|astragaloside A|Benzo(a)pyrene|Blood Glucose|Cadmium Chloride|Carbamazepine|Carmustine|Chlorpromazine|Cisplatin|cobaltiprotoporphyrin|Cocaine|cyanidin|Cyclophosphamide|Deferoxamine|Ethanol|Galactose|Iron|Kainic Acid|lead acetate|Methamphetamine|Methylprednisolone|Oxygen|palbinone|Penicillamine|Resveratrol|rhapontin|Rotenone|sodium arse…	77.26	38
Alopecia	MESH:D000505		Amiodarone|Atorvastatin|Busulfan|Calcitriol|Capsaicin|Cisplatin|Cocaine|Colchicine|Cyclophosphamide|Cyproterone Acetate|Doxorubicin|Estradiol|Etoposide|Fluorouracil|Gemcitabine|Heparin|Ifosfamide|manganese chloride|Melatonin|Methotrexate|Omeprazole|Oxaliplatin|Paclitaxel|Phenobarbital|Simvastatin|Tacrolimus|Tretinoin|tributyltin|triptolide|Tropisetron|Valproic Acid|Verapamil|Vincristine|Zinc|Zole…	77.01	99
Cataract	MESH:D002386		Acetaminophen|Adenosine Triphosphate|Amiodarone|Ascorbic Acid|Copper|Deferoxamine|Doxorubicin|Ethanol|Folic Acid|Glucose|Homocysteine|Hydrogen Peroxide|Losartan|Luteolin|Melatonin|Mercury|Metformin|Methamphetamine|Methylprednisolone|naphthalene|Particulate Matter|pimagedine|Polycyclic Aromatic Hydrocarbons|Rotenone|Simvastatin|Sodium Selenite|Streptozocin|Thiamine|Thioctic Acid|Tobacco Smoke Poll…	76.3	30
Respiratory Hypersensitivity	MESH:D012130		1,4-naphthoquinone|4,4',4''-(4-propyl-((1)H)-pyrazole-1,3,5-triyl) tris-phenol|Acetaminophen|Acrolein|AG 1879|Air Pollutants|alpha-Tocopherol|Capsaicin|Chlorpyrifos|Dexamethasone|diisononyl phthalate|Dinitrochlorobenzene|Dust|Estradiol|Formaldehyde|Genistein|isophorone diisocyanate|Lipopolysaccharides|Meloxicam|naringin|Ovalbumin|Ozone|Particulate Matter|Penicillins|perfluorooctanoic acid|Prednis…	75.88	35
Lupus Erythematosus, Systemic	MESH:D008180		Amiodarone|Azathioprine|Carbamazepine|Chlorambucil|Chlorpromazine|Cocaine|Cyclophosphamide|Diclofenac|Estradiol|Folic Acid|Homocysteine|Ibuprofen|Indomethacin|Isoniazid|Melatonin|Methotrexate|Methylprednisolone|Nitrofurantoin|Nitrogen Mustard Compounds|Particulate Matter|Penicillamine|Prednisolone|Propylthiouracil|Ranitidine|Rifampin|Silicon Dioxide|Sulfasalazine|Tacrolimus|Thalidomide|Thiobarbit…	75.67	83
Coronary Artery Disease	MESH:D003324		Air Pollutants|Amiodarone|Arsenic|Atorvastatin|Bezafibrate|bisphenol A|Bleomycin|Cadmium|Carbamazepine|Carbon Disulfide|Cholecalciferol|Cisplatin|Cocaine|Creatinine|Cyproterone Acetate|Enalapril|Estradiol|Fatty Acids, Omega-3|Fenofibrate|Furosemide|Glyburide|Heparin|Homocysteine|Lead|lipoxin A4|Lovastatin|Mercury|Nifedipine|Nitric Oxide|Particulate Matter|perfluorooctane sulfonic acid|Plant Prepa…	75.51	78
Glomerulosclerosis, Focal Segmental	MESH:D005923		1,3-dimethylthiourea|2,3,5,4'-tetrahydroxystilbene 2-O-glucopyranoside|alpha-Tocopherol|Caffeine|Creatinine|Cyclophosphamide|Cyclosporine|Deferoxamine|Dexamethasone|Dietary Fats|Doxorubicin|Drugs, Chinese Herbal|Enalapril|Eplerenone|Ethanol|Ibuprofen|Indomethacin|Lithium|Losartan|Methylprednisolone|obeticholic acid|Pioglitazone|Probucol|Propylthiouracil|Reserpine|Sirolimus|Spironolactone|Streptoz…	75.47	59
Psychoses, Substance-Induced	MESH:D011605		Amphetamine|Ascorbic Acid|Bromocriptine|Caffeine|Cannabidiol|Carbamazepine|Carbimazole|Cefuroxime|Chlorpromazine|Clozapine|Cocaine|Cortisone|Desipramine|Dexamethasone|Dextromethorphan|Ephedrine|Erythromycin|Ethanol|Fluoxetine|Ibuprofen|Ifosfamide|Indomethacin|Isoniazid|Ketamine|Lansoprazole|Levodopa|Lithium|Methamphetamine|Methylprednisolone|Nitrofurantoin|Nitroprusside|Olanzapine|Omeprazole|Oxid…	75.18	207
Placenta Diseases	MESH:D010922		9,10-Dimethyl-1,2-benzanthracene|Benzo(a)pyrene|Betaine|bisphenol A|Cadmium Chloride|Caffeine|Cholecalciferol|Choline|Cocaine|cyfluthrin|Emodin|Folic Acid|Lipopolysaccharides|Nifedipine|nonylphenol|Particulate Matter|Quercetin|Tetrachlorodibenzodioxin|tributyltin|Tunicamycin|Vehicle Emissions|Vitamin B 12|Volatile Organic Compounds	75.14	18
Angioedema	MESH:D000799		4-phenylenediamine|Acetaminophen|Acetylcysteine|Amiodarone|Azathioprine|Bezafibrate|Calcitriol|Carbamazepine|Clozapine|Cocaine|Desipramine|Diclofenac|Doxorubicin|Enalapril|Ethinyl Estradiol|Fluorouracil|Fluoxetine|Hydrocortisone|Ibuprofen|Indomethacin|Ketoconazole|Losartan|Lovastatin|Mesalamine|Methotrexate|Methylprednisolone|Nifedipine|nimesulide|Olmesartan Medoxomil|Omeprazole|Oxygen|Penicillin…	73.8	109
Pulmonary Embolism	MESH:D011655		beraprost|Bleomycin|Chlorpromazine|cinnamaldehyde|Clozapine|Cyclophosphamide|Cyclosporine|Cyproterone Acetate|Dexamethasone|Diethylstilbestrol|Doxorubicin|Ethinyl Estradiol|Etoposide|Fluoxetine|Gentamicins|Heparin|Letrozole|Malondialdehyde|Medroxyprogesterone Acetate|Methotrexate|Mirtazapine|Mustard Gas|Nifedipine|Nitroprusside|Olanzapine|Paclitaxel|Particulate Matter|Prednisolone|Ritonavir|Tadal…	73.74	96
Hypoxia	MESH:D000860		6-hydroxy-2,5,7,8-tetramethylchroman-2-carboxylic acid|Acetaminophen|acetovanillone|Arsenic Trioxide|Bleomycin|Chlorpromazine|cobaltous chloride|Copper Sulfate|Deferoxamine|Diacetyl|Dietary Fats|Enalapril|Fluorouracil|Gallic Acid|Gemcitabine|Glucose|Heparin|Hydrochloric Acid|Hydrogen Peroxide|Indomethacin|Isoflurane|Isoproterenol|Ketamine|Lipopolysaccharides|Mustard Gas|Nitric Oxide|Nitroprusside…	73.37	45
Respiratory Insufficiency	MESH:D012131		Acetaminophen|Acrolein|Air Pollutants|Amiodarone|amitraz|Arsenic Trioxide|Bleomycin|Carbon Monoxide|Chlorambucil|Chlorpromazine|Clozapine|Cocaine|Colchicine|Curcumin|Dexmedetomidine|Dichlorvos|Edaravone|Ephedrine|Hydrocortisone|Hydrogen Sulfide|Isoflurane|Isoproterenol|Ketamine|Lipopolysaccharides|Methotrexate|Methylprednisolone|Mustard Gas|Nitrofurantoin|Olanzapine|Oxygen|Paraquat|Penicillamine|…	73.13	43
Thyroid Neoplasms	MESH:D013964		1,2-Dimethylhydrazine|2,2-bis(bromomethyl)-1,3-propanediol|2-(2-chloro-4-iodophenylamino)-N-cyclopropylmethoxy-3,4-difluorobenzamide|2-Acetylaminofluorene|4,4'-diaminodiphenylmethane|Acrylamide|alachlor|Arsenic Trioxide|bisphenol A|Butylated Hydroxytoluene|Complex Mixtures|Copper|Decitabine|Diethylhexyl Phthalate|Diethylnitrosamine|Doxorubicin|Exenatide|Imatinib Mesylate|Indomethacin|lenvatinib|L…	73	47
Massive Hepatic Necrosis	MESH:D047508		1-bromopropane|1-Naphthylisothiocyanate|Acetaminophen|Blood Glucose|Carbon Tetrachloride|Estradiol|Galactosamine|Glycyrrhetinic Acid|Ketoconazole|Levetiracetam|lipopolysaccharide, E coli O55-B5|lipopolysaccharide, Escherichia coli O111 B4|Lipopolysaccharides|Monocrotaline|obeticholic acid|Orlistat|Oxygen|Phenobarbital|pirinixic acid|pregna-4,17-diene-3,16-dione|Rifampin|Silymarin|Sulfasalazine|Tr…	72.69	21
Pre-Eclampsia	MESH:D011225		Air Pollutants|Arsenic|bisphenol A|Cadmium|Diethylhexyl Phthalate|Diethylstilbestrol|Estradiol|Heparin|Homocysteine|Iron|Lead|Lipopolysaccharides|lipoxin A4|Malondialdehyde|Metformin|Nifedipine|Oxazepam|Oxygen|Particulate Matter|perfluorobutanesulfonic acid|perfluorodecanoic acid|perfluorooctane sulfonic acid|Pesticides|Phenobarbital|Resveratrol|Sodium Glutamate|Vehicle Emissions|Vitamin E|Zinc	72.67	26
Delirium	MESH:D003693		abrine|Amiodarone|Bromocriptine|Carbamazepine|Chlorpromazine|Clozapine|Cocaine|Cyclosporine|Desipramine|Dexamethasone|Dexmedetomidine|Dextromethorphan|Diclofenac|Ethanol|Fluoxetine|Furosemide|Ibuprofen|Ifosfamide|Indomethacin|Isoflurane|Ketamine|Levetiracetam|Levodopa|Lithium|Methamphetamine|Methotrexate|Nifedipine|Nitroprusside|Olanzapine|Omeprazole|Pilocarpine|Plant Extracts|Ranitidine|Scopolam…	72.59	112
Vasculitis, Leukocytoclastic, Cutaneous	MESH:D018366		Acetaminophen|Amiodarone|Azathioprine|Bortezomib|Carbamazepine|Carbimazole|Clozapine|Cyclophosphamide|Enalapril|Formaldehyde|Furosemide|Gentamicins|Heparin|Ibuprofen|Indomethacin|Iron-Dextran Complex|Lithium|Losartan|Metformin|Methotrexate|Methylprednisolone|Olanzapine|Omeprazole|Orlistat|Penicillins|Plant Preparations|Prednisolone|Propylthiouracil|Rifampin|Sirolimus|Sulfasalazine|Thalidomide|Val…	72.44	70
Atrioventricular Block	MESH:D054537		Adenosine Triphosphate|Amiodarone|Arsenic Trioxide|Atorvastatin|Bilirubin|bisphenol A|Caffeine|Calcium|Carbamazepine|Carteolol|Chlorpromazine|Cocaine|Cyclophosphamide|Desipramine|Diatrizoate Meglumine|Doxorubicin|Ephedrine|Erythromycin|Ethanol|Fluorouracil|Formaldehyde|Furosemide|Heparin|Isoproterenol|Lithium|Methamphetamine|Omeprazole|Paclitaxel|Pilocarpine|Pyridostigmine Bromide|Ranitidine|Tea|…	72.43	78
Bone Diseases	MESH:D001847		Aluminum Chloride|Ascorbic Acid|Cadmium|Calcitriol|Calcium|chromium hexavalent ion|Cocaine|cyanidin|Deferoxamine|Dietary Fats|Fluorides|Furosemide|Lead|lead acetate|Letrozole|mangiferin|Methotrexate|Monocrotophos|Phenobarbital|Potassium Dichromate|Pregnenolone Carbonitrile|Rotenone|Sodium Fluoride|Streptozocin|Tacrolimus|Tetrachlorodibenzodioxin|Zinc	72.42	33
Nephrotic Syndrome	MESH:D009404		allyl sulfide|Amiodarone|Atorvastatin|Auranofin|Azathioprine|Chlorambucil|Cyclophosphamide|Cyclosporine|Diclofenac|Dinoprostone|Doxorubicin|Ethanol|Furosemide|Gold|Ibuprofen|Indomethacin|Iron|Ketamine|Lithium|Losartan|Mercuric Chloride|Mercury|Mesalamine|Methylprednisolone|Nitrogen Mustard Compounds|Penicillamine|pimagedine|Prednisolone|Probucol|Rifampin|Simvastatin|Sirolimus|Sulfasalazine|Thalid…	72.22	144
Cerebral Infarction	MESH:D002544		Amiodarone|Amphetamine|Blood Glucose|Bromocriptine|Caffeine|Cilostazol|Cisplatin|Cocaine|Dexamethasone|diosmetin|Doxorubicin|Edaravone|Enalapril|Estradiol|Ethinyl Estradiol|Fluorouracil|Furosemide|Heparin|Ifosfamide|Methamphetamine|Methotrexate|Nifedipine|Nitroprusside|Oxygen|Pilocarpine|Progesterone|Resveratrol|Rifampin|Tacrolimus|Thalidomide	72.21	53
Feeding and Eating Disorders	MESH:D001068		2-chloro-5-nitrobenzanilide|allyl isothiocyanate|Amphetamine|Artesunate|Cannabidiol|Capsaicin|Carbimazole|Chlorpromazine|Cisplatin|Clozapine|deoxynivalenol|Dichlorvos|diphenyldiselenide|Ethanol|Ethinyl Estradiol|Exenatide|Fluoxetine|Hexachlorocyclohexane|Hydroxyurea|Lovastatin|Nifedipine|Olanzapine|Particulate Matter|Penicillamine|pirinixic acid|Rosiglitazone|Sodium Glutamate|Tetrachlorodibenzodi…	72.2	27
Coronary Disease	MESH:D003327		Arsenic|Ascorbic Acid|Atorvastatin|bisphenol A|Caffeine|Cholesterol|Clofibrate|Cocaine|Docosahexaenoic Acids|Eicosapentaenoic Acid|Ephedrine|Fluorouracil|Fluvastatin|Fructose|Isoflurane|Medroxyprogesterone Acetate|Methylmercury Compounds|Nifedipine|Ozone|Particulate Matter|Pesticides|Phytoestrogens|Probucol|Resveratrol|Selenium|Simvastatin|Smoke|Soot|Testosterone|Thioctic Acid|Tobacco Smoke Pollu…	72.17	51
Occupational Diseases	MESH:D009784		1,2,3-trichloropropane|2,4-dinitrotoluene|2,6-dinitrotoluene|4,4'-diaminodiphenylmethane|Arsenic|Benzene|Cadmium|Carbon Disulfide|Chromium|chromium hexavalent ion|Cobalt|Diacetyl|ethylene dichloride|Formaldehyde|Glutathione|Hexachlorocyclohexane|Hydrochloric Acid|hydroquinone|Lead|Manganese|Metals|Methamphetamine|Polycyclic Aromatic Hydrocarbons|Polyvinyl Chloride|propylene dichloride|raspberry k…	71.74	49
Stomach Diseases	MESH:D013272		3,4,3',4'-tetrachlorobiphenyl|Acetaminophen|Arsenic|Blood Glucose|Bromocriptine|Butylated Hydroxytoluene|Caffeine|Colchicine|Dexamethasone|Diclofenac|Ethanol|Fluorouracil|Glutathione|Hemin|Hydrochloric Acid|Indomethacin|Lansoprazole|Lipopolysaccharides|Omeprazole|Oxygen|Phenacetin|Quercetin|Ranitidine|Resveratrol|T-2 Toxin|Taurocholic Acid|tricarbonyldichlororuthenium (II) dimer|Zidovudine|zinc p…	71.74	36
Reflex, Abnormal	MESH:D012021		2-(2-amino-3-methoxyphenyl)-4H-1-benzopyran-4-one|2,4,5,2',4',5'-hexachlorobiphenyl|Acrolein|Butyric Acid|Capsaicin|Chlorpromazine|Clorgyline|Clozapine|Cocaine|Colchicine|Cyclophosphamide|DDT|Doxorubicin|Ethanol|Heparin|Indomethacin|Lithium|Meloxicam|Mesalamine|Methotrexate|Nifedipine|Nitrofurantoin|Omeprazole|Paclitaxel|Pesticides|Phenobarbital|Propylthiouracil|Ranitidine|Reserpine|Scopolamine|S…	71.64	82
Bipolar Disorder	MESH:D001714		Acetylcysteine|Amphetamine|Bromocriptine|Buspirone|Caffeine|Cannabidiol|Carbamazepine|Chlorpromazine|Clorgyline|Clozapine|Cocaine|Cyclosporine|Desipramine|Dexamethasone|Dextromethorphan|Erythromycin|Ethanol|Fluoxetine|Folic Acid|Hydrocortisone|Ifosfamide|Indomethacin|Isoniazid|Levetiracetam|Levodopa|Lithium|Lithium Chloride|Melatonin|Methamphetamine|Methylprednisolone|Mirtazapine|nefazodone|Olanz…	71.38	351
Respiratory Tract Diseases	MESH:D012140		Air Pollutants|Aluminum|Arsenic|Carbon Monoxide|Chlorpyrifos|Dichlorvos|Doxorubicin|Dust|Hydrochloric Acid|hydroquinone|Ketamine|lipopolysaccharide, Escherichia coli O111 B4|Malathion|Manganese|Methamphetamine|Mustard Gas|Ovalbumin|Ozone|Particulate Matter|Pesticides|Plant Extracts|Resveratrol|Smoke|Soot|Tobacco Smoke Pollution|Vehicle Emissions|Vitamin D|Zinc	70.92	62
Aneuploidy	MESH:D000782		Benzene|bisphenol A|butylbenzyl phthalate|Cadmium Chloride|Chlorambucil|Colchicine|DEET|Dibutyl Phthalate|Dichlorodiphenyl Dichloroethylene|Diethylhexyl Phthalate|Diethylnitrosamine|diethyl phthalate|Diethylstilbestrol|Estradiol|Mercury|mono-(2-ethylhexyl)phthalate|monobutyl phthalate|Paclitaxel|perfluorodecanoic acid|Permethrin|Phenobarbital|Piperonyl Butoxide|Polychlorinated Biphenyls|Potassium…	70.75	16
Arthritis, Rheumatoid	MESH:D001172		Acetaminophen|Air Pollutants|Arsenic Trioxide|Auranofin|Azathioprine|Cadmium|Chlorambucil|Curcumin|Cyclophosphamide|Cyclosporine|deoxynivalenol|Dexamethasone|Diclofenac|Dinoprostone|Edaravone|Enalapril|Glyphosate|Gold|Hydrocortisone|Indomethacin|Lead|Leflunomide|Maneb|Meloxicam|Methotrexate|Methylprednisolone|Nitrites|ochratoxin A|Oxygen|oxymatrine|Ozone|Penicillamine|Pesticides|Plant Extracts|Pr…	70.64	407
Anemia, Aplastic	MESH:D000741		Azathioprine|Benzene|Busulfan|Carbamazepine|Carbimazole|Clozapine|Cyclophosphamide|Cyclosporine|Dexamethasone|Diclofenac|Doxorubicin|Drugs, Chinese Herbal|Fluorouracil|Fluoxetine|Folic Acid|Ginsenosides|Gold|Hexachlorocyclohexane|Ibuprofen|Indomethacin|Isoniazid|Ketoconazole|Lithium|Mesalamine|Methotrexate|Methylprednisolone|Nifedipine|Nitrofurantoin|Penicillamine|Phenobarbital|Propylthiouracil|R…	70.29	90
Tachycardia, Ventricular	MESH:D017180		Acetaminophen|Adenosine Triphosphate|Amiodarone|Arsenic Trioxide|Benzene|bisphenol S|Bromocriptine|Caffeine|Calcium|Carbamazepine|Chlorpromazine|Cocaine|Desipramine|Diatrizoate Meglumine|Doxorubicin|Ephedrine|Erythromycin|Estradiol|Ethanol|Fluorouracil|Isoflurane|Isoproterenol|Ketamine|Ketoconazole|Magnesium Chloride|Methamphetamine|Nicorandil|Nitroprusside|Olanzapine|Omeprazole|Ozone|Paclitaxel|…	69.94	159
Lymphoma	MESH:D008223		2-amino-1-methyl-6-phenylimidazo(4,5-b)pyridine|9,10-Dimethyl-1,2-benzanthracene|Antineoplastic Agents|Azathioprine|Benzene|Benzo(a)pyrene|Bleomycin|Bortezomib|Cacodylic Acid|Calcitriol|Carbamazepine|Carmustine|Chlorambucil|Cisplatin|Curcumin|Cycloheximide|Cyclophosphamide|Decitabine|Dexamethasone|Diethylstilbestrol|Doxorubicin|Etoposide|Ifosfamide|Lovastatin|Methotrexate|Methylprednisolone|Nitri…	69.92	74
Dermatitis, Atopic	MESH:D003876		Biological Products|Butylated Hydroxyanisole|Butylated Hydroxytoluene|Capsaicin|Chromium|Coal Tar|cordycepin|Cyclophosphamide|Dexamethasone|Diethylhexyl Phthalate|diisononyl phthalate|Dinitrochlorobenzene|Dinitrofluorobenzene|Dust|Formaldehyde|Ketoconazole|Lead|monobutyl phthalate|Ovalbumin|Ozone|Particulate Matter|Phenylmercuric Acetate|Piperonyl Butoxide|pirinixic acid|Plant Extracts|Prednisolo…	69.7	35
Leukocytosis	MESH:D007964		Acetylcysteine|Amiodarone|Arsenic Trioxide|Carbamazepine|Clozapine|Cocaine|Diatrizoate Meglumine|Dichlorvos|Dinoprostone|Doxorubicin|Erythromycin|Hydroxyurea|Indomethacin|Irinotecan|Lipopolysaccharides|Lithium|Malathion|nonylphenol|Ozone|Propylthiouracil|Rifampin|Silicon Dioxide|sodium arsenite|Sulfasalazine|Thalidomide|titanium dioxide|Tretinoin	69.7	41
Fetal Weight	MESH:D020567		Atrazine|bisphenol A|Cadmium|Caffeine|Cannabidiol|Carbon Monoxide|Curcumin|cyfluthrin|Dexamethasone|Dibutyl Phthalate|Diethylhexyl Phthalate|Emodin|Ethanol|Lithocholic Acid|nonylphenol|Pesticides|Quercetin|Selenium|Smoke|tributyltin|Trichloroethylene|Tunicamycin|Zearalenone	69.5	27
Genital Diseases, Male	MESH:D005832		Allethrins|Atrazine|Caffeine|Chlorpyrifos|Dibutyl Phthalate|Diethylhexyl Phthalate|Diethylstilbestrol|diisobutyl phthalate|diisodecyl phthalate|diisononyl phthalate|fenvalerate|Flutamide|Folic Acid|Manganese|Medroxyprogesterone Acetate|Methylmercury Compounds|pentabromodiphenyl ether|Sodium Fluoride|Testosterone|Tetrachlorodibenzodioxin|Thalidomide|Vehicle Emissions|vinclozolin	69.5	20
Myocardial Reperfusion Injury	MESH:D015428		Acetylcysteine|angelicae sinensis extract|Atorvastatin|Auranofin|Blood Glucose|Calcium|Carnitine|Chromium|Cocaine|Deferoxamine|epigallocatechin gallate|Estradiol|Fluvastatin|Genistein|geraniol|ginsenoside Rg1|Glucose|Heparin|Iron|Isoflurane|Lithium|Losartan|Malondialdehyde|Nitric Oxide|notoginsenoside R1|Oxygen|Particulate Matter|Pioglitazone|pirinixic acid|Quercetin|Resveratrol|Rosiglitazone|Ros…	69.22	48
Arthralgia	MESH:D018771		Acetaminophen|Azathioprine|Carbamazepine|Carbimazole|Cisplatin|Cocaine|Cyclosporine|Doxorubicin|Enalapril|Ibuprofen|Indomethacin|Iron-Dextran Complex|Isoniazid|Lead|Levodopa|Lovastatin|Mesalamine|Methotrexate|Methylprednisolone|Nitrofurantoin|Omeprazole|Orlistat|Paclitaxel|Prednisolone|Propylthiouracil|Rifampin|Simvastatin|Sulfasalazine|Tacrolimus|Vitamin D	68.98	87
Cough	MESH:D003371		2-butenal|Acrolein|Air Pollutants|allyl isothiocyanate|Amiodarone|Arsenic|Camphor|Capsaicin|Carbon Monoxide|cinnamaldehyde|Clozapine|Cocaine|Deferoxamine|Dextromethorphan|Dinoprostone|Drugs, Chinese Herbal|Enalapril|Formaldehyde|Gentamicins|Hydrochloric Acid|Isoflurane|Losartan|Methotrexate|Mustard Gas|naringin|Particulate Matter|Plant Extracts|propylene dichloride|Soot|Tobacco Smoke Pollution|Ve…	68.92	54
Azotemia	MESH:D053099		Acetaminophen|Amiodarone|Azathioprine|Cisplatin|Cyclophosphamide|Cyclosporine|Diclofenac|Doxorubicin|Enalapril|Fluorouracil|Furosemide|Gentamicins|Gliclazide|Ibuprofen|Indomethacin|Methamphetamine|Methotrexate|Methylprednisolone|Nitroprusside|Omeprazole|Penicillins|Phosphates|Quercetin|Rifampin|Simvastatin|Streptozocin|Tacrolimus|Vincristine	68.58	35
Mitochondrial Diseases	MESH:D028361		2,3,5,4'-tetrahydroxystilbene 2-O-glucopyranoside|Bezafibrate|Cadmium|caffeic acid phenethyl ester|Calcium|Carnitine|Clofibrate|Copper|diphenyldiselenide|Doxorubicin|Drugs, Chinese Herbal|Ifosfamide|Indomethacin|Isoproterenol|Mercury|Pilocarpine|Plant Extracts|Progesterone|Quercetin|Resveratrol|Rosiglitazone|Rotenone|Rutin|Sertraline|Thioctic Acid|Tolcapone|Valproic Acid|Zidovudine	68.58	47
Respiratory Sounds	MESH:D012135		Air Pollutants|alachlor|Arsenic|Atrazine|Carbon Monoxide|Chlorpyrifos|cyfluthrin|Dichlorvos|diisodecyl phthalate|Dust|Furosemide|Glyphosate|Hydrochloric Acid|Hydrogen Sulfide|Levodopa|Malathion|Methylprednisolone|metolachlor|Paraquat|Particulate Matter|Penicillins|Permethrin|Pesticides|Pyrethrins|Soot|Tobacco Smoke Pollution|Vehicle Emissions|Vincristine	67.71	42
Glioma	MESH:D005910		2-(4-morpholinyl)-8-phenyl-4H-1-benzopyran-4-one|alpha-Tocopherol|Apigenin|Arsenic Trioxide|Ascorbic Acid|Bortezomib|caffeic acid phenethyl ester|Calcitriol|Camptothecin|Carmustine|Chlorpromazine|Cisplatin|Cyclophosphamide|Dexamethasone|Etoposide|Fluorouracil|Ginsenosides|Imatinib Mesylate|Indomethacin|Irinotecan|mangiferin|Methionine|Methotrexate|N-acetylsphingosine|Paclitaxel|Pesticides|Quercet…	67.04	58
Long QT Syndrome	MESH:D008133		Acetaminophen|Acetylcysteine|Amiodarone|anethole|Arsenic Trioxide|Ascorbic Acid|Azathioprine|baicalin|Caffeine|Carbamazepine|Chlorpromazine|Cholesterol, Dietary|Clozapine|Cocaine|crocin|dapagliflozin|Desipramine|Dexmedetomidine|Dietary Fats|Doxorubicin|Erythromycin|Ethanol|Eugenol|Fluoxetine|geraniol|Glyburide|Hydrocortisone|Imatinib Mesylate|Isoproterenol|Ketoconazole|Mirtazapine|nefazodone|Nife…	66.91	126
Pregnancy Complications	MESH:D011248		3,4,5,3',4'-pentachlorobiphenyl|Acetaminophen|Adenosine Triphosphate|Amphetamine|Atrazine|Carbamazepine|Carbon Disulfide|Chlorpromazine|Cocaine|cypermethrin|Decitabine|Diethylstilbestrol|Glyphosate|Lithium|Methotrexate|metolachlor|Nitrofurantoin|Polychlorinated Biphenyls|Progesterone|Rimonabant|Tetrachlorodibenzodioxin|Tobacco Smoke Pollution|Valproic Acid|vinclozolin|Zearalenone	66.91	29
Optic Nerve Diseases	MESH:D009901		Amiodarone|Cadmium Chloride|Carmustine|Cisplatin|Cocaine|Colchicine|Copper|Deferoxamine|Ethanol|ferrous sulfate|Fluorouracil|Folic Acid|gallium nitrate|Isoniazid|lead acetate|Methamphetamine|Methotrexate|Methylene Blue|Paclitaxel|Penicillamine|Rotenone|sodium arsenite|Tacrolimus|Vincristine	66.54	46
Cardiovascular Abnormalities	MESH:D018376		3,4,5,3',4'-pentachlorobiphenyl|Acetylcysteine|Air Pollutants|aristolochic acid I|Arsenic|Ascorbic Acid|Cadmium Chloride|Dexamethasone|Dichloroacetic Acid|Diethylstilbestrol|Folic Acid|Indomethacin|Lithium|Methotrexate|Nifedipine|Particulate Matter|Plant Extracts|Propylthiouracil|Smoke|Tetrachlorodibenzodioxin|Tretinoin|Valproic Acid|Verapamil|Vitamin E|Volatile Organic Compounds|Zidovudine	66.46	26
Myositis	MESH:D009220		Amiodarone|Atorvastatin|Bezafibrate|Carbamazepine|Carbimazole|Cisplatin|Clofibrate|Dexamethasone|Doxorubicin|Fluoxetine|Hydroxyurea|Lovastatin|Metformin|Methotrexate|nefazodone|Penicillamine|Prednisolone|Progesterone|Propylthiouracil|Simvastatin|Tacrolimus|Tretinoin|Troglitazone	66.45	38
Pleural Effusion	MESH:D010996		Amiodarone|Arsenic Trioxide|Azathioprine|Bromocriptine|Carmustine|Carrageenan|Clozapine|Cyclophosphamide|Dexamethasone|Doxorubicin|Ibuprofen|Indomethacin|Lipopolysaccharides|Methotrexate|Methylprednisolone|Nitrofurantoin|Oxygen|Pertussis Toxin|Prednisolone|Sulfasalazine|Thalidomide|Tretinoin|Valproic Acid	66.45	37
Muscular Atrophy	MESH:D009133		AKT activator SC79|Amiodarone|Arsenic Trioxide|Chromium|Cisplatin|Clofibrate|Cocaine|Colchicine|Deferoxamine|Dexamethasone|Dietary Fats|Hydrocortisone|Irinotecan|Mesalamine|Methylprednisolone|Mifepristone|Prednisolone|Quercetin|Resveratrol|Rifampin|Simvastatin|Testosterone|triptolide|Vincristine|Vitamin B 12|Vitamin E|Zidovudine	65.89	57
Prostatic Hyperplasia	MESH:D011470		4-dichlorobenzene|bisphenol A|bisphenol S|Cadmium|Calcitriol|Chlorpyrifos|chrysin|cinnamaldehyde|cordycepin|Cyproterone Acetate|Estradiol|Ethinyl Estradiol|Flutamide|Genistein|Lead|mangiferin|Metformin|ONO-8430506|Plant Extracts|Prazosin|pyrrolidine dithiocarbamic acid|Resveratrol|Silymarin|Testosterone|Tetrachlorodibenzodioxin	65.8	38
Hyponatremia	MESH:D007010		Amiodarone|Buspirone|Carbamazepine|Cisplatin|Clozapine|Colchicine|Cyclophosphamide|Enalapril|Ethacrynic Acid|Etoposide|Fluorouracil|Fluoxetine|Furosemide|Gemcitabine|Heparin|Hydrocortisone|Hydroxyurea|Ibuprofen|Ifosfamide|Indomethacin|Isoproterenol|Levetiracetam|Mirtazapine|Omeprazole|Resveratrol|Sertraline|Spironolactone|Tacrolimus|Valproic Acid|Vincristine	65.75	71
Postoperative Complications	MESH:D011183		Acetaminophen|Amiodarone|Azathioprine|Calcitriol|Calcium|Carmustine|Chromium|Cisplatin|Cobalt|Cocaine|Cyclosporine|Dexmedetomidine|Doxorubicin|Enalapril|Fluorouracil|Heparin|Iron|Isoflurane|Ketamine|Ketoconazole|Methylprednisolone|Nifedipine|Nitroprusside|Oxygen|Penicillamine|Prednisolone|Scopolamine|Sevoflurane|Sirolimus|Smoke|Tacrolimus|Ursodeoxycholic Acid|Valproic Acid|Vitamin B 12|Vitamin D	65.59	73
Dyskinesias	MESH:D020820		1-Methyl-4-phenyl-1,2,3,6-tetrahydropyridine|Amiodarone|Amphetamine|Bromocriptine|Buspirone|Carbamazepine|Chlorpromazine|Clozapine|cypermethrin|Desipramine|Ethanol|Ifosfamide|Iron|Isoniazid|Kainic Acid|Ketamine|Ketoconazole|Levodopa|Lithium|Metformin|Mirtazapine|NADP|Nifedipine|Phenobarbital|Quinolinic Acid|Reserpine|Rotenone|SCH 23390|traxoprodil mesylate|Valproic Acid	65.42	57
Carcinoma, Ehrlich Tumor	MESH:D002286		2,5-dihydroxybenzoic acid|anethole|Apigenin|caffeic acid phenethyl ester|Calcitriol|Cisplatin|Curcumin|Cyclophosphamide|Doxorubicin|Eugenol|Fluorouracil|Ifosfamide|Liraglutide|Luteolin|Melatonin|Methotrexate|nilotinib|Paclitaxel|Plant Extracts|Resveratrol|Rosuvastatin Calcium|Rutin|thymoquinone|Zinc	65.32	25
Endotoxemia	MESH:D019446		angelicae sinensis extract|arsenite|Ascorbic Acid|Dexamethasone|diallyl disulfide|Edaravone|Ethanol|Galactosamine|Glyburide|Ibuprofen|Indomethacin|(+)-JQ1 compound|lipopolysaccharide, E. coli O26-B6|lipopolysaccharide, E coli O55-B5|lipopolysaccharide, Escherichia coli O111 B4|Lipopolysaccharides|notoginsenoside R1|pelargonidin|Plant Preparations|platycodin D|Quercetin|Resveratrol|Rosiglitazone|S…	65.27	55
Glycosuria	MESH:D006029		Ascorbic Acid|Bezafibrate|Cadmium|Cadmium Chloride|Caffeine|Cidofovir|Cyclophosphamide|Dexamethasone|Dichlorvos|Edaravone|Enalapril|Gentamicins|Ifosfamide|Isoniazid|Omeprazole|Phenobarbital|Phlorhizin|Rifampin|Sevoflurane|sodium arsenite|Sodium Glutamate|Streptozocin|Uranyl Nitrate|Valproic Acid|Verapamil	65.27	29
Lymphoma, Non-Hodgkin	MESH:D008228		Antineoplastic Agents|Azathioprine|Benzene|Bleomycin|Busulfan|Cadmium|Calcitriol|Calcium|Carnitine|Chlorambucil|Cyclophosphamide|DDT|Doxorubicin|Etoposide|gallium nitrate|Gemcitabine|Hexachlorocyclohexane|Ifosfamide|Malathion|Metals|Methotrexate|Methylene Chloride|Methylprednisolone|Paclitaxel|Paraquat|Pesticides|Polychlorinated Biphenyls|Prednisolone|Resveratrol|Testosterone|Tetrachlorodibenzodi…	65.12	87
Uremia	MESH:D014511		Calcitriol|Carbon Tetrachloride|Carmustine|Cisplatin|Clofibrate|Cyclophosphamide|Dexamethasone|Doxorubicin|Enalapril|Folic Acid|Furosemide|Gemcitabine|Gentamicins|Indomethacin|Isoflurane|Lithium|Losartan|Mercuric Chloride|Penicillamine|Phosphates|Plant Extracts|Prednisolone|puerarin|Rifampin|Streptozocin|Vincristine	64.54	33
Blindness	MESH:D001766		Amiodarone|Ascorbic Acid|Azathioprine|Cadmium|Caffeine|Carmustine|Chlorpromazine|Cisplatin|cobaltous chloride|Cocaine|Dexamethasone|Ethanol|Gemcitabine|Hydrocortisone|Isoniazid|Ketamine|Lithium|Metformin|Methotrexate|Methylprednisolone|Nitroprusside|Penicillins|Phenformin|Rifampin|Rotenone|Vincristine	64.09	34
Dermatitis, Contact	MESH:D003877		2-methyl-4-isothiazolin-3-one|4,4'-diaminodiphenylmethane|4-phenylenediamine|alpha-pinene|anethole|Butylated Hydroxyanisole|Capsaicin|cinnamaldehyde|Dibutyl Phthalate|diethyl maleate|Dinitrochlorobenzene|Dinitrofluorobenzene|Edaravone|Eugenol|ferulic acid|Fluorescein-5-isothiocyanate|Formaldehyde|geraniol|Glutathione|Grape Seed Proanthocyanidins|Hydrocortisone|Mercuric Chloride|nickel sulfate|Pen…	63.94	35
Hypokalemia	MESH:D007008		Acetaminophen|Aldosterone|Caffeine|Cisplatin|Cocaine|Colistin|Cyclophosphamide|Dexamethasone|Doxorubicin|Enalapril|Erythromycin|Ethacrynic Acid|Etoposide|Furosemide|Gentamicins|Hydrocortisone|Ibuprofen|Ifosfamide|Indomethacin|Irinotecan|Isoproterenol|Ketamine|Levodopa|Methotrexate|Methylprednisolone|Mifepristone|Nifedipine|Nitroprusside|Oxaliplatin|Prednisolone|Rosiglitazone|Sirolimus|Spironolact…	63.94	92
Dysarthria	MESH:D004401		Atorvastatin|Auranofin|Carbamazepine|Chlorpromazine|Clozapine|Copper|Diclofenac|Furosemide|Irinotecan|Ketoconazole|Lithium|Losartan|Lovastatin|Metformin|Methamphetamine|Methotrexate|Nifedipine|Penicillamine|Ranitidine|Ropivacaine|Scopolamine|Sertraline|Simvastatin|Tacrolimus|Valproic Acid|Verapamil|Vincristine	63.78	49
Melanoma	MESH:D008545		6-hydroxy-2,5,7,8-tetramethylchroman-2-carboxylic acid|Acetaminophen|allyl isothiocyanate|Antioxidants|Apigenin|Arsenic|Artesunate|Bleomycin|Buthionine Sulfoximine|caffeic acid phenethyl ester|Caffeine|Carmustine|Chlorogenic Acid|cinnamaldehyde|Cisplatin|Curcumin|Cyclophosphamide|Dactinomycin|Decitabine|Diethylstilbestrol|Dinitrochlorobenzene|Doxorubicin|epigallocatechin gallate|Eugenol|Fenretini…	63.38	73
Blood Coagulation Disorders	MESH:D001778		Amiodarone|Arsenic Trioxide|Carbamazepine|Chlorpromazine|Clofibrate|Dietary Fats|Diethylstilbestrol|Enalapril|Fenofibrate|ferrous sulfate|Heparin|Hydrochloric Acid|Irinotecan|Lipopolysaccharides|Omeprazole|phenethyl isothiocyanate|Phenobarbital|pirinixic acid|Plant Preparations|Propylthiouracil|sodium arsenite|Tetrachlorodibenzodioxin|Thioacetamide|Tretinoin|Valproic Acid	63.25	19
Diabetes Complications	MESH:D048909		Acetylcysteine|Aluminum|Blood Glucose|Chromium|Cilostazol|Copper|Dietary Fats|Ethanol|geraniol|gingerol|Glucose|Glyburide|Isoflurane|Kangen-karyu|Metformin|Nitric Oxide|Orlistat|Particulate Matter|pimagedine|Reactive Oxygen Species|Resveratrol|Streptozocin|Tropisetron|Vehicle Emissions|zingerone	63.25	26
Ventricular Dysfunction	MESH:D018754		3,4,5,3',4'-pentachlorobiphenyl|Acetylcysteine|Acrolein|Amiodarone|Azathioprine|Carbamazepine|Chlorpromazine|Cocaine|Copper|Doxorubicin|Enalapril|Ethanol|Fluorouracil|Folic Acid|Heparin|Isoproterenol|Melatonin|Methamphetamine|Oxygen|Pertussis Toxin|Prazosin|Resveratrol|Selenium|Sirolimus|Streptozocin|Tetrachlorodibenzodioxin	62.77	25
Disorders of Sex Development	MESH:D012734		4,4',4''-(4-propyl-((1)H)-pyrazole-1,3,5-triyl) tris-phenol|Atrazine|chromium hexavalent ion|Dibutyl Phthalate|Dichlorodiphenyl Dichloroethylene|Diethylhexyl Phthalate|Diethylstilbestrol|diisononyl phthalate|Estradiol|Ethinyl Estradiol|Genistein|pentabromodiphenyl ether|Progesterone|propiconazole|sodium arsenite|systhane|Testosterone|triadimefon|Triclosan|vinclozolin|Water Pollutants, Chemical	62.4	26
Bone Resorption	MESH:D001862		Aluminum Chloride|Berberine|bisphenol A|Cadmium|Cannabidiol|Clodronic Acid|Cocaine|Copper Sulfate|Drugs, Chinese Herbal|Ethanol|formononetin|Hesperidin|Ibuprofen|Leflunomide|lipopolysaccharide, Escherichia coli O111 B4|Lipopolysaccharides|mangiferin|naringin|phenethyl isothiocyanate|Resveratrol|Rotenone|Sirolimus|Streptozocin|Trinitrobenzenesulfonic Acid|Zoledronic Acid	62.3	30
Granuloma	MESH:D006099		1-Naphthylisothiocyanate|Acetaminophen|Aluminum|Aluminum Hydroxide|Carbamazepine|Carrageenan|Cefuroxime|ceric oxide|Cholesterol, Dietary|Clofibrate|Cocaine|cyanoginosin LR|Dexamethasone|Dietary Fats|Furosemide|Hexachlorocyclohexane|Indomethacin|Mesalamine|Nitrofurantoin|Prednisolone|Probucol|Rosiglitazone|Sulfasalazine|Triiodothyronine|Trinitrobenzenesulfonic Acid	62.3	25
Epilepsy, Tonic-Clonic	MESH:D004830		Acetaminophen|Aluminum|Aluminum Hydroxide|Buspirone|Busulfan|Caffeine|Carbamazepine|Chlorambucil|Chlorpromazine|Clozapine|Cocaine|Deferoxamine|Diclofenac|Ephedrine|Erythromycin|Ethanol|Heparin|Hexachlorocyclohexane|Levetiracetam|Lithium|Lithium Chloride|Mechlorethamine|Methamphetamine|Methotrexate|Methylprednisolone|Phenobarbital|Pilocarpine|Plant Extracts|Ropivacaine|Sertraline|Soman|Tacrolimus|…	61.82	111
Agranulocytosis	MESH:D000380		Azathioprine|Bleomycin|Carbamazepine|Carbimazole|Chlorpromazine|Cisplatin|Clozapine|Cocaine|Cyclophosphamide|Doxorubicin|Etoposide|Fluorouracil|Gentamicins|Ibuprofen|Ifosfamide|Indomethacin|Methotrexate|Nitrofurantoin|Paclitaxel|Penicillamine|Propylthiouracil|Rifampin|Rutin|Sulfasalazine|Valproic Acid|Vincristine|Vitamin B 12|Zidovudine	61.59	82
Developmental Disabilities	MESH:D002658		2',3,3',4',5-pentachloro-4-hydroxybiphenyl|Amphetamine|Arsenic|butylbenzyl phthalate|Carbimazole|Choline|Cocaine|Copper|Cyclophosphamide|Dexamethasone|Diethylhexyl Phthalate|Dust|Ethanol|Inositol|Lead|Lithium|Methotrexate|Olanzapine|Pesticides|Polychlorinated Biphenyls|Sevoflurane|Tobacco Smoke Pollution|Valproic Acid|Vitamin B 6|Vitamin D|Zidovudine	61.52	36
Eczema	MESH:D004485		Air Pollutants|Alitretinoin|Carbamazepine|Dexamethasone|Diethylhexyl Phthalate|diisobutyl phthalate|diisodecyl phthalate|diisononyl phthalate|Edaravone|Formaldehyde|Hydrocortisone|Lead|Maneb|mono-(2-ethylhexyl)phthalate|nickel sulfate|Particulate Matter|perfluorooctane sulfonic acid|perfluorooctanoic acid|perfluoroundecanoic acid|Phenylmercuric Acetate|Tetrachlorodibenzodioxin|Thiram|Tretinoin|Ve…	61.51	14
Musculoskeletal Abnormalities	MESH:D009139		2,2',4,4'-tetrabromodiphenyl ether|alpha-Tocopherol|bisphenol A|Butyric Acid|Caffeine|Cannabidiol|Chlorpyrifos|Cyclophosphamide|diethyl phthalate|Diethylstilbestrol|Endosulfan|Ibuprofen|Ketamine|manganese chloride|Piperonyl Butoxide|propiconazole|Silver|sodium arsenate|sodium arsenite|Tetrachlorodibenzodioxin|triphenyl phosphate|Valproic Acid|zoxamide	60.86	32
Syncope	MESH:D013575		Air Pollutants|Amiodarone|Bromocriptine|Caffeine|Carbamazepine|Chlorpromazine|Clozapine|Cocaine|Desipramine|Enalapril|Fluoxetine|Furosemide|Isoproterenol|Levodopa|Lithium|Losartan|Nifedipine|Nitroprusside|Olanzapine|Particulate Matter|Plant Extracts|Prazosin|Probucol|Pyridostigmine Bromide|Ranitidine|Tea|Thalidomide|Tretinoin|Valproic Acid|Vehicle Emissions|Verapamil	60.86	67
Pancytopenia	MESH:D010198		Acetaminophen|Azathioprine|Benzene|Busulfan|Carbamazepine|Carmustine|Chlorambucil|Chlorpromazine|Chlorpyrifos|Cisplatin|Colchicine|Cyclophosphamide|Dietary Fats|Etoposide|Fluorouracil|Leflunomide|Levetiracetam|Methotrexate|Methylprednisolone|Penicillamine|Propylthiouracil|tamibarotene|Terbinafine|Tretinoin|Valproic Acid|Vitamin B 12|Zidovudine	60.73	57
Motor Disorders	MESH:D000068079		1-Methyl-4-phenyl-1,2,3,6-tetrahydropyridine|1-Methyl-4-phenylpyridinium|Atorvastatin|Clofibrate|coenzyme Q10|Copper|Cuprizone|Endosulfan|Lead|lead acetate|Linagliptin|manganese chloride|Paraquat|Polychlorinated Biphenyls|propiconazole|Propylthiouracil|Quinolinic Acid|Resveratrol|Rotenone|Sodium Fluoride	60.44	19
Hyperkalemia	MESH:D006947		Azathioprine|Carteolol|Cocaine|Cyclophosphamide|Cyclosporine|Diclofenac|Enalapril|Eplerenone|Furosemide|Gemcitabine|Glucose|Heparin|Ibuprofen|Indomethacin|Losartan|Metformin|Methylprednisolone|Nifedipine|Penicillins|Ranitidine|Sevoflurane|Sirolimus|Sodium Chloride, Dietary|Spironolactone|Tacrolimus|Verapamil|Vincristine	60.38	63
Aortic Diseases	MESH:D001018		3,4,5,3',4'-pentachlorobiphenyl|andrographolide|arsenite|Atorvastatin|Caffeine|Calcitriol|Cholecalciferol|Choline|Cisplatin|Cocaine|Fenofibrate|Fluorouracil|Gentamicins|Heparin|Lead|Lipopolysaccharides|Losartan|Melatonin|Penicillamine|Smoke|sodium arsenite	60.21	29
Mercury Poisoning	MESH:D008630		Ascorbic Acid|Buthionine Sulfoximine|Copper|Curcumin|Environmental Pollutants|Glutathione|mangiferin|Mercuric Chloride|Mercury|methylmercuric chloride|Methylmercury Compounds|Penicillamine|Sodium Selenite|Succimer|Unithiol|Water Pollutants, Chemical|zinc chloride	59.66	42
Constipation	MESH:D003248		1-Methyl-4-phenyl-1,2,3,6-tetrahydropyridine|Amiodarone|Bortezomib|Bromocriptine|Chlorpromazine|Cisplatin|Clozapine|Cyclophosphamide|Desipramine|Dexamethasone|Diclofenac|Doxorubicin|Duloxetine Hydrochloride|Edaravone|Fluorouracil|Lead|Lithium|mangiferin|Mercuric Chloride|Mesalamine|Methotrexate|Methylprednisolone|Olanzapine|Paclitaxel|Plant Extracts|Thalidomide|Tropisetron|Verapamil|Vincristine	59.46	69
Gastrointestinal Hemorrhage	MESH:D006471		Acetaminophen|Amiodarone|Arsenic Trioxide|Busulfan|Cholesterol|Cocaine|Curcumin|Cyclophosphamide|cylindrospermopsin|Dexamethasone|Dextran Sulfate|Diclofenac|Heparin|Hydroxyurea|Ibuprofen|Indomethacin|Lansoprazole|Methotrexate|Omeprazole|Plant Extracts|Prednisolone|Quercetin|Ranitidine|Trinitrobenzenesulfonic Acid|Verapamil	59.26	40
Cardiomyopathy, Hypertrophic	MESH:D002312		3,5-diethoxycarbonyl-1,4-dihydrocollidine|6-chloro-2,3,4,9-tetrahydro-1H-carbazole-1-carboxamide|Amiodarone|bisphenol A|Copper|Curcumin|Dexamethasone|Dietary Fats|Docosahexaenoic Acids|Doxorubicin|epigallocatechin gallate|Estradiol|Ethanol|Homocysteine|Isoproterenol|Losartan|Methylprednisolone|Nifedipine|Oxygen|Prednisolone|Quercetin|Resveratrol|Rosiglitazone|Streptozocin|Tacrolimus|Verapamil	59.2	62
Intestinal Neoplasms	MESH:D007414		1,2,3-trichloropropane|1,2-Dimethylhydrazine|1-amino-2,4-dibromoanthraquinone|2-Acetylaminofluorene|2-amino-1-methyl-6-phenylimidazo(4,5-b)pyridine|3,3'-diindolylmethane|Azoxymethane|Benzo(a)pyrene|caffeic acid phenethyl ester|Chromium|chromium hexavalent ion|Copper|Curcumin|Dietary Fats|Docosahexaenoic Acids|Eicosapentaenoic Acid|Ethinyl Estradiol|Fluorouracil|Formaldehyde|Indomethacin|Linoleic …	59.14	38
Chest Pain	MESH:D002637		Adenosine Triphosphate|Air Pollutants|Amphetamine|Carbamazepine|Cisplatin|Clofibrate|Clozapine|Cocaine|Dactinomycin|Diclofenac|Diethylstilbestrol|Duloxetine Hydrochloride|Fluorouracil|Gemcitabine|Heparin|Iron-Dextran Complex|Lithium|Mesalamine|Methamphetamine|Nifedipine|Omeprazole|Oxygen|Paclitaxel|Particulate Matter|Prazosin|Ranitidine|Tacrolimus|Tretinoin|Vehicle Emissions|Verapamil|Zidovudine	59.08	138
Edema, Cardiac	MESH:D004489		3,4,5,3',4'-pentachlorobiphenyl|beta-Naphthoflavone|bisphenol A|bisphenol F|Chlorpyrifos|cyanoginosin LR|Doxorubicin|erdosteine|Ethanol|Hexachlorocyclohexane|Isoproterenol|Mercuric Chloride|Particulate Matter|Plant Extracts|Resveratrol|tetrabromobisphenol A|Tetrachlorodibenzodioxin|Tretinoin|triphenyl phosphate|Vehicle Emissions	58.88	25
Hypertension, Portal	MESH:D006975		Amiodarone|Azathioprine|Bilirubin|Busulfan|Carbon Tetrachloride|ginkgolide B|Glutathione|Glyburide|Hydrochloric Acid|Isoniazid|Isoproterenol|Malondialdehyde|Methotrexate|Mirtazapine|Nifedipine|Nitric Oxide|Spironolactone|Thalidomide|Thioacetamide|Zidovudine|Zinc	58.88	33
Sleep Initiation and Maintenance Disorders	MESH:D007319		Bromocriptine|Buspirone|Caffeine|Chlorpromazine|Cocaine|Desipramine|Dexamethasone|Dextromethorphan|diphenylarsinic acid|Duloxetine Hydrochloride|Estradiol|Ethinyl Estradiol|Fluoxetine|Hexachlorocyclohexane|Lead|Levodopa|Lithium|Lovastatin|Melatonin|Methamphetamine|Methotrexate|Mirtazapine|Olanzapine|Plant Extracts|Prednisolone|Selegiline|Sertraline|Tacrolimus|Thalidomide|Tobacco Smoke Pollution|V…	58.6	64
Angina Pectoris	MESH:D000787		Amiodarone|bisphenol A|Bleomycin|Calcium|Cisplatin|Clofibrate|Cocaine|Cyclophosphamide|Diatrizoate Meglumine|Diclofenac|Doxorubicin|Drugs, Chinese Herbal|Etoposide|Fluorouracil|Fluvastatin|Heparin|Indomethacin|Isoproterenol|Ketamine|Malondialdehyde|Mifepristone|Nicorandil|Nifedipine|Nitric Oxide|Ozone|Prazosin|Prednisolone|Rosiglitazone|Testosterone|Verapamil|Vincristine|Vitamin E	58.43	142
Cardiomyopathy, Dilated	MESH:D002311		Amiodarone|Amphetamine|Azathioprine|bisphenol A|Bromocriptine|Carnitine|Clozapine|Cocaine|Doxorubicin|Enalapril|Ephedrine|Ethanol|Furazolidone|Furosemide|Iron|leonurine|lipopolysaccharide, E coli O55-B5|Lithium|Losartan|Mercuric Chloride|Mercury|Methamphetamine|Nifedipine|Resveratrol|Selenium|Spironolactone|Streptozocin|Testosterone|Tretinoin|Zidovudine	58.41	71
Depressive Disorder, Major	MESH:D003865		Acetylcysteine|Buspirone|Clozapine|coenzyme Q10|Desipramine|Diethylstilbestrol|Duloxetine Hydrochloride|Enalapril|Ethanol|Fluoxetine|Hydrocortisone|Ketamine|Lithium|Methamphetamine|Mirtazapine|nefazodone|Nifedipine|Olanzapine|Orlistat|Particulate Matter|Peroxides|Prednisolone|Selegiline|Sertraline|Testosterone|Tobacco Smoke Pollution|Tolcapone|Vitamin D|Vitamin E|Zinc	58.41	99
Urination Disorders	MESH:D014555		2-(2-amino-3-methoxyphenyl)-4H-1-benzopyran-4-one|Caffeine|Capsaicin|Clozapine|Cyclophosphamide|Diclofenac|Diethylstilbestrol|Doxorubicin|Estradiol|Fluoxetine|Gentamicins|Ibuprofen|Ifosfamide|Isoflurane|Levodopa|Lithium|Nifedipine|Olanzapine|Omeprazole|Penicillamine|Phenobarbital|Prazosin|Rimonabant|Ropivacaine|Sodium Fluoride|Verapamil|Vincristine	58.35	47
Body Weight	MESH:D001835		Aflatoxin B1|Arsenic|bisphenol A|Cacodylic Acid|Cannabidiol|Chlorpyrifos|Dichlorodiphenyl Dichloroethylene|Dietary Fats|Drugs, Chinese Herbal|epoxiconazole|Ethanol|Hexachlorobenzene|Mercury|metolachlor|mono-(2-ethylhexyl)phthalate|monomethylarsonic acid|perfluorohexanesulfonic acid|perfluorooctane sulfonic acid|perfluorooctanoic acid|Selenium|titanium dioxide|Triclosan|Water Pollutants, Chemical	58.29	21
Colonic Diseases	MESH:D003108		1,2-Dimethylhydrazine|3,4,5,3',4'-pentachlorobiphenyl|bisphenol A|Butyric Acid|Cocaine|Dextran Sulfate|Dietary Fats|epigallocatechin gallate|Fluorides|Galactosamine|Gentamicins|hesperetin|Irinotecan|Lactulose|Lipopolysaccharides|Melatonin|obeticholic acid|phenethyl isothiocyanate|Silybin|Thioacetamide|Trinitrobenzenesulfonic Acid	58.25	16
Diabetic Cardiomyopathies	MESH:D058065		3,3',4,5'-tetrahydroxystilbene|7-hydroxycoumarin|Alloxan|Copper|Curcumin|dapagliflozin|Dietary Fats|Drugs, Chinese Herbal|Enalapril|geraniol|Glucose|Niacinamide|Nifedipine|Pyruvaldehyde|Resveratrol|Rosiglitazone|scutellarin|Streptozocin|Thioctic Acid|Triterpenes|Zinc	58.25	44
Glioblastoma	MESH:D005909		Arsenic Trioxide|biochanin A|Bortezomib|Cannabidiol|Capsaicin|Carmustine|Cisplatin|Curcumin|Cycloheximide|Dactinomycin|Dexamethasone|diallyl trisulfide|Doxorubicin|Fenretinide|Genistein|Indomethacin|Irinotecan|Manganese|myricetin|Nifedipine|Okadaic Acid|Paclitaxel|perfluorodecanoic acid|perfluorooctane sulfonic acid|Quercetin|Resveratrol|sodium arsenite|Sulfasalazine|Testosterone|Thalidomide|Tret…	58.18	49
Bronchial Hyperreactivity	MESH:D016535		Acetylcysteine|Air Pollutants|Aluminum|Aluminum Hydroxide|bisphenol A|Clodronic Acid|Cocaine|Dexamethasone|Dinoprostone|Drugs, Chinese Herbal|Dust|Formaldehyde|Hydrochloric Acid|Ovalbumin|Ozone|Particulate Matter|perfluorooctanoic acid|Plant Preparations|Prednisolone|Resveratrol|RTKI cpd|titanium dioxide|Tobacco Smoke Pollution|trimellitic anhydride|Vehicle Emissions	58.07	36
Mammary Neoplasms, Animal	MESH:D015674		2-amino-1-methyl-6-phenylimidazo(4,5-b)pyridine|2-amino-3,8-dimethylimidazo(4,5-f)quinoxaline|4-biphenylamine|9,10-Dimethyl-1,2-benzanthracene|Benzene|Benzo(a)pyrene|betulin|bisphenol A|Butylated Hydroxyanisole|butylbenzyl phthalate|Caffeine|Chlorambucil|Chlorogenic Acid|Chlorpyrifos|Cyclophosphamide|Decitabine|Dibutyl Phthalate|Dietary Fats|Diethylhexyl Phthalate|Diethylnitrosamine|diethyl phtha…	58.06	81
Hearing Disorders	MESH:D006311		Acetylcysteine|Cadmium Chloride|Carbamazepine|Carnitine|Cefuroxime|Cisplatin|cobaltous chloride|Cocaine|Cyclophosphamide|Cyclosporine|Deferoxamine|Doxorubicin|Ethacrynic Acid|Furosemide|Gentamicins|Isoniazid|lead acetate|Mercuric Chloride|Methylmercury Compounds|Nitric Oxide|Paclitaxel|Rifampin|Ropivacaine|Vincristine	57.83	45
Catatonia	MESH:D002389		1-Methyl-4-phenyl-1,2,3,6-tetrahydropyridine|Aminolevulinic Acid|Bromocriptine|Buspirone|Caffeine|Carbamazepine|Chlorpromazine|Clozapine|Cocaine|Fluoxetine|geraniol|Ketamine|Levetiracetam|Levodopa|Lithium|Maneb|Melatonin|nimesulide|Olanzapine|Omeprazole|Plant Extracts|Prednisolone|Reserpine|Scopolamine|Selegiline|Sertraline|Tacrolimus|Valproic Acid	57.82	32
Aberrant Crypt Foci	MESH:D058739		1,2-Dimethylhydrazine|2-amino-1-methyl-6-phenylimidazo(4,5-b)pyridine|Arsenic Trioxide|Artesunate|asiatic acid|Azoxymethane|Capsaicin|chromium hexavalent ion|Copper|Deoxycholic Acid|Dietary Fats|epigallocatechin gallate|Fish Oils|geraniol|kaempferol|pterostilbene|Resveratrol|Ursodeoxycholic Acid|zingerone	57.69	27
Cleft Palate	MESH:D002972		bis(tri-n-butyltin)oxide|Carbamazepine|Cocaine|Cyclophosphamide|cyproconazole|Cyproterone Acetate|Decitabine|Ethanol|Fluorouracil|Folic Acid|Hydrocortisone|Ketoconazole|Leflunomide|Medroxyprogesterone Acetate|Methotrexate|Niacinamide|Nitrofurantoin|Particulate Matter|perfluorooctane sulfonic acid|Phenobarbital|Piperonyl Butoxide|sodium arsenate|Tetrachlorodibenzodioxin|Thiamine|Tobacco Smoke Poll…	57.53	59
Stomach Neoplasms	MESH:D013274		1,2,3-trichloropropane|1-amino-2,4-dibromoanthraquinone|2-amino-1-methyl-6-phenylimidazo(4,5-b)pyridine|Air Pollutants|Arsenic Trioxide|Ascorbic Acid|Benzene|Benzo(a)pyrene|benzofuran|Butylated Hydroxyanisole|Caffeine|Capsaicin|Cisplatin|Coal Tar|corilagin|Curcumin|Decitabine|Deoxycholic Acid|Dichlorvos|Diethylnitrosamine|Dimethylnitrosamine|Docosahexaenoic Acids|Doxorubicin|Drugs, Chinese Herbal…	57.25	101
Puberty, Precocious	MESH:D011629		2,4,5,2',4',5'-hexachlorobiphenyl|3,4,5,3',4'-pentachlorobiphenyl|Arsenicals|arsenite|Atrazine|bisphenol A|Cadmium|Cadmium Chloride|cypermethrin|Cyproterone Acetate|Dibutyl Phthalate|Diethylstilbestrol|Estradiol|Genistein|Ketoconazole|Manganese|manganese chloride|metolachlor|Water Pollutants, Chemical|Zearalenone	56.77	33
Hyperammonemia	MESH:D022124		4-phenylbutyric acid|Acetaminophen|Ammonia|Ammonium Chloride|Carbamazepine|Carbon Tetrachloride|Carnitine|chrysin|Cocaine|Eucalyptol|Fluorouracil|Ibuprofen|indole-3-carbinol|Lactulose|Methotrexate|Phenobarbital|Spironolactone|Thioacetamide|Thioctic Acid|Valproic Acid|Vitamin D	56.47	80
Heart Arrest	MESH:D006323		Acetylcysteine|Adenosine Triphosphate|Amiodarone|Caffeine|Carbamazepine|Chlorpromazine|Cocaine|Coffee|Cyclophosphamide|Dexamethasone|Dexmedetomidine|Diatrizoate Meglumine|Dinoprostone|Enalapril|Ephedrine|Ethanol|Fluorouracil|Furosemide|ginkgolide B|Hydrocortisone|Isoflurane|Isoproterenol|Ketamine|Lithium|Methylprednisolone|Mifepristone|Nifedipine|Paclitaxel|Penicillins|Ranitidine|Reserpine|Ropiva…	56.23	105
Leukemia, Myelogenous, Chronic, BCR-ABL Positive	MESH:D015464		Arsenicals|Arsenic Trioxide|Benzene|Bortezomib|Busulfan|Calcium|Cyclophosphamide|Decitabine|Dexamethasone|Gallic Acid|Hydroxyurea|Imatinib Mesylate|Indomethacin|Malondialdehyde|mangiferin|nilotinib|Prednisolone|pterostilbene|Resveratrol|SB 203580|Tretinoin|Vincristine|Vorinostat	56.01	69
Dermatitis	MESH:D003872		Air Pollutants|Arsenic|Benzene|Cisplatin|deoxynivalenol|Dichlorvos|Dinitrofluorobenzene|Fluorouracil|Glutathione|Gold|Hydroxyurea|Indomethacin|Methotrexate|Mustard Gas|Particulate Matter|Penicillamine|Plant Extracts|Rotenone|Sulfasalazine|Tacrolimus|Tetradecanoylphorbol Acetate|tributyltin|Trichloroethylene|Valproic Acid|Vehicle Emissions|Zinc	55.79	32
Mood Disorders	MESH:D019964		bisphenol A|Caffeine|Calcitriol|Carbamazepine|Clozapine|Cocaine|Desipramine|Dexamethasone|Dextromethorphan|Estradiol|Ethinyl Estradiol|Fluoxetine|Furazolidone|Ifosfamide|Ketamine|Letrozole|Levetiracetam|Lithium|Lovastatin|Manganese|Medroxyprogesterone Acetate|Methamphetamine|Methotrexate|Mirtazapine|Olanzapine|Sertraline|Valproic Acid	55.59	54
Respiratory Distress Syndrome	MESH:D012128		Acetylcysteine|Air Pollutants|Amiodarone|Amphetamine|Antioxidants|Curcumin|Dexamethasone|Dexmedetomidine|Dextromethorphan|Dichlorvos|Furosemide|Gemcitabine|Heparin|Hesperidin|Hydrochloric Acid|Lipopolysaccharides|Malathion|Mercury|Nicorandil|Nitric Oxide|Nitrofurantoin|Oleic Acid|Oxygen|Paraquat|Particulate Matter|pyrrolidine dithiocarbamic acid|Smoke|Tretinoin|Vitamin K 3	55.47	37
Polycystic Ovary Syndrome	MESH:D011085		Antioxidants|Ascorbic Acid|Bezafibrate|Cyproterone Acetate|diacerein|Dibutyl Phthalate|Diethylhexyl Phthalate|Dihydrotestosterone|Estradiol|Ethinyl Estradiol|Flutamide|Folic Acid|Glutathione|Glyphosate|Inositol|Letrozole|Lutein|Malondialdehyde|Metformin|Niacinamide|Orlistat|perfluorooctane sulfonic acid|Progesterone|Resveratrol|Rosiglitazone|Selenium|Simvastatin|Spironolactone|Testosterone|Trigly…	55.43	33
Infertility	MESH:D007246		1-bromopropane|2,2-bis(bromomethyl)-1,3-propanediol|Arsenic Trioxide|bisphenol A|Chlorpromazine|Chlorpyrifos|chromium hexavalent ion|Cisplatin|coenzyme Q10|cyanoginosin LR|cypermethrin|decamethrin|Dibutyl Phthalate|Diethylstilbestrol|Imatinib Mesylate|Mercuric Chloride|monobutyl phthalate|nonylphenol|Paraquat|Permethrin|Silicon Dioxide|Thiram|triphenyl phosphate|Vitamin E|Water Pollutants, Chemic…	55.31	27
Psychomotor Disorders	MESH:D011596		2,4,5,2',4',5'-hexachlorobiphenyl|3,4,5,3',4'-pentachlorobiphenyl|Benzo(a)pyrene|Caffeine|Chlorpromazine|Cocaine|Ethanol|Lead|lead acetate|Levodopa|Lithium|Manganese|Methamphetamine|Methylmercury Compounds|Mirtazapine|Oxidopamine|Paraquat|Phenobarbital|Proanthocyanidins|Scopolamine|sulforaphane|Valproic Acid|Zidovudine	55.16	26
Precursor Cell Lymphoblastic Leukemia-Lymphoma	MESH:D054198		Air Pollutants|Antineoplastic Agents|Arsenic Trioxide|Azathioprine|Benzene|Busulfan|Carmustine|Cyclophosphamide|Cyclosporine|Decitabine|Dexamethasone|Doxorubicin|Etoposide|Heparin|Hydrocortisone|Imatinib Mesylate|Methotrexate|Methylprednisolone|Paclitaxel|Panobinostat|Particulate Matter|Pesticides|Polychlorinated Biphenyls|Prednisolone|Resveratrol|Sirolimus|Thalidomide|Tretinoin|Troglitazone|Vera…	54.99	200
Spinal Cord Diseases	MESH:D013118		Berberine|Bortezomib|caffeic acid phenethyl ester|Carmustine|Cisplatin|Copper|Cyclophosphamide|Dexamethasone|Doxorubicin|Folic Acid|Methionine|Methotrexate|Methylprednisolone|Nitric Oxide|Paclitaxel|Prednisolone|Ropivacaine|S-Adenosylmethionine|Valproic Acid|Verapamil|Vitamin B 12|Zidovudine	54.64	29
Hearing Loss, Sensorineural	MESH:D006319		2,2',4,4'-tetrabromodiphenyl ether|aroclor 1260|Bromocriptine|Chlorodiphenyl (54% Chlorine)|Cisplatin|Cocaine|Copper|Cyclosporine|Deferoxamine|Erythromycin|Ethacrynic Acid|Furosemide|Gentamicins|Heparin|Ibuprofen|Imatinib Mesylate|Indomethacin|Methylprednisolone|Paclitaxel|Prednisolone|Propylthiouracil|Ranitidine|Tacrolimus|Valproic Acid|Verapamil|Vincristine	54.55	54
Fetal Resorption	MESH:D005327		Atrazine|bisphenol A|Caffeine|Diethylhexyl Phthalate|Emodin|Homocysteine|Inositol|lead acetate|Medroxyprogesterone Acetate|Methionine|perfluorooctanoic acid|Plant Extracts|sodium arsenate|Streptozocin|tetrabromobisphenol A|Thalidomide|Valproic Acid|Vehicle Emissions|Zinc Oxide	54	20
Agricultural Workers' Diseases	MESH:D000382		alachlor|Atrazine|Carbamates|Carbon Disulfide|Carbon Tetrachloride|Chlorpyrifos|cypermethrin|DDT|Dichlorodiphenyl Dichloroethylene|Dichlorvos|Ethylene Dibromide|Glyphosate|Hexachlorocyclohexane|Malathion|Maneb|metolachlor|Monocrotophos|Paraquat|Permethrin|Pesticides|Pyrethrins|Rotenone|Trichlorfon|Ziram	53.97	50
Leukoencephalopathies	MESH:D056784		1,2,3-trichloropropane|Antineoplastic Agents|Azathioprine|Cadmium Chloride|Carmustine|Cisplatin|Cocaine|Cyclosporine|Doxorubicin|Etoposide|Fluorouracil|Gemcitabine|Hydrocortisone|lead acetate|Methamphetamine|Methotrexate|Paclitaxel|Simvastatin|sodium arsenite|Sulfasalazine|Tacrolimus|Vincristine|Vitamin B 12	53.95	127
Hyperuricemia	MESH:D033461		baicalin|Biological Products|Colchicine|Cyclosporine|Drugs, Chinese Herbal|Fenofibrate|Fructose|geraniol|mangiferin|Methylprednisolone|perfluorooctane sulfonic acid|perfluorooctanoic acid|Pioglitazone|Plant Extracts|polydatin|pterostilbene|Quercetin|Resveratrol|Rutin|Sirolimus|Tacrolimus	53.83	21
Aphasia	MESH:D001037		Bortezomib|Carbamazepine|Cocaine|Desipramine|Dexamethasone|Fluoxetine|Gemcitabine|Gliclazide|Hydrocortisone|Ifosfamide|Irinotecan|Lithium|Methotrexate|Methylene Blue|Ropivacaine|Scopolamine|Sulfasalazine|Tacrolimus|Vincristine	53.35	28
Lymphatic Diseases	MESH:D008206		Benzene|Bortezomib|Caffeine|Carbamazepine|Chlorambucil|Dietary Fats|Ibuprofen|Iron-Dextran Complex|Nitrofurantoin|perfluorooctane sulfonic acid|Phenobarbital|Phycocyanin|Prednisolone|Propylthiouracil|Resveratrol|Sulfasalazine|Tetrachlorodibenzodioxin|thymoquinone|tributyltin	53.35	22
Venous Thrombosis	MESH:D020246		Carbamazepine|Chlorpromazine|Cisplatin|Clozapine|Cocaine|Cyclophosphamide|Cyclosporine|Dexamethasone|Diclofenac|Diethylstilbestrol|Doxorubicin|Ethinyl Estradiol|Fluorouracil|Fluoxetine|Gemcitabine|Heparin|Losartan|Medroxyprogesterone Acetate|Methotrexate|Methylprednisolone|Olanzapine|Progesterone|Rifampin|Ritonavir|Smoke|Thalidomide|Tretinoin|triadimefon|Vorinostat|Zoledronic Acid	53.08	161
Hypoglycemia	MESH:D007003		3,4,5,3',4'-pentachlorobiphenyl|Acetaminophen|alpha-Tocopherol|Azoxymethane|Buthionine Sulfoximine|Chlorpyrifos|Chromium|cobaltous chloride|Cocaine|Dexamethasone|Dichlorvos|Dietary Fats|Enalapril|Glucose|Glyburide|Lansoprazole|Lithium|Methotrexate|Phenformin|Phlorhizin|Plant Extracts|Streptozocin|Tetrachlorodibenzodioxin|Triglycerides|Valproic Acid	52.92	43
Arteriosclerosis	MESH:D001161		2-Acetylaminofluorene|9,10-Dimethyl-1,2-benzanthracene|Acetaminophen|Acrolein|Benzo(a)pyrene|Cholecalciferol|Cholesterol|Cholesterol, Dietary|Cocaine|Cyclophosphamide|Dietary Fats|Ethinyl Estradiol|Folic Acid|Methylcholanthrene|Nifedipine|puerarin|Reserpine|Ritonavir|Rosiglitazone|Vitamin D|Vitamin E	52.86	22
Glomerulonephritis, Membranous	MESH:D015433		Amiodarone|Auranofin|Azathioprine|Chlorambucil|Cyclophosphamide|Diclofenac|Doxorubicin|Drugs, Chinese Herbal|Gemcitabine|Gold|Ibuprofen|Lithium|Mercuric Chloride|Mercury|Methylprednisolone|Penicillamine|Propylthiouracil|Resveratrol|Sirolimus|Tacrolimus	52.63	37
Renal Insufficiency, Chronic	MESH:D051436		Acetylcysteine|Air Pollutants|Cadmium|Copper|Creatinine|Cyclosporine|Folic Acid|Furosemide|Indomethacin|Lead|Lithium|Losartan|Mesalamine|Nitric Oxide|Particulate Matter|Resveratrol|Vitamin D|Vitamin E	52.62	17
Coronary Vasospasm	MESH:D003329		Amphetamine|Bromocriptine|Caffeine|Capsaicin|Cefuroxime|Cocaine|Cyclophosphamide|Diatrizoate Meglumine|Diclofenac|Dinoprostone|Ephedrine|Etoposide|Fluorouracil|Indomethacin|linsidomine|Methamphetamine|Nicorandil|Nifedipine|Oxygen|Paclitaxel|Prednisolone|Sirolimus|Tacrolimus|Verapamil	52.6	62
Olfaction Disorders	MESH:D000857		3,3'-iminodipropionitrile|Adenosine Triphosphate|Amiodarone|Cadmium Chloride|Cocaine|Dichlorvos|Gentamicins|Heparin|Ketamine|Lovastatin|manganese chloride|nickel sulfate|Nifedipine|Omeprazole|Penicillamine|Plant Preparations|Rotenone|Sevoflurane|tributyltin|Vincristine|Zinc	52.4	28
Jaundice, Obstructive	MESH:D041781		Amiodarone|Azathioprine|Busulfan|Carbimazole|Chlorpromazine|Clozapine|Duloxetine Hydrochloride|Enalapril|Estradiol|Ethinyl Estradiol|Ibuprofen|Lactulose|Lovastatin|Medroxyprogesterone Acetate|Metformin|Methylprednisolone|Penicillamine|Propylthiouracil|Ranitidine|Rifampin|Sulfasalazine|Tacrolimus|Ursodeoxycholic Acid|Valproic Acid	52.27	38
Nephrosis, Lipoid	MESH:D009402		Chlorambucil|cobaltiprotoporphyrin|Cyclophosphamide|Cyclosporine|Diclofenac|Dietary Fats|Enalapril|Furosemide|Gold|Ibuprofen|Mercury|Mesalamine|Methylprednisolone|Penicillamine|Prednisolone|Rifampin|Tacrolimus	52.19	24
Intracranial Hemorrhages	MESH:D020300		Amphetamine|Bromocriptine|Carbamazepine|Chlorpyrifos|Cilostazol|Cocaine|Cyclophosphamide|Ethanol|Fluorouracil|Heparin|Hydrogen Sulfide|Indomethacin|Methamphetamine|Oxaliplatin|Phenobarbital|Plant Preparations|Ritonavir|Tetrachlorodibenzodioxin|Tobacco Smoke Pollution|Tretinoin|Valproic Acid|Vitamin E	52.08	50
Asthenia	MESH:D001247		alpha-Tocopherol|Atorvastatin|Carbimazole|Cisplatin|decamethrin|Doxorubicin|Edaravone|Enalapril|Ethanol|Etoposide|Fluoxetine|Gemcitabine|Lansoprazole|Levetiracetam|Omeprazole|Paclitaxel|Particulate Matter|Penicillamine|Prazosin|Smoke|Zidovudine	51.94	23
Carcinoma, Renal Cell	MESH:D002292		2,3,5-(triglutathion-S-yl)hydroquinone|4,4'-diaminodiphenylmethane|Acetaminophen|Arsenic|Arsenicals|Butylated Hydroxyanisole|Capsaicin|Cyclophosphamide|Diethylnitrosamine|Diethylstilbestrol|Doxorubicin|Ethoxyquin|Etoposide|ferric nitrilotriacetate|Fluorouracil|Folic Acid|Gemcitabine|Hydroxyurea|Ifosfamide|Indomethacin|Lead|lenvatinib|Medroxyprogesterone Acetate|pazopanib|Pesticides|Phenacetin|Res…	51.84	55
Cerebellar Diseases	MESH:D002526		Amiodarone|Carbamazepine|Chlorpromazine|Cocaine|diphenylarsinic acid|Ethanol|Fluorouracil|Galactosamine|Ifosfamide|Isoniazid|Lithium|Methotrexate|Methylmercury Compounds|Nifedipine|Nitrofurantoin|Tretinoin|Unithiol|Valproic Acid|Verapamil|Vincristine|Vitamin E	51.5	34
Muscle Cramp	MESH:D009120		Ascorbic Acid|Caffeine|Cholecalciferol|Cocaine|coenzyme Q10|Dexamethasone|Dimethyl Sulfoxide|Enalapril|Glycyrrhetinic Acid|Imatinib Mesylate|liquiritigenin|Lovastatin|Medroxyprogesterone Acetate|Nifedipine|Paclitaxel|Simvastatin|Tacrolimus|Thalidomide|Tretinoin|Valproic Acid|Vincristine|Vitamin E	51.3	24
Genomic Instability	MESH:D042822		9,10-Dimethyl-1,2-benzanthracene|Acrylamide|Aflatoxin B1|Arsenic Trioxide|arsenite|Benzo(a)pyrene|Carbon Tetrachloride|Chlorpyrifos|Cyclophosphamide|Dactinomycin|Diethylnitrosamine|Etoposide|Lead|Methyl Methanesulfonate|ochratoxin A|Pesticides|Polycyclic Aromatic Hydrocarbons|sodium arsenite	51.24	12
Ventricular Fibrillation	MESH:D014693		1,2-bis(2-aminophenoxy)ethane N,N,N',N'-tetraacetic acid acetoxymethyl ester|Amiodarone|Caffeine|Calcium|Carteolol|Chelating Agents|Chlorpromazine|Cisplatin|Cocaine|Desipramine|Diatrizoate Meglumine|Doxorubicin|esculetin|Estradiol|Ethanol|Ethinyl Estradiol|Fatty Acids, Omega-3|Fluorouracil|Heparin|Isoproterenol|Isosorbide|Ketamine|Methamphetamine|Methylprednisolone|Mifepristone|Nifedipine|Nitric …	51.12	104
Hypocalcemia	MESH:D006996		3,4,5,3',4'-pentachlorobiphenyl|Cadmium|Calcitriol|Calcium|Carbamazepine|Cholecalciferol|Cisplatin|Colistin|Cyclophosphamide|Egtazic Acid|Ethinyl Estradiol|Gentamicins|Heparin|Imatinib Mesylate|Irinotecan|Isoproterenol|methylmercuric chloride|Methylprednisolone|Omeprazole|Phenobarbital|Vincristine|Zoledronic Acid	50.92	27
Inappropriate ADH Syndrome	MESH:D007177		Amiodarone|Carbamazepine|Chlorambucil|Chlorpromazine|Cisplatin|Cyclophosphamide|Desipramine|Dexamethasone|Diclofenac|Enalapril|Ethionamide|Fluorouracil|Fluoxetine|Furosemide|Ifosfamide|Indomethacin|Lithium|Methotrexate|Sertraline|Tacrolimus|Tolterodine Tartrate|Valproic Acid|Vincristine	50.68	79
Leukemia, Myeloid, Acute	MESH:D015470		15-deoxy-delta(12,14)-prostaglandin J2|2-(2-chloro-4-iodophenylamino)-N-cyclopropylmethoxy-3,4-difluorobenzamide|Alitretinoin|Arsenic Trioxide|Benzene|Bezafibrate|Bortezomib|Busulfan|Calcitriol|Cyclophosphamide|Decitabine|Deferoxamine|Dexamethasone|Doxorubicin|Etoposide|Hydroxyurea|Ifosfamide|Indomethacin|Irinotecan|(+)-JQ1 compound|mangiferin|Medroxyprogesterone Acetate|Metals|Methotrexate|Pacli…	50.65	79
Hepatic Veno-Occlusive Disease	MESH:D006504		Azathioprine|Bilirubin|Busulfan|Carmustine|cobaltiprotoporphyrin|Curcumin|Cyclophosphamide|Cyclosporine|Dactinomycin|Doxorubicin|Etoposide|liquiritigenin|liquiritin|Melatonin|Methotrexate|Monocrotaline|Oxaliplatin|Rotenone|Sirolimus|Tacrolimus|Vincristine	50.64	75
Drug Overdose	MESH:D062787		Acetaminophen|Acetylcysteine|Amphetamine|Ascorbic Acid|Calcium|Carbamazepine|Carnitine|Clozapine|Colchicine|Dexamethasone|Dexmedetomidine|Enalapril|Lithium|Melatonin|Metformin|Methotrexate|Nifedipine|Nitroprusside|Olanzapine|Omeprazole|Phenformin|Prazosin|Ranitidine|Scopolamine|Simvastatin|Tacrolimus|Verapamil|Vincristine|Zidovudine	50.36	59
Epilepsy	MESH:D004827		Amphetamine|Azathioprine|Busulfan|Calcium|Carbamazepine|Cisplatin|Clozapine|Dexamethasone|Diatrizoate Meglumine|Erythromycin|Etoposide|Fluoxetine|Folic Acid|Gentamicins|Ifosfamide|Kainic Acid|Ketamine|Ketoconazole|Levetiracetam|Lithium|Lithium Chloride|Methotrexate|Methylmercury Compounds|nimesulide|Penicillamine|Penicillins|Phenobarbital|Pilocarpine|Plant Extracts|Sevoflurane|Thalidomide|Thiobar…	50.27	242
Infarction, Middle Cerebral Artery	MESH:D020244		15-deoxyprostaglandin J2|Amphetamine|Blood Glucose|cobaltous chloride|Estradiol|Gemcitabine|Heparin|Hydrogen Sulfide|Inositol|Lactic Acid|lipoxin A4|Lithium Chloride|Melatonin|Mifepristone|morroniside|notoginsenoside R1|Oxygen|Pioglitazone|plumbagin|Progesterone|Resveratrol|Rosiglitazone|Simvastatin|sodium bisulfide	50.09	30
Heart Injuries	MESH:D006335		2-methyl-2H-pyrazole-3-carboxylic acid (2-methyl-4-o-tolylazophenyl)amide|alpha-Chlorohydrin|bisphenol A|cadmium acetate|caryophyllene|Catechin|Chitosan|Doxorubicin|epigallocatechin gallate|Ethanol|Grape Seed Proanthocyanidins|iodopravadoline|Isoproterenol|Lipopolysaccharides|Particulate Matter|Streptozocin|titanium dioxide|Zinc	49.96	18
Lung Diseases, Interstitial	MESH:D017563		Air Pollutants|Amiodarone|Benzene|Bleomycin|Busulfan|Cocaine|Cyclophosphamide|Environmental Pollutants|Imatinib Mesylate|Methotrexate|Methylprednisolone|Nitrofurantoin|Paclitaxel|Penicillamine|Prednisolone|Sirolimus|Soot|Thalidomide|Valproic Acid	49.89	31
Gastritis	MESH:D005756		Acetaminophen|Ammonia|Bezafibrate|Cannabinoids|Diclofenac|Diethylnitrosamine|Diquat|Drugs, Chinese Herbal|Ethanol|Folic Acid|Hydrochloric Acid|Ibuprofen|Indomethacin|Iodoacetamide|Ketamine|Lansoprazole|Omeprazole|Plant Preparations|Ranitidine|Zinc	49.69	20
Urinary Retention	MESH:D016055		Acrylamide|Amphetamine|Bortezomib|Bromocriptine|Carbamazepine|Clozapine|Cocaine|Desipramine|Dexamethasone|Dinoprostone|Duloxetine Hydrochloride|Estradiol|Ethanol|Fluoxetine|Ibuprofen|Levodopa|Methamphetamine|Methotrexate|Mirtazapine|Olanzapine|Phenobarbital|Prednisolone|Sertraline|Tolterodine Tartrate|Vincristine	49.52	34
Basal Ganglia Diseases	MESH:D001480		Amiodarone|Bromocriptine|Buspirone|Caffeine|Calcium|Carbamazepine|Chlorpromazine|Clozapine|Cocaine|Desipramine|Dichlorvos|Fluoxetine|Ifosfamide|Lansoprazole|Levodopa|Lithium|Methamphetamine|nefazodone|Nifedipine|Olanzapine|Penicillamine|Pilocarpine|Ritonavir|SCH 23390|Sertraline|Sevoflurane|Tropisetron|Valproic Acid	49.48	87
Disorders of Excessive Somnolence	MESH:D006970		Ammonia|Bromocriptine|Buspirone|Carbamazepine|Chlorpromazine|Clozapine|Cocaine|Cyclosporine|Dextromethorphan|Erythromycin|Fluoxetine|Ifosfamide|Isoniazid|Ketamine|Levetiracetam|Levodopa|Lithium|Melatonin|Methotrexate|Olanzapine|Omeprazole|Phenobarbital|Ritonavir|Scopolamine|Smoke|Thalidomide|Valproic Acid|Vincristine	49.48	107
Arthritis	MESH:D001168		Azathioprine|Carbamazepine|Carbimazole|Cocaine|Dexamethasone|Diclofenac|Environmental Pollutants|Ibuprofen|Indomethacin|Isoniazid|Leflunomide|Meloxicam|Mesalamine|Methotrexate|morin|Penicillamine|phenylhydrazine|Propylthiouracil|Rifampin|Rosiglitazone|Sulfasalazine|Tretinoin	49.46	31
Motor Neuron Disease	MESH:D016472		Acrylamide|bisphenol A|Deferoxamine|Dexamethasone|Dichlorvos|Doxorubicin|Edaravone|Environmental Pollutants|Lead|Methamphetamine|Methotrexate|Nitric Oxide|Progesterone|Rotenone|Sodium Selenite|Vincristine	49.45	16
Bile Duct Diseases	MESH:D001649		1-Naphthylisothiocyanate|4,4'-diaminodiphenylmethane|Acetaminophen|Arsenic|Butylated Hydroxytoluene|Carbamazepine|Chlorpromazine|coumarin|cyanoginosin LR|Diethylnitrosamine|diphenylarsinic acid|furan|Ibuprofen|Methylprednisolone|Silver|Tacrolimus|Tetrachlorodibenzodioxin|Ursodeoxycholic Acid	49.36	18
Brain Infarction	MESH:D020520		acetovanillone|Cisplatin|Clozapine|Edaravone|Enalapril|Fluorouracil|Fluoxetine|Heparin|Imatinib Mesylate|Methylprednisolone|Niacinamide|Paclitaxel|Resveratrol|Silymarin|Simvastatin|Sirolimus|Thalidomide|Thioctic Acid|Vitamin E	48.87	19
Hypersensitivity, Delayed	MESH:D006968		Acetylcysteine|Cadmium Chloride|Corn Oil|Dexamethasone|Dinitrofluorobenzene|ferric chloride|Fish Oils|Formaldehyde|Hydrocortisone|indirubin|lead acetate|manganese chloride|Mercuric Chloride|Mercury|nickel chloride|Permethrin|plumbagin|Progesterone|sodium arsenite	48.87	12
Autistic Disorder	MESH:D001321		2,2',4,4'-tetrabromodiphenyl ether|Acetaminophen|Air Pollutants|Arachidonic Acid|Buspirone|Choline|Docosahexaenoic Acids|Fatty Acids, Omega-3|Fluoxetine|Folic Acid|Formaldehyde|Glutathione|Homocysteine|Inositol|Iron|Lead|Levetiracetam|Linoleic Acid|Manganese|Melatonin|Mercury|Methionine|Mirtazapine|Olanzapine|Particulate Matter|Pesticides|Pioglitazone|Porphyrins|Quinolinic Acid|S-Adenosylmethioni…	48.66	70
Hypospadias	MESH:D007021		Atrazine|bisphenol A|Dibutyl Phthalate|Dichlorodiphenyl Dichloroethylene|Diethylhexyl Phthalate|Diethylstilbestrol|Ethinyl Estradiol|Flutamide|Folic Acid|Hexachlorocyclohexane|Pesticides|Phenobarbital|sulforaphane|Testosterone|Valproic Acid|vinclozolin	48.62	31
Urinary Incontinence	MESH:D014549		Bromocriptine|Carbamazepine|Chlorpromazine|Clozapine|Cocaine|Cyclophosphamide|Dexamethasone|Enalapril|Ephedrine|Erythromycin|Furosemide|Ifosfamide|Methotrexate|Methylprednisolone|Olanzapine|Pilocarpine|Prazosin|Prednisolone|Scopolamine|Sertraline|Tolterodine Tartrate|Vincristine	48.43	30
Brain Neoplasms	MESH:D001932		Air Pollutants|Azathioprine|Carmustine|Cisplatin|Copper|Curcumin|Dexamethasone|Diethylstilbestrol|Doxorubicin|Etoposide|Fenretinide|Ifosfamide|Indomethacin|Methotrexate|naringenin|Paclitaxel|Particulate Matter|Pesticides|Radon|Soot|Tetradecanoylphorbol Acetate|Thiobarbituric Acid Reactive Substances|Vehicle Emissions|Vincristine	48.39	39
Vasospasm, Intracranial	MESH:D020301		Amphetamine|Blood Glucose|Bromocriptine|Calcium|Cocaine|Dexamethasone|Dexmedetomidine|Estradiol|Ibuprofen|Indomethacin|Isoproterenol|Melatonin|Methamphetamine|Nitroprusside|Oxygen|Plant Preparations|Resveratrol|Tetradecanoylphorbol Acetate|Verapamil|Vincristine	48.39	30
Psychomotor Agitation	MESH:D011595		Acetaminophen|Amphetamine|bisphenol A|Carbamazepine|Chlorpromazine|Clozapine|Cocaine|Cortisone|Dexmedetomidine|Dichlorvos|Fulvestrant|Isoflurane|Ketamine|Lithium|Methamphetamine|Methylene Blue|methylparaben|Methylprednisolone|Mirtazapine|Nitroprusside|Olanzapine|Pioglitazone|Prazosin|Ranitidine|Scopolamine|Sevoflurane|Valproic Acid	48.2	70
Lipidoses	MESH:D008064		1-Naphthylisothiocyanate|Amiodarone|Apigenin|beta-Naphthoflavone|Chlorpromazine|Clozapine|Colchicine|Dietary Fats|Dietary Sugars|Doxorubicin|Duloxetine Hydrochloride|Erythromycin|Fluoxetine|Gentamicins|Imatinib Mesylate|indole-3-carbinol|Kangen-karyu|Ketoconazole|Lead|Methotrexate|nefazodone|Orlistat|Probucol|propylene dichloride|Reserpine|Sertraline|Thioctic Acid|Vincristine	47.49	21
Oliguria	MESH:D009846		Acetaminophen|Antineoplastic Agents|Azathioprine|Colchicine|Cyclophosphamide|Dexamethasone|Diatrizoate Meglumine|Diclofenac|Enalapril|Ethanol|Gentamicins|Gliclazide|Heparin|Ibuprofen|Indomethacin|Lovastatin|Nicorandil|Nitrofurantoin|Ranitidine|Rifampin|Tacrolimus|Tretinoin	47.46	44
Psychotic Disorders	MESH:D011618		Amiodarone|Amphetamine|Bromocriptine|Buspirone|Cannabinoids|Carbamazepine|Chlorpromazine|Clozapine|Cocaine|Dextromethorphan|Ethinyl Estradiol|Fluorouracil|Folic Acid|Ketamine|Levetiracetam|Levodopa|Lithium|Methamphetamine|Olanzapine|Oxazepam|Penicillamine|Prednisolone|Sertraline|Tropisetron|Valproic Acid|Vitamin B 12|Vitamin B 6|Vitamin D	47.3	126
Pulmonary Disease, Chronic Obstructive	MESH:D029424		Acrolein|Air Pollutants|Arsenic|Cadmium|Carbon Monoxide|Creatinine|Dust|Enalapril|Eucalyptol|Ketanserin|Lipopolysaccharides|Methotrexate|Mustard Gas|Nifedipine|Ozone|Particulate Matter|Quercetin|Resveratrol|Roflumilast|Simvastatin|Smoke|Soot|Tetrachlorodibenzodioxin|Tobacco Smoke Pollution|Verapamil	46.57	36
Sarcoma	MESH:D012509		1,2-Dimethylhydrazine|Benzo(a)pyrene|benzo(k)fluoranthene|Biological Products|bisphenol A|Caffeine|Cisplatin|Curcumin|Cyclophosphamide|Dinoprostone|Doxorubicin|Drugs, Chinese Herbal|Etoposide|Fluorouracil|Ifosfamide|Lovastatin|Medroxyprogesterone Acetate|Methotrexate|Paclitaxel|Streptozocin|Trabectedin	46.52	58
Hemolytic-Uremic Syndrome	MESH:D006463		Antineoplastic Agents|Atorvastatin|Bleomycin|Cisplatin|Cocaine|Cyclosporine|Erythromycin|Etoposide|Fluorouracil|Gemcitabine|Hydrochloric Acid|Ibuprofen|Lipopolysaccharides|Mercuric Chloride|Penicillins|Prednisolone|Sirolimus|Tacrolimus|Vincristine|Vitamin B 12	46.4	55
Neuroinflammatory Diseases	MESH:D000090862		Air Pollutants|Benzo(a)pyrene|Berberine|Bortezomib|Curcumin|Dietary Fats|Drugs, Chinese Herbal|Isoflurane|Lead|lipopolysaccharide, Escherichia coli O111 B4|Lipopolysaccharides|palmatine|Particulate Matter|Streptozocin|Tadalafil|triphenyl phosphate	46.38	13
Tachycardia, Supraventricular	MESH:D013617		Adenosine Triphosphate|Amiodarone|Arsenic Trioxide|Caffeine|Carbamazepine|Carmustine|Chlorpromazine|Cisplatin|Clozapine|Cocaine|Cyclophosphamide|Fluorouracil|Fluoxetine|Furosemide|Gemcitabine|Isoproterenol|Lithium|Methamphetamine|Methylprednisolone|Nifedipine|Paclitaxel|Verapamil	46.23	64
Hyperthyroidism	MESH:D006980		Amiodarone|Bromocriptine|Carbamazepine|Carbimazole|Curcumin|decabromobiphenyl ether|Glutathione|Lithium|Maneb|Prednisolone|Propylthiouracil|Reserpine|Resveratrol|Rifampin|Tetrachlorodibenzodioxin|Triiodothyronine|Ursodeoxycholic Acid|Vitamin E	46.14	67
Fetal Diseases	MESH:D005315		Amiodarone|cadmium acetate|Carbamazepine|Chlorambucil|Cocaine|Cyclophosphamide|diphenyleneiodonium|Ephedrine|Fluorouracil|Fluoxetine|Indomethacin|Lithium|Losartan|Nitric Oxide|Penicillamine|Tetrachlorodibenzodioxin|Thalidomide|Valproic Acid|Zidovudine	46.13	40
Child Behavior Disorders	MESH:D002653		Amphetamine|bisphenol A|Carbamazepine|Chlorpromazine|Cocaine|DDT|Dextromethorphan|Isoniazid|Lead|Lithium|Manganese|methylmercuric chloride|Niacinamide|Olanzapine|Phenobarbital|Prednisolone|Valproic Acid	46.02	28
Metabolic Diseases	MESH:D008659		2,3,7,8-tetrachlorodibenzofuran|Amiodarone|bisphenol A|Capsaicin|Clozapine|Dietary Fats|Drugs, Chinese Herbal|Edaravone|Fructose|Metformin|Olanzapine|Pesticides|Phenobarbital|Plant Extracts|Resveratrol|Sodium Fluoride|Triglycerides	46.02	16
Carcinoma, Transitional Cell	MESH:D002295		aristolochic acid I|Arsenic|arsenite|Azathioprine|Bortezomib|Cacodylic Acid|Cadmium|Caffeine|Chlorambucil|Cisplatin|Cyclophosphamide|Dactinomycin|Doxorubicin|Gemcitabine|Ifosfamide|Methotrexate|Nitrofurantoin|Paclitaxel|Phenacetin|Phenobarbital|Prednisolone|Smoke|Sulfasalazine|thymoquinone|Vincristine	45.67	57
Metaplasia	MESH:D008679		Acrolein|Benzene|Benzo(a)pyrene|Chlorodiphenyl (54% Chlorine)|Diethylnitrosamine|Diethylstilbestrol|Formaldehyde|Genistein|(+)-JQ1 compound|Lipopolysaccharides|Methylcholanthrene|Ozone|Particulate Matter|Simvastatin|Tetrachlorodibenzodioxin|Tobacco Smoke Pollution|Vehicle Emissions	45.47	21
Rhinitis, Allergic	MESH:D065631		Air Pollutants|Aluminum Hydroxide|Apigenin|Atrazine|bisphenol A|Chlorpyrifos|Dexamethasone|geraniol|Glyphosate|hydroxysafflor yellow A|Malathion|Methylprednisolone|nimesulide|nonylphenol|Ovalbumin|Particulate Matter|Permethrin|Pyrethrins|Rosiglitazone|Soot|Triclosan	45.22	18
Raynaud Disease	MESH:D011928		Arsenic|Bleomycin|Bromocriptine|Cisplatin|Cocaine|Docosahexaenoic Acids|Doxorubicin|Eicosapentaenoic Acid|Fish Oils|Fluorouracil|Fluoxetine|Hydroxyurea|Indomethacin|Nifedipine|Prazosin|Simvastatin|Sulfasalazine|Vincristine	45.2	38
Migraine Disorders	MESH:D008881		Acetaminophen|allyl isothiocyanate|Atorvastatin|bisphenol A|Bleomycin|Caffeine|Carbamazepine|Chlorpromazine|Cilostazol|Cisplatin|Cocaine|Diethylstilbestrol|Ibuprofen|Indomethacin|Lansoprazole|Lithium|Losartan|Melatonin|Nitric Oxide|Nitrites|Phytoestrogens|Sertraline|Smoke|Tacrolimus|Valproic Acid|Zinc Sulfate	45.07	44
Ventricular Premature Complexes	MESH:D018879		Amiodarone|bisphenol A|bisphenol S|Caffeine|Calcium|Cisplatin|Doxorubicin|Erythromycin|Ethanol|Etoposide|Fluorouracil|Isoproterenol|Ketamine|Methamphetamine|Methotrexate|Omeprazole|Paclitaxel|Plant Extracts|Probucol|Ropivacaine|Rosiglitazone|Verapamil	45.07	32
Hypertrophy, Right Ventricular	MESH:D017380		18alpha-glycyrrhetinic acid|Apigenin|Carbon Monoxide|Enalapril|epigallocatechin gallate|Indomethacin|kaempferol|Monocrotaline|nimesulide|Ovalbumin|Oxygen|Particulate Matter|Quercetin|Resveratrol|Simvastatin|Streptozocin	45.05	27
Limb Deformities, Congenital	MESH:D017880		Carbamazepine|Cocaine|Cyclophosphamide|Dichlorodiphenyl Dichloroethylene|Diethylstilbestrol|Endosulfan|Ethanol|Fluorouracil|Hydroxyurea|Leflunomide|Methotrexate|methoxyacetic acid|Niacinamide|Phenobarbital|Polycyclic Aromatic Hydrocarbons|Tetrachlorodibenzodioxin|Thalidomide|Tretinoin|Triiodothyronine|Valproic Acid	44.61	32
Tinnitus	MESH:D014012		Arachidonic Acid|Carbimazole|Cisplatin|Cyclophosphamide|Deferoxamine|Dexamethasone|Doxorubicin|Erythromycin|Furosemide|Gentamicins|Ibuprofen|Lithium|Medroxyprogesterone Acetate|Paclitaxel|Propylthiouracil|Ranitidine|Ropivacaine|Tacrolimus|Valproic Acid|Verapamil|Vincristine	44.6	23
Cholangitis	MESH:D002761		1-amino-2,4-dibromoanthraquinone|1-Naphthylisothiocyanate|Amiodarone|Atorvastatin|Azathioprine|Carbamazepine|Chlorpromazine|Dexamethasone|diphenylarsinic acid|Gentamicins|Ibuprofen|Lithocholic Acid|obeticholic acid|Phenobarbital|Sulfasalazine|Trichloroethylene|Ursodeoxycholic Acid	44.41	22
Urogenital Abnormalities	MESH:D014564		2,4,5,2',4',5'-hexachlorobiphenyl|3,4,5,3',4'-pentachlorobiphenyl|bisphenol A|Chlorodiphenyl (54% Chlorine)|Cocaine|Dichlorodiphenyl Dichloroethylene|Diethylhexyl Phthalate|diethyl phthalate|Diethylstilbestrol|Estradiol|Ethinyl Estradiol|Pesticides|Tretinoin|Valproic Acid|vinclozolin	44.32	25
Heart Septal Defects, Ventricular	MESH:D006345		Air Pollutants|Caffeine|Carbamazepine|Cocaine|Diethylstilbestrol|Ethanol|Ethinyl Estradiol|Formaldehyde|Homocysteine|Ibuprofen|Leflunomide|Medroxyprogesterone Acetate|Ozone|Particulate Matter|Phenobarbital|Progesterone|Thalidomide|Valproic Acid	44.3	18
Dystonia	MESH:D004421		3-nitropropionic acid|Amphetamine|Bromocriptine|Buspirone|Cannabidiol|Carbamazepine|Chlorpromazine|Clozapine|Cocaine|Dexamethasone|Dextromethorphan|Etoposide|Fluoxetine|Ketamine|Levodopa|Lithium|Methylene Blue|Mirtazapine|Olanzapine|Penicillamine|Permethrin|Phenobarbital|Plant Extracts|Quinolinic Acid|Ranitidine|Rotenone|SCH 23390|Sertraline|Sevoflurane|Valproic Acid	44.18	116
Unconsciousness	MESH:D014474		amitraz|Azathioprine|Carbamazepine|Ceruletide|Clozapine|Cocaine|Diclofenac|Erythromycin|Ethanol|Hexachlorocyclohexane|Ketamine|Lithium|Metformin|Methotrexate|Mifepristone|Prazosin|Tacrolimus|Valproic Acid|Verapamil	44.14	23
Anuria	MESH:D001002		Acetaminophen|Bleomycin|Cisplatin|Cocaine|Colchicine|Diatrizoate Meglumine|Diclofenac|Enalapril|Folic Acid|Gentamicins|Heparin|Ifosfamide|Indomethacin|Iron-Dextran Complex|Losartan|Metformin|Methotrexate|Nifedipine|Rifampin|Smoke	43.94	32
Mouth Neoplasms	MESH:D009062		1,2,3-trichloropropane|2-(4-morpholinyl)-8-phenyl-4H-1-benzopyran-4-one|3,3'-diindolylmethane|9,10-Dimethyl-1,2-benzanthracene|Benzo(a)pyrene|Bleomycin|Carmustine|chromium hexavalent ion|Cisplatin|Curcumin|Fenretinide|Fluorouracil|geraniol|Indomethacin|Paclitaxel|Plant Extracts|Plant Preparations|Polyphenols|Quercetin|salvin|Sirolimus|Tobacco Smoke Pollution|Vincristine	43.89	35
Cognitive Dysfunction	MESH:D060825		4-hydroxy-2-nonenal|Aluminum Chloride|Arsenic|butylbenzyl phthalate|Diethylhexyl Phthalate|Enalapril|Isoflurane|Kangen-karyu|Lead|Paraquat|pentabromodiphenyl ether|perfluorooctane sulfonic acid|Plant Extracts|Propylthiouracil|Rotenone|Streptozocin	43.84	14
Cryptorchidism	MESH:D003456		2,2',4,4'-tetrabromodiphenyl ether|Atrazine|DDT|Dibutyl Phthalate|Dichlorodiphenyl Dichloroethylene|Diethylhexyl Phthalate|Diethylstilbestrol|Endosulfan|Flutamide|Genistein|Hexachlorobenzene|pentabromodiphenyl ether|Pesticides|Testosterone|Tretinoin|vinclozolin	43.84	17
Puberty, Delayed	MESH:D011628		Ascorbic Acid|Atrazine|bisphenol A|chromium hexavalent ion|Dexamethasone|Glyphosate|lipopolysaccharide, E coli O55-B5|pentabromodiphenyl ether|perfluoro-n-nonanoic acid|Rosuvastatin Calcium|Silver Compounds|T-2 Toxin|Tetrachlorodibenzodioxin|triadimefon|vinclozolin	43.61	16
Myasthenia Gravis	MESH:D009157		Azathioprine|Busulfan|Cocaine|Cyclosporine|Deferoxamine|Dexamethasone|Erythromycin|Lithium|Methylprednisolone|Nitrofurantoin|Penicillamine|Prednisolone|Pyridostigmine Bromide|Ritonavir|Rosuvastatin Calcium|Sertraline|Simvastatin|Tacrolimus|Verapamil	43.4	124
Bacterial Infections	MESH:D001424		Ascorbic Acid|bisphenol A|Cefuroxime|chromium hexavalent ion|Cisplatin|Clodronic Acid|Diclofenac|Fluvastatin|Furazolidone|Gentamicins|Ifosfamide|Iron|Ketamine|Levofloxacin|Lipopolysaccharides|Losartan|Mesalamine|Methotrexate|Methylprednisolone|Penicillins|Potassium Dichromate|Rutin	43.2	14
Hypercalcemia	MESH:D006934		Amiodarone|Bortezomib|Calcitriol|Calcium|Cholecalciferol|Clodronic Acid|Cocaine|Diethylstilbestrol|Furosemide|gallium nitrate|Hydrocortisone|Indomethacin|Lithium|Methylmercury Compounds|Methylprednisolone|Omeprazole|Phosphates|Prednisolone|Rifampin|seocalcitol|Tretinoin|Vitamin D|Zoledronic Acid	43.18	130
Congenital, Hereditary, and Neonatal Diseases and Abnormalities	MESH:D009358		arsenite|bisphenol A|Cadmium|DDT|Diethylhexyl Phthalate|Estradiol|Lead|lead acetate|Mercury|Streptozocin|Tetrachlorodibenzodioxin|vinclozolin	43.15	12
Lameness, Animal	MESH:D007794		1-Methyl-4-phenyl-1,2,3,6-tetrahydropyridine|3-nitropropionic acid|Acrylamide|Carbon Disulfide|cyfluthrin|cyhalothrin|cypermethrin|decamethrin|diallyl trisulfide|fenvalerate|Rotenone|Rutin|Thiram|thymoquinone	43.11	15
Neuromuscular Diseases	MESH:D009468		Amiodarone|Bezafibrate|Cisplatin|Clofibrate|Cocaine|Colchicine|Cortisone|Cyclophosphamide|Cyclosporine|Doxorubicin|Lithium|Methylprednisolone|Omeprazole|Paclitaxel|Penicillamine|Prednisolone|Pyridostigmine Bromide|Vincristine	43.05	41
Conjunctivitis	MESH:D003231		Auranofin|Calcium|Carbamazepine|Dexamethasone|Doxorubicin|Fluorouracil|Formaldehyde|Ibuprofen|Methotrexate|Mustard Gas|nimesulide|Ozone|Particulate Matter|Soot|Vehicle Emissions	42.93	13
Hematologic Neoplasms	MESH:D019337		2-amino-3,8-dimethylimidazo(4,5-f)quinoxaline|alachlor|Benzene|Busulfan|Chlorambucil|Cobalt|Cyclophosphamide|Decitabine|Doxorubicin|Endosulfan|Etoposide|Ifosfamide|Pesticides|Tetrachlorodibenzodioxin|Volatile Organic Compounds	42.93	18
Sensation Disorders	MESH:D012678		Bortezomib|Capsaicin|cinnamaldehyde|Cisplatin|Cocaine|Colistin|Cyclophosphamide|Enalapril|Fluoxetine|Lithium Chloride|Methotrexate|Oxidopamine|Paclitaxel|Paraquat|Vincristine	42.93	16
Urologic Neoplasms	MESH:D014571		2,4-dinitrotoluene|2,6-dinitrotoluene|aristolochic acid I|Arsenic|Arsenicals|arsenite|Cisplatin|Cyclophosphamide|Doxorubicin|Indomethacin|ochratoxin A|Paclitaxel|Phenacetin|Sulfasalazine|Tobacco Smoke Pollution	42.93	18
Brain Damage, Chronic	MESH:D001925		Amphetamine|Caffeine|Carbamazepine|Cocaine|Folic Acid|Homocysteine|Methamphetamine|Pilocarpine|Tacrolimus|Vitamin B 12|Vitamin B 6	42.65	11
Osteoarthritis	MESH:D010003		Acetaminophen|astaxanthine|Caffeine|Capsaicin|Curcumin|Decitabine|diacerein|Diclofenac|Dietary Fats|Dinoprostone|Ethanol|ferrostatin-1|fisetin|Ibuprofen|Indomethacin|Iron|Lipopolysaccharides|Lithium Chloride|Meloxicam|morroniside|nimesulide|oxymatrine|pregna-4,17-diene-3,16-dione|Reactive Oxygen Species|Resveratrol|theaflavin-3,3'-digallate|xanthohumol	42.6	47
Atrial Fibrillation	MESH:D001281		Acetaminophen|Adenosine Triphosphate|Air Pollutants|Amiodarone|Angiotensin II|Arsenic Trioxide|Azathioprine|Bromocriptine|Caffeine|Calcium|Chlorpromazine|Cisplatin|Cocaine|Cyclophosphamide|Doxorubicin|Erythromycin|Ethanol|ferrostatin-1|Fluorouracil|Fluoxetine|Furosemide|Gemcitabine|Heparin|Ibuprofen|Isoproterenol|Methylprednisolone|Nifedipine|Olanzapine|Paclitaxel|Particulate Matter|Simvastatin|S…	42.11	131
Esophageal Neoplasms	MESH:D004938		4,4'-diaminodiphenylmethane|7,8-Dihydro-7,8-dihydroxybenzo(a)pyrene 9,10-oxide|Acetylcysteine|Arsenic Trioxide|Benzo(a)pyrene|benzyloxycarbonyl-isoleucyl-glutamyl(O-tert-butyl)-alanyl-leucinal|benzyloxycarbonylleucyl-leucyl-leucine aldehyde|Bortezomib|Cisplatin|Cyclophosphamide|Diethylnitrosamine|Dimethylnitrosamine|Dinoprostone|Doxorubicin|Ethanol|Fluorouracil|Indomethacin|Paclitaxel|Plant Prepa…	42.1	44
Melanoma, Experimental	MESH:D008546		Acetaminophen|Acrolein|Arsenic|Arsenic Trioxide|Cyclophosphamide|diallyl trisulfide|Fluorouracil|Gallic Acid|geraniol|Losartan|Lovastatin|Paclitaxel|Plant Extracts|Resveratrol|Sirolimus|Testosterone|tubastatin A	42.05	19
Thromboembolism	MESH:D013923		Arachidonic Acid|Busulfan|Carmustine|Chlorpromazine|Cisplatin|Cocaine|Cyclosporine|Dexamethasone|Diclofenac|Diethylstilbestrol|Doxorubicin|Ethinyl Estradiol|Fluorouracil|Flutamide|Heparin|Hydroxyurea|Meloxicam|Paclitaxel|Thalidomide|Tretinoin|Triglycerides|Vincristine	41.96	53
Respiratory Tract Infections	MESH:D012141		4-dichlorobenzene|Acetaminophen|Air Pollutants|Arsenic|Arsenicals|Calcitriol|Carbon Monoxide|Deferoxamine|Erythromycin|Ethanol|Formaldehyde|gingerenone A|Methotrexate|nimesulide|Particulate Matter|Rifampin|Silicon Dioxide|Sulfur|Tobacco Smoke Pollution	41.69	22
Fanconi Syndrome	MESH:D005198		Carbamazepine|Carnitine|chloroacetaldehyde|Cisplatin|Dinoprostone|Gentamicins|Ifosfamide|Imatinib Mesylate|Indomethacin|Irinotecan|maleic acid|Ranitidine|Ritonavir|Tacrolimus|thymoquinone|Valproic Acid	41.68	60
Blister	MESH:D001768		Carbamazepine|Cefuroxime|Chromium|Colchicine|Diclofenac|Glyburide|Ibuprofen|Indomethacin|Mechlorethamine|Methotrexate|Mustard Gas|Propylthiouracil|Pyridostigmine Bromide|Trichloroethylene	41.55	19
Obsessive-Compulsive Disorder	MESH:D009771		Azathioprine|Buspirone|Chlorpromazine|Clozapine|Cocaine|Dexamethasone|Estradiol|Fluoxetine|Inositol|Isoniazid|Lithium|Methamphetamine|Mirtazapine|Olanzapine|Prednisolone|Selegiline|Sertraline|Tobacco Smoke Pollution	41.51	68
Osteosarcoma	MESH:D012516		2-(4-morpholinyl)-8-phenyl-4H-1-benzopyran-4-one|andrographolide|Arsenic Trioxide|bisphenol A|Bortezomib|Cisplatin|Cyclophosphamide|Cyclosporine|Dactinomycin|Doxorubicin|Etoposide|Gallic Acid|Ifosfamide|Irinotecan|Methotrexate|Paclitaxel|Plant Extracts|pterostilbene|U 0126|Verapamil|Vincristine	41.26	100
Recurrence	MESH:D012008		4-methylesculetin|Arsenic Trioxide|Cannabidiol|Cyclophosphamide|Cyclosporine|Dexamethasone|Doxorubicin|Ethanol|Gemcitabine|Hydrocortisone|Imatinib Mesylate|Methamphetamine|Methotrexate|Paclitaxel|Phenobarbital|Prednisolone|Sulfasalazine|Tacrolimus|Tretinoin|Vincristine|Zoledronic Acid	41.26	34
Hypotension, Orthostatic	MESH:D007024		Amiodarone|Bortezomib|Bromocriptine|Chlorpromazine|Cisplatin|Clozapine|Desipramine|Enalapril|Ephedrine|Fluvastatin|Furosemide|Hydrocortisone|Indomethacin|Ketanserin|Levodopa|Losartan|Nifedipine|Olanzapine|Paclitaxel|Prazosin|Selegiline|Sertraline|Vincristine|Vitamin B 12|Vitamin D|Zidovudine	41.25	87
Heavy Metal Poisoning	MESH:D000075322		Aluminum|andrographolide|Arsenic|Cadmium|Cisplatin|Copper|Deferoxamine|Iron|Penicillamine|Succimer|titanium dioxide|Unithiol|Zinc Oxide	41.23	14
Liver Diseases, Alcoholic	MESH:D008108		4-hydroxy-2-nonenal|Betaine|Bezafibrate|Colchicine|Ethanol|Iron|p-coumaric acid|Plant Extracts|Propylthiouracil|Resveratrol|Silymarin|sodium boranocarbonate|Vitamin E	41.23	22
Testicular Neoplasms	MESH:D013736		Bleomycin|Cisplatin|cordycepin|Cyclophosphamide|Dexamethasone|Diethylstilbestrol|Doxorubicin|Etoposide|Formaldehyde|Hexachlorobenzene|Ifosfamide|Nifedipine|ochratoxin A|Paclitaxel|Polychlorinated Biphenyls|rottlerin|Vincristine	41.19	36
Cholangiocarcinoma	MESH:D018281		1,2,3-trichloropropane|2,2-bis(bromomethyl)-1,3-propanediol|3,4,5,3',4'-pentachlorobiphenyl|Azoxymethane|Carmustine|Chlorodiphenyl (54% Chlorine)|Diethylnitrosamine|Dimethylnitrosamine|furan|Melatonin|Methotrexate|Methylene Chloride|Phenobarbital|propylene dichloride|Reactive Oxygen Species|Tetrachlorodibenzodioxin|Thalidomide|Thioacetamide	41.14	20
Eye Abnormalities	MESH:D005124		bisphenol A|Cocaine|Dichlorvos|Ethanol|Glyphosate|(+)-JQ1 compound|methoxyacetic acid|methylparaben|Polycyclic Aromatic Hydrocarbons|pyrazolanthrone|Silver Compounds|sodium arsenate|tetrabromobisphenol A|Tetrachlorodibenzodioxin|Thalidomide|Tretinoin|triphenyl phosphate|Valproic Acid	41.14	25
Porphyria Cutanea Tarda	MESH:D017119		Benzene|Carbamazepine|Cisplatin|Colchicine|Cyclophosphamide|Diethylstilbestrol|Ethanol|Furosemide|Hexachlorobenzene|Iron|Methotrexate|Rifampin|Simvastatin|Tetrachlorodibenzodioxin|Trichloroethylene	41.08	14
Diabetes Mellitus, Type 1	MESH:D003922		Alloxan|bisphenol A|Calcitriol|Cyclophosphamide|decabromobiphenyl ether|Dichlorvos|Genistein|Imatinib Mesylate|Iron|Lipopolysaccharides|Mercury|Niacinamide|Nitric Oxide|Reactive Oxygen Species|Resveratrol|sodium arsenite|Streptozocin|Tacrolimus|Tetrachlorodibenzodioxin|Thioctic Acid	40.92	43
Sexual Dysfunctions, Psychological	MESH:D020018		Amphetamine|Bromocriptine|Buspirone|Clozapine|Cocaine|Desipramine|Duloxetine Hydrochloride|Ethanol|Fluoxetine|Lithium|Mirtazapine|Olanzapine|Propylthiouracil|Sertraline|Streptozocin|Testosterone|Thalidomide|Valproic Acid|Vardenafil Dihydrochloride|vitexin	40.92	57
Pericarditis	MESH:D010493		Amphetamine|Azathioprine|bisphenol A|Bromocriptine|Clozapine|Cyclophosphamide|Doxorubicin|Fluorouracil|Heparin|Indomethacin|Isoniazid|Mesalamine|Methotrexate|Prednisolone|Propylthiouracil|Sulfasalazine|Valproic Acid	40.79	44
Multiple Organ Failure	MESH:D009102		Acetaminophen|Acetylcysteine|Antineoplastic Agents|Carmustine|Cocaine|Colchicine|Cyclosporine|Dactinomycin|Diclofenac|Ethanol|Etoposide|Lipopolysaccharides|Monocrotophos|Nitrofurantoin|triptolide|Valproic Acid	40.7	18
Rhabdomyosarcoma	MESH:D012208		Bortezomib|Cisplatin|Cobalt|Cyclophosphamide|Dactinomycin|Decitabine|Doxorubicin|Estradiol|Etoposide|Hydrocortisone|Ifosfamide|Irinotecan|Methotrexate|Tretinoin|Valproic Acid|Vincristine	40.7	29
Death, Sudden	MESH:D003645		Acetaminophen|Acetylcysteine|Caffeine|Carbamazepine|Clozapine|Cocaine|Desipramine|Ethanol|Hydrogen Sulfide|Isoflurane|Isoproterenol|Nifedipine|Plant Extracts|Probucol|S-Adenosylmethionine|Thalidomide|Verapamil	40.39	30
Oral Ulcer	MESH:D019226		Cannabidiol|Doxorubicin|Hydroxyurea|Mercuric Chloride|Methotrexate|Penicillamine|Phenobarbital|Prednisolone|Propylthiouracil|Qingdai compound|Sirolimus|Thalidomide|Vincristine	40.36	18
Muscle Rigidity	MESH:D009127		1-Methyl-4-phenyl-1,2,3,6-tetrahydropyridine|Bromocriptine|Chlorpromazine|Clorgyline|Clozapine|Cocaine|Dexmedetomidine|Kainic Acid|Ketamine|Ketanserin|Levodopa|Lithium|Methamphetamine|Methotrexate|nefazodone|Olanzapine|Penicillamine|Prazosin|Reserpine|Ropivacaine|Rotenone|S-Adenosylmethionine|saxagliptin|Scopolamine|Selegiline|Valproic Acid	40.12	72
Consciousness Disorders	MESH:D003244		abrine|Bilirubin|Cyclophosphamide|Desipramine|Dithiothreitol|Ethanol|Indomethacin|Isoniazid|Methamphetamine|Methotrexate|Methylprednisolone|Olanzapine|Omeprazole|Paclitaxel|Plant Extracts|Rifampin|Tacrolimus|Valproic Acid	40.1	27
Bone Diseases, Developmental	MESH:D001848		bisphenol A|boric acid|Caffeine|Dexamethasone|Ethanol|Ketamine|Lead|Leflunomide|Methotrexate|nonylphenol|Particulate Matter|Piperonyl Butoxide|Plant Extracts|Tetrachlorodibenzodioxin|trichostatin A|Valproic Acid|Vehicle Emissions|Ziram	39.77	21
Uterine Neoplasms	MESH:D014594		1,2,3-trichloropropane|arsenite|Benzene|bisphenol A|Diethylstilbestrol|Doxorubicin|Estradiol|Ethinyl Estradiol|Fluorouracil|Genistein|Methotrexate|Paclitaxel|Polychlorinated Biphenyls|Resveratrol|sodium arsenate|sodium arsenite|tetrabromobisphenol A	39.62	25
Psoriasis	MESH:D011565		Aminolevulinic Acid|Azathioprine|Calcitriol|Coal Tar|Colchicine|Cyclosporine|Dimethyl Fumarate|Ficusin|Folic Acid|Hydroxyurea|indirubin|Lithium|Methotrexate|oxymatrine|Prednisolone|Qingdai compound|Sirolimus|Sulfasalazine|Tacrolimus|tamibarotene|Tobacco Smoke Pollution|Tretinoin|Triglycerides|Troglitazone	39.61	118
Arsenic Poisoning	MESH:D020261		Air Pollutants|Arsenic|Arsenicals|Arsenic Trioxide|Ascorbic Acid|boric acid|Curcumin|diallyl trisulfide|diphenylarsinic acid|Environmental Pollutants|monomethylarsonous acid|Plant Preparations|Resveratrol|Selenium|Selenomethionine|sodium arsenate|sodium arsenite|Sodium Selenite|Unithiol|Vitamin E|zinc chloride	39.56	55
Hyperprolactinemia	MESH:D006966		Azathioprine|bisphenol A|Bromocriptine|Chlorpromazine|Cisplatin|Clozapine|Cocaine|Cyclosporine|Diethylstilbestrol|Drugs, Chinese Herbal|Estradiol|Fluoxetine|Methylprednisolone|Mifepristone|Olanzapine|Progesterone|Ranitidine|Reserpine|Verapamil	39.55	52
Anemia, Macrocytic	MESH:D000748		Acetylcysteine|Azathioprine|Cyclophosphamide|Environmental Pollutants|Ethinyl Estradiol|Fluorouracil|Folic Acid|Hydroxyurea|Ranitidine|Sulfasalazine|Valproic Acid|Vitamin B 12|Vitamin E|Zidovudine	39.51	28
Spinal Cord Injuries	MESH:D013119		4-hydroxy-2-nonenal|Acrylamide|Atorvastatin|Blood Glucose|Cannabidiol|geraniol|Hydrogen Peroxide|Indomethacin|Lipopolysaccharides|Methylprednisolone|Oxygen|Progesterone|Quercetin|Ropivacaine|Rosiglitazone|Simvastatin|tamibarotene|Vardenafil Dihydrochloride	39.44	19
Chorea	MESH:D002819		3,3'-iminodipropionitrile|Amphetamine|Chlorpromazine|Clozapine|Cocaine|decamethrin|Fluoxetine|Levetiracetam|Levodopa|Lithium|Magnesium Chloride|Methamphetamine|Methotrexate|Mirtazapine|Olanzapine|Ranitidine|Reserpine|Sulfasalazine|Valproic Acid|Vincristine	39.08	40
Cartilage Diseases	MESH:D002357		Acetylcysteine|Arsenic Trioxide|cadmium telluride|Caffeine|Cilostazol|Dexamethasone|Glyphosate|Ketamine|Methotrexate|Plant Extracts|Quercetin|Resveratrol|RTKI cpd|T-2 Toxin|tributyltin	38.94	16
Diabetes Insipidus, Nephrogenic	MESH:D018500		Aldosterone|Carbamazepine|Cyproterone Acetate|Dexamethasone|Dinoprostone|Doxorubicin|Ifosfamide|Indomethacin|Lithium|Lithium Chloride|Mesalamine|Methotrexate|Rifampin|Ritonavir|Spironolactone|Streptozocin	38.93	88
Kidney Cortex Necrosis	MESH:D007673		4-phenylbutyric acid|amitraz|Amphetamine|Carbon Tetrachloride|Cisplatin|Cyproterone Acetate|Doxorubicin|Enalapril|Gentamicins|Ibuprofen|Mercuric Chloride|naringenin|Spironolactone|tetramethylpyrazine	38.9	13
Genital Diseases, Female	MESH:D005831		2,4,5,2',4',5'-hexachlorobiphenyl|Acrylamide|bisphenol A|Bromocriptine|Caffeine|chromium hexavalent ion|Dexamethasone|Dibutyl Phthalate|Diethylhexyl Phthalate|Diethylstilbestrol|Medroxyprogesterone Acetate|mono-(2-ethylhexyl)phthalate|Tetrachlorodibenzodioxin	38.78	12
Anemia, Hemolytic, Autoimmune	MESH:D000744		Carbimazole|Chlorpromazine|Cisplatin|Cyclophosphamide|Cyclosporine|Deferoxamine|Diclofenac|Fluorouracil|Folic Acid|Hydrocortisone|Ibuprofen|Ketoconazole|Levodopa|Methotrexate|Omeprazole|Penicillamine|Penicillins|Prednisolone|Valproic Acid	38.71	35
Myelodysplastic Syndromes	MESH:D009190		Arsenic|Arsenic Trioxide|Azathioprine|Benzene|Clozapine|Curcumin|Cyclophosphamide|Decitabine|Dexamethasone|Drugs, Chinese Herbal|Etoposide|Hydroxyurea|Ifosfamide|Pesticides|Prednisolone|Thalidomide|Tretinoin|Valproic Acid|Zidovudine	38.71	33
Encephalomalacia	MESH:D004678		astragaloside A|bisphenol A|Cisplatin|Cocaine|Doxorubicin|Ellagic Acid|naringin|Rosmarinic Acid|Rotenone|Saponins	38.63	5
Blindness, Cortical	MESH:D019575		Acetaminophen|Acetylcysteine|Bleomycin|Bromocriptine|Cisplatin|Cyclosporine|Gemcitabine|Methylprednisolone|Nifedipine|Nitroprusside|Tacrolimus|Vincristine	38.51	13
Dilatation, Pathologic	MESH:D004108		Amiodarone|Azathioprine|Chlorogenic Acid|Cisplatin|Furazolidone|Furosemide|Galactosamine|Lactulose|Lipopolysaccharides|sodium arsenite|Thioacetamide|Tobacco Smoke Pollution	38.51	9
Diabetic Neuropathies	MESH:D003929		4-methylcatechol|Blood Glucose|Dextromethorphan|Dietary Fats|Enalapril|epalrestat|Fluvastatin|geraniol|Glucose|Oxygen|pimagedine|Plant Extracts|Progesterone|Resveratrol|Rosiglitazone|Streptozocin|Thioctic Acid|Vitamin B 12	38.5	58
Urologic Diseases	MESH:D014570		Acetaminophen|Buthionine Sulfoximine|Cyclophosphamide|cypermethrin|Cyproterone Acetate|DDT|Dichlorodiphenyl Dichloroethylene|Ifosfamide|Ketamine|Medroxyprogesterone Acetate|Monocrotophos|Phenacetin|Prazosin|Streptozocin|Thalidomide	38.46	14
Respiration Disorders	MESH:D012120		Air Pollutants|Arsenic|Capsaicin|Carbon Monoxide|Cocaine|Dexamethasone|Dichlorvos|Ibuprofen|Levodopa|Nifedipine|Oxidopamine|Ozone|Particulate Matter|Sevoflurane|Smoke|Soot|Tobacco Smoke Pollution|Tretinoin|Vehicle Emissions	38.17	31
Anemia, Megaloblastic	MESH:D000749		Ascorbic Acid|Azathioprine|Chlorambucil|Colchicine|Cyclophosphamide|Ethinyl Estradiol|Fluorouracil|Folic Acid|Metformin|Methotrexate|Nitrofurantoin|Phenformin|Phenobarbital|Prednisolone|Sulfasalazine|Vitamin B 12	38.12	42
Hepatitis, Autoimmune	MESH:D019693		Atorvastatin|Azathioprine|celastrol|Cyproterone Acetate|Imatinib Mesylate|Indomethacin|Melatonin|Mercuric Chloride|Methylprednisolone|Phytochemicals|Plant Preparations|Prednisolone|Terbinafine|Trichloroethylene|Troglitazone	37.99	22
Dermatomyositis	MESH:D003882		Azathioprine|Cyclophosphamide|Diclofenac|Etoposide|Fluorouracil|Fluvastatin|Hydroxyurea|Lovastatin|Methotrexate|Methylprednisolone|Omeprazole|Penicillamine|Prednisolone|Simvastatin	37.76	24
Acidosis, Lactic	MESH:D000140		Acetaminophen|Clozapine|Ethanol|Fluorouracil|Glucose|Glyburide|Lactic Acid|Lipopolysaccharides|Metformin|Methylprednisolone|Mustard Gas|Nifedipine|Phenformin|Ritonavir|Valproic Acid|Zidovudine	37.73	48
Hodgkin Disease	MESH:D006689		Benzene|Bleomycin|Busulfan|Carmustine|Cisplatin|Cyclophosphamide|Doxorubicin|Etoposide|Gemcitabine|Ifosfamide|Mechlorethamine|Methotrexate|Methylprednisolone|Nitrogen Mustard Compounds|Pesticides|Prednisolone|sodium arsenite|Streptozocin|Vincristine|Water Pollutants, Chemical	37.64	47
Chemical and Drug Induced Liver Injury, Chronic	MESH:D056487		Acetaminophen|Amiodarone|Azathioprine|Carbon Tetrachloride|Diclofenac|diphenylarsinic acid|Ethanol|Isoniazid|Matrines|Plant Extracts|puerarin|Silymarin	37.61	10
Hypesthesia	MESH:D006987		Arsenic|Bortezomib|Carbamazepine|Cisplatin|Cocaine|Cyclophosphamide|Doxorubicin|Etoposide|Fluoxetine|Heparin|Lovastatin|Magnesium Chloride|Omeprazole|Paclitaxel|Plant Extracts|Thalidomide|Vincristine	37.52	31
Heart Block	MESH:D006327		Amiodarone|Carbamazepine|Cyclophosphamide|Desipramine|Dexmedetomidine|Diatrizoate Meglumine|Etoposide|Fluoxetine|Isoproterenol|Lithium|Nifedipine|Olanzapine|Oxygen|Paclitaxel|Penicillamine|Prednisolone|Reserpine|Scopolamine|Verapamil|Zearalenone	37.41	38
Chromosomal Instability	MESH:D043171		4-biphenylamine|bisphenol A|Camptothecin|chromium hexavalent ion|deoxynivalenol|Diethylstilbestrol|Estradiol|Etoposide|Glucose|Metformin|Nitrofurantoin|Paclitaxel|titanium dioxide	37.38	10
Abortion, Spontaneous	MESH:D000022		Air Pollutants|alachlor|Arsenic|Carbon Disulfide|Chlorpyrifos|Cocaine|DDT|Dichlorodiphenyl Dichloroethylene|Dichlorvos|Diethylhexyl Phthalate|Diethylstilbestrol|Dinoprostone|Genistein|Heparin|Imatinib Mesylate|Metformin|metolachlor|Mifepristone|oxyfluorofen|perfluorooctanoic acid|Propylthiouracil|quinoxyfen|sodium arsenite|Vehicle Emissions|Zinc Oxide	37.23	27
Hyperhomocysteinemia	MESH:D020138		Carbamazepine|Catechin|Folic Acid|Glutathione|Homocysteine|Levodopa|Melatonin|Methionine|Methotrexate|Plant Extracts|Resveratrol|Simvastatin|Vitamin B 12|Vitamin B 6	37.22	36
Vertigo	MESH:D014717		alpha-Tocopherol|Amiodarone|Carbamazepine|Dexamethasone|Fluorouracil|Fluoxetine|Furosemide|Gentamicins|Indomethacin|Isoniazid|Ketamine|Mechlorethamine|Medroxyprogesterone Acetate|Methotrexate|Nifedipine|Paclitaxel|Propylthiouracil|Ritonavir|Thalidomide|Trichlorfon	37.18	32
Quadriplegia	MESH:D011782		Amphetamine|Cocaine|Colchicine|Dexamethasone|Diclofenac|Fenofibrate|Furosemide|Heparin|Ibuprofen|Methotrexate|Methylprednisolone|Nitrofurantoin|Phenobarbital|Spironolactone|Vincristine	37.1	29
Panic Disorder	MESH:D016584		Azathioprine|Caffeine|Clozapine|Cocaine|Desipramine|Dexamethasone|Duloxetine Hydrochloride|Ethinyl Estradiol|Fluoxetine|Isoproterenol|Lactic Acid|Levetiracetam|Methamphetamine|Olanzapine|Oxazepam|Progesterone|Reserpine|Sertraline|Tobacco Smoke Pollution|Valproic Acid	36.96	52
Carcinoma, Bronchogenic	MESH:D002283		Busulfan|Cisplatin|Cyclophosphamide|Dactinomycin|Etoposide|Hydroxyurea|Ifosfamide|Methotrexate|pregna-4,17-diene-3,16-dione|Streptozocin|Vincristine	36.81	7
Leukocyte Disorders	MESH:D007960		Busulfan|Cadmium|carvacrol|Copper|Irinotecan|Lead|Manganese|Mercury|Potassium Dichromate|Vehicle Emissions|Zinc	36.81	4
Mobility Limitation	MESH:D051346		1-Methyl-4-phenyl-1,2,3,6-tetrahydropyridine|Acrylamide|Air Pollutants|Chlorpyrifos|DEET|Lithium|Mercury|Paclitaxel|Permethrin|Pyridostigmine Bromide|Vitamin D	36.81	7
Granulomatosis with Polyangiitis	MESH:D014890		Azathioprine|Cocaine|Cyclophosphamide|Cyclosporine|Dust|Etoposide|Leflunomide|Methotrexate|Methylprednisolone|Prednisolone|Propylthiouracil|Silicon Dioxide	36.78	19
Dehydration	MESH:D003681		Arsenic Trioxide|Ascorbic Acid|Cisplatin|Dexamethasone|Doxorubicin|Ethacrynic Acid|Fluorouracil|Furosemide|Gemcitabine|Irinotecan|Oxaliplatin|Spironolactone|Vorinostat	36.74	10
Diabetic Retinopathy	MESH:D003930		Ascorbic Acid|Atorvastatin|Copper|Deferoxamine|Fenofibrate|Glucose|Manganese|Melatonin|Methotrexate|Pioglitazone|Pyruvaldehyde|Resveratrol|rhapontin|Streptozocin|Vitamin E	36.67	20
Autonomic Nervous System Diseases	MESH:D001342		Acrolein|atipamezole|Bleomycin|Calcitriol|Chlorpromazine|Cisplatin|Clozapine|Cocaine|Dexamethasone|Ethanol|Gemcitabine|Hydrocortisone|Levodopa|Phenobarbital|Prazosin|Vincristine	36.63	19
Epilepsies, Myoclonic	MESH:D004831		Amphetamine|Cannabidiol|Carbamazepine|Chlorambucil|Clozapine|Diclofenac|Hexachlorocyclohexane|Isoniazid|Ketamine|Levetiracetam|Levodopa|Phenobarbital|Prednisolone|Testosterone|Trichloroethylene|Valproic Acid	36.63	33
Leukemia, Promyelocytic, Acute	MESH:D015473		2-(2-chloro-4-iodophenylamino)-N-cyclopropylmethoxy-3,4-difluorobenzamide|alpha-Tocopherol|Antineoplastic Agents|Arsenic|Arsenic Trioxide|arsenite|Buthionine Sulfoximine|caffeic acid phenethyl ester|Calcitriol|Cholesterol|Dexamethasone|Etoposide|Genistein|Methotrexate|Prednisolone|Resveratrol|sodium arsenite|tamibarotene|Tretinoin|Triglycerides|Vincristine	36.58	275
Airway Obstruction	MESH:D000402		4,4',4''-(4-propyl-((1)H)-pyrazole-1,3,5-triyl) tris-phenol|Acetaminophen|andrographolide|Bleomycin|Curcumin|Diacetyl|Dihydrotestosterone|Enalapril|Estradiol|Ethanol|Lipopolysaccharides|Mustard Gas|Ovalbumin|Ozone|Particulate Matter|Quercetin|Rosiglitazone|Tobacco Smoke Pollution	36.5	18
Retinal Degeneration	MESH:D012162		4,4'-diaminodiphenylmethane|benphothiamine|Carbamates|Deferoxamine|Edaravone|Fenretinide|Iron|Maneb|Methylene Blue|Paraquat|Retinaldehyde|Rotenone|Streptozocin|Vincristine|Zinc|Ziram	36.28	17
Enteritis	MESH:D004751		Cocaine|Croton Oil|Curcumin|Cyclophosphamide|Cyclosporine|Drugs, Chinese Herbal|Fluorouracil|Indomethacin|Lansoprazole|Methamphetamine|Methotrexate|Paclitaxel|Sulfasalazine	36.14	12
Synovitis	MESH:D013585		andrographolide|Azathioprine|Carrageenan|Chlorambucil|Cyclophosphamide|Deferoxamine|Methotrexate|Penicillamine|Prednisolone|Propylthiouracil|Sulfasalazine|Tretinoin	36.01	11
Sialorrhea	MESH:D012798		Acetylcysteine|Chlorpromazine|Chlorpyrifos|Clozapine|Cocaine|cypermethrin|Dichlorvos|Lithium|Lithium Chloride|Meloxicam|Methotrexate|Monocrotophos|Olanzapine|Pilocarpine|Rotenone|Scopolamine|Soman|Valproic Acid	35.97	35
Paranoid Disorders	MESH:D010259		Amphetamine|Cannabinoids|Chlorpromazine|Clozapine|Cocaine|Dexamethasone|Dextromethorphan|Fluoxetine|Ketoconazole|Levetiracetam|Levodopa|Methamphetamine|Olanzapine|Paclitaxel|Plant Preparations|Scopolamine|Tacrolimus|Tretinoin|Vitamin D|Zinc	35.89	63
Neuromuscular Manifestations	MESH:D020879		Amiodarone|Blood Glucose|Cadmium Chloride|Clofibrate|cyfluthrin|cyhalothrin|cypermethrin|decamethrin|fenvalerate|Nifedipine|Oxygen|Plant Preparations|Rotenone|sodium arsenite|Soman	35.86	13
Leiomyoma	MESH:D007889		Atrazine|Clofibrate|Curcumin|Diethylstilbestrol|Estradiol|Formaldehyde|Genistein|mono-(2-ethylhexyl)phthalate|monobutyl phthalate|Nifedipine|perfluorohexanesulfonic acid|perfluorooctane sulfonic acid|Phytoestrogens|Progesterone	35.74	12
Cerebrovascular Disorders	MESH:D002561		Air Pollutants|Bromocriptine|Capsaicin|Cocaine|Cyclosporine|Methamphetamine|Methylprednisolone|Nifedipine|Nitric Oxide|Olanzapine|Particulate Matter|Progesterone|Rotenone|Soot|Tacrolimus|Testosterone|Triglycerides	35.68	40
Gynecomastia	MESH:D006177		angelicae sinensis extract|Bromocriptine|Cyproterone Acetate|Diethylstilbestrol|Endosulfan|Ethinyl Estradiol|Flutamide|Genistein|Mirtazapine|Omeprazole|Phytoestrogens|Ranitidine|Spironolactone	35.56	17
Skin Abnormalities	MESH:D012868		Aminolevulinic Acid|Arsenic|deoxynivalenol|Doxorubicin|Maneb|Omeprazole|Ovalbumin|Particulate Matter|Penicillamine|Tetradecanoylphorbol Acetate|Tretinoin|Valproic Acid|Water	35.56	19
Infant, Newborn, Diseases	MESH:D007232		Acetylcysteine|Chlorpromazine|Cocaine|DDT|Gentamicins|Heparin|Indomethacin|Lithium|Melatonin|Nitrofurantoin|Olanzapine|Oxygen|Propylthiouracil|Tetrachlorodibenzodioxin|vinclozolin	35.47	28
Lymphoma, B-Cell	MESH:D016393		Azathioprine|Bortezomib|Busulfan|Cyclophosphamide|Doxorubicin|Etoposide|Ifosfamide|Methotrexate|Prednisolone|Resveratrol|Simvastatin|Sodium Selenite|Tacrolimus|Vincristine|Vorinostat	35.47	16
Death, Sudden, Cardiac	MESH:D016757		Amiodarone|Amphetamine|Arsenic Trioxide|Clozapine|Cocaine|Doxorubicin|Eplerenone|Erythromycin|Ethanol|Isoproterenol|Ketamine|Methamphetamine|Nifedipine|Oxazepam|Sertraline|Sirolimus|Verapamil	35.39	46
Ischemic Attack, Transient	MESH:D002546		Blood Glucose|Cocaine|Diethylstilbestrol|Fluoxetine|Heparin|Hydroxyurea|Lithium|Methotrexate|Nifedipine|Oxygen|Particulate Matter|Quercetin|Resveratrol|Rosiglitazone|Simvastatin|Tacrolimus	35.27	29
Speech Disorders	MESH:D013064		Carbamazepine|Clozapine|Cocaine|Deferoxamine|Dextromethorphan|diphenylarsinic acid|Erythromycin|Ketamine|Levodopa|Lithium|Methamphetamine|Methotrexate|Olanzapine|Phenobarbital|Tacrolimus|Valproic Acid	35.27	25
Bone Diseases, Metabolic	MESH:D001851		Acetylcysteine|Aluminum|Caffeine|Calcitriol|Carbamazepine|Carbon Tetrachloride|Estradiol|Ethanol|Furosemide|lead acetate|Phenobarbital|Prednisolone|Ritonavir|Valproic Acid|Vitamin D	35.09	15
Dysuria	MESH:D053159		Busulfan|Carmustine|Cisplatin|Cyclophosphamide|Cyclosporine|Doxorubicin|Estradiol|Fluorouracil|Methotrexate|Nitrofurantoin|Paclitaxel|Phenacetin|Ursodeoxycholic Acid	35.01	12
Stomatitis	MESH:D013280		Busulfan|Carmustine|Cisplatin|Cyclophosphamide|Dexamethasone|Doxorubicin|Etoposide|Fluorouracil|Gemcitabine|Gold|Methotrexate|Paclitaxel|Tacrolimus|thymoquinone|Tretinoin|Vincristine	34.64	33
Posterior Leukoencephalopathy Syndrome	MESH:D054038		Bleomycin|Carbamazepine|Cisplatin|Cyclosporine|Dexamethasone|Fluorouracil|Methotrexate|Methylprednisolone|Nifedipine|Oxaliplatin|Paclitaxel|Tacrolimus	34.61	26
Meningitis	MESH:D008581		Acetylcysteine|Bromocriptine|Cefuroxime|Cocaine|Dexamethasone|Erythromycin|Hydrocortisone|Ibuprofen|Indomethacin|Methotrexate|Prednisolone|propiconazole|Propylthiouracil|Rifampin|Sulfasalazine	34.37	23
Shock	MESH:D012769		Amiodarone|Azathioprine|Cocaine|Cyclosporine|Deferoxamine|Diclofenac|Hydrocortisone|Methamphetamine|Methylprednisolone|Nifedipine|Nitroprusside|Orlistat|Rifampin|Tacrolimus|Verapamil	34.37	19
Cardiac Tamponade	MESH:D002305		Carbamazepine|Clozapine|Cyclophosphamide|Dexamethasone|Gemcitabine|Heparin|Lansoprazole|Methotrexate|Sirolimus|Sulfasalazine|Thalidomide	34.01	18
Immunologic Deficiency Syndromes	MESH:D007153		arsenite|Ascorbic Acid|Atrazine|Benzo(a)pyrene|benzo(k)fluoranthene|bisphenol A|bisphenol S|Dichlorvos|Dinoprostone|Formaldehyde|Malathion|perfluorooctanoic acid|sodium arsenite|Tetrachlorodibenzodioxin	34	9
Personality Disorders	MESH:D010554		Amphetamine|Bromocriptine|Buspirone|Carbamazepine|Chlorpromazine|Chlorpyrifos|Clozapine|Cocaine|Desipramine|Fluoxetine|Fusaric Acid|Isoproterenol|Lead|Levodopa|Oxidopamine|Phenobarbital|Pilocarpine|Valproic Acid|Verapamil	33.98	40
Torsades de Pointes	MESH:D016171		Acetaminophen|Amiodarone|Arsenic Trioxide|Carbimazole|Chlorpromazine|Cocaine|Desipramine|Erythromycin|Estradiol|Ethanol|Fluorouracil|Fluoxetine|Furosemide|Isoflurane|Isoproterenol|Ketoconazole|Lithium|nefazodone|Nifedipine|pazopanib|Probucol|Sevoflurane|Tacrolimus|Verapamil	33.78	130
Paresis	MESH:D010291		Amphetamine|Chlorpromazine|Clozapine|Cocaine|Cyclosporine|Doxorubicin|Heparin|Hydrocortisone|Lead|Methotrexate|Penicillamine|Simvastatin|Sulfasalazine|Tacrolimus|Thalidomide|Tretinoin|Valproic Acid|Vincristine	33.56	46
Hydronephrosis	MESH:D006869		Acetic Acid|Bromocriptine|Cyclophosphamide|Dexamethasone|Diethylhexyl Phthalate|Dinoprostone|Doxorubicin|Estradiol|Ethanol|Fluorouracil|Lithium Chloride|Testosterone|Tetrachlorodibenzodioxin	33.49	32
Apnea	MESH:D001049		Air Pollutants|Buspirone|Caffeine|Capsaicin|Chlorpromazine|Clozapine|Cocaine|Dexmedetomidine|Dichlorvos|Etoposide|Eucalyptol|Fluoxetine|Hexachlorocyclohexane|Isoflurane|Ketamine|Penicillamine|Phenobarbital|Pyridostigmine Bromide|Sevoflurane|Valproic Acid	33.2	41
Hyperesthesia	MESH:D006941		Acetaminophen|Caffeine|cyhalothrin|cypermethrin|decamethrin|Dichlorvos|Diethylstilbestrol|Dinoprostone|fenvalerate|Indomethacin	33.08	6
Ocular Motility Disorders	MESH:D015835		Carbamazepine|Chlorpromazine|Cisplatin|Clozapine|Cocaine|Fluorouracil|Fluoxetine|Ketamine|Levodopa|Lithium|Methotrexate|Phenobarbital|Tacrolimus|Thalidomide|Valproic Acid	33.02	27
Stereotypic Movement Disorder	MESH:D019956		Amphetamine|Clozapine|Cocaine|Desipramine|Dinoprostone|Ketamine|Levodopa|Lithium|Methamphetamine|Methylmercury Compounds|Olanzapine|Pioglitazone|Plant Extracts|Selegiline|Valproic Acid|Verapamil	32.89	40
Pain, Postoperative	MESH:D010149		Acetaminophen|Ascorbic Acid|Calcium|Dexamethasone|Dexmedetomidine|Dextromethorphan|Diclofenac|Dinoprostone|Eugenol|Glucose|Ibuprofen|Indomethacin|Ketamine|Meloxicam|Methylprednisolone|nimesulide|propacetamol|Ropivacaine|Sevoflurane|Valproic Acid	32.85	61
Scleroderma, Systemic	MESH:D012595		Azathioprine|Bleomycin|Cannabinoids|Cocaine|Cyclophosphamide|Formaldehyde|Imatinib Mesylate|Methylprednisolone|Penicillamine|Prednisolone|Resveratrol|Rosiglitazone|Silicon Dioxide|Tacrolimus|Trichloroethylene	32.71	46
Anemia, Sideroblastic	MESH:D000756		Ascorbic Acid|Busulfan|Dexamethasone|Folic Acid|Ifosfamide|Iron|Isoniazid|Manganese|manganese chloride|Penicillamine|Progesterone|Rifampin|Vitamin B 6	32.58	15
Lupus Nephritis	MESH:D008181		Azathioprine|Chlorambucil|Cyclophosphamide|Dexamethasone|Diethylstilbestrol|Heparin|Isoniazid|Lipopolysaccharides|Methylprednisolone|Prednisolone|Propylthiouracil|Rifampin|Tacrolimus	32.58	19
Squamous Cell Carcinoma of Head and Neck	MESH:D000077195		3,3'-diindolylmethane|9,10-Dimethyl-1,2-benzanthracene|Antineoplastic Agents|Bleomycin|Cisplatin|Doxorubicin|Fluorouracil|galangin|geraniol|Methotrexate|Paclitaxel|Plant Preparations|pregna-4,17-diene-3,16-dione|Resveratrol|Tetradecanoylphorbol Acetate|usnic acid|Vincristine	32.32	22
Goiter	MESH:D006042		4,4'-diaminodiphenylmethane|Acrylamide|Amiodarone|Cobalt|decabromobiphenyl ether|Indomethacin|Lithium|nimesulide|pentabromodiphenyl ether|Potassium Iodide|Propylthiouracil|Resveratrol	32.25	14
Heart Septal Defects, Atrial	MESH:D006344		Air Pollutants|Carbamazepine|Carbon Monoxide|Cocaine|Diethylstilbestrol|Ethanol|Homocysteine|Nitrofurantoin|Ozone|Particulate Matter|Phenobarbital|Valproic Acid	32.25	10
Scleroderma, Diffuse	MESH:D045743		Azathioprine|Benzene|Bleomycin|Cyclophosphamide|Doxorubicin|Gemcitabine|Paclitaxel|Penicillamine|Prednisolone|Trichloroethylene	32.12	10
Schizophrenia	MESH:D012559		Amphetamine|Bromocriptine|Caffeine|Cannabidiol|Cannabinoids|Carbamazepine|Chlorpromazine|Clozapine|Cocaine|Copper|Eicosapentaenoic Acid|Fluoxetine|Folic Acid|Homocysteine|Ketamine|Lipopolysaccharides|Lithium|Methamphetamine|Methionine|Olanzapine|Phenobarbital|Plant Preparations|Reserpine|S-Adenosylmethionine|Sertraline|Smoke|Valproic Acid|Vitamin B 12|Vitamin B 6|Vitamin D	32.11	260
Kidney Calculi	MESH:D007669		Calcitriol|Dexamethasone|Ephedrine|Furosemide|Glutathione|Malondialdehyde|Methionine|Phytic Acid|Reactive Oxygen Species|Resveratrol|Streptozocin|Sulfasalazine|Vitamin B 6|Vitamin D|Vitamin E	32.1	24
Head and Neck Neoplasms	MESH:D006258		Bleomycin|Bortezomib|Calcitriol|Cisplatin|Curcumin|Decitabine|Doxorubicin|Fluorouracil|Hydroxyurea|Indomethacin|Methotrexate|nimesulide|Paclitaxel|Resveratrol|Sirolimus|Tretinoin	32.09	32
Brain Diseases, Metabolic	MESH:D001928		Ammonia|Bezafibrate|Cyclosporine|Deferoxamine|Methylprednisolone|Phenformin|Streptozocin|Tacrolimus|Valproic Acid|Vitamin B 12|Vitamin D	31.83	31
Sclerosis	MESH:D012598		Apigenin|Azathioprine|Bleomycin|Ellagic Acid|Enalapril|Losartan|Methotrexate|Paclitaxel|Pilocarpine|sinapinic acid|Streptozocin	31.83	10
Cyanosis	MESH:D003490		2,4-dinitrotoluene|2,6-dinitrotoluene|Clozapine|Endosulfan|Heparin|Iron-Dextran Complex|Lithium|Methylene Blue|metolachlor|Monocrotaline|Nifedipine|Nitroprusside|Oxygen|Paraquat|Sulfasalazine	31.8	15
Graft vs Host Disease	MESH:D006086		Azathioprine|Cyclophosphamide|Cyclosporine|Methotrexate|Methylprednisolone|Prednisolone|Sirolimus|Tacrolimus|tamibarotene|Tetrachlorodibenzodioxin|Thalidomide|Vorinostat	31.74	53
Diabetes, Gestational	MESH:D016640		Aluminum|Arsenic|Atrazine|Cadmium|Chromium|Glutathione|Glyburide|Metformin|Nitric Oxide|perfluorobutanesulfonic acid|perfluorooctane sulfonic acid|Pesticides|Streptozocin	31.73	13
Peripheral Vascular Diseases	MESH:D016491		3,4,5,3',4'-pentachlorobiphenyl|Arsenic|Ascorbic Acid|Cadmium|Cocaine|Dexamethasone|Doxorubicin|Enalapril|Heparin|Homocysteine|Methamphetamine|Nitroprusside|Vitamin E	31.73	24
Mucositis	MESH:D052016		Busulfan|Cisplatin|Cyclophosphamide|Cyclosporine|Doxorubicin|Etoposide|Fluorouracil|Folic Acid|Gemcitabine|Irinotecan|Ketamine|Methotrexate|Oxaliplatin|Paclitaxel|pimagedine|Streptozocin|Tretinoin	31.64	66
Rhinitis	MESH:D012220		Air Pollutants|Capsaicin|Cocaine|Dichlorvos|Fluoxetine|Glyphosate|Malathion|metolachlor|Ovalbumin|Ozone|Particulate Matter|Permethrin|Pesticides|Tobacco Smoke Pollution|Vehicle Emissions|Zidovudine	31.59	15
Mesothelioma	MESH:D008654		Atrazine|Benzo(a)pyrene|Cisplatin|Copper|Curcumin|Doxorubicin|Ethinyl Estradiol|Etoposide|Fenretinide|Gemcitabine|Imatinib Mesylate|Paclitaxel|Penicillamine|Selenium|Sirolimus|tetrathiomolybdate|Thalidomide|Zoledronic Acid	31.48	24
Pituitary Diseases	MESH:D010900		bisphenol A|Bromocriptine|Busulfan|Dexamethasone|Diethylstilbestrol|Fructose|Iron|Mifepristone|Streptozocin|Sulfasalazine	31.25	10
Conduct Disorder	MESH:D019955		Air Pollutants|bisphenol A|Chlorpromazine|Clozapine|Diethylstilbestrol|Fluoxetine|Lead|Lithium|Methamphetamine|Particulate Matter|Tobacco Smoke Pollution|Valproic Acid	31.24	14
Neointima	MESH:D058426		Cholesterol, Dietary|Copper|Enalapril|Hydrogen Peroxide|Losartan|Nebivolol|Resveratrol|Rosiglitazone|Sirolimus|tamibarotene|theaflavin-3,3'-digallate|Zidovudine	31.24	15
Glucose Metabolism Disorders	MESH:D044882		Air Pollutants|Bezafibrate|bisphenol A|Cadmium|Clozapine|Dichlorodiphenyl Dichloroethylene|Ethanol|Methotrexate|Particulate Matter|Polychlorinated Biphenyls|Troglitazone	31.2	13
Microphthalmos	MESH:D008850		arachidonyl-2-chloroethylamide|Busulfan|Cadmium|Chlorpyrifos|cypermethrin|Ethanol|Fluorouracil|Nitrofurantoin|ochratoxin A|Rimonabant|Thalidomide	31.2	14
Scoliosis	MESH:D012600		2-tert-butylhydroquinone|bisphenol A|Caffeine|Diquat|Glucose|Resveratrol|Selenomethionine|Tetrachlorodibenzodioxin|Thalidomide|Tretinoin|Ziram	31.2	9
Huntington Disease	MESH:D006816		3-nitropropionic acid|Camptothecin|coenzyme Q10|Copper|Glycyrrhetinic Acid|Iron|Lithium|Nitrites|Olanzapine|Quinolinic Acid|Resveratrol|Sertraline|Sirolimus|Tropisetron	31.09	17
Neuroblastoma	MESH:D009447		Arsenic Trioxide|bisphenol A|Bortezomib|Busulfan|Cisplatin|Cyclophosphamide|Decitabine|Diclofenac|Doxorubicin|Etoposide|Fulvestrant|Ifosfamide|Irinotecan|(+)-JQ1 compound|licochalcone E|nonylphenol|Resveratrol|Troglitazone|Vincristine	30.99	27
Dermatitis, Irritant	MESH:D017453		Calcium|Clofibrate|Croton Oil|Diclofenac|Formaldehyde|Hydrochloric Acid|Ibuprofen|Indomethacin|linalool|Linoleic Acid|pirinixic acid|Tetradecanoylphorbol Acetate|Tretinoin|Water Pollutants, Chemical	30.77	8
Photosensitivity Disorders	MESH:D010787		4,4'-diaminodiphenylmethane|4-hydroxy-2-nonenal|Acrolein|Amiodarone|Atorvastatin|Carbamazepine|Chlorpromazine|Cocaine|Lapatinib|Methotrexate|Penicillins|Reactive Oxygen Species	30.77	22
Shock, Cardiogenic	MESH:D012770		Carbamazepine|Carteolol|Clozapine|Cocaine|Cyclophosphamide|Dexamethasone|Fluorouracil|Gemcitabine|Glyburide|Heparin|Isoproterenol|Methamphetamine|Nitroprusside|Verapamil	30.77	30
Leukoencephalopathy, Progressive Multifocal	MESH:D007968		Camptothecin|Cidofovir|Cocaine|coenzyme Q10|Cyclophosphamide|Cyclosporine|Fluorouracil|Ranitidine	30.62	7
Hypoxia-Ischemia, Brain	MESH:D020925		Blood Glucose|caffeic acid phenethyl ester|cobaltous chloride|Cocaine|Dexamethasone|Fluoxetine|Lipopolysaccharides|Lithium Chloride|Methamphetamine|Oxygen	30.46	10
Mercury Poisoning, Nervous System	MESH:D020262		1,2-bis(2-aminophenoxy)ethane N,N,N',N'-tetraacetic acid acetoxymethyl ester|Calcium|diphenyldiselenide|Glutathione|Melatonin|Mercuric Chloride|Mercury|methylmercuric chloride|Methylmercury Compounds|Prazosin	30.46	20
Overweight	MESH:D050177		bisphenol A|Cadmium|Chromium|DDT|Dichlorodiphenyl Dichloroethylene|Diethylhexyl Phthalate|Hexachlorobenzene|Manganese|Particulate Matter|Polychlorinated Biphenyls	30.46	9
Prostatitis	MESH:D011472		bisphenol A|Capsaicin|epigallocatechin gallate|Estradiol|Genistein|indole-3-carbinol|Nitrofurantoin|Plant Extracts|Testosterone|vinclozolin	30.46	8
Obesity, Abdominal	MESH:D056128		2,3,7,8-tetrachlorodibenzofuran|Air Pollutants|bisphenol A|bisphenol F|bisphenol S|Dietary Fats|Letrozole|Particulate Matter|Spironolactone|Tetrachlorodibenzodioxin	30.45	6
Vascular Malformations	MESH:D054079		bisphenol A|Cocaine|Copper|Dietary Fats|Ethanol|Fluorouracil|Streptozocin|sulforaphane|Tetrachlorodibenzodioxin|triadimefon	30.45	8
Mononeuropathies	MESH:D020422		Cocaine|Cyclophosphamide|Fluorouracil|Methamphetamine|Methylprednisolone|Prednisolone|Simvastatin|Tretinoin|Vincristine	30.4	8
Flushing	MESH:D005483		Arachidonic Acid|beraprost|Carmustine|Cilostazol|Cyclosporine|Diethylnitrosamine|Enalapril|Ethanol|Etoposide|Isoniazid|Levodopa|Lovastatin|Luteolin|Nifedipine|Paclitaxel|Quercetin	30.39	34
Obstetric Labor, Premature	MESH:D007752		Cocaine|Dexamethasone|Endosulfan|ethylene dichloride|Indomethacin|Lipopolysaccharides|Medroxyprogesterone Acetate|Mifepristone|Nifedipine|Progesterone|Tobacco Smoke Pollution|Verapamil	30.32	52
Spasm	MESH:D013035		Acrolein|Calcium|Ceruletide|Chlorpromazine|Cocaine|Dexamethasone|Diatrizoate Meglumine|Eugenol|Fluorouracil|Heparin|Isoflurane|Ketamine|Lithium|Lithium Chloride|Nifedipine|Permethrin|Pilocarpine|Plant Extracts	30.18	21
Cholelithiasis	MESH:D002769		Atorvastatin|Clofibrate|Cyclosporine|Drugs, Chinese Herbal|Fenofibrate|Glyburide|Medroxyprogesterone Acetate|Progesterone|Rifampin|Tacrolimus|Ursodeoxycholic Acid	30.04	12
Endometrial Hyperplasia	MESH:D004714		Atrazine|bisphenol A|Diethylstilbestrol|Eicosapentaenoic Acid|Estradiol|Genistein|Medroxyprogesterone Acetate|nonylphenol|Phytoestrogens|Rosiglitazone|sodium arsenate	30.04	10
Erythema Multiforme	MESH:D004892		Carbamates|Leflunomide|Methylprednisolone|Nitrofurantoin|Paclitaxel|Phenobarbital|Prednisolone|Sertraline|Thalidomide|Thiram|Valproic Acid	30.04	8
Leiomyosarcoma	MESH:D007890		Cisplatin|Cyclophosphamide|Dactinomycin|Doxorubicin|Etoposide|Formaldehyde|Ifosfamide|ME-344|Paclitaxel|Taurocholic Acid|Vincristine	30.04	16
Sarcoma, Ewing	MESH:D012512		Arsenic Trioxide|Busulfan|Caffeine|Cisplatin|Cyclophosphamide|Dactinomycin|Doxorubicin|Etoposide|Ifosfamide|Vincristine|Zoledronic Acid	30.04	23
Small Cell Lung Carcinoma	MESH:D055752		Arsenic|Cisplatin|Cyclophosphamide|Doxorubicin|Etoposide|Gemcitabine|Ifosfamide|Imatinib Mesylate|Irinotecan|ME-344|Methotrexate|Paclitaxel|Radon|shikonin|Thalidomide|Vincristine	29.94	31
Epilepsies, Partial	MESH:D004828		Cannabinoids|Carbamazepine|Chlorambucil|Clozapine|Levetiracetam|Methotrexate|Penicillins|Phenobarbital|Pilocarpine|Valproic Acid|Vardenafil Dihydrochloride|Verapamil	29.88	39
Hyperlipoproteinemias	MESH:D006951		Atorvastatin|Bezafibrate|Chlorogenic Acid|Cholesterol|Clofibrate|cobaltiprotoporphyrin|Dietary Fats|Fenofibrate|Niacinamide|Rosuvastatin Calcium|Simvastatin|Streptozocin	29.88	16
Leukemia, Lymphoid	MESH:D007945		Arsenic Trioxide|Ascorbic Acid|Calcitriol|Camptothecin|Chlorambucil|Cisplatin|Cyclophosphamide|Doxorubicin|Hydroxyurea|Methotrexate|Paclitaxel|Resveratrol|Vincristine	29.84	19
Churg-Strauss Syndrome	MESH:D015267		Acetaminophen|Azathioprine|Carbamazepine|Carbimazole|Cocaine|Cortisone|Cyclophosphamide|Mesalamine|Methylprednisolone|Prednisolone	29.73	13
Osteomalacia	MESH:D010018		Aluminum|Aluminum Hydroxide|Cadmium|Calcitriol|Carbamazepine|Cholecalciferol|Folic Acid|Ifosfamide|Phenobarbital|Phosphates	29.72	11
Nociceptive Pain	MESH:D059226		Acetic Acid|Capsaicin|Carrageenan|Cyclophosphamide|Dexamethasone|Diclofenac|Formaldehyde|hydroquinone|Indomethacin|Letrozole|mangiferin|Trinitrobenzenesulfonic Acid|Zinc|zinc chloride	29.57	14
Pseudotumor Cerebri	MESH:D011559		Alitretinoin|Amiodarone|Dexamethasone|Indomethacin|Lithium|Medroxyprogesterone Acetate|Mesalamine|Nitrofurantoin|Olanzapine|Prednisolone|Tretinoin|Valproic Acid|Vitamin D	29.5	40
Tic Disorders	MESH:D013981		Caffeine|Carbamazepine|Clozapine|Cocaine|Desipramine|Fluoxetine|Levodopa|Lithium|Plant Extracts|Prednisolone|Sertraline|Valproic Acid	29.46	19
Vasculitis, Central Nervous System	MESH:D020293		Amphetamine|Blood Glucose|Cocaine|Dexamethasone|Methamphetamine|Oxygen|Penicillamine|Propylthiouracil|Tacrolimus	29.39	19
Autism Spectrum Disorder	MESH:D000067877		2,4,5,2',4',5'-hexachlorobiphenyl|4-dichlorobenzene|Acetaminophen|Air Pollutants|Aluminum|Arsenic|bisphenol A|Cadmium|Carbon Disulfide|Chlorpyrifos|Copper|decamethrin|Dibenzofurans|Glyphosate|Lead|Malathion|Manganese|Mercury|monobutyl phthalate|Nitric Oxide|Particulate Matter|perfluorohexanesulfonic acid|perfluorooctane sulfonic acid|perfluorooctanoic acid|Permethrin|Polychlorinated Biphenyls|Res…	29.23	37
Akathisia, Drug-Induced	MESH:D017109		Buspirone|Chlorpromazine|Clozapine|Cocaine|Fluoxetine|Levodopa|Lithium|Mirtazapine|nefazodone|Olanzapine|Oxazepam|SCH 23390|Sertraline|Sevoflurane|Tacrolimus|Tolcapone	29.08	43
Adrenal Cortex Diseases	MESH:D000303		Atrazine|Caffeine|Cyproterone Acetate|Dexamethasone|Ethanol|Ketoconazole|lipopolysaccharide, Escherichia coli O111 B4|Lycopene|Medroxyprogesterone Acetate|Resveratrol	29.05	9
Hypoalphalipoproteinemias	MESH:D052456		Air Pollutants|Bezafibrate|Chlorogenic Acid|lead acetate|Lovastatin|Niacinamide|Particulate Matter|Rosuvastatin Calcium|Simvastatin|Streptozocin	29.05	9
Nose Diseases	MESH:D009668		Acrolein|Capsaicin|cobaltous chloride|Cocaine|Diacetyl|Hydrochloric Acid|Lipopolysaccharides|perfluorohexanoic acid|Propylthiouracil|Tobacco Smoke Pollution	29.05	38
Acidosis, Renal Tubular	MESH:D000141		Cidofovir|Cyclophosphamide|Hydrochloric Acid|Ibuprofen|Ifosfamide|Lithium|Lithium Chloride|Mesalamine|Spironolactone|Streptozocin|Tacrolimus	29	16
Hypoalbuminemia	MESH:D034141		Acetaminophen|Curcumin|Doxorubicin|Furazolidone|Gentamicins|Indomethacin|Isoniazid|Losartan|Mercuric Chloride|Methylprednisolone|Nitrofurantoin	29	16
Sexual Dysfunction, Physiological	MESH:D012735		Bromocriptine|Cisplatin|Cocaine|Dinoprostone|Duloxetine Hydrochloride|Estradiol|Fluorouracil|Indomethacin|Letrozole|Lithium|nefazodone|Olanzapine|Ritonavir|Sertraline|Testosterone	28.93	18
Hearing Loss, Bilateral	MESH:D006312		Bortezomib|Bromocriptine|Cocaine|Deferoxamine|Ethacrynic Acid|Furosemide|Gentamicins|Methylprednisolone|Paclitaxel|Propylthiouracil|Tacrolimus|Vincristine	28.67	17
Ischemic Stroke	MESH:D000083242		Air Pollutants|Bleomycin|Cannabinoids|Cilostazol|Cisplatin|Etoposide|Heparin|Methamphetamine|Ozone|Particulate Matter|Polychlorinated Biphenyls|Vitamin D	28.67	12
Hypertension, Renal	MESH:D006977		Ascorbic Acid|Caffeine|Cannabidiol|Cyclosporine|Enalapril|Furosemide|Hydrocortisone|Indomethacin|Losartan|Nifedipine|Oxidopamine|Prazosin|Verapamil	28.53	16
Lymphopenia	MESH:D008231		Azathioprine|Benzene|Bortezomib|Dexamethasone|Gemcitabine|Lipopolysaccharides|Mifepristone|Ozone|Paclitaxel|perfluorooctane sulfonic acid|perfluorooctanoic acid|Ranitidine|Tetrachlorodibenzodioxin	28.53	18
Methemoglobinemia	MESH:D008708		4-biphenylamine|4-dichlorobenzene|Acetaminophen|Dichlorvos|Glutathione|Methylene Blue|Nitric Oxide|Nitrites|Phenacetin|Ranitidine|Sulfasalazine|Thalidomide|Zidovudine	28.53	16
Blood Platelet Disorders	MESH:D001791		Benzene|Busulfan|Cocaine|coenzyme Q10|Cyclophosphamide|Fluorouracil|Heparin|Silver|titanium dioxide|Valproic Acid|Vitamin B 12	28.51	10
Carcinoma, Ductal, Breast	MESH:D018270		2-amino-1-methyl-6-phenylimidazo(4,5-b)pyridine|bisphenol A|Carmustine|Cisplatin|Curcumin|Cyclophosphamide|Doxorubicin|Medroxyprogesterone Acetate|Methotrexate|Paclitaxel|Rosiglitazone	28.51	10
Ophthalmoplegia	MESH:D009886		Amiodarone|Carbamazepine|Cocaine|Colistin|Lithium|Methylprednisolone|Penicillamine|Pyridostigmine Bromide|Tacrolimus|Vincristine|Vitamin E	28.51	19
Body-Weight Trajectory	MESH:D000077962		Cadmium|Copper|Lead|Manganese|Mercury|perfluorooctanoic acid|Potassium Dichromate|Quercetin|Zinc	28.49	3
Hepatitis, Animal	MESH:D006520		Choline|Copper|deoxynivalenol|Dietary Fats|Flutamide|Linoleic Acid|Methionine|obeticholic acid|Oleic Acid	28.49	4
Taste Disorders	MESH:D013651		Carbamazepine|Cocaine|Doxorubicin|Enalapril|Ethinyl Estradiol|Fluorouracil|Lansoprazole|Lithium Chloride|Methotrexate|Paclitaxel|Penicillamine|Plant Preparations|Terbinafine|Zidovudine	28.47	27
Gastrointestinal Neoplasms	MESH:D005770		1,2-Dimethylhydrazine|Arsenic Trioxide|Buthionine Sulfoximine|Butylated Hydroxytoluene|Cisplatin|Clofibrate|Curcumin|Fluorouracil|Imatinib Mesylate|Irinotecan|NCX 4040|nimesulide	28.29	21
Epilepsy, Temporal Lobe	MESH:D004833		Capsaicin|Carbamazepine|Kainic Acid|Levetiracetam|Lithium|Lithium Chloride|Medroxyprogesterone Acetate|Methotrexate|Phenobarbital|Pilocarpine|Plant Extracts|Tacrolimus|Valproic Acid	28.22	83
Diplopia	MESH:D004172		Azathioprine|Carbamazepine|Fluoxetine|Ibuprofen|Isoniazid|Methotrexate|Nitrofurantoin|Paclitaxel|Penicillamine|Pyridostigmine Bromide|Ritonavir|Tacrolimus|Tretinoin|Vincristine	28.21	37
Gallbladder Diseases	MESH:D005705		1-Naphthylisothiocyanate|Colchicine|Ethinyl Estradiol|Fatty Acids, Omega-3|Nifedipine|obeticholic acid|Progesterone|S-Adenosylmethionine|Streptozocin|Ursodeoxycholic Acid	27.83	7
Ileal Diseases	MESH:D007077		1-Methyl-3-isobutylxanthine|Berberine|Dextran Sulfate|Dietary Fats|Indomethacin|Lipopolysaccharides|obeticholic acid|Tretinoin	27.74	5
Anophthalmos	MESH:D000853		Chlorpyrifos|cypermethrin|Ethanol|Fluorouracil|Glucose|Nitrofurantoin|Resveratrol|Thalidomide|Tretinoin	27.68	9
Leydig Cell Tumor	MESH:D007984		alpha-Chlorohydrin|cordycepin|Diethylhexyl Phthalate|Indomethacin|Lansoprazole|perfluorooctanoic acid|Streptozocin|Testosterone|vinclozolin	27.68	9
Paraplegia	MESH:D010264		Antineoplastic Agents|Doxorubicin|Heparin|Hydrocortisone|Levodopa|Lithium|Mechlorethamine|Methotrexate|Methylprednisolone|Prednisolone|Vincristine	27.61	18
Leukemia, Lymphocytic, Chronic, B-Cell	MESH:D015451		15-deoxy-delta(12,14)-prostaglandin J2|Arsenic Trioxide|Bezafibrate|Carbamazepine|Chlorambucil|Cyclophosphamide|Drugs, Chinese Herbal|Hydrocortisone|Medroxyprogesterone Acetate|Methotrexate|methylarsine oxide|Methylprednisolone|Orlistat|Sirolimus|Thalidomide	27.59	22
Lymphoma, Large B-Cell, Diffuse	MESH:D016403		Carmustine|Chlorambucil|Cisplatin|Cyclophosphamide|Dexamethasone|Doxorubicin|Drugs, Chinese Herbal|Gemcitabine|GSK3235025|(+)-JQ1 compound|Methotrexate|Methylprednisolone|Polychlorinated Biphenyls|Sirolimus|Vincristine	27.59	17
Shock, Septic	MESH:D012772		Desipramine|Dexamethasone|Fluoxetine|Galactosamine|Hydrocortisone|hydroquinone|Ibuprofen|Isoniazid|lipopolysaccharide, Escherichia coli O111 B4|Lipopolysaccharides|Lovastatin|mangiferin|Melatonin|Prednisolone|Rifampin	27.38	23
Behcet Syndrome	MESH:D001528		Antioxidants|Azathioprine|Chlorambucil|Colchicine|Cyclophosphamide|Cyclosporine|Hydroxyurea|Prednisolone|Sulfasalazine|Tacrolimus|Thalidomide	27.19	18
Gallstones	MESH:D042882		4,4',4''-(4-propyl-((1)H)-pyrazole-1,3,5-triyl) tris-phenol|Amiodarone|Bile Acids and Salts|Chenodeoxycholic Acid|Clofibrate|Dichlorodiphenyl Dichloroethylene|Estradiol|Fenofibrate|Furosemide|Triglycerides|Ursodeoxycholic Acid	27.19	22
Hypercalciuria	MESH:D053565		Calcitriol|Cholecalciferol|Dexamethasone|Furosemide|Gentamicins|Ketoconazole|Phosphates|seocalcitol|Spironolactone|Tacrolimus|Vitamin B 6	27.19	32
Myoglobinuria	MESH:D009212		Amphetamine|Bezafibrate|Calcitriol|Clofibrate|Clozapine|Colchicine|Diclofenac|Lovastatin|Methamphetamine|Olanzapine|Simvastatin	27.19	14
Deafness	MESH:D003638		Cisplatin|cobaltous chloride|Colistin|Deferoxamine|Dexamethasone|Doxorubicin|Ethacrynic Acid|Furosemide|Gentamicins|Malathion|Mechlorethamine|Medroxyprogesterone Acetate|Paclitaxel|Thalidomide	26.99	44
Bone Marrow Neoplasms	MESH:D019046		Azathioprine|Cisplatin|Cyclophosphamide|Dactinomycin|Doxorubicin|Etoposide|Methotrexate|Prednisolone|Vincristine	26.94	3
Esophagitis, Peptic	MESH:D004942		alpha-Tocopherol|Bile Acids and Salts|Deferoxamine|Hydrochloric Acid|Lansoprazole|Omeprazole|platycodin D|Quercetin|Ranitidine	26.94	16
Vascular Calcification	MESH:D061205		acetovanillone|Cholecalciferol|Dihydrotestosterone|Palmitic Acid|Phosphates|Quercetin|sodium arsenate|sodium arsenite|Testosterone	26.94	5
Purpura	MESH:D011693		Acetaminophen|Amphetamine|Azathioprine|bisphenol A|Cocaine|Drugs, Chinese Herbal|Furosemide|Imatinib Mesylate|Indomethacin|Methotrexate|Prednisolone|Propylthiouracil	26.91	15
Menstruation Disturbances	MESH:D008599		Atrazine|Bromocriptine|Carbamates|Cyclophosphamide|Dexamethasone|Hexachlorocyclohexane|Maneb|Medroxyprogesterone Acetate|Pesticides|Rifampin|Spironolactone	26.79	6
Nephrocalcinosis	MESH:D009397		Acetaminophen|Calcitriol|Calcium|Cyclosporine|Furosemide|Orlistat|Phenacetin|Phosphates|Sirolimus|Tacrolimus|Vitamin D	26.79	34
Inflammatory Bowel Diseases	MESH:D015212		Azathioprine|Curcumin|Dexamethasone|Dextran Sulfate|Heparin|Indomethacin|Mesalamine|Methotrexate|Omeprazole|Prednisolone|Rutin|Sulfasalazine|Tobacco Smoke Pollution|Trinitrobenzenesulfonic Acid	26.76	54
Mitochondrial Myopathies	MESH:D017240		arsenite|Atorvastatin|Carnitine|Clofibrate|Lovastatin|Reserpine|Simvastatin|Sodium Selenite|Thiamine|Zidovudine	26.75	31
Prolactinoma	MESH:D015175		bisphenol A|Bromocriptine|Cyproterone Acetate|Diethylstilbestrol|Estradiol|Ethanol|Ethinyl Estradiol|Melatonin|Resveratrol|Testosterone	26.75	52
Gonadal Disorders	MESH:D006058		bisphenol A|Cyclophosphamide|decabromobiphenyl ether|Diethylhexyl Phthalate|Hexachlorocyclohexane|mono-(2-ethylhexyl)phthalate|perfluorooctanoic acid|Tetrachlorodibenzodioxin	26.66	9
Genital Neoplasms, Female	MESH:D005833		Cisplatin|Diethylstilbestrol|Doxorubicin|Ifosfamide|Methotrexate|Paclitaxel|sodium arsenite	26.63	7
ST Elevation Myocardial Infarction	MESH:D000072657		Air Pollutants|Arsenic|Carbon Monoxide|Isoproterenol|Ozone|Particulate Matter|sulforaphane	26.63	3
Mitral Valve Insufficiency	MESH:D008944		Cocaine|Cyclophosphamide|Enalapril|Furosemide|Isoflurane|Isoproterenol|Ketamine|Mesalamine|Nitroprusside|Prazosin|Prednisolone	26.4	11
Bundle-Branch Block	MESH:D002037		Amiodarone|Antineoplastic Agents|Carbamazepine|Chlorpromazine|Clozapine|Cocaine|Desipramine|Erythromycin|Fluorouracil|Gemcitabine|Methotrexate|Paclitaxel	26.28	22
Subarachnoid Hemorrhage	MESH:D013345		Amphetamine|Caffeine|Cilostazol|Cocaine|Deferoxamine|Dexamethasone|Drugs, Chinese Herbal|Ethanol|Heparin|Methamphetamine|Plant Preparations|Resveratrol|Smoke|Verapamil	26.1	39
Cachexia	MESH:D002100		Bezafibrate|Ethanol|Ibuprofen|Indomethacin|Lipopolysaccharides|Monocrotaline|nimesulide|Ozone|Quercetin|Rosiglitazone|tetrathiomolybdate	26.02	13
Hydrocephalus	MESH:D006849		Caffeine|Carmustine|Cuprizone|Doxorubicin|Folic Acid|Furosemide|Heparin|Mechlorethamine|Particulate Matter|Tretinoin|Valproic Acid	26.02	14
Manganese Poisoning	MESH:D020149		Antioxidants|Ascorbic Acid|Estradiol|Iron|Lactic Acid|Levodopa|Manganese|manganese chloride|Nitric Oxide|Reactive Oxygen Species|Silymarin	26.02	42
Nystagmus, Pathologic	MESH:D009759		Arsanilic Acid|Carbamazepine|Dexamethasone|Fluoxetine|Ketamine|Lithium|Melatonin|Metformin|Methotrexate|Penicillamine|Phenobarbital|Tacrolimus|Valproic Acid	26.02	28
Lymphoma, T-Cell	MESH:D016399		2-amino-1-methyl-6-phenylimidazo(4,5-b)pyridine|3-(4-methylphenylsulfonyl)-2-propenenitrile|Busulfan|Cisplatin|Curcumin|Cyclophosphamide|Doxorubicin|Etoposide|Gemcitabine|Methotrexate|Quercetin|Vincristine	25.98	10
Cholangitis, Sclerosing	MESH:D015209		3,5-diethoxycarbonyl-1,4-dihydrocollidine|Bezafibrate|Cisplatin|Fluorouracil|Paclitaxel|Sulfasalazine|Tobacco Smoke Pollution|Tretinoin|Trinitrobenzenesulfonic Acid|Ursodeoxycholic Acid	25.79	15
Microcephaly	MESH:D008831		arachidonyl-2-chloroethylamide|bisphenol A|Busulfan|Carbamazepine|Cocaine|Estradiol|Ethanol|Fluorouracil|Glyphosate|nonylphenol|Phenobarbital|Tretinoin|Valproic Acid	25.77	17
Bone Marrow Failure Disorders	MESH:D000080983		asperuloside|Busulfan|Chlorambucil|Cyclophosphamide|Doxorubicin|Methotrexate|Rotenone|Vincristine	25.73	6
Endophthalmitis	MESH:D009877		Azathioprine|Cefuroxime|Cocaine|Cyclophosphamide|Gentamicins|Methamphetamine|Plant Extracts|Prednisolone	25.73	4
Feminization	MESH:D005262		bisphenol A|Diethylstilbestrol|Dihydrotestosterone|Ethinyl Estradiol|Lead|Mercury|Pesticides|Progesterone	25.72	7
Nose Neoplasms	MESH:D009669		alachlor|Benzo(a)pyrene|chromium hexavalent ion|Cisplatin|Cocaine|Diethylnitrosamine|Dimethylnitrosamine|Ethylene Dibromide|Etoposide|Formaldehyde|naphthalene|propylene dichloride	25.69	18
Anti-Neutrophil Cytoplasmic Antibody-Associated Vasculitis	MESH:D056648		Atorvastatin|Azathioprine|Carbimazole|Cyclophosphamide|Methylprednisolone|Penicillamine|Prednisolone|Propylthiouracil|Sulfasalazine	25.64	55
Iron Overload	MESH:D019190		3,5,5-trimethylhexanoylferrocene|Acetylcysteine|Cadmium Chloride|Deferoxamine|Fructose|Iron|Iron-Dextran Complex|mangiferin|phenylhydrazine	25.64	10
Vitamin B 12 Deficiency	MESH:D014806		Chlorambucil|Colchicine|Cyclophosphamide|Dextromethorphan|Homocysteine|Metformin|Phenobarbital|S-Adenosylmethionine|Vitamin B 12	25.64	13
Precursor T-Cell Lymphoblastic Leukemia-Lymphoma	MESH:D054218		3,3'-diindolylmethane|Arsenic|Cyclophosphamide|Cyclosporine|Dexamethasone|Doxorubicin|Etoposide|Hydrocortisone|Methotrexate|Prednisolone|Resveratrol|Sirolimus|Vincristine	25.53	11
Cleft Lip	MESH:D002971		Carbamazepine|Cocaine|Ethanol|Folic Acid|Nitrofurantoin|Particulate Matter|Phenobarbital|sodium arsenate|Tetrachlorodibenzodioxin|Thiamine|Tretinoin|Valproic Acid	25.4	12
Meningitis, Aseptic	MESH:D008582		Azathioprine|Carbamazepine|Diclofenac|Erythromycin|Ibuprofen|Isoniazid|Methotrexate|Methylprednisolone|Penicillins|Ranitidine|Rifampin|Sulfasalazine	25.4	41
Anovulation	MESH:D000858		Diethylhexyl Phthalate|Dihydrotestosterone|Ethinyl Estradiol|indole-3-carbinol|Letrozole|Linagliptin|mono-(2-ethylhexyl)phthalate	25.15	5
Cerebellar Ataxia	MESH:D002524		Amiodarone|Buspirone|Carbamazepine|Fluorouracil|Folic Acid|Isoniazid|Lithium|Methylmercury Compounds|Oxaliplatin|Plant Preparations|Tacrolimus|Thiamine	25.12	13
Xerostomia	MESH:D014987		Cannabidiol|Chlorpromazine|Cocaine|Duloxetine Hydrochloride|Fluoxetine|Lithium|Methamphetamine|Olanzapine|Pilocarpine|Plant Preparations|Scopolamine|Thalidomide|Tolterodine Tartrate|Tretinoin|Zidovudine	25.1	27
Uveitis	MESH:D014605		Capsaicin|Cyclosporine|Deferoxamine|Dexamethasone|lipopolysaccharide, E. coli O26-B6|Lipopolysaccharides|Lutein|Methotrexate|Prednisolone|Sirolimus|tamibarotene	24.98	11
Aortic Aneurysm, Abdominal	MESH:D017544		Atorvastatin|Benzo(a)pyrene|Dinoprostone|Indomethacin|Nifedipine|Phenobarbital|Quercetin|Resveratrol|Smoke|Testosterone	24.92	9
Cystitis, Interstitial	MESH:D018856		Busulfan|Cidofovir|Cyclophosphamide|Hydrochloric Acid|Indomethacin|Ketamine|Nitrofurantoin|Prednisolone	24.9	9
Renal Artery Obstruction	MESH:D012078		Bleomycin|Cisplatin|Cocaine|Cyproterone Acetate|Enalapril|Heparin|Losartan|Tacrolimus	24.9	10
Bronchitis, Chronic	MESH:D029481		Air Pollutants|DDT|Dichlorvos|Dust|Malathion|Mustard Gas|Paraquat|Particulate Matter|Permethrin|Silicon Dioxide|Smoke|Tobacco Smoke Pollution	24.59	11
Papilledema	MESH:D010211		Amiodarone|Carmustine|Cocaine|Dexamethasone|Etoposide|Heparin|Ketoconazole|Medroxyprogesterone Acetate|Methotrexate|Omeprazole|Prednisolone|Tretinoin	24.59	34
Digestive System Abnormalities	MESH:D004065		bisphenol A|Caffeine|Chlorpyrifos|Dibutyl Phthalate|Doxorubicin|methylparaben	24.56	5
Osteolysis	MESH:D010014		alpha-Tocopherol|Cocaine|corilagin|Imatinib Mesylate|Lipopolysaccharides|Paclitaxel|Simvastatin|Thalidomide|Zoledronic Acid	24.52	6
Anemia, Iron-Deficiency	MESH:D018798		Ascorbic Acid|Cadmium Chloride|Cocaine|Copper|Diclofenac|Indomethacin|Iron|Iron-Dextran Complex|Omeprazole	24.51	15
Cholecystitis	MESH:D002764		Busulfan|Cisplatin|Clofibrate|Cyclophosphamide|Drugs, Chinese Herbal|Erythromycin|Fluorouracil|Heparin|Indomethacin	24.51	10
Constriction, Pathologic	MESH:D003251		Cocaine|Dietary Fats|Fluorouracil|Ibuprofen|Indomethacin|Nitroprusside|Paclitaxel|Sirolimus|Smoke	24.51	17
Optic Neuritis	MESH:D009902		4,4'-diaminodiphenylmethane|Amiodarone|Calcium|Carmustine|Cisplatin|Isoniazid|Methylprednisolone|Penicillamine|Prednisolone|Vitamin B 12	24.51	16
Dyspepsia	MESH:D004415		Dexamethasone|Diclofenac|Erythromycin|Ethinyl Estradiol|Fluvastatin|Indomethacin|Lansoprazole|Mesalamine|Methotrexate|Omeprazole|Penicillamine|Ranitidine|Sulfasalazine	24.39	23
Infections	MESH:D007239		Arsenic|Azathioprine|Bortezomib|Cocaine|Cyclophosphamide|Cyclosporine|Dexamethasone|Doxorubicin|Etoposide|Lithium|Methotrexate|Methylprednisolone|Sirolimus	24.39	12
Burkitt Lymphoma	MESH:D002051		Arsenic Trioxide|Artesunate|Cyclophosphamide|Dexamethasone|Doxorubicin|Etoposide|Hydrocortisone|Ifosfamide|Methotrexate|Prednisolone|Vincristine	24.34	16
Encephalitis	MESH:D004660		4-dichlorobenzene|bisphenol A|Carrageenan|Fructose|Glucose|Lipopolysaccharides|Melatonin|Methamphetamine|Methotrexate|Tacrolimus|Thiamine	24.34	12
Restless Legs Syndrome	MESH:D012148		Caffeine|Clozapine|Dextromethorphan|Duloxetine Hydrochloride|Fluoxetine|Iron|Levodopa|Lithium|Mirtazapine|Olanzapine|Sertraline	24.34	19
Deglutition Disorders	MESH:D003680		Chlorpromazine|Clozapine|Cocaine|Edaravone|Furosemide|Gemcitabine|Lithium|Methotrexate|Omeprazole|Penicillamine|Tacrolimus|Valproic Acid|Vincristine	24.18	21
Melanosis	MESH:D008548		Arsenic|diethyl phthalate|Doxorubicin|Ethanol|Ethinyl Estradiol|hydroquinone|Selenium|Vitamin E	24.15	8
Tachycardia, Sinus	MESH:D013616		Carbamazepine|Chlorpromazine|Clozapine|Cocaine|Colchicine|Cyclophosphamide|Desipramine|Doxorubicin|Ephedrine|Fluorouracil|Isoproterenol|Plant Preparations|Prednisolone|Sulfasalazine	24.11	24
Leukemia, Myeloid	MESH:D007951		Arsenic Trioxide|Benzene|Busulfan|Decitabine|Formaldehyde|Hydroxyurea|Imatinib Mesylate|nilotinib|Quercetin|tanshinone|Tretinoin|Vincristine	24.08	25
Cystic Fibrosis	MESH:D003550		Acetylcysteine|Colistin|Docosahexaenoic Acids|Glutathione|Ibuprofen|Lansoprazole|Methotrexate|Nifedipine|Pioglitazone|Simvastatin|Ursodeoxycholic Acid	24.03	6
Diabetic Angiopathies	MESH:D003925		Acetylcysteine|Dietary Fats|Enalapril|Metformin|Pioglitazone|Resveratrol|Rosiglitazone|Rosuvastatin Calcium|Streptozocin|Thioctic Acid|Troglitazone	24.03	10
Nephrosclerosis	MESH:D009400		cylindrospermopsin|Dibutyl Phthalate|Dietary Fats|Doxorubicin|Enalapril|Hydrocortisone|Ibuprofen|Losartan|Metformin|Sodium Chloride, Dietary|Streptozocin	24.03	16
IgA Vasculitis	MESH:D011695		Acetaminophen|Cefuroxime|Cocaine|Diclofenac|Enalapril|Methylprednisolone|Nifedipine|Propylthiouracil|Ranitidine	24.01	10
Signs and Symptoms, Digestive	MESH:D012817		Bezafibrate|Losartan|Lovastatin|Methotrexate|Nifedipine|Paclitaxel|Penicillamine|Probucol|Valproic Acid	24.01	12
Scleroderma, Localized	MESH:D012594		Bromocriptine|Cyclosporine|Fluorouracil|Ibuprofen|Paclitaxel|Penicillamine|Silicon Dioxide|Valproic Acid|Vitamin B 12	24	11
Carcinoma, Large Cell	MESH:D018287		Adenosine Triphosphate|Cisplatin|Cyclophosphamide|Gemcitabine|Ifosfamide|Paclitaxel|Radon	23.97	6
Diabetic Foot	MESH:D017719		baicalin|Dietary Fats|Dietary Sugars|Gentamicins|Glutathione|Streptozocin|Thalidomide	23.97	5
Hemoptysis	MESH:D006469		Bleomycin|Cisplatin|Etoposide|Penicillamine|Propylthiouracil|Rifampin|Sertraline	23.96	9
Stomatitis, Aphthous	MESH:D013281		Colchicine|Cyclosporine|Losartan|Methotrexate|Sirolimus|Tacrolimus|Thalidomide	23.96	7
Signs and Symptoms, Respiratory	MESH:D012818		Air Pollutants|Carbon Monoxide|Ozone|Particulate Matter|Rotenone|Smoke|Vehicle Emissions	23.95	7
Substance-Related Disorders	MESH:D019966		Amphetamine|bisphenol A|Caffeine|Cannabinoids|Carbamazepine|Chlorpromazine|Clozapine|Cocaine|Dextromethorphan|Ethanol|Ketamine|Levodopa|Lithium|Methamphetamine|Nifedipine|Olanzapine|Phenacetin|Plant Extracts|Resveratrol|Rimonabant|SL 327|Tobacco Smoke Pollution|Valproic Acid	23.83	50
Sneezing	MESH:D012912		Acrolein|Air Pollutants|Dexamethasone|Formaldehyde|hydroxysafflor yellow A|lysophosphatidic acid|Ovalbumin|Particulate Matter|Quercetin|Vehicle Emissions	23.75	9
Nephrosis	MESH:D009401		Auranofin|Cyclophosphamide|Diethylnitrosamine|Doxorubicin|Drugs, Chinese Herbal|Furosemide|Indomethacin|lead acetate|Methylmercury Compounds|Probucol|Streptozocin|Tacrolimus|Tretinoin	23.56	55
Photophobia	MESH:D020795		Amiodarone|Ketamine|Lithium|Melatonin|Mustard Gas|Nitrofurantoin|Plant Preparations|Scopolamine|Sulfasalazine	23.53	14
Scotoma	MESH:D012607		Cocaine|Deferoxamine|Ephedrine|Folic Acid|gallium nitrate|Heparin|Isoniazid|Methotrexate|Paclitaxel	23.53	12
Apraxias	MESH:D001072		Carbamazepine|Isoniazid|Lithium|Penicillins|Scopolamine|Tacrolimus|Thalidomide|Valproic Acid	23.48	11
Myalgia	MESH:D063806		Chlorpyrifos|Lead|Permethrin|Pyridostigmine Bromide|Quercetin|Rosuvastatin Calcium|Simvastatin|Vitamin D	23.48	7
Angina, Unstable	MESH:D000789		Acetylcysteine|Cocaine|Fluorouracil|Heparin|Methamphetamine|Methylprednisolone|Nifedipine|Tretinoin	23.47	14
Anhedonia	MESH:D059445		Chlorpyrifos|Dexamethasone|Fluoxetine|geraniol|Ketamine|Plant Extracts|Tobacco Smoke Pollution|Vitamin D	23.47	8
Tauopathies	MESH:D024801		bisphenol A|Camptothecin|Cholesterol|Dietary Fats|Methylene Blue|Paclitaxel|Rotenone|Selenium	23.47	5
Blepharoptosis	MESH:D001763		Desipramine|Ephedrine|Nitrofurantoin|Olanzapine|Paraquat|Penicillamine|Plant Extracts|Prazosin|Pyridostigmine Bromide|Reserpine|Vincristine	23.45	30
Bronchitis	MESH:D001991		Air Pollutants|arsenite|Diacetyl|Mustard Gas|Ovalbumin|Particulate Matter|Polycyclic Aromatic Hydrocarbons|Smoke|Tobacco Smoke Pollution|Vehicle Emissions	23.39	13
Hematoma	MESH:D006406		Cocaine|Cyclophosphamide|Dexamethasone|Edaravone|Heparin|Methotrexate|Methylprednisolone|Nicorandil|Resveratrol|Valproic Acid	23.39	35
Hot Flashes	MESH:D019584		angelicae sinensis extract|Cocaine|Estradiol|Ethinyl Estradiol|Fluoxetine|Phytoestrogens|Plant Extracts|Progesterone|Testosterone|Vitamin E	23.39	11
Polymyositis	MESH:D017285		Atorvastatin|Azathioprine|Cholecalciferol|Fenofibrate|Methotrexate|Methylprednisolone|Penicillamine|Prednisolone|Simvastatin|Zidovudine	23.39	37
Intracranial Hypertension	MESH:D019586		Acetaminophen|Acetylcysteine|Adenosine Triphosphate|Amiodarone|Dexamethasone|Glucose|Indomethacin|Ketamine|Nitroprusside|Tacrolimus|Tretinoin|Valproic Acid	23.13	20
Peritonitis	MESH:D010538		Carrageenan|Cocaine|Dexamethasone|Doxorubicin|Ethanol|Gentamicins|Isoflurane|Mechlorethamine|Melatonin|Methotrexate|Ozone|Resveratrol	23.13	15
Polyarteritis Nodosa	MESH:D010488		Caffeine|Cyclophosphamide|Enalapril|Methotrexate|Methylprednisolone|Nifedipine|Penicillamine|Prednisolone|Reserpine	23.07	8
Self Mutilation	MESH:D012652		Amphetamine|Caffeine|Cocaine|Levodopa|Lithium|SCH 23390|Sertraline	22.97	6
Waldenstrom Macroglobulinemia	MESH:D008258		Bortezomib|Chlorambucil|Dexamethasone|Diatrizoate Meglumine|Doxorubicin|Resveratrol|Thalidomide	22.97	5
Teratoma	MESH:D013724		Cisplatin|Cyclophosphamide|Dactinomycin|Methotrexate|Quercetin|Resveratrol|Vincristine	22.96	5
Pyelonephritis	MESH:D011704		Acetic Acid|Cefuroxime|Cyclophosphamide|Estradiol|Gentamicins|Heparin|Hydrocortisone|Indomethacin|Mesalamine|Nitrofurantoin	22.72	11
Anti-Glomerular Basement Membrane Disease	MESH:D019867		Carbimazole|Cocaine|Cyclophosphamide|Methylprednisolone|Penicillamine|Smoke	22.67	13
Myelinolysis, Central Pontine	MESH:D017590		Cyclophosphamide|Ethanol|Furosemide|Lithium|Methotrexate|Tacrolimus	22.66	8
Parakeratosis	MESH:D010241		2-(1'H-indole-3'-carbonyl)thiazole-4-carboxylic acid methyl ester|Aerosols|beta-Naphthoflavone|Butylated Hydroxyanisole|Tetrachlorodibenzodioxin|Tobacco Smoke Pollution	22.66	4
Ear Diseases	MESH:D004427		3,3'-iminodipropionitrile|Acetylcysteine|Cisplatin|Deferoxamine|Ethanol|Furosemide|Gentamicins|SB 216763|Tretinoin	22.64	11
Eyelid Diseases	MESH:D005141		Bromocriptine|Cocaine|Fluorouracil|Formaldehyde|Penicillamine|Plant Extracts|Reserpine|Valproic Acid|Vitamin E	22.64	9
Infant, Premature, Diseases	MESH:D007235		Caffeine|Cocaine|Dexamethasone|Enalapril|Etoposide|Furosemide|Ibuprofen|Indomethacin|Phenobarbital	22.64	26
Red-Cell Aplasia, Pure	MESH:D012010		Azathioprine|Carbamazepine|Hydroxyurea|Isoniazid|Penicillamine|Sulfasalazine|Tretinoin|Valproic Acid|Zidovudine	22.64	13
Amenorrhea	MESH:D000568		Bromocriptine|Chlorambucil|Cyclophosphamide|Dexamethasone|Ethinyl Estradiol|Medroxyprogesterone Acetate|Olanzapine|Sertraline|Tacrolimus|Thalidomide	22.4	22
Muscle Hypotonia	MESH:D009123		Cholecalciferol|Clozapine|Copper|Ketamine|Lithium|Methotrexate|Mifepristone|Plant Extracts|Valproic Acid|Vincristine	22.4	15
Kidney Papillary Necrosis	MESH:D007681		Acetaminophen|Acetic Acid|Bilirubin|Caffeine|Cyclophosphamide|Diethylhexyl Phthalate|Ibuprofen|Indomethacin|Mesalamine|Phenacetin|Rifampin	22.38	38
End Stage Liver Disease	MESH:D058625		2-cyano-3,12-dioxooleana-1,9(11)-dien-28-oic acid ethyl amide|Ammonia|Carbimazole|Carbon Tetrachloride|Manganese|Methotrexate|Nitrofurantoin|Phenobarbital	22.29	8
Hypertension, Pregnancy-Induced	MESH:D046110		Arsenic|bisphenol A|Creatinine|Furosemide|Lead|Nifedipine|perfluorobutanesulfonic acid|Pesticides	22.29	9
Thyrotoxicosis	MESH:D013971		Amiodarone|Carbimazole|Cholecalciferol|Dexamethasone|Melatonin|Methylprednisolone|Potassium Iodide|Propylthiouracil	22.29	22
Adrenal Gland Diseases	MESH:D000307		Bromocriptine|Cadmium|Cholecalciferol|Cobalt|Dexamethasone|Glucose|olaquindox|sodium arsenite	22.28	8
Aneurysm	MESH:D000783		Amphetamine|Calcitriol|Cocaine|Colchicine|Cyclophosphamide|Indomethacin|Methylprednisolone|Quercetin	22.28	10
Attention Deficit and Disruptive Behavior Disorders	MESH:D019958		bisphenol A|Cadmium|Lead|Lithium|Manganese|Succimer|Tobacco Smoke Pollution|Valproic Acid	22.28	6
Back Pain	MESH:D001416		Amiodarone|Bezafibrate|Clofibrate|Diatrizoate Meglumine|Heparin|Ibuprofen|Letrozole|Levodopa|Methotrexate|Paclitaxel|Tadalafil|Verapamil	22.26	15
Hepatitis, Chronic	MESH:D006521		Azathioprine|Chlorpromazine|Copper|Cyclophosphamide|Diclofenac|Fenofibrate|Nitrofurantoin|Penicillamine|Prednisolone|Propylthiouracil|Ursodeoxycholic Acid	22.13	24
Dry Eye Syndromes	MESH:D015352		Cadmium|Formaldehyde|Lead|Mercury|Mustard Gas|Particulate Matter|Scopolamine	22.11	6
Intracranial Aneurysm	MESH:D002532		Amphetamine|Edaravone|Ethanol|Nifedipine|Reactive Oxygen Species|Simvastatin|Tobacco Smoke Pollution	22.11	5
Multiple Sclerosis, Relapsing-Remitting	MESH:D020529		Aluminum|Arsenic|Azathioprine|Cadmium|Dimethyl Fumarate|Melatonin|Methylprednisolone	22.11	7
Micrognathism	MESH:D008844		Carbamazepine|Methotrexate|Mifepristone|Phenobarbital|Tretinoin|Valproic Acid|Vitamin E	22.1	5
Hyperpigmentation	MESH:D017495		Arsenic|Dexamethasone|Fluorouracil|Fluoxetine|Hydroxyurea|Ifosfamide|N-(2-(4-bromocinnamylamino)ethyl)-5-isoquinolinesulfonamide|Reserpine|sodium arsenite|Tretinoin	22.09	14
Acute Coronary Syndrome	MESH:D054058		Amphetamine|Atorvastatin|Cocaine|Copper|Fluorouracil|Heparin|Ibuprofen|Iron|Methamphetamine|Prednisolone|Rosuvastatin Calcium|Selenium|Zinc	22.06	29
Bronchial Spasm	MESH:D001986		Acetylcysteine|Cilostazol|Cocaine|Desipramine|Ethanol|Etoposide|Formaldehyde|Hydrochloric Acid|Iron-Dextran Complex|Paclitaxel|Penicillamine|Vitamin B 12	22.05	15
Medulloblastoma	MESH:D008527		Arsenic Trioxide|Bortezomib|Busulfan|Carmustine|Cisplatin|Cyclophosphamide|Estradiol|Etoposide|Methotrexate|Polycyclic Aromatic Hydrocarbons|Tretinoin|Vincristine|Vorinostat	21.88	23
Phlebitis	MESH:D010689		Amiodarone|Dexamethasone|Doxorubicin|Erythromycin|Gentamicins|Heparin|Hydrocortisone|Ifosfamide|Irinotecan|Iron-Dextran Complex|Methylprednisolone|Nitrogen Mustard Compounds|Tadalafil	21.88	22
Hypopituitarism	MESH:D007018		Bromocriptine|Cocaine|Cortisone|Dexamethasone|Heparin|Hydrocortisone|Progesterone|Testosterone	21.76	10
Adrenal Insufficiency	MESH:D000309		Cocaine|Dexamethasone|Diethylstilbestrol|Ethinyl Estradiol|Heparin|Hydrocortisone|Methylprednisolone|Prednisolone	21.75	11
Cerebral Palsy	MESH:D002547		Cadmium|Calcium|Chromium|Cobalt|Dexamethasone|Lithium|Methylmercury Compounds|Silver	21.75	5
Neurodevelopmental Disorders	MESH:D065886		1-trifluoromethoxyphenyl-3-(1-propionylpiperidine-4-yl)urea|Air Pollutants|Arsenic|Cadmium|Cisplatin|Cocaine|decabromobiphenyl ether|Lead|Manganese|Mercury|Methylmercury Compounds|Particulate Matter|pentabromodiphenyl ether|triphenyl phosphate|Vehicle Emissions	21.64	12
Color Vision Defects	MESH:D003117		Amiodarone|Carbamazepine|Cocaine|Deferoxamine|Folic Acid|Ibuprofen|Methotrexate|Ranitidine|Smoke|Valproic Acid	21.5	15
Spinal Dysraphism	MESH:D016135		Amides|Benzene|Carbamazepine|Chlorpyrifos|Folic Acid|Homocysteine|Iron|sodium arsenite|Tretinoin|Valproic Acid	21.5	26
Bone Neoplasms	MESH:D001859		Clodronic Acid|Ifosfamide|Imatinib Mesylate|Medroxyprogesterone Acetate|Methotrexate|metolachlor|nimesulide|Paclitaxel|Zoledronic Acid	21.48	17
Erythema Nodosum	MESH:D004893		Azathioprine|Carbimazole|Estradiol|Nitrofurantoin|Omeprazole|Prednisolone|Rifampin|Thalidomide|Tretinoin	21.48	17
Metabolism, Inborn Errors	MESH:D008661		Betaine|Cobalt|Copper|Iron|Manganese|Methionine|S-Adenosylmethionine|Selenium|Vitamin B 12	21.48	4
Peptic Ulcer	MESH:D010437		Acetic Acid|Calcium|Diclofenac|Hesperidin|Hydrochloric Acid|Ibuprofen|Indomethacin|Lansoprazole|Omeprazole|Ranitidine|Spironolactone	21.42	31
Pemphigus	MESH:D010392		Azathioprine|Cyclophosphamide|Cyclosporine|Dexamethasone|Environmental Pollutants|Penicillamine|Prednisolone	21.36	21
Adenoma, Bile Duct	MESH:D002759		1,2,3-trichloropropane|2,2-bis(bromomethyl)-1,3-propanediol|2-Acetylaminofluorene|Diethylnitrosamine|Phenobarbital|Streptozocin	21.32	6
Malabsorption Syndromes	MESH:D008286		Azathioprine|Calcium|Iron|Orlistat|Vitamin B 12|Vitamin D	21.32	4
Mastitis	MESH:D008413		Capsaicin|corynoline|Drugs, Chinese Herbal|lipopolysaccharide, E coli O55-B5|Lipopolysaccharides|Progesterone	21.31	6
Gastroenteritis	MESH:D005759		Cocaine|Colchicine|deoxynivalenol|Erythromycin|Fluorouracil|Fluoxetine|Methotrexate|Nitric Oxide	21.26	7
Kidney Diseases, Cystic	MESH:D052177		Alloxan|Enalapril|ferric nitrilotriacetate|Furosemide|Glyphosate|Indomethacin|Masoprocol|Streptozocin	21.26	5
Tourette Syndrome	MESH:D005879		3,3'-iminodipropionitrile|Cannabidiol|Cannabinoids|Carbamazepine|Fluoxetine|gastrodin|Levetiracetam|Olanzapine|Phenobarbital|Scopolamine	21.22	10
Wounds and Injuries	MESH:D014947		Dexamethasone|Drugs, Chinese Herbal|Heme|Hydrogen Peroxide|Isoniazid|lysophosphatidic acid|Plant Extracts|Resveratrol|trichostatin A|Vitamin D|Zinc Oxide	21.19	12
Enterocolitis, Necrotizing	MESH:D020345		Clozapine|Dexamethasone|Docosahexaenoic Acids|Gemcitabine|Indomethacin|Lipopolysaccharides|Oxygen|Resveratrol|Vitamin E	21.12	9
Esophagitis	MESH:D004941		Bile Acids and Salts|Cisplatin|Etoposide|Fluorouracil|Hydrochloric Acid|Lansoprazole|Omeprazole|Paclitaxel|Ranitidine	21.12	21
Tongue Neoplasms	MESH:D014062		Benzo(a)pyrene|Diethylnitrosamine|epigallocatechin gallate|Fluorouracil|geraniol|nimesulide|Resveratrol|Tretinoin|Zinc	21.12	11
Postoperative Nausea and Vomiting	MESH:D020250		Acetaminophen|Dexamethasone|Dextromethorphan|Gentamicins|Isoflurane|Ketamine|Methylprednisolone|Ropivacaine|Scopolamine|Sevoflurane|Tropisetron	20.97	13
Serotonin Syndrome	MESH:D020230		Bromocriptine|Buspirone|Chlorpromazine|Cyclosporine|Dextromethorphan|Fluoxetine|Levodopa|Lithium|nefazodone|Plant Extracts|Sertraline	20.97	25
Alcoholism	MESH:D000437		Calcium|Cannabidiol|Cannabinoids|Clorgyline|Deferoxamine|Estradiol|Ethanol|Methamphetamine|Olanzapine|Oxazepam|Rimonabant|Valproic Acid|Vitamin D	20.9	21
Calcinosis	MESH:D002114		Calcitriol|Cholecalciferol|Cyclosporine|dorsomorphin|Eicosapentaenoic Acid|Fluorides|Furosemide|Ketoconazole|linalool|Methotrexate|nonylphenol|Phosphates|Vitamin E	20.9	27
Neuritis	MESH:D009443		Azathioprine|Doxorubicin|Fluorouracil|Isoniazid|Nitrofurantoin|Oxaliplatin|Paclitaxel|Thalidomide	20.8	13
Polyploidy	MESH:D011123		Adenosine Triphosphate|alternariol|Chlorodiphenyl (54% Chlorine)|Cyclophosphamide|furan|hydroquinone|Silicon Dioxide|Sirolimus	20.8	7
Adrenocortical Carcinoma	MESH:D018268		Cisplatin|Decitabine|Doxorubicin|Etoposide|Ketoconazole|Mifepristone|Paclitaxel|Streptozocin|Vincristine	20.78	7
Cushing Syndrome	MESH:D003480		Azathioprine|Bromocriptine|Dexamethasone|Hydrocortisone|Ketoconazole|Lead|Medroxyprogesterone Acetate|Mifepristone|Prednisolone	20.78	14
Osteoporosis, Postmenopausal	MESH:D015663		Calcitriol|Calcium|Cholecalciferol|Drugs, Chinese Herbal|Estradiol|Genistein|Quercetin|Resveratrol|Vitamin D	20.78	9
Radiation Injuries, Experimental	MESH:D011833		Betaine|caffeoylquinic acid|cobaltous chloride|Eugenol|mangiferin|nickel chloride|Plant Extracts|Quercetin|Resveratrol	20.78	10
Polycystic Kidney Diseases	MESH:D007690		(+)-JQ1 compound|Rosiglitazone|Saponins|Sirolimus|Triiodothyronine|tubastatin A|W 7	20.69	6
Ventricular Dysfunction, Right	MESH:D018497		Cyclophosphamide|Doxorubicin|Indomethacin|Iron-Dextran Complex|Monocrotaline|Nitric Oxide|Resveratrol	20.68	7
Lipid Metabolism Disorders	MESH:D052439		Aflatoxin B1|Atrazine|bisphenol A|carbendazim|Paraquat|pirinixic acid|Triiodothyronine	20.67	7
Sudden Infant Death	MESH:D013398		Cocaine|Iron|Oxygen|Ozone|Particulate Matter|Smoke|Tobacco Smoke Pollution	20.67	8
Proctocolitis	MESH:D011350		Acetic Acid|Azathioprine|Mesalamine|Prednisolone|Sulfasalazine	20.53	3
Desmoplastic Small Round Cell Tumor	MESH:D058405		Cyclophosphamide|Doxorubicin|Etoposide|Ifosfamide|Vincristine	20.47	1
Abnormalities, Severe Teratoid	MESH:D009008		Acetaminophen|Cyclophosphamide|Ethanol|Glutathione|Hydroxyurea	20.46	3
general anxiety disorder	MESH:C000726808		Dichlorodiphenyl Dichloroethylene|Hexachlorobenzene|Lead|Particulate Matter|Polychlorinated Biphenyls	20.46	2
Sinus Thrombosis, Intracranial	MESH:D012851		Estradiol|Ethinyl Estradiol|Folic Acid|Heparin|Progesterone|Thalidomide|Tretinoin|Vitamin B 12|Vitamin B 6	20.45	9
Dental Enamel Hypoplasia	MESH:D003744		bisphenol A|Genistein|Sodium Fluoride|vinclozolin|Vitamin D	20.44	4
Neurogenic Inflammation	MESH:D020078		Arsenic|Atorvastatin|Cadmium|Capsaicin|Ethanol|Lead|Lipopolysaccharides|Quercetin|Resveratrol|Vehicle Emissions	20.43	30
Primary Myelofibrosis	MESH:D055728		Benzene|Decitabine|Gold|Hydroxyurea|Penicillamine|Prednisolone|Thalidomide|trichostatin A	20.36	6
Reflex Sympathetic Dystrophy	MESH:D012019		Calcitriol|Cocaine|Ethionamide|Isoniazid|Ketamine|Nifedipine|Phenobarbital|Sirolimus	20.36	23
Organophosphate Poisoning	MESH:D062025		Acetylcysteine|alpha-Linolenic Acid|Chlorpyrifos|Dichlorvos|Ketamine|Malathion|Monocrotophos|Pesticides|Phenobarbital|Pyridostigmine Bromide|Soman|Trichlorfon|Valproic Acid	20.28	54
Cysts	MESH:D003560		bisphenol A|Carmustine|Cocaine|Diethylstilbestrol|Lithium|Methotrexate	20.21	7
Wasting Syndrome	MESH:D019282		3,4,5,3',4'-pentachlorobiphenyl|Choline|Methionine|Resveratrol|Tetrachlorodibenzodioxin|Zidovudine	20.2	11
Osteomyelitis	MESH:D010019		Cocaine|Colistin|Diclofenac|Gentamicins|Ibuprofen|Ketoconazole|Methotrexate|Rifampin|Zoledronic Acid	20.14	10
Skin Ulcer	MESH:D012883		Arsenic|Dimethyl Sulfoxide|Doxorubicin|Ethinyl Estradiol|Hydroxyurea|Mechlorethamine|Mustard Gas|Propylthiouracil|Zinc	20.14	12
Kyphosis	MESH:D007738		2-tert-butylhydroquinone|3-nitropropionic acid|Diquat|Ketamine|Prednisolone|Selenomethionine|Ziram	20.08	6
Colitis, Ischemic	MESH:D017091		Amphetamine|Cocaine|Flutamide|Ibuprofen|Methamphetamine|Methylprednisolone|Paclitaxel	20.07	14
Guillain-Barre Syndrome	MESH:D020275		Cisplatin|Colchicine|Cyclophosphamide|Cyclosporine|Gemcitabine|Penicillamine|Simvastatin	20.07	5
Stuttering	MESH:D013342		Chlorpromazine|Clozapine|Desipramine|Fluoxetine|Lithium|Olanzapine|Valproic Acid	20.07	9
Jaw Abnormalities	MESH:D007569		beta-Naphthoflavone|Chlorpyrifos|Ethanol|pyrazolanthrone|Tetrachlorodibenzodioxin|Tretinoin|triadimefon	20.06	9
Intellectual Disability	MESH:D008607		Carbamazepine|Chlorpyrifos|Dichlorodiphenyl Dichloroethylene|diphenylarsinic acid|Ethanol|Glyphosate|Lead|Mercury|Methotrexate|perfluorooctane sulfonic acid|perfluorooctanoic acid|Permethrin|Pesticides|Phenobarbital|Polychlorinated Biphenyls|systhane|Valproic Acid	19.77	11
Mydriasis	MESH:D015878		Acetaminophen|amitraz|Buspirone|Cocaine|Ephedrine|Ibuprofen|Oxidopamine|Pilocarpine|Plant Preparations|Scopolamine|tetramethylpyrazine	19.74	11
Amnesia, Retrograde	MESH:D000648		Dexamethasone|ginkgolide B|Methylprednisolone|Plant Extracts|Saponins|Scopolamine|Triterpenes|Valproic Acid	19.57	5
Capillary Leak Syndrome	MESH:D019559		Bortezomib|Cisplatin|Curcumin|Dexamethasone|Doxorubicin|Gemcitabine|Sirolimus	19.51	8
Translocation, Genetic	MESH:D014178		Busulfan|Cisplatin|Ethylene Dibromide|Lycopene|Methylmercury Compounds|tamibarotene|Valproic Acid	19.51	5
Tumor Lysis Syndrome	MESH:D015275		Bortezomib|Cyclophosphamide|Etoposide|Fluorouracil|Flutamide|Hydroxyurea|Methylprednisolone	19.51	8
Bronchopulmonary Dysplasia	MESH:D001997		Dexamethasone|Furosemide|Indomethacin|Methylprednisolone|Oxygen|Tobacco Smoke Pollution|Tretinoin	19.5	31
Magnesium Deficiency	MESH:D008275		Cisplatin|Cocaine|Doxorubicin|Gentamicins|Omeprazole|Rosiglitazone|Sirolimus	19.5	8
Stupor	MESH:D053608		Amphetamine|Carbamazepine|Cefuroxime|Chlorpromazine|Ethanol|Ketamine|Melatonin|Methotrexate|Scopolamine|Sulfasalazine|Valproic Acid	19.37	31
Starvation	MESH:D013217		Atrazine|Docosahexaenoic Acids|Glucose|Linoleic Acid|NADP|Palmitic Acid	19.34	2
Neuroectodermal Tumors, Primitive, Peripheral	MESH:D018241		Dactinomycin|Doxorubicin|Etoposide|Ifosfamide|Imatinib Mesylate|Vincristine	19.33	4
Alveolar Bone Loss	MESH:D016301		Dimethyl Sulfoxide|Indomethacin|Lipopolysaccharides|mangiferin|Resveratrol|tanshinone	19.32	4
Infant Death	MESH:D066088		Atrazine|bisphenol A|Docosahexaenoic Acids|Linoleic Acid|Palmitic Acid|Zinc	19.32	3
Laryngeal Neoplasms	MESH:D007822		Arsenic|Benzo(a)pyrene|Bleomycin|Fluorouracil|Paclitaxel|Plant Preparations	19.32	6
Microscopic Polyangiitis	MESH:D055953		Azathioprine|Cyclophosphamide|Leflunomide|Methotrexate|Prednisolone|Propylthiouracil	19.32	5
Neuroectodermal Tumors	MESH:D017599		Cisplatin|Cyclophosphamide|Irinotecan|Methotrexate|Methylprednisolone|Vincristine	19.32	4
Penile Diseases	MESH:D010409		Fluorouracil|Fluoxetine|Lithium|Methylene Blue|Oxaliplatin|Oxidopamine|Pertussis Toxin|Rimonabant|SCH 23390|vinclozolin	19.26	9
Carcinoma, Lewis Lung	MESH:D018827		Cisplatin|Cyclophosphamide|Drugs, Chinese Herbal|Indomethacin|Paclitaxel|Resveratrol|Saponins|Thioctic Acid	19.19	10
Duodenal Ulcer	MESH:D004381		Capsaicin|Curcumin|ferrous sulfate|geraniol|Indomethacin|Lansoprazole|Omeprazole|Phenobarbital|Ranitidine|Tacrolimus	19.04	41
Porphyria, Acute Intermittent	MESH:D017118		Aminolevulinic Acid|Carbamazepine|Glucose|Melatonin|Nifedipine|Phenobarbital|Valproic Acid	19	6
Azoospermia	MESH:D053713		Cadmium|Cyclophosphamide|DDT|Dexamethasone|Diethylhexyl Phthalate|Quercetin|vinclozolin	18.99	7
Lymphoma, AIDS-Related	MESH:D016483		Bleomycin|Cyclophosphamide|Dexamethasone|Doxorubicin|Methotrexate|Vincristine|Zidovudine	18.99	2
Peripheral Arterial Disease	MESH:D058729		Air Pollutants|Arsenic|bisphenol A|Cadmium|lipoxin A4|perfluorooctanoic acid|Vehicle Emissions	18.99	6
Endometriosis	MESH:D004715		3,4,3',4'-tetrachlorobiphenyl|bisphenol A|Caffeine|Dichlorodiphenyl Dichloroethylene|Diethylhexyl Phthalate|Ethinyl Estradiol|Fluoxetine|Ibuprofen|Indomethacin|lipopolysaccharide, E coli O55-B5|Mifepristone|mono-(2-ethylhexyl)phthalate|monobutyl phthalate|Polychlorinated Biphenyls|Progesterone|Resveratrol|Simvastatin|Tetrachlorodibenzodioxin	18.85	21
Fluorosis, Dental	MESH:D009050		bisphenol A|Fluorides|Melatonin|Sodium Fluoride|Tea	18.73	7
Hypertension, Malignant	MESH:D006974		Caffeine|Cocaine|Enalapril|Ethinyl Estradiol|Losartan|Nifedipine|Prednisolone|Sodium Chloride, Dietary|Spironolactone	18.73	11
Hypogonadism	MESH:D007006		bisphenol A|Bromocriptine|Dietary Fats|Iron|Isoproterenol|Oxygen|Sertraline|Sodium Glutamate|Testosterone	18.73	20
Sunburn	MESH:D013471		Cholecalciferol|Ellagic Acid|Methotrexate|titanium dioxide|Zinc Oxide	18.73	4
Aspermia	MESH:D053714		Allethrins|cyhalothrin|cypermethrin|decamethrin|fenvalerate	18.72	1
Heart Failure, Systolic	MESH:D054143		Arsenic|Cyclophosphamide|Isoproterenol|Nebivolol|sulforaphane	18.72	4
Salivary Gland Diseases	MESH:D012466		Atrazine|bisphenol A|Levetiracetam|Phenacetin|Tetrachlorodibenzodioxin	18.69	5
Ototoxicity	MESH:D000081015		Cisplatin|Edaravone|Gentamicins|Paraquat|Quercetin	18.68	3
Arrest of spermatogenesis	MESH:C536875		bisphenol A|Dihydrotestosterone|Mercuric Chloride|nimesulide|Oxygen	18.67	5
Cecal Diseases	MESH:D002429		Indomethacin|Iron|Silicon Dioxide|titanium dioxide|Zinc	18.67	2
Acne Vulgaris	MESH:D000152		Cyproterone Acetate|Dexamethasone|Erythromycin|Ethinyl Estradiol|Isoniazid|Prednisolone|Spironolactone|Tobacco Smoke Pollution|Tretinoin|Vitamin E	18.62	22
Enterocolitis	MESH:D004760		Cocaine|Colchicine|deoxynivalenol|Irinotecan|phenethyl isothiocyanate|Zearalenone	18.56	4
Porphyrias, Hepatic	MESH:D017094		3,5-diethoxycarbonyl-1,4-dihydrocollidine|Hexachlorobenzene|Iron|Tetrachlorodibenzodioxin|Ursodeoxycholic Acid|Valproic Acid	18.56	8
Skin Diseases, Vascular	MESH:D017445		Amiodarone|Cocaine|Mesalamine|Methotrexate|Prednisolone|Sulfasalazine	18.56	8
Coronary Occlusion	MESH:D054059		Clozapine|Cocaine|Ethinyl Estradiol|Heparin|Indomethacin|Paclitaxel	18.55	8
Hyperandrogenism	MESH:D017588		Flutamide|Letrozole|Metformin|Niacinamide|Testosterone|Valproic Acid	18.55	5
Uterine Cervical Dysplasia	MESH:D002578		Benzene|Diethylstilbestrol|Fenretinide|Polycyclic Aromatic Hydrocarbons|Tretinoin|Vehicle Emissions	18.54	6
Glomerulonephritis, Membranoproliferative	MESH:D015432		Heparin|Methylprednisolone|Prednisolone|Sirolimus|Spironolactone|Tacrolimus|Tretinoin	18.53	8
Joint Diseases	MESH:D007592		Drugs, Chinese Herbal|Fluvastatin|Isoniazid|Methotrexate|Penicillamine|Sulfasalazine|Tacrolimus	18.53	8
Cochlear Diseases	MESH:D015834		3,3'-iminodipropionitrile|Acetylcysteine|Cisplatin|Furosemide|Gentamicins|manganese chloride|Paclitaxel	18.52	6
Disease Susceptibility	MESH:D004198		Azathioprine|Coffee|Glucose|Ozone|Particulate Matter|Vehicle Emissions|Zinc	18.52	7
Hyperaldosteronism	MESH:D006929		Aldosterone|Dexamethasone|Dietary Fats|Furosemide|Gentamicins|Spironolactone|Streptozocin	18.52	14
Chemically-Induced Disorders	MESH:D064419		4,4',4''-(4-propyl-((1)H)-pyrazole-1,3,5-triyl) tris-phenol|Acrylamide|Benzene|bisphenol A|Dextran Sulfate|Estradiol|raspberry ketone|triphenyl phosphate	18.51	6
Dysgeusia	MESH:D004408		Azathioprine|Enalapril|Losartan|Nifedipine|Paclitaxel|Penicillamine|Propylthiouracil|Zinc	18.51	12
Wilms Tumor	MESH:D009396		Carbamazepine|Cisplatin|Dactinomycin|Dimethylnitrosamine|Doxorubicin|Etoposide|Ifosfamide|Polychlorinated Biphenyls|Tretinoin|Vincristine	18.42	28
Thrombophlebitis	MESH:D013924		Amiodarone|Cefuroxime|Cocaine|Cyclophosphamide|Ethinyl Estradiol|Fluorouracil|Heparin|Hydrocortisone|Nitrogen Mustard Compounds|Penicillins|Vitamin E	18.33	21
Helicobacter Infections	MESH:D016481		Cocaine|Curcumin|Furazolidone|Lansoprazole|Malondialdehyde|Omeprazole|Ranitidine|Vitamin B 12|Zinc	18.24	24
Tuberculosis	MESH:D014376		Chenodeoxycholic Acid|Ethionamide|Gentamicins|Iron|Isoniazid|Prednisolone|Rifampin|Tretinoin|Verapamil	18.24	91
Fish Diseases	MESH:D005393		beta-Naphthoflavone|bisphenol S|Chlorpyrifos|epigallocatechin gallate|Formaldehyde|mangiferin|Polycyclic Aromatic Hydrocarbons|Resveratrol	18.19	11
Ageusia	MESH:D000370		Folic Acid|Losartan|Methotrexate|Penicillamine|Terbinafine|Zidovudine|Zinc	18.08	8
Carcinoma, Small Cell	MESH:D018288		Arsenic Trioxide|Cisplatin|Cyclophosphamide|Etoposide|Ifosfamide|Vincristine|Vitamin B 12	18.08	10
Fibrosarcoma	MESH:D005354		Arsenic Trioxide|Carrageenan|Cisplatin|Dexamethasone|Indomethacin|mangiferin|Methylcholanthrene	18.08	9
Pica	MESH:D010842		Cisplatin|Cyclophosphamide|Dactinomycin|Fluorouracil|Plant Preparations|Ritonavir|Vincristine	18.08	5
Alkalosis	MESH:D000471		Calcitriol|Calcium|Cisplatin|Cyclophosphamide|Furosemide|Gentamicins|Hydrocortisone|Valproic Acid|Vincristine	18	11
Gout	MESH:D006073		Calcitriol|Colchicine|Cyclosporine|Diclofenac|Drugs, Chinese Herbal|Fenofibrate|Indomethacin|Lithium|Losartan	18	35
Sarcoma, Experimental	MESH:D012513		benzonidazole|Carmustine|Chlorambucil|Cyclophosphamide|mangiferin|Medroxyprogesterone Acetate|Nitrofurantoin|Nitrogen Mustard Compounds	17.89	6
Athetosis	MESH:D001264		Chlorpromazine|Cocaine|decamethrin|Lithium|Methamphetamine|Olanzapine|Phenobarbital|Vincristine	17.88	14
Dementia, Vascular	MESH:D015140		Azathioprine|Nitric Oxide|Ozone|Particulate Matter|Prednisolone|Vitamin D	17.88	4
Dermatitis, Exfoliative	MESH:D003873		4-cresol|Carbamazepine|Chlorpromazine|Gold|Methotrexate|Phenobarbital|Sirolimus|Trichloroethylene	17.88	12
Vascular Remodeling	MESH:D066253		Apigenin|bisphenol A|epigallocatechin gallate|Ovalbumin|Oxygen|Particulate Matter|Silicon Dioxide|sodium arsenite	17.88	6
Hypertensive Encephalopathy	MESH:D020343		Caffeine|Carbamazepine|Cocaine|Dexamethasone|Ephedrine|Resveratrol	17.87	6
HIV Infections	MESH:D015658		Amphetamine|Ascorbic Acid|Catechin|Cocaine|Ethanol|Hydroxyurea|Iron|Isoniazid|mangiferin|Methamphetamine|Plant Extracts|Resveratrol|Ritonavir|Thalidomide|Tobacco Smoke Pollution|Vitamin E|Zidovudine	17.82	78
Perceptual Disorders	MESH:D010468		Ketamine|Mercury|Methamphetamine|Methotrexate|Methylmercury Compounds|Plant Preparations|Reserpine	17.67	12
Periodontitis	MESH:D010518		Calcium|Formaldehyde|Indomethacin|Lipopolysaccharides|mangiferin|Rosiglitazone|xanthohumol	17.67	10
Arteritis	MESH:D001167		Acetylcysteine|Amphetamine|Caffeine|Cyclophosphamide|Doxorubicin|Glyburide|Tacrolimus	17.66	8
Ductus Arteriosus, Patent	MESH:D004374		Air Pollutants|Creatinine|Furosemide|Ibuprofen|Indomethacin|Ozone|Particulate Matter	17.66	48
Endocarditis	MESH:D004696		Clozapine|Cocaine|Diclofenac|Doxorubicin|Gentamicins|Ibuprofen|Rifampin	17.66	13
Purpura, Thrombotic Thrombocytopenic	MESH:D011697		Bleomycin|Cisplatin|Cocaine|Cyclosporine|Gemcitabine|Tacrolimus|Tretinoin	17.66	10
Urinary Bladder, Overactive	MESH:D053201		Acetic Acid|Adenosine Triphosphate|Capsaicin|Cyclophosphamide|Dinoprostone|Levodopa|Nitric Oxide|Streptozocin|Tolterodine Tartrate|U 0126	17.66	37
Herpes Simplex	MESH:D006561		Centella asiatica extract|Chlorpromazine|epigallocatechin gallate|Etoposide|Lithium|mangiferin|Plant Extracts|Resveratrol	17.59	6
Hepatolenticular Degeneration	MESH:D006527		Copper|Iron|Levodopa|Malondialdehyde|Penicillamine|tetrathiomolybdate|Thiobarbituric Acid Reactive Substances|Zinc|Zinc Sulfate	17.54	74
Leukemia-Lymphoma, Adult T-Cell	MESH:D015459		Arsenic Trioxide|Bortezomib|Docosahexaenoic Acids|Emodin|Resveratrol|Ritonavir|sodium arsenite|Zidovudine|Zoledronic Acid	17.54	7
Anemia, Hypochromic	MESH:D000747		Chlorpyrifos|Hydroxyurea|Iron|Penicillamine|Phenobarbital	17.49	5
Arterial Occlusive Diseases	MESH:D001157		Chlorpromazine|Cisplatin|Cocaine|Ethinyl Estradiol|Etoposide|ferric chloride|Fluorouracil|Heparin|Nifedipine|Quercetin	17.48	55
Superior Vena Cava Syndrome	MESH:D013479		Cyclophosphamide|Doxorubicin|Prednisolone|Propylthiouracil|Vincristine	17.47	3
Disorders of Environmental Origin	MESH:D007280		Acrolein|Formaldehyde|metolachlor|Ozone|Particulate Matter	17.46	2
Gonadal Dysgenesis	MESH:D006059		Dexamethasone|Dibutyl Phthalate|Diethylhexyl Phthalate|diisononyl phthalate|Progesterone	17.45	6
Hyperlipoproteinemia Type II	MESH:D006938		Atorvastatin|Bezafibrate|ciprofibrate|Fenofibrate|Fluvastatin|Lovastatin|Probucol|Simvastatin	17.31	16
Muscle Spasticity	MESH:D009128		Carbamazepine|Cocaine|Fluoxetine|Isoflurane|Levodopa|Methotrexate|Plant Extracts|Sertraline	17.31	7
Laryngeal Diseases	MESH:D007818		Cocaine|Fluoxetine|Hydrochloric Acid|Lansoprazole|Ranitidine|Tobacco Smoke Pollution	17.29	6
Leukemia, Erythroblastic, Acute	MESH:D004915		butenolide|Doxorubicin|Etoposide|Troglitazone|Verapamil|Vitamin E	17.29	5
Carotid Artery Diseases	MESH:D002340		Amphetamine|Arsenic|Cadmium|ferric chloride|Heparin|Particulate Matter|Rosiglitazone	17.28	12
Pneumonia, Pneumocystis	MESH:D011020		Cyclophosphamide|Hydrogen Peroxide|Methotrexate|Methylprednisolone|Prednisolone|Terbinafine|Zidovudine	17.28	8
Rheumatic Diseases	MESH:D012216		Auranofin|Carbamazepine|Deferoxamine|Diclofenac|Indomethacin|Methylprednisolone|Plant Extracts	17.28	7
Bronchiolitis	MESH:D001988		Air Pollutants|Mechlorethamine|nickel chloride|Ovalbumin|Ozone|Particulate Matter	17.27	5
Dental Caries	MESH:D003731		Cadmium|Ethanol|Manganese|Methamphetamine|Plant Extracts|Sodium Fluoride|Tobacco Smoke Pollution	17.27	13
Facial Pain	MESH:D005157		Acetaminophen|Capsaicin|Cocaine|Formaldehyde|Ketamine|Vincristine	17.27	13
Osteonecrosis	MESH:D010020		Cocaine|Dexamethasone|Ethanol|Formaldehyde|Prednisolone|Zoledronic Acid	17.27	8
Pancreatitis, Acute Necrotizing	MESH:D019283		Benzo(a)pyrene|Ceruletide|Resveratrol|sodium arsenite|Sulfasalazine|Tetrachlorodibenzodioxin	17.26	5
Atrial Flutter	MESH:D001282		Amiodarone|Caffeine|Cocaine|Gemcitabine|Isoproterenol|Lithium|Methylprednisolone|Ranitidine|Verapamil	17.11	26
Pseudomonas Infections	MESH:D011552		Arsenicals|Colistin|Copper|Gentamicins|Mechlorethamine|Plant Extracts|Rifampin|Vincristine	17.04	12
Stress Disorders, Post-Traumatic	MESH:D013313		Cannabidiol|Carbamazepine|Fluoxetine|Olanzapine|Prazosin|Sertraline|Valproic Acid|Zidovudine	17.04	12
Neuroleptic Malignant Syndrome	MESH:D009459		Acetaminophen|Amphetamine|Bromocriptine|Carbamazepine|Chlorpromazine|Clozapine|Cocaine|Levodopa|Lithium|Olanzapine|Phenobarbital	16.96	58
Neoplasms, Hormone-Dependent	MESH:D009376		2-(2-amino-3-methoxyphenyl)-4H-1-benzopyran-4-one|Carmustine|Curcumin|Cyclophosphamide|Imatinib Mesylate|Phytoestrogens|U 0126	16.92	5
Diabetes Insipidus	MESH:D003919		Amiodarone|Clofibrate|Cocaine|Ketamine|Lithium|Lithium Chloride|Olanzapine	16.91	38
Sciatic Neuropathy	MESH:D020426		Acrylamide|Berberine|Bortezomib|Cisplatin|Melatonin|Paclitaxel|Vincristine	16.91	8
Musculoskeletal Diseases	MESH:D009140		Cyclosporine|Dextromethorphan|Doxorubicin|Gentamicins|Isoproterenol|Soman|Valproic Acid	16.9	4
Triple Negative Breast Neoplasms	MESH:D064726		Cisplatin|diallyl trisulfide|Gemcitabine|(+)-JQ1 compound|Oxygen|Paclitaxel|Plant Extracts|rottlerin|Sirolimus	16.9	8
Adenomatous Polyposis Coli	MESH:D011125		Curcumin|Dietary Fats|Dinoprostone|Eicosapentaenoic Acid|Plant Extracts|Quercetin|Resveratrol|sulforaphane	16.78	5
Priapism	MESH:D011317		Amphetamine|Chlorpromazine|Cocaine|Heparin|Methylene Blue|Olanzapine|Prazosin|Sertraline	16.78	16
Neurocognitive Disorders	MESH:D019965		Fluoxetine|Ibuprofen|Ifosfamide|Pesticides|Pyrethrins|Vitamin B 12	16.76	7
Akinetic Mutism	MESH:D000405		Bromocriptine|Chlorpromazine|Fluorouracil|Hydrocortisone|Methotrexate|Tacrolimus	16.75	11
Carbon Tetrachloride Poisoning	MESH:D002252		Carbon Tetrachloride|Drugs, Chinese Herbal|ferulic acid|Melatonin|Oleanolic Acid|Vitamin E	16.75	12
Gas Poisoning	MESH:D005739		Hydrochloric Acid|Hydrogen Sulfide|Isoflurane|Ketamine|Oxygen|Soman	16.75	5
Hemosiderosis	MESH:D006486		Amiodarone|Deferoxamine|Iron|Methotrexate|propylene dichloride|Vitamin E	16.75	6
Folic Acid Deficiency	MESH:D005494		Dextromethorphan|Ethinyl Estradiol|Folic Acid|Hydroxyurea|Phenobarbital|S-Adenosylmethionine	16.74	8
Thrombotic Microangiopathies	MESH:D057049		Cyclosporine|Diclofenac|Prednisolone|Sirolimus|Tacrolimus|Verapamil	16.74	22
Sarcoma, Synovial	MESH:D013584		Cisplatin|Doxorubicin|Etoposide|Ifosfamide|Streptozocin|Vincristine	16.73	4
Breast Diseases	MESH:D001941		bisphenol A|Bromocriptine|Chlorpyrifos|Diethylstilbestrol|Ethinyl Estradiol|perfluorooctanoic acid	16.72	5
Scabies	MESH:D012532		diethyl maleate|Hexachlorocyclohexane|Permethrin|Piperonyl Butoxide|Sulfur	16.58	11
Intestinal Polyps	MESH:D007417		2-amino-1-methyl-6-phenylimidazo(4,5-b)pyridine|2-amino-3,8-dimethylimidazo(4,5-f)quinoxaline|Azoxymethane|celastrol|Indomethacin|nimesulide|Plant Extracts	16.57	6
Thrombocytosis	MESH:D013922		Azathioprine|Busulfan|Cocaine|Doxorubicin|Hydroxyurea|Thalidomide|Zidovudine	16.57	10
Gallbladder Neoplasms	MESH:D005706		1,2,3-trichloropropane|Arsenic Trioxide|Chenodeoxycholic Acid|Ethinyl Estradiol|Fluorouracil|Methotrexate|sodium arsenite	16.56	7
Pulmonary Arterial Hypertension	MESH:D000081029		Monocrotaline|Ovalbumin|Oxygen|Particulate Matter|Qingdai compound	16.55	10
Lordosis	MESH:D008141		beta-Naphthoflavone|Chlorpyrifos|Dextromethorphan|Diquat|Ketamine	16.54	4
Nonseminomatous germ cell tumor	MESH:C537844		Bleomycin|Cisplatin|Etoposide|Paclitaxel|Vincristine	16.53	4
Precursor B-Cell Lymphoblastic Leukemia-Lymphoma	MESH:D015452		Cyclophosphamide|Dexamethasone|Doxorubicin|Hydrocortisone|Methotrexate|Prednisolone|Resveratrol|Vincristine	16.52	17
Astrocytoma	MESH:D001254		Air Pollutants|benzo(k)fluoranthene|Carmustine|Cisplatin|Etoposide|Lead|Particulate Matter|Trichloroethylene|Vincristine	16.51	14
Hypoproteinemia	MESH:D007019		Dactinomycin|Doxorubicin|Furosemide|perfluorooctanoic acid|Quercetin	16.51	6
Alveolitis, Extrinsic Allergic	MESH:D000542		Air Pollutants|Amiodarone|Cocaine|Ovalbumin|Particulate Matter	16.5	4
Epstein-Barr Virus Infections	MESH:D020031		Acetylcysteine|Bortezomib|Chlorpyrifos|Resveratrol|Tetrachlorodibenzodioxin	16.49	4
Genetic Diseases, Inborn	MESH:D030342		Azathioprine|bisphenol S|Cadmium Chloride|Diethylhexyl Phthalate|Glyphosate	16.49	5
COVID-19	MESH:D000086382		Air Pollutants|Choline|Dactinomycin|Emodin|Losartan|Melatonin|Nifedipine|Particulate Matter|Ritonavir|Sirolimus|Zinc|Zinc Sulfate	16.43	11
Striatonigral Degeneration	MESH:D020955		Carrageenan|Colchicine|Lipopolysaccharides|Rotenone	16.37	4
Varicocele	MESH:D014646		Diethylstilbestrol|Nitric Oxide|Silymarin|Testosterone	16.36	4
Heavy Metal Poisoning, Nervous System	MESH:D020260		Cadmium|cobaltous chloride|Copper|Mirtazapine	16.31	3
Bronchial Diseases	MESH:D001982		Capsaicin|Cocaine|Isoproterenol|Nifedipine|Nitric Oxide|Smoke	16.25	5
Hepatoblastoma	MESH:D018197		Cisplatin|Diethylnitrosamine|Fluorouracil|Oxazepam|Phenobarbital|Verapamil	16.25	9
Facial Paralysis	MESH:D005158		Cyclosporine|Methotrexate|Mifepristone|Omeprazole|Paclitaxel|Thalidomide|Vincristine	16.24	10
Purpura, Thrombocytopenic, Idiopathic	MESH:D016553		Acetaminophen|Cyclosporine|Hydrocortisone|Methylprednisolone|Penicillamine|Vincristine	16.24	7
Hiccup	MESH:D006606		Chlorpromazine|Clozapine|Cyclophosphamide|Dexamethasone|Levodopa|Methamphetamine|Methylprednisolone|Omeprazole|Progesterone	16.13	16
Vestibular Diseases	MESH:D015837		3,3'-iminodipropionitrile|Arsanilic Acid|bisphenol A|Dexamethasone|Edaravone|Gentamicins|Ibuprofen|Triiodothyronine	16.05	18
Tetany	MESH:D013746		Chlorpyrifos|Colistin|Ethinyl Estradiol|Furosemide|Lansoprazole|Nifedipine|Phenobarbital	15.93	9
Burns	MESH:D002056		Colistin|Ethanol|Gentamicins|Indomethacin|Ketamine|Silver|Testosterone	15.92	7
Prostatic Intraepithelial Neoplasia	MESH:D019048		2-amino-1-methyl-6-phenylimidazo(4,5-b)pyridine|Alitretinoin|bisphenol A|Dietary Fats|Estradiol|Ethinyl Estradiol|Testosterone	15.92	5
Aortic Aneurysm	MESH:D001014		3,4,3',4'-tetrachlorobiphenyl|Cocaine|Dinoprostone|Indomethacin|Phytoestrogens|Simvastatin	15.8	22
Lupus Erythematosus, Cutaneous	MESH:D008178		Fluorouracil|Prednisolone|Rifampin|Sertraline|Thalidomide|Valproic Acid	15.8	12
Muscular Dystrophy, Duchenne	MESH:D020388		acetovanillone|Cannabidiol|Losartan|Methylprednisolone|Prednisolone|Resveratrol	15.8	4
Alcohol-Related Disorders	MESH:D019973		Curcumin|Ethanol|lead acetate|puerarin|Sertraline|Valproic Acid	15.79	8
Carcinoma, Endometrioid	MESH:D018269		Cisplatin|Doxorubicin|Estradiol|Letrozole|Medroxyprogesterone Acetate|Paclitaxel	15.79	4
Lymphoproliferative Disorders	MESH:D008232		Arsenic|Hexachlorocyclohexane|Mercury|Methotrexate|Resveratrol|Tacrolimus	15.79	7
Vaginal Neoplasms	MESH:D014625		Cisplatin|Diethylstilbestrol|Fluorouracil|Methylcholanthrene|Progesterone|Zidovudine	15.78	42
Leukemia, Monocytic, Acute	MESH:D007948		2-(2-amino-3-methoxyphenyl)-4H-1-benzopyran-4-one|Arsenic Trioxide|pyrazolanthrone|Resveratrol|U 0126	15.75	3
Periodontal Diseases	MESH:D010510		Cadmium|Cocaine|Fluoxetine|Nitric Oxide|Plant Preparations	15.75	5
Ocular Hypertension	MESH:D009798		4-phenylbutyric acid|Caffeine|Cannabidiol|Carteolol|Dexamethasone|Diclofenac|Isoproterenol|Pilocarpine|Plant Extracts|Prednisolone	15.72	30
Hair Diseases	MESH:D006201		Atrazine|Flutamide|Iron|Lithium|Valproic Acid	15.71	5
Cadmium Poisoning	MESH:D002105		Cadmium|Cadmium Chloride|Caffeine|Copper|Quercetin	15.69	14
Pharyngitis	MESH:D010612		Erythromycin|Formaldehyde|Hydrochloric Acid|Olanzapine|Rosuvastatin Calcium|Sulfasalazine|Water Pollutants, Chemical	15.64	7
Arthritis, Psoriatic	MESH:D015535		Colchicine|Diclofenac|Folic Acid|Lithium|Methotrexate|Penicillamine|Sulfasalazine	15.63	16
Compartment Syndromes	MESH:D003161		Acetylcysteine|Clozapine|Cocaine|Gentamicins|Heparin|Simvastatin|Vitamin B 12	15.63	14
Hemangiosarcoma	MESH:D006394		1,2-Dimethylhydrazine|2-Acetylaminofluorene|Arsenic|chloroacetaldehyde|Diethylstilbestrol|Doxorubicin|Fenretinide|Paclitaxel|Troglitazone	15.6	13
Cattle Diseases	MESH:D002418		Acrylamide|Dichlorvos|Furazolidone|Phlorhizin|Plant Preparations|Trichlorfon	15.4	5
Esophageal Diseases	MESH:D004935		Capsaicin|Cisplatin|Diclofenac|Hydrochloric Acid|Lansoprazole|Ranitidine	15.39	5
Abducens Nerve Diseases	MESH:D020434		Cyclosporine|Methotrexate|Methylprednisolone|Nitrofurantoin|Tretinoin|Vincristine	15.37	12
Central Nervous System Neoplasms	MESH:D016543		Carmustine|Etoposide|Hydrocortisone|Methotrexate|Tretinoin|Vincristine	15.37	16
Cranial Nerve Diseases	MESH:D003389		Cisplatin|Cocaine|Methotrexate|Pyridostigmine Bromide|Thalidomide|Vincristine	15.37	13
Hirsutism	MESH:D006628		Cyclosporine|Cyproterone Acetate|Ethinyl Estradiol|Flutamide|Ketoconazole|Testosterone	15.37	8
Hyperphagia	MESH:D006963		bisphenol A|cyanoginosin LR|Dichlorodiphenyl Dichloroethylene|Dietary Fats|Olanzapine|Streptozocin	15.37	12
Keratitis	MESH:D007634		Cocaine|Dexamethasone|Fluorouracil|Indomethacin|Ketoconazole|Mustard Gas|Scopolamine	15.34	8
Venous Thromboembolism	MESH:D054556		Clozapine|Cyproterone Acetate|Dexamethasone|Ethinyl Estradiol|Heparin|Olanzapine|Progesterone|Thalidomide|Vitamin B 12	15.26	29
Sinus Arrest, Cardiac	MESH:D054138		Amiodarone|Calcium|Cocaine|Ephedrine|Isoproterenol|Lithium|Nifedipine|Verapamil	15.18	12
Mycosis Fungoides	MESH:D009182		Aminolevulinic Acid|Arsenic Trioxide|Carmustine|metoprine|Vincristine	15.13	5
Sleep Bruxism	MESH:D020186		Bromocriptine|Buspirone|Fluoxetine|Levodopa|Sertraline	15.13	3
Femur Head Necrosis	MESH:D005271		Dexamethasone|echinacoside|Methylprednisolone|naringin|Tretinoin	15.1	4
Leukemia, Plasma Cell	MESH:D007952		Bortezomib|Cyclophosphamide|Prednisolone|Thalidomide|Vincristine	15.09	5
Asphyxia	MESH:D001237		Capsaicin|Galactosamine|Genistein|Melatonin|Plant Extracts	15.08	3
Scrapie	MESH:D012608		Calcium|Copper|Manganese|Nitric Oxide|Zinc	15.08	2
Somatosensory Disorders	MESH:D020886		bisphenol A|Chlorpyrifos|Dichlorvos|Levodopa|Paclitaxel|Pesticides|Vincristine	15.08	8
Lysosomal Storage Diseases	MESH:D016464		Amiodarone|Colchicine|Doxorubicin|Duloxetine Hydrochloride|Imatinib Mesylate|nefazodone|Orlistat|Probucol|Reserpine|Sertraline|Vincristine	15.07	2
Neuropathy, Painful	MESH:C564945		Capsaicin|Formaldehyde|Oxaliplatin|Paclitaxel|Vincristine	15.07	3
Sarcoma, Kaposi	MESH:D012514		Bleomycin|Doxorubicin|Thalidomide|Vincristine|Zidovudine	15.07	9
Corneal Injuries	MESH:D065306		Dexamethasone|Doxorubicin|Ethanol|Mechlorethamine|Silybin	15.06	2
IMMUNE SUPPRESSION	OMIM:146850		Ascorbic Acid|Cyclosporine|Mercuric Chloride|Plant Preparations|Vitamin E	15.06	4
Iron Metabolism Disorders	MESH:D019189		chromium hexavalent ion|Iron|Lead|Lipopolysaccharides|Manganese	15.06	4
Follicular Cyst	MESH:D005497		Dibutyl Phthalate|Melatonin|Streptozocin|Tobacco Smoke Pollution|tributyltin	15.05	3
Meningoencephalitis	MESH:D008590		Chlorambucil|Erythromycin|Ibuprofen|Isoniazid|Methylprednisolone|Vincristine	15.01	7
Arthritis, Gouty	MESH:D015210		Acetaminophen|Colchicine|Diclofenac|Drugs, Chinese Herbal|Indomethacin|Prednisolone	14.99	10
Conjunctival Diseases	MESH:D003229		cyhalothrin|Dinoprostone|Gentamicins|Ibuprofen|Indomethacin|Pilocarpine	14.99	6
Chills	MESH:D023341		Azathioprine|Caffeine|Cocaine|Isoflurane|Methamphetamine|Methotrexate|Nifedipine|Nitrofurantoin	14.98	8
Dental Pulp Necrosis	MESH:D003790		butein|cobaltiprotoporphyrin|Hydrogen Peroxide|triethylene glycol dimethacrylate	14.98	2
Epilepsy, Absence	MESH:D004832		Carbamazepine|Doxorubicin|Heparin|Levetiracetam|Phenobarbital|Pilocarpine|Progesterone|Valproic Acid	14.98	32
Intracranial Arteriosclerosis	MESH:D002537		alpha-Linolenic Acid|Cholesterol|Cholesterol, Dietary|Particulate Matter	14.85	2
Croup	MESH:D003440		butylbenzyl phthalate|Diethylhexyl Phthalate|diethyl phthalate|Dust	14.84	1
Prediabetic State	MESH:D011236		Cadmium|Cholecalciferol|DDT|Mercury	14.81	4
Hypergammaglobulinemia	MESH:D006942		Mercuric Chloride|Mercury|Nitrofurantoin|Propylthiouracil	14.8	7
Lymphatic Metastasis	MESH:D008207		3,4,3',4'-tetrachlorobiphenyl|bisphenol A|Cisplatin|Diethylhexyl Phthalate|Environmental Pollutants|Orlistat|Tetrachlorodibenzodioxin|xanthohumol	14.79	7
Cardiac Conduction System Disease	MESH:D000075224		Cyclosporine|Isoproterenol|Rosuvastatin Calcium|Tretinoin	14.76	2
Genitourinary Tract Anomalies	MESH:C564424		Dibutyl Phthalate|Diethylhexyl Phthalate|Genistein|vinclozolin	14.68	3
Pseudolymphoma	MESH:D019310		Carbamazepine|Methotrexate|Phenobarbital|Valproic Acid	14.67	4
Heartburn	MESH:D006356		Capsaicin|Hydrochloric Acid|Indomethacin|Lansoprazole|Omeprazole|Ranitidine	14.65	9
Hypopigmentation	MESH:D017496		alpha-Tocopherol|Auranofin|Endosulfan|Maneb|nimesulide|raspberry ketone	14.65	5
Leukemia, Experimental	MESH:D007942		1-nitropyrene|Arsenic Trioxide|Drugs, Chinese Herbal|Imatinib Mesylate|ME-344|Plant Extracts	14.64	5
Polyradiculopathy	MESH:D011128		Calcium|Clodronic Acid|Gentamicins|Methotrexate|Penicillamine|Vitamin D	14.64	7
Carotid Artery Thrombosis	MESH:D002341		Amiodarone|Bromocriptine|Doxorubicin|Estradiol|ferric chloride|Progesterone	14.63	6
Mucocutaneous Lymph Node Syndrome	MESH:D009080		Air Pollutants|Carbamazepine|Mesalamine|Methylprednisolone|Ozone|Sulfasalazine	14.63	7
Sinoatrial Block	MESH:D012848		Amiodarone|Carbamazepine|Cocaine|Lithium|Nifedipine|Verapamil	14.63	17
Gestational Weight Gain	MESH:D000078064		bisphenol A|bisphenol F|bisphenol S|Diethylhexyl Phthalate	14.62	2
Intracranial Thrombosis	MESH:D020767		Clozapine|Cocaine|Heparin|Methylprednisolone|Thalidomide|Vehicle Emissions|Vincristine	14.57	11
Hypovolemia	MESH:D020896		Acetaminophen|Amphetamine|Enalapril|Furosemide|Heparin	14.5	7
Plaque, Amyloid	MESH:D058225		Cannabidiol|Coconut Oil|Dietary Fats|lead acetate|Manganese	14.5	5
Jejunal Diseases	MESH:D007579		1-Methyl-3-isobutylxanthine|bisphenol A|deoxynivalenol|Diclofenac|Indomethacin	14.44	6
Hypophosphatemia	MESH:D017674		Acetaminophen|Cisplatin|Ifosfamide|Imatinib Mesylate|Irinotecan|Streptozocin|Valproic Acid	14.33	19
Affective Disorders, Psychotic	MESH:D000341		Carbamazepine|Desipramine|Fluoxetine|Lithium|Olanzapine|Sertraline	14.31	8
Hypernatremia	MESH:D006955		Cellulose|Colchicine|Fluorides|Indomethacin|Lithium|Spironolactone	14.3	6
Hyperparathyroidism, Secondary	MESH:D006962		Calcitriol|Calcium|Furosemide|Lead|Phosphates|Vitamin D	14.3	18
Epilepsy, Complex Partial	MESH:D017029		Carbamazepine|Clozapine|Levetiracetam|Methotrexate|Phenobarbital|Valproic Acid	14.28	30
Epilepsy, Generalized	MESH:D004829		Carbamazepine|Clozapine|Phenobarbital|Prednisolone|Valproic Acid|Zidovudine	14.28	7
Language Development Disorders	MESH:D007805		Cocaine|Methotrexate|Phenobarbital|Smoke|Tobacco Smoke Pollution|Valproic Acid	14.26	13
Multiple Sclerosis	MESH:D009103		Azathioprine|Cannabinoids|Dextromethorphan|Dimethyl Fumarate|Levodopa|Methylprednisolone|Niacinamide|Nitric Oxide|Prednisolone|Tobacco Smoke Pollution|Vitamin D	14.11	23
Torticollis	MESH:D014103		Chlorpromazine|Cocaine|Fluoxetine|Furazolidone|Levodopa|Olanzapine|Phenobarbital	14.11	8
Crohn Disease	MESH:D003424		Acetaminophen|Azathioprine|Heparin|Hydrocortisone|Mesalamine|Methotrexate|Methylprednisolone|Prednisolone|Sulfasalazine|Thalidomide	14.05	59
Amyloidosis	MESH:D000686		Colchicine|Diethylstilbestrol|Ellagic Acid|Metformin|Oxazepam|Rosiglitazone	13.99	7
Vitamin D Deficiency	MESH:D014808		Calcitriol|Cholecalciferol|DDT|Dichlorodiphenyl Dichloroethylene|Vitamin D	13.99	10
Mutism	MESH:D009155		Chlorpromazine|Cocaine|Ifosfamide|Methotrexate|Tacrolimus	13.98	8
Persian Gulf Syndrome	MESH:D018923		Butyric Acid|Chlorpyrifos|DEET|Permethrin|Pyridostigmine Bromide	13.98	10
Dysphonia	MESH:D055154		Dexamethasone|Fluoxetine|Methylprednisolone|Olanzapine|Valproic Acid|Vincristine	13.97	6
Vaginal Diseases	MESH:D014623		Diethylstilbestrol|Estradiol|Fluorouracil|Fluoxetine|Tacrolimus	13.96	15
Water-Electrolyte Imbalance	MESH:D014883		Calcium|Cyclophosphamide|Gentamicins|Methotrexate|Vincristine	13.96	5
Glycosuria, Renal	MESH:D006030		Cisplatin|Gentamicins|Mercuric Chloride|Rifampin|Streptozocin	13.95	5
Retinal Neovascularization	MESH:D015861		Hydrogen Sulfide|Oxygen|Resveratrol|Thapsigargin|Tunicamycin	13.95	5
Miosis	MESH:D015877		amitraz|Buspirone|Desipramine|Dichlorvos|Levodopa|Pilocarpine|Selegiline|Soman	13.9	22
Escherichia coli Infections	MESH:D004927		Colistin|Gentamicins|Irinotecan|Nitrofurantoin|Plant Extracts|quinocetone|Silymarin|T-2 Toxin	13.89	9
Intraoperative Complications	MESH:D007431		Cocaine|Ephedrine|Heparin|Nifedipine|Nitroprusside|Prazosin|Ropivacaine	13.89	7
Pheochromocytoma	MESH:D010673		Cholecalciferol|Fluoxetine|Nifedipine|Prazosin|Reserpine|Selegiline|Valproic Acid	13.89	8
Rosacea	MESH:D012393		Amiodarone|Hydrocortisone|Methylprednisolone|Niacinamide|Tacrolimus|Vitamin B 12|Vitamin B 6	13.89	6
Nephrolithiasis	MESH:D053040		Ascorbic Acid|Butyric Acid|Calcitriol|Calcium|Furosemide|Ritonavir|Zidovudine	13.88	14
Anemia, Pernicious	MESH:D000752		Iron|Prednisolone|Pyridostigmine Bromide|Vitamin B 12	13.86	7
Farmer's Lung	MESH:D005203		Carbamates|DDT|Hexachlorocyclohexane|Pesticides	13.83	1
Foot Ulcer	MESH:D016523		Amiodarone|baicalin|Hydroxyurea|Streptozocin	13.81	8
Familial apoceruloplasmin deficiency	MESH:C536004		4-hydroxy-2-nonenal|Copper|Iron|Malondialdehyde	13.78	2
Hepatitis C	MESH:D006526		Azathioprine|Cyclosporine|Fluvastatin|Linoleic Acid|platycodin D|Resveratrol|Tacrolimus|Vitamin E|Zidovudine	13.78	7
Conotruncal cardiac defects	MESH:C535464		Carbon Monoxide|Ethanol|Manganese|perfluorooctane sulfonic acid	13.71	4
Plasmacytoma	MESH:D010954		Bortezomib|Rosiglitazone|Selenium|Tretinoin	13.68	4
Hyperamylasemia	MESH:D034321		Ceruletide|Indomethacin|Resveratrol|sodium arsenite	13.67	3
Hemangioma	MESH:D006391		Azathioprine|Diethylnitrosamine|Ethanol|Lithium|Prednisolone|Valproic Acid	13.66	6
Serositis	MESH:D012700		Amiodarone|Clozapine|Plant Extracts|Propylthiouracil	13.66	4
Tooth Loss	MESH:D016388		Ethanol|Lead|Plant Preparations|Tobacco Smoke Pollution	13.65	3
Signs and Symptoms	MESH:D012816		bisphenol A|Mercury|Paraquat|Vehicle Emissions	13.61	4
Urethral Stricture	MESH:D014525		bisphenol A|Cocaine|Diethylstilbestrol|Ethinyl Estradiol	13.6	3
Porphyrias	MESH:D011164		Aminolevulinic Acid|Fluorouracil|Heme|Hexachlorobenzene|Lead	13.55	5
Rickets	MESH:D012279		Calcitriol|Calcium|Cholecalciferol|Ifosfamide|Vitamin D	13.54	22
Cardiac Complexes, Premature	MESH:D005117		Carbamazepine|Cocaine|Methotrexate|Probucol|Verapamil	13.53	5
Nocturnal Enuresis	MESH:D053206		Clozapine|Desipramine|Furosemide|Sertraline|Valproic Acid	13.53	7
Spinal Cord Ischemia	MESH:D020760		Blood Glucose|Cocaine|Heparin|Nifedipine|Oxygen	13.52	4
Bruxism	MESH:D002012		Amphetamine|Buspirone|Fluoxetine|Lithium|Methamphetamine	13.51	5
Hypokalemic Periodic Paralysis	MESH:D020514		Amiodarone|Cisplatin|Cocaine|Spironolactone|Triiodothyronine	13.51	6
Mesenteric Ischemia	MESH:D065666		Blood Glucose|Cocaine|Nitroprusside|Oxygen|Propylthiouracil	13.5	5
Hemiplegia	MESH:D006429		Bortezomib|Gliclazide|Methotrexate|Methylprednisolone|Tacrolimus|Vincristine	13.4	7
Pulmonary Emphysema	MESH:D011656		Acetylcysteine|Cocaine|Curcumin|Ethanol|Lipopolysaccharides|Tobacco Smoke Pollution	13.37	8
Glaucoma	MESH:D005901		Carteolol|Cortisone|Dexamethasone|Dinoprostone|Folic Acid|Homocysteine|Pilocarpine|Thalidomide	13.26	11
Tobacco Use Disorder	MESH:D014029		alpha-Linolenic Acid|alpha-Tocopherol|Carbimazole|Clozapine|Fluoxetine|Smoke|Thiobarbituric Acid Reactive Substances|Tobacco Smoke Pollution	13.26	11
Disruptive, Impulse Control, and Conduct Disorders	MESH:D007174		Amphetamine|Clozapine|Cocaine|Cycloheximide|Fluoxetine|Methamphetamine|SCH 23390|Testosterone|Valproic Acid	13.15	31
Migraine without Aura	MESH:D020326		Dinoprostone|Nitric Oxide|Nitrites|Prednisolone|Scopolamine|Valproic Acid	13.13	8
Pemphigoid, Bullous	MESH:D010391		Azathioprine|Methotrexate|Methylprednisolone|Niacinamide|Thalidomide	13.11	5
Pulmonary Eosinophilia	MESH:D011657		6-formylindolo(3,2-b)carbazole|alpha-Tocopherol|Ascorbic Acid|Carbamazepine|Dexamethasone|Ozone	13.11	6
Shock, Hemorrhagic	MESH:D012771		Hydrocortisone|Melatonin|pimagedine|Resveratrol|Testosterone|Valproic Acid	13.11	9
Hypoxia, Brain	MESH:D002534		Carbon Monoxide|cobaltous chloride|Cocaine|Edaravone|Plant Extracts	13.1	3
Pigmentation Disorders	MESH:D010859		Amiodarone|bisphenol A|hydroquinone|Hydroxyurea|Tetrachlorodibenzodioxin|Triiodothyronine	13.1	7
Ceroid Lipofuscinosis, Neuronal, 6	MESH:C566627		Cobalt|Copper|Iron|Manganese|Zinc	13.09	1
Vision, Low	MESH:D015354		Amiodarone|Carmustine|Deferoxamine|Mustard Gas|Rotenone	13.09	8
Epistaxis	MESH:D004844		Chromium|Cocaine|Doxorubicin|Formaldehyde|Propylthiouracil	13.06	9
Spinal Curvatures	MESH:D013121		2,2',4,4'-tetrabromodiphenyl ether|Dexamethasone|Ketamine|tetrabromobisphenol A|Volatile Organic Compounds	13.06	5
Aneurysm, Ruptured	MESH:D017542		Amphetamine|Caffeine|Cocaine|Methamphetamine|Smoke	13.05	8
Paraquat lung	MESH:C537171		Docosahexaenoic Acids|naringin|Paraquat|Unithiol	13.05	4
Vertebrobasilar Insufficiency	MESH:D014715		Cocaine|Enalapril|Heparin|Medroxyprogesterone Acetate	13	5
Polydipsia	MESH:D059606		cyanoginosin LR|picolinic acid|sodium arsenate|Streptozocin	12.98	8
Lichenoid Eruptions	MESH:D017512		Imatinib Mesylate|Mercury|Penicillamine|Valproic Acid	12.95	5
Paraproteinemias	MESH:D010265		Clozapine|Dexamethasone|Penicillamine|Sulfasalazine	12.95	4
Bronchial Neoplasms	MESH:D001984		Chlorambucil|Cisplatin|Cobalt|ethylene dichloride	12.94	4
Salmonella Infections, Animal	MESH:D012481		cinnamaldehyde|Copper|Eugenol|Plant Extracts	12.93	3
Auditory Perceptual Disorders	MESH:D001308		Carbamazepine|Cocaine|Permethrin|Pilocarpine	12.92	9
Temporomandibular Joint Disorders	MESH:D013705		Capsaicin|Cocaine|Plant Extracts|Polyphenols	12.92	2
Insect Bites and Stings	MESH:D007299		cyhalothrin|cypermethrin|decamethrin|Permethrin	12.91	3
Retinal Hemorrhage	MESH:D012166		Azathioprine|Tretinoin|Vitamin E|Zidovudine	12.9	4
Carcinoma, Embryonal	MESH:D018236		Bleomycin|Cyclophosphamide|Tretinoin|Vincristine	12.89	2
Pleurisy	MESH:D010998		Bromocriptine|Carrageenan|Dinoprostone|Methotrexate|naringin|Rosiglitazone	12.88	12
Neoplasms, Glandular and Epithelial	MESH:D009375		Arsenicals|Cisplatin|Diethylstilbestrol|Tobacco Smoke Pollution	12.86	4
Ureteral Neoplasms	MESH:D014516		Acetaminophen|Caffeine|Phenacetin|Smoke	12.86	2
Melena	MESH:D008551		Azathioprine|Benzo(a)pyrene|Dextran Sulfate|Methotrexate	12.85	3
Lens Diseases	MESH:D007905		Amiodarone|Caffeine|Hydrogen Peroxide|Resveratrol	12.83	4
Hypertelorism	MESH:D006972		Carbamazepine|Methotrexate|Phenobarbital|Valproic Acid	12.81	4
Dissociative Disorders	MESH:D004213		Indomethacin|Ketamine|Prazosin|Sertraline|traxoprodil mesylate	12.76	10
Postoperative Hemorrhage	MESH:D019106		Diclofenac|Heparin|Lansoprazole|Omeprazole|Valproic Acid	12.72	6
Neoplastic Processes	MESH:D009385		Curcumin|perfluorohexanesulfonic acid|perfluorooctane sulfonic acid|Phytochemicals|Reactive Oxygen Species	12.71	4
Hemorrhagic Disorders	MESH:D006474		Busulfan|Butylated Hydroxytoluene|Cyclophosphamide|Tretinoin|Valproic Acid	12.7	7
Budd-Chiari Syndrome	MESH:D006502		Amphetamine|Cyproterone Acetate|Doxorubicin|Ethinyl Estradiol|Plant Extracts	12.67	3
Status Asthmaticus	MESH:D013224		Hydrocortisone|Isoflurane|Isoproterenol|Ketamine|Methylprednisolone|Prednisolone	12.63	13
Gait Ataxia	MESH:D020234		Carbamazepine|diphenylarsinic acid|Lithium|Valproic Acid|Verapamil|Vincristine	12.62	10
Tuberculosis, Pulmonary	MESH:D014397		Air Pollutants|Arsenic|Carbon Monoxide|Isoniazid|Particulate Matter|Rifampin	12.61	53
Neuroectodermal Tumors, Primitive	MESH:D018242		Benzene|chromium hexavalent ion|Formaldehyde|Lead|Selenium|Trichloroethylene	12.6	1
Carbon Monoxide Poisoning	MESH:D002249		Carbon Monoxide|Edaravone|sulforaphane	12.42	4
Paraphilic Disorders	MESH:D010262		Clozapine|Cyproterone Acetate|Medroxyprogesterone Acetate|Selegiline	12.41	4
Leprosy, Lepromatous	MESH:D015440		Ethionamide|Prednisolone|Rifampin|Thalidomide	12.4	9
Fecal Incontinence	MESH:D005242		Chlorpromazine|Clozapine|Olanzapine|Prazosin|Vincristine	12.38	6
Hyperoxaluria	MESH:D006959		Acetylcysteine|Ascorbic Acid|Clofibrate|naphthalene|Vitamin B 6	12.38	7
Bulimia Nervosa	MESH:D052018		Clozapine|Desipramine|Fluoxetine|Olanzapine	12.37	4
Giant Cell Arteritis	MESH:D013700		Azathioprine|Enalapril|Methylprednisolone|Prednisolone	12.36	4
Hypertension, Renovascular	MESH:D006978		Bleomycin|Cisplatin|Enalapril|Ethinyl Estradiol|Olmesartan Medoxomil	12.36	8
Osteoarthritis, Knee	MESH:D020370		Adenosine Triphosphate|diosmetin|Lipopolysaccharides|nimesulide|Resveratrol	12.36	4
Biliary Tract Diseases	MESH:D001660		1-Naphthylisothiocyanate|4,4'-diaminodiphenylmethane|Acetaminophen|Fluorouracil|Penicillins	12.34	6
Cluster Headache	MESH:D003027		Cocaine|Indomethacin|Lithium|Oxygen|Verapamil	12.34	8
Ileus	MESH:D045823		Carbon Monoxide|Cisplatin|Methotrexate|Paclitaxel|Vincristine	12.34	12
Euthyroid Sick Syndromes	MESH:D005067		Carbimazole|Prednisolone|Propylthiouracil	12.32	1
Leukemia L1210	MESH:D007939		Carmustine|Cyclophosphamide|Doxorubicin|Lutein	12.31	5
Multiple Sclerosis, Chronic Progressive	MESH:D020528		Aluminum|Cyclophosphamide|Iron|Tacrolimus	12.29	3
Retrograde Degeneration	MESH:D012183		Streptozocin|Vincristine|Vitamin B 12	12.28	7
Lymphoma, Extranodal NK-T-Cell	MESH:D054391		Cyclophosphamide|Doxorubicin|Pesticides|Vincristine	12.24	2
Hearing Loss, Conductive	MESH:D006314		Bleomycin|Cisplatin|Deferoxamine|Gentamicins	12.22	5
Neutrophil Chemotactic Response, Abnormal	MESH:C563515		2,2',4,4'-tetrabromodiphenyl ether|Dexamethasone|Mechlorethamine|Silicon Dioxide	12.2	4
Acrodynia	MESH:D000170		Mercury|Phenylmercuric Acetate|Thimerosal	12.18	2
Inflammatory Breast Neoplasms	MESH:D058922		bisphenol A|Cyclophosphamide|Doxorubicin|Paclitaxel	12.16	2
Optic Atrophy	MESH:D009896		Amiodarone|Chlorambucil|Chlorpromazine|Colchicine|Methotrexate|Vincristine	12.16	10
Perinatal Death	MESH:D066087		Oxygen|perfluoro-n-nonanoic acid|perfluorooctane sulfonic acid|perfluorooctanoic acid	12.15	2
PULMONARY FUNCTION	OMIM:608852		Air Pollutants|mono-(2-ethylhexyl)phthalate|Particulate Matter|Vehicle Emissions	12.12	3
Acute-On-Chronic Liver Failure	MESH:D065290		Galactosamine|Lipopolysaccharides|Thioacetamide	12.11	1
Lead Poisoning, Nervous System, Childhood	MESH:D020264		Ascorbic Acid|Lead|lead acetate	12.11	6
Hypertensive Nephropathy	MESH:C563161		cobaltiprotoporphyrin|Dietary Fats|Resveratrol	12.1	2
Pulpitis	MESH:D011671		Calcium|Formaldehyde|Lipopolysaccharides	12.08	2
Hyperphosphatemia	MESH:D054559		Aluminum Hydroxide|Calcitriol|Cholecalciferol|Methylprednisolone|Vitamin D	12.07	13
Leprosy	MESH:D007918		Prednisolone|Reactive Oxygen Species|Rifampin|Thalidomide|triptolide	12.05	8
Phobic Disorders	MESH:D010698		Clozapine|Ethanol|Fluoxetine|Malondialdehyde|Sertraline	12.04	5
Urinary Bladder, Neurogenic	MESH:D001750		Blood Glucose|Methotrexate|Plant Preparations|Valproic Acid|Vincristine	12	6
Transposition of Great Vessels	MESH:D014188		Carbamazepine|Diethylstilbestrol|Phenobarbital|Tretinoin|Valproic Acid	11.96	6
Adenocarcinoma of Lung	MESH:D000077192		abamectin|Air Pollutants|Arsenic Trioxide|Cacodylic Acid|Cisplatin|Genistein|Methionine|Paclitaxel|Particulate Matter|Phosphates|Resveratrol|trichostatin A|Vehicle Emissions|Vitamin B 12	11.94	17
Neoplasms, Germ Cell and Embryonal	MESH:D009373		Bleomycin|Cisplatin|Etoposide|Ifosfamide|Paclitaxel|perfluorohexanesulfonic acid	11.94	12
Hyperlipidemia, Familial Combined	MESH:D006950		Bezafibrate|Fenofibrate|Rosuvastatin Calcium|Simvastatin	11.82	3
Anisocoria	MESH:D015875		Cocaine|Isoflurane|Scopolamine|Sertraline	11.81	7
Spinal Cord Compression	MESH:D013117		geraniol|Heparin|Methylprednisolone|Prednisolone|shikonin	11.77	8
Macular Edema	MESH:D008269		Deferoxamine|Ephedrine|Glucose|Melatonin|Zidovudine	11.75	3
Spinal Diseases	MESH:D013122		Methotrexate|Methylprednisolone|Sulfasalazine|Thalidomide	11.75	3
Lice Infestations	MESH:D010373		Hexachlorocyclohexane|Malathion|Permethrin|Pyrethrins	11.74	3
Ectromelia	MESH:D004480		Cyclophosphamide|Hydroxyurea|lead acetate|Thalidomide	11.73	8
Ureteral Obstruction	MESH:D014517		Acetaminophen|Atorvastatin|Bromocriptine|Dinoprostone|Enalapril|Phenacetin|Tetrachlorodibenzodioxin	11.72	6
Carcinoma, Ovarian Epithelial	MESH:D000077216		Benzo(a)pyrene|Cisplatin|Cyclophosphamide|Dexamethasone|Doxorubicin|Paclitaxel|Pesticides	11.71	11
Syndrome	MESH:D013577		Clozapine|Methotrexate|Nitrofurantoin|Valproic Acid	11.69	4
Nasopharyngeal Neoplasms	MESH:D009303		Cisplatin|Dust|Fluorouracil|Folic Acid|Formaldehyde	11.68	8
Friedreich Ataxia	MESH:D005621		Camptothecin|Cisplatin|Iron|Resveratrol	11.66	3
Muscle Hypertonia	MESH:D009122		Cocaine|Desipramine|Dinoprostone|Enalapril|Mifepristone|Olanzapine	11.56	8
Pituitary Neoplasms	MESH:D010911		Bromocriptine|Caffeine|Diethylstilbestrol|Estradiol|Resveratrol|Valproic Acid	11.52	43
Mycobacterium Infections	MESH:D009164		Cisplatin|Isoniazid|Orlistat|Rifampin|Ritonavir	11.46	4
Coronary Restenosis	MESH:D023903		Arsenic Trioxide|Folic Acid|Sirolimus|Vitamin B 12|Vitamin B 6	11.45	4
Carotid Stenosis	MESH:D016893		bisphenol A|mono-(2-ethylhexyl)phthalate|Nitric Oxide|Plant Preparations|Rosuvastatin Calcium	11.43	4
Coronary Thrombosis	MESH:D003328		Bromocriptine|Cilostazol|Cocaine|Doxorubicin|Heparin|Oxazepam|Vincristine	11.43	28
Retinal Artery Occlusion	MESH:D015356		Carmustine|Chelating Agents|Cisplatin|Cocaine|Hydrocortisone	11.43	5
Neonatal Abstinence Syndrome	MESH:D009357		Caffeine|Chlorpromazine|Cocaine|Phenobarbital|Valproic Acid	11.39	7
Lung Diseases, Obstructive	MESH:D008173		Cobalt|Environmental Pollutants|Penicillamine|Ranitidine|Simvastatin|Trichloroethylene	11.36	6
Agnosia	MESH:D000377		Ifosfamide|Methylene Blue|Penicillins	11.32	2
Bronchiolitis Obliterans	MESH:D001989		Cocaine|Diacetyl|Mustard Gas|Penicillamine	11.3	13
Paraparesis	MESH:D020335		Methionine|Methotrexate|S-Adenosylmethionine|Vitamin B 12	11.27	3
Pituitary Apoplexy	MESH:D010899		Bromocriptine|Chlorpromazine|Dexamethasone|Heparin	11.26	9
Retroperitoneal Fibrosis	MESH:D012185		Acetaminophen|Bromocriptine|Cocaine|Phenacetin	11.26	4
Coronary Aneurysm	MESH:D003323		Amphetamine|Cocaine|Heparin|Paclitaxel	11.24	7
Keratosis, Actinic	MESH:D055623		Aminolevulinic Acid|Diclofenac|Fluorouracil|Tretinoin	11.24	6
Airway Remodeling	MESH:D056151		L 709049|nimesulide|Particulate Matter|Vehicle Emissions	11.23	4
Fetal Alcohol Spectrum Disorders	MESH:D063647		arachidonyl-2-chloroethylamide|Ethanol|Folic Acid|Reactive Oxygen Species	11.23	19
Lead Poisoning	MESH:D007855		Lead|Penicillamine|Succimer|Thiamine|Unithiol	11.22	23
Pediatric Obesity	MESH:D063766		bisphenol S|Cadmium|Hexachlorobenzene|Vitamin B 12	11.22	3
Ketosis	MESH:D007662		Clozapine|Phlorhizin|Streptozocin|Valproic Acid	11.21	4
Retinoblastoma	MESH:D012175		Arsenic Trioxide|Calcitriol|Cyclophosphamide|Etoposide	11.2	4
Respiratory System Abnormalities	MESH:D015619		Cyproterone Acetate|Medroxyprogesterone Acetate|Tetrachlorodibenzodioxin|Valproic Acid	11.19	3
Silicosis	MESH:D012829		Dust|Particulate Matter|Silicon|Silicon Dioxide|tanshinone	11.18	34
Lymphoma, Follicular	MESH:D008224		Etoposide|Glyphosate|Hexachlorocyclohexane|Ifosfamide|metolachlor|Polychlorinated Biphenyls	11.17	5
Neuralgia, Postherpetic	MESH:D051474		Capsaicin|Carbamazepine|Ethanol|Ketamine|Methylprednisolone	11.15	8
Tissue Adhesions	MESH:D000267		Aminolevulinic Acid|Carbamazepine|Trinitrobenzenesulfonic Acid	11.11	4
Maxillofacial Abnormalities	MESH:D019767		Folic Acid|Tetrachlorodibenzodioxin|Tretinoin|Triiodothyronine	11.1	4
Abdomen, Acute	MESH:D000006		Cocaine|Enalapril|Isoniazid	11.05	5
Ovarian Cysts	MESH:D010048		bisphenol A|Estradiol|indole-3-carbinol|Letrozole|Linagliptin|Progesterone|tributyltin	11.01	6
Dysmenorrhea	MESH:D004412		Diclofenac|Diethylstilbestrol|Ethinyl Estradiol|Indomethacin|nimesulide|Plant Extracts	10.97	10
Ureteral Calculi	MESH:D014514		Glutathione|Indomethacin|Malondialdehyde|Nifedipine|Reactive Oxygen Species	10.94	3
Cellulitis	MESH:D002481		Cefuroxime|Chlorpromazine|Cocaine|Methylprednisolone|Ozone	10.93	6
Intracranial Embolism	MESH:D020766		Fluorouracil|Heparin|Medroxyprogesterone Acetate|Tadalafil	10.91	4
Nail Diseases	MESH:D009260		Fluorouracil|Hydroxyurea|Paclitaxel|Qingdai compound	10.9	4
Spermatic Cord Torsion	MESH:D013086		Cyclosporine|Sulfasalazine|Tacrolimus	10.9	2
Erythromelalgia	MESH:D004916		Bromocriptine|Carbamazepine|Nifedipine|Verapamil	10.89	6
Puerperal Disorders	MESH:D011644		Bromocriptine|Chlorpromazine|Cocaine|Prednisolone	10.86	25
Bone Demineralization, Pathologic	MESH:D018488		Cadmium|Caffeine|Furosemide	10.84	3
Low Back Pain	MESH:D017116		Capsaicin|Cocaine|Diclofenac|Ibuprofen|Methylprednisolone|Penicillamine	10.83	7
Immune Complex Diseases	MESH:D007105		Dinoprostone|Mercuric Chloride|Penicillamine|Propylthiouracil	10.82	6
Ependymoma	MESH:D004806		Carmustine|Methotrexate|Thalidomide|Vincristine	10.81	4
Adrenocortical Hyperfunction	MESH:D000308		Diethylstilbestrol|Ethinyl Estradiol|nonylphenol	10.8	3
Lymphocytosis	MESH:D008218		Bortezomib|Sulfasalazine|Vehicle Emissions|Water Pollutants, Chemical	10.8	4
Neoplasms, Bone Tissue	MESH:D018213		Cyclophosphamide|Doxorubicin|Vincristine	10.8	1
Pulmonary Heart Disease	MESH:D011660		Indomethacin|Nifedipine|Ozone	10.8	3
Tracheal Diseases	MESH:D014133		Acrolein|naphthalene|Tobacco Smoke Pollution	10.8	3
Alcoholic Intoxication	MESH:D000435		Butylated Hydroxytoluene|Cannabidiol|Ethanol|Paclitaxel	10.79	6
Leukemic Infiltration	MESH:D017254		Genistein|Tetradecanoylphorbol Acetate|Thalidomide	10.79	2
Poultry Diseases	MESH:D011201		ochratoxin A|T-2 Toxin|Thiram	10.77	2
Lactation Disorders	MESH:D007775		Bromocriptine|Ethinyl Estradiol|Tetrachlorodibenzodioxin	10.76	5
Lead Poisoning, Nervous System	MESH:D020263		Lead|lead acetate|Quercetin	10.74	8
Proctitis	MESH:D011349		Cisplatin|Fluorouracil|Formaldehyde	10.72	2
Coxsackievirus Infections	MESH:D003384		3-(2,4-dichloro-5-methoxyphenyl)-2-sulfanyl-4(3H)-quinazolinone|cinnamaldehyde|Reactive Oxygen Species|Tacrolimus|Tetrachlorodibenzodioxin	10.7	3
Meningomyelocele	MESH:D008591		Folic Acid|Homocysteine|Tretinoin|Valproic Acid	10.69	11
Corneal Diseases	MESH:D003316		Amiodarone|Capsaicin|Dexamethasone|Ketoconazole|Vincristine	10.66	9
Cystadenoma	MESH:D003537		bisphenol A|Diethylnitrosamine|Diethylstilbestrol	10.65	3
Retroperitoneal liposarcoma	MESH:C538370		Cisplatin|Doxorubicin|Methotrexate	10.64	1
Urinary Bladder Neck Obstruction	MESH:D001748		Levodopa|Tolterodine Tartrate|Vardenafil Dihydrochloride	10.62	3
Histiocytosis	MESH:D015614		Copper Sulfate|Soot|Tobacco Smoke Pollution	10.61	3
Staphylococcal Infections	MESH:D013203		Cyclophosphamide|Dexamethasone|Erythromycin|Eugenol|Gentamicins|Methylprednisolone|Plant Extracts|Rifampin|tamibarotene	10.55	57
Strongyloidiasis	MESH:D013322		abamectin|Dichlorvos|Trichlorfon	10.51	2
Barrett Esophagus	MESH:D001471		Bile Acids and Salts|Lansoprazole|Omeprazole|Ranitidine|Tretinoin	10.48	6
Hand Dermatoses	MESH:D006229		Doxorubicin|Fluorouracil|Furosemide|Hydroxyurea|lawsone	10.48	12
Hepatitis, Alcoholic	MESH:D006519		cobaltiprotoporphyrin|diallyl disulfide|Ethanol|Prednisolone	10.48	4
Prinzmetal's variant angina	MESH:C536421		Cyclophosphamide|Fluorouracil|Nifedipine|Verapamil	10.48	5
REM Sleep Behavior Disorder	MESH:D020187		Carbamazepine|Clozapine|Fluoxetine|Sertraline	10.47	4
Enuresis	MESH:D004775		Clozapine|Dichlorvos|Lithium|Valproic Acid|Verapamil	10.46	12
Hyperparathyroidism	MESH:D006961		3,4,5,3',4'-pentachlorobiphenyl|Calcitriol|Lithium|Ritonavir	10.46	17
Aging, Premature	MESH:D019588		Busulfan|Dietary Fats|Galactose|Resveratrol	10.44	6
Vitamin B 6 Deficiency	MESH:D026681		Isoniazid|Penicillamine|Vitamin B 6	10.44	3
Uterine Hemorrhage	MESH:D014592		Diethylstilbestrol|Estradiol|Mifepristone|Nifedipine	10.41	5
Strabismus	MESH:D013285		Cocaine|Isoniazid|Thalidomide|Valproic Acid	10.4	6
Spasms, Infantile	MESH:D013036		Dexamethasone|Doxorubicin|Lipopolysaccharides|Phenobarbital|Valproic Acid	10.37	5
Laryngopharyngeal Reflux	MESH:D057045		Lansoprazole|Omeprazole|Ranitidine	10.36	2
Long Qt Syndrome 2	MESH:C563614		Arsenic Trioxide|Matrines|oxymatrine	10.36	1
Syncope, Vasovagal	MESH:D019462		Bromocriptine|Dexmedetomidine|Isoproterenol	10.36	6
Exophthalmos	MESH:D005094		Acetaminophen|Cocaine|Ibuprofen|Valproic Acid	10.32	3
Digestive System Diseases	MESH:D004066		Amiodarone|Arsenic|Chlorpyrifos|triphenyl phosphate	10.31	4
Pulmonary Atelectasis	MESH:D001261		hesperetin|Hydrochloric Acid|lipopolysaccharide, E coli O55-B5	10.31	2
Neoplasm Recurrence, Local	MESH:D009364		Arsenic Trioxide|Cisplatin|Gemcitabine|Methotrexate|Methylprednisolone|Paclitaxel|Tretinoin	10.27	6
Contusions	MESH:D003288		Amiodarone|Edaravone|Heparin	10.26	4
Venous Insufficiency	MESH:D014689		Cocaine|coumarin|troxerutin	10.23	2
Spondylitis, Ankylosing	MESH:D013167		Diclofenac|Ibuprofen|Indomethacin|Methotrexate|Sulfasalazine	10.22	10
Binge-Eating Disorder	MESH:D056912		Clozapine|Duloxetine Hydrochloride|Olanzapine|Rimonabant	10.21	5
Condylomata Acuminata	MESH:D003218		Cidofovir|Colchicine|Fluorouracil	10.21	4
Flatulence	MESH:D005414		Diclofenac|Lactulose|Orlistat|Zidovudine	10.21	4
Leprosy, Multibacillary	MESH:D056006		Prednisolone|Rifampin|Thalidomide	10.21	3
Thrombophilia	MESH:D019851		Cocaine|Dexamethasone|Ethinyl Estradiol|Heparin|Homocysteine	10.21	7
Hypolipoproteinemias	MESH:D007009		Atorvastatin|Ethinyl Estradiol|Rosuvastatin Calcium	10.18	3
Isaacs Syndrome	MESH:D020386		Azathioprine|Carbamazepine|Penicillamine	10.15	3
Chronic Pain	MESH:D059350		Chlorpyrifos|Letrozole|Permethrin|Pyridostigmine Bromide	10.14	2
Failure to Thrive	MESH:D005183		Reserpine|Rotenone|Zidovudine	10.14	3
Peritoneal Fibrosis	MESH:D056627		epigallocatechin gallate|Pyruvaldehyde|Troglitazone	10.13	2
Familial Mediterranean Fever	MESH:D010505		Azathioprine|Colchicine|Methotrexate	10.12	9
Radiculopathy	MESH:D011843		Carbamazepine|Hydrocortisone|Methotrexate|Methylprednisolone	10.1	6
Sagittal Sinus Thrombosis	MESH:D020225		Carbamazepine|Heparin|Lithium|Methotrexate	10.1	4
Systemic Inflammatory Response Syndrome	MESH:D018746		Dexamethasone|Hydrocortisone|Prednisolone	10.09	2
Gingival Overgrowth	MESH:D019214		Cyclosporine|Nifedipine|Tacrolimus	10.08	3
Meningitis, Cryptococcal	MESH:D016919		Azathioprine|Dexamethasone|Ketoconazole|Prednisolone	10.08	4
Acute Disease	MESH:D000208		Carbamazepine|Dichlorvos|Lithium|Valproic Acid	10.07	2
Amnesia, Anterograde	MESH:D020324		Ketamine|Plant Extracts|Saponins|Scopolamine|Triterpenes	10.07	9
Pregnancy, Prolonged	MESH:D011273		Dibutyl Phthalate|Dinoprostone|nimesulide	10.07	6
Candidiasis	MESH:D002177		Alloxan|Diclofenac|geraniol|ginsenoside Rg1|Ketoconazole|Plant Extracts	10.06	16
Opioid-Related Disorders	MESH:D009293		Desipramine|lead acetate|Resveratrol|Ritonavir|Scopolamine|Zidovudine	10.05	9
Anemia, hypochromic microcytic	MESH:C536357		chromium hexavalent ion|Iron|sodium bichromate	10.04	3
Hyperhidrosis	MESH:D006945		Buspirone|Clozapine|Duloxetine Hydrochloride|Ethanol|Fluoxetine	10.04	5
Adenoma, Islet Cell	MESH:D007516		Niacinamide|Streptozocin|Valproic Acid	10.03	2
Vocal Cord Paralysis	MESH:D014826		Amiodarone|Cisplatin|Paclitaxel|Vincristine	10.03	12
Amblyopia	MESH:D000550		Hexachlorocyclohexane|Levodopa|Smoke|Valproic Acid	10.02	4
Niemann-Pick Disease, Type C	MESH:D052556		Cholesterol|Clofibrate|perfluorooctanoic acid	10.01	3
Immunoproliferative Disorders	MESH:D007160		Lipopolysaccharides|Mercuric Chloride|Mercury	10	3
Meconium Aspiration Syndrome	MESH:D008471		Cocaine|Dexamethasone|Nitric Oxide	10	4
Tetralogy of Fallot	MESH:D013771		Air Pollutants|Carbon Monoxide|Dichloroacetic Acid|Ethanol|Particulate Matter	9.99	4
Essential Tremor	MESH:D020329		Carbamazepine|Ethanol|Lead|Lithium|Valproic Acid	9.98	4
Alcohol-Induced Disorders	MESH:D020751		Acetaminophen|Ethanol|Fluoxetine|Lipopolysaccharides	9.97	9
Antisocial Personality Disorder	MESH:D000987		Cocaine|Methamphetamine|Testosterone	9.9	3
Carcinoma, Merkel Cell	MESH:D015266		Cisplatin|Etoposide|Resveratrol	9.88	2
Retinal Vein Occlusion	MESH:D012170		Bromocriptine|Cyclosporine|Cyproterone Acetate|Fluoxetine|Heparin	9.86	5
Anorectal Malformations	MESH:D000071056		Carbamazepine|Dibutyl Phthalate|Doxorubicin	9.85	5
Camptocormia	MESH:C537968		bisphenol A|Levodopa|Valproic Acid	9.84	3
Osteochondrodysplasias	MESH:D010009		Butyric Acid|Dexamethasone|Manganese|Thiram|Ziram	9.83	11
Hearing Loss, Sudden	MESH:D003639		Cocaine|Methylprednisolone|Tacrolimus|Vincristine	9.8	5
Thromboangiitis Obliterans	MESH:D013919		Cocaine|Ethinyl Estradiol|Tobacco Smoke Pollution	9.8	4
Malformations of Cortical Development	MESH:D054220		Carmustine|Copper|Melatonin|Propylthiouracil|Valproic Acid	9.79	7
Carcinoma in Situ	MESH:D002278		2-amino-1-methyl-6-phenylimidazo(4,5-b)pyridine|Benzo(a)pyrene|bisphenol A	9.77	3
Mucocele	MESH:D009078		Fatty Acids, Omega-3|S-Adenosylmethionine|Ursodeoxycholic Acid	9.77	1
Carotid Intimal Medial Thickness 1	MESH:C563733		Air Pollutants|Arsenic|Particulate Matter	9.76	2
Soft Tissue Neoplasms	MESH:D012983		Doxorubicin|Ifosfamide|Methotrexate|Paclitaxel	9.74	13
Calculi	MESH:D002137		Manganese|Phosphates|Sulfasalazine	9.72	2
Uterine Anomalies	MESH:C562565		bisphenol A|Ethinyl Estradiol|Glyphosate	9.72	3
Leukemia, T-Cell	MESH:D015458		Arsenic Trioxide|Cyclophosphamide|Resveratrol|Vincristine	9.71	4
Respiratory Paralysis	MESH:D012133		Hydrochloric Acid|Malathion|Monocrotophos|Thalidomide|Vincristine	9.68	5
Trigeminal Neuralgia	MESH:D014277		Bromocriptine|Capsaicin|Carbamazepine|Nitrofurantoin|Resveratrol	9.66	23
Fasciculation	MESH:D005207		Dichlorvos|Dimethyl Sulfoxide|Isoflurane|Penicillamine|Soman|Verapamil	9.65	8
Trismus	MESH:D014313		Fluoxetine|Isoflurane|Ketamine|Methamphetamine|Sevoflurane	9.65	5
Burns, Chemical	MESH:D002057		Indomethacin|Malathion|Mechlorethamine|Mustard Gas|Plant Extracts	9.64	3
Tuberculosis, Multidrug-Resistant	MESH:D018088		Ethionamide|Isoniazid|Rifampin|Tolcapone	9.64	5
Moyamoya Disease	MESH:D009072		Cocaine|Enalapril|Furosemide	9.59	3
Neuroaxonal Dystrophies	MESH:D019150		Amphetamine|Antineoplastic Agents|Vincristine	9.59	3
Influenza, Human	MESH:D007251		isoquercitrin|Masoprocol|Ozone|pyrrolidine dithiocarbamic acid|Quercetin|Resveratrol|Selenium|Vitamin E	9.58	4
Reticulocytosis	MESH:D045262		Sulfasalazine|Vitamin E|Zidovudine	9.53	4
Eye Injuries	MESH:D005131		Acetic Acid|bis(tri-n-butyltin)oxide|DEET|Deoxycholic Acid|Diclofenac|Lactic Acid|pyrachlostrobin	9.52	3
Polycythemia	MESH:D011086		Cocaine|Enalapril|Losartan|Testosterone	9.51	7
Environmental Illness	MESH:D018876		chromium hexavalent ion|Metals|Vehicle Emissions	9.49	3
Anorexia Nervosa	MESH:D000856		Dexamethasone|Olanzapine|Prednisolone	9.48	3
Hepatitis C, Chronic	MESH:D019698		Azathioprine|Bezafibrate|Indomethacin|Prednisolone|Ursodeoxycholic Acid	9.48	8
Mycoses	MESH:D009181		Amiodarone|Iron|Ketoconazole|Methotrexate|Terbinafine	9.48	12
Xerophthalmia	MESH:D014985		Cyclosporine|Scopolamine|Tacrolimus	9.48	2
Takotsubo Cardiomyopathy	MESH:D054549		Amphetamine|Cocaine|Fluorouracil|Ketamine	9.46	5
Infarction	MESH:D007238		Cocaine|Doxorubicin|Heparin|Isoproterenol|Quercetin	9.44	10
Myocardial Stunning	MESH:D017682		Amiodarone|Cocaine|Doxorubicin|Fluorouracil	9.42	5
Peliosis Hepatis	MESH:D010382		1-Naphthylisothiocyanate|Azathioprine|Diethylstilbestrol|Tetrachlorodibenzodioxin	9.42	10
Plant Poisoning	MESH:D010939		abrine|Drugs, Chinese Herbal|Plant Preparations	9.42	3
Carcinosarcoma	MESH:D002296		2-amino-1-methyl-6-phenylimidazo(4,5-b)pyridine|Cyclophosphamide|Quercetin	9.41	3
Myxedema	MESH:D009230		Amiodarone|Dexamethasone|Sertraline	9.41	2
AIDS Dementia Complex	MESH:D015526		Cocaine|Methamphetamine|Zidovudine	9.38	3
Thymus Hyperplasia	MESH:D013952		Arsenic|Penicillamine|titanium dioxide	9.35	5
Urinary Incontinence, Stress	MESH:D014550		Duloxetine Hydrochloride|Enalapril|Prazosin	9.35	5
Wernicke Encephalopathy	MESH:D014899		Antineoplastic Agents|Thiamine|Zidovudine	9.34	8
Galactorrhea-Hyperprolactinemia	MESH:C535402		Duloxetine Hydrochloride|Mirtazapine|Omeprazole	9.33	3
Abscess	MESH:D000038		Chlorpromazine|Drugs, Chinese Herbal|Gentamicins|Penicillins|Phenacetin	9.32	5
Hyperthermia	MESH:D000084462		Acetaminophen|Methamphetamine|pyrrolidine dithiocarbamic acid	9.32	3
Telangiectasis	MESH:D013684		Cyclophosphamide|Dexamethasone|Fluorouracil|Hydrocortisone|Nifedipine	9.29	9
Sarcoidosis	MESH:D012507		Cyclophosphamide|Methylprednisolone|Prednisolone|Thalidomide	9.28	6
Aortic Dissection	MESH:D000784		Amphetamine|Cocaine|Heparin|Methamphetamine	9.2	28
Headache Disorders	MESH:D020773		Acetaminophen|Amiodarone|Indomethacin	9.19	3
Metrorrhagia	MESH:D008796		Ethinyl Estradiol|Heparin|Mifepristone|Progesterone	9.19	5
Nerve Compression Syndromes	MESH:D009408		Calcium|Clodronic Acid|Vitamin D	9.19	1
Bulimia	MESH:D002032		Desipramine|Fluoxetine|Lithium	9.17	3
Ige Responsiveness, Atopic	MESH:C564133		Dibutyl Phthalate|Particulate Matter|Vehicle Emissions	9.13	2
Sjogren's Syndrome	MESH:D012859		bisphenol A|Enalapril|Methotrexate|Pilocarpine|Prednisolone	9.13	4
Syphilis	MESH:D013587		Arsenicals|Methamphetamine|Penicillins	9.12	2
Myelitis, Transverse	MESH:D009188		Mechlorethamine|Methotrexate|Vitamin B 12	9.1	4
Chronobiology Disorders	MESH:D021081		beta-Naphthoflavone|Dietary Fats|Resveratrol|Tetrachlorodibenzodioxin	9.09	2
Esotropia	MESH:D004948		Carbamazepine|Olanzapine|Scopolamine	9.09	3
Focal Nodular Hyperplasia	MESH:D020518		Busulfan|Dimethylnitrosamine|Polychlorinated Biphenyls	9.09	2
Amphetamine-Related Disorders	MESH:D019969		6,7-dihydroxyflavone|Amphetamine|Dextromethorphan|Diclofenac|Ethanol|Fluoxetine|Methamphetamine|Mirtazapine|Olanzapine|Rimonabant	9.08	73
Hypothalamic Diseases	MESH:D007027		Cyproterone Acetate|Fructose|Streptozocin	9.07	2
Ileitis	MESH:D007079		Auranofin|Indomethacin|Trinitrobenzenesulfonic Acid	9.07	6
Dysthymic Disorder	MESH:D019263		Amphetamine|Duloxetine Hydrochloride|Testosterone	9.01	3
Brugada Syndrome	MESH:D053840		Amiodarone|Desipramine|Lithium|Plant Extracts	9	6
Diabetic Ketoacidosis	MESH:D016883		Clofibrate|Clozapine|Olanzapine	8.99	3
Arrhythmia, Sinus	MESH:D001146		Lithium|Nifedipine|Tretinoin|Vincristine	8.98	4
Leishmaniasis, Cutaneous	MESH:D016773		Gentamicins|Indomethacin|Ketoconazole|Omeprazole|Zinc Sulfate	8.95	11
Eye Hemorrhage	MESH:D005130		Amiodarone|Cocaine|cylindrospermopsin	8.93	3
Colonic Polyps	MESH:D003111		Dextran Sulfate|Resveratrol|Vitamin D	8.92	2
Sarcoma 180	MESH:D012510		Fluorouracil|Methotrexate|Thalidomide	8.9	3
Monoclonal Gammopathy of Undetermined Significance	MESH:D008998		Carbon Disulfide|Carbon Tetrachloride|Ethinyl Estradiol	8.89	2
Laryngeal Edema	MESH:D007819		Capsaicin|Cocaine|Plant Extracts	8.87	2
Ovarian Hyperstimulation Syndrome	MESH:D016471		Bromocriptine|Estradiol|Indomethacin	8.84	4
Blepharospasm	MESH:D001764		Clozapine|Levodopa|Mustard Gas|Pilocarpine	8.81	5
Leukostasis	MESH:D018921		Oxygen|Streptozocin|Troglitazone	8.81	3
Glomerulonephritis, IGA	MESH:D005922		Azathioprine|deoxynivalenol|Enalapril|Prednisolone|Propylthiouracil|Resveratrol	8.79	9
Embolism	MESH:D004617		Cisplatin|Fluorouracil|Heparin|Penicillins	8.78	9
Virilism	MESH:D014770		epoxiconazole|Testosterone|tributyltin	8.77	3
Abruptio Placentae	MESH:D000037		Cocaine|Methamphetamine|Phenobarbital	8.76	9
Transvestism	MESH:D014190		Levodopa|Selegiline	8.75	1
Bartter Syndrome	MESH:D001477		Dinoprostone|Furosemide|Gentamicins|Indomethacin	8.74	14
Graves Disease	MESH:D006111		Carbimazole|Potassium Iodide|Prednisolone|Propylthiouracil|Triiodothyronine	8.72	25
Adenoviridae Infections	MESH:D000257		Apigenin|Chlorpromazine|Cidofovir	8.7	2
Pancreatitis, Chronic	MESH:D050500		Ceruletide|Cyclosporine|Ethanol|Troglitazone	8.7	4
Prion Diseases	MESH:D017096		Lithium|Penicillamine|Sirolimus	8.7	2
Arthritis, Infectious	MESH:D001170		Gentamicins|Hydrocortisone|Indomethacin|Mercuric Chloride	8.69	3
Heroin Dependence	MESH:D006556		Amphetamine|Cannabinoids|Cocaine|Fluoxetine|Hydrocortisone	8.69	4
Leukomalacia, Periventricular	MESH:D007969		Dexamethasone|Indomethacin|Lipopolysaccharides	8.66	5
Anus Neoplasms	MESH:D001005		Benzo(a)pyrene|Cisplatin|Fluorouracil	8.65	3
Cytomegalovirus Retinitis	MESH:D017726		Azathioprine|Cidofovir|Cyclophosphamide	8.63	2
Hypoparathyroidism	MESH:D007011		Calcitriol|Calcium|Vitamin D	8.63	8
Schizophrenia, Catatonic	MESH:D012560		Chlorpromazine|Clozapine|Lithium	8.6	3
Spina Bifida Cystica	MESH:D016137		Choline|Tretinoin|Valproic Acid	8.6	9
Cataplexy	MESH:D002385		Amphetamine|Clozapine|Fluoxetine|Prazosin	8.59	7
Aortic Valve Stenosis	MESH:D001024		Diethylstilbestrol|Phosphates|Progesterone	8.58	2
Hematemesis	MESH:D006396		Azathioprine|Indomethacin|Reserpine	8.57	3
Neoplasms, Radiation-Induced	MESH:D009381		Methotrexate|Plant Extracts|Radon	8.54	3
Tension-Type Headache	MESH:D018781		Lansoprazole|Melatonin|Valproic Acid	8.54	4
Hemangioendothelioma	MESH:D006390		2-Acetylaminofluorene|Diethylstilbestrol|Fluorouracil	8.53	3
Hernia, Hiatal	MESH:D006551		Lansoprazole|Omeprazole	8.5	2
Acrodermatitis	MESH:D000169		Dexamethasone|Mesalamine|Zinc	8.49	5
Reye Syndrome	MESH:D012202		Carnitine|Diclofenac|Valproic Acid	8.49	4
Central Nervous System Infections	MESH:D002494		Carmustine|Cyclosporine|Ketoconazole	8.46	4
Lymphadenitis	MESH:D008199		Adenosine Triphosphate|Aluminum|Cyclosporine	8.46	2
Intussusception	MESH:D007443		Cocaine|Qingdai compound	8.45	2
Klebsiella Infections	MESH:D007710		Cefuroxime|Colistin|Dust|Gentamicins	8.45	7
Cardiomyopathy, Alcoholic	MESH:D002310		acetovanillone|Ethanol|Plant Extracts	8.44	5
Nasal Obstruction	MESH:D015508		Capsaicin|Cocaine|Dexamethasone	8.42	7
Ureteral Diseases	MESH:D014515		Cyclophosphamide|Doxorubicin|Ketamine	8.42	4
Visceral Pain	MESH:D059265		Acetic Acid|Capsaicin	8.42	2
Hypomagnesemia primary	MESH:C537153		Furosemide|Lansoprazole|Tacrolimus	8.4	2
Fibroma	MESH:D005350		4,4'-diaminodiphenylmethane|9,10-Dimethyl-1,2-benzanthracene|Formaldehyde	8.39	3
Malnutrition	MESH:D044342		2-amino-1-methyl-6-phenylimidazo(4,5-b)pyridine|Arsenic|Diethylhexyl Phthalate	8.39	3
hypoglycemic encephalopathy	MESH:C000721848		Pyruvaldehyde|Streptozocin	8.38	2
Leukemia, Myelomonocytic, Chronic	MESH:D015477		Decitabine|Dexamethasone|Vincristine	8.37	3
Sweet Syndrome	MESH:D016463		Colchicine|Prednisolone	8.37	2
beta-Thalassemia	MESH:D017086		Deferoxamine|Hydroxyurea|Iron|Resveratrol	8.36	26
Postoperative Cognitive Complications	MESH:D000079690		Isoflurane|Sevoflurane	8.36	2
Tuberculosis, Gastrointestinal	MESH:D014385		Isoniazid|Rifampin	8.35	1
Intervertebral Disc Degeneration	MESH:D055959		Dexamethasone|Resveratrol|Simvastatin	8.34	3
Neuritis, Autoimmune, Experimental	MESH:D009444		Nitric Oxide|Reactive Oxygen Species	8.33	1
Tachycardia, Atrioventricular Nodal Reentry	MESH:D013611		Adenosine Triphosphate|Isoproterenol|Verapamil	8.33	5
Urinary Bladder Calculi	MESH:D001744		Acetylcysteine|Estradiol|Pioglitazone|Sulfasalazine	8.32	4
Capgras Syndrome	MESH:D002194		Ketamine|Lithium|Nifedipine	8.3	3
Urogenital Neoplasms	MESH:D014565		Cisplatin|Curcumin|Doxorubicin	8.3	2
Hematoma, Epidural, Spinal	MESH:D046748		Cocaine|Heparin|Methylprednisolone	8.28	5
Seasonal Affective Disorder	MESH:D016574		Lithium|Melatonin	8.28	2
Brain Stem Infarctions	MESH:D020526		Cocaine|Nifedipine|Plant Preparations	8.27	4
Gliosarcoma	MESH:D018316		Camptothecin|Carmustine|Cyclophosphamide	8.25	6
Pyelitis	MESH:D011702		Cyclophosphamide|Heparin	8.24	3
Microsatellite Instability	MESH:D053842		2-amino-1-methyl-6-phenylimidazo(4,5-b)pyridine|Benzo(a)pyrene|Particulate Matter|titanium dioxide	8.21	2
Supranuclear Palsy, Progressive	MESH:D013494		Amiodarone|Levodopa|tideglusib	8.21	5
Heart Valve Diseases	MESH:D006349		Bromocriptine|Cocaine|Cyclophosphamide|Drugs, Chinese Herbal|Gentamicins|Thalidomide	8.18	10
Histiocytic Sarcoma	MESH:D054747		Thalidomide|Zidovudine	8.18	2
Tachycardia, Paroxysmal	MESH:D013614		Adenosine Triphosphate|Caffeine|Chlorpromazine|Verapamil	8.18	9
ASTHMA-RELATED TRAITS, SUSCEPTIBILITY TO, 8	OMIM:613207		perfluorodecanoic acid|perfluoro-n-nonanoic acid	8.17	1
Metabolic Side Effects of Drugs and Substances	MESH:D065606		Ketoconazole|Rifampin	8.17	2
Intracranial Arterial Diseases	MESH:D020765		Cocaine|Heparin	8.16	2
Dystocia	MESH:D004420		2,4,5,2',4',5'-hexachlorobiphenyl|3,4,3',4'-tetrachlorobiphenyl|3,4,5,3',4'-pentachlorobiphenyl	8.13	1
Macular Degeneration	MESH:D008268		Cadmium|Iron|Resveratrol|Retinaldehyde|Smoke	8.13	6
Spondylitis	MESH:D013166		Environmental Pollutants|nimesulide	8.12	2
Arthritis, Reactive	MESH:D016918		Methotrexate|Penicillamine	8.11	2
Chemotherapy-Related Cognitive Impairment	MESH:D000084202		Doxorubicin|galangin	8.1	1
Gingival Recession	MESH:D005889		Cocaine|Plant Preparations	8.1	2
Abnormalities, Radiation-Induced	MESH:D000016		Cadmium Chloride|crocin	8.09	2
Radiation Injuries	MESH:D011832		alpha-Tocopherol|Methotrexate|peoniflorin|Ranitidine	8.09	4
Cerebellar Neoplasms	MESH:D002528		Methylprednisolone|Vorinostat	8.08	2
Dyspnea, Paroxysmal	MESH:D004418		Cyclophosphamide|Pioglitazone	8.08	2
Tinea	MESH:D014005		geraniol|Ketoconazole|Terbinafine	8.08	3
Germinoma	MESH:D018237		Gemcitabine|Oxaliplatin	8.07	1
Diarrhea, Infantile	MESH:D003968		Arsenic|Arsenicals	8.06	2
Fibromatosis, Aggressive	MESH:D018222		Doxorubicin|Imatinib Mesylate|Testosterone	8.06	3
Adrenal Gland Neoplasms	MESH:D000310		Aldosterone|Arsenic|sodium arsenite|Valproic Acid	8.05	7
Dyssomnias	MESH:D020920		Duloxetine Hydrochloride|Indomethacin|Vitamin D	8.05	3
Nocturia	MESH:D053158		Capsaicin|Glyburide|Lithium	8.05	4
Urethritis	MESH:D014526		Ketoconazole|Penicillins|Rifampin	8.05	3
Fanconi Anemia	MESH:D005199		Glutathione|Resveratrol|Rutin|tempol	8.04	2
Liver Abscess	MESH:D008100		Cyclophosphamide|Doxorubicin|Fluorouracil	8.03	4
Muscular Atrophy, Spinal	MESH:D009134		Curcumin|epigallocatechin gallate|Resveratrol	8.02	1
Gastroschisis	MESH:D020139		Cocaine|Thalidomide	8.01	2
Eye Pain	MESH:D058447		Carmustine|Nifedipine|Water Pollutants, Chemical	7.98	4
Facial Nerve Diseases	MESH:D005155		Nitrofurantoin|Paclitaxel|Vincristine	7.97	5
Meningioma	MESH:D008579		Cyproterone Acetate|Dexamethasone|Lead|Medroxyprogesterone Acetate	7.97	4
Sprue, Tropical	MESH:D013182		Folic Acid|Vitamin B 12	7.96	1
Foot Deformities, Congenital	MESH:D005532		Cyclophosphamide|methoxyacetic acid|Thalidomide	7.95	3
Klatskin Tumor	MESH:D018285		Azathioprine|Methotrexate	7.94	2
Acquired Hyperostosis Syndrome	MESH:D020083		Ibuprofen|Prednisolone|Zoledronic Acid	7.91	1
Ophthalmoplegia, Chronic Progressive External	MESH:D017246		Glutathione|Hydrogen Peroxide|Prednisolone	7.89	3
Pyoderma Gangrenosum	MESH:D017511		Cocaine|Tacrolimus|Thalidomide	7.88	3
Chromosome Fragility	MESH:D002873		olaquindox|Zidovudine	7.84	2
Multiple Chronic Conditions	MESH:D000071069		DDT|vinclozolin	7.84	1
HIV-Associated Lipodystrophy Syndrome	MESH:D039682		Bezafibrate|Methylprednisolone|Ritonavir	7.82	3
Lacrimal Apparatus Diseases	MESH:D007766		Chlorodiphenyl (54% Chlorine)|Fluorouracil|Thalidomide	7.82	5
Hypoplastic Left Heart Syndrome	MESH:D018636		3,4,5,3',4'-pentachlorobiphenyl|Nitrofurantoin|Valproic Acid	7.78	3
Otitis Media	MESH:D010033		Carbon Monoxide|Gentamicins|Hydrocortisone|Particulate Matter	7.78	4
Antiphospholipid Syndrome	MESH:D016736		Cyclophosphamide|Propylthiouracil|Thalidomide	7.76	5
Fasciitis, Necrotizing	MESH:D019115		Bortezomib|Dexamethasone	7.76	1
Enterocolitis, Neutropenic	MESH:D044504		Cisplatin|Paclitaxel	7.73	1
Fallopian Tube Neoplasms	MESH:D005185		Cisplatin|Paclitaxel	7.73	1
Paranasal Sinus Diseases	MESH:D010254		Cocaine|Methamphetamine	7.73	6
Q Fever	MESH:D011778		Cholesterol|Ketoconazole|Lovastatin	7.72	1
Hypotrichosis	MESH:D007039		Colchicine|Cyproterone Acetate|Methotrexate	7.71	3
Adrenal Cortex Neoplasms	MESH:D000306		arsenite|Rosiglitazone	7.7	2
Holoprosencephaly	MESH:D016142		Amphetamine|Cannabidiol|Ethanol|Methotrexate	7.7	3
Epileptic encephalopathy, Lennox-Gastaut type	MESH:C535500		Levetiracetam|Prednisolone	7.69	2
Endocrine Gland Neoplasms	MESH:D004701		Decitabine|trichostatin A	7.68	1
Multicystic Dysplastic Kidney	MESH:D021782		Carbamazepine|Phenobarbital	7.68	1
Urethral Obstruction	MESH:D014524		ONO-8430506|Prazosin	7.68	2
Carcinoma 256, Walker	MESH:D002279		alpha-Tocopherol|Vitamin B 12	7.66	2
Facial Injuries	MESH:D005151		Cocaine|Smoke	7.66	5
Systemic Vasculitis	MESH:D056647		Cocaine|Methotrexate|Propylthiouracil	7.66	3
Hyalohyphomycosis	MESH:D060605		Ketoconazole|Terbinafine	7.65	1
Myelitis	MESH:D009187		Hydrocortisone|Methotrexate|Nifedipine	7.65	4
Ventricular Outflow Obstruction	MESH:D014694		Cortisone|Cyclophosphamide|Dexamethasone	7.64	7
Ectropion	MESH:D004483		Fluorouracil|Tretinoin	7.63	2
Fibrocystic Breast Disease	MESH:D005348		Caffeine|Progesterone	7.63	2
Calcium Metabolism Disorders	MESH:D002128		Calcitriol|Gentamicins	7.61	2
Pathological Conditions, Anatomical	MESH:D020763		Ascorbic Acid|phenylhydrazine	7.61	1
Galactorrhea	MESH:D005687		Bromocriptine|Chlorpromazine|Olanzapine|Verapamil	7.59	9
Gingival Diseases	MESH:D005882		Cocaine|Tobacco Smoke Pollution	7.58	3
Wolff-Parkinson-White Syndrome	MESH:D014927		Amiodarone|Isoproterenol|Lithium	7.58	5
Fetal Macrosomia	MESH:D005320		Streptozocin|Valproic Acid	7.57	2
Lymphoma, Mantle-Cell	MESH:D020522		Arsenic Trioxide|Bortezomib|GSK3235025|Paclitaxel	7.54	12
Aortitis	MESH:D001025		Furosemide|Gemcitabine	7.53	2
Sleep Apnea Syndromes	MESH:D012891		Chlorpyrifos|Dietary Fats|Mirtazapine	7.52	2
MPTP Poisoning	MESH:D020267		1-Methyl-4-phenyl-1,2,3,6-tetrahydropyridine|1-Methyl-4-phenylpyridinium|Caffeine	7.51	9
Agoraphobia	MESH:D000379		Clozapine|Cocaine|Methamphetamine	7.47	3
Encephalocele	MESH:D004677		lead acetate|sodium arsenate|Thalidomide	7.47	3
Meningism	MESH:D008580		Ibuprofen|Iron-Dextran Complex|Vincristine	7.47	3
Tuberculosis, Pleural	MESH:D014396		Isoniazid|Rifampin	7.47	4
Amyopathic dermatomyositis	MESH:C538250		Carbimazole|Methotrexate	7.46	2
Fibroadenoma	MESH:D018226		Atrazine|Doxorubicin|Valproic Acid	7.46	5
Foot Dermatoses	MESH:D005533		Doxorubicin|Fluorouracil|lawsone	7.46	9
Malaria, Falciparum	MESH:D016778		Artesunate|Copper|Folic Acid|Palmitic Acid|tetrathiomolybdate	7.46	7
Leukemia, Myeloid, Chronic, Atypical, BCR-ABL Negative	MESH:D054438		Busulfan|Cyclophosphamide	7.45	1
Brain Abscess	MESH:D001922		Dexamethasone|Methotrexate|Rifampin	7.44	3
Spina Bifida Occulta	MESH:D016136		Methionine|Valproic Acid	7.42	4
Male Urogenital Diseases	MESH:D052801		2,4,5,2',4',5'-hexachlorobiphenyl|Arsenic|Diethylstilbestrol	7.4	3
Meningitis, Pneumococcal	MESH:D008586		Dexamethasone|Penicillins|Rifampin	7.4	5
Paraganglioma, Extra-Adrenal	MESH:D010236		Cisplatin|Doxorubicin	7.4	1
Hepatitis B	MESH:D006509		alisol B 23-acetate|baicalin|Cyclophosphamide|Heparin|Indomethacin|Ritonavir|Zidovudine	7.38	7
Pneumonia, Aspiration	MESH:D011015		Chlorpromazine|Formaldehyde|Hydrochloric Acid|Nitric Oxide	7.38	7
Lipodystrophy	MESH:D008060		Iron-Dextran Complex|Ritonavir|Zidovudine	7.37	4
Vagus Nerve Diseases	MESH:D020421		Dichlorvos|Vincristine	7.37	2
Aneurysm, False	MESH:D017541		Heparin|Paclitaxel	7.36	2
Fetal Hypoxia	MESH:D005311		Ibuprofen|Nitric Oxide	7.36	1
Pregnancy Complications, Cardiovascular	MESH:D011249		Amiodarone|Bromocriptine|Cocaine	7.36	4
Exfoliation Syndrome	MESH:D017889		Folic Acid|Homocysteine|Pilocarpine	7.34	2
Meniere Disease	MESH:D008575		Adenosine Triphosphate|Gentamicins|Lithium	7.34	10
Sleep Apnea, Obstructive	MESH:D020181		Enalapril|Phenobarbital|Spironolactone|Testosterone	7.34	4
Dermatomycoses	MESH:D003881		Ketoconazole|Tacrolimus|Terbinafine	7.3	3
Essential Hypertension	MESH:D000075222		Aldosterone|Cannabidiol|Curcumin|Hydrocortisone|Nitric Oxide	7.28	6
Endocardial Cushion Defects	MESH:D004694		Particulate Matter|Valproic Acid	7.27	2
Common Cold	MESH:D003139		Ascorbic Acid|Drugs, Chinese Herbal|Plant Extracts	7.26	3
Panniculitis, Lupus Erythematosus	MESH:D015435		Azathioprine|Thalidomide	7.26	1
Persistent Vegetative State	MESH:D018458		Levodopa|Methotrexate	7.26	2
Alcohol Withdrawal Delirium	MESH:D000430		Ethanol|Folic Acid|Thiamine	7.25	3
Encephalomyelitis, Acute Disseminated	MESH:D004673		Cocaine|Methylprednisolone	7.25	2
Right ventricle hypoplasia	MESH:C535682		Carnitine|perfluorooctanoic acid	7.25	1
Wallerian Degeneration	MESH:D014855		1-Methyl-4-phenyl-1,2,3,6-tetrahydropyridine|Resveratrol|Vincristine	7.25	3
Carcinoma, Adenosquamous	MESH:D018196		Diethylstilbestrol|Methylprednisolone	7.24	3
Mouth Diseases	MESH:D009059		Cocaine|Ethanol|Methamphetamine|Methotrexate	7.23	20
Sick Sinus Syndrome	MESH:D012804		Amiodarone|Carbamazepine|Lithium|Verapamil	7.22	26
Multiple System Atrophy	MESH:D019578		Levodopa|Prazosin	7.21	3
Idiopathic Pulmonary Fibrosis	MESH:D054990		Arsenic Trioxide|Bleomycin|Dinoprostone|Panobinostat	7.2	4
Fibromyalgia	MESH:D005356		Duloxetine Hydrochloride|Ketamine|Phenobarbital	7.19	3
Hyperventilation	MESH:D006985		Acetaminophen|Carbamazepine|Phenformin	7.18	3
Respiratory Distress Syndrome, Newborn	MESH:D012127		Cocaine|Creatinine|Dexamethasone	7.17	6
Spondylarthropathies	MESH:D025242		Methotrexate|Sulfasalazine	7.17	3
Mobius Syndrome	MESH:D020331		Cocaine|Mifepristone	7.16	3
Putaminal Hemorrhage	MESH:D020146		Cocaine|Tacrolimus	7.16	2
Fetal Nutrition Disorders	MESH:D048070		Dietary Carbohydrates|Dietary Fats	7.14	1
Rectal Neoplasms	MESH:D012004		Azathioprine|Chlorpyrifos|Fluorouracil|Oxaliplatin	7.14	12
Choanal Atresia	MESH:D002754		Carbimazole|Thalidomide	7.12	3
Eales disease	MESH:C538011		Ascorbic Acid|Vitamin E	7.12	1
Keratoconjunctivitis Sicca	MESH:D007638		Cyclosporine|Scopolamine	7.11	1
Protozoan Infections, Animal	MESH:D011529		cobaltiprotoporphyrin|Cyclosporine	7.1	2
Alstrom Syndrome	MESH:D056769		Metformin|Rosiglitazone	7.07	1
Nocturnal Myoclonus Syndrome	MESH:D020189		Levodopa|Olanzapine	7.07	2
Pain, Intractable	MESH:D010148		Cyclosporine|Methylprednisolone|Tacrolimus	7.07	5
Ataxia Telangiectasia	MESH:D001260		Iron|Quercetin	7.06	1
Leukemia, Radiation-Induced	MESH:D007953		Etoposide|Radon	7.06	2
Anencephaly	MESH:D000757		Folic Acid|Lithium|Thalidomide	7.03	4
Gram-Negative Bacterial Infections	MESH:D016905		Colistin|Gentamicins|Glyphosate|Paraquat	7.03	5
Keratoconjunctivitis	MESH:D007637		Environmental Pollutants|Soot	7.03	1
Multiple Chemical Sensitivity	MESH:D018777		Acetaminophen|Hexachlorocyclohexane|Tobacco Smoke Pollution	7.02	2
Hepatitis, Viral, Human	MESH:D006525		allyl sulfide|Iron	7.01	2
Rapidly progressive glomerulonephritis with pulmonary hemorrhage	MESH:C538458		Methylprednisolone|Penicillamine	7.01	1
Arachnoiditis	MESH:D001100		Gentamicins|Methotrexate|Prednisolone	6.98	6
Jaw Diseases	MESH:D007571		3,4,5,3',4'-pentachlorobiphenyl|Zoledronic Acid	6.98	2
Vasoplegia	MESH:D056987		Amiodarone|Methylene Blue	6.98	2
Angina Pectoris, Variant	MESH:D000788		Fluorouracil|Nifedipine|Rifampin	6.97	8
Barth Syndrome	MESH:D056889		Ketoconazole|Linoleic Acid	6.97	1
Parasomnias	MESH:D020447		Iron|Levodopa	6.97	2
Tick Infestations	MESH:D013984		amitraz|Dichlorvos	6.96	3
Parotid Neoplasms	MESH:D010307		Fluorouracil|Methotrexate	6.94	1
Sex Chromosome Aberrations	MESH:D012729		Chlorpyrifos|Polychlorinated Biphenyls	6.92	2
Vestibular Neuronitis	MESH:D020338		Ibuprofen|Ranitidine	6.92	1
Kashin-Beck Disease	MESH:D057767		Selenium|T-2 Toxin	6.91	7
Keshan disease	MESH:C536166		Selenium|T-2 Toxin	6.91	2
Dysgerminoma	MESH:D004407		Bleomycin|Cisplatin	6.9	2
Lymphatic Abnormalities	MESH:D044148		Sulfasalazine|Tetrachlorodibenzodioxin	6.9	2
Intracranial Embolism and Thrombosis	MESH:D002542		Amphetamine|Cocaine|Ethinyl Estradiol	6.89	3
Narcolepsy	MESH:D009290		Amphetamine|Methamphetamine|Pesticides|Plant Extracts	6.87	6
Parasitemia	MESH:D018512		Artesunate|cobaltiprotoporphyrin	6.87	2
Polyradiculoneuropathy, Chronic Inflammatory Demyelinating	MESH:D020277		Methylprednisolone|Tacrolimus	6.87	3
Leprosy, Borderline	MESH:D015439		Prednisolone|Rifampin	6.86	2
Borderline Personality Disorder	MESH:D001883		Clozapine|Olanzapine	6.85	2
Obstetric Labor Complications	MESH:D007744		Dinoprostone|Ephedrine	6.85	2
Temporomandibular Joint Dysfunction Syndrome	MESH:D013706		Cocaine|Methamphetamine	6.85	1
Carcinoid Tumor	MESH:D002276		Doxorubicin|Fluorouracil|ME-344|Streptozocin	6.84	2
Coronary Vessel Anomalies	MESH:D003330		Cyclophosphamide|Doxorubicin	6.84	2
Migraine with Aura	MESH:D020325		Fluoxetine|Tacrolimus|Verapamil	6.84	3
Chorioamnionitis	MESH:D002821		lipopolysaccharide, E coli O55-B5|Lipopolysaccharides	6.83	3
Gingivitis	MESH:D005891		Cyclosporine|Ibuprofen|Plant Preparations	6.83	3
Cryptosporidiosis	MESH:D003457		halofuginone|mangiferin	6.82	2
Somnambulism	MESH:D013009		Chlorpromazine|Lithium|Olanzapine|Oxazepam	6.81	7
Ectrodactyly	MESH:C574275		Cadmium Chloride|Cyclophosphamide	6.78	3
Bone Diseases, Endocrine	MESH:D001849		Calcitriol|Vitamin D	6.76	2
Colic	MESH:D003085		Diethylstilbestrol|Fluorouracil|Methotrexate	6.76	2
Epilepsy, Reflex	MESH:D020195		Polychlorinated Biphenyls|Valproic Acid	6.76	4
Glaucoma, Open-Angle	MESH:D005902		Colchicine|Diclofenac|Pilocarpine|Prednisolone	6.76	7
Multiple Pulmonary Nodules	MESH:D055613		Amiodarone|Propylthiouracil	6.76	2
Lichen Planus	MESH:D008010		Tacrolimus|Thalidomide	6.75	4
Carotid Artery, Internal, Dissection	MESH:D020215		Cocaine|Ethanol	6.74	2
Tachycardia, Ectopic Junctional	MESH:D013613		Amiodarone|Verapamil	6.74	3
Cardiac Output, High	MESH:D016534		Acetaminophen|Adenosine Triphosphate|Nitroprusside	6.73	8
Gastroesophageal Reflux	MESH:D005764		Hydrochloric Acid|Lansoprazole|Omeprazole|Ranitidine	6.72	38
Uveal Neoplasms	MESH:D014604		Decitabine|Tretinoin	6.72	2
Homocystinuria	MESH:D006712		Betaine|Vitamin B 12	6.7	4
Mesenteric Vascular Occlusion	MESH:D008641		Cocaine|Diethylstilbestrol|Heparin	6.7	3
Otomycosis	MESH:D059249		Ketoconazole|Terbinafine	6.7	2
Pericarditis, Constrictive	MESH:D010494		Bromocriptine|Heparin	6.7	4
Tinea Capitis	MESH:D014006		Ketoconazole|Terbinafine	6.7	2
Darier Disease	MESH:D007644		Fluorouracil|Lithium	6.67	2
Neoplasms, Neuroepithelial	MESH:D018302		Carmustine|Vincristine	6.67	1
Salivary Gland Neoplasms	MESH:D012468		2-amino-1-methyl-6-phenylimidazo(4,5-b)pyridine|Cisplatin|Dietary Fats|Doxorubicin|Progesterone	6.65	3
Schistosomiasis japonica	MESH:D012554		Quercetin|Resveratrol	6.65	2
Hematoma, Subdural, Acute	MESH:D020199		Cocaine|Rifampin	6.63	2
Myoclonic dystonia	MESH:C536096		Nifedipine|Verapamil	6.63	2
Carcinoma, Ductal	MESH:D044584		9,10-Dimethyl-1,2-benzanthracene|Medroxyprogesterone Acetate|Resveratrol	6.62	2
Thrombocythemia, Essential	MESH:D013920		Busulfan|Hydroxyurea|Imatinib Mesylate	6.62	10
Body Temperature Changes	MESH:D001832		Amphetamine|Melatonin	6.6	2
Chordoma	MESH:D002817		Bortezomib|Vincristine	6.6	2
Zollinger-Ellison Syndrome	MESH:D015043		Omeprazole|Ranitidine	6.58	6
Fibrous Dysplasia of Bone	MESH:D005357		Methylprednisolone|Nebivolol	6.57	1
Child Nutrition Disorders	MESH:D015362		Cholecalciferol|Thiamine	6.56	2
Oligodendroglioma	MESH:D009837		Carmustine|Irinotecan|Vincristine	6.56	7
Muscular Dystrophy, Animal	MESH:D009137		Gentamicins|Imatinib Mesylate	6.54	2
Alopecia Areata	MESH:D000506		Hydrocortisone|Methylprednisolone|Prednisolone	6.53	2
Eye Neoplasms	MESH:D005134		Methotrexate|propylene dichloride	6.53	2
Chromosome Disorders	MESH:D025063		Aflatoxin B1|vinclozolin	6.52	2
Maxillary Sinus Neoplasms	MESH:D008444		Cisplatin|Doxorubicin	6.52	1
Tuberculosis, Central Nervous System	MESH:D020306		Isoniazid|Rifampin	6.51	1
Tuberculosis, Meningeal	MESH:D014390		Isoniazid|Rifampin	6.51	4
Mushroom Poisoning	MESH:D009145		Cyclosporine|Silymarin	6.5	2
Polyhydramnios	MESH:D006831		Indomethacin|Lithium	6.5	9
Tachycardia, Reciprocating	MESH:D054139		Amiodarone|Isoproterenol	6.5	4
Trisomy	MESH:D014314		Benzene|Diethylstilbestrol	6.5	2
Hemorrhagic Stroke	MESH:D000083302		Air Pollutants|Particulate Matter	6.49	2
Schizophrenia, Paranoid	MESH:D012563		Carbamazepine|Chlorpromazine|Clozapine|Olanzapine	6.49	36
Adrenocortical Adenoma	MESH:D018246		Arsenic|sodium arsenite	6.48	2
Cockayne Syndrome	MESH:D003057		3-Hydroxybutyric Acid|Dietary Fats	6.48	1
Night Blindness	MESH:D009755		Deferoxamine|Dexamethasone	6.48	4
Sleepiness	MESH:D000077260		Ethanol|Olanzapine	6.48	2
West Nile Fever	MESH:D014901		Glutathione|Reactive Oxygen Species	6.47	1
Aphasia, Broca	MESH:D001039		Colchicine|Tacrolimus	6.46	2
Skin Manifestations	MESH:D012877		Acetylcysteine|Particulate Matter|Trichloroethylene	6.46	2
ACTH Deficiency, Isolated	MESH:C562707		Dexamethasone|Hydrocortisone	6.45	2
Acute Pain	MESH:D059787		Acetic Acid|Diclofenac	6.45	2
Vacuolar myopathy	MESH:C536522		Colchicine|Cyclosporine	6.45	6
Esophageal and Gastric Varices	MESH:D004932		Amiodarone|Azathioprine|Busulfan	6.44	7
Jaundice, Neonatal	MESH:D007567		Bilirubin|Phenobarbital	6.44	2
Epididymitis	MESH:D004823		Amiodarone|lipopolysaccharide, E coli O55-B5	6.43	2
Turner Syndrome	MESH:D014424		Chromium|Thiobarbituric Acid Reactive Substances	6.43	2
Anterior Wall Myocardial Infarction	MESH:D056988		Amphetamine|Cocaine	6.41	3
Dermatitis, Seborrheic	MESH:D012628		Cyproterone Acetate|pyrithione zinc	6.41	2
Granulosa Cell Tumor	MESH:D006106		Benzene|Isoniazid	6.4	2
Sebaceous Gland Diseases	MESH:D012625		Cyclosporine|Tetrachlorodibenzodioxin	6.39	2
Hearing Loss, Noise-Induced	MESH:D006317		Dextromethorphan|Resveratrol|sodium bisulfide|Tretinoin	6.38	4
Ataxia with vitamin E deficiency	MESH:C535393		alpha-Tocopherol|Vitamin E	6.37	3
Marijuana Abuse	MESH:D002189		Cannabinoids|Plant Preparations|Smoke	6.37	4
Neoplasms, Unknown Primary	MESH:D009382		Gemcitabine|Paclitaxel	6.37	2
Dog Diseases	MESH:D004283		Amiodarone|amitraz|Ketoconazole	6.35	3
Nasopharyngeal Carcinoma	MESH:D000077274		Arsenic Trioxide|Cisplatin|Fluorouracil|Resveratrol	6.35	5
Takayasu Arteritis	MESH:D013625		Leflunomide|Thiobarbituric Acid Reactive Substances	6.34	2
Eosinophilia-Myalgia Syndrome	MESH:D016603		Lansoprazole|Melatonin	6.33	3
Oligomenorrhea	MESH:D009839		Bromocriptine|Medroxyprogesterone Acetate	6.33	2
Cardiomyopathy dilated with woolly hair and keratoderma	MESH:C535581		Amiodarone|Enalapril	6.32	1
Nephrosis, congenital	MESH:C535761		Azathioprine|Cyclosporine	6.32	1
Respiratory Syncytial Virus Infections	MESH:D018357		Bortezomib|perfluorooctanoic acid|Resveratrol	6.32	4
Retinopathy of Prematurity	MESH:D012178		Oxygen|Vitamin E	6.32	5
Dystonic Disorders	MESH:D020821		Buspirone|Chlorpromazine|Clozapine|Olanzapine	6.31	6
Paraneoplastic Syndromes	MESH:D010257		Fluorouracil|Indomethacin	6.3	2
Pharyngeal Neoplasms	MESH:D010610		Benzo(a)pyrene|Plant Preparations	6.3	2
Balkan Nephropathy	MESH:D001449		aristolochic acid I|Aristolochic Acids	6.29	7
Vascular Headaches	MESH:D014653		Cocaine|Nitric Oxide	6.27	2
Ventricular Flutter	MESH:D054141		Amiodarone|Gemcitabine	6.27	2
Corneal Neovascularization	MESH:D016510		Curcumin|Thalidomide	6.26	2
Coronary Stenosis	MESH:D023921		Bezafibrate|Cocaine|Simvastatin	6.26	5
Genetic Predisposition to Disease	MESH:D020022		bisphenol A|Dust|Ethanol|Lead|Smoke	6.25	3
Tyrosinemias	MESH:D020176		Aminolevulinic Acid|Carbamazepine	6.25	2
Cryoglobulinemia	MESH:D003449		Cocaine|Propylthiouracil	6.22	2
Meningeal Neoplasms	MESH:D008577		Antineoplastic Agents|Methotrexate	6.22	16
Placental Insufficiency	MESH:D010927		bisphenol A|sodium arsenite	6.22	3
Seizures, Febrile	MESH:D003294		Carbamazepine|Phenobarbital|Valproic Acid	6.22	10
Familial Hypophosphatemic Rickets	MESH:D053098		Calcitriol|Phosphates	6.2	6
Mycobacterium Infections, Nontuberculous	MESH:D009165		Isoniazid|Rifampin	6.2	3
Somatoform Disorders	MESH:D013001		Simvastatin|Vitamin B 6	6.2	2
Thiamine Deficiency	MESH:D013832		Ethanol|Fluorouracil	6.2	2
Tuberculosis, Lymph Node	MESH:D014388		Isoniazid|Rifampin	6.2	3
Tuberculosis, Spinal	MESH:D014399		Isoniazid|Rifampin	6.2	1
Vitamin E Deficiency	MESH:D014811		Ethanol|Vitamin E	6.2	2
Bronchopneumonia	MESH:D001996		Furosemide|Ovalbumin|Particulate Matter	6.18	2
Lithiasis	MESH:D020347		Cholecalciferol|Testosterone	6.18	1
Tooth Discoloration	MESH:D014075		Plant Preparations|Tea	6.18	2
Purpura Fulminans	MESH:D055665		Acetaminophen|Diclofenac	6.17	2
Virus Diseases	MESH:D014777		Cidofovir|Melatonin|Tobacco Smoke Pollution	6.17	3
Hypoaldosteronism	MESH:D006994		Heparin|Indomethacin	6.16	3
Supratentorial Neoplasms	MESH:D015173		Cyclophosphamide|Vincristine	6.16	1
Renal hypouricemia	MESH:C537757		Streptozocin|Valproic Acid	6.14	2
Hyperoxia	MESH:D018496		Oxygen|Reactive Oxygen Species	6.13	5
Optic Neuropathy, Ischemic	MESH:D018917		Amiodarone|Nifedipine|Omeprazole	6.13	3
Urethral Neoplasms	MESH:D014523		Cisplatin|Methotrexate	6.13	1
Onychomycosis	MESH:D014009		Ketoconazole|Terbinafine	6.12	10
Blood Loss, Surgical	MESH:D016063		Heparin|Nitroprusside	6.11	3
Persistent Fetal Circulation Syndrome	MESH:D010547		Indomethacin|Nitric Oxide	6.11	4
Hyperlipoproteinemia Type IV	MESH:D006953		Clofibrate|Fenofibrate	6.1	2
Oculomotor Nerve Diseases	MESH:D015840		Fluorouracil|Vincristine	6.09	3
Fistula	MESH:D005402		Cocaine|Scopolamine	6.08	2
Peptic Ulcer Hemorrhage	MESH:D010438		Lansoprazole|Omeprazole	6.08	1
Salmonella Infections	MESH:D012480		Gentamicins|Plant Extracts|quinocetone	6.08	4
Scleritis	MESH:D015423		Methamphetamine|Propylthiouracil	6.08	2
Uveitis, Anterior	MESH:D014606		Prednisolone|Trichloroethylene	6.07	2
Pancreatic Pseudocyst	MESH:D010192		Ritonavir|Valproic Acid	6.06	2
Serum Sickness	MESH:D012713		Fish Oils|Iron-Dextran Complex	6.06	2
Genital Neoplasms, Male	MESH:D005834		Phenobarbital|Zidovudine	6.05	2
Nasopharyngitis	MESH:D009304		Deferoxamine|Terbinafine	6.05	2
Primary Graft Dysfunction	MESH:D055031		cobaltiprotoporphyrin|Nitric Oxide	6.05	2
Hepatitis B, Chronic	MESH:D019694		Colchicine|Cyclosporine|oxymatrine|Prednisolone	6.04	4
Neurocysticercosis	MESH:D020019		Dexamethasone|Prednisolone	6.04	2
Bile Duct Neoplasms	MESH:D001650		Azathioprine|Bile Acids and Salts	6.03	2
Cardiovirus Infections	MESH:D018188		Acetylcysteine|Nitric Oxide	6.03	1
Fractures, Bone	MESH:D050723		Metformin|Pioglitazone|Rosiglitazone	6.03	2
Shellfish Poisoning	MESH:D057096		cyanoginosin LR|Okadaic Acid	6.03	5
Myotonic Disorders	MESH:D020967		Colchicine|Vincristine	6.02	2
Adenocarcinoma, Papillary	MESH:D000231		Azathioprine|Phenobarbital	6.01	2
Brucellosis	MESH:D002006		Ketoconazole|Rifampin	6.01	4
Hemangioblastoma	MESH:D018325		Methotrexate|Vincristine	6.01	1
Rhinitis, Allergic, Perennial	MESH:D012221		Drugs, Chinese Herbal|gamma-Tocopherol|Ozone	6.01	2
Sebaceous Gland Neoplasms	MESH:D012626		2-amino-1-methyl-6-phenylimidazo(4,5-b)pyridine|Dietary Fats	6.01	1
Endocarditis, Subacute Bacterial	MESH:D004698		Gentamicins|Penicillins	6	2
Cavernous Sinus Thrombosis	MESH:D020226		Cyclophosphamide|Rifampin	5.99	2
Ebstein Anomaly	MESH:D004437		Ethinyl Estradiol|Lithium	5.99	6
Foreign-Body Reaction	MESH:D005549		Paclitaxel|Sirolimus	5.98	1
Bacteremia	MESH:D016470		carvacrol|Gentamicins|Irinotecan|Penicillins	5.97	3
Gingival Hemorrhage	MESH:D005884		Drugs, Chinese Herbal|Propylthiouracil	5.94	2
Peanut Hypersensitivity	MESH:D021183		Plant Extracts|Tetrachlorodibenzodioxin	5.94	2
Mycobacterium tuberculosis, susceptibility to infection by	MESH:C536092		Air Pollutants|Particulate Matter	5.93	2
Blast Crisis	MESH:D001752		Arsenic Trioxide|Imatinib Mesylate	5.92	1
Ascariasis	MESH:D001196		Dichlorvos|Drugs, Chinese Herbal	5.91	2
Nystagmus, Congenital	MESH:D020417		cyhalothrin|Valproic Acid	5.91	2
Toxoplasmosis	MESH:D014123		Cyclophosphamide|Folic Acid|rottlerin	5.91	3
Warts	MESH:D014860		Aminolevulinic Acid|Formaldehyde	5.91	2
Gastroparesis	MESH:D018589		Carbon Monoxide|Vincristine	5.9	2
Tooth Injuries	MESH:D018677		Ethanol|Tobacco Smoke Pollution	5.9	1
Proteus Infections	MESH:D011512		Copper Sulfate|Gentamicins|Plant Extracts	5.89	3
Pseudoxanthoma Elasticum	MESH:D011561		alpha-Tocopherol|Ascorbic Acid	5.89	1
Schizophrenia Spectrum and Other Psychotic Disorders	MESH:D019967		Levodopa|Olanzapine	5.87	7
Deficiency Diseases	MESH:D003677		Copper|Selenium	5.86	2
Hydrops Fetalis	MESH:D015160		Enalapril|Indomethacin	5.86	2
Leishmaniasis	MESH:D007896		Arsenicals|carvacrol|methyl gallate|Nitric Oxide	5.86	4
Tooth Diseases	MESH:D014076		Methamphetamine|Sodium Fluoride	5.86	3
Femoral Neuropathy	MESH:D020428		Heparin|Ropivacaine	5.85	14
Dysostoses	MESH:D004413		Ethanol|Tetrachlorodibenzodioxin	5.84	2
Unverricht-Lundborg Syndrome	MESH:D020194		Levetiracetam|Valproic Acid	5.83	2
Flea Infestations	MESH:D058267		Dichlorvos|Permethrin	5.82	2
Mycotoxicosis	MESH:D015651		deoxynivalenol|T-2 Toxin	5.82	2
Sinusitis	MESH:D012852		Acetaminophen|Cocaine|Resveratrol|Tobacco Smoke Pollution	5.82	4
Tricuspid Atresia	MESH:D018785		Ethinyl Estradiol|Valproic Acid	5.82	2
Psychophysiologic Disorders	MESH:D011602		Folic Acid|Vitamin B 12	5.81	1
Mite Infestations	MESH:D008924		amitraz|Dichlorvos	5.8	3
Heart Rupture, Post-Infarction	MESH:D006342		4-phenylbutyric acid|Cocaine	5.77	2
Renal Aminoacidurias	MESH:D000608		Mercuric Chloride|Streptozocin	5.76	2
Corneal Ulcer	MESH:D003320		Capsaicin|Methamphetamine	5.75	2
Protein Deficiency	MESH:D011488		Acetylcysteine|Zinc	5.74	2
Histiocytic Disorders, Malignant	MESH:D015620		Cisplatin|Methotrexate	5.73	2
Lupus Erythematosus, Discoid	MESH:D008179		Azathioprine|Thalidomide	5.73	11
Purpura, Thrombocytopenic	MESH:D011696		Carbamazepine|Diclofenac	5.73	2
Retinitis Pigmentosa	MESH:D012174		alpha-Tocopherol|Ascorbic Acid|Deferoxamine|Thioctic Acid	5.73	4
Hemianopsia	MESH:D006423		Bromocriptine|Heparin	5.71	2
Graves Ophthalmopathy	MESH:D049970		Methylprednisolone|Rosiglitazone	5.7	5
Postpartum Hemorrhage	MESH:D006473		Dinoprostone|Nitroprusside	5.7	3
Hernia, Umbilical	MESH:D006554		Cadmium|Thalidomide	5.68	3
Peroneal Neuropathies	MESH:D020427		Lead|Streptozocin	5.68	2
Carotid Artery Injuries	MESH:D020212		Resveratrol|Sirolimus	5.67	2
Pneumococcal Infections	MESH:D011008		Erythromycin|Rifampin|Tetrachlorodibenzodioxin	5.67	4
Epilepsy, Rolandic	MESH:D019305		Carbamazepine|Valproic Acid	5.65	3
Aphonia	MESH:D001044		Vincristine|Vitamin B 12	5.63	2
Hyperglycinemia, Nonketotic	MESH:D020158		Dextromethorphan|Homocysteine	5.63	2
Acromegaly	MESH:D000172		Bromocriptine|Melatonin	5.62	6
Adrenoleukodystrophy	MESH:D000326		4-hydroxy-2-nonenal|Malondialdehyde	5.62	1
Pharyngeal Diseases	MESH:D010608		Glyphosate|sodium bichromate	5.62	2
Pulmonary Valve Insufficiency	MESH:D011665		Isoflurane|Ketamine	5.62	1
Gastroenteritis, Transmissible, of Swine	MESH:D005761		Aldosterone|Bucladesine	5.61	1
Intestinal Pseudo-Obstruction	MESH:D007418		Clozapine|Vincristine	5.61	2
Ear Neoplasms	MESH:D004428		Azathioprine|Ethinyl Estradiol	5.59	2
Candidiasis, Oral	MESH:D002180		Ketoconazole|Prednisolone	5.58	2
Myoclonic Epilepsy, Juvenile	MESH:D020190		Levetiracetam|Valproic Acid	5.57	2
Sciatica	MESH:D012585		Indomethacin|Methylprednisolone	5.57	3
Asthma, Occupational	MESH:D059366		Chromium|Plant Preparations|Silicon Dioxide	5.56	3
Paronychia	MESH:D010304		Dexamethasone|Tretinoin	5.56	2
Adenomatous Polyps	MESH:D018256		Cyproterone Acetate|Formaldehyde	5.55	2
Hereditary Angioedema Types I and II	MESH:D056829		Azathioprine|Carbamazepine	5.55	2
Halitosis	MESH:D006209		Plant Extracts|Plant Preparations	5.53	2
Hemostatic Disorders	MESH:D020141		Cyclosporine|Ethanol	5.53	2
Melanoma, Amelanotic	MESH:D018328		Cisplatin|Vincristine	5.52	1
Language Disorders	MESH:D007806		Carbamazepine|Paclitaxel	5.51	2
Gingival Hyperplasia	MESH:D005885		Cyclosporine|Nifedipine	5.49	5
Neurilemmoma	MESH:D009442		Carmustine|Ifosfamide	5.49	2
Frontotemporal Dementia	MESH:D057180		Olanzapine|Vorinostat	5.48	2
Labyrinth Diseases	MESH:D007759		Cisplatin|Cocaine	5.48	2
Myotonic Dystrophy	MESH:D009223		Carbamazepine|Nifedipine	5.48	2
Pulmonary Veno-Occlusive Disease	MESH:D011668		Carmustine|Dactinomycin	5.47	2
Splenic Infarction	MESH:D013159		Cocaine|Tretinoin	5.46	3
Chagas Disease	MESH:D014355		benzonidazole	5.45	4
Marfan Syndrome	MESH:D008382		Losartan|Thiobarbituric Acid Reactive Substances	5.45	2
Spermatocele	MESH:D013088		Diethylstilbestrol|Ethinyl Estradiol	5.44	3
Arnold-Chiari Malformation	MESH:D001139		Tretinoin|Valproic Acid	5.43	2
Anemia, Refractory, with Excess of Blasts	MESH:D000754		Dexamethasone|Methotrexate	5.42	2
Familial Testotoxicosis	MESH:C536961		Ketoconazole|Testosterone	5.42	3
Intestinal Obstruction	MESH:D007415		Carbamazepine|Cocaine	5.42	2
Mouth Abnormalities	MESH:D009056		Carbamazepine|Cocaine	5.42	4
Orbital Diseases	MESH:D009916		Carmustine|Cocaine	5.42	5
Chronic Kidney Disease-Mineral and Bone Disorder	MESH:D012080		Aluminum|Calcitriol	5.41	7
Tonsillitis	MESH:D014069		Clozapine|Erythromycin	5.41	2
Echinococcosis	MESH:D004443		Dexamethasone|Hydrogen Peroxide	5.37	1
Malaria	MESH:D008288		Artesunate|Calcium|Chlorpromazine|Heme|Testosterone	5.37	11
Neuromuscular Junction Diseases	MESH:D020511		Nifedipine|Vincristine	5.37	2
Oligohydramnios	MESH:D016104		Enalapril|Indomethacin	5.37	10
Glycogen Storage Disease Type II	MESH:D006009		Glycogen	5.36	1
Community-Acquired Infections	MESH:D017714		Cefuroxime|Erythromycin|Gentamicins	5.34	2
Pregnancy Complications, Infectious	MESH:D011251		Isoniazid|Zidovudine	5.33	3
MELAS Syndrome	MESH:D017241		Dexamethasone|Glutathione|Valproic Acid	5.32	3
Hypervitaminosis A	MESH:D006986		Phenobarbital|Pregnenolone Carbonitrile	5.28	1
Water Intoxication	MESH:D014869		Carbamazepine|Cyclophosphamide	5.28	3
Dermatitis, Occupational	MESH:D009783		Formaldehyde|Maneb|Trichloroethylene	5.27	12
Osteoarthritis, Hip	MESH:D015207		Ibuprofen|Indomethacin|nimesulide	5.26	3
Headache Disorders, Primary	MESH:D051270		Enalapril|Nitric Oxide	5.25	2
Adenocarcinoma, Mucinous	MESH:D002288		Diethylstilbestrol|Fluorouracil	5.24	2
Cytochrome-c Oxidase Deficiency	MESH:D030401		Copper|Zidovudine	5.24	3
Staphylococcal Skin Infections	MESH:D013207		Methamphetamine|Penicillins	5.24	2
Congenital Hypothyroidism	MESH:D003409		Amiodarone|Propylthiouracil	5.23	5
Lipomatosis	MESH:D008068		Methylprednisolone|Prednisolone	5.23	5
Female Urogenital Diseases	MESH:D052776		Arsenic|Diethylstilbestrol|Zearalenone	5.21	7
Mycoplasma Infections	MESH:D009175		Chlorpromazine|Nitric Oxide	5.21	2
Vulvodynia	MESH:D056650		Aminolevulinic Acid	5.21	1
Breast Neoplasms, Male	MESH:D018567		Endosulfan|Flutamide	5.2	2
Malignant Hyperthermia	MESH:D008305		Calcium|Isoflurane	5.2	2
Polyomavirus Infections	MESH:D027601		Cidofovir|Tacrolimus	5.2	3
Schistosomiasis haematobia	MESH:D012553		Trichlorfon	5.2	1
Sigmoid Neoplasms	MESH:D012811		Fluorouracil|Oxaliplatin	5.2	6
Schistosomiasis mansoni	MESH:D012555		Acetylcysteine|Nitric Oxide	5.19	2
Dermatitis, Phototoxic	MESH:D017484		Ficusin|Plant Extracts	5.18	1
Histiocytoma, Malignant Fibrous	MESH:D051677		1-nitropyrene|Benzo(a)pyrene	5.18	3
Porphyria, Variegate	MESH:D046350		oxyfluorofen	5.16	1
Connective Tissue Diseases	MESH:D003240		Carbamazepine|Penicillamine	5.14	2
Hamartoma	MESH:D006222		Tetrachlorodibenzodioxin|Tretinoin	5.12	2
Discitis	MESH:D015299		Diclofenac|Rifampin	5.11	2
Coloboma	MESH:D003103		Curcumin|Thalidomide	5.1	3
Rhabdomyosarcoma, Embryonal	MESH:D018233		Bortezomib|Vorinostat	5.1	2
Aortic Valve Insufficiency	MESH:D001022		Bromocriptine|Ketamine|Nifedipine	5.07	5
Trauma and Stressor Related Disorders	MESH:D000068099		Dexmedetomidine	5.07	1
Neck Pain	MESH:D019547		Cortisone|Ketamine	5.04	2
Hemochromatosis	MESH:D006432		Iron|Iron-Dextran Complex	5.03	7
Eye Manifestations	MESH:D005132		Mustard Gas|Vehicle Emissions	5.02	2
Folliculitis	MESH:D005499		Estradiol|Indomethacin	5.02	2
Polycythemia Vera	MESH:D011087		Busulfan|Hydroxyurea	5.02	5
Retinitis	MESH:D012173		Carmustine|Gentamicins	5.02	2
Syphilis, secondary	MESH:C536773		Penicillins	5.02	1
Fetal Distress	MESH:D005316		Cocaine|Nifedipine	5.01	2
Spinocerebellar Ataxia 17	MESH:C564616		genipin|Resveratrol	5.01	1
Chlamydia Infections	MESH:D002690		Erythromycin|Mercuric Chloride	5	2
Fetishism, Psychiatric	MESH:D005329		Mirtazapine	4.99	1
Laryngitis	MESH:D007827		Diacetyl	4.98	1
Lung Diseases, Parasitic	MESH:D008174		abamectin	4.98	1
Viremia	MESH:D014766		Piperonyl Butoxide|Zidovudine	4.98	3
Hypereosinophilic Syndrome	MESH:D017681		Imatinib Mesylate|Tretinoin	4.94	4
Lewy Body Disease	MESH:D020961		Clozapine|Iron|Rotenone	4.94	3
Syndactyly	MESH:D013576		Methotrexate|methoxyacetic acid	4.94	3
Nematode Infections	MESH:D009349		Dichlorvos|Selenium	4.92	2
Stargardt Disease	MESH:D000080362		Retinaldehyde	4.92	1
Adams-Stokes Syndrome	MESH:D000219		Carbamazepine|Isoproterenol	4.91	4
Hearing Loss, High-Frequency	MESH:D006316		Cisplatin|Deferoxamine	4.9	4
Premenstrual Syndrome	MESH:D011293		Fluoxetine|Phenobarbital	4.9	3
Nervous System Neoplasms	MESH:D009423		Curcumin|Methotrexate	4.89	2
Pneumonia, Bacterial	MESH:D018410		Dust|Erythromycin|Gentamicins	4.88	3
Beriberi	MESH:D001602		Thiamine	4.84	1
Ecchymosis	MESH:D004438		Amphetamine|Heparin	4.84	2
Meningitis, Bacterial	MESH:D016920		Cefuroxime|Gentamicins|Rifampin	4.84	9
Carpal Tunnel Syndrome	MESH:D002349		Lithium|Thalidomide	4.83	2
Polycystic liver disease	MESH:C536330		carfilzomib	4.83	1
Puerperal Infection	MESH:D011645		Furazolidone	4.83	1
Pupil Disorders	MESH:D011681		Cocaine|Scopolamine	4.83	4
Cytomegalovirus Infections	MESH:D003586		diallyl trisulfide|Heparin	4.82	2
Myeloproliferative Disorders	MESH:D009196		Imatinib Mesylate|nilotinib	4.82	1
Endocarditis, Bacterial	MESH:D004697		Dexamethasone|Gentamicins|Penicillins|Rifampin	4.81	44
Hypomagnesemia 2, renal	MESH:C537152		Cisplatin|Tacrolimus	4.81	2
Craniocerebral Trauma	MESH:D006259		Dexamethasone|Soman	4.8	2
Meige Syndrome	MESH:D008538		Chlorpromazine|Ranitidine	4.8	2
Heat Stroke	MESH:D018883		Cocaine|Creatinine|Ketanserin	4.78	3
Pneumonia, Mycoplasma	MESH:D011019		platycodin D	4.78	1
Voice Disorders	MESH:D014832		Testosterone|Vincristine	4.78	4
Sleep Deprivation	MESH:D012892		Caffeine|Cocaine	4.76	3
Ichthyosis	MESH:D007057		Hydroxyurea|Tretinoin	4.75	2
Burkholderia Infections	MESH:D019121		Orlistat	4.74	1
Chylothorax	MESH:D002916		Orlistat	4.74	1
Kidney disorder involving deposition of calcium and oxalate or phosphate in the renal tubules	MESH:C531755		Orlistat	4.74	1
Laryngismus	MESH:D007826		Hydrochloric Acid|Ketamine	4.74	2
Urolithiasis	MESH:D052878		Choline|Furosemide|Sulfasalazine	4.73	4
Aortic Aneurysm, Thoracic	MESH:D017545		Amphetamine|cordycepin	4.72	2
Tendinopathy	MESH:D052256		Indomethacin|Simvastatin	4.72	2
Periapical Diseases	MESH:D010483		lipopolysaccharide, E. coli O26-B6	4.71	1
Urinary Incontinence, Urge	MESH:D053202		Tolterodine Tartrate	4.71	2
Cerebrospinal Fluid Otorrhea	MESH:D002558		Bromocriptine	4.7	2
Cerebrospinal Fluid Rhinorrhea	MESH:D002559		Bromocriptine	4.7	7
Nonpuerperal galactorrhea	MESH:C537072		Bromocriptine	4.7	1
Pneumocephalus	MESH:D011007		Bromocriptine	4.7	1
Endometritis	MESH:D004716		Furazolidone	4.69	1
Gangrene	MESH:D005734		Bleomycin|Heparin	4.69	3
Superinfection	MESH:D015163		Cefuroxime	4.69	1
Menorrhagia	MESH:D008595		Diethylstilbestrol|Medroxyprogesterone Acetate	4.68	2
Neurosyphilis	MESH:D009494		Penicillins	4.68	1
Dental Pulp Calcification	MESH:D003784		Vitamin D	4.65	1
Nutrition Disorders	MESH:D009748		Vitamin D	4.65	1
Alcohol Withdrawal Seizures	MESH:D020270		Ethanol|Phenobarbital	4.64	3
Enterovirus Infections	MESH:D004769		polydatin|Resveratrol	4.64	1
Charcot-Marie-Tooth Disease	MESH:D002607		Ascorbic Acid|Vincristine	4.63	7
Liposarcoma	MESH:D008080		Paclitaxel|Troglitazone	4.62	2
Subacute Combined Degeneration	MESH:D052879		Vitamin B 12	4.62	3
Hoarseness	MESH:D006685		Paclitaxel|Vincristine	4.6	2
Parotitis	MESH:D010309		Carbimazole	4.6	1
Chronic Disease	MESH:D002908		Arsenic|Tobacco Smoke Pollution	4.59	2
Cicatrix, Hypertrophic	MESH:D017439		shikonin	4.57	1
Myotonia	MESH:D009222		Colchicine|Plant Extracts	4.57	3
Oxyurida Infections	MESH:D017194		Dichlorvos	4.57	1
Candidiasis, Vulvovaginal	MESH:D002181		Estradiol|Ketoconazole	4.55	4
Epilepsy, Post-Traumatic	MESH:D004834		Kainic Acid	4.55	1
Hepatorenal Syndrome	MESH:D006530		naringin|Oxaliplatin	4.55	1
Lymphoma, T-Cell, Cutaneous	MESH:D016410		Arsenic Trioxide|Methotrexate|Vorinostat	4.55	9
Ocular Hypotension	MESH:D015814		Methotrexate|Pilocarpine	4.55	5
Atrial Premature Complexes	MESH:D018880		Air Pollutants|Particulate Matter	4.54	1
Double Outlet Right Ventricle	MESH:D004310		Phenobarbital|Valproic Acid	4.54	2
Gilbert Disease	MESH:D005878		perfluorohexanoic acid	4.54	1
Neoplasms, Second Primary	MESH:D016609		Azathioprine|Ifosfamide	4.54	2
Acquired Immunodeficiency Syndrome	MESH:D000163		Ritonavir|Zidovudine	4.53	16
Sulfhemoglobinemia	MESH:D013436		Phenacetin	4.53	2
Labor Pain	MESH:D048949		Ketamine|Ropivacaine	4.52	5
Skin Diseases, Papulosquamous	MESH:D017444		Nitrofurantoin	4.52	1
Bell Palsy	MESH:D020330		Penicillins	4.49	1
Hemarthrosis	MESH:D006395		Penicillamine	4.49	1
Myasthenia Gravis with Thymus Hyperplasia	MESH:C564628		Penicillamine	4.49	1
Thrombotic thrombocytopenic purpura, acquired	MESH:C536901		Penicillamine	4.49	1
Campylobacter Infections	MESH:D002169		Erythromycin	4.47	1
Hemothorax	MESH:D006491		Lansoprazole	4.46	1
Salmonella Food Poisoning	MESH:D012478		cinnamaldehyde	4.46	1
Urinoma	MESH:D053584		Furosemide	4.46	1
Acidosis, Respiratory	MESH:D000142		Copper Sulfate|Hydrochloric Acid	4.45	2
AIDS-Related Opportunistic Infections	MESH:D017088		Cidofovir|Ritonavir	4.45	2
Substance Abuse, Intravenous	MESH:D015819		Cocaine|Methamphetamine	4.45	4
Deafness, Aminoglycoside-Induced	MESH:C564013		peoniflorin	4.44	1
Paraparesis, Spastic	MESH:D020336		Nicorandil	4.44	1
Diabetes Mellitus, Lipoatrophic	MESH:D003923		Bezafibrate	4.43	1
Familial cerebral cavernous malformation	MESH:C536610		Heparin	4.43	1
Osteoarthropathy, Secondary Hypertrophic	MESH:D010005		Dinoprostone	4.43	1
Schistosomiasis	MESH:D012552		Trichlorfon	4.43	2
Subarachnoid Hemorrhage, Traumatic	MESH:D020206		Heparin	4.43	1
Conjunctivitis, Allergic	MESH:D003233		Ovalbumin|Ozone	4.42	2
Hematoma, Subdural	MESH:D006408		Cocaine|Vincristine	4.4	2
Orbital Pseudotumor	MESH:D016727		Methylprednisolone	4.38	1
Thalassemia	MESH:D013789		Deferoxamine	4.38	4
Dermatitis, Photoallergic	MESH:D017454		Aminolevulinic Acid	4.36	1
Embolism, Air	MESH:D004618		Colchicine	4.36	1
Empty Sella Syndrome	MESH:D004652		Bromocriptine	4.36	1
Nephrogenic Fibrosing Dermopathy	MESH:D054989		Gadolinium	4.36	5
Hemoglobinuria	MESH:D006456		Diclofenac|naphthalene	4.34	2
Intermittent Claudication	MESH:D007383		beraprost	4.34	1
Porokeratosis	MESH:D017499		Alitretinoin	4.34	1
Fluoride Poisoning	MESH:D005458		Fluorides	4.33	1
Endolymphatic Hydrops	MESH:D018159		Dimethyl Sulfoxide	4.32	1
Onchocerciasis	MESH:D009855		abamectin	4.32	1
Social Communication Disorder	MESH:D000067404		Vitamin D	4.31	1
Collagen Diseases	MESH:D003095		Prednisolone	4.3	1
Mitochondrial cytopathy	MESH:C540770		Prednisolone	4.3	1
Pars Planitis	MESH:D015868		Prednisolone	4.3	1
Child Development Disorders, Pervasive	MESH:D002659		Methionine|Valproic Acid	4.28	3
Giardiasis	MESH:D005873		Furazolidone	4.28	1
Imerslund-Grasbeck syndrome	MESH:C538556		Vitamin B 12	4.28	3
Tooth Abrasion	MESH:D014072		Plant Preparations	4.28	1
Trichinellosis	MESH:D014235		mangiferin	4.28	1
Depression, Postpartum	MESH:D019052		Sertraline	4.27	1
Steatorrhea	MESH:D045602		Lansoprazole	4.27	1
Pleural Neoplasms	MESH:D010997		Cisplatin|Doxorubicin	4.25	1
Cat Diseases	MESH:D002371		Dichlorvos	4.24	1
[truncated: 667 more rows]
