# Supplementary material for: Identification and validation of biomarkers associated with lactic acid metabolism in diabetic nephropathy
Source: PeerJ. 2026 Mar 3;14:e20761. doi: 10.7717/peerj.20761 (PMC12965171; doi:10.7717/peerj.20761)
Supplement: Supplemental Information 72 [file peerj-14-20761-s072.xlsx]

## Sheet: Sheet1
gene	drug	interaction score
NFE2L2	LAGASCATRIOL	0.125918
NFE2L2	GENE TRANSDUCTION AGENT	0.125918
NFE2L2	ANDALUSOL	0.125918
NFE2L2	CHEMBL:CHEMBL128729	0.125918
NFE2L2	CYTOPROTECTIVE AGENT	0.125918
NFE2L2	SUFORAPHANE ISOSELENOCYANATE	0.125918
NFE2L2	FUMAGILLIN	0.0629588
NFE2L2	MOLINATE	0.0629588
NFE2L2	CHEMBL:CHEMBL167529	0.0629588
NFE2L2	BROMODIOLONE	0.0629588
NFE2L2	TRETAZICAR	0.0629588
NFE2L2	METHOPRENE	0.0629588
NFE2L2	PROPYL GALLATE	0.0629588
NFE2L2	S-METOLACHLOR	0.0629588
NFE2L2	METHYL ABIETATE	0.0629588
NFE2L2	TOLPERISONE HYDROCHLORIDE	0.0629588
NFE2L2	1-NITROPYRENE	0.0629588
NFE2L2	CHEMBL:CHEMBL443436	0.0629588
NFE2L2	CHEMBL:CHEMBL583351	0.0629588
NFE2L2	THIOCYCLAM HYDROGEN OXALATE	0.0629588
PTGS2	CIMICOXIB	1.43203
PTGS2	ETORICOXIB	1.43203
PTGS2	VALDECOXIB	0.954685
PTGS2	APRICOXIB	0.954685
PTGS2	(R)-IBUPROPHEN	0.954685
PTGS2	CARPROFEN	0.954685
PTGS2	CHEMBL:CHEMBL2171117	0.954685
PTGS2	OMEGA-3 FATTY ACIDS	0.954685
PTGS2	ETODOLAC	0.716014
PTGS2	TIAPROFENIC ACID	0.716014
PTGS2	TOLMETIN	0.477342
PTGS2	NEPAFENAC	0.477342
PTGS2	NAPROXEN ETEMESIL	0.477342
PTGS2	IMRECOXIB	0.477342
PTGS2	PARECOXIB	0.477342
PTGS2	POLMACOXIB	0.477342
PTGS2	SALSALATE	0.477342
PTGS2	LUMIRACOXIB	0.477342
PTGS2	FENBUFEN	0.477342
PTGS2	GW-406381	0.477342
